# Supplementary material for: Structural characterization of the saxitoxin-targeting APTSTX1 aptamer using optical tweezers and molecular dynamics simulations
Source: PLoS One. 2019 Nov 7;14(11):e0222468. doi: 10.1371/journal.pone.0222468 (PMC6837747; doi:10.1371/journal.pone.0222468)
Supplement: S2 File — Data repository, aptamer under magnesium. (ZIP) [file pone.0222468.s006.zip › Mg/Mg/September/290915/1dA.txt]

#Begin Write:
CycleCount/n	X_force	Y_force	Z_force	A_dist-Y	B_dist-Y	time(sec)	Status
0	0.56	-7.77	1.67	-2488.62	-1784.37	1606.552	1
#Skipped
#Skipped
#Skipped
#Skipped
#Skipped
#Skipped
#Skipped
#Skipped
#Skipped
#Skipped
#Skipped
#Skipped
#Skipped
1400	0.80	-7.68	1.71	-2488.71	-1782.95	1607.937	1
1500	0.86	-7.69	1.66	-2488.68	-1783.15	1608.066	1
1600	0.67	-7.75	1.71	-2488.59	-1783.12	1608.155	1
1700	0.59	-7.60	1.75	-2488.74	-1782.37	1608.259	1
1800	0.80	-7.66	1.69	-2488.62	-1782.63	1608.356	1
1900	0.40	-7.57	1.87	-2488.66	-1783.31	1608.466	1
2000	0.93	-8.03	1.62	-2488.52	-1782.55	1608.557	1
2100	0.80	-7.73	1.75	-2488.64	-1782.86	1608.664	1
2200	0.82	-7.81	1.71	-2488.59	-1781.95	1608.759	1
2300	0.97	-7.91	1.67	-2488.67	-1783.25	1608.859	1
2400	1.24	-7.69	1.71	-2488.66	-1782.80	1608.961	1
2500	0.96	-7.77	1.68	-2488.53	-1782.46	1609.058	1
2600	0.87	-7.72	1.71	-2488.56	-1782.54	1609.162	1
2700	0.94	-7.80	1.72	-2488.34	-1782.76	1609.253	1
2800	0.60	-7.67	1.82	-2488.64	-1782.42	1609.360	1
2900	0.89	-7.87	1.69	-2488.51	-1782.45	1609.457	1
3000	0.58	-7.67	1.76	-2488.72	-1782.13	1609.567	1
3100	1.29	-7.87	1.51	-2488.25	-1780.93	1609.665	1
3200	0.85	-7.61	1.79	-2488.74	-1782.29	1609.763	1
3300	0.72	-7.74	1.71	-2488.55	-1783.51	1609.855	1
3400	1.26	-7.84	1.65	-2488.39	-1783.16	1609.963	1
3500	0.96	-7.55	1.80	-2488.47	-1784.47	1610.065	1
3600	0.63	-7.69	1.78	-2488.48	-1783.93	1610.162	1
3700	0.72	-7.78	1.69	-2488.86	-1784.56	1610.266	1
3800	0.95	-8.06	1.58	-2488.43	-1784.23	1610.367	1
3900	0.97	-7.86	1.64	-2488.53	-1782.97	1610.458	1
3935	0.53	-7.78	1.68	-2488.37	-1782.70	1610.490	1
3940	1.06	-7.77	1.75	-2488.37	-1782.60	1610.494	1
3945	0.75	-7.84	1.70	-2488.33	-1783.12	1610.499	1
3950	0.92	-7.89	1.67	-2488.30	-1782.96	1610.504	1
3955	0.55	-7.83	1.68	-2488.49	-1783.04	1610.509	1
3960	1.03	-7.72	1.74	-2488.36	-1783.48	1610.514	1
3965	0.90	-7.62	1.73	-2488.41	-1783.17	1610.519	1
3970	0.63	-7.72	1.71	-2488.57	-1783.62	1610.524	1
3975	0.50	-7.72	1.72	-2488.29	-1784.00	1610.529	1
3980	0.70	-7.71	1.79	-2488.15	-1784.19	1610.534	1
3985	1.02	-7.63	1.86	-2488.67	-1783.88	1610.539	1
3990	1.18	-7.74	1.74	-2488.34	-1784.05	1610.544	1
3995	0.68	-7.92	1.61	-2488.17	-1783.85	1610.549	1
4000	0.93	-7.81	1.72	-2488.07	-1783.37	1610.554	1
4005	1.25	-7.78	1.78	-2488.04	-1783.26	1610.559	1
4010	0.67	-7.89	1.71	-2488.21	-1783.43	1610.564	1
4015	0.59	-7.80	1.73	-2488.15	-1783.47	1610.570	1
4020	0.65	-7.68	1.87	-2488.25	-1782.89	1610.574	1
4025	0.76	-7.79	1.79	-2488.48	-1784.00	1610.580	1
4030	1.06	-7.71	1.82	-2488.50	-1784.24	1610.584	1
4035	0.40	-7.75	1.71	-2488.27	-1784.03	1610.590	1
4040	0.60	-7.68	1.77	-2488.06	-1783.87	1610.594	1
4045	0.55	-7.78	1.67	-2488.10	-1783.90	1610.600	1
4050	0.43	-7.68	1.77	-2488.24	-1784.12	1610.604	1
4055	2.30	-7.84	1.67	-2487.72	-1784.76	1610.612	1
4060	1.11	-7.82	1.66	-2488.16	-1783.68	1610.614	54
4065	0.69	-7.75	1.80	-2488.13	-1783.05	1610.620	1001
4070	0.60	-7.74	1.75	-2488.48	-1783.33	1610.624	1001
4075	0.89	-7.62	1.83	-2488.58	-1783.62	1610.630	1001
4080	0.72	-7.80	1.71	-2488.45	-1783.12	1610.634	1001
4085	1.05	-7.75	1.81	-2488.27	-1783.66	1610.639	1001
4090	0.68	-7.90	1.69	-2488.13	-1782.61	1610.645	1001
4095	0.89	-8.02	1.58	-2487.99	-1783.71	1610.650	1001
4100	0.78	-8.04	1.56	-2488.30	-1783.90	1610.654	1001
4105	0.61	-7.84	1.71	-2488.32	-1783.69	1610.659	1003
4110	1.55	-2.50	2.04	-2488.11	-1834.77	1610.665	1031
4115	2.02	3.30	2.10	-2488.03	-1893.66	1610.669	1031
4120	2.77	9.90	1.96	-2488.19	-1966.24	1610.674	1031
4125	3.75	13.71	1.68	-2487.96	-2021.19	1610.679	1031
4130	3.65	18.39	1.58	-2486.52	-2094.56	1610.685	1031
4135	3.16	19.95	1.46	-2486.89	-2134.06	1610.689	1031
4140	2.39	21.86	1.45	-2487.01	-2190.61	1610.694	1031
4145	1.36	25.50	1.74	-2487.28	-2230.68	1610.699	1031
4150	0.68	30.95	2.33	-2485.56	-2290.89	1610.706	1031
4155	0.47	32.43	2.45	-2485.63	-2312.66	1610.709	1031
4160	0.23	35.81	2.74	-2485.56	-2349.37	1610.715	1031
4165	-0.18	38.31	2.99	-2485.25	-2377.80	1610.719	1031
4170	-0.16	41.09	3.30	-2484.53	-2414.74	1610.727	1031
4175	-1.49	42.07	3.42	-2484.17	-2428.91	1610.729	1031
4180	-1.90	43.90	3.59	-2484.19	-2451.95	1610.735	1031
4185	-3.11	45.73	3.88	-2483.92	-2470.07	1610.740	1031
4190	-3.89	47.21	4.09	-2483.35	-2487.24	1610.745	1031
4195	-4.16	48.15	4.16	-2483.12	-2501.81	1610.750	1031
4200	-4.28	49.16	4.21	-2482.92	-2514.37	1610.754	1031
4205	-4.66	49.95	4.27	-2483.06	-2526.25	1610.759	1031
4210	-6.03	51.14	4.57	-2482.71	-2535.51	1610.764	1031
4215	-6.14	51.45	4.63	-2481.40	-2543.84	1610.769	1031
4220	-6.22	52.36	4.68	-2481.33	-2550.71	1610.774	1031
4225	-7.00	52.72	4.78	-2480.69	-2558.10	1610.779	1031
4230	-5.91	52.83	4.61	-2480.28	-2563.40	1610.784	1031
4235	-5.23	52.94	4.44	-2480.55	-2570.31	1610.791	1031
4240	-4.62	53.03	4.34	-2480.72	-2572.49	1610.794	1031
4245	-4.80	53.61	4.41	-2480.47	-2577.43	1610.800	1031
4250	-4.33	54.12	4.32	-2480.68	-2580.62	1610.804	1031
4255	-4.56	54.01	4.39	-2479.05	-2582.58	1610.811	1031
4260	-4.12	54.23	4.37	-2478.72	-2583.68	1610.814	1031
4265	-4.14	54.08	4.38	-2478.76	-2586.27	1610.820	1031
4270	-4.16	54.38	4.34	-2478.84	-2588.10	1610.826	1031
4275	-3.85	54.36	4.36	-2477.67	-2588.39	1610.830	1031
4280	-4.77	54.64	4.50	-2477.31	-2589.32	1610.834	1031
4285	-4.71	54.44	4.49	-2477.33	-2590.31	1610.840	1031
4290	-4.00	54.69	4.40	-2477.18	-2591.25	1610.844	1031
4295	-4.51	54.75	4.48	-2477.01	-2591.37	1610.850	1031
4300	-4.31	54.50	4.42	-2476.36	-2592.16	1610.855	1031
4305	-4.96	54.76	4.56	-2476.20	-2592.73	1610.860	1031
4310	-4.62	54.46	4.50	-2476.10	-2593.57	1610.865	1031
4315	-4.36	54.75	4.46	-2475.78	-2594.41	1610.869	1031
4320	-4.77	54.57	4.51	-2474.86	-2595.25	1610.875	1031
4325	-4.37	54.71	4.47	-2474.81	-2596.08	1610.879	1031
4330	-4.55	54.67	4.52	-2474.74	-2596.46	1610.884	1031
4335	-4.47	54.85	4.49	-2474.23	-2596.35	1610.888	1031
4340	-4.95	55.44	4.65	-2473.65	-2595.99	1610.896	1031
4345	-4.72	54.90	4.59	-2473.34	-2595.62	1610.899	1031
4350	-4.07	54.28	4.46	-2473.33	-2596.01	1610.906	1031
4355	-4.40	54.23	4.46	-2473.03	-2596.14	1610.909	1031
4360	-3.69	54.17	4.40	-2472.22	-2594.84	1610.915	1031
4365	-4.50	54.41	4.55	-2471.82	-2594.95	1610.919	1031
4370	-5.06	54.30	4.75	-2471.78	-2594.44	1610.926	1031
4375	-4.85	54.08	4.66	-2471.14	-2594.06	1610.929	1031
4380	-4.04	54.25	4.53	-2471.31	-2594.22	1610.935	1031
4385	-4.51	54.22	4.60	-2471.41	-2593.61	1610.939	1031
4390	-4.34	54.14	4.66	-2470.28	-2592.43	1610.945	1031
4395	-4.57	54.34	4.70	-2469.75	-2592.28	1610.949	1031
4400	-3.92	54.01	4.58	-2469.77	-2592.25	1610.955	1031
4405	-4.18	53.98	4.63	-2469.53	-2592.06	1610.960	1031
4410	-4.46	54.00	4.66	-2469.58	-2591.62	1610.965	1031
4415	-4.51	54.06	4.67	-2469.66	-2591.69	1610.969	1031
4420	-4.92	54.07	4.75	-2468.93	-2591.14	1610.974	1031
4425	-3.87	53.63	4.62	-2467.70	-2589.79	1610.980	1031
4430	-4.17	53.62	4.69	-2467.62	-2589.29	1610.984	1031
4435	-4.31	53.45	4.68	-2467.79	-2589.77	1610.990	1031
4440	-4.43	53.46	4.72	-2467.38	-2589.47	1610.994	1031
4445	-4.37	53.35	4.74	-2466.07	-2588.40	1610.999	1031
4450	-4.18	53.19	4.71	-2465.94	-2588.16	1611.004	1031
4455	-4.05	53.26	4.72	-2465.31	-2587.64	1611.011	1031
4460	-4.76	53.49	4.87	-2465.28	-2587.77	1611.014	1031
4465	-4.74	53.59	4.88	-2465.27	-2587.29	1611.019	1031
4470	-4.37	53.36	4.83	-2465.31	-2587.66	1611.024	1031
4475	-3.75	52.81	4.73	-2463.60	-2586.64	1611.031	1031
4480	-4.74	52.86	4.89	-2463.88	-2585.79	1611.034	1031
4485	-5.09	53.00	4.94	-2463.86	-2586.20	1611.040	1031
4490	-3.71	52.74	4.73	-2463.66	-2585.68	1611.044	1031
4495	-4.02	52.65	4.81	-2462.66	-2584.64	1611.050	1031
4500	-4.49	52.59	4.86	-2462.18	-2583.75	1611.054	1031
4505	-4.65	53.34	4.97	-2462.12	-2584.01	1611.061	1031
4510	-4.28	52.53	4.86	-2462.17	-2584.36	1611.064	1031
4515	-4.19	52.89	4.87	-2462.33	-2583.41	1611.070	1031
4520	-4.73	52.71	4.91	-2462.46	-2584.32	1611.075	1031
4525	-4.38	52.56	4.93	-2461.44	-2583.69	1611.080	1031
4530	-4.41	52.16	4.91	-2460.43	-2583.03	1611.084	1031
4535	-4.64	52.47	4.96	-2460.18	-2582.91	1611.089	1031
4540	-4.38	52.61	4.97	-2459.58	-2582.87	1611.095	1031
4545	-4.36	52.54	4.99	-2459.44	-2583.11	1611.099	1031
4550	-4.95	52.63	5.10	-2459.25	-2582.79	1611.104	1031
4555	-4.77	52.45	5.07	-2459.22	-2582.34	1611.109	1031
4560	-4.14	52.11	4.95	-2457.95	-2581.02	1611.116	1031
4565	-4.53	52.22	5.06	-2457.96	-2580.85	1611.119	1031
4570	-4.50	52.25	5.04	-2457.86	-2580.59	1611.126	1031
4575	-4.48	52.55	5.11	-2457.79	-2580.12	1611.129	1031
4580	-4.36	52.33	5.14	-2456.62	-2578.44	1611.135	1031
4585	-4.35	51.97	5.11	-2456.15	-2578.14	1611.139	1031
4590	-3.71	51.77	5.03	-2455.78	-2578.06	1611.145	1031
4595	-4.21	51.97	5.12	-2455.85	-2578.01	1611.149	1031
4600	-3.94	51.95	5.09	-2455.65	-2577.92	1611.155	1031
4605	-4.18	51.77	5.08	-2455.69	-2578.00	1611.159	1031
4610	-3.91	51.83	5.04	-2455.67	-2577.52	1611.165	1031
4615	-4.10	51.80	5.10	-2455.55	-2577.36	1611.169	1031
4620	-3.90	51.30	5.07	-2454.32	-2576.50	1611.175	1031
4625	-3.80	50.77	5.05	-2453.73	-2575.33	1611.180	1031
4630	-4.60	51.40	5.24	-2453.47	-2574.70	1611.184	1031
4635	-4.00	51.17	5.13	-2453.41	-2574.13	1611.189	1031
4640	-3.59	51.39	5.05	-2453.60	-2574.45	1611.194	1031
4645	-4.27	51.19	5.23	-2451.79	-2573.20	1611.200	1031
4650	-3.99	50.97	5.19	-2452.08	-2573.35	1611.204	1031
4655	-3.86	51.07	5.16	-2451.78	-2573.76	1611.211	1031
4660	-4.33	51.25	5.24	-2451.87	-2572.84	1611.214	1031
4665	-3.76	50.89	5.19	-2450.76	-2571.66	1611.219	1031
4670	-4.00	51.26	5.29	-2450.17	-2571.19	1611.224	1031
4675	-4.20	50.94	5.32	-2449.42	-2570.48	1611.230	1031
4680	-3.97	50.76	5.28	-2449.52	-2570.71	1611.234	1031
4685	-4.44	50.98	5.37	-2449.37	-2570.56	1611.240	1031
4690	-4.01	50.90	5.32	-2449.29	-2571.07	1611.244	1031
4695	-4.08	50.55	5.35	-2448.00	-2570.11	1611.251	1031
4700	-3.41	50.78	5.24	-2448.05	-2569.76	1611.254	1031
4705	-3.46	50.32	5.30	-2448.12	-2569.68	1611.262	1031
4710	-3.78	50.99	5.35	-2448.02	-2569.43	1611.264	1031
4715	-3.63	50.62	5.33	-2447.21	-2568.59	1611.270	1031
4720	-4.02	50.42	5.39	-2446.67	-2567.22	1611.274	1031
4725	-4.00	50.19	5.39	-2446.02	-2567.18	1611.280	1031
4730	-3.52	50.18	5.33	-2445.68	-2567.77	1611.285	1031
4735	-3.89	50.46	5.41	-2445.81	-2567.19	1611.289	1031
4740	-4.20	50.54	5.46	-2446.05	-2567.41	1611.294	1031
4745	-4.16	50.35	5.45	-2445.98	-2567.66	1611.298	1031
4750	-3.72	49.98	5.42	-2444.30	-2566.14	1611.306	1031
4755	-4.14	50.35	5.49	-2444.28	-2566.34	1611.309	1031
4760	-4.01	50.10	5.45	-2444.09	-2566.10	1611.314	1031
4765	-4.12	50.43	5.48	-2443.98	-2565.72	1611.319	1031
4770	-3.63	49.88	5.49	-2442.63	-2564.82	1611.326	1031
4775	-3.80	50.23	5.54	-2442.64	-2564.16	1611.329	1031
4780	-3.46	50.02	5.46	-2442.69	-2563.70	1611.334	1031
4785	-3.94	50.16	5.54	-2442.80	-2563.52	1611.339	1031
4790	-4.21	50.51	5.68	-2440.77	-2561.32	1611.347	1031
4795	-3.79	50.10	5.60	-2441.55	-2561.61	1611.349	1031
4800	-3.49	49.71	5.49	-2441.59	-2561.49	1611.355	1031
4805	-3.43	49.78	5.47	-2441.44	-2561.49	1611.359	1031
4810	-4.01	49.70	5.60	-2440.83	-2561.36	1611.365	1031
4815	-3.58	49.57	5.58	-2440.15	-2560.59	1611.369	1031
4820	-3.84	49.15	5.56	-2439.71	-2559.79	1611.374	1031
4825	-4.02	49.00	5.62	-2438.98	-2559.67	1611.380	1031
4830	-4.03	49.06	5.68	-2438.90	-2560.14	1611.384	1031
4835	-3.92	49.05	5.62	-2438.87	-2560.45	1611.389	1031
4840	-3.97	49.06	5.64	-2438.75	-2560.04	1611.394	1031
4845	-3.52	48.57	5.55	-2437.71	-2559.22	1611.401	1031
4850	-3.16	48.19	5.49	-2437.55	-2558.88	1611.404	1031
4855	-3.93	48.76	5.69	-2437.57	-2559.27	1611.409	1031
4860	-3.59	49.03	5.64	-2437.54	-2559.26	1611.414	1031
4865	-3.77	48.71	5.65	-2436.31	-2559.06	1611.419	1031
4870	-3.70	48.50	5.65	-2436.10	-2558.75	1611.424	1031
4875	-3.69	48.60	5.62	-2436.30	-2558.70	1611.431	1031
4880	-3.69	48.69	5.66	-2436.01	-2559.18	1611.434	1031
4885	-3.24	48.77	5.62	-2436.04	-2558.77	1611.440	1031
4890	-3.62	48.73	5.65	-2436.17	-2558.88	1611.444	1031
4895	-3.98	48.48	5.82	-2434.12	-2556.42	1611.452	1031
4900	-3.57	48.63	5.74	-2434.66	-2557.08	1611.454	1031
4905	-3.69	48.35	5.76	-2434.20	-2556.36	1611.460	1031
4910	-3.72	48.42	5.78	-2433.80	-2555.46	1611.464	1031
4915	-3.33	48.37	5.77	-2433.46	-2554.95	1611.470	1031
4920	-3.91	47.99	5.85	-2432.56	-2554.12	1611.475	1031
4925	-3.89	48.05	5.83	-2432.66	-2553.97	1611.479	1031
4930	-3.69	48.13	5.80	-2432.57	-2554.29	1611.484	1031
4935	-3.55	48.25	5.82	-2432.18	-2553.95	1611.489	1031
4940	-3.84	47.98	5.88	-2430.95	-2552.31	1611.494	1031
4945	-3.54	47.93	5.84	-2430.79	-2552.17	1611.499	1031
4950	-3.30	47.84	5.82	-2430.96	-2552.51	1611.505	1031
4955	-3.45	48.26	5.89	-2430.97	-2552.34	1611.509	1031
4960	-3.57	48.08	5.87	-2431.17	-2552.38	1611.516	1031
4965	-3.72	48.11	5.87	-2431.07	-2552.36	1611.519	1031
4970	-3.50	47.49	5.94	-2428.73	-2550.43	1611.524	1031
4975	-3.78	47.29	5.94	-2428.65	-2550.35	1611.529	1031
4980	-3.62	47.64	5.94	-2428.74	-2550.08	1611.534	1031
4985	-3.95	47.47	5.99	-2428.65	-2550.51	1611.539	1031
4990	-3.84	47.56	6.00	-2428.28	-2550.24	1611.545	1031
4995	-3.39	47.22	5.89	-2428.58	-2550.03	1611.549	1031
5000	-3.77	47.35	5.98	-2428.12	-2549.37	1611.555	1031
5005	-4.23	47.56	6.08	-2427.54	-2549.07	1611.559	1031
5010	-3.33	47.31	5.92	-2427.65	-2550.06	1611.567	1031
5015	-4.03	47.42	6.05	-2427.90	-2550.45	1611.569	1031
5020	-3.62	47.25	5.95	-2427.79	-2549.89	1611.575	1031
5025	-3.81	47.27	5.99	-2427.52	-2549.35	1611.579	1031
5030	-3.41	46.85	6.02	-2425.08	-2546.31	1611.585	1031
5035	-3.90	46.84	6.15	-2424.09	-2545.95	1611.589	1031
5040	-3.77	46.31	6.06	-2424.14	-2545.47	1611.595	1031
5045	-3.94	46.82	6.16	-2424.23	-2545.55	1611.599	1031
5050	-3.79	46.86	6.17	-2423.54	-2544.96	1611.604	1031
5055	-3.17	46.57	6.12	-2422.76	-2544.58	1611.610	1031
5060	-2.81	46.68	6.04	-2422.91	-2544.42	1611.615	1031
5065	-3.05	46.80	6.11	-2423.23	-2544.09	1611.619	1031
5070	-3.32	46.62	6.14	-2422.77	-2544.19	1611.624	1031
5075	-3.15	46.56	6.17	-2421.15	-2543.14	1611.630	1031
5080	-3.18	46.52	6.17	-2421.13	-2542.73	1611.634	1031
5085	-3.28	46.37	6.16	-2421.07	-2542.31	1611.639	1031
5090	-3.27	46.39	6.17	-2421.20	-2542.21	1611.644	1031
5095	-3.40	46.30	6.24	-2419.88	-2541.87	1611.651	1031
5100	-3.48	46.18	6.24	-2419.62	-2541.67	1611.654	1031
5105	-3.77	45.98	6.28	-2419.73	-2541.15	1611.661	1031
5110	-3.54	45.93	6.23	-2419.66	-2541.60	1611.664	1031
5115	-3.46	45.87	6.31	-2418.50	-2540.71	1611.670	1031
5120	-3.31	46.27	6.31	-2418.09	-2540.51	1611.674	1031
5125	-3.44	46.12	6.29	-2418.04	-2539.59	1611.680	1031
5130	-3.42	46.12	6.30	-2418.02	-2539.79	1611.684	1031
5135	-3.67	46.02	6.40	-2417.11	-2540.16	1611.692	1031
5140	-3.17	45.73	6.25	-2417.36	-2539.25	1611.694	1031
5145	-3.65	45.86	6.38	-2417.82	-2539.28	1611.701	1031
5150	-3.68	45.85	6.36	-2417.75	-2539.39	1611.704	1031
5155	-3.98	45.98	6.48	-2416.45	-2537.89	1611.710	1031
5160	-3.29	45.53	6.36	-2415.01	-2537.02	1611.714	1031
5165	-3.10	45.48	6.39	-2414.97	-2536.78	1611.719	1031
5170	-2.63	45.39	6.30	-2414.14	-2536.52	1611.725	1031
5175	-2.99	45.56	6.42	-2413.94	-2535.94	1611.729	1031
5180	-3.00	45.69	6.37	-2414.20	-2535.66	1611.734	1031
5185	-3.02	45.50	6.40	-2413.76	-2535.89	1611.739	1031
5190	-3.31	44.89	6.44	-2412.74	-2535.36	1611.745	1031
5195	-3.76	44.96	6.48	-2412.65	-2535.47	1611.749	1031
5200	-3.46	45.58	6.49	-2412.65	-2535.27	1611.754	1031
5205	-3.45	45.35	6.50	-2413.01	-2535.29	1611.759	1031
5210	-3.20	45.42	6.55	-2411.39	-2533.93	1611.764	1031
5215	-3.27	45.13	6.54	-2411.33	-2533.72	1611.769	1031
5220	-2.59	44.61	6.36	-2411.42	-2534.44	1611.776	1031
5225	-2.86	45.16	6.48	-2411.09	-2534.09	1611.779	1031
5230	-3.25	45.31	6.58	-2411.12	-2534.26	1611.785	1031
5235	-3.46	45.18	6.62	-2410.96	-2534.35	1611.789	1031
5240	-3.49	44.88	6.67	-2409.44	-2532.58	1611.795	1031
5245	-2.94	44.71	6.59	-2408.70	-2531.59	1611.799	1031
5250	-2.80	44.56	6.58	-2408.88	-2531.84	1611.805	1031
5255	-3.27	44.67	6.64	-2408.71	-2532.10	1611.809	1031
5260	-3.46	44.67	6.72	-2408.12	-2531.55	1611.814	1031
5265	-3.35	44.46	6.71	-2407.57	-2530.16	1611.820	1031
5270	-2.95	44.61	6.66	-2407.20	-2530.10	1611.824	1031
5275	-3.12	44.70	6.70	-2407.28	-2530.14	1611.829	1031
5280	-2.94	44.33	6.63	-2407.18	-2530.19	1611.834	1031
5285	-3.32	44.31	6.76	-2406.06	-2530.08	1611.840	1031
5290	-2.98	44.22	6.71	-2405.74	-2529.66	1611.844	1031
5295	-2.74	44.35	6.71	-2405.60	-2530.07	1611.849	1031
5300	-2.77	44.52	6.69	-2405.63	-2529.90	1611.854	1031
5305	-2.57	44.20	6.72	-2404.35	-2528.00	1611.861	1031
5310	-2.55	43.93	6.70	-2404.22	-2528.24	1611.864	1031
5315	-2.52	44.10	6.70	-2404.01	-2528.34	1611.869	1031
5320	-3.37	44.20	6.82	-2404.03	-2527.94	1611.874	1031
5325	-3.08	44.37	6.90	-2402.82	-2526.04	1611.881	1031
5330	-2.56	43.96	6.79	-2402.78	-2526.37	1611.884	1031
5335	-2.74	43.99	6.81	-2402.74	-2526.15	1611.890	1031
5340	-2.67	43.76	6.78	-2402.53	-2525.88	1611.894	1031
5345	-3.06	43.73	6.89	-2401.64	-2523.97	1611.900	1031
5350	-2.88	43.55	6.88	-2401.01	-2524.01	1611.904	1031
5355	-2.91	43.99	6.95	-2401.11	-2524.57	1611.910	1031
5360	-2.90	43.71	6.91	-2401.30	-2524.16	1611.914	1031
5365	-2.66	43.66	6.89	-2401.32	-2524.46	1611.920	1031
5370	-2.59	43.79	6.83	-2400.96	-2523.95	1611.924	1031
5375	-2.76	42.90	6.97	-2399.21	-2522.51	1611.932	1031
5380	-2.64	43.23	6.93	-2398.84	-2522.50	1611.934	1031
5385	-2.33	43.29	6.89	-2398.91	-2521.82	1611.939	1031
5390	-2.49	43.16	6.93	-2398.68	-2521.65	1611.944	1031
5395	-2.82	43.39	6.99	-2398.40	-2521.97	1611.949	1031
5400	-3.03	43.23	7.06	-2397.42	-2521.17	1611.955	1031
5405	-2.68	43.41	7.04	-2397.31	-2521.06	1611.959	1031
5410	-2.17	43.12	6.91	-2396.75	-2520.96	1611.964	1031
5415	-2.49	43.12	6.99	-2396.92	-2521.52	1611.969	1031
5420	-2.70	43.03	7.02	-2395.62	-2520.08	1611.976	1031
5425	-2.56	43.06	7.04	-2395.55	-2520.56	1611.979	1031
5430	-2.59	42.77	7.06	-2395.27	-2519.71	1611.986	1031
5435	-2.83	43.08	7.09	-2395.32	-2519.81	1611.989	1031
5440	-2.06	42.98	7.01	-2394.42	-2518.86	1611.995	1031
5445	-2.52	42.96	7.12	-2394.15	-2518.12	1611.999	1031
5450	-2.91	42.53	7.25	-2393.28	-2516.10	1612.007	1031
5455	-2.65	42.74	7.18	-2393.25	-2517.09	1612.009	1031
5460	-2.80	42.45	7.13	-2393.17	-2517.20	1612.015	1031
5465	-2.35	42.41	7.07	-2393.21	-2517.17	1612.019	1031
5470	-2.28	42.68	7.11	-2392.42	-2516.29	1612.025	1031
5475	-2.78	42.12	7.19	-2391.97	-2515.73	1612.030	1031
5480	-2.42	42.00	7.14	-2391.64	-2515.09	1612.035	1031
5485	-2.45	41.83	7.14	-2390.93	-2514.59	1612.039	1031
5490	-2.37	41.78	7.14	-2390.56	-2514.33	1612.045	1031
5495	-2.04	41.57	7.08	-2390.25	-2513.85	1612.050	1031
5500	-2.55	41.35	7.15	-2390.09	-2513.44	1612.054	1031
5505	-2.44	41.57	7.15	-2389.86	-2513.29	1612.060	1031
5510	-2.57	41.73	7.20	-2389.77	-2513.57	1612.064	1031
5515	-2.50	41.83	7.29	-2388.43	-2512.50	1612.069	1031
5520	-2.68	41.47	7.24	-2388.65	-2512.30	1612.073	1031
5525	-2.55	41.58	7.28	-2387.36	-2511.40	1612.081	1031
5530	-2.33	41.51	7.30	-2387.73	-2511.34	1612.084	1031
5535	-2.48	41.39	7.29	-2387.57	-2511.61	1612.089	1031
5540	-2.88	41.47	7.36	-2387.74	-2511.26	1612.094	1031
5545	-2.50	41.67	7.36	-2386.37	-2509.73	1612.101	1031
5550	-2.28	41.28	7.33	-2386.23	-2509.49	1612.104	1031
5555	-2.28	41.45	7.38	-2386.04	-2509.04	1612.110	1031
5560	-2.63	41.31	7.43	-2386.00	-2508.87	1612.114	1031
5565	-2.32	40.89	7.37	-2385.12	-2508.13	1612.120	1031
5570	-2.43	40.93	7.42	-2384.51	-2507.64	1612.124	1031
5575	-2.00	40.76	7.32	-2384.22	-2507.52	1612.130	1031
5580	-2.29	40.89	7.40	-2384.23	-2508.05	1612.134	1031
5585	-1.74	40.78	7.32	-2383.57	-2507.33	1612.140	1031
5590	-2.43	40.82	7.51	-2382.98	-2506.52	1612.145	1031
5595	-2.30	40.53	7.47	-2382.58	-2506.53	1612.150	1031
5600	-2.17	40.44	7.46	-2381.91	-2506.01	1612.154	1031
5605	-2.70	40.66	7.58	-2381.63	-2506.15	1612.159	1031
5610	-2.11	40.78	7.51	-2381.01	-2505.58	1612.165	1031
5615	-2.07	40.98	7.57	-2380.83	-2505.28	1612.169	1031
5620	-2.19	40.93	7.58	-2381.06	-2504.22	1612.174	1031
5625	-2.37	40.50	7.54	-2380.80	-2504.14	1612.178	1031
5630	-1.85	40.39	7.52	-2379.85	-2503.74	1612.184	1031
5635	-1.83	40.33	7.53	-2379.50	-2503.55	1612.189	1031
5640	-2.32	40.51	7.60	-2379.40	-2502.99	1612.196	1031
5645	-2.41	40.57	7.67	-2379.38	-2503.80	1612.200	1031
5650	-1.90	40.28	7.52	-2379.31	-2502.88	1612.205	1031
5655	-2.18	40.01	7.52	-2379.32	-2502.86	1612.209	1031
5660	-2.49	40.06	7.71	-2377.74	-2501.44	1612.215	1031
5665	-2.10	40.31	7.67	-2377.45	-2500.99	1612.219	1031
5670	-1.93	40.07	7.62	-2377.34	-2500.40	1612.225	1031
5675	-2.15	40.33	7.70	-2377.09	-2500.76	1612.229	1031
5680	-1.74	39.95	7.59	-2376.73	-2500.05	1612.235	1031
5685	-1.66	40.10	7.63	-2376.84	-2499.70	1612.239	1031
5690	-1.93	39.89	7.68	-2375.66	-2498.88	1612.245	1031
5695	-1.96	39.78	7.74	-2375.13	-2498.33	1612.249	1031
5700	-1.91	39.50	7.71	-2375.16	-2498.04	1612.254	1031
5705	-2.15	39.74	7.73	-2374.99	-2498.42	1612.260	1031
5710	-1.92	39.63	7.76	-2374.97	-2497.79	1612.264	1031
5715	-2.22	39.36	7.76	-2375.21	-2497.81	1612.270	1031
5720	-2.40	39.19	7.80	-2374.53	-2497.67	1612.274	1031
5725	-2.34	39.42	7.87	-2372.78	-2497.60	1612.279	1031
5730	-2.21	39.36	7.88	-2372.61	-2497.21	1612.284	1031
5735	-2.15	39.01	7.85	-2371.81	-2496.72	1612.291	1031
5740	-1.91	39.13	7.82	-2371.64	-2496.73	1612.294	1031
5745	-2.23	39.34	7.92	-2371.80	-2495.84	1612.301	1031
5750	-2.14	39.35	7.87	-2371.94	-2496.11	1612.304	1031
5755	-1.64	38.86	7.89	-2370.03	-2494.21	1612.311	1031
5760	-2.03	38.88	7.90	-2369.99	-2493.79	1612.314	1031
5765	-1.63	38.89	7.86	-2369.46	-2493.47	1612.320	1031
5770	-2.03	38.72	7.93	-2369.23	-2493.06	1612.324	1031
5775	-2.00	38.92	7.94	-2369.08	-2492.56	1612.330	1031
5780	-1.58	38.73	7.91	-2368.47	-2492.44	1612.335	1031
5785	-1.36	38.59	7.88	-2368.36	-2492.17	1612.339	1031
5790	-1.57	38.62	7.91	-2368.16	-2492.54	1612.344	1031
5795	-1.16	38.44	7.89	-2367.91	-2492.28	1612.349	1031
5800	-1.56	38.58	7.97	-2367.02	-2491.28	1612.354	1031
5805	-0.94	38.27	7.87	-2367.23	-2491.04	1612.359	1031
5810	-1.24	38.29	7.90	-2366.96	-2490.90	1612.365	1031
5815	-1.49	38.31	7.95	-2366.61	-2490.82	1612.369	1031
5820	-1.21	38.18	7.89	-2366.91	-2490.26	1612.374	1031
5825	-2.14	38.32	8.04	-2366.88	-2490.98	1612.379	1031
5830	-1.52	38.05	8.04	-2364.86	-2488.67	1612.384	1031
5835	-0.75	38.05	7.96	-2364.77	-2488.59	1612.389	1031
5840	-1.55	38.14	8.05	-2364.33	-2488.30	1612.396	1031
5845	-1.38	38.08	8.03	-2364.61	-2488.47	1612.399	1031
5850	-1.61	38.13	8.12	-2364.60	-2488.39	1612.406	1031
5855	-1.56	38.03	8.07	-2364.33	-2488.32	1612.409	1031
5860	-1.16	37.80	8.07	-2362.59	-2486.53	1612.415	1031
5865	-1.88	37.93	8.20	-2362.36	-2486.63	1612.419	1031
5870	-1.18	37.67	8.07	-2361.38	-2485.07	1612.427	1031
5875	-1.26	37.37	8.13	-2361.70	-2485.30	1612.429	1031
5880	-1.36	37.34	8.15	-2361.56	-2485.38	1612.435	1031
5885	-1.15	37.47	8.15	-2361.52	-2484.98	1612.439	1031
5890	-1.34	37.26	8.16	-2360.66	-2484.70	1612.445	1031
5895	-1.12	37.33	8.22	-2360.04	-2484.04	1612.450	1031
5900	-0.92	36.97	8.11	-2359.97	-2483.44	1612.455	1031
5905	-1.36	37.05	8.21	-2359.86	-2483.03	1612.460	1031
5910	-1.52	37.24	8.29	-2359.43	-2482.29	1612.464	1031
5915	-1.06	37.09	8.24	-2358.60	-2481.26	1612.470	1031
5920	-0.88	37.11	8.22	-2358.01	-2481.87	1612.474	1031
5925	-0.94	36.90	8.25	-2357.49	-2480.97	1612.480	1031
5930	-1.26	36.97	8.32	-2357.28	-2480.87	1612.484	1031
5935	-1.20	36.60	8.32	-2356.75	-2480.35	1612.490	1031
5940	-1.23	36.67	8.31	-2356.61	-2480.09	1612.494	1031
5945	-1.34	36.36	8.33	-2356.09	-2480.16	1612.499	1031
5950	-1.31	36.49	8.32	-2355.93	-2479.69	1612.504	1031
5955	-0.09	36.34	8.17	-2355.78	-2478.93	1612.511	1031
5960	-1.15	36.17	8.31	-2355.89	-2479.07	1612.514	1031
5965	-1.04	36.22	8.27	-2355.57	-2479.52	1612.520	1031
5970	-1.72	36.37	8.42	-2355.66	-2479.43	1612.524	1031
5975	-2.08	36.21	8.50	-2353.10	-2479.28	1612.532	1031
5980	-1.25	36.13	8.41	-2353.54	-2478.48	1612.534	1031
5985	-0.44	36.06	8.29	-2353.39	-2478.37	1612.540	1031
5990	-0.99	36.15	8.38	-2353.52	-2478.10	1612.544	1031
5995	-1.45	35.91	8.46	-2352.47	-2476.81	1612.550	1031
6000	-1.12	35.70	8.45	-2351.86	-2476.78	1612.554	1031
6005	-1.16	35.61	8.48	-2351.68	-2476.26	1612.560	1031
6010	-1.25	35.75	8.50	-2351.71	-2476.53	1612.565	1031
6015	-1.65	35.80	8.55	-2351.71	-2476.28	1612.569	1031
6020	-1.65	35.78	8.53	-2351.91	-2476.05	1612.575	1031
6025	-0.96	35.88	8.52	-2350.63	-2475.17	1612.579	1031
6030	-0.83	35.84	8.54	-2349.48	-2473.93	1612.584	1031
6035	-1.38	35.87	8.63	-2349.43	-2472.94	1612.589	1031
6040	-1.00	35.67	8.59	-2348.74	-2473.62	1612.595	1031
6045	-1.27	35.63	8.63	-2348.50	-2473.23	1612.599	1031
6050	-0.66	35.39	8.52	-2348.60	-2472.98	1612.604	1031
6055	-1.21	35.52	8.62	-2348.81	-2473.61	1612.609	1031
6060	-0.70	35.17	8.56	-2347.29	-2473.44	1612.616	1031
6065	-0.91	35.33	8.62	-2347.32	-2472.69	1612.619	1031
6070	-0.61	35.16	8.57	-2346.91	-2472.47	1612.626	1031
6075	-0.83	35.44	8.64	-2347.18	-2472.27	1612.629	1031
6080	-0.86	35.30	8.68	-2346.09	-2471.14	1612.634	1031
6085	-0.54	35.29	8.65	-2345.73	-2470.13	1612.639	1031
6090	-0.67	35.03	8.68	-2345.44	-2470.36	1612.646	1031
6095	-1.01	34.81	8.68	-2345.04	-2470.17	1612.649	1031
6100	-1.02	34.93	8.73	-2344.89	-2470.33	1612.655	1031
6105	-1.11	35.10	8.76	-2344.80	-2470.10	1612.659	1031
6110	-0.46	35.07	8.73	-2343.63	-2468.66	1612.665	1031
6115	-0.63	34.90	8.74	-2343.42	-2467.98	1612.669	1031
6120	-0.85	34.83	8.73	-2343.10	-2467.49	1612.675	1031
6125	-0.64	34.71	8.71	-2343.11	-2466.52	1612.679	1031
6130	-1.02	34.75	8.81	-2342.65	-2466.50	1612.685	1031
6135	-0.88	34.33	8.77	-2341.72	-2465.85	1612.689	1031
6140	-0.30	33.92	8.68	-2341.29	-2464.81	1612.695	1031
6145	-0.45	34.08	8.76	-2341.10	-2463.87	1612.699	1031
6150	-1.05	34.23	8.85	-2341.10	-2463.60	1612.704	1031
6155	-1.15	34.45	8.94	-2340.90	-2464.11	1612.710	1031
6160	-0.77	34.41	8.85	-2340.83	-2463.21	1612.714	1031
6165	-0.73	33.99	8.84	-2340.92	-2464.07	1612.720	1031
6170	-1.17	34.19	8.93	-2340.92	-2464.12	1612.723	1031
6175	-0.97	34.44	8.98	-2338.94	-2463.94	1612.729	1031
6180	-0.50	34.16	8.86	-2338.80	-2463.81	1612.734	1031
6185	-0.92	34.13	8.93	-2337.85	-2463.39	1612.741	1031
6190	-0.74	34.14	8.94	-2337.96	-2463.09	1612.744	1031
6195	-0.27	33.94	8.89	-2337.83	-2462.90	1612.750	1031
6200	-0.42	33.86	8.89	-2337.78	-2462.67	1612.754	1031
6205	0.26	33.78	8.91	-2336.46	-2461.46	1612.761	1031
6210	-0.84	33.71	8.99	-2336.50	-2460.76	1612.764	1031
6215	-0.93	33.75	9.02	-2336.56	-2460.73	1612.770	1031
6220	-0.65	33.54	8.95	-2336.51	-2459.73	1612.774	1031
6225	-1.25	33.21	9.11	-2334.71	-2458.32	1612.782	1031
6230	-0.80	33.44	9.09	-2334.92	-2458.06	1612.784	1031
6235	-0.43	33.04	8.99	-2334.64	-2458.57	1612.790	1031
6240	-0.24	33.11	8.97	-2334.57	-2458.46	1612.795	1031
6245	-0.37	32.88	9.04	-2334.03	-2457.49	1612.800	1031
6250	-0.80	33.03	9.15	-2333.44	-2456.60	1612.804	1031
6255	-0.88	33.22	9.21	-2333.01	-2456.72	1612.809	1031
6260	-0.60	32.37	9.12	-2332.32	-2455.64	1612.815	1031
6265	-0.59	32.44	9.13	-2332.31	-2455.68	1612.819	1031
6270	-0.39	32.37	9.10	-2332.23	-2455.36	1612.824	1031
6275	-0.35	32.44	9.10	-2331.72	-2455.83	1612.829	1031
6280	-0.50	32.47	9.17	-2330.78	-2455.74	1612.834	1031
6285	-0.53	32.63	9.19	-2330.77	-2455.60	1612.839	1031
6290	-0.32	32.72	9.15	-2330.72	-2455.36	1612.846	1031
6295	-0.32	32.54	9.16	-2330.57	-2455.25	1612.849	1031
6300	-0.44	33.00	9.23	-2330.77	-2455.37	1612.856	1031
6305	-0.74	32.72	9.26	-2330.67	-2455.18	1612.859	1031
6310	-0.54	32.64	9.29	-2328.79	-2455.29	1612.865	1031
6315	-0.62	32.81	9.37	-2328.16	-2454.66	1612.869	1031
6320	-0.81	32.24	9.33	-2327.48	-2453.40	1612.876	1031
6325	-0.32	32.55	9.34	-2327.53	-2453.42	1612.879	1031
6330	-0.28	31.61	9.23	-2326.97	-2453.78	1612.886	1031
6335	-0.49	32.08	9.32	-2327.36	-2453.08	1612.889	1031
6340	-0.26	31.66	9.34	-2326.07	-2451.26	1612.895	1031
6345	-0.42	31.41	9.32	-2325.66	-2450.69	1612.899	1031
6350	-0.69	31.46	9.35	-2325.10	-2450.69	1612.907	1031
6355	-0.58	31.43	9.37	-2325.74	-2449.79	1612.909	1031
6360	-0.54	31.39	9.39	-2325.07	-2449.49	1612.915	1031
6365	-0.43	31.66	9.37	-2324.86	-2449.56	1612.919	1031
6370	-0.27	31.44	9.40	-2324.12	-2448.72	1612.925	1031
6375	-0.82	31.78	9.57	-2323.33	-2447.24	1612.930	1031
6380	-0.68	31.45	9.48	-2323.10	-2447.64	1612.934	1031
6385	-0.62	31.21	9.44	-2323.39	-2447.32	1612.939	1031
6390	-0.02	31.46	9.44	-2323.12	-2447.09	1612.944	1031
6395	-0.15	31.89	9.55	-2322.04	-2446.04	1612.950	1031
6400	-0.05	31.51	9.52	-2322.02	-2445.71	1612.954	1031
6405	-0.30	31.48	9.53	-2321.99	-2445.68	1612.961	1031
6410	-0.32	31.37	9.57	-2321.76	-2445.71	1612.964	1031
6415	-0.85	31.31	9.71	-2320.60	-2444.58	1612.969	1031
6420	-0.19	30.70	9.51	-2320.49	-2444.34	1612.974	1031
6425	0.52	31.08	9.56	-2319.22	-2443.40	1612.981	1031
6430	0.66	30.90	9.48	-2319.62	-2443.55	1612.984	1031
6435	-0.02	30.96	9.58	-2319.63	-2443.46	1612.990	1031
6440	-0.01	30.68	9.57	-2319.37	-2443.31	1612.994	1031
6445	-0.61	30.47	9.66	-2318.23	-2442.65	1613.000	1031
6450	-0.54	31.00	9.73	-2317.80	-2442.19	1613.004	1031
6455	-0.16	31.17	9.74	-2317.72	-2442.02	1613.010	1031
6460	0.24	30.49	9.59	-2317.76	-2441.69	1613.015	1031
6465	0.07	30.66	9.67	-2317.80	-2441.60	1613.020	1031
6470	0.21	30.69	9.65	-2317.73	-2441.58	1613.024	1031
6475	-0.45	30.50	9.77	-2316.48	-2440.76	1613.030	1031
6480	0.12	30.27	9.73	-2315.22	-2439.12	1613.034	1031
6485	-0.21	30.30	9.80	-2315.19	-2438.84	1613.039	1031
6490	0.06	30.13	9.71	-2315.29	-2439.04	1613.045	1031
6495	-0.01	30.50	9.78	-2315.43	-2438.99	1613.049	1031
6500	-0.33	30.32	9.79	-2315.10	-2439.52	1613.056	1031
6505	-0.27	29.65	9.76	-2314.73	-2438.60	1613.059	1031
6510	-0.13	29.71	9.79	-2313.04	-2438.21	1613.064	1031
6515	-0.13	29.89	9.83	-2313.12	-2437.80	1613.069	1031
6520	-0.46	29.72	9.86	-2312.51	-2438.35	1613.076	1031
6525	-0.86	29.68	9.90	-2312.71	-2437.90	1613.079	1031
6530	-0.19	29.84	9.88	-2311.98	-2437.21	1613.084	1031
6535	-0.03	29.83	9.85	-2311.94	-2436.33	1613.089	1031
6540	-0.10	30.00	9.89	-2310.81	-2435.43	1613.096	1031
6545	-0.30	29.74	9.95	-2310.76	-2434.64	1613.099	1031
6550	0.84	29.09	9.71	-2310.89	-2434.79	1613.106	1031
6555	0.14	29.34	9.81	-2310.84	-2435.13	1613.109	1031
6560	0.15	29.09	9.89	-2309.23	-2433.27	1613.115	1031
6565	0.48	29.34	9.89	-2308.94	-2432.64	1613.119	1031
6570	-0.02	28.82	9.92	-2308.54	-2431.80	1613.125	1031
6575	-0.19	29.03	9.99	-2308.49	-2431.63	1613.129	1031
6580	-0.01	28.93	9.95	-2308.45	-2431.14	1613.135	1031
6585	-0.11	29.21	10.00	-2308.45	-2431.22	1613.139	1031
6590	0.82	28.60	9.84	-2307.93	-2431.15	1613.145	1031
6595	-0.24	29.00	10.11	-2306.94	-2430.12	1613.149	1031
6600	-0.05	28.95	10.05	-2306.65	-2430.13	1613.155	1031
6605	0.21	29.13	10.03	-2307.06	-2429.93	1613.160	1031
6610	0.45	28.69	9.95	-2307.08	-2429.64	1613.164	1031
6615	0.13	29.06	10.01	-2306.82	-2429.87	1613.170	1031
6620	0.35	28.88	10.01	-2306.30	-2430.08	1613.174	1031
6625	0.29	28.60	10.04	-2304.76	-2429.94	1613.181	1031
6630	-0.23	28.92	10.19	-2304.58	-2430.10	1613.184	1031
6635	0.35	28.67	10.11	-2303.72	-2428.92	1613.189	1031
6640	-0.06	28.90	10.15	-2304.11	-2429.44	1613.194	1031
6645	0.45	28.20	10.09	-2303.19	-2428.36	1613.199	1031
6650	-0.06	28.58	10.26	-2303.02	-2427.56	1613.204	1031
6655	0.48	27.80	10.04	-2303.25	-2427.91	1613.211	1031
6660	0.43	28.31	10.14	-2303.02	-2427.20	1613.214	1031
6665	0.38	27.76	10.09	-2303.10	-2427.04	1613.220	1031
6670	-0.30	28.07	10.25	-2302.79	-2426.38	1613.224	1031
6675	0.02	27.88	10.24	-2300.71	-2424.57	1613.232	1031
6680	0.23	28.25	10.27	-2300.66	-2424.32	1613.234	1031
6685	0.17	27.85	10.27	-2300.76	-2423.91	1613.240	1031
6690	0.53	27.74	10.21	-2300.50	-2423.18	1613.244	1031
6695	0.16	27.86	10.29	-2299.73	-2422.80	1613.250	1031
6700	0.11	27.65	10.30	-2299.27	-2422.40	1613.254	1031
6705	0.22	27.53	10.30	-2298.68	-2421.22	1613.260	1031
6710	0.56	27.63	10.27	-2298.60	-2420.55	1613.265	1031
6715	0.25	27.83	10.35	-2298.35	-2421.73	1613.270	1031
6720	0.43	27.84	10.34	-2298.53	-2422.34	1613.274	1031
6725	0.53	27.68	10.33	-2298.08	-2421.80	1613.279	1031
6730	0.17	27.85	10.38	-2296.97	-2421.33	1613.286	1031
6735	0.49	27.41	10.34	-2296.79	-2421.54	1613.289	1031
6740	0.43	27.37	10.33	-2296.86	-2420.65	1613.295	1031
6745	0.51	27.48	10.37	-2296.55	-2420.21	1613.299	1031
6750	0.36	27.22	10.42	-2295.36	-2419.30	1613.304	1031
6755	-0.15	27.43	10.54	-2295.24	-2419.36	1613.309	1031
6760	0.70	27.15	10.41	-2294.16	-2419.13	1613.316	1031
6765	0.42	27.46	10.47	-2294.37	-2419.49	1613.319	1031
6770	0.04	27.41	10.54	-2294.25	-2418.67	1613.324	1031
6775	0.37	27.25	10.49	-2294.43	-2419.01	1613.329	1031
6780	0.65	27.09	10.47	-2293.27	-2417.69	1613.335	1031
6785	0.62	27.09	10.55	-2292.96	-2416.98	1613.339	1031
6790	0.30	27.06	10.56	-2292.79	-2416.92	1613.345	1031
6795	0.50	26.85	10.51	-2292.76	-2416.36	1613.349	1031
6800	-0.48	26.88	10.63	-2292.77	-2416.15	1613.356	1031
6805	0.93	26.53	10.44	-2292.80	-2416.24	1613.359	1031
6810	0.62	26.30	10.53	-2291.50	-2414.73	1613.365	1031
6815	0.62	26.69	10.63	-2290.37	-2413.90	1613.369	1031
6820	0.60	26.68	10.62	-2290.37	-2413.00	1613.375	1031
6825	1.10	26.72	10.56	-2289.60	-2412.58	1613.380	1031
6830	0.67	26.31	10.62	-2289.66	-2412.24	1613.384	1031
6835	0.41	26.39	10.65	-2289.70	-2411.66	1613.389	1031
6840	0.78	26.32	10.65	-2288.93	-2411.51	1613.395	1031
6845	0.63	26.71	10.75	-2288.26	-2410.83	1613.400	1031
6850	0.55	26.06	10.71	-2288.21	-2410.31	1613.404	1031
6855	0.34	26.36	10.79	-2288.18	-2410.69	1613.411	1031
6860	0.56	26.50	10.74	-2287.85	-2409.96	1613.414	1031
6865	1.00	25.74	10.64	-2286.65	-2410.13	1613.419	1031
6870	1.24	25.79	10.64	-2286.67	-2410.78	1613.423	1031
6875	0.03	25.75	10.83	-2286.05	-2409.66	1613.431	1031
6880	0.57	25.70	10.74	-2285.53	-2409.54	1613.434	1031
6885	0.81	25.58	10.76	-2285.68	-2409.48	1613.439	1031
6890	1.05	25.51	10.70	-2285.74	-2409.04	1613.444	1031
6895	0.75	25.44	10.79	-2284.23	-2407.67	1613.451	1031
6900	1.14	25.37	10.78	-2284.09	-2407.14	1613.454	1031
6905	0.55	25.41	10.86	-2284.16	-2407.16	1613.461	1031
6910	1.09	25.15	10.74	-2284.04	-2406.94	1613.464	1031
6915	1.05	24.96	10.79	-2283.00	-2405.76	1613.470	1031
6920	0.33	25.02	10.89	-2282.48	-2405.19	1613.474	1031
6925	0.87	25.36	10.84	-2281.97	-2404.78	1613.480	1031
6930	0.57	25.02	10.90	-2281.64	-2404.50	1613.485	1031
6935	1.12	25.82	10.88	-2281.66	-2404.23	1613.490	1031
6940	0.63	25.51	10.93	-2281.65	-2404.11	1613.495	1031
6945	0.65	25.20	10.92	-2281.04	-2403.66	1613.499	1031
6950	0.75	25.39	11.03	-2280.13	-2402.59	1613.504	1031
6955	0.76	25.20	11.02	-2279.95	-2402.23	1613.509	1031
6960	1.07	25.85	11.04	-2279.40	-2402.73	1613.514	1031
6965	0.21	25.68	11.17	-2279.41	-2402.97	1613.519	1031
6970	1.22	25.33	11.00	-2279.12	-2402.60	1613.525	1031
6975	0.95	25.20	11.03	-2279.12	-2402.68	1613.529	1031
6980	1.11	24.72	10.95	-2279.19	-2401.95	1613.534	1031
6985	1.41	24.86	10.93	-2279.22	-2401.98	1613.539	1031
6990	1.28	24.73	11.02	-2276.95	-2399.67	1613.546	1031
6995	1.20	25.02	11.13	-2276.90	-2399.59	1613.549	1031
7000	1.19	24.95	11.10	-2276.70	-2399.84	1613.554	1031
7005	0.88	25.44	11.22	-2276.77	-2399.57	1613.559	1031
7010	1.47	24.49	11.10	-2275.34	-2398.71	1613.566	1031
7015	1.58	24.23	11.00	-2275.05	-2398.25	1613.571	1031
7020	1.40	24.30	11.07	-2275.13	-2398.49	1613.574	1031
7025	1.14	24.70	11.16	-2275.28	-2398.36	1613.579	1031
7030	0.73	25.17	11.37	-2273.92	-2396.82	1613.585	1031
7035	1.13	24.54	11.25	-2273.47	-2396.40	1613.589	1031
7040	1.44	23.89	11.14	-2273.17	-2396.80	1613.597	1031
7045	1.09	24.44	11.27	-2273.16	-2396.57	1613.599	1031
7050	1.25	24.21	11.19	-2273.16	-2396.76	1613.605	1031
7055	1.22	24.84	11.24	-2273.18	-2395.77	1613.609	1031
7060	1.03	24.43	11.30	-2272.20	-2395.67	1613.614	1031
7065	1.21	24.57	11.39	-2271.11	-2394.64	1613.620	1031
7070	1.44	23.95	11.24	-2271.35	-2394.55	1613.624	1031
7075	0.86	24.96	11.49	-2271.27	-2394.31	1613.630	1031
7080	1.19	24.42	11.41	-2270.94	-2393.17	1613.634	1031
7085	1.60	23.28	11.21	-2269.87	-2392.62	1613.639	1031
7090	1.33	24.02	11.38	-2269.80	-2392.51	1613.644	1031
7095	1.23	24.13	11.46	-2268.83	-2392.46	1613.651	1031
7100	1.68	23.72	11.31	-2268.70	-2391.97	1613.654	1031
7105	0.75	24.42	11.52	-2269.06	-2391.63	1613.661	1031
7110	1.00	24.17	11.49	-2268.88	-2391.47	1613.664	1031
7115	1.21	23.90	11.48	-2267.24	-2390.54	1613.670	1031
7120	1.38	23.56	11.42	-2267.09	-2389.89	1613.674	1031
7125	1.53	23.50	11.46	-2266.56	-2389.09	1613.680	1031
7130	1.55	23.14	11.41	-2266.49	-2389.09	1613.684	1031
7135	1.40	24.08	11.58	-2266.00	-2389.06	1613.690	1031
7140	1.30	23.64	11.53	-2266.32	-2389.23	1613.694	1031
7145	1.23	23.66	11.50	-2266.38	-2389.28	1613.700	1031
7150	1.29	23.46	11.49	-2266.34	-2388.77	1613.704	1031
7155	1.60	22.75	11.45	-2264.99	-2387.88	1613.710	1031
7160	1.96	22.40	11.37	-2263.95	-2386.94	1613.715	1031
7165	1.51	23.45	11.59	-2263.99	-2387.28	1613.720	1031
7170	1.04	24.03	11.71	-2263.90	-2387.27	1613.725	1031
7175	1.09	23.62	11.67	-2263.23	-2386.72	1613.729	1031
7180	1.26	23.45	11.68	-2262.43	-2385.68	1613.734	1031
7185	1.46	23.71	11.72	-2262.08	-2384.67	1613.739	1031
7190	1.34	23.22	11.75	-2261.36	-2384.16	1613.745	1031
7195	1.62	22.46	11.60	-2261.54	-2384.25	1613.749	1031
7200	1.18	22.88	11.75	-2261.46	-2384.13	1613.754	1031
7205	1.23	22.88	11.72	-2261.41	-2383.70	1613.759	1031
7210	1.48	23.04	11.77	-2259.87	-2382.29	1613.766	1031
7215	1.55	22.83	11.71	-2259.82	-2382.17	1613.769	1031
7220	1.28	23.08	11.78	-2259.94	-2382.59	1613.774	1031
7225	1.14	22.68	11.79	-2259.52	-2382.63	1613.779	1031
7230	1.04	22.53	11.97	-2258.00	-2381.82	1613.786	1031
7235	1.59	22.98	11.92	-2257.75	-2381.06	1613.789	1031
7240	1.56	22.87	11.84	-2258.13	-2381.25	1613.796	1031
7245	1.70	22.65	11.80	-2257.91	-2381.37	1613.799	1031
7250	1.95	22.56	11.82	-2256.62	-2380.00	1613.805	1031
7255	1.90	22.44	11.84	-2256.23	-2379.68	1613.809	1031
7260	2.28	22.11	11.74	-2255.20	-2378.77	1613.817	1031
7265	1.75	22.31	11.85	-2255.52	-2378.78	1613.819	1031
7270	1.65	22.19	11.86	-2255.50	-2378.50	1613.825	1031
7275	2.04	22.20	11.81	-2255.71	-2379.15	1613.830	1031
7280	1.79	22.03	11.84	-2254.84	-2378.35	1613.834	1031
7285	1.71	22.18	11.99	-2254.15	-2377.00	1613.839	1031
7290	1.75	22.40	12.02	-2253.93	-2376.46	1613.845	1031
7295	1.47	22.36	12.09	-2253.23	-2376.72	1613.849	1031
7300	2.27	22.02	11.90	-2253.52	-2377.73	1613.854	1031
7305	2.09	21.57	11.87	-2253.22	-2377.09	1613.860	1031
7310	1.76	21.52	11.95	-2253.32	-2376.58	1613.864	1031
7315	1.76	21.77	11.94	-2253.19	-2376.75	1613.869	1031
7320	1.88	22.04	11.97	-2252.75	-2376.71	1613.874	1031
7325	1.66	21.76	12.06	-2250.92	-2374.73	1613.881	1031
7330	1.80	22.40	12.16	-2250.74	-2375.22	1613.884	1031
7335	1.74	21.89	12.08	-2250.67	-2374.56	1613.891	1031
7340	1.76	21.76	12.03	-2250.63	-2374.28	1613.894	1031
7345	2.06	21.27	12.05	-2249.33	-2373.21	1613.899	1031
7350	1.49	21.85	12.19	-2249.43	-2373.18	1613.904	1031
7355	1.88	21.22	12.11	-2248.40	-2372.54	1613.911	1031
7360	2.38	21.85	12.08	-2248.17	-2371.90	1613.914	1031
7365	1.55	21.70	12.25	-2248.24	-2372.00	1613.922	1031
7370	1.43	22.44	12.34	-2248.50	-2371.50	1613.924	1031
7375	1.28	21.71	12.32	-2247.14	-2370.63	1613.930	1031
7380	1.67	22.09	12.32	-2246.75	-2369.86	1613.934	1031
7385	2.07	20.44	12.08	-2246.14	-2369.40	1613.940	1031
7390	1.48	22.15	12.41	-2245.96	-2369.86	1613.944	1031
7395	1.71	22.24	12.38	-2245.83	-2369.58	1613.950	1031
7400	1.80	21.50	12.27	-2245.79	-2369.35	1613.954	1031
7405	1.73	21.80	12.35	-2245.31	-2369.01	1613.959	1031
7410	1.89	21.74	12.38	-2244.11	-2368.24	1613.965	1031
7415	1.68	22.08	12.49	-2244.36	-2368.23	1613.969	1031
7420	2.14	21.10	12.26	-2244.11	-2368.15	1613.975	1031
7425	2.00	21.08	12.27	-2243.52	-2368.43	1613.979	1031
7430	2.08	21.02	12.29	-2242.49	-2368.04	1613.984	1031
7435	2.09	21.57	12.45	-2242.38	-2368.08	1613.989	1031
7440	2.25	20.79	12.33	-2241.55	-2367.46	1613.995	1031
7445	2.07	20.69	12.36	-2241.36	-2367.07	1613.999	1031
7450	1.00	21.14	12.58	-2241.11	-2367.37	1614.006	1031
7455	1.55	20.77	12.44	-2241.29	-2367.15	1614.009	1031
7460	2.29	20.68	12.34	-2241.27	-2366.94	1614.015	1031
7465	1.71	21.24	12.53	-2241.09	-2367.08	1614.019	1031
7470	1.79	21.70	12.70	-2238.89	-2365.28	1614.026	1031
7475	1.92	21.27	12.64	-2238.94	-2364.98	1614.029	1031
7480	2.06	20.55	12.47	-2238.91	-2364.69	1614.035	1031
7485	2.58	20.24	12.38	-2239.00	-2364.56	1614.039	1031
7490	2.15	21.60	12.67	-2237.87	-2363.59	1614.045	1031
7495	2.22	21.19	12.67	-2237.03	-2363.19	1614.049	1031
7500	2.12	21.42	12.73	-2237.05	-2363.00	1614.055	1031
7505	2.15	21.41	12.72	-2236.81	-2362.98	1614.060	1031
7510	1.90	20.95	12.72	-2236.42	-2362.04	1614.065	1031
7515	1.99	20.83	12.72	-2235.48	-2361.89	1614.069	1031
7520	1.80	20.61	12.73	-2235.41	-2361.30	1614.074	1031
7525	2.18	20.11	12.64	-2234.75	-2360.85	1614.080	1031
7530	2.22	20.88	12.80	-2234.85	-2360.22	1614.084	1031
7535	2.32	20.83	12.77	-2234.37	-2359.67	1614.089	1031
7540	2.52	20.72	12.71	-2234.60	-2359.19	1614.094	1031
7545	2.79	20.28	12.65	-2233.37	-2357.95	1614.101	1031
7550	2.26	20.40	12.79	-2232.95	-2358.44	1614.104	1031
7555	2.03	21.16	12.95	-2233.11	-2358.68	1614.111	1031
7560	2.41	20.29	12.70	-2232.84	-2359.20	1614.114	1031
7565	2.06	20.56	12.95	-2231.34	-2356.97	1614.120	1031
7570	1.87	20.77	13.01	-2231.13	-2356.98	1614.124	1031
7575	2.94	19.96	12.70	-2230.36	-2357.40	1614.131	1031
7580	2.84	20.65	12.84	-2230.63	-2355.85	1614.134	1031
7585	2.20	19.94	12.89	-2230.37	-2356.04	1614.140	1031
7590	2.66	20.17	12.84	-2230.34	-2355.81	1614.144	1031
7595	2.39	20.00	12.88	-2229.29	-2355.16	1614.150	1031
7600	2.93	19.88	12.81	-2228.84	-2354.98	1614.154	1031
7605	2.74	20.04	12.86	-2228.78	-2355.40	1614.160	1031
7610	1.81	20.63	13.14	-2228.81	-2354.78	1614.164	1031
7615	2.03	19.71	12.96	-2229.13	-2354.82	1614.170	1031
7620	2.33	20.15	12.97	-2228.58	-2354.25	1614.174	1031
7625	2.42	19.95	13.00	-2227.59	-2353.62	1614.180	1031
7630	2.71	19.33	12.97	-2226.54	-2351.72	1614.184	1031
7635	2.56	19.14	12.95	-2226.47	-2351.84	1614.189	1031
7640	2.73	20.39	13.13	-2225.88	-2351.66	1614.195	1031
7645	2.75	19.56	13.00	-2225.80	-2351.95	1614.199	1031
7650	2.55	19.23	12.99	-2225.64	-2351.50	1614.205	1031
7655	2.42	20.26	13.15	-2225.58	-2351.60	1614.209	1031
7660	2.72	20.76	13.19	-2224.46	-2351.90	1614.215	1031
7665	2.34	19.92	13.15	-2224.13	-2351.46	1614.219	1031
7670	3.26	19.08	12.94	-2222.81	-2351.37	1614.227	1031
7675	2.32	20.15	13.28	-2223.11	-2350.21	1614.229	1031
7680	2.79	19.77	13.15	-2223.11	-2350.68	1614.235	1031
7685	2.73	19.56	13.16	-2222.95	-2350.21	1614.240	1031
7690	2.55	19.80	13.32	-2221.86	-2348.80	1614.245	1031
7695	2.93	18.50	13.07	-2221.47	-2348.42	1614.250	1031
7700	3.45	19.02	13.01	-2221.12	-2348.15	1614.254	1031
7705	2.80	19.31	13.19	-2221.46	-2348.19	1614.260	1031
7710	3.02	19.13	13.25	-2221.08	-2347.57	1614.264	1031
7715	3.11	19.06	13.24	-2220.03	-2347.23	1614.269	1031
7720	2.82	19.95	13.47	-2219.73	-2346.74	1614.275	1031
7725	3.06	19.11	13.26	-2219.23	-2345.96	1614.280	1031
7730	2.85	18.90	13.23	-2219.35	-2345.00	1614.284	1031
7735	3.28	18.84	13.19	-2219.30	-2345.16	1614.289	1031
7740	2.57	19.16	13.33	-2219.10	-2344.31	1614.294	1031
7745	3.07	18.83	13.30	-2217.95	-2343.68	1614.299	1031
7750	2.74	18.67	13.38	-2217.64	-2343.76	1614.304	1031
7755	3.23	18.79	13.24	-2217.51	-2343.23	1614.311	1031
7760	3.09	18.94	13.34	-2217.72	-2342.93	1614.314	1031
7765	3.04	19.06	13.36	-2217.63	-2342.86	1614.319	1031
7770	2.66	18.96	13.45	-2217.44	-2342.92	1614.324	1031
7775	3.63	17.89	13.21	-2215.53	-2341.09	1614.331	1031
7780	3.32	18.96	13.42	-2215.20	-2340.94	1614.334	1031
7785	2.87	19.10	13.55	-2215.14	-2340.19	1614.341	1031
7790	2.81	18.80	13.47	-2214.94	-2340.98	1614.344	1031
7795	2.66	19.11	13.62	-2213.80	-2340.38	1614.350	1031
7800	3.12	19.48	13.64	-2213.74	-2339.98	1614.354	1031
7805	2.89	19.06	13.69	-2213.05	-2339.04	1614.360	1031
7810	3.00	18.96	13.66	-2212.80	-2338.79	1614.365	1031
7815	3.14	19.31	13.71	-2212.76	-2338.76	1614.370	1031
7820	3.26	19.02	13.61	-2212.75	-2338.30	1614.374	1031
7825	3.72	18.43	13.48	-2211.94	-2337.88	1614.380	1031
7830	3.25	18.35	13.62	-2211.27	-2337.54	1614.385	1031
7835	3.61	18.35	13.56	-2211.18	-2338.14	1614.389	1031
7840	3.86	19.30	13.70	-2211.24	-2338.01	1614.394	1031
7845	3.39	18.96	13.70	-2210.85	-2338.05	1614.399	1031
7850	3.62	18.70	13.67	-2209.47	-2337.09	1614.405	1031
7855	3.57	18.16	13.61	-2209.51	-2336.85	1614.409	1031
7860	3.78	17.98	13.52	-2209.52	-2336.69	1614.414	1031
7865	3.55	18.63	13.73	-2209.53	-2336.68	1614.419	1031
7870	3.49	17.52	13.60	-2208.26	-2335.14	1614.426	1031
7875	3.03	17.90	13.77	-2208.06	-2335.00	1614.429	1031
7880	3.42	18.17	13.70	-2208.02	-2335.01	1614.434	1031
7885	3.44	18.24	13.70	-2207.74	-2335.59	1614.439	1031
7890	3.14	18.47	13.96	-2206.56	-2333.66	1614.446	1031
7895	3.66	19.09	13.95	-2206.48	-2333.25	1614.449	1031
7900	3.33	18.50	13.89	-2206.27	-2333.22	1614.455	1031
7905	3.88	18.73	13.82	-2206.23	-2332.86	1614.459	1031
7910	3.69	18.51	13.94	-2205.30	-2331.77	1614.466	1031
7915	3.54	17.48	13.80	-2204.87	-2331.25	1614.469	1031
7920	3.95	18.43	13.85	-2204.86	-2331.44	1614.475	1031
7925	3.70	18.10	13.85	-2204.86	-2331.34	1614.479	1031
7930	3.39	17.83	13.96	-2203.64	-2330.77	1614.485	1031
7935	4.05	17.29	13.78	-2203.10	-2329.99	1614.490	1031
7940	3.70	17.79	13.99	-2202.70	-2329.52	1614.495	1031
7945	4.02	17.74	13.96	-2202.43	-2329.25	1614.500	1031
7950	3.86	17.94	14.03	-2202.40	-2328.62	1614.504	1031
7955	3.84	17.90	14.05	-2202.15	-2328.44	1614.510	1031
7960	4.03	18.03	14.07	-2201.26	-2328.05	1614.514	1031
7965	3.89	17.85	14.11	-2200.43	-2327.38	1614.519	1031
7970	3.48	17.28	14.04	-2200.45	-2326.84	1614.524	1031
7975	4.63	18.07	14.08	-2199.63	-2327.01	1614.530	1031
7980	4.11	17.17	13.96	-2199.60	-2327.30	1614.534	1031
7985	3.89	16.84	13.98	-2199.48	-2326.46	1614.539	1031
7990	3.82	17.81	14.14	-2199.39	-2326.28	1614.544	1031
7995	4.31	17.38	14.07	-2198.18	-2326.27	1614.550	1031
8000	4.54	17.03	13.93	-2197.94	-2326.54	1614.554	1031
8005	4.56	17.15	13.95	-2197.98	-2326.63	1614.561	1031
8010	3.96	17.25	14.09	-2198.00	-2327.02	1614.564	1031
8015	3.60	17.09	14.15	-2197.77	-2326.67	1614.570	1031
8020	4.33	17.10	14.00	-2197.81	-2326.26	1614.574	1031
8025	4.40	17.29	14.12	-2196.23	-2324.39	1614.582	1031
8030	4.10	17.24	14.18	-2195.80	-2324.05	1614.584	1031
8035	4.82	16.30	13.83	-2195.09	-2324.47	1614.592	1031
8040	4.22	17.14	14.14	-2195.67	-2323.91	1614.594	1031
8045	4.53	17.22	14.14	-2194.80	-2322.91	1614.600	1031
8050	4.47	17.01	14.16	-2194.29	-2322.21	1614.604	1031
8055	4.15	17.01	14.24	-2193.56	-2321.88	1614.610	1031
8060	4.06	17.66	14.41	-2193.52	-2321.78	1614.615	1031
8065	3.80	17.05	14.30	-2193.26	-2321.58	1614.620	1031
8070	4.11	16.35	14.15	-2193.13	-2321.60	1614.624	1031
8075	4.48	16.69	14.16	-2192.55	-2320.86	1614.629	1031
8080	4.09	16.54	14.28	-2191.65	-2319.85	1614.635	1031
8085	4.29	16.18	14.23	-2191.57	-2320.57	1614.639	1031
8090	4.25	16.11	14.22	-2191.71	-2319.69	1614.645	1031
8095	4.60	17.30	14.38	-2191.38	-2319.83	1614.649	1031
8100	4.57	16.93	14.35	-2190.00	-2319.88	1614.654	1031
8105	4.72	16.84	14.35	-2189.71	-2320.03	1614.659	1031
8110	4.25	17.59	14.64	-2189.14	-2318.40	1614.667	1031
8115	3.92	16.99	14.53	-2188.87	-2318.34	1614.669	1031
8120	4.58	16.71	14.37	-2188.91	-2318.94	1614.675	1031
8125	4.74	16.88	14.44	-2189.00	-2319.43	1614.679	1031
8130	4.97	16.45	14.39	-2187.63	-2318.45	1614.685	1031
8135	4.66	16.23	14.39	-2187.42	-2317.49	1614.689	1031
8140	4.46	16.70	14.57	-2187.17	-2317.82	1614.695	1031
8145	4.43	16.70	14.53	-2187.24	-2317.97	1614.699	1031
8150	4.33	16.41	14.61	-2186.48	-2317.26	1614.705	1031
8155	4.57	15.89	14.53	-2185.76	-2316.35	1614.710	1031
8160	5.04	15.74	14.40	-2185.77	-2315.92	1614.714	1031
8165	4.97	16.10	14.52	-2185.36	-2315.57	1614.719	1031
8170	4.59	15.81	14.53	-2185.35	-2315.56	1614.724	1031
8175	4.96	16.21	14.59	-2184.27	-2315.16	1614.730	1031
8180	5.07	16.03	14.54	-2184.02	-2314.61	1614.734	1031
8185	5.22	16.43	14.59	-2183.94	-2314.83	1614.740	1031
8190	5.06	16.41	14.61	-2184.01	-2314.59	1614.744	1031
8195	4.98	16.22	14.66	-2182.53	-2313.17	1614.749	1031
8200	5.14	16.13	14.65	-2182.34	-2313.03	1614.754	1031
8205	5.32	16.71	14.74	-2181.29	-2313.80	1614.761	1031
8210	4.99	15.83	14.66	-2181.49	-2313.98	1614.764	1031
8215	4.93	15.91	14.66	-2181.53	-2315.27	1614.770	1031
8220	5.13	15.68	14.63	-2181.31	-2313.70	1614.774	1031
8225	4.34	17.16	15.11	-2179.93	-2311.65	1614.782	1031
8230	5.03	15.71	14.75	-2179.88	-2311.65	1614.784	1031
8235	4.93	15.71	14.75	-2179.96	-2311.28	1614.790	1031
8240	4.76	15.89	14.83	-2179.68	-2311.11	1614.794	1031
8245	5.25	15.94	14.80	-2179.06	-2309.95	1614.800	1031
8250	5.36	15.72	14.80	-2178.28	-2309.60	1614.804	1031
8255	5.41	15.69	14.74	-2177.72	-2308.90	1614.810	1031
8260	5.13	15.33	14.86	-2177.47	-2308.63	1614.815	1031
8265	5.27	15.61	14.86	-2177.30	-2307.45	1614.820	1031
8270	5.16	15.46	14.94	-2177.33	-2306.74	1614.824	1031
8275	5.81	15.74	14.87	-2177.26	-2307.87	1614.829	1031
8280	5.66	15.32	14.86	-2175.77	-2306.28	1614.834	1031
8285	5.35	15.45	14.97	-2175.76	-2306.10	1614.839	1031
8290	5.30	14.89	14.74	-2175.66	-2305.80	1614.845	1031
8295	5.13	15.61	15.04	-2175.59	-2306.15	1614.849	1031
8300	5.69	15.66	14.89	-2175.75	-2305.69	1614.856	1031
8305	5.35	16.28	15.13	-2175.46	-2305.99	1614.859	1031
8310	5.30	15.18	15.03	-2173.31	-2303.92	1614.865	1031
8315	5.32	15.11	15.06	-2172.94	-2303.86	1614.869	1031
8320	5.48	14.56	14.96	-2172.04	-2304.17	1614.876	1031
8325	5.65	15.02	14.94	-2172.24	-2303.91	1614.879	1031
8330	5.66	14.12	14.77	-2172.31	-2303.31	1614.885	1031
8335	5.30	14.57	14.94	-2171.96	-2303.31	1614.889	1031
8340	4.76	14.02	14.98	-2170.74	-2302.90	1614.896	1031
8345	5.62	15.01	15.07	-2170.99	-2302.20	1614.899	1031
8350	5.74	14.37	14.97	-2170.57	-2302.10	1614.905	1031
8355	5.44	14.41	14.99	-2170.42	-2301.82	1614.909	1031
8360	6.00	14.33	14.96	-2169.19	-2300.73	1614.915	1031
8365	5.84	14.42	15.06	-2168.83	-2300.51	1614.919	1031
8370	5.41	14.18	15.17	-2168.34	-2300.02	1614.925	1031
8375	5.46	14.68	15.23	-2168.31	-2298.89	1614.930	1031
8380	5.68	14.64	15.19	-2168.02	-2299.06	1614.935	1031
8385	5.53	14.34	15.13	-2167.98	-2298.97	1614.939	1031
8390	5.83	14.31	15.07	-2167.33	-2297.92	1614.945	1031
8395	5.68	14.40	15.20	-2166.40	-2297.26	1614.949	1031
8400	5.74	14.08	15.03	-2166.71	-2297.02	1614.954	1031
8405	5.57	13.75	15.09	-2166.33	-2297.38	1614.960	1031
8410	5.81	13.78	15.06	-2166.34	-2297.35	1614.964	1031
8415	5.82	13.95	15.12	-2165.47	-2297.11	1614.969	1031
8420	6.26	14.27	15.11	-2165.16	-2297.68	1614.974	1031
8425	5.82	14.45	15.34	-2164.16	-2297.16	1614.981	1031
8430	6.03	14.23	15.24	-2164.18	-2296.51	1614.984	1031
8435	5.81	14.01	15.24	-2163.79	-2296.75	1614.990	1031
8440	5.28	13.83	15.28	-2163.72	-2296.62	1614.994	1031
8445	6.04	13.81	15.24	-2162.51	-2295.22	1615.000	1031
8450	5.77	14.46	15.51	-2162.31	-2294.88	1615.004	1031
8455	5.62	13.48	15.30	-2162.25	-2294.86	1615.011	1031
8460	6.12	14.21	15.39	-2162.04	-2294.99	1615.014	1031
8465	6.57	13.49	15.16	-2162.46	-2295.06	1615.021	1031
8470	6.42	13.84	15.31	-2162.02	-2294.35	1615.024	1031
8475	6.26	13.42	15.31	-2160.28	-2293.05	1615.030	1031
8480	6.26	13.25	15.28	-2159.87	-2292.41	1615.034	1031
8485	6.02	13.93	15.55	-2158.88	-2292.13	1615.040	1031
8490	6.19	13.23	15.41	-2158.79	-2291.81	1615.045	1031
8495	6.55	13.59	15.33	-2158.83	-2291.89	1615.050	1031
8500	6.00	13.18	15.38	-2158.83	-2291.98	1615.054	1031
8505	6.35	13.20	15.42	-2158.17	-2291.19	1615.059	1031
8510	6.54	13.10	15.45	-2157.16	-2290.32	1615.065	1031
8515	6.30	13.59	15.57	-2156.82	-2290.28	1615.069	1031
8520	6.43	13.14	15.48	-2157.16	-2289.83	1615.075	1031
8525	6.27	12.96	15.51	-2156.79	-2289.66	1615.079	1031
8530	5.89	12.58	15.53	-2155.64	-2288.61	1615.084	1031
8535	6.22	13.08	15.61	-2155.53	-2287.65	1615.089	1031
8540	6.21	13.15	15.72	-2154.42	-2287.02	1615.096	1031
8545	6.60	12.37	15.42	-2154.19	-2286.99	1615.099	1031
8550	6.90	13.36	15.61	-2154.19	-2286.34	1615.104	1031
8555	6.55	13.12	15.62	-2154.30	-2285.87	1615.109	1031
8560	6.01	12.76	15.68	-2152.79	-2285.08	1615.116	1031
8565	6.57	12.87	15.67	-2152.92	-2285.21	1615.119	1031
8570	6.64	12.52	15.65	-2152.38	-2284.48	1615.126	1031
8575	6.51	12.81	15.71	-2152.53	-2284.46	1615.129	1031
8580	7.03	12.72	15.70	-2151.08	-2283.90	1615.135	1031
8585	6.34	12.30	15.74	-2151.03	-2283.51	1615.139	1031
8590	6.71	12.54	15.78	-2150.42	-2282.67	1615.145	1031
8595	6.40	11.98	15.73	-2150.30	-2282.70	1615.149	1031
8600	6.50	12.49	15.75	-2150.14	-2282.49	1615.155	1031
8605	6.42	12.04	15.71	-2150.18	-2282.48	1615.159	1031
8610	6.63	11.90	15.70	-2149.81	-2281.44	1615.164	1031
8615	7.21	12.94	15.89	-2148.50	-2281.05	1615.169	1031
8620	6.66	12.37	15.89	-2148.25	-2281.06	1615.174	1031
8625	7.29	12.87	15.90	-2148.09	-2280.93	1615.180	1031
8630	7.05	12.10	15.74	-2148.11	-2280.98	1615.184	1031
8635	7.04	12.18	15.74	-2148.05	-2281.22	1615.190	1031
8640	6.49	12.24	15.79	-2148.11	-2280.61	1615.194	1031
8645	6.65	12.42	16.03	-2146.02	-2278.76	1615.199	1031
8650	6.75	12.46	16.00	-2145.57	-2279.01	1615.204	1031
8655	6.99	11.38	15.71	-2145.11	-2278.24	1615.211	1031
8660	6.96	12.22	15.90	-2144.89	-2277.88	1615.214	1031
8665	7.20	11.60	15.79	-2144.75	-2279.00	1615.220	1031
8670	7.30	12.02	15.82	-2144.88	-2278.45	1615.224	1031
8675	7.27	11.58	15.88	-2143.50	-2276.53	1615.230	1031
8680	7.11	11.81	15.99	-2143.23	-2276.41	1615.234	1031
8685	7.25	11.26	15.89	-2142.98	-2275.64	1615.240	1031
8690	7.22	11.64	16.02	-2142.79	-2275.10	1615.244	1031
8695	6.61	11.07	15.91	-2142.92	-2275.30	1615.250	1031
8700	7.07	11.03	15.86	-2142.77	-2275.66	1615.254	1031
8705	7.25	11.72	16.12	-2142.04	-2274.50	1615.260	1031
8710	7.27	11.56	16.10	-2140.76	-2273.81	1615.265	1031
8715	6.97	11.21	16.07	-2140.71	-2273.76	1615.269	1031
8720	7.26	11.52	16.09	-2140.71	-2273.44	1615.275	1031
8725	7.07	10.90	15.97	-2140.43	-2272.92	1615.279	1031
8730	7.52	11.04	16.09	-2139.14	-2271.39	1615.284	1031
8735	7.91	10.74	15.94	-2138.74	-2271.88	1615.289	1031
8740	7.06	10.16	15.93	-2138.30	-2272.28	1615.295	1031
8745	7.34	10.14	15.88	-2138.26	-2271.99	1615.299	1031
8750	7.22	10.56	16.00	-2138.24	-2271.62	1615.304	1031
8755	7.53	10.87	15.99	-2138.15	-2271.22	1615.309	1031
8760	7.12	10.33	16.07	-2137.09	-2270.13	1615.316	1031
8765	7.75	10.59	16.01	-2136.61	-2270.32	1615.319	1031
8770	8.30	10.93	15.98	-2136.57	-2270.52	1615.326	1031
8775	7.05	10.55	16.16	-2136.38	-2270.24	1615.329	1031
8780	7.73	10.22	15.97	-2135.67	-2269.80	1615.335	1031
8785	7.51	10.25	16.04	-2135.22	-2269.46	1615.339	1031
8790	7.22	10.49	16.11	-2134.53	-2268.50	1615.347	1031
8795	7.45	10.95	16.29	-2134.38	-2268.95	1615.349	1031
8800	7.37	10.67	16.20	-2134.32	-2269.01	1615.355	1031
8805	7.51	11.00	16.33	-2134.35	-2268.36	1615.359	1031
8810	7.60	10.42	16.24	-2133.22	-2268.21	1615.365	1031
8815	7.72	10.33	16.21	-2132.65	-2267.63	1615.369	1031
8820	7.64	10.32	16.14	-2132.49	-2267.59	1615.375	1031
8825	7.69	10.53	16.26	-2132.74	-2267.56	1615.380	1031
8830	7.64	10.42	16.28	-2132.72	-2267.40	1615.385	1031
8835	7.50	10.44	16.21	-2132.67	-2267.36	1615.390	1031
8840	6.89	10.43	16.40	-2132.48	-2267.34	1615.394	1031
8845	7.84	10.13	16.34	-2130.32	-2265.48	1615.400	1031
8850	7.55	10.09	16.33	-2130.06	-2265.54	1615.404	1031
8855	7.81	9.99	16.30	-2129.45	-2264.84	1615.409	1031
8860	7.92	10.06	16.31	-2129.31	-2264.88	1615.413	1031
8865	7.75	9.71	16.25	-2128.76	-2263.17	1615.421	1031
8870	7.84	10.07	16.38	-2128.68	-2263.46	1615.424	1031
8875	7.66	9.97	16.41	-2128.62	-2263.64	1615.429	1031
8880	8.18	10.04	16.27	-2128.48	-2263.42	1615.434	1031
8885	7.46	9.64	16.48	-2126.77	-2262.46	1615.441	1031
8890	7.89	9.62	16.35	-2127.03	-2261.97	1615.444	1031
8895	7.69	9.73	16.43	-2126.63	-2261.88	1615.450	1031
8900	7.80	9.14	16.31	-2126.72	-2261.84	1615.454	1031
8905	7.86	9.79	16.51	-2125.60	-2260.66	1615.460	1031
8910	8.00	9.30	16.37	-2125.31	-2260.05	1615.464	1031
8915	8.22	9.72	16.54	-2125.08	-2259.94	1615.470	1031
8920	8.16	10.03	16.59	-2125.02	-2259.88	1615.475	1031
8925	8.00	8.91	16.38	-2124.57	-2259.35	1615.479	1031
8930	8.17	9.41	16.49	-2123.79	-2258.38	1615.484	1031
8935	8.16	8.96	16.45	-2123.20	-2257.84	1615.490	1031
8940	8.48	9.09	16.42	-2122.75	-2257.47	1615.495	1031
8945	8.02	8.96	16.54	-2122.49	-2258.18	1615.500	1031
8950	8.06	9.34	16.65	-2122.66	-2257.93	1615.504	1031
8955	8.02	8.93	16.52	-2122.42	-2258.18	1615.508	1031
8960	8.46	8.89	16.53	-2121.55	-2256.83	1615.515	1031
8965	8.19	8.88	16.60	-2120.99	-2255.87	1615.519	1031
8970	8.81	8.96	16.51	-2120.62	-2255.11	1615.526	1031
8975	8.24	8.56	16.51	-2120.44	-2254.74	1615.529	1031
8980	8.11	8.73	16.59	-2120.17	-2254.58	1615.535	1031
8985	8.03	9.13	16.71	-2120.40	-2254.80	1615.539	1031
8990	8.51	9.17	16.78	-2118.82	-2252.83	1615.545	1031
8995	8.28	8.61	16.69	-2118.44	-2252.40	1615.549	1031
9000	8.32	8.62	16.70	-2118.36	-2252.28	1615.555	1031
9005	8.19	8.41	16.72	-2118.03	-2252.51	1615.559	1031
9010	8.58	8.61	16.77	-2117.40	-2252.61	1615.565	1031
9015	8.54	8.46	16.79	-2116.77	-2251.52	1615.570	1031
9020	8.71	8.34	16.74	-2116.60	-2251.51	1615.574	1031
9025	8.75	8.27	16.73	-2116.53	-2252.08	1615.579	1031
9030	8.08	8.06	16.83	-2115.95	-2251.35	1615.584	1031
9035	8.82	8.01	16.70	-2115.22	-2250.83	1615.589	1031
9040	8.85	8.13	16.72	-2115.02	-2250.83	1615.594	1031
9045	9.10	7.91	16.67	-2114.55	-2250.79	1615.600	1031
9050	8.50	7.54	16.73	-2114.53	-2250.65	1615.604	1031
9055	8.83	8.37	16.89	-2113.20	-2251.25	1615.609	1031
9060	8.80	7.76	16.76	-2113.43	-2250.58	1615.614	1031
9065	8.89	7.71	16.85	-2112.58	-2249.62	1615.621	1031
9070	8.57	8.26	17.07	-2112.28	-2249.49	1615.624	1031
9075	9.12	8.28	16.90	-2112.25	-2249.33	1615.631	1031
9080	9.13	8.41	16.93	-2111.98	-2249.15	1615.634	1031
9085	8.70	7.87	16.95	-2111.04	-2248.48	1615.640	1031
9090	8.90	7.69	16.87	-2110.51	-2248.32	1615.644	1031
9095	8.76	7.49	16.89	-2110.53	-2248.30	1615.650	1031
9100	9.04	7.97	16.97	-2110.67	-2248.43	1615.654	1031
9105	8.70	7.65	16.99	-2109.78	-2247.41	1615.660	1031
9110	9.11	7.20	16.79	-2109.71	-2247.68	1615.664	1031
9115	9.00	7.56	16.97	-2109.47	-2246.81	1615.670	1031
9120	9.22	7.20	16.83	-2109.61	-2247.43	1615.674	1031
9125	8.90	7.60	17.10	-2108.55	-2246.37	1615.680	1031
9130	8.98	7.35	17.08	-2107.41	-2245.65	1615.684	1031
9135	8.99	6.90	16.94	-2107.05	-2245.07	1615.689	1031
9140	9.40	7.44	17.05	-2107.11	-2244.37	1615.695	1031
9145	9.08	6.92	16.94	-2107.42	-2244.82	1615.699	1031
9150	9.75	7.28	16.92	-2107.20	-2244.58	1615.705	1031
9155	8.83	6.54	16.87	-2106.42	-2244.73	1615.709	1031
9160	8.79	7.11	17.12	-2104.40	-2244.21	1615.715	1031
9165	9.08	6.62	16.96	-2104.24	-2244.11	1615.719	1031
9170	9.28	6.31	16.91	-2103.67	-2244.00	1615.724	1031
9175	9.40	6.92	17.02	-2103.56	-2243.15	1615.729	1031
9180	9.75	6.28	16.85	-2102.90	-2242.78	1615.734	1031
9185	9.31	6.96	17.21	-2102.69	-2242.54	1615.739	1031
9190	9.61	6.57	16.84	-2102.39	-2242.43	1615.746	1031
9195	9.04	6.71	17.21	-2102.50	-2242.68	1615.749	1031
9200	9.27	7.21	17.22	-2102.42	-2242.22	1615.756	1031
9205	9.37	6.63	17.10	-2102.50	-2242.43	1615.759	1031
9210	9.58	6.25	17.10	-2100.70	-2240.35	1615.765	1031
9215	9.60	6.65	17.26	-2100.43	-2240.36	1615.769	1031
9220	9.61	6.73	17.28	-2099.60	-2239.61	1615.775	1031
9225	9.69	6.43	17.25	-2099.28	-2239.65	1615.779	1031
9230	9.41	6.19	17.20	-2099.29	-2239.30	1615.785	1031
9235	9.60	6.64	17.36	-2099.32	-2239.16	1615.789	1031
9240	9.45	5.79	17.18	-2098.88	-2238.81	1615.795	1031
9245	9.64	5.97	17.30	-2097.77	-2238.34	1615.800	1031
9250	9.85	6.16	17.21	-2097.79	-2238.08	1615.804	1031
9255	9.58	5.63	17.17	-2097.66	-2238.93	1615.810	1031
9260	9.64	5.66	17.18	-2097.49	-2237.95	1615.814	1031
9265	9.80	5.93	17.34	-2096.03	-2237.16	1615.820	1031
9270	9.65	5.82	17.35	-2096.22	-2236.16	1615.824	1031
9275	9.87	5.35	17.20	-2095.11	-2237.37	1615.830	1031
9280	9.98	6.10	17.44	-2095.12	-2236.07	1615.834	1031
9285	10.04	5.73	17.39	-2094.59	-2237.11	1615.839	1031
9290	9.69	5.20	17.32	-2094.35	-2236.74	1615.844	1031
9295	10.39	5.38	17.33	-2093.54	-2234.79	1615.851	1031
9300	10.15	5.21	17.24	-2093.58	-2235.41	1615.854	1031
9305	10.30	5.15	17.22	-2093.32	-2234.60	1615.860	1031
9310	9.85	5.57	17.43	-2093.45	-2235.55	1615.864	1031
9315	9.77	4.40	17.30	-2092.11	-2232.66	1615.871	1031
9320	10.14	4.92	17.31	-2092.11	-2234.71	1615.874	1031
9325	9.74	4.98	17.37	-2091.93	-2234.75	1615.880	1031
9330	9.99	4.92	17.34	-2092.08	-2233.63	1615.884	1031
9335	10.15	5.11	17.52	-2090.88	-2233.82	1615.890	1031
9340	10.15	4.78	17.39	-2090.39	-2232.72	1615.894	1031
9345	10.17	4.95	17.52	-2090.38	-2232.81	1615.900	1031
9350	9.79	4.63	17.38	-2090.05	-2231.53	1615.906	1031
9355	9.88	4.50	17.49	-2089.28	-2230.45	1615.910	1031
9360	9.89	4.62	17.54	-2088.44	-2229.92	1615.914	1031
9365	9.83	4.55	17.54	-2088.42	-2229.23	1615.919	1031
9370	10.38	4.49	17.46	-2088.17	-2230.35	1615.925	1031
9375	10.28	4.47	17.48	-2088.10	-2230.34	1615.929	1031
9380	10.24	4.60	17.60	-2087.28	-2228.04	1615.936	1031
9385	10.22	4.03	17.42	-2087.11	-2228.55	1615.939	1031
9390	10.02	4.16	17.61	-2085.69	-2227.78	1615.944	1031
9395	10.70	4.38	17.50	-2085.67	-2228.16	1615.949	1031
9400	10.27	3.89	17.50	-2084.69	-2226.84	1615.956	1031
9405	10.27	4.15	17.58	-2084.86	-2226.88	1615.959	1031
9410	10.14	4.22	17.61	-2084.96	-2227.79	1615.965	1031
9415	9.73	4.14	17.64	-2084.80	-2228.70	1615.969	1031
9420	10.78	4.81	17.73	-2083.45	-2229.33	1615.977	1031
9425	10.29	4.40	17.77	-2083.30	-2227.14	1615.979	1031
9430	10.33	3.92	17.61	-2082.99	-2229.04	1615.985	1031
9435	10.32	4.21	17.68	-2083.08	-2227.60	1615.990	1031
9440	10.34	4.16	17.74	-2081.79	-2225.69	1615.995	1031
9445	10.49	4.01	17.75	-2081.36	-2225.04	1616.000	1031
9450	10.41	4.00	17.74	-2081.25	-2224.85	1616.005	1031
9455	10.46	3.25	17.55	-2081.40	-2225.05	1616.009	1031
9460	10.38	3.90	17.71	-2080.66	-2224.82	1616.014	1031
9465	10.67	3.38	17.71	-2079.27	-2223.58	1616.020	1031
9470	10.57	3.70	17.84	-2079.27	-2223.64	1616.025	1031
9475	10.15	3.85	17.92	-2079.40	-2223.39	1616.029	1031
9480	10.50	3.55	17.80	-2078.89	-2223.25	1616.034	1031
9485	10.70	3.43	17.83	-2077.67	-2222.43	1616.040	1031
9490	10.45	3.38	17.87	-2077.92	-2222.62	1616.044	1031
9495	10.47	3.60	17.89	-2077.59	-2222.99	1616.049	1031
9500	10.78	3.32	17.80	-2077.70	-2222.91	1616.054	1031
9505	9.93	2.87	17.86	-2076.30	-2221.39	1616.061	1031
9510	10.73	3.06	17.79	-2075.87	-2220.75	1616.064	1031
9515	10.48	3.03	17.82	-2076.04	-2221.31	1616.069	1031
9520	11.13	3.20	17.75	-2075.99	-2221.59	1616.074	1031
9525	10.77	2.55	17.72	-2074.09	-2219.68	1616.082	1031
9530	10.60	2.60	17.81	-2074.35	-2219.92	1616.084	1031
9535	10.29	3.04	17.99	-2073.68	-2218.36	1616.091	1031
9540	11.16	2.86	17.76	-2074.47	-2219.09	1616.094	1031
9545	10.76	3.02	17.98	-2073.39	-2217.70	1616.100	1031
9550	10.54	2.99	18.11	-2072.67	-2217.44	1616.104	1031
9555	11.05	2.45	17.84	-2072.26	-2216.96	1616.110	1031
9560	10.90	2.79	17.98	-2071.89	-2217.44	1616.115	1031
9565	10.83	2.76	17.98	-2071.54	-2217.27	1616.120	1031
9570	10.94	2.46	17.88	-2071.67	-2217.35	1616.124	1031
9575	10.54	2.39	17.94	-2071.00	-2216.49	1616.129	1031
9580	10.57	2.02	17.87	-2070.04	-2215.18	1616.135	1031
9585	10.76	2.04	17.89	-2070.22	-2215.18	1616.139	1031
9590	11.03	2.25	17.91	-2070.24	-2215.27	1616.144	1031
9595	10.73	2.45	18.02	-2069.81	-2214.98	1616.149	1031
9600	11.03	2.08	17.90	-2068.51	-2213.82	1616.156	1031
9605	10.77	2.39	18.13	-2068.53	-2213.91	1616.159	1031
9610	10.94	1.92	17.94	-2068.58	-2214.33	1616.164	1031
9615	10.51	2.12	18.07	-2068.41	-2214.68	1616.169	1031
9620	11.49	2.18	18.14	-2066.79	-2213.19	1616.176	1031
9625	11.26	2.07	18.10	-2066.81	-2213.14	1616.179	1031
9630	10.98	2.14	18.23	-2066.67	-2213.14	1616.185	1031
9635	11.16	1.77	18.07	-2066.62	-2213.12	1616.189	1031
9640	11.37	1.73	18.07	-2064.71	-2213.10	1616.197	1031
9645	11.07	1.75	18.14	-2064.83	-2213.06	1616.199	1031
9650	11.17	2.14	18.31	-2065.04	-2213.10	1616.205	1031
9655	11.08	1.77	18.13	-2064.98	-2213.48	1616.209	1031
9660	11.56	1.72	18.11	-2064.10	-2212.21	1616.215	1031
9665	11.41	1.27	18.07	-2063.17	-2211.62	1616.219	1031
9670	11.18	1.75	18.27	-2062.85	-2211.18	1616.225	1031
9675	11.32	1.71	18.33	-2062.62	-2210.96	1616.230	1031
9680	11.72	1.84	18.25	-2062.25	-2210.60	1616.234	1031
9685	11.32	1.27	18.23	-2061.59	-2209.83	1616.240	1031
9690	11.47	1.48	18.25	-2061.10	-2209.24	1616.244	1031
9695	11.37	1.34	18.24	-2060.77	-2208.61	1616.249	1031
9700	11.69	1.27	18.20	-2060.39	-2208.06	1616.254	1031
9705	11.72	1.14	18.15	-2060.41	-2207.61	1616.260	1031
9710	11.49	1.09	18.17	-2060.46	-2207.90	1616.264	1031
9715	11.40	1.54	18.43	-2060.55	-2207.35	1616.269	1031
9720	11.15	1.25	18.40	-2060.48	-2206.47	1616.274	1031
9725	11.87	0.30	18.08	-2058.17	-2205.88	1616.281	1031
9730	11.78	0.74	18.27	-2058.00	-2205.63	1616.284	1031
9735	11.59	0.80	18.29	-2057.97	-2206.25	1616.289	1031
9740	11.48	0.49	18.25	-2058.10	-2206.79	1616.294	1031
9745	12.22	0.31	18.15	-2056.43	-2206.31	1616.301	1031
9750	12.01	0.42	18.23	-2056.66	-2206.81	1616.304	1031
9755	11.62	0.60	18.32	-2056.65	-2206.90	1616.309	1031
9760	11.73	-0.05	18.10	-2056.65	-2206.91	1616.316	1031
9765	11.66	0.08	18.31	-2055.36	-2204.56	1616.320	1031
9770	11.41	0.63	18.53	-2054.86	-2204.32	1616.324	1031
9775	11.65	0.57	18.51	-2054.85	-2204.43	1616.330	1031
9780	12.11	0.28	18.33	-2054.75	-2204.27	1616.334	1031
9785	11.49	0.12	18.46	-2054.04	-2203.47	1616.340	1031
9790	11.99	0.31	18.51	-2053.45	-2202.80	1616.345	1031
9795	11.73	0.02	18.38	-2053.46	-2202.84	1616.349	1031
9800	11.96	-0.04	18.33	-2053.45	-2203.18	1616.354	1031
9805	11.69	-0.20	18.30	-2053.21	-2202.79	1616.359	1031
9810	12.26	-0.09	18.39	-2051.56	-2202.14	1616.365	1031
9815	11.79	-0.11	18.44	-2051.44	-2202.44	1616.369	1031
9820	11.74	0.26	18.58	-2051.78	-2201.77	1616.375	1031
9825	11.87	0.13	18.50	-2051.57	-2202.11	1616.379	1031
9830	12.10	-0.09	18.50	-2049.93	-2202.23	1616.384	1031
9835	11.97	0.08	18.57	-2049.67	-2202.11	1616.389	1031
9840	11.99	-0.09	18.57	-2049.24	-2201.19	1616.396	1031
9845	11.55	-0.17	18.67	-2049.25	-2201.36	1616.399	1031
9850	12.00	-0.66	18.43	-2048.65	-2200.99	1616.406	1031
9855	12.46	-0.22	18.50	-2048.71	-2200.63	1616.409	1031
9860	11.96	-0.44	18.59	-2047.65	-2199.32	1616.415	1031
9865	12.28	-0.67	18.52	-2047.28	-2199.41	1616.419	1031
9870	12.22	-0.76	18.62	-2047.02	-2197.43	1616.425	1031
9875	12.15	-0.69	18.68	-2046.28	-2197.16	1616.429	1031
9880	11.85	-0.64	18.71	-2046.28	-2197.04	1616.435	1031
9885	12.29	-0.68	18.68	-2046.31	-2197.63	1616.439	1031
9890	13.01	-0.49	18.64	-2045.57	-2196.44	1616.445	1031
9895	12.82	-0.27	18.82	-2044.86	-2196.60	1616.450	1031
9900	11.83	-0.61	18.88	-2044.96	-2197.21	1616.454	1031
9905	12.32	-1.01	18.61	-2044.58	-2197.56	1616.459	1031
9910	12.55	-1.41	18.45	-2044.19	-2197.34	1616.464	1031
9915	12.40	-1.32	18.60	-2042.85	-2196.82	1616.470	1031
9920	12.12	-1.85	18.51	-2042.54	-2197.05	1616.474	1031
9925	12.53	-0.93	18.73	-2042.37	-2196.39	1616.479	1031
9930	12.61	-1.12	18.60	-2042.60	-2196.75	1616.484	1031
9935	12.17	-1.60	18.68	-2041.26	-2195.28	1616.490	1031
9940	12.59	-1.14	18.77	-2041.31	-2195.01	1616.494	1031
9945	12.47	-0.87	18.93	-2041.22	-2194.41	1616.500	1031
9950	12.44	-1.49	18.74	-2040.87	-2194.72	1616.504	1031
9955	11.93	-1.94	18.71	-2039.31	-2192.16	1616.512	1031
9960	12.53	-1.73	18.74	-2039.49	-2193.42	1616.514	1031
9965	12.76	-1.72	18.68	-2039.44	-2193.28	1616.520	1031
9970	12.46	-1.55	18.88	-2039.36	-2192.56	1616.524	1031
9975	12.82	-1.72	18.81	-2038.08	-2191.95	1616.530	1031
9980	12.75	-1.82	18.85	-2037.69	-2192.31	1616.534	1031
9985	12.64	-1.84	18.88	-2037.02	-2191.61	1616.540	1031
9990	12.57	-2.42	18.70	-2037.04	-2191.08	1616.545	1031
9995	12.67	-2.07	18.80	-2036.42	-2190.19	1616.549	1031
10000	12.54	-1.64	18.93	-2036.41	-2189.57	1616.554	1031
10005	13.05	-2.07	18.78	-2036.39	-2189.80	1616.558	1031
10010	12.40	-2.28	18.88	-2034.54	-2189.56	1616.566	1031
10015	12.85	-2.06	18.83	-2034.72	-2190.38	1616.569	1031
10020	12.42	-2.36	18.85	-2034.79	-2189.56	1616.576	1031
10025	12.69	-2.59	18.69	-2034.41	-2190.17	1616.579	1031
10030	12.59	-2.51	18.91	-2033.30	-2189.08	1616.584	1031
10035	12.46	-2.61	18.90	-2033.06	-2188.52	1616.589	1031
10040	12.71	-2.57	18.87	-2032.92	-2188.02	1616.595	1031
10045	12.63	-2.25	19.02	-2032.92	-2188.09	1616.599	1031
10050	12.67	-2.28	19.11	-2032.25	-2187.80	1616.606	1031
10055	13.07	-2.34	18.97	-2032.16	-2187.59	1616.609	1031
10060	12.53	-2.69	18.93	-2031.95	-2187.57	1616.615	1031
10065	12.62	-2.50	19.00	-2031.86	-2187.12	1616.619	1031
10070	12.74	-2.57	19.14	-2030.16	-2185.85	1616.625	1031
10075	12.92	-2.85	19.01	-2029.75	-2185.71	1616.630	1031
10080	13.27	-3.10	18.94	-2029.04	-2184.71	1616.635	1031
10085	13.32	-3.04	18.95	-2028.72	-2184.00	1616.639	1031
10090	13.31	-2.78	19.07	-2028.54	-2184.13	1616.644	1031
10095	13.69	-3.14	18.93	-2027.62	-2183.28	1616.651	1031
10100	13.17	-3.03	19.07	-2027.80	-2182.48	1616.654	1031
10105	12.76	-3.14	19.12	-2027.49	-2182.72	1616.659	1031
10110	13.06	-3.02	19.11	-2027.72	-2182.58	1616.664	1031
10115	13.03	-3.36	19.10	-2026.15	-2181.18	1616.671	1031
10120	13.36	-3.42	19.04	-2026.05	-2180.96	1616.674	1031
10125	13.28	-3.56	19.03	-2025.87	-2180.57	1616.679	1031
10130	13.21	-3.49	19.09	-2026.11	-2180.12	1616.684	1031
10135	13.39	-3.97	18.96	-2024.40	-2178.67	1616.691	1031
10140	13.06	-3.94	19.04	-2024.32	-2178.54	1616.694	1031
10145	13.15	-3.80	19.14	-2024.38	-2179.64	1616.700	1031
10150	13.03	-4.11	19.00	-2024.09	-2179.41	1616.704	1031
10155	13.35	-4.10	19.05	-2023.06	-2178.99	1616.710	1031
10160	13.11	-4.04	19.17	-2022.55	-2177.49	1616.714	1031
10165	13.53	-3.96	19.13	-2022.53	-2177.70	1616.720	1031
10170	13.39	-4.45	19.00	-2022.33	-2177.47	1616.725	1031
10175	13.31	-4.05	19.24	-2021.76	-2177.15	1616.729	1031
10180	13.55	-4.01	19.22	-2020.75	-2176.97	1616.734	1031
10185	13.40	-4.47	19.16	-2020.37	-2176.44	1616.740	1031
10190	13.63	-4.15	19.27	-2020.28	-2176.03	1616.745	1031
10195	13.70	-4.53	19.14	-2019.86	-2175.78	1616.749	1031
10200	13.89	-4.57	19.12	-2019.73	-2175.40	1616.754	1031
10205	13.30	-4.55	19.33	-2018.98	-2174.39	1616.759	1031
10210	13.37	-4.54	19.34	-2018.18	-2174.21	1616.766	1031
10215	13.20	-4.93	19.18	-2018.27	-2174.65	1616.769	1031
10220	13.94	-4.49	19.25	-2017.79	-2173.57	1616.776	1031
10225	13.90	-4.56	19.27	-2018.12	-2174.20	1616.779	1031
10230	13.53	-5.10	19.26	-2016.82	-2172.94	1616.784	1031
10235	13.93	-4.96	19.20	-2016.56	-2172.83	1616.789	1031
10240	14.21	-5.02	19.19	-2015.72	-2172.05	1616.795	1031
10245	13.44	-5.33	19.29	-2015.50	-2171.90	1616.799	1031
10250	13.66	-5.39	19.28	-2015.43	-2172.21	1616.806	1031
10255	13.62	-5.42	19.20	-2015.39	-2172.76	1616.809	1031
10260	13.80	-5.04	19.33	-2015.44	-2172.74	1616.815	1031
10265	13.83	-5.04	19.35	-2015.50	-2172.44	1616.819	1031
10270	13.95	-5.67	19.22	-2014.10	-2171.27	1616.825	1031
10275	13.84	-5.72	19.24	-2013.12	-2171.45	1616.830	1031
10280	13.72	-5.38	19.42	-2013.06	-2171.14	1616.834	1031
10285	13.90	-5.29	19.44	-2012.94	-2170.04	1616.840	1031
10290	13.81	-5.88	19.30	-2012.37	-2169.30	1616.844	1031
10295	13.58	-5.76	19.47	-2011.43	-2168.25	1616.849	1031
10300	14.14	-5.64	19.43	-2010.98	-2167.00	1616.854	1031
10305	14.29	-6.16	19.27	-2010.50	-2167.57	1616.860	1031
10310	14.13	-6.20	19.31	-2010.63	-2167.76	1616.864	1031
10315	13.97	-6.05	19.37	-2010.45	-2168.12	1616.869	1031
10320	14.27	-5.93	19.36	-2010.27	-2167.56	1616.874	1031
10325	14.01	-6.24	19.42	-2009.00	-2166.38	1616.879	1031
10330	13.74	-6.16	19.56	-2008.68	-2166.58	1616.884	1031
10335	14.61	-5.86	19.50	-2008.37	-2166.48	1616.891	1031
10340	14.18	-6.02	19.48	-2008.38	-2166.55	1616.894	1031
10345	14.38	-6.01	19.45	-2008.50	-2166.52	1616.899	1031
10350	14.05	-6.47	19.38	-2008.76	-2165.82	1616.904	1031
10355	14.00	-6.85	19.32	-2006.66	-2164.05	1616.911	1031
10360	14.49	-6.37	19.51	-2006.50	-2163.92	1616.914	1031
10365	14.27	-6.36	19.56	-2006.41	-2163.89	1616.920	1031
10370	14.75	-6.32	19.50	-2006.27	-2163.74	1616.924	1031
10375	14.12	-6.77	19.53	-2005.28	-2162.56	1616.930	1031
10380	14.44	-6.70	19.57	-2004.54	-2162.51	1616.934	1031
10385	14.07	-7.19	19.48	-2004.34	-2162.49	1616.940	1031
10390	14.33	-6.79	19.55	-2004.09	-2162.71	1616.944	1031
10395	14.03	-6.98	19.52	-2003.59	-2162.02	1616.949	1031
10400	14.29	-6.77	19.66	-2002.89	-2160.65	1616.954	1031
10405	14.19	-7.03	19.58	-2002.37	-2160.85	1616.960	1031
10410	13.73	-7.02	19.77	-2001.88	-2160.11	1616.964	1031
10415	14.03	-7.27	19.62	-2002.13	-2159.81	1616.969	1031
10420	14.25	-7.26	19.55	-2001.80	-2159.50	1616.975	1031
10425	14.28	-6.98	19.67	-2001.66	-2159.56	1616.979	1031
10430	14.46	-7.08	19.61	-2001.81	-2159.41	1616.984	1031
10435	14.34	-7.21	19.64	-2001.18	-2159.56	1616.989	1031
10440	14.04	-7.77	19.69	-1999.25	-2157.59	1616.996	1031
10445	14.48	-7.87	19.54	-1999.17	-2157.47	1616.999	1031
10450	14.81	-7.82	19.52	-1998.73	-2157.66	1617.006	1031
10455	14.77	-7.54	19.58	-1998.90	-2157.95	1617.009	1031
10460	14.33	-7.61	19.69	-1997.64	-2157.97	1617.015	1031
10465	14.51	-7.42	19.68	-1997.82	-2157.83	1617.019	1031
10470	14.60	-7.63	19.74	-1996.88	-2156.45	1617.026	1031
10475	14.45	-7.79	19.66	-1996.88	-2156.94	1617.029	1031
10480	14.51	-7.93	19.59	-1996.53	-2156.81	1617.035	1031
10485	14.59	-7.83	19.69	-1996.82	-2157.41	1617.039	1031
10490	14.76	-8.20	19.60	-1995.39	-2155.71	1617.045	1031
10495	14.84	-8.15	19.62	-1994.73	-2155.22	1617.049	1031
10500	14.53	-8.27	19.66	-1994.69	-2155.54	1617.055	1031
10505	15.02	-7.77	19.78	-1994.50	-2155.48	1617.059	1031
10510	14.54	-7.90	19.84	-1994.32	-2155.25	1617.064	1031
10515	14.89	-7.84	19.81	-1994.20	-2154.87	1617.069	1031
10520	14.74	-8.24	19.76	-1993.46	-2154.31	1617.074	1031
10525	14.90	-8.72	19.65	-1991.88	-2153.02	1617.080	1031
10530	14.89	-8.29	19.82	-1991.91	-2152.84	1617.084	1031
10535	14.80	-8.31	19.85	-1991.81	-2153.29	1617.090	1031
10540	14.77	-8.52	19.79	-1991.58	-2153.08	1617.094	1031
10545	14.86	-8.29	19.88	-1990.32	-2153.15	1617.099	1031
10550	14.44	-8.43	19.92	-1990.27	-2152.99	1617.104	1031
10555	14.92	-8.64	19.81	-1989.44	-2152.24	1617.109	1031
10560	14.96	-8.88	19.75	-1989.42	-2151.65	1617.114	1031
10565	15.20	-8.46	19.87	-1989.18	-2152.21	1617.121	1031
10570	14.90	-8.67	19.86	-1989.50	-2152.26	1617.124	1031
10575	14.78	-8.80	19.84	-1989.22	-2151.89	1617.130	1031
10580	15.10	-8.75	19.81	-1988.84	-2151.98	1617.134	1031
10585	15.01	-9.01	19.86	-1986.95	-2149.78	1617.141	1031
10590	14.98	-8.89	19.95	-1986.88	-2149.51	1617.144	1031
10595	15.39	-9.03	19.81	-1986.79	-2150.50	1617.150	1031
10600	15.11	-8.81	19.98	-1986.58	-2150.48	1617.154	1031
10605	14.90	-9.16	19.99	-1985.42	-2148.53	1617.160	1031
10610	14.85	-9.59	19.88	-1985.25	-2148.73	1617.164	1031
10615	14.52	-9.40	19.93	-1985.39	-2148.17	1617.171	1031
10620	15.37	-9.12	19.93	-1985.23	-2147.67	1617.174	1031
10625	14.84	-9.63	19.94	-1984.36	-2146.91	1617.180	1031
10630	15.15	-9.55	19.92	-1983.25	-2146.62	1617.184	1031
10635	14.92	-9.89	19.93	-1982.78	-2146.09	1617.189	1031
10640	15.13	-9.85	19.88	-1982.31	-2146.02	1617.194	1031
10645	14.98	-9.70	20.00	-1982.33	-2145.80	1617.199	1031
10650	15.68	-9.93	19.85	-1982.25	-2145.76	1617.204	1031
10655	15.23	-9.81	19.98	-1981.80	-2145.72	1617.209	1031
10660	15.61	-9.75	20.01	-1980.70	-2145.55	1617.214	1031
10665	15.23	-9.86	20.05	-1980.66	-2145.53	1617.219	1031
10670	14.81	-9.74	20.19	-1980.62	-2144.72	1617.226	1031
10675	15.13	-9.85	20.00	-1980.48	-2145.28	1617.229	1031
10680	15.66	-9.68	19.99	-1980.56	-2145.37	1617.234	1031
10685	15.06	-9.89	20.01	-1980.22	-2144.94	1617.239	1031
10690	14.56	-9.95	20.19	-1977.85	-2145.14	1617.246	1031
10695	15.18	-10.08	20.03	-1978.19	-2144.99	1617.249	1031
10700	15.49	-9.97	20.02	-1978.01	-2145.71	1617.255	1031
10705	15.25	-10.08	20.03	-1978.17	-2146.22	1617.259	1031
10710	15.30	-10.12	20.16	-1976.80	-2144.77	1617.265	1031
10715	15.52	-10.36	20.01	-1976.31	-2144.03	1617.269	1031
10720	15.48	-9.99	20.14	-1976.63	-2143.72	1617.276	1031
10725	15.31	-10.40	20.00	-1976.11	-2144.10	1617.279	1031
10730	15.25	-10.31	20.18	-1975.73	-2143.08	1617.287	1031
10735	15.06	-10.14	20.20	-1975.83	-2143.44	1617.289	1031
10740	15.52	-10.27	20.08	-1975.50	-2143.43	1617.294	1031
10745	15.73	-10.41	20.16	-1973.82	-2143.18	1617.299	1031
10750	15.62	-10.56	20.13	-1973.60	-2142.83	1617.304	1031
10755	15.22	-10.50	20.33	-1972.92	-2142.49	1617.310	1031
10760	16.01	-10.69	20.06	-1972.67	-2142.05	1617.314	1031
10765	15.71	-10.70	20.11	-1972.91	-2142.13	1617.319	1031
10770	15.23	-10.83	20.25	-1972.53	-2142.20	1617.323	1031
10775	15.74	-11.10	20.18	-1971.24	-2139.79	1617.331	1031
10780	15.89	-10.76	20.25	-1971.32	-2139.79	1617.334	1031
10785	15.70	-11.02	20.16	-1971.34	-2141.11	1617.341	1030
10790	15.53	-11.24	20.16	-1971.55	-2141.20	1617.344	1030
10795	15.83	-10.79	20.24	-1972.31	-2141.02	1617.350	1030
10800	15.53	-10.90	20.20	-1972.50	-2140.89	1617.354	1030
10805	15.57	-10.57	20.30	-1972.74	-2141.39	1617.361	1030
10810	15.55	-10.95	20.14	-1972.64	-2141.31	1617.365	1030
10815	15.33	-10.74	20.28	-1973.00	-2140.86	1617.370	1030
10820	15.52	-10.79	20.26	-1972.96	-2140.53	1617.374	1030
10825	15.70	-10.53	20.27	-1973.59	-2143.42	1617.380	1030
10830	15.57	-10.66	20.24	-1974.07	-2142.75	1617.384	1030
10835	15.50	-10.81	20.14	-1973.92	-2142.16	1617.390	1030
10840	16.00	-10.60	20.12	-1974.00	-2141.58	1617.395	1030
10845	15.50	-11.09	19.97	-1974.05	-2141.20	1617.399	1030
10850	15.33	-10.79	20.17	-1974.01	-2141.08	1617.405	1030
10855	15.60	-10.53	20.17	-1974.68	-2141.94	1617.410	1030
10860	15.08	-10.36	20.13	-1976.13	-2143.11	1617.414	1030
10865	15.62	-10.44	20.03	-1976.07	-2143.01	1617.419	1030
10870	15.50	-10.17	20.19	-1976.78	-2142.94	1617.425	1030
10875	15.95	-10.28	20.01	-1976.79	-2142.47	1617.429	1030
10880	15.35	-10.60	20.07	-1976.88	-2142.51	1617.434	1030
10885	15.09	-10.30	20.23	-1976.76	-2142.24	1617.439	1030
10890	15.33	-9.93	20.13	-1978.02	-2143.69	1617.446	1030
10895	15.37	-9.95	20.13	-1977.64	-2143.80	1617.449	1030
10900	15.26	-10.29	20.11	-1977.79	-2143.71	1617.456	1030
10905	15.19	-10.16	20.18	-1977.61	-2143.79	1617.459	1030
10910	15.45	-10.34	19.97	-1978.85	-2144.27	1617.465	1030
10915	15.41	-9.93	20.11	-1979.29	-2144.03	1617.469	1030
10920	15.32	-10.01	20.02	-1979.89	-2145.12	1617.476	1030
10925	15.84	-10.02	19.87	-1979.94	-2146.32	1617.479	1030
10930	15.41	-9.97	20.02	-1980.31	-2147.00	1617.485	1030
10935	15.54	-9.76	20.05	-1980.14	-2145.35	1617.490	1030
10940	15.10	-9.96	20.01	-1980.72	-2145.48	1617.495	1030
10945	14.99	-9.80	20.06	-1981.30	-2145.34	1617.500	1030
10950	15.40	-9.51	20.07	-1981.28	-2145.53	1617.504	1030
10955	15.13	-9.79	20.03	-1981.57	-2145.73	1617.510	1030
10960	15.07	-9.82	20.02	-1981.69	-2145.87	1617.515	1030
10965	15.42	-9.53	20.01	-1982.79	-2147.30	1617.519	1030
10970	15.00	-9.59	20.09	-1982.89	-2147.52	1617.524	1030
10975	15.06	-9.25	20.04	-1984.00	-2149.00	1617.531	1030
10980	14.90	-9.29	20.00	-1983.53	-2148.67	1617.534	1030
10985	15.03	-9.35	19.91	-1983.60	-2148.76	1617.539	1030
10990	15.27	-9.56	19.87	-1983.67	-2148.58	1617.544	1030
10995	15.28	-9.42	19.86	-1985.11	-2149.47	1617.551	1030
11000	15.15	-9.20	19.90	-1985.21	-2148.85	1617.554	1030
11005	15.08	-9.27	19.89	-1985.03	-2148.71	1617.560	1030
11010	14.96	-9.39	19.89	-1984.91	-2148.68	1617.564	1030
11015	14.32	-9.38	19.93	-1986.60	-2150.61	1617.571	1030
11020	15.62	-9.01	19.77	-1986.13	-2150.78	1617.574	1030
11025	14.66	-9.14	19.94	-1986.37	-2151.18	1617.580	1030
11030	15.35	-9.26	19.75	-1986.31	-2151.64	1617.584	1030
11035	14.99	-8.50	19.95	-1987.35	-2152.31	1617.590	1030
11040	14.91	-8.77	19.85	-1987.93	-2152.35	1617.594	1030
11045	15.00	-8.65	19.92	-1987.90	-2151.81	1617.600	1030
11050	14.81	-9.11	19.77	-1987.70	-2151.40	1617.604	1030
11055	14.64	-8.82	19.89	-1988.57	-2151.80	1617.609	1030
11060	15.52	-8.58	19.78	-1988.99	-2152.24	1617.615	1030
11065	14.62	-8.72	19.83	-1989.20	-2152.29	1617.619	1030
11070	14.88	-8.65	19.83	-1989.17	-2152.50	1617.625	1030
11075	15.11	-8.41	19.84	-1989.58	-2153.23	1617.629	1030
11080	14.55	-8.20	19.94	-1990.71	-2154.76	1617.634	1030
11085	14.90	-8.09	19.86	-1991.03	-2154.34	1617.639	1030
11090	15.03	-8.10	19.80	-1991.83	-2155.35	1617.646	1030
11095	15.02	-8.34	19.71	-1991.58	-2155.59	1617.649	1030
11100	14.77	-8.14	19.83	-1991.40	-2155.78	1617.654	1030
11105	14.86	-7.97	19.85	-1991.58	-2155.75	1617.659	1030
11110	14.41	-8.43	19.84	-1992.81	-2154.94	1617.667	1030
11115	14.50	-8.06	19.87	-1992.97	-2154.85	1617.669	1030
11120	14.18	-8.37	19.76	-1992.96	-2155.00	1617.676	1030
11125	14.72	-8.28	19.75	-1992.83	-2154.79	1617.679	1030
11130	14.60	-7.90	19.80	-1994.10	-2155.84	1617.685	1030
11135	14.91	-7.98	19.70	-1994.42	-2156.06	1617.692	1030
11140	15.12	-7.55	19.74	-1994.98	-2156.49	1617.695	1030
11145	14.76	-7.75	19.65	-1995.27	-2157.37	1617.699	1030
11150	14.45	-8.19	19.56	-1995.25	-2157.55	1617.705	1030
11155	14.60	-7.87	19.73	-1995.12	-2157.24	1617.709	1030
11160	14.48	-8.07	19.63	-1994.91	-2157.38	1617.715	1030
11165	14.49	-7.90	19.69	-1994.93	-2157.64	1617.719	1030
11170	14.47	-7.67	19.80	-1995.64	-2157.69	1617.724	1030
11175	14.56	-7.70	19.65	-1996.27	-2158.44	1617.730	1030
11180	14.60	-7.81	19.64	-1996.49	-2158.05	1617.734	1030
11185	14.72	-7.53	19.69	-1996.51	-2158.49	1617.740	1030
11190	14.77	-7.59	19.69	-1996.71	-2158.99	1617.744	1030
11195	14.47	-7.45	19.58	-1998.55	-2160.75	1617.749	1030
11200	14.40	-7.43	19.59	-1998.90	-2161.10	1617.754	1030
11205	14.42	-7.43	19.56	-1999.34	-2160.58	1617.760	1030
11210	14.50	-7.07	19.63	-1999.31	-2160.36	1617.764	1030
11215	14.45	-7.35	19.58	-1999.35	-2160.63	1617.769	1030
11220	14.16	-7.36	19.67	-1999.43	-2160.53	1617.774	1030
11225	14.03	-6.94	19.71	-2000.83	-2162.87	1617.781	1030
11230	14.28	-6.88	19.64	-2000.69	-2162.58	1617.784	1030
11235	14.14	-7.16	19.61	-2000.70	-2162.27	1617.792	1030
11240	14.38	-7.08	19.56	-2000.87	-2162.42	1617.794	1030
11245	13.53	-7.06	19.65	-2002.05	-2162.13	1617.800	1030
11250	14.15	-6.88	19.56	-2002.24	-2162.27	1617.804	1030
11255	14.50	-7.01	19.45	-2003.05	-2163.02	1617.810	1030
11260	14.21	-7.00	19.41	-2002.91	-2162.74	1617.814	1030
11265	13.90	-6.80	19.56	-2003.00	-2162.90	1617.820	1030
11270	14.02	-6.78	19.57	-2003.04	-2162.89	1617.824	1030
11275	14.04	-6.70	19.64	-2002.95	-2162.70	1617.830	1030
11280	14.33	-6.60	19.61	-2003.21	-2162.53	1617.834	1030
11285	13.97	-6.31	19.69	-2004.02	-2163.96	1617.840	1030
11290	14.07	-6.27	19.63	-2005.26	-2165.78	1617.845	1030
11295	14.32	-6.38	19.54	-2005.23	-2165.37	1617.849	1030
11295	14.06	-6.78	19.39	-2005.04	-2165.96	1617.812	1030
11300	14.28	-6.75	19.34	-2005.16	-2165.44	1617.815	1030
11305	14.12	-6.30	19.43	-2006.34	-2165.98	1617.821	1030
11310	13.86	-6.11	19.48	-2006.70	-2166.15	1617.826	1030
11315	14.07	-6.69	19.47	-2004.56	-2163.96	1617.832	1030
11320	14.04	-6.63	19.54	-2004.53	-2164.14	1617.836	1030
11325	14.30	-6.80	19.42	-2004.41	-2163.65	1617.841	1030
11330	14.26	-6.89	19.41	-2004.47	-2163.88	1617.846	1030
11335	14.20	-6.46	19.52	-2005.48	-2163.86	1617.852	1030
11340	14.12	-6.42	19.49	-2005.61	-2163.53	1617.856	1030
11345	14.51	-6.66	19.33	-2005.68	-2162.60	1617.863	1030
11350	13.72	-6.61	19.51	-2005.90	-2163.12	1617.866	1030
11355	14.14	-6.50	19.39	-2006.54	-2163.73	1617.871	1030
11360	14.02	-6.27	19.44	-2006.94	-2164.66	1617.876	1030
11365	14.02	-6.03	19.47	-2007.36	-2165.03	1617.881	1030
11370	14.05	-5.91	19.49	-2007.92	-2165.49	1617.886	1030
11375	14.29	-6.09	19.40	-2007.90	-2165.59	1617.891	1030
11380	14.07	-5.93	19.58	-2007.68	-2165.50	1617.897	1030
11385	13.99	-6.04	19.51	-2008.08	-2165.55	1617.900	1030
11390	13.94	-5.52	19.55	-2008.93	-2166.58	1617.906	1030
11395	14.13	-5.72	19.47	-2009.02	-2167.06	1617.910	1030
11400	13.90	-5.98	19.36	-2009.93	-2167.39	1617.917	1030
11405	13.86	-5.66	19.44	-2010.05	-2167.32	1617.921	1030
11410	14.18	-5.87	19.37	-2009.94	-2167.41	1617.926	1030
11415	13.43	-5.73	19.48	-2009.83	-2167.23	1617.930	1030
11420	14.00	-5.69	19.37	-2010.69	-2167.14	1617.937	1030
11425	13.84	-5.39	19.54	-2011.40	-2167.35	1617.941	1030
11430	13.86	-5.50	19.42	-2011.52	-2167.96	1617.946	1030
11435	13.97	-5.48	19.37	-2011.44	-2167.89	1617.951	1030
11440	13.87	-5.22	19.49	-2011.95	-2167.93	1617.956	1030
11445	13.89	-5.41	19.33	-2013.05	-2168.56	1617.961	1030
11450	13.78	-5.24	19.41	-2013.50	-2169.16	1617.966	1030
11455	13.71	-5.07	19.36	-2013.94	-2169.74	1617.971	1030
11460	13.78	-5.40	19.24	-2013.44	-2170.88	1617.976	1030
11465	13.54	-5.13	19.42	-2013.55	-2170.71	1617.982	1030
11470	13.77	-5.05	19.38	-2013.75	-2170.62	1617.986	1030
11475	13.69	-5.19	19.30	-2013.72	-2170.84	1617.991	1030
11480	14.03	-5.63	19.07	-2013.93	-2170.92	1617.995	1030
11485	13.58	-5.01	19.30	-2015.98	-2170.38	1618.002	1030
11490	13.59	-5.16	19.26	-2015.92	-2170.56	1618.005	1030
11495	13.83	-5.24	19.24	-2016.05	-2170.72	1618.011	1030
11500	13.11	-5.15	19.31	-2015.96	-2170.73	1618.017	1030
11505	13.60	-5.25	19.22	-2017.15	-2170.87	1618.021	1030
11510	13.34	-4.88	19.35	-2017.51	-2170.67	1618.026	1030
11515	13.65	-4.78	19.28	-2017.28	-2170.50	1618.033	1030
11520	13.45	-5.10	19.26	-2017.62	-2170.15	1618.036	1030
11525	13.75	-5.01	19.12	-2018.70	-2170.73	1618.042	1030
11530	13.91	-4.73	19.11	-2018.69	-2171.26	1618.046	1030
11535	13.27	-4.52	19.31	-2019.09	-2171.07	1618.051	1030
11540	13.50	-4.96	19.07	-2019.62	-2171.39	1618.056	1030
11545	13.43	-4.73	19.21	-2019.73	-2171.43	1618.061	1030
11550	13.81	-4.68	19.20	-2019.67	-2171.90	1618.066	1030
11555	13.39	-4.58	19.20	-2020.24	-2172.51	1618.071	1030
11560	13.47	-4.55	19.10	-2021.25	-2173.37	1618.076	1030
11565	13.08	-4.14	19.35	-2021.46	-2173.56	1618.081	1030
11570	13.52	-4.14	19.18	-2021.99	-2173.83	1618.087	1030
11575	13.73	-4.13	19.07	-2021.96	-2174.62	1618.091	1030
11580	13.42	-4.09	19.16	-2021.89	-2175.29	1618.096	1030
11585	13.41	-4.10	19.18	-2022.08	-2174.85	1618.101	1030
11590	13.61	-3.59	19.16	-2023.39	-2175.87	1618.107	1030
11595	13.56	-3.77	19.13	-2023.36	-2175.41	1618.110	1030
11600	13.13	-4.68	18.84	-2023.60	-2176.22	1618.117	1031
11605	13.06	-4.28	19.04	-2023.70	-2176.34	1618.120	1031
11610	13.27	-4.07	19.12	-2022.28	-2176.35	1618.126	1031
11615	12.80	-4.10	19.23	-2021.88	-2176.50	1618.130	1031
11620	13.24	-4.41	19.11	-2021.58	-2177.19	1618.137	1031
11625	13.38	-4.33	19.12	-2021.24	-2176.39	1618.141	1031
11630	13.53	-4.09	19.18	-2021.49	-2176.58	1618.146	1031
11635	13.38	-4.28	19.14	-2021.47	-2176.66	1618.151	1031
11640	13.47	-4.53	19.09	-2021.43	-2176.52	1618.156	1031
11645	13.45	-4.29	19.14	-2021.29	-2175.85	1618.161	1031
11650	13.55	-4.35	19.17	-2020.08	-2174.57	1618.166	1031
11655	13.19	-4.84	19.16	-2019.02	-2173.82	1618.172	1031
11660	13.57	-4.54	19.23	-2018.80	-2173.27	1618.176	1031
11665	13.90	-4.53	19.16	-2018.88	-2173.28	1618.182	1031
11670	13.63	-4.37	19.26	-2018.68	-2174.21	1618.185	1031
11675	13.66	-4.86	19.19	-2017.60	-2173.55	1618.191	1031
11680	13.27	-4.98	19.17	-2017.80	-2172.80	1618.195	1031
11685	13.37	-4.42	19.39	-2016.55	-2173.10	1618.202	1031
11690	13.77	-4.73	19.22	-2016.76	-2172.99	1618.205	1031
11695	13.70	-4.88	19.16	-2016.56	-2173.46	1618.211	1031
11700	13.42	-4.72	19.29	-2016.69	-2173.11	1618.216	1031
11705	13.51	-5.07	19.30	-2015.67	-2171.95	1618.223	1031
11710	13.53	-5.04	19.32	-2015.46	-2171.39	1618.226	1031
11715	13.75	-4.47	19.46	-2015.49	-2171.83	1618.232	1031
11720	13.86	-4.98	19.25	-2015.56	-2172.01	1618.236	1031
11725	13.66	-5.09	19.32	-2014.47	-2170.97	1618.241	1031
11730	13.84	-5.50	19.24	-2014.07	-2170.60	1618.246	1031
11735	13.99	-5.60	19.15	-2013.41	-2169.81	1618.251	1031
11740	13.69	-5.28	19.37	-2013.22	-2168.94	1618.256	1031
11745	13.71	-5.23	19.40	-2013.28	-2169.33	1618.261	1031
11750	13.45	-5.35	19.45	-2013.33	-2169.20	1618.266	1031
11755	14.17	-5.35	19.34	-2012.64	-2168.69	1618.271	1031
11760	13.60	-5.79	19.34	-2011.89	-2168.18	1618.276	1031
11765	13.97	-5.53	19.38	-2011.66	-2168.24	1618.281	1031
11770	13.92	-5.64	19.35	-2011.52	-2168.23	1618.287	1031
11775	14.07	-5.63	19.31	-2011.63	-2168.19	1618.291	1031
11780	14.00	-5.57	19.27	-2011.34	-2167.45	1618.296	1031
11785	13.94	-5.61	19.29	-2011.53	-2167.73	1618.300	1031
11790	13.85	-5.88	19.38	-2009.84	-2166.01	1618.306	1031
11795	13.71	-5.86	19.45	-2009.39	-2165.56	1618.310	1031
11800	13.95	-6.02	19.39	-2008.55	-2165.86	1618.318	1031
11805	14.13	-5.74	19.48	-2008.52	-2165.35	1618.321	1031
11810	13.67	-6.17	19.39	-2008.82	-2165.81	1618.328	1031
11815	14.10	-6.08	19.34	-2008.59	-2165.77	1618.331	1031
11820	15.02	-6.55	19.17	-2007.02	-2163.60	1618.338	1031
11825	13.96	-6.29	19.40	-2007.03	-2164.24	1618.341	1031
11830	13.93	-6.23	19.50	-2006.63	-2164.49	1618.347	1031
11835	14.10	-6.33	19.46	-2006.59	-2164.22	1618.351	1031
11840	14.19	-6.26	19.41	-2006.63	-2164.30	1618.356	1031
11845	13.90	-6.32	19.46	-2006.50	-2164.05	1618.361	1031
11850	14.23	-6.37	19.49	-2005.88	-2163.77	1618.367	1031
11855	13.77	-6.38	19.50	-2005.58	-2163.58	1618.371	1031
11860	13.83	-6.36	19.51	-2005.71	-2163.48	1618.376	1031
11865	13.57	-6.56	19.59	-2005.35	-2163.72	1618.381	1031
11870	14.18	-6.26	19.50	-2005.24	-2164.30	1618.386	1031
11875	14.39	-6.66	19.53	-2003.49	-2162.09	1618.391	1031
11880	14.22	-6.74	19.60	-2003.17	-2161.97	1618.396	1031
11885	14.12	-7.15	19.49	-2002.45	-2161.17	1618.402	1031
11890	14.21	-6.98	19.53	-2002.51	-2161.23	1618.406	1031
11895	14.30	-6.83	19.62	-2002.37	-2160.52	1618.411	1031
11900	14.01	-7.02	19.52	-2002.39	-2160.65	1618.415	1031
11905	14.69	-7.32	19.48	-2000.66	-2160.05	1618.422	1031
11910	14.18	-7.52	19.48	-2001.00	-2160.02	1618.425	1031
11915	14.18	-7.35	19.51	-2000.85	-2160.42	1618.431	1031
11920	14.44	-7.19	19.49	-2000.78	-2160.65	1618.436	1031
11925	14.70	-7.40	19.66	-1999.46	-2158.96	1618.443	1031
11930	14.42	-7.31	19.58	-1999.36	-2158.72	1618.446	1031
11935	14.21	-7.46	19.40	-1999.31	-2158.12	1618.453	1031
11940	14.02	-7.33	19.66	-1999.76	-2158.29	1618.456	1031
11945	14.30	-7.36	19.71	-1998.55	-2157.39	1618.462	1031
11950	14.12	-7.50	19.74	-1998.31	-2156.85	1618.466	1031
11955	14.11	-7.85	19.56	-1997.70	-2157.02	1618.471	1031
11960	14.16	-7.72	19.57	-1997.64	-2157.34	1618.476	1031
11965	13.86	-7.71	19.64	-1997.65	-2157.76	1618.483	1031
11970	14.74	-7.65	19.60	-1997.56	-2157.60	1618.486	1031
11975	14.75	-7.17	19.71	-1998.02	-2158.27	1618.493	1031
11980	14.95	-7.28	19.68	-1997.42	-2157.26	1618.496	1031
11985	14.76	-7.81	19.52	-1997.15	-2157.02	1618.501	1031
11990	14.94	-7.76	19.68	-1995.31	-2156.42	1618.506	1031
11995	15.17	-8.30	19.46	-1994.94	-2156.11	1618.511	1031
12000	14.45	-7.75	19.80	-1994.23	-2155.32	1618.517	1031
12005	14.50	-8.01	19.68	-1994.35	-2155.87	1618.520	1031
12010	14.85	-7.88	19.72	-1994.11	-2155.24	1618.526	1031
12015	14.41	-8.24	19.58	-1994.23	-2155.31	1618.530	1031
12020	15.26	-8.19	19.75	-1992.60	-2154.37	1618.538	1031
12025	14.78	-8.10	19.81	-1992.57	-2154.05	1618.540	1031
12030	14.48	-8.35	19.83	-1992.61	-2153.84	1618.546	1031
12035	14.41	-8.36	19.84	-1992.64	-2153.57	1618.551	1031
12040	14.88	-8.12	19.87	-1991.38	-2153.15	1618.558	1031
12045	15.08	-8.31	19.73	-1991.41	-2152.54	1618.561	1031
12050	14.94	-8.41	19.78	-1991.23	-2152.93	1618.567	1031
12055	14.96	-8.68	19.67	-1991.23	-2153.01	1618.571	1031
12060	14.80	-8.40	19.87	-1990.25	-2152.83	1618.576	1031
12065	14.54	-8.34	19.93	-1989.76	-2152.97	1618.581	1031
12070	14.82	-8.65	19.82	-1989.29	-2153.03	1618.586	1031
12075	14.88	-8.31	19.99	-1988.95	-2152.93	1618.591	1031
12080	14.63	-8.82	19.79	-1988.89	-2153.17	1618.596	1031
12085	14.72	-8.70	19.88	-1989.07	-2152.79	1618.601	1031
12090	15.46	-8.56	19.88	-1988.31	-2152.96	1618.608	1031
12095	15.05	-8.34	19.93	-1989.01	-2152.69	1618.611	1031
12100	14.63	-9.13	19.76	-1988.21	-2151.22	1618.616	1031
12105	15.01	-9.16	19.77	-1986.69	-2150.54	1618.621	1031
12110	15.26	-8.97	19.87	-1986.29	-2150.68	1618.625	1031
12115	15.36	-8.92	19.92	-1985.69	-2150.30	1618.631	1031
12120	14.70	-9.25	19.91	-1985.59	-2150.12	1618.636	1031
12125	14.35	-9.14	20.03	-1985.65	-2150.42	1618.642	1031
12130	14.91	-9.23	19.95	-1985.50	-2150.27	1618.645	1031
12135	15.34	-8.75	20.03	-1985.81	-2150.05	1618.651	1031
12140	14.97	-9.10	19.93	-1985.51	-2149.91	1618.655	1031
12145	15.03	-9.52	19.94	-1983.63	-2147.35	1618.661	1031
12150	14.98	-9.24	20.11	-1983.53	-2147.23	1618.665	1031
12155	15.17	-9.56	20.02	-1982.87	-2146.52	1618.671	1031
12160	15.34	-9.62	19.97	-1982.47	-2146.43	1618.675	1031
12165	15.56	-9.79	19.90	-1982.55	-2146.06	1618.683	1031
12170	15.13	-9.89	19.94	-1982.34	-2146.24	1618.686	1031
12175	15.43	-9.58	20.02	-1982.55	-2146.74	1618.691	1031
12180	15.31	-9.71	19.91	-1982.35	-2146.61	1618.696	1031
12185	16.00	-9.69	19.90	-1980.62	-2144.72	1618.703	1031
12190	15.36	-10.23	19.88	-1980.72	-2144.57	1618.706	1031
12195	15.20	-10.08	19.97	-1980.21	-2144.53	1618.711	1031
12200	14.97	-10.02	20.04	-1980.43	-2144.19	1618.716	1031
12205	15.90	-10.08	19.94	-1979.28	-2144.10	1618.721	1031
12210	15.09	-10.23	20.11	-1978.85	-2143.77	1618.726	1031
12215	15.29	-10.19	20.10	-1978.54	-2143.22	1618.731	1031
12220	15.46	-10.31	20.00	-1978.16	-2143.21	1618.736	1031
12225	15.32	-10.24	20.04	-1978.07	-2143.43	1618.741	1031
12230	15.76	-10.25	20.02	-1978.02	-2143.39	1618.746	1031
12235	15.00	-10.54	20.06	-1977.69	-2143.21	1618.750	1031
12240	15.03	-10.24	20.30	-1976.43	-2142.52	1618.757	1031
12245	15.48	-10.54	20.07	-1976.47	-2142.89	1618.761	1031
12250	15.16	-10.51	20.15	-1976.61	-2143.28	1618.767	1031
12255	15.38	-10.20	20.24	-1976.27	-2142.55	1618.770	1031
12260	15.45	-10.61	20.15	-1975.09	-2140.99	1618.776	1031
12265	15.99	-10.56	20.11	-1974.85	-2140.74	1618.780	1031
12270	15.56	-10.87	20.11	-1974.47	-2139.93	1618.786	1031
12275	15.65	-10.86	20.06	-1974.24	-2139.89	1618.790	1031
12280	15.23	-10.88	20.18	-1974.08	-2140.44	1618.798	1031
12285	15.56	-11.09	20.06	-1974.22	-2140.29	1618.801	1031
12290	15.35	-11.02	20.18	-1974.03	-2140.25	1618.806	1030
12295	15.60	-10.81	20.18	-1973.99	-2140.31	1618.811	1030
12300	15.37	-10.74	20.00	-1976.37	-2142.17	1618.818	1030
12305	15.41	-10.19	20.24	-1975.96	-2142.32	1618.821	1030
12310	15.17	-10.63	20.06	-1976.02	-2142.09	1618.826	1030
12315	15.36	-10.37	20.18	-1976.05	-2142.36	1618.831	1030
12320	15.38	-10.42	20.06	-1976.74	-2142.61	1618.836	1030
12325	15.46	-10.10	20.08	-1977.63	-2143.52	1618.841	1030
12330	15.14	-10.16	20.08	-1977.68	-2144.62	1618.846	1030
12335	15.38	-10.05	20.06	-1978.37	-2144.29	1618.851	1030
12340	15.15	-10.01	20.14	-1978.31	-2144.07	1618.856	1030
12345	15.39	-10.24	19.98	-1977.98	-2144.02	1618.861	1030
12350	15.08	-10.52	19.95	-1978.29	-2144.27	1618.866	1030
12355	15.14	-9.80	20.09	-1979.63	-2145.11	1618.872	1030
12360	14.89	-9.82	20.17	-1979.51	-2145.55	1618.876	1030
12365	15.25	-9.92	20.03	-1979.29	-2145.49	1618.881	1030
12370	15.29	-10.08	20.01	-1979.40	-2145.43	1618.885	1030
12375	15.78	-9.32	20.13	-1980.83	-2146.52	1618.892	1030
12380	14.75	-9.74	20.08	-1981.06	-2146.31	1618.896	1030
12385	15.69	-9.72	19.93	-1981.10	-2146.42	1618.902	1030
12390	15.83	-9.57	19.99	-1980.96	-2146.43	1618.905	1030
12395	15.45	-9.61	19.95	-1982.02	-2147.97	1618.911	1030
12400	15.40	-9.63	19.88	-1982.44	-2147.67	1618.916	1030
12405	15.07	-9.29	20.02	-1982.77	-2147.82	1618.921	1030
12410	15.11	-9.18	20.01	-1982.76	-2147.65	1618.926	1030
12415	15.23	-9.57	19.88	-1983.02	-2147.69	1618.932	1030
12420	15.16	-9.13	20.02	-1982.75	-2147.77	1618.936	1030
12425	14.99	-9.46	20.04	-1982.67	-2147.85	1618.943	1030
12430	15.37	-9.55	19.93	-1982.90	-2147.69	1618.946	1030
12435	15.00	-9.30	19.96	-1983.91	-2148.61	1618.951	1030
12440	14.68	-9.29	19.94	-1984.79	-2149.51	1618.956	1030
12445	15.31	-9.17	19.82	-1985.34	-2149.92	1618.961	1030
12450	14.79	-8.72	20.04	-1985.66	-2150.09	1618.967	1030
12455	15.22	-8.99	19.86	-1985.78	-2150.59	1618.971	1030
12460	15.16	-8.87	19.85	-1985.75	-2150.35	1618.976	1030
12465	15.24	-9.13	19.80	-1985.85	-2150.40	1618.980	1030
12470	14.66	-8.78	19.87	-1987.83	-2152.83	1618.987	1030
12475	14.91	-9.05	19.70	-1987.54	-2152.31	1618.990	1030
12480	14.94	-8.62	19.86	-1987.40	-2153.01	1618.997	1030
12485	14.94	-8.65	19.89	-1987.07	-2152.96	1619.001	1030
12490	15.06	-8.74	19.75	-1988.66	-2152.91	1619.006	1030
12495	15.00	-8.43	19.86	-1988.91	-2152.66	1619.011	1030
12500	15.42	-8.24	19.83	-1989.12	-2153.70	1619.018	1030
12505	15.17	-8.19	19.86	-1989.74	-2153.53	1619.023	1030
12510	14.49	-8.73	19.77	-1989.57	-2152.92	1619.026	1030
12515	14.70	-8.50	19.84	-1989.63	-2152.95	1619.031	1030
12520	14.77	-8.47	19.82	-1990.51	-2153.41	1619.036	1030
12525	15.10	-8.35	19.78	-1991.15	-2153.40	1619.041	1030
12530	14.85	-8.30	19.88	-1991.30	-2153.67	1619.046	1030
12535	14.60	-8.61	19.73	-1991.49	-2153.80	1619.051	1030
12540	14.53	-8.45	19.76	-1991.42	-2153.82	1619.056	1030
12545	14.93	-8.25	19.75	-1991.61	-2154.34	1619.061	1030
12550	14.48	-8.44	19.79	-1991.55	-2155.47	1619.065	1030
12555	14.32	-7.97	19.82	-1993.34	-2156.68	1619.072	1030
12560	14.91	-7.65	19.84	-1993.44	-2155.49	1619.075	1030
12565	14.85	-7.78	19.86	-1993.83	-2155.61	1619.082	1030
12570	14.46	-8.24	19.74	-1993.62	-2155.56	1619.085	1030
12575	14.73	-7.81	19.71	-1994.66	-2156.78	1619.091	1030
12580	14.62	-7.89	19.64	-1994.88	-2156.89	1619.095	1030
12585	14.53	-7.62	19.79	-1994.87	-2156.85	1619.101	1030
12590	14.35	-7.71	19.82	-1994.82	-2157.05	1619.106	1030
12595	14.52	-7.78	19.78	-1995.54	-2158.03	1619.113	1030
12600	14.86	-7.89	19.66	-1995.30	-2157.43	1619.116	1030
12605	14.75	-7.80	19.69	-1995.47	-2157.59	1619.121	1030
12610	14.60	-8.08	19.61	-1995.29	-2157.08	1619.126	1030
12615	14.16	-7.60	19.72	-1996.74	-2158.19	1619.131	1030
12620	14.58	-7.59	19.60	-1997.49	-2159.11	1619.136	1030
12625	14.44	-7.39	19.71	-1997.60	-2158.84	1619.141	1030
12630	14.51	-7.23	19.73	-1997.48	-2159.02	1619.146	1030
12635	14.51	-7.36	19.64	-1998.05	-2159.94	1619.151	1030
12640	14.64	-7.05	19.61	-1998.81	-2161.49	1619.156	1030
12645	14.32	-7.26	19.60	-1998.79	-2161.66	1619.160	1030
12650	14.39	-7.40	19.51	-1999.42	-2161.12	1619.167	1030
12655	13.86	-7.18	19.65	-1999.65	-2160.75	1619.171	1030
12660	14.52	-6.79	19.65	-1999.56	-2161.38	1619.176	1030
12665	14.29	-7.12	19.57	-1999.42	-2161.41	1619.180	1030
12670	13.63	-7.02	19.68	-2001.18	-2162.81	1619.187	1030
12675	14.03	-7.10	19.53	-2001.03	-2162.54	1619.190	1030
12680	14.02	-7.06	19.51	-2001.10	-2162.63	1619.196	1030
12685	14.01	-6.88	19.59	-2001.29	-2162.57	1619.200	1030
12690	14.10	-6.71	19.56	-2002.22	-2164.00	1619.206	1030
12695	14.78	-6.46	19.48	-2002.62	-2164.74	1619.211	1030
12700	14.36	-6.47	19.58	-2002.43	-2164.75	1619.217	1030
12705	14.21	-6.67	19.52	-2002.36	-2164.25	1619.221	1030
12710	14.09	-6.78	19.45	-2002.70	-2164.02	1619.228	1030
12715	13.93	-6.58	19.58	-2002.57	-2163.96	1619.231	1030
12720	14.11	-6.35	19.51	-2004.03	-2165.45	1619.236	1030
12725	14.18	-6.51	19.42	-2004.58	-2165.78	1619.241	1030
12730	13.88	-6.40	19.47	-2005.19	-2165.54	1619.246	1030
12735	14.32	-6.45	19.33	-2005.27	-2165.83	1619.251	1030
12740	14.46	-5.87	19.56	-2005.46	-2166.06	1619.256	1030
12745	14.07	-6.19	19.49	-2005.30	-2166.13	1619.261	1030
12750	13.95	-5.97	19.56	-2006.22	-2167.11	1619.266	1030
12755	14.23	-6.05	19.40	-2007.03	-2168.10	1619.272	1030
12760	13.79	-6.24	19.41	-2007.10	-2167.67	1619.276	1030
12765	13.90	-6.34	19.42	-2006.88	-2167.02	1619.282	1030
12770	13.93	-6.02	19.53	-2007.04	-2167.58	1619.285	1030
12775	14.46	-5.45	19.43	-2008.06	-2168.10	1619.291	1030
12780	13.82	-5.68	19.50	-2008.26	-2168.18	1619.295	1030
12785	13.62	-5.70	19.48	-2008.77	-2169.00	1619.302	1030
12790	14.02	-5.57	19.41	-2008.93	-2168.99	1619.306	1030
12795	13.90	-5.76	19.34	-2008.88	-2169.11	1619.311	1030
12800	14.02	-6.01	19.21	-2008.90	-2168.83	1619.315	1030
12805	13.79	-5.95	19.13	-2010.27	-2170.25	1619.323	1030
12810	13.63	-5.60	19.29	-2010.44	-2170.38	1619.326	1030
12815	14.13	-5.07	19.39	-2010.36	-2169.38	1619.333	1030
12820	14.14	-5.38	19.27	-2010.36	-2169.96	1619.336	1030
12825	13.58	-4.69	19.50	-2011.84	-2171.45	1619.342	1030
12830	13.65	-4.85	19.38	-2011.92	-2171.86	1619.346	1030
12835	13.56	-4.78	19.37	-2012.39	-2172.02	1619.351	1030
12840	13.70	-5.05	19.23	-2012.78	-2171.96	1619.356	1030
12845	13.50	-5.20	19.27	-2013.03	-2171.96	1619.361	1030
12850	13.65	-5.15	19.27	-2013.10	-2171.19	1619.366	1030
12855	13.60	-5.06	19.23	-2013.35	-2171.86	1619.371	1030
12860	13.87	-4.89	19.20	-2014.17	-2172.77	1619.376	1030
12865	14.03	-4.58	19.25	-2014.30	-2172.93	1619.380	1030
12870	13.48	-4.82	19.27	-2014.77	-2173.61	1619.387	1030
12875	13.90	-4.71	19.25	-2014.90	-2173.64	1619.391	1030
12880	13.58	-4.62	19.36	-2014.77	-2173.78	1619.396	1030
12885	13.91	-4.52	19.27	-2014.94	-2173.67	1619.400	1030
12890	13.55	-4.66	19.25	-2016.31	-2174.75	1619.406	1030
12895	13.88	-4.25	19.25	-2016.38	-2174.82	1619.411	1030
12900	13.88	-4.49	19.07	-2016.34	-2174.72	1619.418	1030
12905	13.42	-4.45	19.24	-2016.40	-2174.26	1619.421	1030
12910	13.08	-4.78	19.15	-2016.33	-2173.50	1619.428	1030
12915	13.41	-4.49	19.20	-2016.43	-2174.94	1619.431	1030
12920	13.64	-3.99	19.16	-2018.42	-2176.48	1619.437	1030
12925	13.26	-4.05	19.20	-2018.68	-2176.88	1619.441	1030
12930	13.88	-4.07	19.08	-2019.15	-2177.32	1619.446	1031
12935	13.14	-4.03	19.22	-2019.38	-2177.65	1619.451	1031
12940	13.37	-4.20	19.12	-2019.38	-2176.98	1619.457	1031
12945	13.52	-4.27	19.13	-2018.98	-2176.04	1619.461	1031
12950	13.26	-4.09	19.21	-2018.86	-2176.13	1619.466	1031
12955	13.66	-3.86	19.20	-2018.85	-2175.98	1619.471	1031
12960	13.02	-4.24	19.11	-2018.69	-2176.71	1619.476	1031
12965	13.21	-4.33	19.08	-2019.09	-2176.39	1619.481	1031
12970	13.42	-4.58	19.02	-2018.58	-2176.28	1619.486	1031
12975	13.47	-4.42	19.19	-2016.63	-2174.38	1619.491	1031
12980	13.14	-4.38	19.28	-2016.24	-2173.90	1619.495	1031
12985	13.56	-4.40	19.28	-2016.29	-2173.39	1619.502	1031
12990	13.58	-4.27	19.31	-2015.95	-2173.72	1619.505	1031
12995	13.71	-4.73	19.10	-2016.02	-2173.67	1619.512	1031
13000	13.27	-4.41	19.30	-2015.96	-2173.79	1619.515	1031
13005	13.55	-4.80	19.24	-2014.44	-2172.82	1619.521	1031
13010	13.48	-4.69	19.31	-2014.73	-2172.95	1619.526	1031
13015	13.67	-5.19	19.13	-2014.08	-2172.81	1619.533	1031
13020	14.03	-5.10	19.12	-2013.74	-2172.58	1619.536	1031
13025	13.69	-5.07	19.17	-2014.07	-2172.68	1619.543	1031
13030	13.68	-4.85	19.29	-2013.71	-2171.77	1619.546	1031
13035	13.58	-4.63	19.46	-2012.92	-2171.81	1619.552	1031
13040	13.90	-5.22	19.15	-2012.52	-2172.01	1619.556	1031
13045	14.05	-5.08	19.32	-2011.99	-2171.50	1619.561	1031
13050	13.95	-4.92	19.39	-2011.72	-2170.87	1619.566	1031
13055	13.57	-5.21	19.34	-2011.48	-2170.96	1619.571	1031
13060	13.77	-5.22	19.35	-2011.03	-2170.14	1619.576	1031
13065	13.69	-5.35	19.31	-2010.92	-2170.58	1619.581	1031
13070	13.65	-5.69	19.21	-2011.08	-2169.71	1619.587	1031
13075	13.89	-5.35	19.31	-2011.05	-2169.40	1619.590	1031
13080	13.82	-4.84	19.60	-2011.04	-2169.73	1619.597	1031
13085	13.82	-5.55	19.27	-2010.61	-2169.39	1619.601	1031
13090	13.80	-5.65	19.47	-2008.91	-2167.65	1619.606	1031
13095	13.72	-5.83	19.43	-2008.67	-2167.32	1619.610	1031
13100	14.38	-5.70	19.34	-2007.90	-2166.18	1619.617	1031
13105	13.69	-5.98	19.45	-2007.99	-2166.26	1619.620	1031
13110	13.71	-5.55	19.45	-2008.06	-2167.63	1619.628	1031
13115	14.24	-5.97	19.34	-2007.88	-2167.06	1619.630	1031
13120	13.68	-6.37	19.72	-2005.94	-2165.46	1619.638	1031
13125	13.95	-5.83	19.54	-2006.48	-2165.64	1619.641	1031
13130	14.24	-5.96	19.51	-2006.07	-2164.92	1619.646	1031
13135	13.95	-5.68	19.56	-2005.88	-2165.11	1619.651	1031
13140	14.03	-6.08	19.50	-2005.35	-2164.86	1619.657	1031
13145	14.00	-6.11	19.52	-2005.08	-2165.11	1619.661	1031
13150	14.24	-6.15	19.52	-2004.85	-2165.23	1619.666	1031
13155	14.05	-6.26	19.45	-2004.87	-2165.06	1619.671	1031
13160	14.49	-6.32	19.38	-2003.94	-2164.54	1619.676	1031
13165	14.21	-6.12	19.49	-2003.68	-2163.79	1619.681	1031
13170	14.24	-6.19	19.53	-2003.41	-2163.87	1619.686	1031
13175	14.23	-6.39	19.45	-2003.51	-2163.94	1619.691	1031
13180	14.36	-6.40	19.50	-2003.24	-2164.31	1619.695	1031
13185	14.26	-6.75	19.40	-2002.19	-2162.86	1619.702	1031
13190	14.17	-6.71	19.48	-2001.91	-2162.65	1619.706	1031
13195	14.08	-6.21	19.56	-2001.96	-2162.72	1619.712	1031
13200	14.60	-6.67	19.48	-2001.74	-2161.91	1619.715	1031
13205	14.06	-6.66	19.62	-2000.29	-2161.31	1619.722	1031
13210	14.22	-7.14	19.49	-2000.45	-2161.16	1619.726	1031
13215	14.11	-6.77	19.55	-2000.57	-2161.38	1619.731	1031
13220	14.30	-6.70	19.52	-2000.40	-2161.38	1619.735	1031
13225	14.23	-6.21	19.52	-1999.45	-2161.10	1619.743	1031
13230	14.20	-7.12	19.50	-1999.51	-2161.21	1619.746	1031
13235	14.43	-7.00	19.60	-1998.69	-2160.74	1619.751	1031
13240	14.33	-7.14	19.63	-1998.75	-2160.42	1619.756	1031
13245	14.50	-7.65	19.53	-1998.16	-2159.39	1619.761	1031
13250	14.27	-7.51	19.54	-1997.76	-2159.29	1619.766	1031
13255	14.60	-7.27	19.58	-1997.60	-2158.84	1619.771	1031
13260	14.68	-7.19	19.60	-1997.65	-2158.85	1619.776	1031
13265	14.60	-7.72	19.47	-1996.77	-2159.48	1619.781	1031
13270	14.95	-7.43	19.69	-1995.94	-2158.86	1619.786	1031
13275	14.40	-7.59	19.70	-1996.06	-2158.58	1619.791	1031
13280	14.65	-7.54	19.72	-1996.24	-2158.72	1619.797	1031
13285	14.28	-7.16	19.75	-1995.96	-2158.00	1619.800	1031
13290	14.48	-7.99	19.63	-1994.65	-2157.19	1619.806	1031
13295	14.83	-7.65	19.60	-1994.44	-2157.23	1619.811	1031
13300	14.41	-8.07	19.73	-1993.98	-2156.03	1619.816	1031
13305	15.07	-7.94	19.65	-1993.70	-2156.35	1619.820	1031
13310	14.71	-7.55	19.81	-1993.75	-2156.74	1619.827	1031
13315	14.53	-7.65	19.82	-1993.63	-2157.21	1619.830	1031
13320	14.68	-8.11	19.66	-1992.81	-2156.05	1619.837	1031
13325	15.00	-8.00	19.74	-1992.40	-2155.80	1619.841	1031
13330	14.63	-7.96	19.84	-1991.63	-2155.35	1619.847	1031
13335	14.63	-8.05	19.89	-1991.43	-2155.19	1619.851	1031
13340	15.01	-8.18	19.72	-1991.34	-2155.31	1619.856	1031
13345	15.03	-8.27	19.64	-1991.25	-2155.42	1619.861	1031
13350	15.33	-8.50	19.57	-1991.03	-2154.72	1619.866	1031
13355	14.84	-8.28	19.68	-1991.28	-2154.41	1619.871	1031
13360	14.83	-8.38	19.72	-1990.71	-2153.50	1619.876	1031
13365	14.72	-8.60	19.79	-1989.34	-2151.92	1619.881	1031
13370	15.22	-8.60	19.66	-1989.11	-2151.90	1619.885	1031
13375	14.88	-8.76	19.77	-1988.92	-2151.69	1619.891	1031
13380	14.61	-8.74	19.78	-1988.61	-2151.43	1619.896	1031
13385	14.80	-9.07	19.77	-1987.43	-2149.61	1619.902	1031
13390	15.12	-8.77	19.80	-1987.43	-2149.92	1619.905	1031
13395	14.74	-8.47	20.01	-1987.31	-2150.78	1619.912	1031
13400	14.79	-8.89	19.86	-1987.43	-2150.86	1619.916	1031
13405	15.11	-8.90	19.85	-1986.07	-2150.34	1619.921	1031
13410	14.97	-8.94	19.90	-1986.03	-2150.65	1619.925	1031
13415	15.33	-9.17	19.75	-1985.32	-2148.79	1619.933	1031
13420	15.09	-9.06	19.94	-1985.10	-2149.30	1619.936	1031
13425	14.90	-9.43	19.84	-1984.86	-2149.24	1619.941	1031
13430	15.12	-9.21	19.86	-1985.11	-2148.90	1619.946	1031
13435	15.01	-9.09	20.00	-1984.01	-2149.31	1619.952	1031
13440	15.17	-9.17	19.96	-1983.59	-2149.08	1619.956	1031
13445	15.25	-9.19	19.92	-1983.51	-2149.04	1619.961	1031
13450	15.07	-9.12	19.94	-1983.61	-2149.47	1619.966	1031
13455	15.02	-9.31	20.00	-1982.78	-2148.66	1619.971	1031
13460	15.10	-9.44	19.92	-1982.02	-2148.04	1619.976	1031
13465	15.48	-9.47	19.84	-1982.10	-2147.93	1619.981	1031
13470	15.13	-9.46	19.95	-1981.91	-2147.56	1619.986	1031
13475	14.90	-9.86	19.85	-1981.64	-2147.60	1619.991	1031
13480	15.15	-9.83	19.97	-1980.78	-2146.31	1619.997	1031
13485	14.88	-9.73	20.04	-1980.74	-2146.54	1620.001	1031
13490	14.99	-10.03	19.93	-1980.58	-2146.43	1620.006	1031
13495	15.44	-10.17	19.77	-1980.33	-2146.53	1620.010	1031
13500	15.26	-9.87	20.09	-1979.11	-2144.94	1620.017	1031
13505	15.08	-9.89	20.08	-1979.10	-2145.02	1620.021	1031
13510	15.61	-9.89	20.01	-1979.16	-2145.14	1620.027	1031
13515	15.23	-9.85	20.10	-1979.18	-2145.35	1620.030	1031
13520	15.19	-10.07	20.08	-1977.93	-2144.54	1620.036	1031
13525	15.34	-10.29	20.02	-1977.65	-2143.89	1620.041	1031
13530	15.43	-9.92	20.24	-1976.88	-2142.91	1620.047	1031
13535	15.33	-10.29	20.12	-1976.87	-2143.09	1620.051	1031
13540	15.74	-10.03	20.11	-1976.85	-2143.32	1620.056	1031
13545	15.36	-10.39	20.05	-1976.92	-2143.28	1620.061	1031
13550	15.66	-10.40	20.05	-1975.72	-2142.53	1620.066	1031
13555	16.00	-10.40	20.05	-1975.14	-2142.16	1620.071	1031
13560	15.49	-10.40	20.17	-1975.01	-2141.78	1620.076	1031
13565	15.29	-10.50	20.18	-1974.90	-2141.77	1620.081	1031
13570	15.49	-10.64	20.11	-1974.50	-2141.28	1620.086	1031
13575	15.93	-10.58	20.15	-1973.52	-2140.32	1620.091	1031
13580	15.52	-11.04	20.02	-1973.04	-2140.45	1620.096	1031
13585	15.98	-10.79	20.07	-1972.82	-2139.72	1620.102	1031
13590	15.39	-11.01	20.15	-1972.56	-2139.85	1620.105	1030
13595	15.91	-10.54	20.31	-1972.75	-2139.23	1620.112	1030
13600	15.55	-10.83	20.23	-1972.83	-2139.25	1620.115	1030
13605	15.31	-10.58	20.20	-1974.02	-2140.74	1620.121	1030
13610	15.49	-10.83	20.05	-1974.08	-2141.02	1620.125	1030
13615	15.26	-10.35	20.27	-1975.12	-2141.20	1620.132	1030
13620	15.13	-10.81	20.08	-1975.15	-2141.86	1620.136	1030
13625	15.24	-10.57	20.16	-1975.10	-2141.01	1620.141	1030
13630	15.76	-10.36	20.11	-1975.08	-2141.30	1620.146	1030
13635	15.37	-10.72	19.90	-1976.49	-2142.85	1620.153	1030
13640	15.54	-10.39	20.07	-1976.28	-2142.73	1620.156	1030
13645	15.44	-10.27	20.10	-1976.36	-2142.18	1620.161	1030
13650	15.34	-10.10	20.18	-1976.65	-2141.71	1620.166	1030
13655	15.58	-10.24	19.96	-1977.42	-2142.61	1620.172	1030
13660	15.41	-10.25	20.00	-1977.75	-2142.21	1620.176	1030
13665	14.99	-10.17	20.11	-1978.12	-2142.57	1620.181	1030
13670	15.32	-10.09	20.04	-1977.76	-2142.67	1620.186	1030
13675	15.56	-10.30	19.89	-1977.72	-2142.94	1620.191	1030
13680	14.87	-10.30	20.08	-1977.98	-2142.83	1620.196	1030
13685	15.37	-10.33	19.88	-1978.60	-2143.50	1620.201	1030
13690	15.57	-9.69	20.03	-1979.92	-2145.19	1620.206	1030
13695	15.40	-10.09	19.85	-1980.45	-2145.38	1620.211	1030
13700	15.26	-9.61	19.99	-1980.82	-2145.16	1620.217	1030
13705	15.48	-9.78	19.88	-1980.77	-2145.70	1620.220	1030
13710	15.43	-9.48	20.08	-1980.80	-2146.01	1620.226	1030
13715	15.21	-9.91	19.95	-1980.86	-2145.74	1620.230	1030
13720	14.76	-9.53	20.05	-1981.61	-2147.04	1620.237	1030
13725	15.14	-9.23	20.06	-1981.94	-2147.35	1620.240	1030
13730	15.24	-9.63	19.83	-1981.68	-2146.36	1620.247	1030
13735	15.06	-9.47	19.89	-1981.61	-2146.83	1620.250	1030
13740	15.15	-9.14	19.96	-1983.08	-2148.04	1620.256	1030
13745	14.99	-9.20	19.91	-1983.50	-2148.14	1620.261	1030
13750	15.20	-9.12	19.92	-1983.90	-2148.06	1620.268	1030
13755	14.85	-9.19	19.94	-1984.03	-2147.98	1620.271	1030
13760	14.24	-9.30	19.99	-1983.77	-2147.72	1620.278	1030
13765	14.87	-9.05	19.95	-1984.15	-2147.89	1620.281	1030
13770	15.55	-8.82	19.76	-1984.96	-2148.81	1620.286	1030
13775	14.93	-8.88	19.84	-1985.42	-2149.04	1620.291	1030
13780	14.69	-8.72	19.92	-1986.02	-2149.91	1620.296	1030
13785	15.05	-8.81	19.81	-1985.95	-2149.57	1620.301	1030
13790	14.98	-8.67	19.92	-1986.20	-2149.77	1620.306	1030
13795	15.29	-8.94	19.71	-1986.25	-2150.20	1620.311	1030
13800	14.55	-8.63	19.92	-1986.84	-2150.70	1620.316	1030
13805	14.48	-8.73	19.77	-1987.59	-2151.67	1620.321	1030
13810	14.77	-8.47	19.82	-1987.48	-2151.62	1620.326	1030
13815	14.85	-8.45	19.81	-1988.20	-2152.47	1620.332	1030
13820	14.97	-8.35	19.79	-1988.50	-2152.52	1620.336	1030
13825	14.80	-8.38	19.76	-1988.39	-2152.44	1620.341	1030
13830	14.88	-8.24	19.81	-1988.49	-2152.50	1620.345	1030
13835	14.59	-8.15	19.80	-1989.99	-2153.79	1620.352	1030
13840	14.87	-8.05	19.73	-1989.80	-2154.59	1620.355	1030
13845	14.65	-8.31	19.69	-1989.86	-2154.00	1620.361	1030
13850	14.86	-8.14	19.76	-1989.81	-2153.96	1620.366	1030
13855	15.68	-8.06	19.55	-1991.40	-2153.98	1620.373	1030
13860	14.69	-7.87	19.82	-1991.29	-2153.81	1620.375	1030
13865	14.55	-8.08	19.72	-1991.05	-2154.07	1620.383	1030
13870	15.07	-7.78	19.74	-1991.33	-2154.06	1620.386	1030
13875	14.73	-8.08	19.68	-1992.58	-2153.57	1620.392	1030
13880	15.74	-7.66	19.59	-1993.17	-2153.82	1620.398	1030
13885	14.42	-8.01	19.70	-1993.19	-2153.90	1620.401	1030
13890	14.74	-7.79	19.72	-1993.81	-2154.17	1620.406	1030
13895	14.59	-7.60	19.86	-1993.74	-2154.58	1620.411	1030
13900	14.61	-7.89	19.70	-1993.66	-2154.52	1620.416	1030
13905	14.47	-7.71	19.68	-1994.10	-2154.62	1620.421	1030
13910	14.29	-7.53	19.77	-1994.87	-2155.56	1620.426	1030
13915	15.02	-7.78	19.57	-1994.59	-2155.96	1620.431	1030
13920	14.78	-7.62	19.70	-1994.80	-2155.72	1620.437	1030
13925	14.77	-7.84	19.60	-1995.04	-2156.14	1620.440	1030
13930	14.24	-7.42	19.67	-1996.31	-2157.59	1620.446	1030
13935	14.16	-7.37	19.71	-1996.51	-2157.39	1620.451	1030
13940	14.29	-7.09	19.77	-1997.14	-2158.30	1620.457	1030
13945	14.19	-7.07	19.74	-1997.19	-2157.53	1620.460	1030
13950	14.84	-7.04	19.65	-1997.33	-2157.97	1620.466	1030
13955	14.63	-7.33	19.53	-1997.12	-2158.46	1620.470	1030
13960	14.11	-7.13	19.63	-1998.08	-2158.46	1620.476	1030
13965	14.54	-7.20	19.51	-1998.76	-2159.28	1620.480	1030
13970	13.67	-6.99	19.80	-1998.41	-2158.23	1620.488	1030
13975	14.46	-6.97	19.56	-1998.61	-2159.32	1620.491	1030
13980	14.27	-6.82	19.67	-1998.69	-2159.72	1620.496	1030
13985	14.26	-6.98	19.59	-1998.64	-2159.44	1620.501	1030
13990	14.18	-6.89	19.55	-1999.98	-2161.18	1620.506	1030
13995	14.43	-6.65	19.51	-2000.77	-2161.87	1620.511	1030
14000	14.47	-6.97	19.34	-2001.38	-2162.03	1620.516	1030
14005	14.37	-6.52	19.52	-2001.83	-2161.96	1620.521	1030
14010	14.18	-6.69	19.56	-2001.65	-2161.99	1620.526	1030
14015	14.50	-6.81	19.42	-2001.71	-2162.33	1620.531	1030
14020	14.44	-6.67	19.45	-2002.18	-2162.39	1620.536	1030
14025	14.04	-6.62	19.44	-2003.21	-2162.69	1620.542	1030
14030	14.18	-6.38	19.53	-2003.01	-2162.59	1620.545	1030
14035	14.21	-6.32	19.49	-2003.11	-2162.67	1620.551	1030
14040	14.16	-6.29	19.48	-2003.31	-2163.41	1620.556	1030
14045	14.12	-5.94	19.55	-2004.07	-2164.77	1620.562	1030
14050	14.12	-6.44	19.34	-2004.43	-2164.53	1620.565	1030
14055	14.16	-6.30	19.41	-2004.52	-2164.42	1620.571	1030
14060	14.06	-6.16	19.47	-2004.48	-2164.87	1620.575	1030
14065	13.35	-6.58	19.35	-2005.52	-2164.24	1620.583	1030
14070	14.20	-6.20	19.35	-2005.92	-2164.49	1620.586	1030
14075	13.92	-6.14	19.42	-2005.88	-2164.60	1620.593	1030
14080	14.03	-6.02	19.40	-2005.79	-2164.70	1620.596	1030
14085	14.19	-5.95	19.34	-2006.72	-2165.59	1620.602	1030
14090	14.15	-5.83	19.35	-2007.50	-2165.97	1620.606	1030
14095	13.61	-6.07	19.30	-2007.63	-2166.02	1620.611	1030
14100	13.55	-5.65	19.44	-2008.01	-2166.40	1620.616	1030
14105	14.16	-5.58	19.36	-2008.21	-2166.34	1620.621	1030
14110	13.84	-5.56	19.37	-2008.77	-2166.48	1620.626	1030
14115	13.85	-5.40	19.46	-2008.87	-2166.70	1620.631	1030
14120	13.62	-5.51	19.45	-2008.86	-2166.32	1620.636	1030
14125	13.81	-5.55	19.42	-2009.14	-2166.36	1620.641	1030
14130	13.39	-5.53	19.28	-2010.23	-2167.53	1620.647	1030
14135	13.65	-5.21	19.41	-2010.18	-2167.42	1620.651	1030
14140	13.96	-5.38	19.27	-2010.17	-2167.64	1620.656	1030
14145	13.95	-5.31	19.30	-2010.15	-2168.08	1620.660	1030
14150	13.82	-5.23	19.23	-2011.66	-2169.24	1620.667	1030
14155	13.44	-5.08	19.32	-2011.87	-2169.47	1620.671	1030
14160	13.64	-5.07	19.28	-2011.85	-2169.50	1620.677	1030
14165	13.63	-5.18	19.24	-2011.96	-2169.27	1620.680	1030
14170	13.03	-5.28	19.19	-2013.11	-2170.51	1620.687	1030
14175	13.62	-5.02	19.21	-2013.43	-2171.13	1620.691	1030
14180	13.65	-4.69	19.26	-2013.96	-2170.83	1620.696	1030
14185	13.47	-4.67	19.24	-2014.34	-2171.06	1620.701	1030
14190	13.62	-4.75	19.22	-2014.26	-2171.26	1620.706	1030
14195	13.63	-4.75	19.19	-2014.49	-2171.00	1620.711	1030
14200	13.42	-5.02	19.05	-2014.92	-2171.96	1620.716	1030
14205	13.37	-4.56	19.22	-2015.73	-2172.72	1620.721	1030
14210	13.69	-4.65	19.06	-2015.86	-2172.81	1620.726	1030
14215	13.52	-4.61	19.10	-2015.86	-2173.51	1620.731	1030
14220	13.19	-4.44	19.21	-2016.17	-2173.96	1620.736	1030
14225	13.34	-4.17	19.25	-2016.80	-2174.57	1620.741	1030
14230	13.55	-4.41	19.13	-2017.07	-2174.57	1620.745	1030
14235	12.90	-4.40	19.22	-2017.75	-2175.04	1620.752	1030
14240	13.00	-4.47	19.17	-2017.75	-2175.50	1620.756	1030
14245	13.64	-4.19	19.10	-2018.04	-2174.60	1620.762	1030
14250	13.60	-4.17	19.15	-2017.99	-2175.05	1620.765	1030
14255	13.49	-3.95	19.16	-2019.34	-2176.63	1620.771	1031
14260	13.14	-3.82	19.20	-2019.49	-2176.73	1620.776	1031
14265	13.35	-4.11	19.16	-2018.65	-2176.38	1620.783	1031
14270	13.45	-4.40	19.08	-2018.73	-2176.15	1620.786	1031
14275	13.58	-4.12	19.10	-2018.94	-2176.26	1620.791	1031
14280	13.48	-3.95	19.22	-2019.02	-2176.28	1620.796	1031
14285	13.58	-4.06	19.25	-2017.20	-2175.92	1620.803	1031
14290	13.45	-4.33	19.08	-2017.26	-2176.36	1620.806	1031
14295	13.67	-3.96	19.14	-2017.36	-2176.05	1620.812	1031
14300	13.30	-4.33	19.09	-2017.34	-2175.89	1620.816	1031
14305	13.60	-4.23	19.15	-2016.48	-2174.35	1620.821	1031
14310	13.34	-4.06	19.26	-2015.90	-2173.63	1620.826	1031
14315	13.06	-4.51	19.20	-2015.91	-2174.26	1620.831	1031
14320	13.53	-4.36	19.19	-2015.93	-2174.14	1620.836	1031
14325	13.47	-4.57	19.19	-2015.62	-2173.52	1620.841	1031
14330	13.69	-4.72	19.19	-2014.77	-2172.55	1620.846	1031
14335	13.45	-4.50	19.32	-2014.71	-2172.93	1620.851	1031
14340	13.44	-4.83	19.18	-2014.68	-2173.45	1620.856	1031
14345	13.68	-5.07	19.02	-2014.92	-2173.22	1620.861	1031
14350	13.82	-4.32	19.33	-2014.72	-2173.31	1620.866	1031
14355	13.34	-4.56	19.28	-2014.51	-2173.12	1620.871	1031
14360	13.76	-4.67	19.17	-2014.69	-2173.13	1620.876	1031
14365	13.85	-4.58	19.17	-2013.90	-2173.40	1620.881	1031
14370	13.35	-4.99	19.40	-2011.41	-2169.98	1620.887	1031
14375	13.90	-5.22	19.18	-2011.43	-2170.73	1620.890	1031
14380	13.68	-4.85	19.44	-2011.51	-2170.76	1620.896	1031
14385	13.90	-5.12	19.21	-2010.98	-2171.20	1620.900	1031
14390	13.97	-5.57	19.22	-2009.99	-2169.48	1620.908	1031
14395	13.28	-5.30	19.45	-2009.82	-2169.26	1620.911	1031
14400	13.59	-5.65	19.26	-2009.70	-2169.03	1620.916	1031
14405	13.94	-5.44	19.25	-2009.68	-2168.86	1620.921	1031
14410	12.84	-5.50	19.44	-2008.07	-2168.56	1620.928	1031
14415	14.02	-5.43	19.33	-2008.56	-2169.67	1620.931	1031
14420	13.71	-5.29	19.43	-2008.60	-2169.16	1620.936	1031
14425	13.68	-5.38	19.38	-2008.66	-2169.35	1620.941	1031
14430	13.93	-5.50	19.38	-2007.57	-2167.81	1620.946	1031
14435	14.15	-5.72	19.35	-2006.88	-2167.46	1620.951	1031
14440	13.75	-5.85	19.35	-2006.83	-2167.38	1620.956	1031
14445	13.75	-5.62	19.43	-2006.96	-2167.33	1620.961	1031
14450	13.59	-5.89	19.40	-2006.53	-2166.65	1620.966	1031
14455	14.18	-5.92	19.34	-2005.82	-2166.69	1620.971	1031
14460	14.02	-5.76	19.52	-2005.48	-2166.47	1620.976	1031
14465	14.07	-5.94	19.48	-2004.59	-2165.97	1620.982	1031
14470	14.23	-6.00	19.46	-2004.69	-2165.72	1620.986	1031
14475	13.70	-6.06	19.54	-2004.55	-2165.52	1620.991	1031
14480	13.96	-5.88	19.58	-2004.62	-2165.53	1620.995	1031
14485	13.54	-6.33	19.55	-2003.42	-2163.72	1621.002	1031
14490	14.24	-6.47	19.35	-2003.36	-2164.03	1621.005	1031
14495	14.05	-6.40	19.40	-2003.07	-2164.11	1621.011	1031
14500	14.10	-6.37	19.38	-2003.33	-2164.25	1621.016	1031
14505	14.15	-6.28	19.54	-2002.07	-2164.55	1621.021	1031
14510	13.85	-6.28	19.59	-2001.85	-2164.48	1621.026	1031
14515	14.58	-5.99	19.51	-2001.93	-2164.21	1621.033	1031
14520	14.04	-6.44	19.49	-2002.11	-2164.23	1621.036	1031
14525	13.87	-6.25	19.62	-2001.99	-2164.25	1621.042	1031
14530	13.95	-6.55	19.50	-2001.87	-2163.82	1621.046	1031
14535	14.22	-6.56	19.50	-2000.82	-2162.72	1621.051	1031
14540	14.44	-6.87	19.48	-1999.89	-2162.17	1621.056	1031
14545	14.48	-6.52	19.63	-1999.59	-2161.96	1621.061	1031
14550	14.35	-7.01	19.46	-1998.98	-2162.13	1621.066	1031
14555	14.47	-6.79	19.53	-1998.84	-2162.30	1621.071	1031
14560	14.09	-6.66	19.66	-1998.74	-2162.29	1621.076	1031
14565	14.76	-6.51	19.61	-1998.26	-2162.49	1621.081	1031
14570	14.17	-6.94	19.67	-1997.33	-2161.04	1621.087	1031
14575	14.30	-7.11	19.53	-1997.44	-2161.02	1621.090	1031
14580	14.37	-7.03	19.58	-1997.54	-2160.76	1621.096	1031
14585	14.67	-6.94	19.55	-1997.43	-2160.47	1621.101	1031
14590	14.56	-6.92	19.79	-1996.28	-2158.90	1621.107	1031
14595	14.45	-6.95	19.80	-1995.97	-2159.66	1621.110	1031
14600	14.28	-7.37	19.68	-1995.96	-2159.22	1621.116	1031
14605	14.86	-7.31	19.56	-1995.92	-2159.21	1621.120	1031
14610	14.70	-7.30	19.79	-1994.68	-2158.70	1621.128	1031
14615	14.44	-7.46	19.65	-1994.31	-2158.37	1621.131	1031
14620	14.85	-7.48	19.57	-1994.09	-2158.09	1621.136	1031
14625	14.83	-7.59	19.53	-1994.42	-2157.84	1621.141	1031
14630	14.08	-7.45	19.87	-1993.09	-2157.06	1621.148	1031
14635	14.55	-7.94	19.61	-1993.20	-2156.36	1621.151	1031
14640	14.34	-7.67	19.77	-1992.98	-2156.66	1621.156	1031
14645	14.63	-7.54	19.75	-1992.90	-2156.85	1621.161	1031
14650	14.75	-7.78	19.64	-1991.78	-2156.47	1621.166	1031
14655	14.63	-7.81	19.67	-1991.44	-2156.58	1621.171	1031
14660	14.38	-7.57	19.80	-1991.46	-2156.91	1621.176	1031
14665	14.23	-7.82	19.81	-1991.44	-2156.27	1621.181	1031
14670	14.65	-7.75	19.72	-1991.12	-2155.88	1621.186	1031
14675	14.79	-8.03	19.68	-1990.18	-2154.53	1621.192	1031
14680	14.65	-8.02	19.71	-1989.98	-2154.79	1621.195	1031
14685	14.54	-8.29	19.63	-1990.00	-2154.40	1621.201	1031
14690	14.44	-8.11	19.79	-1989.84	-2154.61	1621.205	1031
14695	14.90	-8.54	19.64	-1988.58	-2153.54	1621.212	1031
14700	14.79	-8.17	19.79	-1988.43	-2153.93	1621.215	1031
14705	14.57	-8.34	19.79	-1988.63	-2153.88	1621.221	1031
14710	14.79	-8.48	19.71	-1988.37	-2153.09	1621.225	1031
14715	15.42	-8.47	19.69	-1986.87	-2152.13	1621.233	1031
14720	14.93	-8.40	19.81	-1986.99	-2151.25	1621.236	1031
14725	14.91	-8.39	19.91	-1986.79	-2151.73	1621.241	1031
14730	15.14	-8.54	19.79	-1986.81	-2151.53	1621.246	1031
14735	14.60	-9.58	19.41	-1985.11	-2150.58	1621.253	1031
14740	14.93	-8.75	19.88	-1985.37	-2150.07	1621.256	1031
14745	15.09	-8.93	19.71	-1985.47	-2150.12	1621.262	1031
14750	14.88	-8.95	19.77	-1985.62	-2150.58	1621.266	1031
14755	15.21	-9.10	19.76	-1984.84	-2150.21	1621.271	1031
14760	14.97	-9.07	19.84	-1984.03	-2150.05	1621.276	1031
14765	14.94	-8.86	19.90	-1983.76	-2149.76	1621.281	1031
14770	15.51	-9.03	19.72	-1983.16	-2149.29	1621.286	1031
14775	14.84	-9.10	19.88	-1983.20	-2149.02	1621.291	1031
14780	15.29	-9.19	19.81	-1982.47	-2148.46	1621.297	1031
14785	14.78	-9.03	19.98	-1982.42	-2148.71	1621.301	1031
14790	14.85	-9.28	19.94	-1982.54	-2148.67	1621.306	1031
14795	15.47	-9.26	19.74	-1982.66	-2148.95	1621.310	1031
14800	14.83	-9.73	20.08	-1981.00	-2147.27	1621.317	1031
14805	15.18	-8.99	19.82	-1980.60	-2147.03	1621.320	1031
14810	16.07	-9.80	19.72	-1980.80	-2147.32	1621.327	1031
14815	15.04	-9.45	19.87	-1980.67	-2147.33	1621.330	1031
14820	15.08	-9.28	19.88	-1979.23	-2145.65	1621.336	1031
14825	14.75	-9.29	20.12	-1979.09	-2146.05	1621.340	1031
14830	13.58	-8.17	19.83	-1978.20	-2144.59	1621.348	1031
14835	15.35	-9.82	19.95	-1978.67	-2145.86	1621.351	1031
14840	15.14	-9.67	20.00	-1978.54	-2145.52	1621.356	1030
14845	15.20	-9.40	19.98	-1978.62	-2145.20	1621.361	1030
14850	15.07	-9.61	19.98	-1979.31	-2146.29	1621.366	1030
14855	15.23	-9.40	19.82	-1979.75	-2146.59	1621.371	1030
14860	15.41	-9.10	19.95	-1979.61	-2146.47	1621.376	1030
14865	15.19	-9.19	19.93	-1979.77	-2146.57	1621.381	1030
14870	15.06	-9.81	20.00	-1980.58	-2146.72	1621.386	1030
14875	14.86	-9.13	19.81	-1981.32	-2147.91	1621.391	1030
14880	15.24	-9.16	19.78	-1981.80	-2147.79	1621.396	1030
14885	15.27	-9.38	19.81	-1981.82	-2147.90	1621.401	1030
14890	14.45	-8.93	19.88	-1982.18	-2148.35	1621.406	1030
14895	14.62	-9.19	19.79	-1982.01	-2148.11	1621.411	1030
14900	14.99	-9.25	19.76	-1981.87	-2149.13	1621.415	1030
14905	14.95	-8.77	19.89	-1983.27	-2149.22	1621.422	1030
14910	14.76	-8.68	19.72	-1983.39	-2149.56	1621.425	1030
14915	15.10	-9.18	19.73	-1983.31	-2149.25	1621.431	1030
14920	15.25	-8.92	19.81	-1983.43	-2150.11	1621.435	1030
14925	14.83	-8.82	19.78	-1984.75	-2151.25	1621.443	1030
14930	15.21	-8.73	19.74	-1984.74	-2150.80	1621.445	1030
14935	14.90	-8.73	19.77	-1984.56	-2150.38	1621.451	1030
14940	14.72	-8.70	19.80	-1984.97	-2150.34	1621.456	1030
14945	15.30	-9.33	19.83	-1985.28	-2150.30	1621.463	1030
14950	15.03	-8.39	19.74	-1986.13	-2151.53	1621.466	1030
14955	14.61	-8.70	19.74	-1986.11	-2151.24	1621.471	1030
14960	14.45	-8.56	19.90	-1986.04	-2151.92	1621.476	1030
14965	14.81	-8.46	19.75	-1987.02	-2151.50	1621.481	1030
14970	14.81	-8.08	19.88	-1987.59	-2151.36	1621.486	1030
14975	14.87	-8.10	19.88	-1987.83	-2151.32	1621.491	1030
14980	15.28	-8.44	19.71	-1987.90	-2151.47	1621.496	1030
14985	15.09	-8.45	19.70	-1988.22	-2152.30	1621.501	1030
14990	14.75	-8.06	19.73	-1989.03	-2152.49	1621.506	1030
14995	14.67	-8.33	19.81	-1989.50	-2152.78	1621.510	1030
15000	14.56	-7.89	19.73	-1989.71	-2153.28	1621.516	1030
15005	14.63	-7.90	19.71	-1989.63	-2153.98	1621.521	1030
15010	14.61	-8.68	19.55	-1989.80	-2153.00	1621.527	1030
15015	14.65	-7.69	19.81	-1989.69	-2153.45	1621.530	1030
15020	14.95	-7.86	19.68	-1989.57	-2154.34	1621.536	1030
15025	14.37	-8.01	19.75	-1989.75	-2154.20	1621.540	1030
15030	14.30	-7.70	19.72	-1992.27	-2155.77	1621.547	1030
15035	14.27	-7.63	19.69	-1991.73	-2155.77	1621.550	1030
15040	14.55	-7.69	19.65	-1992.09	-2156.02	1621.556	1030
15045	14.91	-7.59	19.59	-1992.07	-2156.40	1621.561	1030
15050	14.69	-6.97	19.49	-1993.60	-2157.35	1621.568	1030
15055	14.20	-7.41	19.69	-1993.36	-2156.99	1621.571	1030
15060	14.28	-7.54	19.65	-1993.26	-2156.71	1621.576	1030
15065	14.32	-7.45	19.62	-1993.53	-2156.54	1621.581	1030
15070	14.21	-7.26	19.69	-1993.96	-2156.89	1621.586	1030
15075	14.21	-7.51	19.53	-1994.75	-2156.64	1621.591	1030
15080	14.56	-7.01	19.62	-1995.29	-2156.78	1621.596	1030
15085	14.20	-7.62	19.46	-1994.91	-2156.94	1621.601	1030
15090	14.93	-7.11	19.59	-1994.78	-2156.53	1621.606	1030
15095	14.34	-6.91	19.60	-1995.16	-2157.95	1621.612	1030
15100	14.56	-7.19	19.65	-1994.56	-2156.89	1621.615	1030
15105	14.15	-6.92	19.57	-1996.49	-2160.19	1621.621	1030
15110	14.40	-6.77	19.56	-1996.65	-2160.57	1621.625	1030
15115	14.61	-6.97	19.40	-1997.26	-2161.55	1621.632	1030
15120	14.37	-6.76	19.49	-1997.66	-2161.11	1621.636	1030
15125	14.07	-6.71	19.52	-1997.69	-2162.12	1621.641	1030
15130	14.47	-6.84	19.48	-1998.02	-2161.54	1621.646	1030
15135	13.43	-6.71	19.57	-1998.82	-2162.02	1621.653	1030
15140	14.43	-6.65	19.50	-1999.24	-2161.31	1621.656	1030
15145	14.16	-6.59	19.48	-1999.29	-2161.12	1621.661	1030
15150	14.44	-6.49	19.55	-1999.24	-2161.79	1621.666	1030
15155	14.18	-6.75	19.43	-2000.44	-2163.14	1621.672	1030
15160	13.73	-6.54	19.48	-2000.34	-2163.07	1621.676	1030
15165	14.24	-6.43	19.52	-2000.29	-2162.76	1621.681	1030
15170	14.26	-6.51	19.44	-2000.58	-2162.94	1621.686	1030
15175	14.35	-6.24	19.51	-2000.96	-2163.48	1621.691	1030
15180	13.87	-6.38	19.45	-2001.86	-2164.14	1621.696	1030
15185	14.17	-6.00	19.48	-2001.97	-2163.87	1621.701	1030
15190	13.92	-6.27	19.50	-2002.63	-2164.34	1621.706	1030
15195	13.72	-6.17	19.39	-2002.65	-2164.51	1621.711	1030
15200	14.12	-6.34	19.29	-2002.69	-2164.41	1621.716	1030
15205	13.96	-6.36	19.45	-2002.77	-2164.33	1621.720	1030
15210	13.98	-5.82	19.51	-2004.19	-2165.54	1621.727	1030
15215	13.73	-5.98	19.53	-2004.40	-2165.33	1621.730	1030
15220	14.33	-6.01	19.35	-2004.66	-2165.35	1621.736	1030
15225	14.50	-5.83	19.35	-2004.18	-2165.25	1621.740	1030
15230	13.75	-6.06	19.17	-2006.11	-2166.06	1621.748	1030
15235	13.83	-5.93	19.33	-2005.58	-2166.33	1621.751	1030
15240	14.01	-5.73	19.27	-2005.49	-2166.98	1621.756	1030
15245	13.90	-5.90	19.28	-2005.53	-2166.91	1621.761	1030
15250	13.91	-5.67	19.39	-2006.72	-2167.52	1621.768	1030
15255	13.44	-4.81	19.25	-2007.18	-2168.36	1621.773	1030
15260	13.94	-5.13	19.37	-2007.29	-2168.13	1621.776	1030
15265	13.87	-5.35	19.43	-2007.19	-2167.63	1621.781	1030
15270	13.89	-5.37	19.24	-2008.11	-2168.58	1621.786	1030
15275	13.56	-5.66	19.17	-2008.61	-2169.05	1621.791	1030
15280	13.58	-5.50	19.45	-2008.51	-2168.95	1621.796	1030
15285	13.77	-5.03	19.25	-2008.77	-2170.28	1621.801	1030
15290	13.57	-4.94	19.37	-2008.92	-2170.14	1621.806	1030
15295	13.81	-4.94	19.34	-2009.84	-2170.79	1621.811	1030
15300	14.00	-4.53	19.31	-2009.82	-2170.88	1621.815	1030
15305	13.76	-4.61	19.32	-2010.31	-2170.24	1621.821	1030
15310	13.69	-5.07	19.26	-2010.10	-2170.87	1621.825	1030
15315	13.65	-4.90	19.19	-2011.38	-2172.62	1621.832	1030
15320	13.67	-4.67	19.19	-2011.48	-2172.17	1621.835	1030
15325	13.71	-4.88	19.07	-2011.92	-2172.11	1621.841	1030
15330	13.72	-5.05	19.18	-2011.76	-2171.96	1621.846	1030
15335	13.60	-4.60	19.15	-2012.77	-2172.63	1621.851	1030
15340	13.33	-4.65	19.27	-2013.23	-2172.66	1621.856	1030
15345	13.06	-4.32	19.29	-2013.22	-2172.22	1621.862	1030
15350	13.47	-4.68	19.16	-2013.56	-2172.51	1621.866	1030
15355	13.95	-6.07	19.16	-2012.82	-2172.42	1621.873	1030
15360	13.57	-4.74	19.15	-2013.21	-2172.78	1621.876	1030
15365	13.48	-4.34	19.11	-2014.86	-2174.21	1621.881	1030
15370	13.78	-3.90	19.25	-2015.37	-2174.54	1621.886	1030
15375	13.36	-4.15	19.27	-2015.51	-2175.16	1621.891	1030
15380	13.88	-4.32	19.01	-2016.13	-2175.53	1621.896	1030
15385	13.07	-3.92	19.27	-2016.22	-2175.34	1621.901	1031
15390	13.31	-3.85	19.38	-2015.81	-2175.37	1621.906	1031
15395	13.36	-3.90	19.29	-2015.80	-2175.72	1621.911	1031
15400	13.69	-4.47	19.07	-2015.05	-2174.22	1621.917	1031
15405	13.15	-4.74	19.19	-2015.21	-2173.94	1621.921	1031
15410	13.79	-4.43	19.18	-2015.16	-2173.61	1621.926	1031
15415	13.57	-4.56	19.11	-2015.19	-2173.52	1621.930	1031
15420	13.61	-4.39	19.21	-2013.82	-2172.64	1621.937	1031
15425	13.32	-4.69	19.26	-2013.44	-2172.46	1621.940	1031
15430	13.82	-5.42	19.10	-2013.26	-2172.51	1621.948	1031
15435	13.69	-4.91	19.17	-2013.40	-2172.86	1621.950	1031
15440	13.33	-5.25	19.30	-2012.34	-2172.01	1621.956	1031
15445	13.64	-5.02	19.18	-2012.24	-2171.21	1621.961	1031
15450	13.42	-4.63	19.19	-2011.26	-2171.37	1621.968	1031
15455	13.71	-5.28	19.15	-2011.14	-2171.37	1621.971	1031
15460	13.94	-4.98	19.23	-2011.16	-2171.07	1621.977	1031
15465	13.69	-5.18	19.26	-2011.43	-2170.82	1621.981	1031
15470	13.68	-5.40	19.19	-2010.43	-2169.95	1621.986	1031
15475	13.52	-5.17	19.40	-2010.03	-2169.77	1621.991	1031
15480	14.19	-5.57	19.22	-2009.43	-2169.51	1621.996	1031
15485	14.04	-5.51	19.23	-2008.98	-2169.12	1622.001	1031
15490	14.29	-5.21	19.29	-2009.01	-2169.01	1622.006	1031
15495	13.81	-5.57	19.27	-2008.88	-2169.15	1622.011	1031
15500	13.73	-5.69	19.20	-2008.92	-2168.81	1622.015	1031
15505	13.59	-5.75	19.34	-2007.54	-2167.97	1622.022	1031
15510	14.03	-5.80	19.31	-2007.42	-2167.34	1622.025	1031
15515	13.98	-6.01	19.23	-2007.46	-2167.65	1622.031	1031
15520	13.66	-5.35	19.56	-2007.71	-2167.36	1622.035	1031
15525	14.47	-5.61	19.31	-2006.33	-2166.01	1622.043	1031
15530	14.18	-5.75	19.43	-2006.14	-2166.08	1622.046	1031
15535	14.17	-5.69	19.46	-2006.17	-2166.06	1622.051	1031
15540	13.49	-6.16	19.39	-2005.97	-2166.23	1622.056	1031
15545	14.90	-5.92	19.40	-2004.02	-2164.14	1622.063	1031
15550	13.72	-6.08	19.45	-2004.66	-2164.66	1622.066	1031
15555	13.82	-6.11	19.44	-2004.62	-2164.50	1622.071	1031
15560	14.05	-5.71	19.58	-2004.40	-2164.39	1622.076	1031
15565	13.99	-6.09	19.46	-2003.68	-2164.45	1622.081	1031
15570	13.93	-5.83	19.54	-2003.12	-2164.37	1622.086	1031
15575	14.48	-6.16	19.36	-2003.01	-2164.48	1622.091	1031
15580	14.26	-6.19	19.43	-2002.77	-2164.34	1622.096	1031
15585	14.25	-6.38	19.52	-2002.23	-2164.34	1622.101	1031
15590	14.27	-6.60	19.41	-2001.56	-2163.53	1622.106	1031
15595	13.57	-6.72	19.55	-2001.29	-2163.00	1622.111	1031
15600	14.34	-6.33	19.52	-2000.96	-2162.57	1622.116	1031
15605	13.84	-6.63	19.49	-2000.90	-2162.85	1622.121	1031
15610	14.02	-6.65	19.41	-2001.01	-2162.56	1622.126	1031
15615	13.75	-6.98	19.44	-2000.89	-2162.54	1622.130	1031
15620	14.56	-6.61	19.58	-1999.54	-2161.25	1622.137	1031
15625	14.46	-6.98	19.46	-1999.40	-2161.16	1622.140	1031
15630	13.97	-6.78	19.57	-1998.94	-2160.76	1622.147	1031
15635	14.11	-6.70	19.58	-1999.14	-2161.03	1622.150	1031
15640	14.38	-7.19	19.46	-1997.95	-2159.94	1622.156	1031
15645	14.42	-7.20	19.47	-1998.16	-2159.57	1622.161	1031
15650	13.56	-7.04	19.77	-1997.29	-2159.04	1622.167	1031
15655	14.35	-7.12	19.64	-1997.37	-2158.91	1622.171	1031
15660	14.57	-6.96	19.63	-1997.25	-2159.14	1622.176	1031
15665	14.49	-7.26	19.53	-1997.12	-2158.75	1622.181	1031
15670	14.87	-6.95	19.88	-1995.94	-2158.00	1622.188	1031
15675	14.65	-7.27	19.62	-1995.75	-2157.44	1622.191	1031
15680	14.16	-7.87	19.57	-1995.82	-2157.48	1622.196	1031
15685	14.79	-7.39	19.63	-1996.00	-2158.63	1622.201	1031
15690	14.37	-7.30	19.69	-1995.17	-2158.29	1622.207	1031
15695	14.79	-7.40	19.63	-1994.85	-2158.41	1622.211	1031
15700	14.88	-7.55	19.57	-1994.65	-2158.09	1622.216	1031
15705	14.60	-7.53	19.65	-1994.59	-2158.13	1622.221	1031
15710	14.42	-7.35	19.72	-1993.95	-2157.56	1622.226	1031
15715	14.54	-7.58	19.65	-1993.09	-2156.68	1622.231	1031
15720	14.61	-7.61	19.64	-1993.10	-2157.31	1622.236	1031
15725	14.50	-7.60	19.68	-1992.99	-2157.15	1622.241	1031
15730	14.71	-7.51	19.75	-1992.87	-2156.93	1622.245	1031
15735	14.73	-8.02	19.68	-1991.49	-2155.75	1622.252	1031
15740	14.73	-7.94	19.73	-1991.33	-2155.36	1622.256	1031
15745	14.79	-8.14	19.61	-1991.21	-2154.54	1622.262	1031
15750	14.99	-7.85	19.76	-1991.19	-2154.42	1622.265	1031
15755	14.71	-7.95	19.87	-1990.04	-2153.16	1622.271	1031
15760	14.71	-8.29	19.77	-1989.97	-2152.86	1622.275	1031
15765	15.06	-8.31	19.81	-1989.32	-2152.34	1622.283	1031
15770	14.98	-8.28	19.75	-1989.28	-2152.21	1622.286	1031
15775	14.89	-8.62	19.58	-1989.34	-2152.49	1622.291	1031
15780	14.84	-8.45	19.69	-1989.30	-2152.52	1622.296	1031
15785	13.64	-9.03	19.79	-1987.77	-2151.28	1622.303	1031
15790	14.99	-8.76	19.69	-1987.49	-2151.06	1622.306	1031
15795	14.61	-8.88	19.71	-1987.85	-2150.76	1622.311	1031
15800	14.60	-8.66	19.80	-1987.65	-2150.87	1622.316	1031
15805	14.46	-8.86	19.80	-1986.67	-2150.21	1622.321	1031
15810	14.23	-9.00	19.82	-1986.46	-2149.78	1622.326	1031
15815	14.92	-9.11	19.69	-1985.88	-2150.02	1622.331	1031
15820	15.11	-8.92	19.81	-1985.54	-2150.03	1622.336	1031
15825	14.50	-8.92	19.89	-1985.35	-2149.78	1622.341	1031
15830	15.15	-9.13	19.72	-1985.27	-2149.62	1622.346	1031
15835	15.34	-8.79	19.80	-1985.18	-2149.28	1622.351	1031
15840	14.95	-9.12	19.93	-1983.87	-2148.41	1622.357	1031
15845	15.04	-9.33	19.80	-1983.95	-2149.04	1622.361	1031
15850	15.08	-9.08	19.88	-1983.80	-2148.98	1622.366	1031
15855	15.52	-9.00	19.87	-1983.95	-2149.05	1622.370	1031
15860	15.06	-9.57	19.82	-1982.41	-2147.99	1622.377	1031
15865	15.29	-9.08	19.92	-1982.37	-2148.03	1622.380	1031
15870	15.07	-9.02	20.07	-1982.34	-2147.56	1622.386	1031
15875	14.80	-9.19	19.97	-1981.96	-2147.57	1622.391	1031
15880	15.44	-9.51	19.86	-1980.77	-2146.45	1622.398	1031
15885	15.44	-9.42	19.94	-1980.77	-2146.02	1622.401	1031
15890	15.28	-9.45	19.99	-1980.76	-2146.10	1622.406	1031
15895	15.19	-9.41	20.09	-1980.96	-2146.32	1622.411	1031
15900	15.17	-10.09	19.84	-1979.73	-2145.02	1622.417	1031
15905	15.49	-9.72	19.96	-1979.37	-2144.67	1622.421	1031
15910	15.16	-9.74	20.00	-1979.18	-2144.67	1622.426	1031
15915	15.08	-9.51	20.12	-1979.19	-2144.51	1622.431	1031
15920	15.04	-10.08	19.94	-1978.35	-2144.34	1622.436	1031
15925	15.31	-9.84	20.06	-1977.68	-2143.51	1622.441	1031
15930	15.36	-10.11	20.00	-1977.45	-2143.01	1622.446	1031
15935	15.67	-10.25	19.85	-1977.17	-2142.52	1622.452	1031
15940	15.39	-10.22	19.92	-1976.82	-2143.44	1622.456	1031
15945	15.35	-10.26	20.00	-1976.97	-2143.00	1622.462	1031
15950	15.40	-10.23	20.02	-1976.68	-2143.22	1622.465	1031
15955	15.32	-10.21	20.08	-1975.61	-2143.24	1622.471	1031
15960	15.45	-10.06	20.07	-1975.27	-2143.16	1622.475	1031
15965	15.50	-10.12	20.15	-1975.34	-2143.14	1622.481	1031
15970	15.38	-10.23	20.05	-1975.12	-2142.95	1622.485	1031
15975	15.83	-10.47	19.98	-1974.92	-2141.74	1622.493	1031
15980	15.40	-10.31	20.06	-1974.57	-2141.95	1622.496	1031
15985	15.47	-10.26	20.12	-1974.45	-2142.11	1622.501	1031
15990	15.47	-10.31	20.12	-1974.37	-2142.04	1622.506	1031
15995	15.42	-10.90	20.02	-1972.66	-2141.41	1622.513	1031
16000	15.86	-10.72	20.06	-1972.25	-2140.08	1622.516	1031
16005	15.91	-10.77	20.07	-1972.19	-2139.84	1622.522	1031
16010	15.73	-10.81	20.05	-1972.24	-2139.91	1622.526	1031
16015	15.29	-11.39	20.09	-1970.26	-2138.34	1622.533	1031
16020	15.74	-10.96	20.09	-1970.91	-2138.76	1622.536	1031
16025	15.79	-10.98	20.14	-1970.48	-2138.55	1622.541	1030
16030	15.54	-10.83	20.19	-1970.58	-2138.84	1622.546	1030
16035	15.90	-10.62	20.12	-1970.93	-2139.23	1622.551	1030
16040	15.53	-10.83	20.05	-1972.06	-2140.12	1622.557	1030
16045	15.74	-10.67	20.05	-1972.21	-2140.31	1622.561	1030
16050	15.69	-10.55	20.14	-1972.18	-2139.97	1622.567	1030
16055	15.76	-10.56	20.10	-1972.41	-2140.26	1622.570	1030
16060	15.52	-10.26	20.12	-1973.45	-2141.38	1622.576	1030
16065	15.43	-10.50	20.01	-1973.51	-2141.32	1622.580	1030
16070	14.85	-10.50	20.10	-1974.26	-2141.37	1622.588	1030
16075	15.45	-10.71	19.99	-1974.03	-2141.14	1622.591	1030
16080	15.27	-10.39	20.07	-1974.16	-2141.23	1622.596	1030
16085	15.38	-10.33	20.06	-1974.13	-2141.64	1622.601	1030
16090	15.26	-10.31	20.07	-1975.31	-2142.68	1622.606	1030
16095	15.32	-10.05	20.05	-1976.14	-2142.95	1622.611	1030
16100	16.05	-10.40	19.69	-1976.09	-2142.71	1622.618	1030
16105	15.70	-9.96	20.09	-1975.58	-2142.78	1622.620	1030
16110	15.15	-10.38	20.00	-1975.59	-2142.49	1622.626	1030
16115	15.69	-10.02	19.98	-1975.94	-2142.89	1622.631	1030
16120	15.41	-10.38	19.86	-1976.45	-2143.34	1622.636	1030
16125	14.99	-10.05	19.95	-1977.75	-2144.58	1622.641	1030
16130	15.55	-9.57	20.02	-1977.96	-2144.30	1622.646	1030
16135	15.62	-9.45	20.09	-1977.94	-2144.91	1622.652	1030
16140	15.47	-9.66	19.95	-1978.16	-2145.31	1622.656	1030
16145	15.17	-9.60	19.90	-1979.38	-2146.27	1622.661	1030
16150	15.12	-9.40	20.08	-1979.96	-2146.71	1622.666	1030
16155	15.10	-9.18	20.06	-1979.99	-2147.25	1622.672	1030
16160	15.27	-9.82	19.78	-1980.13	-2147.42	1622.676	1030
16165	15.22	-9.76	19.77	-1980.03	-2147.29	1622.681	1030
16170	15.01	-9.58	19.91	-1980.31	-2146.93	1622.685	1030
16175	15.54	-9.04	20.02	-1981.51	-2148.56	1622.693	1030
16180	14.74	-9.44	19.88	-1981.31	-2148.73	1622.696	1030
16185	15.13	-9.23	19.97	-1981.31	-2148.45	1622.701	1030
16190	15.13	-9.36	19.80	-1981.42	-2148.44	1622.706	1030
16195	14.51	-8.99	20.03	-1983.28	-2148.56	1622.712	1030
16200	15.24	-9.48	19.74	-1983.14	-2148.52	1622.716	1030
16205	15.13	-9.34	19.79	-1982.99	-2148.60	1622.721	1030
16210	15.07	-8.99	19.92	-1983.15	-2148.34	1622.726	1030
16215	14.42	-9.33	19.58	-1984.20	-2150.31	1622.733	1030
16220	14.89	-8.88	19.81	-1984.25	-2150.10	1622.736	1030
16225	15.00	-9.01	19.79	-1984.42	-2150.20	1622.741	1030
16230	14.99	-8.70	19.90	-1984.38	-2150.16	1622.746	1030
16235	14.87	-8.94	19.85	-1984.99	-2150.76	1622.751	1030
16240	14.88	-8.67	19.84	-1985.53	-2150.81	1622.757	1030
16245	14.92	-8.62	19.84	-1985.78	-2151.31	1622.761	1030
16250	14.68	-8.60	19.88	-1985.93	-2151.80	1622.767	1030
16255	14.88	-8.90	19.75	-1986.16	-2152.11	1622.771	1030
16260	14.63	-8.49	19.75	-1987.30	-2152.69	1622.776	1030
16265	14.81	-8.48	19.77	-1987.23	-2153.24	1622.780	1030
16270	14.82	-8.17	19.79	-1987.87	-2154.05	1622.786	1030
16275	14.51	-8.03	19.88	-1988.34	-2154.14	1622.791	1030
16280	14.98	-8.29	19.73	-1988.11	-2154.16	1622.797	1030
16285	14.55	-8.67	19.61	-1988.02	-2154.58	1622.800	1030
16290	14.65	-8.38	19.75	-1988.04	-2154.77	1622.806	1030
16295	14.89	-8.12	19.82	-1988.06	-2154.79	1622.811	1030
16300	15.00	-8.12	19.70	-1989.99	-2154.51	1622.818	1030
16305	14.63	-8.09	19.76	-1990.02	-2153.94	1622.821	1030
16310	14.66	-7.94	19.76	-1990.30	-2153.89	1622.826	1030
16315	14.53	-8.03	19.79	-1989.98	-2153.82	1622.831	1030
16320	14.29	-8.27	19.69	-1991.00	-2153.97	1622.837	1030
16325	14.66	-8.00	19.71	-1991.82	-2154.22	1622.841	1030
16330	14.66	-8.03	19.73	-1991.67	-2154.33	1622.846	1030
16335	14.64	-7.81	19.76	-1991.90	-2154.23	1622.851	1030
16340	14.75	-8.05	19.64	-1991.96	-2154.40	1622.856	1030
16345	14.57	-7.56	19.67	-1992.83	-2155.29	1622.862	1030
16350	14.75	-7.44	19.73	-1992.52	-2155.30	1622.866	1030
16355	14.76	-7.76	19.68	-1993.06	-2155.61	1622.871	1030
16360	14.17	-7.78	19.65	-1993.22	-2155.65	1622.875	1030
16365	14.23	-7.32	19.70	-1994.25	-2157.02	1622.882	1030
16370	14.12	-7.48	19.66	-1994.52	-2157.29	1622.886	1030
16375	14.55	-7.73	19.48	-1994.42	-2157.34	1622.891	1030
16380	14.21	-7.56	19.63	-1994.17	-2157.37	1622.895	1030
16385	14.59	-7.22	19.59	-1996.15	-2159.27	1622.902	1030
16390	14.05	-7.37	19.64	-1996.05	-2158.78	1622.906	1030
16395	14.42	-7.89	19.58	-1995.63	-2158.72	1622.913	1030
16400	14.09	-7.31	19.61	-1996.01	-2157.97	1622.916	1030
16405	14.56	-7.39	19.48	-1997.24	-2157.65	1622.921	1030
16410	14.23	-7.12	19.56	-1997.42	-2157.85	1622.926	1030
16415	14.37	-7.18	19.71	-1997.73	-2159.66	1622.933	1030
16420	14.58	-7.09	19.51	-1998.23	-2159.03	1622.936	1030
16425	14.16	-7.17	19.50	-1998.31	-2158.79	1622.941	1030
16430	14.18	-7.12	19.58	-1998.38	-2158.62	1622.946	1030
16435	14.29	-7.00	19.48	-1999.04	-2159.52	1622.951	1030
16440	14.41	-6.78	19.55	-1999.51	-2159.81	1622.956	1030
16445	14.13	-6.67	19.50	-1999.84	-2159.96	1622.961	1030
16450	14.35	-6.47	19.66	-2000.31	-2161.19	1622.966	1030
16455	14.08	-6.73	19.57	-2000.54	-2161.14	1622.971	1030
16460	14.58	-6.69	19.46	-2000.67	-2161.00	1622.976	1030
16465	14.14	-6.46	19.64	-2000.95	-2161.22	1622.980	1030
16470	14.19	-6.06	19.65	-2001.97	-2162.50	1622.987	1030
16475	14.28	-6.51	19.43	-2001.85	-2162.39	1622.991	1030
16480	13.99	-7.14	19.30	-2001.97	-2162.79	1622.997	1030
16485	13.99	-6.63	19.38	-2002.03	-2162.58	1623.000	1030
16490	14.27	-6.10	19.52	-2003.16	-2163.43	1623.006	1030
16495	14.21	-6.06	19.51	-2003.40	-2163.94	1623.010	1030
16500	14.44	-6.11	19.35	-2004.00	-2163.96	1623.018	1030
16505	14.17	-6.21	19.35	-2004.13	-2163.66	1623.021	1030
16510	13.86	-6.27	19.42	-2004.26	-2164.14	1623.026	1030
16515	13.95	-6.10	19.48	-2004.06	-2163.85	1623.031	1030
16520	13.79	-5.39	19.62	-2005.40	-2163.51	1623.038	1030
16525	14.12	-6.02	19.32	-2005.65	-2164.19	1623.041	1030
16530	13.64	-5.99	19.42	-2005.58	-2164.07	1623.046	1030
16535	14.05	-6.27	19.29	-2005.59	-2164.04	1623.051	1030
16540	13.81	-5.54	19.55	-2006.23	-2164.38	1623.056	1030
16545	13.93	-6.07	19.32	-2006.94	-2164.23	1623.061	1030
16550	13.70	-5.74	19.46	-2007.23	-2164.31	1623.066	1030
16555	14.14	-5.89	19.30	-2007.54	-2165.43	1623.072	1030
16560	14.03	-5.72	19.30	-2007.35	-2165.39	1623.076	1030
16565	13.58	-5.61	19.48	-2007.50	-2165.70	1623.081	1030
16570	13.66	-5.92	19.35	-2007.60	-2165.71	1623.085	1030
16575	13.60	-5.70	19.32	-2009.35	-2167.06	1623.093	1030
16580	13.91	-5.79	19.25	-2009.26	-2166.76	1623.095	1030
16585	13.77	-5.36	19.42	-2009.09	-2167.21	1623.101	1030
16590	13.90	-5.19	19.37	-2009.10	-2167.09	1623.105	1030
16595	13.94	-5.56	19.16	-2010.85	-2167.27	1623.113	1030
16600	13.61	-5.53	19.22	-2010.60	-2166.94	1623.116	1030
16605	13.71	-5.40	19.22	-2011.02	-2167.17	1623.121	1030
16610	13.44	-5.38	19.27	-2011.11	-2167.28	1623.126	1030
16615	13.81	-5.24	19.25	-2012.00	-2167.26	1623.131	1030
16620	13.66	-4.89	19.36	-2012.46	-2167.81	1623.136	1030
16625	13.81	-4.88	19.38	-2012.59	-2168.27	1623.141	1030
16630	13.79	-5.17	19.24	-2012.51	-2168.20	1623.146	1030
16635	13.76	-5.16	19.21	-2013.00	-2168.71	1623.151	1030
16640	13.87	-5.30	19.03	-2013.81	-2169.99	1623.156	1030
16645	13.56	-4.88	19.21	-2013.92	-2170.07	1623.161	1030
16650	13.57	-4.57	19.34	-2014.01	-2170.09	1623.167	1030
16655	13.25	-4.74	19.32	-2013.99	-2170.15	1623.170	1030
16660	13.74	-4.87	19.14	-2015.10	-2171.29	1623.176	1030
16665	13.73	-4.79	19.14	-2015.18	-2171.54	1623.181	1030
16670	13.20	-4.54	19.27	-2015.89	-2172.34	1623.186	1030
16675	13.74	-4.90	19.00	-2016.12	-2172.74	1623.190	1030
16680	13.98	-4.26	19.19	-2015.92	-2172.87	1623.197	1030
16685	13.66	-4.72	19.07	-2016.18	-2172.48	1623.200	1030
16690	13.24	-4.50	19.23	-2016.10	-2172.60	1623.206	1030
16695	13.52	-4.42	19.24	-2015.95	-2172.57	1623.210	1030
16700	13.62	-4.22	19.08	-2018.30	-2172.80	1623.218	1030
16705	13.64	-4.28	19.09	-2018.62	-2173.11	1623.220	1030
16710	13.04	-4.28	19.21	-2018.57	-2173.40	1623.226	1030
16715	13.43	-4.28	19.14	-2018.69	-2173.43	1623.231	1030
16720	13.56	-4.21	19.04	-2019.89	-2174.62	1623.237	1030
16725	13.02	-3.95	19.18	-2020.28	-2175.02	1623.241	1030
16730	13.60	-4.05	19.03	-2020.43	-2175.32	1623.246	1031
16735	13.40	-3.78	19.11	-2020.38	-2175.56	1623.251	1031
16740	13.01	-4.12	19.14	-2019.79	-2175.88	1623.256	1031
16745	13.16	-4.06	19.15	-2018.73	-2175.68	1623.261	1031
16750	13.29	-4.23	19.06	-2018.50	-2176.11	1623.266	1031
16755	13.49	-4.32	19.01	-2017.92	-2175.05	1623.272	1031
16760	13.34	-4.23	19.15	-2017.86	-2175.27	1623.276	1031
16765	13.14	-4.38	19.08	-2017.94	-2175.36	1623.281	1031
16770	13.44	-4.03	19.09	-2017.90	-2175.66	1623.285	1031
16775	13.03	-4.60	19.05	-2016.57	-2174.48	1623.292	1031
16780	13.71	-4.21	19.12	-2016.37	-2174.14	1623.295	1031
16785	13.50	-4.31	19.10	-2016.29	-2173.45	1623.301	1031
16790	13.49	-4.38	19.09	-2016.31	-2173.84	1623.305	1031
16795	13.29	-4.96	19.14	-2015.10	-2173.72	1623.312	1031
16800	13.38	-4.77	19.13	-2015.19	-2173.50	1623.316	1031
16805	13.46	-4.40	19.27	-2015.03	-2173.36	1623.321	1031
16810	13.60	-4.86	19.08	-2015.05	-2173.34	1623.326	1031
16815	14.36	-4.61	19.17	-2013.24	-2172.52	1623.333	1031
16820	13.73	-4.90	19.17	-2013.48	-2172.24	1623.336	1031
16825	13.63	-5.08	19.16	-2013.32	-2171.89	1623.342	1031
16830	13.29	-4.36	19.43	-2013.60	-2171.89	1623.346	1031
16835	13.66	-4.50	19.33	-2012.49	-2171.94	1623.351	1031
16840	13.48	-5.38	19.09	-2012.04	-2172.14	1623.356	1031
16845	13.65	-5.11	19.16	-2012.08	-2172.26	1623.361	1031
16850	13.46	-4.52	19.42	-2012.23	-2172.25	1623.366	1031
16855	14.10	-4.80	19.20	-2011.98	-2171.78	1623.371	1031
16860	13.72	-4.88	19.20	-2011.83	-2171.13	1623.377	1031
16865	13.67	-5.06	19.26	-2011.06	-2170.60	1623.381	1031
16870	13.83	-5.38	19.27	-2009.54	-2169.94	1623.386	1031
16875	13.75	-5.16	19.35	-2009.68	-2169.33	1623.391	1031
16880	14.05	-5.56	19.16	-2009.20	-2168.98	1623.397	1031
16885	13.75	-5.43	19.31	-2008.81	-2168.92	1623.401	1031
16890	13.61	-5.65	19.31	-2009.08	-2168.66	1623.406	1031
16895	13.75	-5.52	19.26	-2009.19	-2168.47	1623.410	1031
16900	14.07	-5.42	19.36	-2007.86	-2167.73	1623.417	1031
16905	13.93	-5.65	19.30	-2007.82	-2167.65	1623.421	1031
16910	13.51	-5.29	19.55	-2007.82	-2167.78	1623.428	1031
16915	13.87	-5.54	19.39	-2007.53	-2167.54	1623.430	1031
16920	14.06	-6.21	19.22	-2006.12	-2166.45	1623.438	1031
16925	14.14	-5.91	19.31	-2006.21	-2166.30	1623.441	1031
16930	13.88	-5.92	19.32	-2005.43	-2166.09	1623.446	1031
16935	14.13	-5.93	19.35	-2005.40	-2166.11	1623.451	1031
16940	13.85	-5.59	19.54	-2004.83	-2166.46	1623.457	1031
16945	14.05	-5.97	19.34	-2004.70	-2166.39	1623.461	1031
16950	14.03	-5.72	19.43	-2004.76	-2166.09	1623.466	1031
16955	14.14	-5.90	19.36	-2004.72	-2166.23	1623.471	1031
16960	14.07	-5.90	19.45	-2004.00	-2165.52	1623.476	1031
16965	14.27	-5.96	19.44	-2003.31	-2164.56	1623.481	1031
16970	13.79	-6.49	19.43	-2003.13	-2164.70	1623.486	1031
16975	13.84	-6.49	19.40	-2003.25	-2164.57	1623.491	1031
16980	14.00	-6.08	19.50	-2002.74	-2164.46	1623.496	1031
16985	14.15	-6.13	19.52	-2001.66	-2163.22	1623.502	1031
16990	14.02	-6.30	19.54	-2001.83	-2163.23	1623.506	1031
16995	14.23	-6.25	19.50	-2001.60	-2163.32	1623.512	1031
17000	14.17	-6.33	19.47	-2001.63	-2163.02	1623.515	1031
17005	14.18	-6.54	19.55	-2000.21	-2161.40	1623.521	1031
17010	14.53	-6.54	19.53	-1999.99	-2161.58	1623.525	1031
17015	14.29	-6.84	19.56	-1999.46	-2160.49	1623.533	1031
17020	14.43	-7.01	19.45	-1999.42	-2160.66	1623.536	1031
17025	14.16	-7.05	19.44	-1999.77	-2160.62	1623.543	1031
17030	14.48	-6.79	19.49	-1999.49	-2160.64	1623.546	1031
17035	14.59	-7.02	19.54	-1998.43	-2159.92	1623.551	1031
17040	14.10	-7.15	19.51	-1998.18	-2159.54	1623.556	1031
17045	13.99	-7.23	19.58	-1997.60	-2159.55	1623.561	1031
17050	14.07	-7.24	19.52	-1997.38	-2159.19	1623.566	1031
17055	15.02	-6.93	19.61	-1997.20	-2158.54	1623.573	1031
17060	14.74	-6.98	19.59	-1997.29	-2159.30	1623.576	1031
17065	14.15	-7.56	19.53	-1996.71	-2158.41	1623.581	1031
17070	14.36	-7.39	19.59	-1995.90	-2157.98	1623.586	1031
17075	14.64	-7.52	19.53	-1995.70	-2157.72	1623.591	1031
17080	14.15	-7.61	19.62	-1995.52	-2157.28	1623.597	1031
17085	14.95	-7.53	19.58	-1995.32	-2157.18	1623.601	1031
17090	14.22	-7.34	19.72	-1995.08	-2157.11	1623.606	1031
17095	14.49	-7.64	19.52	-1994.95	-2156.94	1623.610	1031
17100	14.91	-7.77	19.51	-1993.92	-2155.59	1623.617	1031
17105	14.91	-7.63	19.60	-1993.62	-2156.16	1623.620	1031
17110	14.33	-7.60	19.72	-1993.40	-2155.81	1623.628	1031
17115	14.46	-7.59	19.68	-1993.80	-2155.85	1623.630	1031
17120	14.44	-7.85	19.66	-1992.69	-2155.29	1623.636	1031
17125	14.62	-8.03	19.57	-1991.98	-2155.03	1623.641	1031
17130	14.52	-7.77	19.77	-1991.47	-2154.76	1623.646	1031
17135	14.49	-8.13	19.61	-1991.25	-2154.99	1623.651	1031
17140	14.70	-7.74	19.73	-1991.54	-2154.69	1623.656	1031
17145	14.42	-7.92	19.73	-1991.34	-2154.93	1623.661	1031
17150	14.83	-7.88	19.69	-1991.40	-2154.60	1623.666	1031
17155	14.83	-8.12	19.63	-1991.21	-2154.98	1623.671	1031
17160	15.10	-8.03	19.76	-1990.15	-2154.06	1623.676	1031
17165	14.77	-8.15	19.80	-1989.06	-2153.50	1623.681	1031
17170	14.94	-8.26	19.78	-1989.29	-2153.66	1623.686	1031
17175	14.91	-8.37	19.73	-1989.07	-2153.39	1623.691	1031
17180	14.60	-8.50	19.83	-1988.47	-2153.10	1623.696	1031
17185	14.90	-8.75	19.71	-1987.75	-2151.62	1623.702	1031
17190	14.68	-8.52	19.85	-1987.75	-2151.50	1623.706	1031
17195	14.87	-8.28	19.95	-1987.54	-2151.93	1623.711	1031
17200	14.92	-8.45	19.84	-1987.67	-2151.23	1623.715	1031
17205	14.71	-8.83	19.84	-1985.94	-2150.41	1623.722	1031
17210	14.57	-8.76	19.93	-1985.77	-2149.83	1623.725	1031
17215	15.23	-8.66	19.91	-1986.00	-2150.84	1623.733	1031
17220	14.73	-8.80	19.89	-1986.15	-2150.87	1623.735	1031
17225	14.84	-9.15	19.80	-1984.84	-2149.75	1623.741	1031
17230	15.09	-9.00	19.78	-1984.81	-2149.00	1623.745	1031
17235	15.34	-9.13	19.83	-1983.72	-2148.48	1623.752	1031
17240	15.38	-9.09	19.86	-1983.51	-2148.38	1623.756	1031
17245	14.96	-9.18	19.83	-1983.71	-2147.97	1623.761	1031
17250	14.77	-9.45	19.75	-1983.51	-2147.88	1623.766	1031
17255	15.10	-9.06	19.92	-1983.13	-2147.30	1623.771	1031
17260	15.31	-9.21	19.86	-1982.22	-2146.69	1623.776	1031
17265	15.20	-9.34	19.89	-1981.74	-2146.17	1623.781	1031
17270	14.99	-9.71	19.84	-1981.29	-2145.84	1623.786	1031
17275	14.77	-9.66	19.89	-1981.25	-2145.92	1623.791	1031
17280	15.05	-9.62	19.83	-1981.42	-2146.27	1623.797	1031
17285	15.14	-9.43	19.93	-1981.26	-2146.31	1623.801	1031
17290	15.80	-9.29	19.87	-1981.26	-2145.71	1623.807	1031
17295	14.83	-9.52	19.94	-1981.31	-2146.00	1623.810	1031
17300	14.96	-9.89	19.91	-1979.10	-2144.45	1623.816	1031
17305	15.34	-9.84	19.86	-1979.33	-2143.76	1623.821	1031
17310	15.18	-9.38	20.21	-1978.64	-2143.89	1623.827	1031
17315	15.46	-9.76	19.97	-1978.49	-2143.50	1623.830	1031
17320	15.22	-9.75	19.95	-1978.47	-2143.72	1623.838	1031
17325	15.43	-9.80	19.92	-1978.75	-2143.20	1623.840	1031
17330	15.24	-9.77	20.06	-1977.53	-2144.22	1623.846	1031
17335	15.54	-9.86	20.01	-1977.24	-2144.74	1623.851	1031
17340	15.23	-9.76	20.09	-1977.09	-2144.71	1623.856	1031
17345	15.22	-9.66	20.17	-1977.05	-2144.70	1623.861	1031
17350	15.79	-10.00	19.94	-1976.77	-2144.05	1623.867	1031
17355	15.53	-9.99	20.00	-1976.29	-2143.71	1623.871	1031
17360	15.58	-10.05	19.98	-1976.26	-2143.11	1623.876	1031
17365	15.36	-10.00	20.04	-1976.25	-2143.38	1623.881	1031
17370	15.32	-10.48	19.96	-1975.11	-2142.66	1623.886	1031
17375	15.56	-10.68	19.99	-1973.72	-2141.26	1623.891	1031
17380	15.19	-10.56	20.13	-1973.47	-2140.90	1623.896	1031
17385	15.54	-10.55	20.10	-1972.90	-2140.61	1623.901	1031
17390	15.51	-10.38	20.16	-1972.80	-2140.50	1623.906	1031
17395	15.36	-10.37	20.19	-1972.79	-2140.13	1623.911	1031
17400	15.57	-10.51	20.15	-1973.05	-2140.11	1623.916	1031
17405	15.43	-10.77	20.15	-1971.65	-2138.95	1623.921	1031
17410	15.55	-10.66	20.20	-1971.46	-2138.87	1623.925	1031
17415	15.73	-10.89	20.11	-1970.81	-2137.45	1623.931	1031
17420	15.75	-10.91	20.16	-1970.89	-2137.02	1623.935	1031
17425	14.62	-11.48	20.03	-1970.62	-2137.69	1623.943	1031
17430	15.81	-11.00	20.04	-1970.64	-2137.21	1623.945	1031
17435	15.37	-10.83	20.16	-1970.78	-2138.33	1623.951	1030
17440	15.60	-11.05	20.12	-1970.44	-2138.49	1623.956	1030
17445	15.36	-10.95	20.03	-1972.72	-2138.75	1623.963	1030
17450	15.45	-11.01	19.99	-1972.74	-2138.72	1623.966	1030
17455	15.70	-10.60	20.13	-1972.87	-2138.66	1623.972	1030
17460	15.35	-10.65	20.15	-1972.60	-2138.92	1623.976	1030
17465	15.48	-10.83	19.95	-1973.57	-2140.17	1623.981	1030
17470	15.41	-10.75	19.91	-1974.18	-2141.02	1623.986	1030
17475	15.90	-10.12	20.08	-1974.23	-2140.80	1623.991	1030
17480	15.67	-10.30	20.07	-1974.56	-2140.73	1623.996	1030
17485	15.74	-10.66	19.91	-1974.58	-2141.63	1624.001	1030
17490	15.32	-10.45	20.04	-1975.53	-2143.05	1624.007	1030
17495	15.10	-10.34	20.03	-1975.54	-2142.39	1624.010	1030
17500	15.05	-10.13	20.09	-1976.40	-2143.18	1624.016	1030
17505	15.39	-10.23	19.98	-1976.62	-2143.86	1624.021	1030
17510	15.54	-10.07	19.90	-1977.16	-2143.89	1624.027	1030
17515	15.37	-9.94	19.99	-1976.90	-2143.85	1624.030	1030
17520	15.31	-10.08	19.95	-1977.02	-2143.89	1624.036	1030
17525	15.48	-10.13	19.84	-1977.16	-2144.00	1624.041	1030
17530	15.29	-10.02	19.86	-1978.83	-2144.32	1624.048	1030
17535	15.23	-9.87	19.92	-1978.36	-2145.03	1624.051	1030
17540	15.13	-9.86	19.91	-1978.56	-2145.51	1624.057	1030
17545	15.10	-9.88	19.91	-1978.36	-2145.39	1624.061	1030
17550	15.40	-9.54	19.99	-1979.32	-2145.84	1624.066	1030
17555	15.21	-9.27	20.05	-1980.07	-2146.66	1624.071	1030
17560	15.37	-9.16	20.03	-1980.04	-2146.94	1624.076	1030
17565	15.30	-9.84	19.78	-1979.85	-2146.82	1624.082	1030
17570	15.02	-9.47	19.97	-1979.92	-2147.00	1624.085	1030
17575	15.37	-9.48	19.86	-1980.69	-2147.26	1624.091	1030
17580	15.53	-9.47	19.86	-1980.92	-2147.29	1624.095	1030
17585	15.02	-8.79	20.11	-1981.98	-2147.96	1624.102	1030
17590	15.44	-8.93	19.88	-1982.31	-2147.93	1624.105	1030
17595	15.30	-9.36	19.73	-1982.32	-2147.88	1624.112	1030
17600	14.84	-9.13	19.91	-1982.45	-2147.83	1624.116	1030
17605	14.96	-9.26	19.72	-1983.52	-2149.37	1624.121	1030
17610	14.50	-9.01	19.82	-1983.78	-2149.62	1624.126	1030
17615	15.06	-8.83	19.86	-1984.41	-2149.57	1624.133	1030
17620	15.07	-8.85	19.79	-1984.44	-2149.62	1624.136	1030
17625	14.90	-8.98	19.77	-1984.49	-2149.86	1624.142	1030
17630	14.95	-8.85	19.81	-1984.34	-2149.75	1624.146	1030
17635	14.82	-8.71	19.78	-1985.67	-2150.76	1624.151	1030
17640	15.31	-8.70	19.69	-1985.74	-2151.06	1624.156	1030
17645	14.79	-8.78	19.71	-1986.37	-2151.84	1624.161	1030
17650	14.82	-8.51	19.81	-1986.42	-2151.92	1624.166	1030
17655	14.55	-8.99	19.65	-1986.48	-2152.13	1624.171	1030
17660	15.13	-8.48	19.72	-1986.61	-2152.34	1624.176	1030
17665	14.84	-8.31	19.91	-1987.08	-2152.73	1624.181	1030
17670	15.08	-7.99	19.85	-1987.74	-2153.89	1624.187	1030
17675	14.48	-8.29	19.78	-1988.22	-2153.88	1624.191	1030
17680	14.89	-8.41	19.75	-1988.23	-2153.67	1624.197	1030
17685	14.70	-8.21	19.75	-1988.08	-2153.47	1624.201	1030
17690	14.74	-8.17	19.61	-1989.45	-2154.39	1624.206	1030
17695	14.53	-8.06	19.82	-1989.51	-2154.68	1624.210	1030
17700	14.84	-7.83	19.59	-1989.84	-2156.05	1624.218	1030
17705	14.64	-7.80	19.79	-1990.24	-2156.03	1624.220	1030
17710	14.75	-7.73	19.75	-1990.35	-2155.74	1624.226	1030
17715	14.41	-7.75	19.74	-1989.91	-2155.46	1624.230	1030
17720	15.27	-7.43	19.92	-1990.99	-2157.34	1624.238	1030
17725	14.58	-7.32	19.80	-1991.67	-2156.86	1624.241	1030
17730	14.48	-7.40	19.80	-1991.83	-2157.01	1624.246	1030
17735	14.96	-7.62	19.62	-1991.74	-2157.24	1624.251	1030
17740	14.59	-7.45	19.71	-1992.80	-2158.11	1624.256	1030
17745	14.44	-7.58	19.68	-1993.05	-2158.28	1624.261	1030
17750	14.42	-7.42	19.74	-1993.24	-2158.18	1624.266	1030
17755	14.34	-7.77	19.59	-1993.09	-2158.16	1624.271	1030
17760	14.67	-7.54	19.62	-1993.67	-2158.70	1624.276	1030
17765	14.24	-6.92	19.71	-1994.46	-2159.73	1624.282	1030
17770	14.42	-7.28	19.67	-1994.75	-2159.53	1624.285	1030
17775	14.61	-7.20	19.67	-1994.52	-2159.56	1624.291	1030
17780	14.92	-7.33	19.53	-1994.63	-2159.66	1624.296	1030
17785	14.27	-7.37	19.60	-1995.87	-2161.06	1624.302	1030
17790	14.53	-6.98	19.60	-1995.99	-2160.83	1624.305	1030
17795	14.39	-7.35	19.60	-1996.18	-2160.81	1624.312	1030
17800	14.69	-6.80	19.62	-1996.13	-2160.89	1624.315	1030
17805	14.28	-6.74	19.61	-1997.09	-2161.75	1624.321	1030
17810	14.09	-7.24	19.58	-1997.18	-2161.66	1624.325	1030
17815	14.72	-6.93	19.47	-1997.92	-2161.00	1624.333	1030
17820	14.17	-7.20	19.59	-1998.30	-2161.62	1624.336	1030
17825	13.35	-6.82	19.32	-1998.78	-2162.45	1624.343	1030
17830	14.26	-7.07	19.53	-1998.35	-2161.16	1624.346	1030
17835	14.73	-7.24	19.42	-1999.04	-2161.42	1624.352	1030
17840	14.73	-6.93	19.45	-1999.51	-2161.50	1624.356	1030
17845	14.06	-6.80	19.54	-1999.90	-2161.95	1624.361	1030
17850	14.03	-6.70	19.47	-2000.24	-2162.64	1624.366	1030
17855	14.65	-7.09	19.23	-2000.41	-2162.70	1624.371	1030
17860	14.37	-6.95	19.36	-2000.27	-2162.82	1624.376	1030
17865	13.54	-6.70	19.55	-2001.16	-2163.24	1624.381	1030
17870	14.32	-6.65	19.40	-2001.85	-2163.97	1624.386	1030
17875	14.01	-5.98	19.51	-2001.71	-2163.79	1624.391	1030
17880	14.42	-6.51	19.52	-2001.90	-2163.46	1624.397	1030
17885	13.80	-6.25	19.54	-2002.11	-2163.67	1624.400	1030
17890	14.10	-6.09	19.51	-2003.09	-2164.81	1624.406	1030
17895	14.28	-6.20	19.42	-2003.21	-2164.60	1624.410	1030
17900	14.46	-6.05	19.33	-2004.23	-2165.37	1624.416	1030
17905	13.80	-6.06	19.51	-2004.23	-2165.68	1624.421	1030
17910	14.30	-6.33	19.31	-2004.13	-2165.55	1624.428	1030
17915	14.08	-6.09	19.48	-2004.48	-2165.55	1624.430	1030
17920	13.87	-6.37	19.38	-2004.42	-2165.19	1624.436	1030
17925	13.96	-5.87	19.55	-2004.27	-2165.25	1624.441	1030
17930	14.10	-5.87	19.49	-2005.72	-2165.54	1624.446	1030
17935	14.49	-5.80	19.35	-2006.58	-2165.67	1624.451	1030
17940	13.36	-6.15	19.54	-2006.14	-2164.81	1624.458	1030
17945	14.08	-5.93	19.39	-2006.28	-2165.77	1624.461	1030
17950	14.02	-5.90	19.36	-2006.47	-2165.94	1624.467	1030
17955	14.08	-5.74	19.46	-2006.35	-2166.58	1624.471	1030
17960	13.75	-5.36	19.16	-2008.28	-2168.31	1624.478	1030
17965	13.70	-5.47	19.42	-2008.44	-2168.53	1624.481	1030
17970	14.03	-5.45	19.38	-2008.47	-2168.63	1624.486	1030
17975	14.01	-5.40	19.37	-2008.41	-2168.28	1624.491	1030
17980	14.18	-5.23	19.41	-2009.01	-2168.98	1624.496	1030
17985	13.73	-5.54	19.26	-2009.93	-2169.61	1624.501	1030
17990	13.50	-5.53	19.27	-2010.01	-2169.39	1624.506	1030
17995	13.70	-5.18	19.35	-2010.12	-2170.01	1624.511	1030
18000	14.00	-5.42	19.18	-2010.02	-2170.60	1624.516	1030
18005	13.73	-4.93	19.31	-2011.60	-2171.38	1624.521	1030
18010	13.68	-5.12	19.22	-2011.69	-2172.24	1624.527	1030
18015	13.89	-5.31	19.10	-2011.77	-2171.98	1624.531	1030
18020	13.38	-5.08	19.31	-2011.39	-2171.91	1624.535	1030
18025	14.13	-4.72	19.23	-2011.37	-2172.42	1624.542	1030
18030	13.38	-5.00	19.30	-2011.74	-2172.26	1624.545	1030
18035	13.54	-4.47	19.29	-2013.16	-2173.49	1624.551	1030
18040	13.61	-4.56	19.27	-2013.60	-2173.12	1624.556	1030
18045	13.40	-4.32	19.14	-2014.52	-2175.21	1624.563	1030
18050	13.70	-4.43	19.18	-2014.71	-2174.63	1624.565	1030
18055	13.32	-4.48	19.24	-2014.59	-2172.62	1624.571	1030
18060	13.51	-4.45	19.21	-2014.61	-2173.55	1624.576	1030
18065	14.03	-5.17	19.04	-2015.56	-2174.75	1624.583	1030
18070	13.62	-4.19	19.08	-2016.08	-2175.14	1624.586	1030
18075	13.25	-4.33	19.12	-2015.69	-2174.76	1624.592	1030
18080	13.39	-4.05	19.18	-2015.85	-2175.47	1624.596	1030
18085	14.09	-4.35	18.98	-2016.81	-2176.86	1624.602	1031
18090	13.08	-3.91	19.17	-2017.54	-2177.01	1624.606	1031
18095	12.80	-4.74	19.15	-2017.34	-2176.67	1624.611	1031
18100	13.28	-4.15	19.17	-2016.76	-2176.44	1624.616	1031
18105	13.30	-4.05	19.15	-2016.74	-2176.04	1624.621	1031
18110	13.15	-4.22	19.23	-2016.60	-2176.30	1624.627	1031
18115	13.60	-4.45	19.04	-2016.67	-2175.93	1624.630	1031
18120	13.37	-4.33	19.22	-2015.28	-2175.96	1624.636	1031
18125	13.56	-4.58	19.10	-2015.40	-2176.01	1624.641	1031
18130	12.89	-3.90	19.54	-2014.85	-2175.86	1624.648	1031
18135	13.30	-4.46	19.29	-2014.70	-2175.23	1624.650	1031
18140	13.51	-4.40	19.23	-2015.01	-2175.14	1624.656	1031
18145	13.56	-4.14	19.27	-2014.84	-2175.01	1624.660	1031
18150	13.98	-4.04	19.31	-2013.33	-2175.08	1624.668	1031
18155	13.95	-4.56	19.24	-2013.27	-2174.66	1624.671	1031
18160	13.75	-4.92	19.41	-2012.87	-2174.60	1624.678	1031
18165	13.36	-4.54	19.33	-2013.19	-2174.77	1624.681	1031
18170	13.43	-4.93	19.25	-2012.47	-2173.94	1624.687	1031
18175	13.58	-4.97	19.23	-2011.74	-2173.36	1624.691	1031
18180	13.85	-5.06	19.29	-2011.24	-2172.98	1624.696	1031
18185	13.50	-5.38	19.21	-2011.25	-2173.65	1624.701	1031
18190	13.82	-5.02	19.35	-2011.24	-2173.64	1624.706	1031
18195	13.80	-5.03	19.30	-2010.88	-2174.27	1624.711	1031
18200	13.89	-5.21	19.24	-2010.55	-2174.34	1624.716	1031
18205	13.73	-5.27	19.31	-2009.43	-2173.19	1624.722	1031
18210	13.96	-5.03	19.32	-2009.74	-2172.85	1624.726	1031
18215	13.68	-4.63	19.58	-2009.78	-2172.34	1624.732	1031
18220	13.78	-5.41	19.27	-2008.73	-2171.93	1624.736	1031
18225	13.82	-4.98	19.49	-2008.23	-2170.99	1624.742	1031
18230	14.44	-5.24	19.32	-2007.88	-2170.92	1624.746	1031
18235	14.21	-5.45	19.44	-2007.31	-2170.22	1624.751	1031
18240	13.88	-5.36	19.51	-2007.18	-2170.00	1624.755	1031
18245	13.74	-5.66	19.50	-2007.10	-2168.69	1624.763	1031
18250	14.32	-5.53	19.43	-2006.63	-2169.73	1624.765	1031
18255	13.71	-5.95	19.40	-2006.41	-2168.47	1624.771	1031
18260	13.84	-5.87	19.43	-2006.49	-2167.78	1624.776	1031
18265	13.41	-6.69	19.34	-2004.96	-2165.25	1624.783	1031
18270	14.34	-6.23	19.38	-2005.00	-2166.73	1624.786	1031
18275	13.89	-6.20	19.41	-2005.19	-2166.71	1624.791	1031
18280	14.26	-6.02	19.47	-2005.00	-2166.57	1624.796	1031
18285	13.72	-6.32	19.48	-2004.35	-2165.66	1624.801	1031
18290	14.56	-6.45	19.37	-2003.64	-2165.30	1624.806	1031
18295	14.62	-6.33	19.31	-2003.58	-2165.25	1624.811	1031
18300	14.24	-6.38	19.45	-2003.39	-2165.26	1624.816	1031
18305	14.09	-6.55	19.37	-2003.08	-2165.25	1624.821	1031
18310	14.28	-6.21	19.48	-2002.20	-2165.56	1624.827	1031
18315	14.26	-6.64	19.36	-2002.07	-2165.58	1624.831	1031
18320	14.18	-6.13	19.54	-2002.26	-2165.73	1624.836	1031
18325	14.12	-6.55	19.48	-2001.80	-2165.05	1624.840	1031
18330	14.23	-6.70	19.49	-2000.61	-2163.57	1624.846	1031
18335	14.12	-6.72	19.44	-2000.73	-2163.72	1624.851	1031
18340	14.33	-7.05	19.37	-2000.58	-2163.83	1624.857	1031
18345	14.53	-6.40	19.50	-2000.59	-2164.07	1624.860	1031
18350	14.19	-6.66	19.48	-2000.60	-2164.03	1624.866	1031
18355	14.15	-6.34	19.63	-2000.45	-2164.03	1624.870	1031
18360	13.99	-7.03	19.55	-1998.75	-2162.34	1624.878	1031
18365	14.28	-7.18	19.50	-1998.41	-2162.24	1624.880	1031
18370	14.35	-7.00	19.50	-1998.46	-2162.21	1624.886	1031
18375	14.02	-7.05	19.55	-1998.67	-2162.38	1624.891	1031
18380	15.00	-7.47	19.41	-1997.37	-2159.49	1624.898	1031
18385	14.78	-7.03	19.54	-1997.26	-2160.30	1624.901	1031
18390	14.66	-6.98	19.52	-1997.33	-2160.04	1624.906	1031
18395	14.53	-6.74	19.70	-1997.42	-2160.04	1624.911	1031
18400	14.80	-7.15	19.57	-1996.42	-2159.93	1624.917	1031
18405	14.37	-7.27	19.69	-1995.93	-2158.02	1624.922	1031
18410	13.98	-7.26	19.75	-1996.07	-2158.56	1624.926	1031
18415	14.59	-7.11	19.71	-1996.10	-2159.03	1624.932	1031
18420	14.59	-7.42	19.58	-1995.51	-2158.37	1624.935	1031
18425	14.46	-7.80	19.54	-1994.39	-2157.37	1624.941	1031
18430	14.15	-7.52	19.76	-1994.21	-2157.19	1624.945	1031
18435	14.80	-7.73	19.64	-1993.51	-2156.94	1624.952	1031
18440	14.23	-8.03	19.65	-1993.61	-2157.00	1624.955	1031
18445	14.30	-7.46	19.78	-1993.83	-2156.94	1624.963	1031
18450	14.78	-7.69	19.61	-1993.72	-2156.69	1624.965	1031
18455	14.76	-7.90	19.67	-1992.08	-2155.31	1624.971	1031
18460	14.31	-8.18	19.70	-1992.01	-2155.66	1624.975	1031
18465	14.94	-8.06	19.64	-1991.64	-2155.30	1624.981	1031
18470	14.75	-7.95	19.74	-1991.30	-2155.24	1624.986	1031
18475	15.49	-7.96	19.56	-1991.18	-2154.97	1624.992	1031
18480	14.38	-8.01	19.79	-1991.27	-2155.48	1624.996	1031
18485	14.41	-8.10	19.73	-1991.12	-2155.13	1625.001	1031
18490	14.70	-7.95	19.70	-1990.91	-2155.16	1625.006	1031
18495	14.95	-8.06	19.70	-1990.21	-2154.88	1625.011	1031
18500	14.80	-8.46	19.70	-1989.21	-2153.83	1625.016	1031
18505	14.68	-8.24	19.86	-1989.40	-2153.96	1625.021	1031
18510	14.69	-8.45	19.68	-1989.42	-2154.03	1625.026	1031
18515	14.64	-8.52	19.84	-1988.48	-2154.25	1625.031	1031
18520	15.06	-8.16	19.85	-1987.75	-2152.43	1625.036	1031
18525	14.67	-8.51	19.78	-1987.56	-2152.75	1625.041	1031
18530	15.10	-8.30	19.85	-1987.63	-2152.98	1625.047	1031
18535	14.98	-8.45	19.85	-1987.59	-2152.87	1625.051	1031
18540	14.93	-8.99	19.75	-1986.25	-2151.57	1625.057	1031
18545	15.52	-8.38	19.91	-1985.78	-2150.94	1625.061	1031
18550	14.84	-9.12	19.81	-1985.07	-2149.99	1625.066	1031
18555	15.10	-8.87	19.89	-1985.10	-2150.23	1625.070	1031
18560	15.46	-8.93	19.89	-1984.39	-2151.17	1625.077	1031
18565	15.02	-9.00	19.90	-1984.22	-2150.23	1625.081	1031
18570	15.01	-9.09	19.87	-1984.36	-2150.27	1625.086	1031
18575	14.77	-9.09	19.98	-1984.41	-2150.03	1625.090	1031
18580	15.43	-8.82	19.95	-1983.44	-2149.68	1625.098	1031
18585	15.24	-9.15	19.87	-1982.98	-2149.97	1625.101	1031
18590	15.23	-9.10	19.89	-1983.03	-2149.54	1625.106	1031
18595	15.03	-8.95	19.96	-1982.82	-2149.77	1625.111	1031
18600	15.18	-9.24	19.88	-1981.96	-2148.96	1625.117	1031
18605	15.06	-9.43	19.89	-1981.84	-2148.83	1625.121	1031
18610	14.96	-9.48	19.96	-1981.59	-2148.77	1625.126	1031
18615	15.08	-9.45	19.88	-1981.73	-2149.21	1625.131	1031
18620	14.87	-9.54	19.97	-1981.50	-2148.63	1625.136	1031
18625	15.31	-9.53	19.80	-1981.45	-2148.54	1625.141	1031
18630	15.24	-9.58	19.91	-1980.99	-2147.66	1625.146	1031
18635	15.39	-9.84	19.87	-1979.39	-2146.37	1625.151	1031
18640	14.75	-9.64	20.07	-1979.31	-2146.03	1625.156	1031
18645	15.18	-10.02	19.86	-1979.32	-2146.40	1625.161	1031
18650	14.78	-10.10	19.88	-1978.97	-2146.25	1625.165	1031
18655	15.22	-10.10	19.94	-1977.78	-2145.14	1625.172	1031
18660	15.40	-10.05	19.94	-1978.06	-2145.55	1625.176	1031
18665	15.23	-9.78	20.13	-1977.57	-2145.25	1625.181	1031
18670	15.33	-9.72	20.07	-1977.76	-2145.41	1625.185	1031
18675	15.08	-10.28	20.01	-1976.74	-2144.63	1625.193	1031
18680	15.31	-10.29	20.04	-1976.33	-2144.49	1625.195	1031
18685	14.94	-9.93	20.19	-1976.32	-2144.38	1625.203	1031
18690	15.42	-9.82	20.15	-1976.43	-2144.22	1625.206	1031
18695	16.03	-10.09	19.97	-1974.76	-2143.56	1625.213	1031
18700	15.17	-10.38	19.99	-1975.01	-2144.34	1625.216	1031
18705	15.21	-10.30	20.07	-1974.34	-2143.84	1625.221	1031
18710	15.60	-10.56	19.94	-1974.12	-2143.56	1625.226	1031
18715	15.26	-10.19	20.14	-1974.10	-2143.30	1625.232	1031
18720	15.46	-10.45	19.97	-1974.04	-2143.61	1625.236	1031
18725	15.34	-10.54	20.01	-1973.52	-2142.87	1625.241	1031
18730	15.48	-10.34	20.12	-1973.46	-2142.89	1625.246	1031
18735	15.41	-10.55	20.06	-1973.61	-2142.66	1625.251	1030
18740	15.32	-10.62	20.04	-1973.24	-2142.56	1625.256	1030
18745	15.67	-10.35	19.98	-1974.06	-2143.80	1625.261	1030
18750	15.30	-10.06	20.06	-1975.27	-2144.64	1625.266	1030
18755	15.24	-9.92	20.11	-1975.45	-2144.70	1625.271	1030
18760	15.41	-10.27	19.94	-1975.43	-2144.94	1625.276	1030
18765	15.24	-10.16	20.01	-1975.45	-2144.86	1625.280	1030
18770	14.77	-10.10	20.02	-1976.86	-2146.39	1625.287	1030
18775	15.32	-9.76	20.00	-1976.85	-2146.39	1625.290	1030
18780	15.50	-9.89	19.98	-1976.83	-2146.06	1625.296	1030
18785	15.47	-9.76	20.04	-1976.73	-2146.22	1625.300	1030
18790	14.94	-9.72	19.92	-1978.27	-2147.32	1625.308	1030
18795	15.34	-9.48	20.06	-1978.40	-2147.60	1625.310	1030
18800	15.48	-9.60	19.91	-1978.36	-2147.47	1625.316	1030
18805	15.24	-9.51	20.01	-1978.33	-2147.66	1625.320	1030
18810	14.77	-9.63	19.97	-1979.62	-2147.28	1625.328	1030
18815	14.92	-9.22	20.11	-1979.93	-2147.65	1625.331	1030
18820	15.44	-9.26	20.00	-1979.83	-2147.56	1625.336	1030
18825	14.90	-9.38	20.06	-1979.70	-2147.29	1625.341	1030
18830	15.05	-9.39	19.94	-1980.70	-2148.08	1625.346	1030
18835	15.04	-9.24	19.95	-1981.11	-2148.77	1625.351	1030
18840	15.28	-9.18	19.94	-1980.96	-2148.94	1625.356	1030
18845	15.22	-9.45	19.85	-1981.12	-2148.87	1625.362	1030
18850	15.26	-9.03	20.01	-1981.45	-2149.26	1625.366	1030
18855	15.16	-9.07	19.95	-1982.16	-2148.97	1625.371	1030
18860	14.98	-9.14	19.91	-1982.30	-2149.41	1625.375	1030
18865	14.74	-8.94	19.95	-1983.28	-2150.51	1625.381	1030
18870	14.98	-8.91	19.95	-1983.10	-2150.46	1625.386	1030
18875	15.24	-9.12	19.83	-1983.23	-2149.75	1625.392	1030
18880	15.22	-8.99	19.90	-1983.51	-2149.77	1625.395	1030
18885	14.76	-8.95	19.99	-1983.59	-2150.06	1625.401	1030
18890	15.08	-9.08	19.90	-1983.57	-2149.77	1625.405	1030
18895	14.77	-8.57	19.89	-1985.17	-2152.51	1625.413	1030
18900	14.94	-8.76	19.85	-1985.07	-2152.42	1625.415	1030
18905	15.22	-8.52	19.90	-1985.23	-2152.05	1625.421	1030
18910	14.80	-8.66	19.84	-1985.24	-2152.33	1625.426	1030
18915	14.46	-8.55	19.86	-1986.93	-2151.98	1625.433	1030
18920	14.77	-8.20	19.94	-1986.90	-2151.75	1625.436	1030
18925	14.64	-8.70	19.77	-1987.04	-2151.34	1625.442	1030
18930	14.97	-8.63	19.76	-1986.86	-2152.57	1625.446	1030
18935	14.97	-8.30	19.78	-1987.63	-2153.41	1625.452	1030
18940	15.29	-8.33	19.72	-1988.29	-2154.10	1625.456	1030
18945	14.87	-8.40	19.76	-1988.81	-2154.01	1625.461	1030
18950	14.67	-8.36	19.79	-1989.20	-2154.23	1625.466	1030
18955	15.41	-8.22	19.72	-1989.04	-2154.08	1625.471	1030
18960	15.17	-8.53	19.64	-1989.12	-2153.98	1625.476	1030
18965	14.43	-8.41	19.77	-1989.71	-2154.49	1625.481	1030
18970	14.45	-8.03	19.82	-1990.37	-2155.48	1625.487	1030
18975	14.49	-8.30	19.75	-1990.03	-2155.57	1625.491	1030
18980	14.77	-8.10	19.77	-1990.33	-2155.56	1625.496	1030
18985	14.92	-8.06	19.73	-1990.55	-2154.96	1625.500	1030
18990	14.59	-7.71	19.76	-1991.78	-2155.80	1625.506	1030
18995	14.91	-8.06	19.59	-1991.82	-2156.11	1625.510	1030
19000	14.77	-7.90	19.68	-1991.68	-2155.92	1625.517	1030
19005	14.07	-8.15	19.73	-1991.86	-2155.76	1625.520	1030
19010	14.85	-7.79	19.76	-1991.79	-2156.18	1625.527	1030
19015	14.42	-7.87	19.80	-1991.99	-2156.46	1625.530	1030
19020	14.33	-7.89	19.71	-1993.67	-2156.59	1625.536	1030
19025	14.63	-7.82	19.68	-1993.80	-2156.72	1625.541	1030
19030	15.01	-7.57	19.63	-1994.04	-2157.43	1625.548	1030
19035	14.59	-7.76	19.62	-1994.64	-2157.19	1625.551	1030
19040	14.51	-7.54	19.69	-1994.69	-2156.98	1625.557	1030
19045	14.23	-7.55	19.78	-1994.63	-2157.06	1625.561	1030
19050	15.04	-7.52	19.63	-1995.18	-2157.47	1625.566	1030
19055	14.70	-7.64	19.52	-1996.24	-2157.64	1625.571	1030
19060	14.81	-7.50	19.55	-1996.51	-2157.87	1625.576	1030
19065	14.68	-7.31	19.57	-1996.95	-2158.54	1625.581	1030
19070	14.83	-7.30	19.53	-1996.80	-2158.66	1625.586	1030
19075	14.51	-7.31	19.62	-1997.12	-2158.92	1625.592	1030
19080	14.43	-7.46	19.60	-1996.93	-2158.98	1625.595	1030
19085	14.63	-7.35	19.58	-1996.98	-2159.48	1625.601	1030
19090	14.34	-7.56	19.56	-1996.68	-2159.14	1625.605	1030
19095	14.13	-6.99	19.49	-1998.72	-2160.97	1625.612	1030
19100	14.23	-7.24	19.51	-1999.06	-2161.51	1625.615	1030
19105	14.37	-7.30	19.48	-1999.17	-2161.43	1625.621	1030
19110	14.03	-7.20	19.53	-1999.08	-2161.62	1625.625	1030
19115	14.70	-6.76	19.53	-2000.37	-2163.30	1625.633	1030
19120	14.21	-6.80	19.58	-2000.47	-2163.27	1625.636	1030
19125	14.44	-6.64	19.63	-2000.83	-2162.98	1625.643	1030
19130	14.29	-6.92	19.51	-2000.53	-2163.13	1625.646	1030
19135	13.99	-6.27	19.71	-2001.52	-2163.86	1625.651	1030
19140	14.12	-6.80	19.42	-2001.91	-2164.11	1625.656	1030
19145	14.39	-6.61	19.45	-2002.36	-2163.81	1625.661	1030
19150	14.21	-6.39	19.54	-2002.76	-2163.98	1625.666	1030
19155	14.20	-6.41	19.50	-2002.71	-2163.88	1625.671	1030
19160	14.38	-5.99	19.63	-2002.70	-2163.72	1625.676	1030
19165	13.87	-6.19	19.59	-2003.21	-2164.61	1625.681	1030
19170	14.08	-6.04	19.51	-2004.05	-2165.44	1625.686	1030
19175	14.09	-6.12	19.47	-2004.25	-2165.48	1625.691	1030
19180	14.08	-5.89	19.49	-2004.50	-2166.19	1625.697	1030
19185	13.98	-6.17	19.43	-2005.02	-2166.50	1625.701	1030
19190	14.01	-5.93	19.42	-2004.96	-2166.43	1625.706	1030
19195	14.17	-5.82	19.41	-2004.97	-2166.87	1625.710	1030
19200	14.12	-5.75	19.30	-2006.20	-2168.40	1625.718	1030
19205	13.99	-5.62	19.44	-2006.15	-2168.27	1625.720	1030
19210	14.35	-5.16	19.46	-2006.89	-2167.84	1625.728	1030
19215	13.98	-5.58	19.40	-2006.60	-2167.76	1625.730	1030
19220	14.14	-5.49	19.41	-2007.42	-2168.92	1625.736	1030
19225	13.72	-5.72	19.37	-2007.60	-2169.29	1625.741	1030
19230	14.15	-4.66	19.55	-2008.96	-2168.43	1625.748	1030
19235	13.61	-5.53	19.45	-2008.63	-2169.31	1625.751	1030
19240	14.40	-5.26	19.29	-2008.75	-2169.63	1625.756	1030
19245	13.62	-5.59	19.32	-2008.48	-2169.83	1625.761	1030
19250	13.62	-5.28	19.40	-2009.07	-2170.40	1625.766	1030
19255	14.01	-5.06	19.37	-2009.77	-2171.32	1625.772	1030
19260	13.96	-4.90	19.47	-2009.96	-2171.03	1625.776	1030
19265	13.97	-5.48	19.17	-2010.22	-2171.04	1625.782	1030
19270	14.24	-4.95	19.34	-2010.38	-2171.23	1625.785	1030
19275	13.74	-5.00	19.31	-2011.65	-2172.57	1625.791	1030
19280	13.85	-4.96	19.28	-2011.63	-2172.74	1625.796	1030
19285	14.13	-4.79	19.26	-2012.18	-2173.29	1625.802	1030
19290	13.42	-4.84	19.34	-2012.19	-2173.45	1625.805	1030
19295	13.62	-4.85	19.35	-2012.67	-2173.20	1625.811	1030
19300	13.58	-5.20	19.22	-2012.32	-2172.85	1625.815	1030
19305	13.67	-4.88	19.24	-2013.93	-2174.67	1625.823	1030
19310	13.74	-4.84	19.14	-2013.69	-2174.43	1625.826	1030
19315	13.95	-4.97	19.10	-2013.79	-2175.11	1625.833	1030
19320	13.30	-4.69	19.28	-2013.94	-2174.45	1625.836	1030
19325	13.62	-4.57	19.16	-2015.04	-2175.57	1625.841	1030
19330	13.48	-4.67	19.13	-2015.38	-2175.79	1625.846	1030
19335	13.52	-4.75	19.11	-2015.97	-2175.80	1625.851	1030
19340	13.41	-4.54	19.19	-2016.10	-2175.83	1625.856	1030
19345	13.63	-4.34	19.26	-2016.27	-2174.99	1625.861	1030
19350	13.35	-4.60	19.09	-2015.88	-2175.89	1625.866	1030
19355	13.46	-4.09	19.24	-2016.09	-2175.65	1625.871	1030
19360	13.36	-4.31	19.23	-2016.20	-2176.02	1625.876	1030
19365	13.50	-3.93	19.24	-2016.81	-2176.58	1625.881	1030
19370	13.43	-4.24	19.05	-2018.29	-2178.12	1625.886	1030
19375	13.32	-3.96	19.15	-2018.42	-2178.30	1625.891	1031
19380	13.14	-3.91	19.22	-2018.53	-2178.18	1625.896	1031
19385	13.39	-3.86	19.14	-2018.54	-2178.11	1625.901	1031
19390	13.69	-3.99	19.20	-2016.95	-2177.03	1625.906	1031
19395	13.59	-4.16	19.15	-2017.32	-2176.83	1625.911	1031
19400	13.56	-4.29	19.12	-2017.43	-2177.03	1625.916	1031
19405	13.64	-4.19	19.10	-2017.22	-2177.11	1625.920	1031
19410	13.40	-4.49	19.04	-2015.85	-2175.97	1625.927	1031
19415	13.38	-4.39	19.11	-2016.15	-2176.00	1625.931	1031
19420	13.13	-4.67	19.11	-2015.78	-2175.87	1625.938	1031
19425	13.56	-4.20	19.19	-2016.01	-2176.12	1625.940	1031
19430	13.46	-4.54	19.16	-2014.52	-2176.50	1625.946	1031
19435	13.39	-4.70	19.09	-2014.16	-2176.21	1625.951	1031
19440	14.51	-4.49	19.01	-2013.58	-2175.48	1625.958	1031
19445	13.64	-4.16	19.35	-2013.33	-2175.62	1625.961	1031
19450	13.02	-4.48	19.37	-2013.20	-2175.55	1625.967	1031
19455	13.64	-4.59	19.22	-2013.39	-2175.62	1625.971	1031
19460	13.70	-4.73	19.21	-2012.75	-2174.80	1625.976	1031
19465	13.84	-5.01	19.14	-2011.89	-2174.39	1625.981	1031
19470	13.86	-4.95	19.13	-2011.76	-2173.91	1625.986	1031
19475	13.58	-4.73	19.32	-2011.95	-2173.53	1625.991	1031
19480	14.06	-4.66	19.28	-2011.73	-2173.42	1625.996	1031
19485	13.89	-5.19	19.16	-2010.78	-2172.64	1626.002	1031
19490	13.99	-4.95	19.23	-2010.76	-2172.24	1626.006	1031
19495	13.95	-5.01	19.24	-2010.63	-2172.03	1626.011	1031
19500	13.71	-5.24	19.21	-2010.57	-2172.57	1626.015	1031
19505	13.96	-5.30	19.27	-2009.24	-2171.48	1626.022	1031
19510	13.78	-4.91	19.46	-2009.33	-2171.18	1626.025	1031
19515	13.83	-5.03	19.47	-2009.28	-2171.26	1626.031	1031
19520	13.32	-5.38	19.44	-2009.09	-2170.59	1626.036	1031
19525	13.75	-5.27	19.56	-2007.92	-2169.39	1626.043	1031
19530	13.84	-5.77	19.30	-2007.44	-2169.49	1626.045	1031
19535	13.25	-6.20	19.26	-2007.28	-2169.60	1626.053	1031
19540	13.66	-5.75	19.43	-2007.47	-2169.61	1626.056	1031
19545	14.07	-5.60	19.38	-2006.89	-2168.71	1626.061	1031
19550	14.14	-5.51	19.43	-2006.23	-2168.06	1626.066	1031
19555	13.87	-5.92	19.35	-2005.80	-2167.45	1626.071	1031
19560	13.72	-5.74	19.50	-2005.67	-2167.85	1626.076	1031
19565	13.83	-5.87	19.45	-2004.94	-2167.72	1626.081	1031
19570	14.10	-5.91	19.37	-2004.59	-2167.11	1626.086	1031
19575	14.16	-5.82	19.39	-2004.73	-2166.80	1626.091	1031
19580	13.91	-5.92	19.39	-2004.57	-2166.83	1626.097	1031
19585	14.11	-5.95	19.39	-2004.62	-2166.35	1626.100	1031
19590	14.20	-6.27	19.34	-2003.26	-2165.16	1626.106	1031
19595	13.88	-6.30	19.45	-2003.33	-2164.69	1626.110	1031
19600	14.30	-6.82	19.24	-2002.29	-2164.46	1626.117	1031
19605	13.92	-6.50	19.46	-2002.27	-2164.59	1626.120	1031
19610	14.15	-6.25	19.53	-2002.28	-2163.85	1626.126	1031
19615	14.17	-6.43	19.47	-2002.29	-2164.25	1626.130	1031
19620	14.77	-6.74	19.39	-2001.19	-2163.19	1626.138	1031
19625	14.40	-6.59	19.48	-2000.71	-2162.88	1626.140	1031
19630	13.72	-7.06	19.47	-2000.56	-2163.70	1626.148	1031
19635	13.95	-6.38	19.64	-2000.74	-2162.82	1626.151	1031
19640	14.32	-6.92	19.52	-1999.58	-2161.70	1626.156	1031
19645	14.50	-6.65	19.55	-1999.38	-2161.04	1626.161	1031
19650	13.25	-7.33	19.52	-1998.11	-2160.93	1626.168	1031
19655	14.22	-6.66	19.67	-1998.67	-2160.54	1626.171	1031
19660	14.31	-7.19	19.50	-1998.74	-2160.79	1626.176	1031
19665	14.29	-6.93	19.50	-1998.73	-2160.53	1626.181	1031
19670	14.52	-7.23	19.54	-1997.76	-2159.94	1626.186	1031
19675	14.64	-7.20	19.52	-1997.52	-2159.61	1626.191	1031
19680	14.24	-7.01	19.66	-1997.47	-2159.37	1626.196	1031
19685	14.35	-7.28	19.52	-1997.27	-2159.52	1626.201	1031
19690	14.57	-7.21	19.59	-1996.72	-2158.64	1626.206	1031
19695	14.66	-7.43	19.55	-1995.89	-2158.01	1626.211	1031
19700	14.67	-7.42	19.59	-1995.77	-2157.93	1626.216	1031
19705	14.62	-7.62	19.51	-1996.03	-2158.08	1626.221	1031
19710	14.47	-7.13	19.72	-1995.34	-2158.02	1626.226	1031
19715	14.33	-7.70	19.67	-1993.98	-2156.86	1626.232	1031
19720	14.25	-7.61	19.70	-1994.25	-2156.74	1626.235	1031
19725	14.65	-7.57	19.64	-1994.46	-2156.65	1626.241	1031
19730	14.68	-7.77	19.53	-1994.17	-2156.99	1626.245	1031
19735	15.10	-7.97	19.60	-1992.60	-2155.65	1626.253	1031
19740	15.16	-7.89	19.56	-1992.74	-2155.15	1626.255	1031
19745	15.66	-7.59	19.59	-1992.71	-2155.79	1626.263	1031
19750	14.79	-7.68	19.71	-1992.72	-2155.37	1626.266	1031
19755	14.62	-7.82	19.79	-1991.95	-2154.42	1626.271	1031
19760	14.77	-7.87	19.75	-1991.43	-2154.14	1626.276	1031
19765	14.71	-7.89	19.82	-1990.61	-2153.88	1626.281	1031
19770	14.89	-7.91	19.77	-1990.57	-2154.35	1626.286	1031
19775	14.42	-8.22	19.69	-1990.42	-2154.13	1626.291	1031
19780	14.47	-8.14	19.76	-1990.56	-2154.91	1626.296	1031
19785	14.64	-8.12	19.73	-1990.31	-2154.29	1626.301	1031
19790	14.56	-8.21	19.71	-1990.30	-2154.05	1626.306	1031
19795	14.49	-8.24	19.81	-1989.69	-2153.74	1626.311	1031
19800	14.80	-8.22	19.88	-1988.42	-2151.99	1626.317	1031
19805	14.91	-8.26	19.85	-1988.21	-2151.78	1626.320	1031
19810	14.76	-8.25	19.81	-1988.44	-2151.94	1626.326	1031
19815	15.01	-8.02	19.90	-1988.43	-2151.70	1626.330	1031
19820	15.15	-8.44	19.81	-1986.71	-2149.94	1626.337	1031
19825	15.46	-8.36	19.75	-1986.75	-2149.84	1626.340	1031
19830	14.66	-8.70	19.78	-1986.75	-2149.55	1626.348	1031
19835	15.11	-8.42	19.85	-1987.00	-2149.83	1626.350	1031
19840	14.79	-9.03	19.81	-1985.51	-2149.06	1626.356	1031
19845	14.87	-9.05	19.80	-1985.37	-2149.03	1626.360	1031
19850	15.51	-8.65	19.88	-1984.54	-2149.32	1626.368	1031
19855	14.66	-8.77	19.99	-1984.18	-2148.86	1626.371	1031
19860	15.13	-9.09	19.83	-1984.03	-2148.90	1626.376	1031
19865	15.01	-9.12	19.83	-1984.43	-2148.60	1626.381	1031
19870	14.37	-8.99	20.09	-1982.47	-2147.21	1626.388	1031
19875	15.27	-9.13	19.79	-1982.85	-2147.83	1626.391	1031
19880	15.04	-9.14	19.90	-1983.14	-2148.18	1626.396	1031
19885	14.92	-9.07	19.92	-1982.95	-2147.85	1626.401	1031
19890	15.06	-9.46	19.82	-1982.39	-2147.24	1626.406	1031
19895	15.34	-9.31	19.84	-1981.59	-2146.74	1626.411	1031
19900	15.55	-9.34	19.89	-1981.26	-2146.48	1626.416	1031
19905	15.10	-9.49	19.90	-1980.87	-2145.89	1626.421	1031
19910	15.21	-9.48	19.88	-1981.08	-2145.83	1626.426	1031
19915	15.25	-9.48	19.92	-1980.90	-2145.74	1626.432	1031
19920	15.44	-9.65	19.83	-1981.04	-2145.90	1626.435	1031
19925	15.38	-9.62	19.88	-1980.82	-2145.68	1626.441	1031
19930	15.26	-9.44	19.98	-1980.53	-2145.92	1626.446	1031
19935	14.94	-9.65	20.07	-1978.95	-2145.55	1626.452	1031
19940	15.40	-10.07	19.88	-1978.83	-2145.01	1626.456	1031
19945	15.22	-9.46	20.13	-1978.76	-2144.92	1626.461	1031
19950	15.31	-9.66	20.03	-1978.60	-2144.87	1626.466	1031
19955	15.85	-9.71	20.10	-1977.10	-2142.46	1626.473	1031
19960	15.02	-10.14	20.02	-1977.00	-2142.22	1626.475	1031
19965	15.60	-9.87	20.08	-1977.36	-2142.83	1626.481	1031
19970	15.32	-10.09	20.01	-1977.05	-2142.92	1626.485	1031
19975	15.12	-9.76	20.40	-1976.00	-2141.59	1626.493	1031
19980	15.51	-10.13	20.09	-1975.59	-2141.48	1626.496	1031
19985	15.64	-10.07	19.95	-1975.63	-2139.69	1626.503	1031
19990	15.20	-10.21	20.16	-1975.64	-2139.29	1626.506	1031
19995	15.79	-10.56	19.98	-1974.48	-2139.09	1626.512	1031
20000	15.48	-10.50	20.07	-1974.34	-2138.77	1626.516	1031
20005	15.05	-11.16	20.17	-1973.36	-2138.65	1626.523	1031
20010	15.30	-10.59	20.13	-1973.34	-2137.96	1626.526	1031
20015	15.76	-10.69	20.02	-1973.26	-2137.48	1626.531	1031
20020	15.78	-10.56	20.15	-1973.20	-2137.61	1626.536	1031
20025	15.48	-10.37	20.27	-1973.24	-2137.33	1626.541	1031
20030	15.72	-10.79	20.18	-1971.75	-2136.56	1626.547	1031
20035	15.86	-10.78	20.13	-1971.77	-2137.83	1626.551	1030
20040	15.44	-10.70	20.27	-1971.63	-2137.99	1626.556	1030
20045	15.47	-10.96	20.14	-1971.85	-2138.44	1626.560	1030
20050	15.40	-10.81	20.03	-1973.08	-2139.35	1626.567	1030
20055	15.43	-10.82	20.06	-1972.96	-2139.35	1626.570	1030
20060	15.87	-10.76	20.02	-1973.14	-2140.16	1626.576	1030
20065	15.59	-10.62	20.13	-1972.84	-2140.09	1626.580	1030
20070	15.45	-10.73	20.00	-1974.35	-2140.76	1626.588	1030
20075	15.29	-10.66	20.02	-1974.24	-2140.96	1626.590	1030
20080	15.41	-9.97	20.40	-1974.21	-2142.00	1626.598	1030
20085	15.57	-10.31	20.15	-1974.39	-2141.68	1626.601	1030
20090	15.76	-10.51	20.03	-1974.26	-2141.56	1626.606	1030
20095	16.05	-10.29	20.04	-1974.39	-2141.22	1626.611	1030
20100	15.20	-10.09	20.20	-1975.78	-2141.97	1626.618	1030
20105	15.45	-10.19	20.07	-1975.83	-2141.28	1626.621	1030
20110	15.69	-10.25	19.94	-1976.37	-2141.97	1626.627	1030
20115	15.11	-10.20	20.14	-1976.60	-2142.15	1626.631	1030
20120	15.64	-10.11	19.96	-1977.44	-2142.32	1626.636	1030
20125	15.55	-10.10	19.94	-1977.88	-2142.67	1626.641	1030
20130	15.47	-9.99	19.96	-1977.97	-2142.78	1626.646	1030
20135	15.22	-9.83	20.07	-1977.90	-2143.03	1626.651	1030
20140	15.16	-9.96	20.01	-1978.05	-2143.29	1626.656	1030
20145	15.51	-10.01	19.95	-1978.52	-2143.47	1626.661	1030
20150	15.32	-9.65	20.09	-1978.46	-2143.38	1626.665	1030
20155	15.52	-9.72	20.01	-1978.64	-2143.12	1626.672	1030
20160	15.34	-9.81	20.02	-1979.21	-2143.84	1626.676	1030
20165	15.51	-9.18	20.09	-1980.98	-2145.39	1626.682	1030
20170	15.04	-9.53	20.01	-1981.01	-2145.28	1626.685	1030
20175	15.03	-9.56	19.96	-1981.62	-2146.01	1626.691	1030
20180	15.14	-9.43	20.01	-1981.46	-2146.12	1626.695	1030
20185	15.19	-9.17	20.03	-1982.27	-2146.95	1626.701	1030
20190	15.11	-9.16	20.02	-1982.20	-2146.52	1626.706	1030
20195	15.97	-8.85	19.93	-1982.55	-2146.56	1626.713	1030
20200	15.10	-9.28	19.99	-1982.56	-2146.72	1626.716	1030
20205	15.26	-9.20	19.98	-1982.42	-2147.00	1626.721	1030
20210	15.21	-9.73	19.74	-1982.36	-2147.00	1626.726	1030
20215	15.06	-8.98	19.90	-1985.20	-2149.47	1626.733	1030
20220	15.00	-8.90	19.93	-1984.69	-2149.81	1626.736	1030
20225	14.88	-9.29	19.76	-1984.75	-2149.75	1626.741	1030
20230	14.86	-8.88	19.92	-1984.57	-2149.38	1626.746	1030
20235	14.88	-9.04	19.84	-1985.45	-2149.29	1626.751	1030
20240	14.78	-8.90	19.85	-1985.99	-2149.63	1626.756	1030
20245	14.82	-8.90	19.82	-1986.16	-2149.32	1626.761	1030
20250	15.28	-8.69	19.83	-1986.16	-2149.24	1626.766	1030
20255	14.90	-8.90	19.74	-1986.82	-2150.55	1626.771	1030
20260	15.43	-8.41	19.77	-1987.56	-2150.99	1626.776	1030
20265	14.57	-8.41	19.97	-1987.72	-2151.21	1626.781	1030
20270	14.90	-8.36	19.85	-1988.44	-2150.97	1626.786	1030
20275	14.72	-8.40	19.86	-1988.39	-2151.14	1626.791	1030
20280	14.64	-8.51	19.91	-1988.39	-2150.99	1626.797	1030
20285	15.10	-8.65	19.72	-1988.38	-2151.11	1626.800	1030
20290	14.74	-8.56	19.80	-1988.28	-2150.94	1626.806	1030
20295	15.05	-8.62	19.69	-1988.34	-2150.77	1626.810	1030
20300	14.85	-8.03	19.78	-1990.35	-2153.06	1626.817	1030
20305	14.75	-8.01	19.79	-1990.42	-2152.69	1626.820	1030
20310	14.83	-8.45	19.70	-1990.50	-2152.57	1626.827	1030
20315	14.77	-8.32	19.71	-1990.33	-2153.00	1626.830	1030
20320	14.86	-7.90	19.77	-1991.39	-2154.15	1626.836	1030
20325	14.70	-8.08	19.71	-1991.59	-2154.14	1626.840	1030
20330	15.53	-7.80	19.54	-1992.05	-2155.37	1626.848	1030
20335	14.47	-8.25	19.63	-1992.37	-2155.58	1626.851	1030
20340	14.50	-8.14	19.67	-1992.53	-2154.60	1626.856	1030
20345	14.82	-7.74	19.74	-1992.33	-2154.80	1626.861	1030
20350	14.39	-7.50	19.75	-1993.61	-2155.38	1626.867	1030
20355	14.47	-7.64	19.68	-1994.20	-2156.45	1626.871	1030
20360	14.45	-7.55	19.76	-1993.82	-2156.27	1626.876	1030
20365	14.77	-7.49	19.75	-1993.96	-2157.42	1626.881	1030
20370	14.38	-7.46	19.73	-1994.40	-2158.02	1626.886	1030
20375	14.83	-7.72	19.47	-1995.32	-2158.57	1626.891	1030
20380	14.45	-7.77	19.49	-1995.64	-2157.84	1626.896	1030
20385	14.66	-7.49	19.55	-1996.00	-2158.32	1626.901	1030
20390	14.54	-7.19	19.67	-1996.21	-2159.15	1626.906	1030
20395	14.76	-7.31	19.60	-1996.16	-2158.03	1626.912	1030
20400	14.74	-7.22	19.68	-1996.05	-2158.24	1626.915	1030
20405	14.74	-7.49	19.56	-1996.00	-2158.37	1626.921	1030
20410	14.54	-7.06	19.70	-1996.35	-2158.87	1626.926	1030
20415	14.39	-7.00	19.62	-1998.38	-2160.76	1626.932	1030
20420	14.42	-6.93	19.62	-1998.29	-2160.89	1626.935	1030
20425	14.44	-7.13	19.54	-1998.40	-2160.37	1626.943	1030
20430	14.59	-6.87	19.60	-1998.50	-2160.07	1626.945	1030
20435	14.23	-7.06	19.46	-1999.63	-2160.93	1626.951	1030
20440	13.81	-6.88	19.62	-1999.59	-2162.06	1626.955	1030
20445	13.46	-6.35	19.89	-1999.95	-2161.98	1626.963	1030
20450	14.26	-6.61	19.56	-2000.55	-2161.88	1626.966	1030
20455	14.31	-6.62	19.59	-2000.60	-2161.94	1626.971	1030
20460	14.61	-6.67	19.49	-2000.63	-2162.29	1626.976	1030
20465	14.27	-6.36	19.57	-2001.67	-2162.80	1626.982	1030
20470	14.13	-6.44	19.53	-2001.93	-2162.99	1626.986	1030
20475	14.98	-6.57	19.39	-2002.13	-2162.82	1626.993	1030
20480	14.53	-6.18	19.56	-2002.29	-2162.25	1626.996	1030
20485	14.41	-6.39	19.47	-2002.46	-2163.20	1627.001	1030
20490	14.15	-6.25	19.58	-2003.35	-2162.74	1627.006	1030
20495	14.08	-6.36	19.50	-2003.71	-2162.99	1627.011	1030
20500	13.78	-6.21	19.59	-2004.17	-2164.15	1627.016	1030
20505	13.88	-6.67	19.41	-2004.49	-2164.35	1627.021	1030
20510	14.29	-6.16	19.53	-2004.50	-2164.54	1627.027	1030
20515	13.77	-5.85	19.68	-2004.70	-2164.68	1627.030	1030
20520	14.04	-6.26	19.39	-2005.42	-2164.80	1627.036	1030
20525	14.25	-6.20	19.38	-2005.79	-2165.15	1627.041	1030
20530	13.88	-5.96	19.44	-2006.19	-2166.36	1627.047	1030
20535	14.29	-5.95	19.38	-2006.64	-2166.00	1627.050	1030
20540	14.03	-6.05	19.40	-2006.42	-2165.56	1627.056	1030
20545	14.04	-5.84	19.45	-2006.37	-2166.78	1627.060	1030
20550	13.50	-5.98	19.33	-2007.31	-2167.35	1627.068	1030
20555	14.23	-5.78	19.28	-2007.63	-2167.74	1627.071	1030
20560	13.89	-5.67	19.42	-2007.72	-2167.09	1627.076	1030
20565	13.63	-5.56	19.50	-2007.65	-2167.09	1627.081	1030
20570	13.90	-5.77	19.31	-2008.59	-2167.70	1627.086	1030
20575	14.01	-5.90	19.19	-2009.18	-2167.40	1627.091	1030
20580	14.09	-5.88	19.18	-2009.04	-2167.05	1627.096	1030
20585	14.16	-5.74	19.24	-2009.02	-2168.12	1627.101	1030
20590	14.03	-5.80	19.21	-2009.53	-2168.51	1627.106	1030
20595	13.90	-4.96	19.49	-2010.73	-2167.91	1627.112	1030
20600	14.00	-5.25	19.37	-2010.86	-2168.49	1627.116	1030
20605	13.72	-5.38	19.34	-2010.87	-2168.51	1627.121	1030
20610	13.74	-5.43	19.26	-2011.31	-2168.80	1627.126	1030
20615	13.77	-5.02	19.30	-2012.45	-2169.14	1627.132	1030
20620	14.09	-4.95	19.26	-2012.50	-2169.09	1627.136	1030
20625	13.65	-4.98	19.36	-2012.49	-2169.46	1627.141	1030
20630	13.50	-4.87	19.42	-2012.50	-2169.84	1627.146	1030
20635	13.82	-5.36	19.11	-2013.51	-2171.27	1627.151	1030
20640	13.34	-4.65	19.43	-2013.99	-2171.58	1627.155	1030
20645	13.64	-5.11	19.22	-2013.72	-2172.03	1627.162	1030
20650	13.61	-5.25	19.19	-2013.52	-2172.07	1627.165	1030
20655	13.71	-4.54	19.29	-2015.15	-2172.07	1627.171	1030
20660	14.01	-4.57	19.21	-2015.33	-2173.85	1627.176	1030
20665	13.63	-4.50	19.22	-2015.85	-2173.86	1627.181	1030
20670	13.68	-4.59	19.19	-2016.16	-2174.64	1627.186	1030
20675	12.99	-4.40	19.42	-2016.21	-2174.04	1627.193	1030
20680	13.40	-4.71	19.21	-2016.02	-2174.17	1627.196	1030
20685	13.47	-5.06	19.06	-2016.02	-2174.16	1627.202	1030
20690	14.03	-4.58	19.10	-2016.26	-2174.15	1627.206	1030
20695	13.50	-4.41	19.15	-2017.48	-2173.36	1627.211	1030
20700	13.29	-4.32	19.23	-2018.39	-2173.24	1627.216	1030
20705	13.19	-4.08	19.34	-2018.20	-2173.03	1627.221	1030
20710	13.34	-4.51	19.19	-2018.32	-2173.78	1627.226	1030
20715	13.34	-4.54	19.11	-2018.78	-2173.65	1627.231	1030
20720	13.27	-4.57	19.09	-2019.90	-2174.88	1627.237	1030
20725	12.90	-4.48	19.18	-2019.84	-2174.42	1627.241	1031
20730	13.46	-4.19	19.08	-2019.93	-2174.48	1627.247	1031
20735	13.60	-4.08	19.15	-2019.91	-2173.99	1627.251	1031
20740	13.40	-4.23	19.22	-2018.87	-2173.78	1627.256	1031
20745	13.23	-4.37	19.22	-2018.37	-2174.52	1627.261	1031
20750	13.65	-4.15	19.28	-2017.77	-2174.05	1627.267	1031
20755	13.89	-4.69	18.99	-2017.69	-2173.70	1627.271	1031
20760	13.45	-4.66	19.11	-2017.95	-2173.72	1627.276	1031
20765	13.53	-4.67	19.08	-2017.87	-2173.17	1627.280	1031
20770	13.52	-4.96	19.04	-2016.39	-2171.87	1627.286	1031
20775	13.66	-4.72	19.16	-2016.45	-2172.11	1627.290	1031
20780	13.84	-4.52	19.07	-2016.45	-2172.37	1627.296	1031
20785	13.75	-4.91	19.09	-2016.47	-2172.15	1627.301	1031
20790	13.56	-4.66	19.15	-2016.34	-2171.87	1627.306	1031
20795	13.47	-4.61	19.24	-2016.38	-2172.31	1627.311	1031
20800	11.88	-4.94	19.38	-2015.41	-2172.96	1627.318	1031
20805	14.00	-4.45	19.22	-2015.75	-2172.10	1627.321	1031
20810	13.73	-4.90	19.13	-2015.74	-2171.76	1627.326	1031
20815	13.70	-4.94	19.14	-2015.67	-2171.52	1627.331	1031
20820	13.82	-4.99	19.21	-2014.21	-2170.05	1627.336	1031
20825	13.97	-5.27	19.22	-2012.61	-2168.96	1627.341	1031
20830	13.67	-5.12	19.38	-2012.36	-2168.35	1627.346	1031
20835	13.46	-5.28	19.33	-2012.04	-2167.93	1627.351	1031
20840	14.08	-5.30	19.29	-2011.64	-2167.80	1627.356	1031
20845	13.38	-5.31	19.31	-2011.78	-2167.75	1627.361	1031
20850	13.81	-5.25	19.28	-2011.77	-2167.73	1627.365	1031
20855	13.61	-5.49	19.30	-2010.60	-2166.79	1627.372	1031
20860	14.38	-5.36	19.26	-2010.74	-2167.14	1627.376	1031
20865	13.61	-5.16	19.46	-2010.47	-2168.09	1627.381	1031
20870	14.05	-5.60	19.27	-2010.78	-2167.93	1627.385	1031
20875	13.82	-5.62	19.43	-2008.95	-2166.46	1627.392	1031
20880	13.93	-5.78	19.34	-2008.95	-2166.43	1627.395	1031
20885	13.87	-5.49	19.39	-2009.17	-2166.33	1627.401	1031
20890	14.07	-5.61	19.31	-2009.34	-2166.37	1627.405	1031
20895	13.59	-5.74	19.52	-2007.41	-2166.45	1627.413	1031
20900	14.06	-5.35	19.55	-2007.48	-2166.11	1627.416	1031
20905	13.55	-5.93	19.35	-2007.53	-2165.92	1627.421	1031
20910	13.88	-5.81	19.39	-2007.53	-2166.07	1627.426	1031
20915	14.26	-5.79	19.38	-2006.82	-2165.94	1627.432	1031
20920	13.92	-5.84	19.43	-2006.33	-2165.56	1627.436	1031
20925	13.93	-5.89	19.42	-2006.06	-2166.01	1627.441	1031
20930	13.96	-5.88	19.43	-2006.15	-2166.17	1627.446	1031
20935	14.06	-5.90	19.44	-2005.73	-2166.03	1627.451	1031
20940	13.43	-6.17	19.48	-2004.46	-2166.05	1627.456	1031
20945	14.14	-5.73	19.51	-2004.58	-2165.60	1627.461	1031
20950	14.26	-6.01	19.42	-2004.66	-2165.98	1627.467	1031
20955	13.69	-6.14	19.49	-2004.35	-2165.81	1627.470	1031
20960	14.39	-6.25	19.38	-2003.20	-2164.53	1627.476	1031
20965	14.27	-6.10	19.51	-2003.06	-2164.16	1627.480	1031
20970	14.34	-6.25	19.56	-2002.45	-2163.57	1627.486	1031
20975	14.28	-6.20	19.49	-2002.49	-2163.47	1627.490	1031
20980	14.69	-6.05	19.53	-2002.08	-2164.51	1627.497	1031
20985	14.14	-5.95	19.63	-2002.30	-2164.23	1627.500	1031
20990	13.84	-6.27	19.59	-2002.08	-2164.16	1627.506	1031
20995	14.26	-6.19	19.55	-2002.15	-2163.98	1627.510	1031
21000	13.97	-6.54	19.46	-2000.15	-2164.67	1627.518	1031
21005	14.20	-6.56	19.53	-1999.72	-2163.85	1627.521	1031
21010	14.53	-6.61	19.43	-1999.88	-2163.65	1627.526	1031
21015	14.20	-6.45	19.51	-1999.95	-2164.10	1627.531	1031
21020	14.17	-6.66	19.55	-1999.07	-2164.04	1627.536	1031
21025	14.33	-6.74	19.51	-1998.41	-2163.82	1627.541	1031
21030	14.15	-6.63	19.56	-1998.45	-2163.85	1627.546	1031
21035	14.34	-6.92	19.43	-1998.42	-2163.07	1627.551	1031
21040	14.22	-6.99	19.42	-1998.28	-2163.18	1627.556	1031
21045	14.33	-6.70	19.54	-1998.30	-2163.05	1627.561	1031
21050	14.01	-6.91	19.56	-1997.84	-2162.07	1627.566	1031
21055	14.35	-6.92	19.69	-1996.61	-2160.29	1627.571	1031
21060	14.23	-7.21	19.62	-1996.43	-2160.31	1627.576	1031
21065	14.12	-7.58	19.56	-1995.67	-2159.38	1627.582	1031
21070	14.57	-7.17	19.63	-1995.67	-2159.62	1627.586	1031
21075	14.53	-7.29	19.57	-1995.98	-2160.10	1627.591	1031
21080	14.42	-7.56	19.51	-1995.53	-2159.86	1627.595	1031
21085	13.97	-7.64	19.73	-1994.22	-2157.57	1627.602	1031
21090	14.78	-7.33	19.65	-1994.25	-2157.47	1627.605	1031
21095	13.83	-7.67	19.73	-1994.40	-2157.48	1627.612	1031
21100	14.67	-7.36	19.70	-1994.59	-2157.42	1627.615	1031
21105	14.43	-7.62	19.68	-1993.11	-2156.37	1627.621	1031
21110	14.49	-7.52	19.73	-1992.94	-2156.47	1627.625	1031
21115	14.26	-8.22	19.66	-1991.95	-2155.79	1627.633	1031
21120	14.33	-8.12	19.64	-1992.24	-2155.71	1627.636	1031
21125	14.48	-7.97	19.70	-1992.16	-2155.57	1627.641	1031
21130	14.84	-7.83	19.69	-1991.81	-2155.36	1627.646	1031
21135	14.76	-7.94	19.68	-1991.05	-2155.37	1627.651	1031
21140	14.67	-7.76	19.81	-1990.39	-2155.30	1627.656	1031
21145	15.10	-7.98	19.68	-1990.31	-2155.32	1627.661	1031
21150	14.69	-8.05	19.70	-1990.66	-2154.67	1627.666	1031
21155	14.59	-7.86	19.81	-1990.07	-2155.14	1627.671	1031
21160	14.94	-8.01	19.68	-1989.49	-2155.11	1627.676	1031
21165	14.85	-8.11	19.78	-1989.26	-2155.15	1627.681	1031
21170	14.72	-8.23	19.73	-1988.71	-2154.22	1627.686	1031
21175	14.94	-8.01	19.82	-1988.64	-2153.74	1627.691	1031
21180	14.82	-8.33	19.69	-1988.75	-2154.08	1627.697	1031
21185	14.69	-8.06	19.82	-1988.75	-2154.06	1627.701	1031
21190	14.83	-8.07	19.78	-1988.72	-2154.29	1627.706	1031
21195	14.93	-8.20	19.70	-1988.87	-2153.99	1627.710	1031
21200	15.22	-8.77	19.71	-1986.36	-2152.81	1627.718	1031
21205	14.79	-8.62	19.83	-1986.23	-2152.44	1627.720	1031
21210	14.70	-8.68	19.84	-1986.15	-2152.70	1627.727	1031
21215	14.86	-8.19	20.01	-1986.24	-2152.21	1627.730	1031
21220	14.94	-8.92	19.80	-1985.07	-2150.78	1627.736	1031
21225	14.93	-9.01	19.78	-1984.65	-2150.58	1627.741	1031
21230	15.22	-8.65	20.01	-1983.74	-2150.13	1627.748	1031
21235	14.95	-8.67	19.96	-1983.96	-2149.99	1627.751	1031
21240	14.97	-8.64	20.01	-1984.08	-2150.11	1627.756	1031
21245	15.18	-9.17	19.72	-1983.80	-2150.37	1627.761	1031
21250	15.08	-9.13	19.83	-1983.25	-2149.28	1627.766	1031
21255	15.02	-9.07	19.94	-1982.35	-2149.45	1627.771	1031
21260	15.14	-9.07	20.04	-1982.05	-2149.13	1627.776	1031
21265	14.87	-9.11	19.97	-1981.98	-2148.32	1627.781	1031
21270	14.73	-9.48	19.86	-1981.58	-2148.40	1627.786	1031
21275	15.31	-9.08	19.98	-1981.63	-2148.10	1627.791	1031
21280	15.06	-9.61	19.81	-1981.43	-2147.72	1627.796	1031
21285	15.13	-9.27	20.05	-1980.01	-2146.72	1627.802	1031
21290	15.03	-9.17	20.12	-1980.05	-2146.38	1627.806	1031
21295	15.10	-9.31	20.07	-1980.31	-2146.49	1627.811	1031
21300	15.24	-9.24	20.09	-1980.39	-2146.67	1627.815	1031
21305	14.95	-9.83	19.99	-1978.83	-2145.45	1627.821	1031
21310	15.12	-9.90	19.99	-1978.68	-2145.21	1627.825	1031
21315	15.08	-9.57	20.15	-1978.85	-2146.17	1627.832	1031
21320	15.34	-9.50	20.05	-1978.62	-2145.93	1627.835	1031
21325	15.19	-9.64	20.08	-1978.80	-2145.43	1627.841	1031
21330	15.35	-9.48	20.10	-1978.48	-2144.54	1627.846	1031
21335	15.35	-10.37	20.03	-1977.12	-2146.07	1627.853	1031
21340	15.23	-10.38	19.96	-1976.47	-2145.29	1627.856	1031
21345	13.82	-9.76	20.14	-1975.94	-2144.13	1627.863	1031
21350	15.44	-10.18	19.96	-1976.35	-2144.97	1627.866	1031
21355	15.35	-9.73	20.18	-1975.47	-2143.94	1627.871	1031
21360	15.57	-10.03	20.17	-1974.82	-2143.36	1627.876	1031
21365	15.54	-10.10	20.06	-1974.30	-2142.79	1627.881	1031
21370	15.51	-10.33	20.07	-1974.03	-2142.53	1627.886	1031
21375	14.89	-10.17	20.32	-1974.03	-2142.33	1627.891	1031
21380	15.59	-10.23	20.12	-1974.01	-2142.52	1627.896	1031
21385	15.92	-10.34	20.02	-1974.03	-2142.22	1627.901	1031
21390	15.22	-10.50	20.14	-1972.93	-2141.77	1627.907	1031
21395	15.76	-10.44	20.05	-1972.72	-2142.18	1627.911	1031
21400	15.71	-10.49	20.10	-1972.71	-2142.17	1627.916	1031
21405	15.30	-10.34	20.18	-1972.68	-2141.43	1627.921	1031
21410	16.25	-10.34	20.21	-1971.29	-2140.28	1627.927	1031
21415	15.52	-10.61	20.15	-1971.46	-2140.68	1627.930	1031
21420	15.58	-10.64	20.20	-1971.26	-2140.89	1627.936	1030
21425	15.67	-10.82	20.19	-1971.42	-2140.31	1627.940	1030
21430	15.52	-10.23	20.27	-1972.69	-2141.34	1627.947	1030
21435	15.61	-10.26	20.26	-1972.49	-2141.05	1627.950	1030
21440	15.67	-10.80	20.07	-1972.63	-2140.91	1627.958	1030
21445	15.51	-10.42	20.13	-1972.46	-2140.86	1627.960	1030
21450	15.56	-10.54	20.21	-1973.34	-2141.65	1627.967	1030
21455	15.56	-10.30	20.12	-1974.07	-2141.94	1627.971	1030
21460	15.47	-10.53	20.05	-1974.07	-2142.69	1627.976	1030
21465	15.32	-10.43	20.09	-1974.52	-2141.59	1627.981	1030
21470	15.32	-10.54	20.04	-1974.53	-2141.92	1627.986	1030
21475	15.71	-10.41	20.05	-1974.74	-2142.17	1627.991	1030
21480	15.77	-9.89	20.16	-1974.84	-2143.10	1627.995	1030
21485	15.31	-10.49	19.96	-1975.96	-2144.01	1628.002	1030
21490	15.28	-10.15	20.15	-1976.14	-2143.86	1628.005	1030
21495	15.34	-10.12	20.04	-1975.88	-2143.80	1628.011	1030
21500	15.50	-10.16	19.99	-1976.09	-2144.01	1628.015	1030
21505	15.36	-9.63	20.14	-1977.49	-2145.53	1628.021	1030
21510	15.52	-9.61	20.05	-1977.62	-2145.25	1628.025	1030
21515	15.38	-10.11	19.97	-1977.55	-2145.89	1628.032	1030
21520	15.63	-10.24	19.86	-1977.66	-2145.18	1628.035	1030
21525	14.23	-10.05	20.14	-1978.09	-2145.25	1628.043	1030
21530	15.49	-9.74	20.05	-1977.52	-2144.86	1628.046	1030
21535	14.83	-9.60	20.10	-1979.50	-2146.95	1628.051	1030
21540	15.72	-9.29	19.95	-1980.09	-2147.12	1628.056	1030
21545	15.07	-9.81	20.11	-1980.49	-2148.21	1628.063	1030
21550	15.13	-9.77	19.88	-1980.49	-2147.23	1628.066	1030
21555	15.37	-9.50	19.99	-1980.63	-2146.88	1628.071	1030
21560	15.31	-9.60	19.95	-1980.38	-2147.16	1628.076	1030
21565	14.89	-9.47	20.03	-1981.45	-2147.62	1628.081	1030
21570	15.08	-9.28	20.01	-1981.91	-2147.56	1628.086	1030
21575	15.10	-9.36	19.92	-1982.15	-2148.13	1628.091	1030
21580	15.22	-9.41	19.90	-1982.75	-2148.33	1628.096	1030
21585	15.22	-9.05	20.05	-1982.80	-2148.67	1628.101	1030
21590	14.89	-9.19	19.96	-1982.79	-2148.79	1628.106	1030
21595	15.04	-9.42	19.90	-1983.01	-2148.63	1628.111	1030
21600	14.51	-9.10	20.05	-1984.28	-2149.86	1628.117	1030
21605	15.03	-9.02	19.96	-1983.91	-2149.24	1628.120	1030
21610	15.22	-9.10	19.86	-1983.88	-2149.32	1628.127	1030
21615	15.28	-9.07	19.87	-1983.80	-2149.40	1628.130	1030
21620	15.03	-9.23	19.71	-1985.23	-2150.15	1628.136	1030
21625	14.91	-8.91	19.88	-1985.38	-2150.73	1628.140	1030
21630	15.02	-8.47	19.86	-1986.26	-2151.70	1628.147	1030
21635	15.01	-8.62	19.87	-1986.16	-2152.25	1628.150	1030
21640	15.18	-8.71	19.84	-1986.19	-2151.98	1628.156	1030
21645	15.08	-8.57	19.89	-1986.32	-2152.28	1628.161	1030
21650	14.62	-8.75	19.82	-1988.15	-2151.66	1628.167	1030
21655	14.70	-8.51	19.82	-1988.04	-2151.50	1628.171	1030
21660	14.64	-8.37	19.95	-1987.77	-2151.64	1628.177	1030
21665	14.61	-8.34	19.95	-1987.88	-2151.79	1628.181	1030
21670	14.79	-8.52	19.73	-1988.66	-2152.72	1628.186	1030
21675	14.73	-8.54	19.73	-1989.12	-2153.21	1628.191	1030
21680	14.76	-7.81	20.11	-1988.91	-2153.39	1628.198	1030
21685	14.71	-8.20	19.89	-1989.38	-2153.01	1628.201	1030
21690	14.97	-8.28	19.73	-1989.42	-2154.05	1628.206	1030
21695	14.80	-8.34	19.73	-1990.17	-2154.63	1628.211	1030
21700	14.71	-8.21	19.73	-1990.58	-2154.87	1628.216	1030
21705	14.93	-8.30	19.63	-1991.02	-2155.13	1628.222	1030
21710	14.37	-8.00	19.80	-1991.15	-2154.68	1628.225	1030
21715	14.91	-7.91	19.75	-1991.39	-2154.74	1628.231	1030
21720	15.05	-8.10	19.61	-1991.59	-2154.95	1628.235	1030
21725	14.99	-7.78	19.64	-1992.83	-2156.40	1628.241	1030
21730	14.60	-7.84	19.72	-1993.06	-2156.15	1628.245	1030
21735	14.73	-7.83	19.63	-1992.88	-2156.43	1628.253	1030
21740	14.60	-7.63	19.74	-1992.99	-2156.33	1628.255	1030
21745	14.52	-8.35	19.54	-1992.66	-2156.75	1628.263	1030
21750	14.77	-7.85	19.56	-1992.94	-2157.23	1628.266	1030
21755	14.46	-7.21	19.74	-1994.37	-2158.66	1628.271	1030
21760	14.48	-7.23	19.73	-1994.72	-2158.79	1628.276	1030
21765	14.92	-7.36	19.61	-1995.67	-2158.58	1628.282	1030
21770	14.55	-7.16	19.69	-1995.76	-2158.32	1628.286	1030
21775	14.36	-7.63	19.64	-1995.73	-2158.37	1628.292	1030
21780	14.18	-7.77	19.65	-1995.67	-2158.36	1628.296	1030
21785	14.45	-7.71	19.63	-1996.32	-2158.88	1628.301	1030
21790	14.53	-7.09	19.63	-1996.92	-2159.02	1628.306	1030
21795	14.12	-7.42	19.59	-1997.07	-2158.99	1628.311	1030
21800	14.58	-7.05	19.68	-1997.14	-2159.44	1628.316	1030
21805	14.34	-7.39	19.55	-1997.16	-2159.73	1628.321	1030
21810	14.27	-6.99	19.62	-1997.88	-2160.40	1628.327	1030
21815	14.27	-6.93	19.61	-1998.34	-2160.99	1628.331	1030
21820	14.54	-6.74	19.67	-1998.45	-2160.34	1628.336	1030
21825	14.77	-7.09	19.52	-1998.55	-2160.83	1628.341	1030
21830	14.07	-6.98	19.58	-1999.89	-2161.38	1628.346	1030
21835	14.47	-6.96	19.56	-1999.61	-2162.08	1628.351	1030
21840	14.53	-6.79	19.60	-1999.94	-2162.02	1628.356	1030
21845	14.23	-7.04	19.44	-2000.07	-2161.92	1628.360	1030
21850	13.86	-6.52	19.61	-2001.34	-2163.25	1628.367	1030
21855	14.40	-6.57	19.52	-2001.40	-2163.13	1628.370	1030
21860	14.14	-6.66	19.51	-2001.50	-2163.08	1628.376	1030
21865	14.41	-6.36	19.54	-2001.27	-2162.90	1628.380	1030
21870	14.33	-6.56	19.23	-2002.60	-2164.93	1628.388	1030
21875	14.33	-6.16	19.58	-2002.69	-2164.45	1628.391	1030
21880	13.97	-6.04	19.67	-2002.77	-2164.34	1628.396	1030
21885	14.17	-6.15	19.62	-2002.76	-2164.33	1628.401	1030
21890	14.17	-6.17	19.45	-2003.94	-2165.30	1628.406	1030
21895	13.95	-6.41	19.34	-2004.18	-2165.65	1628.411	1030
21900	14.23	-5.96	19.51	-2004.14	-2165.79	1628.416	1030
21905	14.30	-5.88	19.50	-2004.29	-2165.21	1628.421	1030
21910	14.12	-5.80	19.59	-2005.04	-2165.76	1628.426	1030
21915	13.89	-5.71	19.52	-2005.52	-2166.68	1628.432	1030
21920	13.87	-5.92	19.45	-2005.84	-2166.57	1628.436	1030
21925	14.22	-5.77	19.51	-2005.77	-2166.82	1628.442	1030
21930	13.95	-5.73	19.44	-2006.13	-2166.62	1628.445	1030
21935	14.00	-6.11	19.26	-2007.02	-2167.74	1628.451	1030
21940	13.93	-5.52	19.50	-2007.02	-2167.11	1628.455	1030
21945	13.83	-5.55	19.45	-2007.05	-2167.67	1628.461	1030
21950	14.22	-5.56	19.36	-2007.32	-2167.54	1628.465	1030
21955	14.03	-5.32	19.47	-2008.27	-2168.32	1628.471	1030
21960	13.68	-5.80	19.39	-2008.20	-2168.24	1628.475	1030
21965	14.28	-5.30	19.31	-2009.48	-2170.14	1628.483	1030
21970	14.00	-5.52	19.28	-2009.55	-2170.21	1628.485	1030
21975	14.38	-5.28	19.32	-2009.63	-2170.12	1628.493	1030
21980	13.48	-5.29	19.43	-2009.58	-2169.37	1628.496	1030
21985	13.80	-5.13	19.34	-2010.69	-2171.11	1628.501	1030
21990	14.00	-5.40	19.14	-2011.36	-2171.46	1628.506	1030
21995	13.96	-5.17	19.21	-2011.45	-2171.69	1628.512	1030
22000	13.85	-5.10	19.27	-2011.69	-2172.04	1628.516	1030
22005	13.60	-5.04	19.33	-2011.79	-2172.44	1628.521	1030
22010	13.67	-4.81	19.41	-2011.73	-2173.51	1628.526	1030
22015	13.63	-4.87	19.31	-2012.36	-2173.17	1628.531	1030
22020	13.43	-4.90	19.27	-2013.53	-2173.96	1628.536	1030
22025	14.06	-4.69	19.23	-2013.48	-2173.37	1628.541	1030
22030	13.70	-4.72	19.25	-2013.48	-2173.77	1628.546	1030
22035	13.32	-4.56	19.49	-2013.79	-2173.56	1628.550	1030
22040	13.38	-4.65	19.33	-2015.08	-2174.83	1628.557	1030
22045	13.56	-4.55	19.26	-2014.95	-2174.38	1628.560	1030
22050	13.84	-4.65	19.14	-2015.03	-2175.08	1628.566	1030
22055	13.40	-4.54	19.26	-2014.86	-2174.69	1628.570	1030
22060	13.70	-4.75	19.02	-2016.39	-2175.86	1628.576	1030
22065	13.36	-4.55	19.19	-2016.42	-2175.77	1628.581	1030
22070	13.32	-4.40	19.21	-2016.55	-2175.24	1628.588	1030
22075	13.35	-4.13	19.31	-2016.51	-2175.76	1628.590	1030
22080	13.60	-4.37	19.16	-2016.31	-2175.29	1628.596	1031
22085	13.66	-4.26	19.17	-2016.13	-2175.59	1628.601	1031
22090	13.45	-3.95	19.28	-2017.97	-2175.64	1628.606	1031
22095	13.07	-4.24	19.17	-2018.55	-2175.69	1628.611	1031
22100	13.07	-4.17	19.19	-2018.66	-2175.79	1628.616	1031
22105	13.47	-3.92	19.22	-2018.86	-2175.67	1628.621	1031
22110	13.46	-4.09	19.13	-2018.71	-2176.15	1628.626	1031
22115	13.34	-3.91	19.18	-2018.81	-2175.50	1628.631	1031
22120	13.31	-3.94	19.22	-2019.05	-2175.58	1628.636	1031
22125	14.12	-3.64	19.19	-2018.71	-2175.85	1628.643	1031
22130	13.35	-4.24	19.21	-2017.34	-2174.55	1628.646	1031
22135	13.61	-4.37	19.23	-2016.01	-2172.90	1628.651	1031
22140	13.77	-4.08	19.29	-2016.05	-2173.13	1628.656	1031
22145	13.67	-4.35	19.23	-2015.90	-2173.15	1628.661	1031
22150	13.22	-4.52	19.27	-2015.75	-2173.35	1628.666	1031
22155	13.67	-4.57	19.25	-2015.01	-2172.53	1628.671	1031
22160	13.74	-4.53	19.27	-2014.96	-2172.57	1628.675	1031
22165	13.45	-4.94	19.34	-2013.70	-2171.10	1628.682	1031
22170	13.69	-4.89	19.31	-2013.77	-2170.85	1628.685	1031
22175	14.04	-4.71	19.31	-2013.31	-2170.84	1628.691	1031
22180	13.59	-5.11	19.28	-2013.42	-2170.84	1628.695	1031
22185	13.78	-5.19	19.29	-2012.30	-2169.68	1628.701	1031
22190	14.04	-5.31	19.24	-2012.03	-2169.66	1628.705	1031
22195	14.67	-5.54	19.07	-2012.19	-2169.71	1628.713	1031
22200	14.13	-5.01	19.40	-2012.05	-2169.79	1628.716	1031
22205	13.46	-5.34	19.38	-2012.05	-2169.77	1628.721	1031
22210	13.85	-5.34	19.29	-2011.89	-2169.82	1628.726	1031
22215	13.64	-5.44	19.38	-2010.08	-2168.12	1628.733	1031
22220	13.88	-5.61	19.41	-2009.69	-2167.64	1628.736	1031
22225	13.67	-5.68	19.45	-2009.68	-2167.06	1628.741	1031
22230	14.00	-5.54	19.35	-2009.52	-2167.41	1628.746	1031
22235	13.84	-5.59	19.41	-2008.93	-2166.67	1628.751	1031
22240	13.63	-5.52	19.50	-2008.39	-2166.42	1628.756	1031
22245	13.84	-5.80	19.39	-2008.23	-2166.25	1628.761	1031
22250	14.03	-6.08	19.29	-2008.17	-2166.02	1628.766	1031
22255	14.00	-5.83	19.41	-2008.00	-2166.69	1628.771	1031
22260	13.86	-5.63	19.56	-2007.03	-2166.49	1628.777	1031
22265	14.28	-5.77	19.43	-2006.98	-2166.17	1628.780	1031
22270	13.79	-5.93	19.47	-2006.86	-2166.30	1628.786	1031
22275	14.18	-5.96	19.39	-2006.77	-2166.06	1628.790	1031
22280	14.22	-6.10	19.37	-2005.99	-2165.06	1628.797	1031
22285	13.76	-6.20	19.48	-2005.49	-2165.00	1628.800	1031
22290	14.12	-5.93	19.53	-2005.61	-2164.82	1628.806	1031
22295	13.98	-5.96	19.52	-2005.21	-2164.85	1628.810	1031
22300	13.81	-6.30	19.51	-2003.82	-2163.54	1628.818	1031
22305	13.79	-6.11	19.62	-2004.19	-2163.51	1628.820	1031
22310	14.07	-6.56	19.39	-2004.14	-2162.73	1628.828	1031
22315	14.39	-6.23	19.43	-2004.10	-2163.37	1628.831	1031
22320	13.93	-6.89	19.41	-2003.02	-2162.16	1628.836	1031
22325	14.23	-6.46	19.49	-2002.64	-2161.93	1628.841	1031
22330	14.07	-6.37	19.56	-2001.95	-2161.22	1628.847	1031
22335	14.33	-6.51	19.48	-2001.79	-2161.26	1628.851	1031
22340	14.15	-6.46	19.55	-2001.86	-2161.55	1628.856	1031
22345	14.15	-6.40	19.62	-2001.85	-2160.96	1628.861	1031
22350	14.11	-6.89	19.41	-2001.52	-2161.10	1628.866	1031
22355	14.11	-6.57	19.63	-2000.36	-2161.10	1628.871	1031
22360	14.14	-6.68	19.55	-2000.47	-2160.86	1628.876	1031
22365	14.10	-6.51	19.64	-2000.46	-2161.13	1628.881	1031
22370	13.98	-6.55	19.67	-2000.37	-2160.83	1628.885	1031
22375	14.10	-6.69	19.60	-2000.22	-2160.88	1628.892	1031
22380	13.90	-6.74	19.61	-2000.14	-2160.32	1628.896	1031
22385	14.67	-6.82	19.58	-1998.42	-2158.80	1628.901	1031
22390	14.53	-7.08	19.55	-1998.00	-2158.51	1628.905	1031
22395	14.18	-7.13	19.68	-1997.59	-2158.27	1628.911	1031
22400	14.07	-7.23	19.65	-1997.51	-2158.17	1628.915	1031
22405	14.72	-7.32	19.54	-1997.31	-2158.85	1628.922	1031
22410	14.63	-7.09	19.69	-1997.51	-2158.71	1628.925	1031
22415	14.11	-7.24	19.67	-1997.30	-2158.37	1628.931	1031
22420	14.48	-7.18	19.62	-1997.47	-2159.03	1628.935	1031
22425	15.01	-6.67	19.96	-1994.99	-2156.48	1628.943	1031
22430	14.72	-7.32	19.74	-1995.59	-2156.62	1628.946	1031
22435	14.44	-7.41	19.70	-1995.53	-2156.67	1628.951	1031
22440	14.65	-7.42	19.67	-1995.50	-2156.73	1628.956	1031
22445	14.47	-7.33	19.77	-1994.68	-2156.96	1628.962	1031
22450	14.19	-7.66	19.76	-1994.14	-2156.47	1628.966	1031
22455	14.66	-7.62	19.67	-1993.99	-2156.71	1628.971	1031
22460	14.43	-7.44	19.77	-1994.00	-2156.97	1628.976	1031
22465	14.04	-7.70	19.77	-1993.71	-2156.34	1628.981	1031
22470	14.45	-7.82	19.68	-1992.71	-2156.07	1628.986	1031
22475	14.72	-7.68	19.73	-1992.38	-2156.26	1628.991	1031
22480	14.50	-7.78	19.77	-1991.81	-2155.23	1628.997	1031
22485	14.73	-7.88	19.70	-1991.74	-2154.90	1629.000	1031
22490	14.19	-7.55	19.91	-1991.57	-2154.60	1629.007	1031
22495	14.86	-7.59	19.82	-1991.63	-2154.49	1629.010	1031
22500	15.02	-7.93	19.80	-1990.42	-2153.39	1629.016	1031
22505	14.57	-8.25	19.77	-1990.12	-2153.25	1629.020	1031
22510	14.63	-8.19	19.77	-1989.32	-2152.61	1629.028	1031
22515	15.08	-7.99	19.81	-1989.79	-2153.16	1629.030	1031
22520	14.72	-8.37	19.75	-1989.55	-2152.81	1629.036	1031
22525	14.57	-7.89	19.95	-1989.54	-2152.57	1629.041	1031
22530	15.14	-8.06	19.79	-1988.04	-2152.86	1629.048	1031
22535	15.12	-8.37	19.75	-1988.02	-2152.82	1629.051	1031
22540	14.33	-8.18	19.96	-1988.27	-2153.29	1629.057	1031
22545	14.74	-8.14	19.83	-1988.08	-2153.08	1629.061	1031
22550	14.40	-8.61	19.87	-1987.01	-2150.72	1629.068	1031
22555	14.70	-8.75	19.75	-1986.60	-2151.55	1629.071	1031
22560	15.19	-8.75	19.68	-1986.70	-2151.39	1629.076	1031
22565	15.17	-8.65	19.74	-1986.39	-2151.55	1629.081	1031
22570	15.01	-8.54	19.83	-1986.31	-2150.95	1629.086	1031
22575	15.31	-8.78	19.85	-1985.08	-2149.87	1629.092	1031
22580	14.94	-8.90	19.85	-1985.05	-2149.86	1629.096	1031
22585	14.80	-8.97	19.87	-1985.01	-2150.09	1629.101	1031
22590	15.19	-8.86	19.81	-1984.72	-2150.40	1629.105	1031
22595	15.07	-8.95	20.00	-1983.33	-2148.62	1629.112	1031
22600	15.10	-9.26	19.85	-1983.51	-2148.48	1629.115	1031
22605	14.52	-8.98	20.13	-1983.41	-2148.62	1629.121	1031
22610	15.07	-9.07	19.90	-1983.31	-2148.54	1629.125	1031
22615	14.51	-9.31	20.00	-1982.00	-2147.29	1629.133	1031
22620	15.08	-9.69	19.79	-1981.85	-2147.45	1629.135	1031
22625	15.01	-9.29	19.94	-1982.03	-2147.41	1629.141	1031
22630	14.62	-9.48	19.97	-1981.73	-2147.23	1629.146	1031
22635	15.12	-9.93	19.87	-1980.68	-2145.84	1629.153	1031
22640	15.18	-9.67	19.90	-1980.50	-2145.96	1629.156	1031
22645	14.86	-9.36	20.18	-1981.04	-2146.33	1629.163	1031
22650	14.80	-9.34	20.02	-1980.52	-2146.07	1629.166	1031
22655	15.37	-9.63	19.98	-1979.54	-2145.16	1629.172	1031
22660	14.74	-9.85	20.12	-1979.14	-2144.57	1629.176	1031
22665	15.46	-9.52	20.14	-1978.81	-2144.01	1629.181	1031
22670	15.58	-9.82	20.05	-1978.31	-2144.01	1629.186	1031
22675	15.22	-10.05	20.08	-1978.40	-2144.25	1629.191	1031
22680	15.46	-9.72	20.08	-1978.20	-2143.94	1629.196	1031
22685	15.26	-9.83	20.06	-1978.22	-2143.72	1629.201	1031
22690	15.51	-9.85	20.03	-1978.30	-2143.81	1629.206	1031
22695	15.44	-10.10	20.01	-1977.70	-2143.60	1629.211	1031
22700	15.40	-10.11	20.17	-1975.70	-2142.05	1629.217	1031
22705	14.92	-10.12	20.22	-1975.73	-2142.23	1629.220	1031
22710	15.05	-9.94	20.21	-1975.81	-2143.10	1629.227	1031
22715	15.04	-10.04	20.22	-1975.85	-2142.43	1629.230	1031
22720	15.18	-10.70	20.09	-1974.27	-2141.28	1629.236	1031
22725	15.49	-10.38	20.18	-1974.26	-2141.00	1629.240	1031
22730	15.61	-10.65	20.09	-1973.55	-2141.14	1629.247	1031
22735	15.83	-10.63	20.04	-1973.54	-2141.20	1629.250	1031
22740	16.31	-10.65	19.94	-1973.73	-2141.04	1629.258	1031
22745	15.49	-10.81	20.03	-1973.47	-2140.79	1629.261	1031
22750	15.77	-10.57	20.19	-1972.53	-2139.28	1629.266	1030
22755	15.27	-10.89	20.23	-1972.11	-2138.97	1629.271	1030
22760	15.77	-10.86	20.14	-1972.65	-2139.84	1629.276	1030
22765	15.57	-10.80	20.13	-1972.73	-2139.34	1629.281	1030
22770	15.54	-10.83	20.14	-1972.73	-2139.59	1629.286	1030
22775	15.77	-10.88	20.04	-1972.73	-2139.92	1629.291	1030
22780	15.71	-10.36	20.24	-1972.85	-2140.22	1629.296	1030
22785	15.37	-10.31	20.23	-1974.13	-2141.90	1629.301	1030
22790	15.02	-10.46	20.18	-1974.12	-2141.59	1629.306	1030
22795	15.00	-10.50	20.17	-1974.11	-2141.70	1629.312	1030
22800	15.67	-10.22	20.19	-1974.40	-2141.83	1629.316	1030
22805	15.65	-10.14	20.14	-1975.47	-2142.54	1629.321	1030
22810	15.69	-10.04	20.14	-1975.24	-2142.61	1629.325	1030
22815	15.71	-9.67	20.26	-1976.08	-2142.45	1629.332	1030
22820	15.29	-10.04	20.19	-1976.16	-2142.60	1629.335	1030
22825	15.55	-10.01	20.13	-1976.32	-2143.19	1629.341	1030
22830	15.31	-9.98	20.16	-1976.47	-2142.76	1629.345	1030
22835	15.15	-10.18	20.03	-1977.83	-2143.65	1629.353	1030
22840	15.12	-10.04	20.09	-1978.10	-2144.22	1629.355	1030
22845	14.84	-10.01	20.11	-1977.99	-2144.39	1629.363	1030
22850	15.35	-10.22	19.89	-1977.54	-2144.81	1629.366	1030
22855	15.34	-9.64	20.06	-1978.83	-2145.71	1629.371	1030
22860	15.28	-9.73	20.07	-1978.81	-2146.01	1629.376	1030
22865	15.29	-9.59	20.01	-1979.58	-2146.64	1629.381	1030
22870	14.77	-9.61	20.10	-1979.83	-2146.47	1629.386	1030
22875	15.23	-9.80	19.91	-1979.94	-2145.72	1629.391	1030
22880	15.51	-9.45	20.03	-1979.85	-2146.51	1629.396	1030
22885	15.05	-9.31	20.15	-1979.73	-2146.07	1629.401	1030
22890	15.01	-9.68	20.02	-1979.67	-2145.85	1629.406	1030
22895	15.20	-9.25	20.06	-1980.60	-2147.26	1629.411	1030
22900	15.19	-9.22	19.93	-1981.82	-2148.63	1629.417	1030
22905	14.98	-9.30	20.02	-1981.97	-2149.00	1629.421	1030
22910	15.34	-9.41	19.86	-1982.11	-2148.68	1629.426	1030
22915	15.16	-9.31	19.96	-1982.20	-2148.71	1629.430	1030
22920	15.17	-9.35	19.81	-1983.22	-2150.58	1629.436	1030
22925	15.06	-9.08	19.82	-1983.35	-2150.31	1629.441	1030
22930	14.73	-9.16	19.99	-1983.28	-2149.76	1629.447	1030
22935	14.75	-8.97	20.05	-1983.25	-2149.30	1629.450	1030
22940	14.90	-8.89	20.01	-1983.51	-2149.37	1629.457	1030
22945	15.15	-8.69	19.99	-1983.53	-2149.22	1629.460	1030
22950	15.00	-8.78	19.77	-1985.26	-2151.28	1629.466	1030
22955	14.99	-8.63	19.85	-1985.47	-2151.99	1629.470	1030
22960	14.84	-8.67	19.79	-1985.98	-2152.34	1629.476	1030
22965	15.10	-8.63	19.73	-1986.46	-2152.82	1629.481	1030
22970	14.03	-8.26	19.94	-1986.79	-2153.36	1629.488	1030
22975	14.89	-8.44	19.85	-1986.32	-2152.40	1629.491	1030
22980	15.24	-8.34	19.80	-1986.63	-2152.59	1629.496	1030
22985	14.85	-8.37	19.90	-1986.33	-2152.91	1629.501	1030
22990	14.47	-8.99	19.60	-1987.78	-2155.12	1629.508	1030
22995	14.83	-8.21	19.71	-1988.77	-2154.27	1629.511	1030
23000	14.92	-8.32	19.72	-1988.72	-2154.87	1629.516	1030
23005	14.64	-8.00	19.88	-1988.82	-2154.49	1629.521	1030
23010	15.07	-7.94	19.84	-1989.03	-2154.41	1629.526	1030
23015	14.88	-7.85	19.78	-1989.78	-2155.41	1629.532	1030
23020	14.68	-7.92	19.85	-1989.99	-2155.98	1629.535	1030
23025	14.82	-8.22	19.64	-1989.84	-2155.64	1629.542	1030
23030	14.66	-8.06	19.72	-1990.04	-2155.97	1629.545	1030
23035	14.81	-7.63	19.72	-1991.23	-2156.60	1629.551	1030
23040	14.65	-7.69	19.73	-1991.32	-2156.25	1629.555	1030
23045	14.52	-7.32	19.84	-1992.03	-2157.10	1629.563	1030
23050	14.41	-7.62	19.69	-1991.94	-2156.94	1629.565	1030
23055	15.09	-7.68	19.60	-1992.08	-2157.10	1629.573	1030
23060	14.64	-7.77	19.67	-1992.05	-2156.92	1629.575	1030
23065	14.59	-6.94	19.85	-1993.28	-2158.17	1629.581	1030
23070	14.54	-7.32	19.74	-1993.49	-2158.30	1629.586	1030
23075	14.89	-7.40	19.56	-1993.99	-2159.97	1629.593	1030
23080	14.78	-7.46	19.60	-1994.03	-2158.88	1629.596	1030
23085	14.57	-7.58	19.59	-1994.21	-2158.90	1629.602	1030
23090	14.39	-7.57	19.63	-1994.20	-2159.21	1629.606	1030
23095	14.15	-7.31	19.68	-1994.81	-2159.62	1629.611	1030
23100	14.45	-7.14	19.63	-1995.78	-2160.24	1629.616	1030
23105	14.35	-7.03	19.71	-1995.81	-2160.61	1629.621	1030
23110	14.42	-7.09	19.65	-1995.82	-2160.34	1629.626	1030
23115	14.37	-7.13	19.63	-1996.22	-2160.52	1629.631	1030
23120	14.62	-6.84	19.71	-1997.16	-2160.32	1629.637	1030
23125	14.59	-6.97	19.71	-1997.03	-2160.45	1629.641	1030
23130	14.47	-6.99	19.62	-1997.23	-2160.33	1629.646	1030
23135	14.30	-7.01	19.70	-1997.22	-2160.28	1629.651	1030
23140	14.25	-6.82	19.65	-1998.37	-2161.77	1629.656	1030
23145	14.25	-6.51	19.70	-1998.41	-2162.08	1629.660	1030
23150	14.03	-6.56	19.72	-1998.87	-2162.67	1629.667	1030
23155	14.43	-6.47	19.61	-1998.85	-2162.65	1629.670	1030
23160	14.17	-7.01	19.47	-1999.29	-2162.37	1629.676	1030
23165	14.50	-6.46	19.66	-1999.29	-2161.74	1629.680	1030
23170	14.16	-6.71	19.51	-2000.54	-2163.28	1629.688	1030
23175	14.13	-6.62	19.52	-2000.64	-2163.59	1629.690	1030
23180	14.22	-6.71	19.50	-2000.45	-2163.79	1629.696	1030
23185	14.15	-6.46	19.53	-2000.60	-2163.69	1629.701	1030
23190	13.98	-6.36	19.49	-2001.82	-2164.65	1629.706	1030
23195	14.10	-6.37	19.52	-2001.88	-2164.79	1629.711	1030
23200	15.14	-6.18	19.39	-2002.31	-2165.10	1629.718	1030
23205	14.22	-6.04	19.58	-2002.16	-2164.92	1629.721	1030
23210	14.45	-5.99	19.55	-2002.23	-2164.85	1629.727	1030
23215	14.09	-6.05	19.54	-2002.23	-2164.37	1629.731	1030
23220	13.79	-6.06	19.66	-2003.42	-2164.52	1629.736	1030
23225	14.68	-6.10	19.41	-2004.18	-2164.16	1629.741	1030
23230	14.67	-5.94	19.48	-2004.52	-2164.21	1629.746	1030
23235	13.51	-6.10	19.61	-2004.53	-2164.09	1629.751	1030
23240	13.56	-6.35	19.51	-2003.48	-2163.27	1629.758	1030
23245	14.03	-5.88	19.63	-2004.43	-2164.42	1629.761	1030
23250	13.64	-6.15	19.50	-2004.43	-2165.01	1629.766	1030
23255	14.01	-6.07	19.42	-2005.46	-2164.51	1629.771	1030
23260	14.21	-6.11	19.40	-2006.31	-2165.03	1629.776	1030
23265	13.83	-5.87	19.37	-2007.14	-2166.33	1629.781	1030
23270	13.73	-5.91	19.49	-2007.35	-2166.26	1629.785	1030
23275	13.89	-6.13	19.30	-2007.20	-2166.34	1629.792	1030
23280	14.30	-5.83	19.32	-2007.12	-2166.59	1629.796	1030
23285	14.03	-5.84	19.36	-2007.35	-2166.91	1629.801	1030
23290	14.29	-5.60	19.34	-2007.46	-2166.64	1629.805	1030
23295	14.02	-5.37	19.33	-2009.55	-2168.45	1629.813	1030
23300	13.73	-5.48	19.41	-2009.39	-2168.95	1629.815	1030
23305	13.86	-5.09	19.49	-2009.48	-2168.86	1629.821	1030
23310	13.90	-5.57	19.30	-2009.79	-2169.02	1629.825	1030
23315	13.10	-5.76	19.21	-2011.33	-2170.08	1629.833	1030
23320	14.31	-5.22	19.26	-2011.09	-2170.31	1629.836	1030
23325	13.41	-5.09	19.41	-2011.16	-2170.85	1629.843	1030
23330	13.67	-5.47	19.26	-2011.00	-2170.08	1629.846	1030
23335	14.43	-5.35	19.08	-2012.11	-2170.02	1629.852	1030
23340	13.57	-5.37	19.17	-2012.20	-2170.16	1629.856	1030
23345	13.76	-5.23	19.25	-2012.80	-2170.57	1629.861	1030
23350	13.94	-4.94	19.21	-2013.40	-2170.68	1629.866	1030
23355	13.67	-4.70	19.30	-2013.36	-2171.04	1629.871	1030
23360	13.60	-5.11	19.24	-2013.38	-2170.88	1629.876	1030
23365	13.63	-4.83	19.29	-2013.78	-2170.82	1629.881	1030
23370	13.81	-4.80	19.19	-2015.05	-2172.04	1629.886	1030
23375	13.52	-4.96	19.10	-2015.32	-2172.36	1629.890	1030
23380	13.77	-4.58	19.24	-2015.97	-2172.71	1629.897	1030
23385	13.49	-4.17	19.41	-2015.65	-2172.40	1629.900	1030
23390	13.78	-4.59	19.18	-2015.81	-2173.09	1629.906	1030
23395	13.54	-4.68	19.22	-2015.57	-2172.87	1629.910	1030
23400	13.62	-3.62	19.39	-2017.00	-2174.42	1629.917	1030
23405	13.53	-4.35	19.08	-2017.20	-2174.15	1629.920	1030
23410	13.44	-4.05	19.26	-2017.27	-2174.47	1629.926	1030
23415	13.45	-4.09	19.24	-2017.17	-2174.14	1629.930	1030
23420	14.01	-3.86	19.22	-2018.32	-2175.09	1629.938	1030
23425	13.08	-3.91	19.26	-2018.76	-2175.33	1629.941	1030
23430	13.83	-4.14	19.09	-2018.75	-2175.87	1629.946	1031
23435	13.35	-4.00	19.19	-2018.82	-2176.05	1629.951	1031
23440	13.81	-4.22	19.11	-2017.76	-2175.77	1629.956	1031
23445	13.84	-4.29	19.13	-2017.31	-2175.82	1629.961	1031
23450	13.24	-3.96	19.32	-2017.32	-2175.63	1629.966	1031
23455	12.82	-4.40	19.20	-2017.53	-2176.00	1629.971	1031
23460	13.93	-4.55	18.99	-2016.69	-2175.42	1629.976	1031
23465	13.67	-4.52	19.20	-2015.73	-2175.27	1629.981	1031
23470	13.31	-4.53	19.24	-2015.76	-2175.40	1629.986	1031
23475	13.65	-4.39	19.26	-2015.77	-2174.76	1629.991	1031
23480	14.06	-4.55	19.12	-2015.49	-2174.52	1629.995	1031
23485	13.35	-4.98	19.14	-2014.71	-2173.38	1630.002	1031
23490	14.14	-4.61	19.29	-2014.51	-2173.00	1630.005	1031
23495	13.36	-4.64	19.42	-2014.57	-2172.85	1630.011	1031
23500	13.32	-4.69	19.41	-2014.27	-2173.16	1630.016	1031
23505	13.58	-4.86	19.34	-2013.22	-2171.62	1630.021	1031
23510	13.52	-4.85	19.39	-2013.23	-2171.46	1630.025	1031
23515	13.67	-5.06	19.33	-2012.17	-2170.81	1630.031	1031
23520	13.71	-5.05	19.33	-2012.19	-2171.01	1630.036	1031
23525	13.80	-5.32	19.24	-2012.21	-2172.30	1630.041	1031
23530	13.84	-4.83	19.37	-2012.39	-2172.31	1630.046	1031
23535	13.19	-4.29	19.35	-2012.29	-2171.51	1630.053	1031
23540	13.75	-5.12	19.40	-2011.89	-2171.77	1630.056	1031
23545	14.16	-4.55	19.22	-2012.22	-2172.04	1630.063	1031
23550	13.90	-4.99	19.36	-2011.81	-2171.38	1630.066	1031
23555	13.68	-5.16	19.44	-2010.34	-2171.80	1630.072	1031
23560	13.82	-5.27	19.39	-2009.41	-2172.04	1630.076	1031
23565	13.71	-5.77	19.25	-2008.81	-2171.56	1630.081	1031
23570	13.87	-5.37	19.37	-2008.55	-2171.11	1630.086	1031
23575	13.87	-5.44	19.42	-2008.80	-2171.14	1630.091	1031
23580	13.94	-5.34	19.38	-2008.70	-2171.08	1630.096	1031
23585	13.59	-5.40	19.43	-2008.23	-2171.41	1630.101	1031
23590	13.90	-5.71	19.49	-2007.09	-2170.78	1630.107	1031
23595	13.72	-5.69	19.43	-2007.18	-2170.95	1630.110	1031
23600	13.69	-5.62	19.35	-2007.20	-2170.55	1630.116	1031
23605	14.21	-5.86	19.38	-2007.05	-2169.38	1630.120	1031
23610	13.76	-5.79	19.52	-2005.62	-2168.74	1630.127	1031
23615	13.79	-5.79	19.49	-2005.62	-2168.60	1630.130	1031
23620	14.34	-6.04	19.36	-2005.44	-2168.23	1630.136	1031
23625	14.11	-5.85	19.45	-2005.35	-2168.32	1630.140	1031
23630	14.44	-5.60	19.70	-2004.14	-2166.60	1630.148	1031
23635	14.30	-5.67	19.63	-2003.79	-2166.91	1630.151	1031
23640	13.63	-6.05	19.68	-2003.98	-2166.77	1630.158	1031
23645	13.97	-6.29	19.41	-2004.00	-2166.61	1630.161	1031
23650	14.12	-6.26	19.52	-2003.04	-2166.01	1630.167	1031
23655	13.99	-6.40	19.56	-2002.69	-2165.59	1630.171	1031
23660	13.77	-6.28	19.56	-2002.43	-2165.60	1630.176	1031
23665	14.10	-6.28	19.63	-2002.01	-2165.54	1630.181	1031
23670	14.27	-6.17	19.64	-2002.23	-2165.32	1630.186	1031
23675	14.37	-6.12	19.57	-2001.59	-2165.36	1630.191	1031
23680	13.82	-6.36	19.70	-2001.62	-2165.54	1630.196	1031
23685	14.33	-6.12	19.59	-2001.73	-2165.75	1630.201	1031
23690	14.30	-6.40	19.51	-2001.17	-2164.80	1630.206	1031
23695	14.49	-6.16	19.76	-1999.69	-2163.30	1630.212	1031
23700	14.15	-6.81	19.61	-1999.53	-2163.57	1630.215	1031
23705	14.24	-6.79	19.52	-1999.78	-2162.88	1630.221	1031
23710	14.39	-6.49	19.60	-1999.44	-2163.38	1630.225	1031
23715	14.18	-6.72	19.75	-1998.16	-2161.64	1630.232	1031
23720	14.42	-6.84	19.62	-1998.41	-2161.76	1630.235	1031
23725	14.18	-6.59	19.64	-1998.24	-2161.90	1630.242	1031
23730	14.42	-6.97	19.65	-1998.00	-2161.55	1630.245	1031
23735	14.43	-6.92	19.75	-1997.18	-2160.08	1630.251	1031
23740	14.54	-7.15	19.71	-1996.63	-2160.16	1630.255	1031
23745	15.12	-8.24	19.68	-1995.95	-2159.90	1630.263	1031
23750	14.64	-7.02	19.72	-1995.99	-2159.72	1630.266	1031
23755	14.64	-7.35	19.53	-1996.02	-2159.31	1630.271	1031
23760	14.96	-7.38	19.55	-1996.08	-2159.49	1630.276	1031
23765	14.57	-7.30	19.68	-1995.00	-2158.54	1630.282	1031
23770	14.30	-7.65	19.70	-1994.93	-2157.85	1630.286	1031
23775	14.00	-7.09	19.53	-1994.61	-2158.43	1630.293	1031
23780	14.19	-7.59	19.79	-1994.54	-2158.17	1630.296	1031
23785	14.84	-7.34	19.61	-1993.60	-2158.60	1630.301	1031
23790	14.72	-7.46	19.78	-1992.93	-2158.07	1630.306	1031
23795	14.74	-7.54	19.81	-1992.48	-2157.81	1630.311	1031
23800	14.72	-7.81	19.75	-1991.92	-2157.25	1630.317	1031
23805	14.66	-7.59	19.85	-1992.14	-2157.48	1630.321	1031
23810	14.72	-7.69	19.75	-1992.18	-2157.50	1630.326	1031
23815	14.57	-7.77	19.66	-1992.16	-2157.22	1630.330	1031
23820	14.99	-7.83	19.77	-1991.04	-2156.07	1630.336	1031
23825	15.00	-7.91	19.73	-1990.86	-2156.05	1630.341	1031
23830	14.96	-7.95	19.70	-1991.00	-2156.32	1630.346	1031
23835	14.85	-7.73	19.74	-1990.79	-2156.73	1630.350	1031
23840	14.35	-7.65	19.88	-1990.63	-2155.82	1630.358	1031
23845	14.36	-7.94	19.76	-1990.87	-2155.49	1630.360	1031
23850	14.60	-8.05	19.75	-1990.64	-2155.76	1630.366	1031
23855	14.61	-7.65	19.91	-1990.82	-2155.49	1630.370	1031
23860	14.14	-8.51	19.91	-1987.83	-2156.31	1630.378	1031
23865	14.94	-8.03	19.81	-1988.06	-2155.93	1630.381	1031
23870	15.06	-7.90	19.91	-1987.88	-2155.49	1630.386	1031
23875	15.23	-8.39	19.74	-1987.78	-2155.75	1630.391	1031
23880	14.60	-8.59	19.84	-1987.39	-2153.93	1630.398	1031
23885	14.71	-8.58	19.85	-1986.43	-2154.64	1630.401	1031
23890	15.10	-8.53	19.80	-1986.07	-2154.64	1630.407	1031
23895	14.93	-8.58	19.85	-1986.46	-2155.06	1630.411	1031
23900	14.87	-8.46	20.01	-1985.66	-2154.07	1630.416	1031
23905	14.87	-8.92	19.89	-1984.82	-2153.37	1630.421	1031
23910	15.12	-8.48	20.04	-1985.03	-2153.53	1630.426	1031
23915	15.29	-8.83	19.82	-1985.13	-2153.14	1630.432	1031
23920	14.81	-8.80	19.94	-1984.82	-2153.29	1630.436	1031
23925	14.70	-8.80	19.93	-1984.77	-2153.16	1630.442	1031
23930	14.89	-8.92	19.78	-1984.61	-2153.00	1630.445	1031
23935	15.19	-8.76	20.02	-1982.87	-2150.89	1630.451	1031
23940	15.29	-8.84	20.01	-1982.35	-2151.22	1630.455	1031
23945	15.41	-8.83	19.99	-1981.93	-2150.70	1630.462	1031
23950	14.68	-9.17	20.05	-1981.89	-2150.65	1630.465	1031
23955	15.11	-9.41	19.89	-1981.97	-2150.84	1630.471	1031
23960	15.02	-8.90	20.10	-1981.88	-2150.62	1630.475	1031
23965	15.24	-9.33	20.06	-1980.94	-2149.12	1630.483	1031
23970	15.44	-9.17	20.03	-1980.82	-2149.46	1630.485	1031
23975	15.18	-9.57	19.88	-1980.89	-2149.44	1630.493	1031
23980	15.30	-9.48	19.98	-1980.82	-2149.47	1630.495	1031
23985	15.40	-10.36	20.01	-1978.87	-2148.60	1630.503	1031
23990	15.24	-9.42	19.99	-1979.44	-2148.00	1630.506	1031
23995	15.07	-9.38	19.94	-1977.39	-2147.98	1630.513	1031
24000	15.16	-9.52	20.02	-1978.62	-2148.03	1630.516	1031
24005	15.18	-9.62	20.06	-1977.72	-2147.45	1630.521	1031
24010	15.17	-9.94	19.95	-1977.58	-2147.59	1630.526	1031
24015	15.65	-9.51	20.06	-1976.92	-2147.85	1630.531	1031
24020	15.21	-9.76	20.01	-1976.85	-2147.45	1630.536	1031
24025	14.98	-9.89	20.03	-1976.71	-2147.29	1630.541	1031
24030	15.48	-9.64	20.05	-1976.67	-2147.01	1630.547	1031
24035	15.52	-9.88	19.92	-1976.60	-2147.57	1630.551	1031
24040	15.28	-9.96	20.00	-1976.71	-2147.27	1630.556	1031
24045	15.16	-9.65	20.22	-1976.68	-2147.08	1630.560	1031
24050	15.60	-9.82	20.15	-1974.59	-2145.01	1630.567	1031
24055	15.44	-9.99	20.16	-1974.72	-2144.92	1630.571	1031
24060	15.53	-10.06	20.00	-1974.54	-2145.23	1630.577	1031
24065	15.43	-10.09	20.08	-1974.59	-2145.01	1630.580	1031
24070	15.49	-10.13	20.13	-1973.29	-2143.73	1630.586	1031
24075	15.20	-10.19	20.21	-1973.19	-2143.15	1630.591	1031
24080	15.23	-9.86	20.36	-1972.52	-2142.81	1630.598	1031
24085	15.08	-10.28	20.20	-1972.73	-2143.08	1630.600	1031
24090	14.97	-10.15	20.10	-1972.63	-2142.81	1630.608	1031
24095	15.41	-10.56	20.08	-1972.38	-2142.74	1630.611	1031
24100	15.28	-10.95	20.13	-1971.14	-2141.78	1630.616	1031
24105	15.33	-10.44	20.32	-1970.74	-2141.86	1630.621	1031
24110	15.39	-10.67	20.22	-1970.29	-2140.96	1630.627	1031
24115	15.24	-10.80	20.24	-1970.18	-2141.00	1630.631	1031
24120	15.81	-10.74	20.11	-1969.95	-2140.79	1630.636	1031
24125	15.56	-10.71	20.22	-1970.10	-2140.53	1630.641	1031
24130	16.03	-10.61	20.14	-1969.14	-2140.66	1630.646	1031
24135	15.69	-10.92	20.14	-1968.46	-2140.49	1630.651	1031
24140	15.70	-10.98	20.01	-1968.60	-2140.41	1630.656	1031
24145	15.50	-10.89	20.21	-1968.54	-2140.73	1630.661	1031
24150	15.61	-10.67	20.31	-1968.04	-2140.28	1630.666	1031
24155	15.80	-10.97	20.21	-1967.07	-2139.68	1630.672	1031
24160	15.62	-11.11	20.12	-1966.95	-2139.68	1630.675	1030
24165	15.82	-11.23	20.26	-1966.82	-2139.79	1630.682	1030
24170	15.78	-11.03	20.26	-1967.16	-2139.80	1630.686	1030
24175	15.60	-10.81	20.25	-1968.41	-2140.80	1630.691	1030
24180	15.66	-10.69	20.20	-1968.59	-2140.92	1630.695	1030
24185	16.00	-10.10	20.32	-1968.89	-2141.99	1630.702	1030
24190	15.40	-10.71	20.18	-1969.12	-2141.50	1630.706	1030
24195	15.68	-10.87	20.16	-1969.13	-2140.76	1630.711	1030
24200	15.70	-10.94	20.19	-1969.08	-2140.72	1630.715	1030
24205	15.44	-11.11	20.23	-1971.21	-2141.93	1630.723	1030
24210	15.67	-10.63	20.19	-1970.74	-2141.97	1630.726	1030
24215	15.18	-10.71	20.46	-1971.09	-2142.94	1630.733	1030
24220	15.91	-10.25	20.22	-1970.48	-2142.13	1630.736	1030
24225	15.51	-10.52	20.17	-1971.42	-2142.74	1630.742	1030
24230	15.56	-10.22	20.22	-1972.08	-2143.47	1630.746	1030
24235	15.38	-10.48	20.13	-1972.42	-2143.35	1630.751	1030
24240	15.27	-10.49	20.10	-1972.74	-2143.18	1630.756	1030
24245	15.36	-10.76	20.02	-1972.61	-2142.83	1630.761	1030
24250	15.25	-10.64	20.07	-1972.71	-2143.21	1630.766	1030
24255	15.42	-10.19	20.20	-1973.18	-2143.05	1630.771	1030
24260	15.15	-10.46	20.10	-1974.11	-2143.65	1630.776	1030
24265	15.62	-10.32	20.09	-1974.20	-2144.03	1630.780	1030
24270	15.24	-10.02	20.22	-1973.95	-2144.45	1630.787	1030
24275	15.74	-10.41	20.03	-1974.19	-2144.17	1630.791	1030
24280	15.63	-10.18	20.11	-1974.13	-2144.04	1630.796	1030
24285	15.24	-10.25	20.09	-1974.39	-2144.07	1630.800	1030
24290	15.27	-9.93	20.04	-1975.89	-2145.69	1630.806	1030
24295	15.18	-9.97	20.15	-1976.00	-2145.44	1630.810	1030
24300	15.57	-9.84	20.08	-1976.20	-2145.57	1630.816	1030
24305	15.20	-10.04	20.14	-1976.36	-2145.52	1630.820	1030
24310	15.58	-9.64	20.14	-1976.30	-2145.96	1630.827	1030
24315	15.44	-10.05	20.00	-1976.38	-2145.88	1630.831	1030
24320	15.79	-9.78	20.04	-1976.16	-2145.66	1630.836	1030
24325	15.35	-9.89	20.10	-1976.23	-2145.15	1630.840	1030
24330	15.63	-9.36	20.05	-1978.30	-2147.08	1630.846	1030
24335	15.43	-9.30	20.05	-1979.15	-2147.89	1630.851	1030
24340	15.48	-9.82	19.78	-1979.42	-2147.44	1630.858	1030
24345	15.19	-9.81	19.91	-1979.11	-2148.12	1630.861	1030
24350	14.62	-9.34	20.12	-1979.23	-2148.30	1630.866	1030
24355	15.00	-9.47	20.05	-1979.17	-2148.00	1630.871	1030
24360	15.55	-9.51	19.84	-1980.52	-2147.90	1630.876	1030
24365	15.02	-9.04	20.07	-1981.38	-2147.64	1630.881	1030
24370	15.19	-9.49	19.86	-1981.36	-2147.58	1630.886	1030
24375	15.24	-9.03	20.09	-1981.40	-2147.67	1630.891	1030
24380	15.45	-9.09	19.97	-1981.17	-2147.83	1630.896	1030
24385	15.29	-9.21	19.97	-1981.31	-2147.87	1630.901	1030
24390	15.40	-9.33	19.81	-1981.77	-2147.66	1630.906	1030
24395	15.03	-9.36	19.83	-1983.12	-2148.02	1630.911	1030
24400	15.09	-9.33	19.79	-1983.45	-2148.20	1630.916	1030
24405	15.41	-9.25	19.71	-1983.48	-2148.37	1630.922	1030
24410	15.03	-9.05	19.90	-1983.33	-2148.03	1630.925	1030
24415	14.87	-9.07	19.85	-1983.45	-2148.23	1630.931	1030
24420	14.80	-9.22	19.86	-1983.66	-2148.50	1630.936	1030
24425	15.00	-8.38	20.04	-1985.50	-2150.25	1630.941	1030
24430	15.14	-8.59	19.88	-1985.75	-2151.10	1630.946	1030
24435	14.93	-8.64	19.88	-1985.72	-2151.36	1630.951	1030
24440	14.93	-8.77	19.85	-1985.74	-2150.67	1630.955	1030
24445	15.19	-8.58	19.90	-1986.04	-2151.18	1630.962	1030
24450	15.04	-8.37	19.93	-1985.82	-2151.41	1630.965	1030
24455	15.14	-8.43	19.87	-1986.00	-2150.87	1630.971	1030
24460	15.14	-8.56	19.87	-1985.70	-2150.73	1630.975	1030
24465	15.00	-8.34	19.84	-1987.63	-2150.75	1630.981	1030
24470	14.62	-8.41	19.90	-1988.51	-2150.66	1630.986	1030
24475	14.01	-8.47	19.88	-1988.29	-2150.73	1630.993	1030
24480	14.87	-8.47	19.77	-1988.38	-2151.16	1630.995	1030
24485	15.08	-7.95	19.97	-1988.50	-2151.63	1631.001	1030
24490	14.84	-8.24	19.88	-1988.48	-2151.94	1631.006	1030
24495	14.59	-8.14	19.80	-1990.12	-2153.31	1631.011	1030
24500	14.60	-7.95	19.83	-1990.46	-2153.67	1631.016	1030
24505	15.22	-8.15	19.60	-1990.56	-2153.66	1631.021	1030
24510	14.63	-8.07	19.73	-1990.32	-2153.84	1631.026	1030
24515	14.67	-8.04	19.73	-1990.59	-2154.16	1631.031	1030
24520	14.73	-8.14	19.75	-1990.30	-2153.96	1631.036	1030
24525	14.91	-8.05	19.70	-1991.78	-2153.59	1631.041	1030
24530	14.60	-8.12	19.70	-1992.47	-2153.75	1631.046	1030
24535	14.80	-7.78	19.82	-1992.59	-2153.60	1631.051	1030
24540	14.41	-8.20	19.64	-1992.42	-2153.91	1631.057	1030
24545	14.51	-8.02	19.71	-1992.43	-2153.93	1631.061	1030
24550	14.58	-7.99	19.72	-1992.59	-2153.76	1631.066	1030
24555	15.17	-7.65	19.70	-1992.81	-2154.73	1631.070	1030
24560	14.35	-7.63	19.71	-1994.59	-2156.32	1631.076	1030
24565	14.64	-7.22	19.76	-1994.83	-2156.82	1631.081	1030
24570	14.75	-7.48	19.64	-1994.98	-2157.43	1631.086	1030
24575	14.59	-7.48	19.66	-1994.80	-2157.90	1631.090	1030
24580	14.57	-7.39	19.74	-1994.95	-2157.69	1631.096	1030
24585	14.54	-7.39	19.68	-1994.91	-2158.12	1631.100	1030
24590	14.61	-7.14	19.64	-1996.45	-2159.72	1631.106	1030
24595	14.60	-7.42	19.47	-1996.61	-2160.10	1631.110	1030
24600	14.57	-6.87	19.75	-1996.82	-2159.18	1631.118	1030
24605	14.65	-7.22	19.55	-1996.90	-2159.96	1631.121	1030
24610	14.57	-7.10	19.64	-1997.06	-2159.48	1631.126	1030
24615	14.67	-7.21	19.58	-1996.92	-2160.03	1631.131	1030
24620	13.83	-6.92	19.73	-1998.36	-2161.29	1631.136	1030
24625	14.82	-6.63	19.56	-1998.77	-2161.79	1631.141	1030
24630	14.30	-7.01	19.53	-1999.11	-2161.57	1631.147	1030
24635	14.02	-6.62	19.76	-1999.14	-2161.68	1631.151	1030
24640	14.21	-6.29	19.75	-1999.38	-2161.50	1631.158	1030
24645	14.12	-6.66	19.69	-1999.25	-2161.53	1631.161	1030
24650	14.46	-6.55	19.69	-1999.24	-2161.51	1631.166	1030
24655	14.32	-6.82	19.58	-1998.97	-2161.69	1631.171	1030
24660	14.45	-6.77	19.56	-1999.90	-2161.40	1631.176	1030
24665	14.13	-6.84	19.48	-2001.84	-2161.86	1631.181	1030
24670	14.54	-6.68	19.45	-2002.05	-2161.69	1631.186	1030
24675	14.43	-6.37	19.52	-2002.27	-2162.00	1631.192	1030
24680	14.34	-6.43	19.56	-2002.26	-2162.10	1631.196	1030
24685	14.61	-6.74	19.40	-2002.28	-2161.86	1631.201	1030
24690	13.93	-6.57	19.56	-2002.30	-2162.35	1631.206	1030
24695	14.02	-5.98	19.58	-2004.24	-2164.40	1631.211	1030
24700	14.03	-6.16	19.50	-2004.29	-2164.63	1631.216	1030
24705	13.83	-5.83	19.64	-2004.55	-2165.00	1631.222	1030
24710	14.02	-6.20	19.44	-2004.66	-2165.29	1631.225	1030
24715	14.09	-6.15	19.45	-2004.25	-2165.15	1631.231	1030
24720	14.36	-6.10	19.44	-2004.42	-2165.73	1631.235	1030
24725	14.96	-5.66	19.34	-2006.69	-2167.40	1631.243	1030
24730	13.69	-5.87	19.41	-2006.61	-2167.02	1631.245	1030
24735	14.03	-5.48	19.50	-2006.62	-2167.02	1631.251	1030
24740	13.42	-5.85	19.48	-2006.45	-2166.57	1631.256	1030
24745	13.80	-5.25	19.59	-2007.97	-2167.66	1631.263	1030
24750	13.83	-5.43	19.42	-2007.72	-2168.33	1631.266	1030
24755	13.68	-5.62	19.41	-2007.80	-2168.93	1631.271	1030
24760	14.26	-5.73	19.27	-2007.97	-2168.91	1631.276	1030
24765	13.70	-5.13	19.53	-2008.97	-2168.94	1631.281	1030
24770	13.87	-5.18	19.41	-2009.58	-2169.51	1631.286	1030
24775	13.85	-5.07	19.46	-2009.53	-2170.03	1631.291	1030
24780	13.90	-5.19	19.39	-2009.56	-2169.69	1631.297	1030
24785	13.85	-5.19	19.35	-2009.46	-2169.55	1631.301	1030
24790	14.19	-4.96	19.39	-2009.35	-2170.16	1631.306	1030
24795	13.60	-4.84	19.50	-2009.87	-2169.81	1631.310	1030
24800	13.67	-4.98	19.32	-2011.76	-2172.45	1631.317	1030
24805	13.82	-4.80	19.34	-2011.76	-2172.67	1631.321	1030
24810	13.87	-4.91	19.28	-2011.70	-2172.57	1631.327	1030
24815	13.65	-4.94	19.30	-2011.57	-2172.60	1631.330	1030
24820	13.41	-4.70	19.31	-2013.05	-2173.71	1631.336	1030
24825	13.78	-4.61	19.30	-2013.60	-2174.10	1631.340	1030
24830	13.48	-4.14	19.40	-2014.23	-2174.62	1631.348	1030
24835	13.97	-4.58	19.21	-2014.12	-2174.44	1631.350	1030
24840	13.49	-4.34	19.42	-2014.41	-2174.71	1631.356	1030
24845	13.53	-4.40	19.34	-2014.27	-2174.58	1631.361	1030
24850	13.30	-4.61	19.07	-2015.70	-2176.77	1631.368	1030
24855	13.38	-4.27	19.28	-2015.48	-2176.01	1631.371	1030
24860	13.77	-4.59	19.15	-2015.60	-2176.04	1631.377	1030
24865	13.35	-4.22	19.36	-2015.80	-2176.57	1631.381	1030
24870	13.53	-4.64	19.11	-2016.35	-2176.25	1631.386	1031
24875	13.17	-4.78	19.16	-2017.06	-2176.01	1631.391	1031
24880	13.55	-4.47	19.14	-2017.05	-2175.26	1631.396	1031
24885	13.71	-4.38	19.09	-2016.46	-2175.18	1631.401	1031
24890	13.13	-4.47	19.19	-2016.51	-2174.96	1631.406	1031
24895	13.63	-4.31	19.19	-2016.67	-2174.78	1631.412	1031
24900	13.74	-3.98	19.31	-2016.19	-2175.04	1631.415	1031
24905	13.62	-4.27	19.22	-2016.18	-2174.63	1631.421	1031
24910	13.34	-4.44	19.22	-2016.05	-2174.42	1631.425	1031
24915	13.27	-4.88	19.27	-2014.50	-2172.76	1631.432	1031
24920	13.40	-4.66	19.32	-2014.44	-2173.33	1631.436	1031
24925	13.76	-4.77	19.21	-2014.62	-2173.74	1631.441	1031
24930	13.43	-4.80	19.25	-2014.26	-2173.42	1631.445	1031
24935	13.44	-4.75	19.38	-2013.17	-2172.25	1631.451	1031
24940	13.98	-4.90	19.28	-2013.13	-2171.99	1631.456	1031
24945	13.76	-4.78	19.36	-2012.37	-2172.57	1631.463	1031
24950	13.61	-4.87	19.30	-2012.66	-2172.08	1631.465	1031
24955	13.52	-5.09	19.29	-2012.47	-2172.37	1631.472	1031
24960	13.55	-4.87	19.40	-2012.76	-2172.64	1631.476	1031
24965	13.65	-5.12	19.38	-2011.54	-2171.37	1631.482	1031
24970	13.86	-5.47	19.23	-2010.73	-2170.63	1631.486	1031
24975	13.50	-5.27	19.42	-2010.42	-2169.91	1631.491	1031
24980	13.86	-5.27	19.44	-2010.04	-2169.77	1631.496	1031
24985	13.71	-5.23	19.45	-2010.02	-2169.54	1631.501	1031
24990	13.97	-5.38	19.34	-2009.93	-2169.18	1631.506	1031
24995	13.90	-5.42	19.34	-2009.78	-2168.84	1631.510	1031
25000	13.52	-5.55	19.48	-2008.48	-2168.29	1631.517	1031
25005	13.57	-5.59	19.52	-2008.60	-2168.49	1631.521	1031
25010	13.97	-5.61	19.40	-2008.95	-2168.76	1631.527	1031
25015	13.83	-5.38	19.51	-2008.30	-2168.91	1631.530	1031
25020	13.84	-5.72	19.50	-2007.23	-2167.40	1631.536	1031
25025	13.92	-5.61	19.57	-2006.93	-2166.92	1631.540	1031
25030	14.27	-5.68	19.58	-2006.38	-2166.58	1631.548	1031
25035	14.20	-5.87	19.47	-2006.43	-2166.38	1631.551	1031
25040	13.83	-6.32	19.37	-2006.31	-2166.74	1631.557	1031
25045	14.23	-6.10	19.41	-2006.37	-2166.27	1631.561	1031
25050	13.69	-6.43	19.35	-2004.84	-2165.35	1631.568	1031
25055	14.11	-6.26	19.40	-2004.75	-2165.19	1631.571	1031
25060	14.04	-6.38	19.41	-2005.02	-2165.60	1631.576	1031
25065	14.01	-6.27	19.47	-2005.06	-2165.41	1631.581	1031
25070	14.06	-6.22	19.55	-2003.82	-2165.01	1631.586	1031
25075	14.31	-6.32	19.55	-2003.20	-2164.15	1631.591	1031
25080	14.62	-6.15	19.53	-2003.16	-2164.11	1631.596	1031
25085	13.79	-6.39	19.61	-2002.85	-2163.87	1631.601	1031
25090	14.48	-6.57	19.44	-2002.66	-2163.81	1631.606	1031
25095	14.10	-6.51	19.49	-2002.33	-2163.83	1631.612	1031
25100	14.44	-6.34	19.54	-2002.50	-2163.76	1631.616	1031
25105	13.90	-6.33	19.73	-2001.51	-2162.97	1631.621	1031
25110	13.74	-6.87	19.58	-2001.23	-2162.88	1631.625	1031
25115	14.24	-7.24	19.35	-2001.02	-2162.69	1631.632	1031
25120	14.67	-6.56	19.52	-2001.01	-2162.68	1631.635	1031
25125	14.28	-6.43	19.67	-2000.41	-2162.44	1631.641	1031
25130	14.44	-6.72	19.54	-2000.06	-2162.55	1631.645	1031
25135	14.49	-7.15	19.58	-1998.70	-2161.08	1631.652	1031
25140	14.38	-6.79	19.55	-1998.66	-2161.10	1631.655	1031
25145	14.99	-5.90	19.44	-1999.19	-2161.93	1631.663	1031
25150	14.78	-6.78	19.51	-1998.82	-2161.63	1631.666	1031
25155	14.03	-7.52	19.61	-1997.64	-2160.50	1631.672	1031
25160	14.37	-6.93	19.64	-1997.45	-2160.17	1631.676	1031
25165	14.49	-7.24	19.58	-1997.24	-2160.14	1631.682	1031
25170	14.06	-7.13	19.78	-1996.68	-2160.08	1631.686	1031
25175	14.20	-7.34	19.51	-1996.68	-2160.00	1631.690	1031
25180	14.27	-7.20	19.73	-1996.55	-2159.98	1631.697	1031
25185	14.66	-7.17	19.69	-1996.44	-2159.93	1631.701	1031
25190	14.13	-7.04	19.69	-1996.37	-2160.37	1631.706	1031
25195	14.62	-7.54	19.60	-1996.47	-2159.91	1631.710	1031
25200	14.71	-7.51	19.62	-1994.24	-2158.43	1631.717	1031
25205	14.55	-7.62	19.66	-1994.22	-2158.49	1631.720	1031
25210	14.48	-7.70	19.63	-1994.30	-2158.05	1631.726	1031
25215	14.74	-7.57	19.70	-1994.10	-2157.66	1631.730	1031
25220	15.23	-7.85	19.71	-1992.59	-2156.86	1631.738	1031
25225	14.73	-7.92	19.68	-1992.63	-2156.90	1631.741	1031
25230	14.70	-7.82	19.72	-1992.56	-2156.86	1631.746	1031
25235	14.82	-8.02	19.64	-1992.58	-2156.99	1631.750	1031
25240	13.98	-7.07	19.76	-1991.28	-2155.78	1631.758	1031
25245	15.07	-7.96	19.66	-1991.17	-2155.70	1631.761	1031
25250	15.07	-7.92	19.81	-1991.23	-2155.69	1631.766	1031
25255	14.69	-7.72	19.84	-1991.21	-2155.74	1631.771	1031
25260	14.87	-8.21	19.77	-1990.54	-2156.71	1631.776	1031
25265	15.04	-7.90	19.79	-1990.16	-2156.64	1631.781	1031
25270	14.57	-7.90	19.87	-1990.13	-2156.70	1631.786	1031
25275	15.29	-8.09	19.67	-1989.94	-2156.75	1631.791	1031
25280	14.77	-8.05	19.82	-1989.50	-2156.42	1631.796	1031
25285	14.91	-8.02	19.84	-1988.40	-2155.12	1631.802	1031
25290	14.54	-8.14	19.86	-1988.40	-2155.13	1631.806	1031
25295	15.19	-8.55	19.66	-1988.42	-2154.86	1631.812	1031
25300	14.98	-8.02	19.86	-1988.40	-2155.05	1631.815	1031
25305	14.87	-8.64	19.79	-1987.03	-2153.58	1631.821	1031
25310	14.91	-8.65	19.86	-1986.81	-2153.68	1631.825	1031
25315	14.54	-8.91	19.83	-1986.18	-2152.55	1631.833	1031
25320	14.70	-8.49	20.07	-1986.22	-2153.39	1631.835	1031
25325	15.96	-8.89	19.86	-1985.65	-2152.59	1631.843	1031
25330	15.40	-8.49	19.84	-1986.06	-2152.32	1631.846	1031
25335	15.18	-8.47	19.93	-1985.01	-2151.67	1631.851	1031
25340	14.55	-8.93	19.98	-1984.61	-2151.21	1631.856	1031
25345	14.63	-8.92	20.00	-1983.69	-2151.14	1631.861	1031
25350	15.25	-8.77	19.99	-1983.61	-2151.11	1631.866	1031
25355	15.19	-8.82	19.98	-1983.67	-2150.76	1631.871	1031
25360	14.87	-8.92	19.95	-1983.53	-2150.88	1631.876	1031
25365	14.98	-8.66	20.02	-1982.84	-2150.28	1631.881	1031
25370	15.06	-9.02	19.97	-1982.25	-2149.33	1631.886	1031
25375	15.13	-9.26	19.90	-1982.15	-2149.40	1631.891	1031
25380	14.98	-9.19	19.91	-1982.21	-2149.46	1631.897	1031
25385	15.30	-9.10	19.95	-1982.15	-2149.40	1631.900	1031
25390	15.48	-8.99	20.07	-1981.29	-2148.36	1631.907	1031
25395	15.12	-9.22	19.95	-1981.11	-2147.99	1631.910	1031
25400	15.22	-9.53	20.03	-1980.38	-2147.61	1631.916	1031
25405	15.41	-9.33	20.03	-1980.29	-2147.60	1631.920	1031
25410	15.15	-9.59	19.95	-1979.70	-2147.16	1631.926	1031
25415	15.27	-9.47	20.06	-1979.47	-2147.42	1631.931	1031
25420	15.32	-9.49	20.00	-1979.21	-2147.25	1631.936	1031
25425	15.17	-9.23	20.11	-1979.48	-2147.07	1631.940	1031
25430	15.25	-9.14	20.12	-1979.39	-2147.17	1631.948	1031
25435	15.34	-9.52	19.97	-1979.44	-2147.22	1631.951	1031
25440	14.95	-8.33	20.13	-1979.13	-2147.09	1631.958	1031
25445	15.34	-9.42	20.06	-1979.64	-2147.16	1631.961	1031
25450	15.01	-10.09	19.94	-1977.40	-2145.71	1631.967	1031
25455	15.07	-10.20	20.13	-1976.67	-2144.83	1631.971	1031
25460	15.14	-10.03	20.01	-1976.11	-2144.35	1631.976	1031
25465	15.44	-10.11	20.08	-1975.67	-2143.95	1631.981	1031
25470	15.58	-10.38	20.01	-1975.53	-2143.95	1631.986	1031
25475	15.66	-9.98	20.00	-1975.54	-2144.37	1631.991	1031
25480	15.83	-10.24	20.16	-1975.05	-2143.96	1631.996	1031
25485	15.67	-10.46	19.99	-1973.98	-2143.07	1632.001	1031
25490	14.92	-10.46	20.09	-1973.94	-2143.25	1632.006	1031
25495	15.79	-10.10	20.21	-1973.98	-2143.55	1632.012	1031
25500	15.78	-10.31	20.00	-1973.77	-2143.46	1632.015	1031
25505	15.66	-10.52	20.19	-1972.67	-2142.49	1632.021	1031
25510	15.54	-10.10	20.21	-1972.81	-2142.28	1632.026	1031
25515	15.23	-10.68	20.27	-1971.90	-2141.21	1632.032	1031
25520	15.80	-10.70	20.03	-1971.63	-2142.37	1632.035	1031
25525	15.59	-10.95	20.03	-1971.95	-2142.07	1632.041	1031
25530	15.76	-10.56	20.08	-1971.99	-2142.40	1632.045	1031
25535	16.12	-11.31	19.89	-1970.67	-2141.24	1632.052	1031
25540	15.65	-10.85	20.18	-1970.41	-2141.26	1632.056	1031
25545	15.15	-10.64	20.35	-1969.99	-2140.69	1632.063	1030
25550	15.46	-10.82	20.25	-1970.31	-2140.97	1632.066	1030
25555	16.54	-10.86	19.84	-1971.74	-2141.38	1632.073	1030
25560	15.85	-10.57	20.13	-1971.89	-2142.23	1632.076	1030
25565	15.38	-10.73	20.17	-1971.92	-2142.26	1632.083	1030
25570	15.56	-10.39	20.21	-1972.50	-2142.66	1632.086	1030
25575	15.62	-10.43	20.20	-1972.57	-2143.11	1632.090	1030
25580	15.11	-10.61	20.09	-1972.99	-2143.81	1632.097	1030
25585	15.35	-10.12	20.23	-1973.26	-2143.67	1632.100	1030
25590	15.17	-10.31	20.14	-1972.93	-2143.62	1632.106	1030
25595	15.15	-10.60	20.07	-1973.18	-2143.50	1632.110	1030
25600	15.51	-10.46	19.97	-1974.79	-2144.24	1632.117	1030
25605	15.76	-10.09	20.00	-1974.64	-2144.30	1632.120	1030
25610	15.44	-10.24	20.02	-1974.17	-2144.11	1632.126	1030
25615	15.29	-10.26	20.07	-1974.23	-2144.12	1632.130	1030
25620	15.30	-10.11	19.99	-1975.60	-2144.95	1632.136	1030
25625	15.40	-10.21	19.98	-1976.05	-2145.34	1632.141	1030
25630	16.08	-10.13	19.98	-1975.49	-2146.21	1632.148	1030
25635	15.20	-9.98	20.02	-1976.00	-2145.36	1632.151	1030
25640	16.01	-10.10	19.86	-1975.99	-2145.23	1632.158	1030
25645	15.29	-9.73	20.17	-1975.91	-2145.40	1632.161	1030
25650	15.22	-9.51	20.14	-1977.64	-2145.60	1632.166	1030
25655	15.40	-9.70	20.01	-1978.36	-2145.49	1632.171	1030
25660	15.70	-9.76	19.95	-1978.62	-2146.04	1632.176	1030
25665	14.81	-9.87	20.00	-1979.02	-2146.35	1632.181	1030
25670	15.25	-9.63	19.99	-1978.88	-2146.53	1632.186	1030
25675	15.23	-9.76	19.99	-1979.03	-2146.51	1632.191	1030
25680	15.14	-9.75	19.91	-1979.04	-2146.52	1632.196	1030
25685	15.19	-9.44	19.94	-1980.38	-2147.92	1632.202	1030
25690	15.32	-9.23	20.00	-1980.67	-2147.37	1632.206	1030
25695	15.16	-9.70	19.87	-1980.87	-2147.74	1632.212	1030
25700	15.31	-9.39	19.98	-1980.36	-2147.93	1632.215	1030
25705	14.84	-9.22	19.94	-1981.63	-2150.08	1632.223	1030
25710	14.90	-9.16	19.92	-1981.65	-2149.71	1632.226	1030
25715	15.12	-8.76	20.02	-1982.26	-2150.03	1632.231	1030
25720	15.14	-8.91	19.94	-1982.41	-2150.46	1632.235	1030
25725	14.67	-9.22	19.91	-1983.26	-2150.87	1632.243	1030
25730	15.11	-8.68	19.97	-1983.05	-2150.97	1632.246	1030
25735	15.08	-8.79	20.01	-1983.31	-2151.02	1632.251	1030
25740	14.70	-8.87	20.05	-1982.98	-2151.35	1632.256	1030
25745	14.88	-9.08	19.79	-1984.21	-2152.79	1632.262	1030
25750	14.72	-8.88	19.88	-1984.73	-2153.31	1632.266	1030
25755	14.51	-8.65	20.03	-1984.90	-2153.30	1632.271	1030
25760	14.71	-8.67	19.90	-1985.00	-2152.77	1632.276	1030
25765	15.07	-8.82	19.69	-1985.41	-2153.25	1632.281	1030
25770	14.90	-8.20	19.91	-1986.09	-2153.95	1632.286	1030
25775	14.79	-8.21	19.90	-1986.20	-2153.78	1632.291	1030
25780	14.37	-8.31	19.87	-1986.46	-2153.85	1632.297	1030
25785	14.89	-8.15	19.91	-1986.25	-2153.50	1632.300	1030
25790	14.91	-8.08	19.86	-1987.79	-2154.96	1632.306	1030
25795	14.28	-8.23	19.85	-1987.68	-2155.28	1632.311	1030
25800	14.45	-8.35	19.80	-1988.34	-2156.68	1632.317	1030
25805	14.94	-7.79	19.84	-1988.33	-2155.77	1632.320	1030
25810	14.41	-8.31	19.80	-1988.46	-2155.96	1632.327	1030
25815	14.73	-8.26	19.77	-1988.36	-2155.21	1632.330	1030
25820	14.91	-7.81	19.78	-1989.58	-2156.79	1632.336	1030
25825	14.27	-7.89	19.89	-1989.57	-2156.74	1632.341	1030
25830	14.89	-7.55	19.83	-1990.77	-2157.65	1632.348	1030
25835	14.83	-7.59	19.83	-1990.60	-2158.02	1632.351	1030
25840	14.52	-7.71	19.84	-1990.49	-2157.91	1632.356	1030
25845	14.99	-7.57	19.74	-1990.38	-2157.87	1632.361	1030
25850	14.40	-7.85	19.72	-1990.93	-2158.08	1632.366	1030
25855	14.64	-7.62	19.70	-1992.34	-2159.07	1632.371	1030
25860	15.00	-7.54	19.68	-1991.89	-2158.85	1632.376	1030
25865	14.71	-7.75	19.69	-1992.04	-2159.29	1632.381	1030
25870	14.68	-7.49	19.75	-1992.31	-2159.35	1632.386	1030
25875	14.49	-7.44	19.66	-1993.36	-2160.43	1632.391	1030
25880	14.38	-7.53	19.70	-1993.37	-2160.59	1632.396	1030
25885	14.85	-7.46	19.71	-1993.33	-2160.57	1632.401	1030
25890	14.47	-7.72	19.62	-1993.37	-2160.45	1632.406	1030
25895	14.63	-7.32	19.66	-1994.96	-2161.86	1632.412	1030
25900	14.34	-7.21	19.70	-1995.04	-2161.33	1632.416	1030
25905	14.42	-7.19	19.67	-1994.71	-2161.39	1632.421	1030
25910	14.25	-7.06	19.73	-1994.75	-2161.67	1632.425	1030
25915	14.50	-6.80	19.57	-1996.54	-2163.23	1632.432	1030
25920	14.40	-6.78	19.80	-1996.35	-2163.29	1632.435	1030
25925	14.62	-7.24	19.52	-1996.53	-2163.25	1632.441	1030
25930	14.56	-7.13	19.57	-1996.48	-2163.34	1632.446	1030
25935	14.40	-6.95	19.67	-1997.61	-2163.70	1632.453	1030
25940	14.31	-6.75	19.67	-1997.89	-2164.68	1632.456	1030
25945	15.49	-6.73	19.36	-1998.79	-2164.89	1632.463	1030
25950	14.55	-6.87	19.57	-1997.73	-2164.90	1632.466	1030
25955	14.55	-6.60	19.54	-1998.67	-2165.19	1632.471	1030
25960	14.42	-6.61	19.58	-1999.25	-2166.06	1632.476	1030
25965	14.46	-6.35	19.61	-1999.40	-2166.49	1632.481	1030
25970	14.14	-6.58	19.55	-2000.02	-2166.62	1632.486	1030
25975	14.47	-6.35	19.59	-1999.95	-2166.43	1632.491	1030
25980	14.38	-6.03	19.74	-1999.93	-2166.39	1632.497	1030
25985	14.13	-6.35	19.64	-2000.06	-2165.90	1632.501	1030
25990	14.11	-6.42	19.63	-1999.98	-2165.70	1632.506	1030
25995	14.19	-6.36	19.63	-2000.10	-2165.92	1632.510	1030
26000	14.13	-6.02	19.57	-2001.92	-2167.44	1632.517	1030
26005	14.43	-6.15	19.46	-2001.90	-2166.68	1632.521	1030
26010	14.22	-6.04	19.56	-2001.86	-2167.44	1632.527	1030
26015	13.85	-6.68	19.39	-2002.09	-2167.33	1632.530	1030
26020	14.04	-5.98	19.49	-2003.16	-2168.47	1632.536	1030
26025	14.07	-5.78	19.61	-2003.22	-2168.91	1632.540	1030
26030	14.53	-5.92	19.36	-2004.10	-2169.17	1632.546	1030
26035	13.91	-5.72	19.57	-2004.28	-2168.90	1632.550	1030
26040	13.84	-5.83	19.60	-2004.48	-2169.02	1632.558	1030
26045	14.32	-5.73	19.48	-2004.12	-2168.81	1632.561	1030
26050	14.05	-5.96	19.40	-2004.31	-2168.76	1632.566	1030
26055	14.07	-5.82	19.50	-2004.25	-2168.75	1632.571	1030
26060	13.95	-5.77	19.42	-2005.33	-2169.28	1632.577	1030
26065	13.89	-5.78	19.35	-2006.75	-2170.57	1632.581	1030
26070	13.74	-5.61	19.44	-2006.96	-2170.62	1632.586	1030
26075	13.73	-5.64	19.42	-2006.46	-2170.30	1632.591	1030
26080	14.10	-5.41	19.52	-2006.70	-2170.14	1632.596	1030
26085	13.87	-5.57	19.39	-2006.48	-2170.46	1632.601	1030
26090	13.70	-5.44	19.41	-2006.98	-2170.93	1632.606	1030
26095	13.79	-5.14	19.43	-2008.89	-2172.22	1632.611	1030
26100	13.31	-5.12	19.51	-2008.61	-2172.03	1632.616	1030
26105	13.94	-5.45	19.30	-2008.97	-2171.86	1632.622	1030
26110	13.87	-5.29	19.36	-2008.69	-2171.98	1632.625	1030
26115	14.05	-5.24	19.33	-2008.70	-2171.83	1632.631	1030
26120	13.57	-5.24	19.30	-2009.02	-2171.79	1632.636	1030
26125	13.79	-5.05	19.29	-2010.71	-2173.42	1632.641	1030
26130	13.63	-4.82	19.31	-2011.04	-2173.27	1632.646	1030
26135	13.78	-5.88	19.03	-2011.02	-2173.19	1632.652	1030
26140	13.99	-5.14	19.24	-2011.07	-2173.27	1632.655	1030
26145	13.81	-5.02	19.25	-2011.17	-2172.97	1632.661	1030
26150	14.05	-4.93	19.31	-2011.00	-2173.00	1632.665	1030
26155	14.00	-4.94	19.29	-2010.93	-2172.70	1632.671	1030
26160	13.66	-4.92	19.28	-2010.97	-2172.93	1632.675	1030
26165	13.66	-4.57	19.40	-2012.88	-2174.24	1632.681	1030
26170	13.48	-4.45	19.25	-2013.31	-2174.36	1632.686	1030
26175	13.45	-5.49	19.15	-2012.86	-2175.35	1632.693	1030
26180	13.31	-4.51	19.33	-2013.52	-2174.39	1632.696	1030
26185	13.58	-4.48	19.37	-2013.55	-2174.72	1632.701	1030
26190	13.74	-4.77	19.24	-2013.48	-2174.77	1632.706	1030
26195	13.75	-4.36	19.16	-2015.36	-2175.82	1632.712	1030
26200	13.19	-4.02	19.38	-2016.33	-2177.48	1632.716	1030
26205	13.38	-4.15	19.28	-2016.49	-2177.54	1632.721	1030
26210	13.44	-4.24	19.21	-2016.32	-2177.32	1632.726	1030
26215	13.69	-4.44	19.23	-2016.37	-2177.58	1632.731	1030
26220	13.25	-4.18	19.19	-2016.57	-2177.41	1632.736	1030
26225	13.46	-4.37	19.05	-2016.86	-2178.18	1632.741	1030
26230	13.01	-4.05	19.18	-2018.57	-2179.38	1632.746	1030
26235	13.47	-3.66	19.13	-2018.64	-2179.16	1632.751	1030
26240	13.09	-3.97	19.16	-2018.93	-2178.98	1632.757	1030
26245	12.72	-3.86	19.28	-2018.63	-2179.40	1632.761	1030
26250	13.41	-3.96	19.14	-2018.67	-2178.91	1632.766	1030
26255	13.34	-3.76	19.30	-2018.71	-2179.29	1632.771	1031
26260	13.30	-3.54	19.10	-2020.66	-2180.93	1632.776	1031
26265	13.34	-3.86	19.18	-2020.51	-2180.77	1632.780	1031
26270	13.58	-3.63	19.05	-2020.90	-2180.74	1632.786	1031
26275	13.33	-3.93	19.02	-2020.84	-2180.70	1632.790	1031
26280	13.14	-3.84	19.08	-2021.09	-2180.56	1632.796	1031
26285	13.31	-3.71	19.14	-2020.77	-2180.49	1632.800	1031
26290	13.35	-3.92	19.06	-2020.52	-2180.00	1632.806	1031
26295	12.82	-3.99	19.18	-2020.48	-2180.06	1632.811	1031
26300	13.07	-4.62	19.08	-2020.38	-2179.34	1632.818	1031
26305	13.24	-3.81	19.20	-2020.36	-2179.55	1632.821	1031
26310	13.44	-3.72	19.19	-2020.52	-2179.56	1632.826	1031
26315	13.15	-4.12	19.12	-2020.55	-2179.74	1632.831	1031
26320	13.28	-4.07	19.13	-2018.02	-2179.83	1632.836	1031
26325	13.23	-4.07	19.23	-2016.63	-2180.13	1632.841	1031
26330	13.17	-4.26	19.16	-2016.48	-2179.76	1632.846	1031
26335	13.57	-4.05	19.14	-2016.57	-2179.86	1632.851	1031
26340	13.00	-4.33	19.09	-2016.77	-2179.84	1632.856	1031
26345	13.18	-4.22	19.12	-2016.75	-2180.05	1632.862	1031
26350	13.21	-3.72	19.29	-2016.66	-2179.61	1632.866	1031
26355	13.40	-4.06	19.18	-2016.61	-2179.51	1632.871	1031
26360	13.71	-4.06	19.26	-2015.71	-2178.26	1632.876	1031
26365	13.27	-4.66	19.32	-2013.74	-2176.43	1632.881	1031
26370	13.44	-4.35	19.35	-2013.93	-2176.27	1632.885	1031
26375	13.38	-4.58	19.31	-2013.99	-2175.64	1632.892	1031
26380	13.88	-4.29	19.30	-2013.65	-2175.42	1632.896	1031
26385	13.32	-4.34	19.36	-2013.80	-2175.13	1632.901	1031
26390	13.47	-4.78	19.20	-2013.98	-2175.50	1632.905	1031
26395	14.16	-4.67	19.20	-2012.06	-2174.03	1632.911	1031
26400	13.43	-5.09	19.35	-2011.38	-2173.65	1632.915	1031
26405	13.81	-5.57	19.16	-2011.28	-2174.20	1632.923	1031
26410	13.87	-4.98	19.25	-2011.47	-2173.96	1632.926	1031
26415	14.16	-5.09	19.17	-2011.33	-2173.69	1632.931	1031
26420	13.78	-4.88	19.28	-2011.76	-2173.50	1632.936	1031
26425	13.63	-4.94	19.50	-2009.62	-2172.26	1632.942	1031
26430	13.89	-5.37	19.27	-2009.34	-2171.93	1632.945	1031
26435	13.84	-5.31	19.22	-2009.24	-2171.72	1632.951	1031
26440	13.70	-5.51	19.28	-2009.58	-2171.76	1632.956	1031
26445	13.85	-5.44	19.28	-2009.46	-2171.85	1632.961	1031
26450	13.98	-5.25	19.32	-2009.33	-2171.48	1632.966	1031
26455	14.11	-5.59	19.27	-2007.93	-2171.44	1632.971	1031
26460	14.09	-5.50	19.33	-2007.10	-2171.03	1632.976	1031
26465	14.13	-5.35	19.31	-2007.20	-2171.39	1632.981	1031
26470	13.79	-5.24	19.43	-2007.45	-2171.32	1632.986	1031
26475	13.58	-5.52	19.36	-2007.08	-2171.16	1632.991	1031
26480	13.75	-5.67	19.30	-2007.09	-2171.42	1632.996	1031
26485	13.81	-5.37	19.45	-2006.92	-2170.96	1633.001	1031
26490	13.40	-5.70	19.40	-2007.07	-2171.00	1633.006	1031
26495	13.90	-5.80	19.33	-2006.33	-2171.32	1633.011	1031
26500	13.86	-5.78	19.48	-2004.31	-2171.28	1633.016	1031
26505	13.97	-5.79	19.46	-2004.18	-2171.32	1633.020	1031
26510	14.23	-5.47	19.59	-2003.99	-2171.08	1633.027	1031
26515	14.03	-5.61	19.59	-2004.22	-2171.04	1633.030	1031
26520	13.79	-5.88	19.51	-2004.13	-2170.73	1633.036	1031
26525	14.20	-5.57	19.41	-2004.17	-2170.70	1633.041	1031
26530	14.02	-6.12	19.51	-2002.33	-2168.21	1633.046	1031
26535	14.15	-6.13	19.61	-2001.97	-2167.83	1633.050	1031
26540	14.11	-6.08	19.50	-2002.03	-2168.21	1633.058	1031
26545	14.16	-6.44	19.49	-2002.04	-2167.60	1633.060	1031
26550	14.16	-5.96	19.67	-2002.08	-2167.00	1633.066	1031
26555	14.48	-6.23	19.51	-2002.00	-2167.38	1633.070	1031
26560	14.38	-6.31	19.64	-2000.35	-2165.45	1633.077	1031
26565	14.13	-6.74	19.48	-1999.72	-2165.43	1633.081	1031
26570	14.32	-6.56	19.57	-1999.93	-2164.04	1633.088	1031
26575	14.12	-6.49	19.67	-1999.69	-2165.51	1633.091	1031
26580	14.32	-6.74	19.59	-1999.39	-2165.36	1633.096	1031
26585	14.15	-6.33	19.66	-1999.68	-2164.90	1633.101	1031
26590	14.33	-6.43	19.63	-1998.79	-2164.33	1633.106	1031
26595	14.57	-6.91	19.51	-1997.73	-2164.35	1633.111	1031
26600	14.38	-7.15	19.54	-1997.75	-2164.33	1633.116	1031
26605	14.56	-6.86	19.47	-1997.82	-2163.84	1633.121	1031
26610	14.36	-6.59	19.61	-1997.86	-2163.65	1633.126	1031
26615	14.31	-6.60	19.70	-1997.79	-2163.71	1633.131	1031
26620	14.31	-6.86	19.71	-1996.81	-2163.21	1633.136	1031
26625	14.45	-7.03	19.71	-1995.61	-2161.90	1633.141	1031
26630	14.33	-6.90	19.79	-1995.86	-2161.76	1633.146	1031
26635	14.69	-7.11	19.65	-1995.66	-2161.80	1633.151	1031
26640	14.64	-7.17	19.67	-1995.47	-2161.74	1633.155	1031
26645	14.51	-6.91	19.70	-1995.97	-2161.43	1633.162	1031
26650	14.47	-7.10	19.66	-1995.52	-2161.23	1633.165	1031
26655	14.56	-6.98	19.69	-1995.51	-2161.17	1633.171	1031
26660	14.43	-6.89	19.79	-1995.02	-2160.97	1633.176	1031
26665	14.93	-7.52	19.66	-1993.12	-2158.52	1633.181	1031
26670	14.49	-7.66	19.75	-1992.36	-2158.32	1633.185	1031
26675	14.40	-7.45	19.85	-1992.67	-2158.22	1633.193	1031
26680	14.78	-7.50	19.79	-1992.61	-2158.35	1633.195	1031
26685	14.79	-7.67	19.67	-1992.73	-2158.63	1633.201	1031
26690	14.16	-7.80	19.71	-1992.68	-2158.24	1633.205	1031
26695	14.80	-8.31	19.62	-1990.74	-2156.49	1633.211	1031
26700	15.06	-7.54	19.88	-1990.54	-2156.25	1633.216	1031
26705	14.60	-8.17	19.89	-1990.24	-2156.65	1633.223	1031
26710	14.71	-8.02	19.80	-1990.37	-2155.95	1633.226	1031
26715	15.04	-8.01	19.68	-1990.35	-2156.02	1633.231	1031
26720	14.68	-8.06	19.77	-1990.34	-2155.95	1633.236	1031
26725	14.74	-7.97	19.75	-1989.31	-2155.76	1633.241	1031
26730	14.90	-8.15	19.81	-1988.89	-2155.88	1633.246	1031
26735	14.74	-8.21	19.84	-1988.51	-2155.81	1633.251	1031
26740	15.07	-8.18	19.73	-1988.69	-2155.60	1633.256	1031
26745	14.78	-8.09	19.94	-1988.32	-2155.67	1633.261	1031
26750	14.91	-8.27	19.73	-1988.27	-2155.29	1633.266	1031
26755	14.51	-8.32	19.87	-1987.74	-2154.99	1633.271	1031
26760	14.72	-8.70	19.80	-1986.58	-2153.33	1633.276	1031
26765	14.93	-8.33	19.90	-1986.51	-2153.03	1633.280	1031
26770	14.99	-8.72	19.76	-1985.90	-2153.23	1633.287	1031
26775	14.63	-8.81	19.74	-1986.21	-2153.38	1633.291	1031
26780	14.78	-8.62	19.86	-1986.07	-2153.63	1633.296	1031
26785	15.01	-8.49	19.87	-1986.25	-2153.43	1633.300	1031
26790	15.16	-8.55	19.94	-1984.41	-2152.02	1633.306	1031
26795	15.20	-8.71	19.93	-1984.04	-2151.97	1633.310	1031
26800	15.10	-9.01	19.88	-1983.68	-2152.09	1633.316	1031
26805	15.09	-8.80	19.85	-1983.91	-2151.77	1633.321	1031
26810	16.05	-8.83	19.84	-1983.28	-2151.18	1633.328	1031
26815	15.02	-9.02	19.84	-1983.69	-2151.45	1633.331	1031
26820	15.09	-8.59	20.01	-1983.76	-2151.47	1633.336	1031
26825	14.90	-8.84	19.95	-1983.57	-2151.61	1633.341	1031
26830	15.56	-8.87	20.05	-1981.54	-2149.80	1633.346	1031
26835	15.26	-9.38	19.95	-1980.79	-2148.90	1633.351	1031
26840	15.49	-8.97	20.05	-1980.83	-2149.00	1633.356	1031
26845	15.25	-8.89	20.13	-1980.99	-2148.68	1633.361	1031
26850	14.98	-9.45	19.91	-1980.58	-2150.22	1633.366	1031
26855	15.43	-9.35	19.93	-1980.65	-2148.96	1633.371	1031
26860	15.08	-9.19	20.09	-1979.90	-2148.22	1633.376	1031
26865	15.46	-9.58	19.98	-1978.94	-2147.61	1633.381	1031
26870	15.35	-9.79	20.02	-1978.91	-2146.84	1633.386	1031
26875	15.32	-9.73	20.01	-1978.58	-2148.26	1633.392	1031
26880	15.43	-9.70	20.06	-1978.91	-2147.83	1633.396	1031
26885	15.41	-9.98	19.86	-1978.59	-2147.71	1633.401	1031
26890	15.75	-9.48	19.97	-1978.05	-2147.68	1633.405	1031
26895	15.50	-9.89	20.12	-1976.61	-2146.31	1633.411	1031
26900	15.36	-10.25	19.92	-1976.32	-2146.16	1633.416	1031
26905	15.64	-10.06	19.98	-1976.48	-2145.43	1633.422	1031
26910	15.65	-9.85	19.98	-1976.40	-2146.21	1633.426	1031
26915	15.42	-10.12	19.98	-1976.09	-2145.65	1633.431	1031
26920	15.65	-9.82	20.05	-1976.10	-2145.37	1633.435	1031
26925	15.62	-9.91	20.12	-1974.24	-2143.90	1633.443	1031
26930	15.60	-10.32	20.02	-1974.09	-2143.82	1633.445	1031
26935	15.65	-9.99	20.19	-1974.19	-2143.74	1633.451	1031
26940	15.56	-10.27	20.16	-1974.09	-2143.70	1633.456	1031
26945	15.32	-10.14	20.14	-1974.14	-2143.87	1633.461	1031
26950	15.64	-10.42	20.11	-1973.96	-2143.86	1633.466	1031
26955	15.20	-10.44	19.98	-1973.04	-2143.89	1633.472	1031
26960	15.69	-10.62	20.19	-1972.41	-2143.96	1633.476	1031
26965	15.44	-10.01	20.10	-1972.20	-2143.98	1633.481	1031
26970	15.55	-10.23	20.12	-1972.75	-2143.38	1633.486	1031
26975	15.58	-9.91	20.03	-1972.93	-2143.76	1633.491	1031
26980	15.58	-10.56	20.14	-1972.53	-2143.53	1633.496	1031
26985	15.69	-10.41	20.02	-1972.60	-2143.43	1633.501	1031
26990	15.88	-11.07	20.22	-1969.89	-2141.21	1633.506	1031
26995	15.89	-10.57	20.29	-1969.86	-2141.40	1633.510	1031
27000	15.34	-11.44	20.23	-1969.80	-2140.98	1633.516	1031
27005	14.97	-10.11	20.15	-1969.88	-2141.43	1633.520	1031
27010	15.83	-11.42	20.13	-1969.75	-2141.21	1633.527	1031
27015	15.54	-10.38	20.11	-1969.76	-2141.11	1633.530	1031
27020	16.02	-10.95	20.30	-1969.76	-2140.91	1633.536	1031
27025	15.73	-10.88	20.08	-1969.53	-2140.47	1633.540	1031
27030	15.70	-11.37	20.30	-1967.13	-2138.62	1633.546	1031
27035	15.49	-11.01	20.15	-1966.72	-2138.25	1633.551	1031
27040	16.99	-10.35	20.24	-1966.42	-2138.97	1633.558	1031
27045	15.86	-10.82	20.22	-1966.80	-2138.03	1633.561	1031
27050	15.88	-11.67	20.47	-1966.76	-2138.10	1633.566	1031
27055	15.44	-11.21	20.21	-1966.44	-2138.25	1633.571	1031
27060	15.78	-11.33	20.45	-1965.08	-2137.64	1633.576	1031
27065	16.48	-11.22	20.30	-1964.44	-2137.75	1633.581	1031
27070	16.13	-11.51	20.41	-1964.40	-2137.54	1633.586	1031
27075	15.51	-11.76	20.29	-1964.39	-2137.66	1633.591	1031
27080	16.19	-11.59	20.29	-1964.45	-2137.40	1633.596	1031
27085	16.04	-11.42	20.28	-1964.31	-2137.56	1633.601	1031
27090	15.86	-11.80	20.29	-1963.47	-2136.99	1633.606	1031
27095	15.97	-11.59	20.36	-1962.24	-2135.38	1633.611	1031
27100	15.78	-11.84	20.52	-1962.08	-2135.60	1633.616	1031
27105	15.71	-11.55	20.43	-1962.15	-2135.16	1633.622	1031
27110	16.17	-11.85	20.33	-1962.09	-2134.48	1633.625	1031
27115	15.90	-11.66	20.36	-1962.22	-2134.62	1633.631	1031
27120	16.07	-11.84	20.45	-1962.04	-2134.61	1633.636	1031
27125	15.82	-11.95	20.47	-1960.19	-2132.96	1633.641	1031
27130	16.14	-12.15	20.50	-1959.96	-2132.54	1633.645	1031
27135	16.01	-12.28	20.34	-1960.09	-2132.76	1633.652	1031
27140	16.00	-12.37	20.36	-1960.07	-2133.16	1633.655	1031
27145	16.02	-12.47	20.35	-1959.81	-2132.80	1633.661	1031
27150	16.13	-12.58	20.35	-1959.81	-2132.88	1633.666	1031
27155	16.22	-12.43	20.44	-1958.14	-2130.89	1633.672	1031
27160	16.40	-12.83	20.37	-1957.55	-2130.81	1633.676	1031
27165	16.20	-12.48	20.51	-1957.71	-2130.79	1633.681	1031
27170	16.18	-12.67	20.46	-1957.81	-2130.53	1633.686	1031
27175	16.25	-12.70	20.41	-1957.42	-2130.58	1633.692	1031
27180	16.32	-12.85	20.39	-1957.57	-2131.02	1633.696	1031
27185	16.05	-12.87	20.33	-1957.34	-2131.14	1633.701	1030
27190	16.24	-12.46	20.43	-1957.48	-2131.23	1633.706	1030
27195	16.42	-12.33	20.41	-1958.83	-2130.31	1633.711	1030
27200	15.85	-12.51	20.36	-1960.03	-2130.50	1633.716	1030
27205	16.23	-12.49	20.36	-1960.09	-2130.30	1633.721	1030
27210	16.35	-12.14	20.46	-1960.10	-2130.01	1633.727	1030
27215	16.32	-12.28	20.39	-1960.11	-2130.50	1633.731	1030
27220	15.93	-12.62	20.36	-1960.10	-2130.96	1633.736	1030
27225	16.18	-12.47	20.32	-1960.20	-2131.34	1633.740	1030
27230	16.10	-11.85	20.42	-1962.20	-2133.37	1633.746	1030
27235	15.81	-11.97	20.44	-1962.31	-2134.39	1633.751	1030
27240	15.76	-12.23	20.24	-1962.14	-2134.09	1633.757	1030
27245	16.01	-12.09	20.33	-1962.23	-2133.65	1633.760	1030
27250	15.63	-12.42	20.32	-1962.09	-2133.89	1633.766	1030
27255	15.98	-11.84	20.51	-1962.42	-2133.94	1633.770	1030
27260	15.80	-11.72	20.37	-1964.08	-2135.98	1633.776	1030
27265	16.07	-11.56	20.31	-1964.40	-2136.14	1633.780	1030
27270	16.13	-11.58	20.31	-1964.54	-2135.26	1633.787	1030
27275	15.91	-11.61	20.34	-1964.45	-2136.10	1633.791	1030
27280	15.78	-11.79	20.31	-1964.36	-2135.96	1633.796	1030
27285	15.89	-11.66	20.33	-1964.37	-2136.20	1633.801	1030
27290	15.66	-11.50	20.33	-1965.95	-2137.87	1633.806	1030
27295	15.82	-11.05	20.38	-1966.56	-2138.51	1633.811	1030
27300	16.04	-11.11	20.38	-1966.31	-2138.87	1633.817	1030
27305	16.03	-11.28	20.27	-1966.49	-2137.96	1633.821	1030
27310	15.76	-11.59	20.19	-1966.56	-2138.13	1633.826	1030
27315	16.18	-11.04	20.32	-1966.68	-2138.30	1633.831	1030
27320	15.72	-11.20	20.27	-1966.60	-2138.33	1633.836	1030
27325	16.19	-11.18	20.23	-1966.55	-2137.94	1633.841	1030
27330	15.72	-11.22	20.27	-1967.24	-2138.69	1633.846	1030
27335	15.41	-10.86	20.26	-1969.42	-2140.64	1633.851	1030
27340	15.54	-10.77	20.24	-1969.51	-2140.76	1633.855	1030
27345	15.24	-11.06	20.27	-1969.27	-2140.35	1633.862	1030
27350	15.86	-11.02	20.14	-1969.09	-2140.42	1633.865	1030
27355	15.54	-11.08	20.19	-1969.57	-2140.42	1633.871	1030
27360	15.72	-11.05	20.13	-1969.45	-2140.68	1633.875	1030
27365	15.60	-10.61	20.17	-1971.53	-2142.25	1633.881	1030
27370	15.42	-10.53	20.19	-1971.84	-2142.63	1633.885	1030
27375	15.61	-10.57	20.14	-1971.53	-2142.57	1633.892	1030
27380	15.46	-10.14	20.28	-1971.76	-2142.42	1633.896	1030
27385	15.49	-10.44	20.15	-1971.50	-2142.15	1633.901	1030
27390	15.37	-10.53	20.15	-1971.55	-2142.55	1633.906	1030
27395	15.83	-10.26	20.00	-1973.28	-2144.50	1633.911	1030
27400	15.44	-10.17	20.10	-1973.72	-2144.79	1633.916	1030
27405	15.49	-10.57	20.03	-1973.77	-2146.10	1633.923	1030
27410	15.77	-10.12	20.13	-1973.36	-2144.66	1633.926	1030
27415	15.73	-10.15	20.07	-1973.49	-2144.38	1633.932	1030
27420	15.50	-10.39	20.03	-1973.71	-2144.36	1633.936	1030
27425	15.56	-10.15	20.11	-1975.20	-2144.01	1633.941	1030
27430	15.25	-9.90	20.19	-1975.98	-2144.23	1633.946	1030
27435	15.34	-9.85	20.13	-1975.86	-2143.89	1633.951	1030
27440	15.38	-10.07	20.04	-1975.85	-2144.45	1633.956	1030
27445	15.54	-10.01	20.06	-1975.95	-2144.99	1633.961	1030
27450	15.52	-10.31	19.95	-1976.15	-2144.78	1633.966	1030
27455	15.52	-9.66	20.21	-1976.31	-2145.33	1633.971	1030
27460	15.42	-9.70	20.02	-1978.10	-2147.06	1633.976	1030
27465	15.65	-9.64	19.93	-1978.41	-2147.06	1633.980	1030
27470	15.65	-9.78	19.97	-1977.91	-2146.84	1633.987	1030
27475	15.47	-9.71	20.00	-1978.16	-2146.82	1633.990	1030
27480	15.31	-9.63	20.05	-1978.07	-2147.21	1633.996	1030
27485	15.14	-9.78	20.11	-1978.27	-2146.99	1634.000	1030
27490	15.39	-9.64	19.93	-1979.93	-2148.53	1634.006	1030
27495	15.04	-9.45	20.02	-1980.26	-2148.55	1634.010	1030
27500	15.17	-9.49	19.98	-1980.31	-2148.39	1634.016	1030
27505	15.31	-9.47	19.93	-1980.11	-2148.44	1634.021	1030
27510	15.54	-9.38	19.92	-1980.14	-2149.04	1634.028	1030
27515	14.98	-9.44	20.03	-1980.18	-2148.41	1634.031	1030
27520	15.22	-9.51	19.96	-1980.28	-2148.11	1634.036	1030
27525	15.27	-9.34	19.98	-1980.25	-2148.33	1634.041	1030
27530	15.16	-8.80	20.07	-1982.30	-2150.38	1634.047	1030
27535	15.06	-8.83	19.97	-1983.00	-2151.32	1634.051	1030
27540	15.06	-9.12	19.89	-1983.13	-2151.02	1634.057	1030
27545	15.39	-8.97	19.84	-1982.80	-2150.58	1634.061	1030
27550	14.80	-9.02	19.94	-1983.13	-2151.49	1634.066	1030
27555	14.95	-8.95	19.95	-1983.10	-2151.13	1634.071	1030
27560	14.89	-8.94	19.84	-1983.97	-2152.02	1634.076	1030
27565	14.84	-8.66	19.87	-1984.96	-2153.60	1634.081	1030
27570	14.99	-8.59	19.87	-1985.18	-2153.58	1634.086	1030
27575	15.06	-8.44	19.89	-1985.39	-2153.24	1634.092	1030
27580	14.69	-8.50	19.96	-1985.44	-2153.48	1634.095	1030
27585	15.15	-8.65	19.84	-1985.53	-2153.02	1634.101	1030
27590	15.08	-8.77	19.78	-1985.34	-2153.27	1634.105	1030
27595	15.08	-8.08	19.82	-1987.28	-2155.59	1634.111	1030
27600	15.12	-8.17	19.78	-1987.42	-2155.18	1634.115	1030
27605	14.75	-8.10	19.90	-1987.44	-2154.99	1634.122	1030
27610	15.03	-8.10	19.84	-1987.44	-2154.52	1634.126	1030
27615	14.82	-8.30	19.84	-1987.19	-2154.38	1634.131	1030
27620	14.66	-8.30	19.91	-1987.39	-2154.46	1634.135	1030
27625	14.81	-8.04	19.80	-1989.13	-2156.39	1634.141	1030
27630	14.82	-7.92	19.76	-1989.63	-2156.76	1634.146	1030
27635	14.70	-7.99	19.76	-1989.44	-2157.15	1634.151	1030
27640	15.17	-7.91	19.73	-1989.56	-2156.80	1634.156	1030
27645	15.05	-8.03	19.73	-1989.46	-2156.92	1634.161	1030
27650	14.59	-8.02	19.73	-1989.50	-2157.15	1634.166	1030
27655	15.16	-7.66	19.81	-1989.83	-2157.02	1634.171	1030
27660	14.69	-8.03	19.71	-1990.00	-2157.01	1634.176	1030
27665	14.55	-7.89	19.75	-1990.16	-2156.96	1634.182	1030
27670	14.69	-7.81	19.79	-1990.04	-2156.73	1634.186	1030
27675	14.77	-7.89	19.76	-1989.86	-2157.05	1634.191	1030
27680	14.43	-7.88	19.82	-1989.94	-2157.12	1634.153	1030
27685	14.30	-7.72	19.86	-1990.02	-2156.64	1634.157	1030
27690	14.75	-7.61	19.87	-1989.93	-2156.78	1634.162	1030
27695	14.49	-7.82	19.82	-1989.87	-2157.40	1634.167	1030
27700	14.42	-7.62	19.76	-1991.68	-2158.45	1634.172	1030
27705	14.31	-7.47	19.86	-1991.68	-2158.95	1634.177	1030
27710	14.79	-7.44	19.79	-1991.50	-2158.58	1634.183	1030
27715	14.41	-7.85	19.67	-1991.75	-2158.88	1634.187	1030
27720	14.85	-7.59	19.65	-1991.99	-2159.11	1634.193	1030
27725	14.53	-7.56	19.78	-1991.85	-2158.89	1634.197	1030
27730	14.28	-7.41	19.72	-1993.75	-2160.33	1634.203	1030
27735	14.43	-7.66	19.53	-1994.10	-2160.91	1634.207	1030
27740	14.67	-6.92	19.83	-1993.68	-2160.99	1634.214	1030
27745	14.76	-7.22	19.67	-1994.08	-2160.68	1634.217	1030
27750	14.38	-7.35	19.70	-1993.97	-2160.94	1634.223	1030
27755	14.41	-7.23	19.72	-1993.96	-2161.33	1634.227	1030
27760	14.27	-7.14	19.62	-1995.82	-2162.30	1634.233	1030
27765	14.21	-6.93	19.67	-1996.25	-2162.49	1634.237	1030
27770	14.36	-6.76	19.68	-1996.16	-2162.29	1634.244	1030
27775	14.33	-7.11	19.58	-1996.00	-2162.03	1634.248	1030
27780	14.25	-6.93	19.65	-1995.97	-2162.11	1634.253	1030
27785	14.33	-6.79	19.66	-1996.21	-2162.00	1634.257	1030
27790	14.20	-6.55	19.71	-1997.18	-2162.48	1634.263	1030
27795	14.07	-6.61	19.68	-1998.35	-2163.64	1634.267	1030
27800	14.46	-6.57	19.61	-1998.21	-2163.57	1634.272	1030
27805	14.11	-6.49	19.72	-1998.16	-2163.66	1634.277	1030
27810	15.04	-6.25	19.65	-1998.24	-2164.26	1634.285	1030
27815	14.86	-6.42	19.59	-1998.30	-2163.81	1634.287	1030
27820	14.55	-6.63	19.55	-1998.36	-2164.13	1634.292	1030
27825	14.45	-6.67	19.53	-1998.47	-2163.73	1634.298	1030
27830	14.51	-6.39	19.57	-1999.01	-2164.01	1634.302	1030
27835	13.91	-6.12	19.60	-2000.62	-2166.12	1634.307	1030
27840	14.22	-6.33	19.49	-2000.97	-2166.43	1634.312	1030
27845	13.79	-6.45	19.51	-2000.96	-2165.92	1634.319	1030
27850	13.77	-6.37	19.57	-2000.88	-2165.98	1634.322	1030
27855	14.00	-6.19	19.59	-2001.17	-2165.90	1634.327	1030
27860	14.16	-6.42	19.52	-2001.37	-2166.39	1634.332	1030
27865	14.35	-5.67	19.52	-2003.17	-2168.21	1634.337	1030
27870	14.15	-5.87	19.46	-2003.41	-2167.76	1634.342	1030
27875	14.20	-5.65	19.57	-2003.29	-2168.37	1634.349	1030
27880	14.18	-5.90	19.44	-2003.34	-2168.01	1634.352	1030
27885	14.15	-5.97	19.44	-2003.36	-2167.75	1634.357	1030
27890	13.86	-5.88	19.51	-2003.65	-2167.10	1634.362	1030
27895	14.34	-5.58	19.36	-2005.05	-2169.36	1634.367	1030
27900	13.89	-5.50	19.46	-2005.54	-2169.49	1634.372	1030
27905	13.60	-6.20	19.29	-2005.71	-2168.93	1634.380	1030
27910	14.31	-5.45	19.42	-2005.46	-2169.69	1634.382	1030
27915	13.83	-5.37	19.59	-2005.39	-2169.68	1634.388	1030
27920	13.86	-5.59	19.49	-2005.63	-2169.24	1634.392	1030
27925	13.98	-5.60	19.30	-2007.08	-2170.53	1634.398	1030
27930	14.09	-5.61	19.30	-2007.46	-2170.86	1634.402	1030
27935	13.76	-5.22	19.53	-2007.75	-2170.71	1634.408	1030
27940	14.00	-5.17	19.46	-2007.72	-2170.70	1634.413	1030
27945	13.70	-5.43	19.34	-2007.69	-2171.11	1634.418	1030
27950	13.74	-5.56	19.34	-2007.93	-2171.00	1634.422	1030
27955	13.61	-5.53	19.25	-2009.08	-2171.57	1634.428	1030
27960	13.91	-4.83	19.40	-2009.91	-2173.23	1634.432	1030
27965	13.90	-5.01	19.34	-2010.13	-2173.11	1634.438	1030
27970	13.68	-4.86	19.44	-2009.97	-2173.05	1634.442	1030
27975	13.81	-5.03	19.35	-2010.06	-2172.61	1634.447	1030
27980	13.96	-4.79	19.45	-2010.29	-2172.55	1634.453	1030
27985	13.35	-5.21	19.38	-2010.18	-2172.36	1634.457	1030
27990	13.62	-5.29	19.33	-2010.20	-2172.00	1634.462	1030
27995	13.58	-5.15	19.41	-2010.52	-2172.23	1634.467	1030
28000	14.16	-4.96	19.13	-2012.97	-2174.73	1634.472	1030
28005	14.04	-5.07	19.09	-2013.47	-2174.73	1634.477	1030
28010	13.87	-4.40	19.40	-2013.24	-2174.85	1634.483	1030
28015	13.52	-4.90	19.29	-2013.12	-2174.30	1634.487	1030
28020	13.47	-4.79	19.28	-2013.03	-2174.29	1634.493	1030
28025	13.53	-4.64	19.30	-2013.27	-2174.72	1634.497	1030
28030	13.84	-4.32	19.21	-2015.27	-2176.94	1634.502	1030
28035	13.95	-4.39	19.14	-2015.52	-2177.30	1634.507	1030
28040	14.21	-3.57	19.39	-2015.66	-2177.69	1634.514	1030
28045	13.47	-4.34	19.24	-2015.45	-2176.77	1634.517	1030
28050	13.52	-4.22	19.24	-2015.58	-2176.91	1634.523	1030
28055	13.34	-4.49	19.21	-2015.58	-2177.04	1634.527	1030
28060	13.73	-3.98	19.15	-2017.12	-2179.15	1634.533	1030
28065	13.41	-4.03	19.15	-2017.60	-2179.24	1634.537	1030
28070	13.28	-3.91	19.22	-2017.63	-2178.98	1634.544	1030
28075	13.45	-3.79	19.28	-2017.55	-2179.18	1634.547	1030
28080	13.41	-4.07	19.16	-2017.69	-2179.28	1634.553	1030
28085	13.33	-4.06	19.25	-2017.69	-2179.45	1634.557	1030
28090	13.04	-3.80	19.26	-2018.79	-2179.92	1634.563	1030
28095	13.28	-3.52	19.24	-2019.90	-2180.62	1634.567	1030
28100	13.26	-3.66	19.16	-2019.97	-2180.63	1634.573	1030
28105	13.35	-3.64	19.15	-2019.43	-2180.97	1634.578	1030
28110	13.36	-3.68	19.11	-2019.88	-2180.99	1634.582	1031
28115	13.52	-3.56	19.15	-2019.84	-2180.73	1634.587	1031
28120	12.87	-3.51	19.30	-2019.05	-2180.84	1634.592	1031
28125	13.48	-3.26	19.38	-2017.95	-2180.38	1634.597	1031
28130	13.39	-3.84	19.16	-2017.78	-2180.28	1634.603	1031
28135	13.65	-4.08	19.07	-2017.84	-2180.17	1634.607	1031
28140	13.61	-3.59	19.27	-2018.04	-2180.06	1634.612	1031
28145	13.38	-4.06	19.13	-2018.08	-2179.75	1634.618	1031
28150	13.65	-3.90	19.18	-2017.83	-2179.42	1634.622	1031
28155	13.04	-4.01	19.25	-2018.08	-2179.65	1634.627	1031
28160	13.46	-3.84	19.25	-2017.55	-2179.40	1634.632	1031
28165	13.49	-4.55	19.14	-2015.52	-2177.13	1634.637	1031
28170	13.49	-4.45	19.23	-2014.98	-2177.02	1634.642	1031
28175	13.11	-4.20	19.47	-2014.97	-2177.26	1634.649	1031
28180	13.70	-4.36	19.26	-2015.05	-2176.69	1634.652	1031
28185	13.33	-4.44	19.31	-2014.96	-2176.56	1634.657	1031
28190	13.36	-4.70	19.15	-2014.95	-2177.20	1634.662	1031
28195	13.63	-4.71	19.31	-2013.14	-2175.51	1634.667	1031
28200	13.79	-4.77	19.29	-2012.90	-2175.40	1634.672	1031
28205	13.64	-4.80	19.35	-2012.56	-2175.12	1634.680	1031
28210	13.74	-4.78	19.30	-2012.60	-2174.90	1634.682	1031
28215	13.41	-4.91	19.33	-2012.84	-2174.75	1634.688	1031
28220	13.73	-4.95	19.28	-2012.43	-2174.76	1634.692	1031
28225	13.71	-4.84	19.43	-2011.05	-2173.27	1634.698	1031
28230	13.72	-5.17	19.37	-2010.55	-2172.91	1634.702	1031
28235	13.60	-5.12	19.36	-2010.43	-2172.89	1634.708	1031
28240	13.73	-4.99	19.40	-2010.50	-2172.85	1634.713	1031
28245	13.71	-5.16	19.35	-2010.69	-2172.43	1634.718	1031
28250	13.96	-5.36	19.25	-2010.41	-2172.42	1634.722	1031
28255	14.02	-5.39	19.32	-2009.40	-2171.41	1634.728	1031
28260	13.71	-5.40	19.52	-2008.36	-2170.70	1634.732	1031
28265	13.91	-5.46	19.46	-2008.29	-2170.31	1634.738	1031
28270	13.92	-5.39	19.49	-2008.37	-2170.23	1634.742	1031
28275	13.76	-5.56	19.45	-2008.23	-2170.30	1634.748	1031
28280	13.86	-5.30	19.44	-2008.52	-2170.87	1634.753	1031
28285	14.05	-5.32	19.43	-2008.44	-2170.56	1634.757	1031
28290	13.55	-5.25	19.51	-2008.22	-2170.50	1634.763	1031
28295	14.08	-5.53	19.43	-2007.80	-2169.82	1634.767	1031
28300	14.08	-5.71	19.53	-2005.86	-2167.22	1634.772	1031
28305	13.90	-5.99	19.47	-2005.69	-2167.10	1634.777	1031
28310	13.81	-6.17	19.47	-2005.49	-2167.28	1634.782	1031
28315	14.38	-5.83	19.50	-2005.67	-2167.41	1634.787	1031
28320	13.92	-5.95	19.52	-2005.64	-2167.46	1634.793	1031
28325	13.93	-6.37	19.34	-2005.63	-2167.85	1634.797	1031
28330	13.75	-6.06	19.55	-2004.96	-2167.14	1634.802	1031
28335	14.23	-6.00	19.50	-2004.71	-2166.91	1634.807	1031
28340	13.87	-5.98	19.68	-2004.43	-2167.75	1634.814	1031
28345	14.43	-5.76	19.47	-2004.54	-2167.10	1634.817	1031
28350	13.89	-6.19	19.40	-2004.90	-2166.68	1634.823	1031
28355	14.30	-5.93	19.46	-2004.80	-2166.86	1634.827	1031
28360	14.29	-6.24	19.64	-2002.21	-2163.86	1634.833	1031
28365	14.25	-6.36	19.62	-2001.49	-2163.79	1634.837	1031
28370	14.11	-6.81	19.48	-2001.45	-2163.50	1634.843	1031
28375	14.37	-6.48	19.58	-2001.34	-2163.77	1634.847	1031
28380	14.11	-6.59	19.55	-2001.27	-2163.68	1634.853	1031
28385	14.15	-6.49	19.63	-2001.18	-2163.75	1634.857	1031
28390	14.36	-6.59	19.59	-2000.70	-2163.13	1634.863	1031
28395	14.68	-7.06	19.43	-1998.97	-2161.95	1634.867	1031
28400	14.14	-6.92	19.63	-1999.07	-2161.86	1634.873	1031
28405	14.72	-6.98	19.47	-1998.92	-2161.64	1634.878	1031
28410	14.28	-7.08	19.58	-1998.81	-2162.45	1634.882	1031
28415	14.37	-6.85	19.65	-1999.01	-2162.09	1634.887	1031
28420	14.28	-6.93	19.62	-1998.34	-2162.27	1634.892	1031
28425	14.29	-7.04	19.63	-1996.85	-2162.48	1634.897	1031
28430	14.29	-7.04	19.71	-1997.09	-2162.15	1634.903	1031
28435	14.41	-7.29	19.54	-1996.88	-2162.53	1634.907	1031
28440	14.43	-7.44	19.53	-1996.81	-2162.79	1634.912	1031
28445	14.23	-7.48	19.49	-1996.70	-2162.11	1634.918	1031
28450	14.30	-7.18	19.64	-1996.73	-2161.86	1634.922	1031
28455	14.37	-6.90	19.75	-1996.91	-2162.41	1634.927	1031
28460	14.33	-7.00	19.68	-1996.83	-2161.61	1634.932	1031
28465	14.74	-7.61	19.55	-1994.10	-2159.63	1634.937	1031
28470	14.15	-7.65	19.78	-1994.01	-2159.56	1634.942	1031
28475	14.62	-7.38	19.77	-1993.79	-2159.63	1634.949	1031
28480	14.57	-7.49	19.68	-1993.97	-2159.34	1634.952	1031
28485	14.98	-7.24	19.69	-1994.30	-2159.79	1634.957	1031
28490	14.42	-7.47	19.71	-1994.02	-2159.86	1634.962	1031
28495	14.14	-7.75	19.84	-1992.00	-2158.36	1634.968	1031
28500	14.78	-7.87	19.72	-1991.67	-2157.93	1634.972	1031
28505	14.25	-8.27	19.62	-1991.43	-2158.66	1634.979	1031
28510	14.66	-7.75	19.81	-1991.77	-2157.80	1634.982	1031
28515	14.71	-7.71	19.81	-1991.45	-2158.29	1634.988	1031
28520	14.52	-7.88	19.79	-1991.64	-2158.12	1634.992	1031
28525	14.93	-8.05	19.79	-1990.08	-2156.66	1634.998	1031
28530	14.51	-8.10	19.92	-1989.71	-2156.02	1635.002	1031
28535	14.88	-8.09	19.84	-1989.53	-2156.28	1635.008	1031
28540	15.00	-8.29	19.71	-1989.48	-2156.16	1635.013	1031
28545	14.69	-8.35	19.73	-1989.79	-2155.97	1635.018	1031
28550	14.83	-8.12	19.75	-1989.75	-2156.30	1635.022	1031
28555	14.77	-8.43	19.76	-1988.72	-2156.10	1635.028	1031
28560	14.75	-8.61	19.82	-1987.52	-2155.45	1635.032	1031
28565	14.83	-8.31	19.90	-1987.34	-2155.47	1635.038	1031
28570	14.73	-8.70	19.76	-1987.37	-2154.20	1635.042	1031
28575	15.23	-8.29	19.89	-1987.37	-2154.13	1635.047	1031
28580	14.53	-8.78	19.87	-1987.35	-2154.40	1635.053	1031
28585	14.87	-8.48	19.92	-1987.08	-2154.16	1635.057	1031
28590	15.10	-8.22	19.94	-1987.20	-2154.28	1635.062	1031
28595	15.36	-8.71	19.72	-1987.23	-2153.86	1635.067	1031
28600	14.89	-8.92	19.95	-1984.71	-2151.58	1635.072	1031
28605	15.14	-9.18	19.79	-1984.64	-2151.36	1635.077	1031
28610	15.15	-8.70	20.02	-1984.82	-2151.57	1635.084	1031
28615	15.58	-8.80	19.89	-1984.62	-2151.80	1635.087	1031
28620	15.05	-8.83	19.98	-1984.61	-2151.60	1635.092	1031
28625	15.02	-8.76	19.96	-1984.51	-2151.42	1635.097	1031
28630	15.17	-9.29	19.84	-1982.53	-2149.69	1635.103	1031
28635	15.24	-9.32	19.87	-1982.55	-2149.62	1635.107	1031
28640	14.76	-9.18	20.05	-1982.01	-2149.25	1635.114	1031
28645	15.43	-9.03	20.00	-1982.29	-2149.28	1635.117	1031
28650	15.18	-9.27	19.89	-1982.27	-2149.30	1635.123	1031
28655	15.68	-9.19	19.89	-1982.17	-2148.80	1635.127	1031
28660	15.03	-9.36	20.09	-1980.95	-2147.43	1635.133	1031
28665	14.92	-9.57	20.05	-1980.58	-2147.08	1635.137	1031
28670	15.13	-9.71	19.96	-1980.44	-2147.60	1635.143	1031
28675	15.36	-9.76	19.92	-1980.32	-2147.24	1635.147	1031
28680	15.46	-9.52	20.09	-1980.34	-2147.72	1635.153	1031
28685	15.29	-9.53	19.96	-1980.20	-2147.85	1635.157	1031
28690	15.10	-9.60	20.09	-1978.97	-2146.28	1635.163	1031
28695	15.63	-9.91	19.94	-1978.13	-2145.86	1635.167	1031
28700	15.29	-9.98	19.98	-1978.22	-2145.59	1635.173	1031
28705	15.49	-9.98	19.94	-1978.06	-2146.12	1635.177	1031
28710	14.93	-10.14	19.99	-1978.05	-2146.43	1635.183	1031
28715	15.45	-9.81	20.00	-1978.09	-2146.39	1635.187	1031
28720	15.37	-9.92	20.05	-1977.52	-2146.65	1635.192	1031
28725	15.45	-9.98	20.07	-1975.85	-2146.77	1635.197	1031
28730	15.53	-9.83	20.11	-1976.10	-2146.46	1635.202	1031
28735	15.41	-9.87	20.14	-1976.06	-2146.63	1635.207	1031
28740	15.60	-9.96	20.08	-1975.69	-2146.66	1635.212	1031
28745	15.33	-9.92	20.10	-1975.93	-2146.72	1635.218	1031
28750	15.46	-9.94	20.09	-1975.86	-2146.45	1635.222	1031
28755	15.16	-9.85	20.19	-1975.65	-2146.52	1635.227	1031
28760	15.65	-9.93	20.12	-1975.67	-2146.62	1635.232	1031
28765	15.39	-10.46	20.17	-1972.93	-2144.25	1635.237	1031
28770	15.71	-10.69	20.05	-1972.71	-2144.05	1635.242	1031
28775	15.07	-10.79	20.08	-1972.76	-2143.61	1635.249	1031
28780	15.93	-10.33	20.10	-1972.80	-2143.89	1635.252	1031
28785	15.40	-10.23	20.29	-1972.82	-2144.04	1635.258	1031
28790	15.56	-10.50	20.14	-1972.74	-2143.93	1635.262	1031
28795	15.66	-10.74	20.17	-1971.12	-2142.15	1635.268	1031
28800	15.77	-10.95	20.11	-1970.47	-2141.66	1635.272	1031
28805	15.04	-10.67	20.29	-1970.63	-2140.60	1635.280	1031
28810	15.64	-10.85	20.16	-1970.65	-2141.89	1635.282	1031
28815	15.57	-10.80	20.21	-1970.49	-2141.70	1635.288	1031
28820	15.61	-10.65	20.24	-1970.43	-2141.47	1635.292	1031
28825	15.67	-10.80	20.22	-1969.29	-2140.16	1635.298	1031
28830	15.66	-11.03	20.25	-1968.28	-2139.29	1635.302	1031
28835	15.22	-11.31	20.07	-1968.19	-2138.10	1635.310	1031
28840	15.67	-10.93	20.19	-1968.25	-2139.34	1635.312	1031
28845	15.62	-11.24	20.12	-1968.24	-2139.71	1635.318	1031
28850	15.63	-10.90	20.26	-1968.08	-2139.77	1635.322	1031
28855	15.55	-11.00	20.27	-1967.26	-2139.20	1635.327	1031
28860	15.63	-11.04	20.32	-1966.25	-2139.63	1635.332	1031
28865	16.18	-11.08	20.24	-1966.17	-2139.61	1635.337	1031
28870	16.05	-11.42	20.14	-1966.12	-2140.48	1635.342	1031
28875	15.65	-11.26	20.35	-1965.89	-2140.51	1635.347	1031
28880	15.56	-11.19	20.34	-1965.86	-2140.18	1635.354	1031
28885	15.98	-10.92	20.35	-1966.00	-2139.56	1635.357	1031
28890	16.07	-11.28	20.19	-1966.09	-2139.43	1635.362	1030
28895	15.98	-11.11	20.26	-1965.93	-2139.34	1635.367	1030
28900	15.68	-10.60	20.24	-1968.43	-2141.59	1635.372	1030
28905	15.66	-10.74	20.22	-1968.65	-2141.60	1635.377	1030
28910	16.41	-10.78	20.06	-1968.60	-2141.59	1635.384	1030
28915	16.06	-10.54	20.17	-1968.61	-2141.60	1635.387	1030
28920	16.10	-10.58	20.17	-1968.49	-2141.91	1635.392	1030
28925	15.74	-10.84	20.20	-1968.56	-2142.19	1635.397	1030
28930	15.81	-10.47	20.11	-1970.21	-2143.52	1635.402	1030
28935	15.56	-10.52	20.13	-1970.79	-2143.35	1635.407	1030
28940	16.25	-10.45	19.97	-1970.81	-2143.19	1635.415	1030
28945	15.72	-10.19	20.21	-1970.92	-2144.43	1635.417	1030
28950	15.50	-10.60	20.10	-1970.79	-2143.95	1635.423	1030
28955	15.68	-10.17	20.22	-1970.99	-2143.51	1635.427	1030
28960	15.98	-10.67	19.88	-1972.07	-2144.68	1635.433	1030
28965	15.29	-10.29	20.13	-1972.69	-2145.53	1635.437	1030
28970	15.55	-10.12	20.12	-1972.73	-2145.14	1635.443	1030
28975	15.60	-10.21	20.09	-1972.77	-2145.16	1635.447	1030
28980	15.74	-10.15	20.11	-1972.80	-2145.24	1635.452	1030
28985	15.37	-10.11	20.17	-1972.68	-2145.38	1635.457	1030
28990	15.50	-9.96	20.11	-1973.51	-2145.18	1635.462	1030
28995	15.35	-9.97	20.10	-1974.64	-2144.89	1635.467	1030
29000	15.60	-10.11	20.06	-1974.72	-2144.49	1635.473	1030
29005	15.31	-10.19	20.07	-1974.40	-2144.76	1635.478	1030
29010	15.89	-9.93	20.12	-1974.55	-2144.56	1635.482	1030
29015	15.24	-10.19	20.08	-1974.66	-2144.79	1635.487	1030
29020	15.41	-10.08	20.06	-1974.85	-2145.29	1635.492	1030
29025	15.47	-9.49	20.10	-1977.15	-2146.98	1635.497	1030
29030	15.40	-9.78	19.99	-1977.19	-2146.67	1635.502	1030
29035	15.49	-9.58	20.08	-1977.28	-2147.40	1635.507	1030
29040	15.46	-9.82	19.96	-1977.19	-2146.97	1635.512	1030
29045	15.92	-9.92	19.93	-1976.91	-2147.00	1635.519	1030
29050	15.47	-9.75	20.01	-1977.09	-2147.02	1635.522	1030
29055	15.15	-9.57	20.10	-1977.23	-2147.17	1635.528	1030
29060	15.03	-9.69	20.09	-1977.35	-2147.01	1635.532	1030
29065	15.34	-9.29	19.96	-1979.59	-2149.36	1635.538	1030
29070	14.98	-9.64	19.78	-1979.93	-2149.58	1635.542	1030
29075	14.29	-9.22	20.10	-1979.43	-2149.47	1635.550	1030
29080	15.18	-9.11	20.00	-1979.77	-2150.04	1635.552	1030
29085	14.59	-9.36	19.98	-1979.92	-2150.25	1635.558	1030
29090	15.35	-9.24	19.88	-1980.04	-2150.17	1635.562	1030
29095	15.13	-8.99	19.90	-1981.68	-2152.39	1635.568	1030
29100	15.50	-8.74	19.88	-1981.77	-2152.73	1635.572	1030
29105	15.47	-8.89	19.89	-1982.09	-2152.60	1635.578	1030
29110	14.99	-8.94	19.94	-1982.16	-2152.55	1635.583	1030
29115	14.76	-8.92	19.98	-1982.11	-2152.31	1635.588	1030
29120	15.24	-8.85	19.89	-1982.12	-2152.22	1635.592	1030
29125	15.00	-8.94	19.84	-1983.35	-2152.72	1635.598	1030
29130	14.84	-8.92	19.81	-1984.27	-2153.49	1635.602	1030
29135	14.97	-8.56	19.89	-1984.53	-2153.58	1635.607	1030
29140	14.41	-8.59	19.98	-1984.42	-2153.31	1635.613	1030
29145	14.82	-8.77	19.87	-1984.31	-2153.50	1635.617	1030
29150	15.12	-8.51	19.94	-1984.31	-2153.44	1635.622	1030
29155	14.91	-8.66	19.85	-1984.68	-2153.95	1635.627	1030
29160	15.21	-8.15	19.79	-1986.20	-2155.20	1635.632	1030
29165	15.09	-8.26	19.75	-1986.53	-2155.45	1635.637	1030
29170	15.09	-7.94	19.93	-1986.73	-2155.59	1635.644	1030
29175	14.85	-8.32	19.81	-1986.66	-2155.87	1635.647	1030
29180	14.88	-8.17	19.86	-1986.48	-2155.77	1635.652	1030
29185	15.23	-8.08	19.89	-1986.41	-2155.28	1635.657	1030
29190	14.66	-8.05	19.95	-1988.11	-2155.75	1635.663	1030
29195	14.64	-8.34	19.86	-1988.46	-2155.36	1635.667	1030
29200	14.91	-8.17	19.86	-1988.63	-2156.03	1635.672	1030
29205	14.91	-8.07	19.91	-1988.67	-2155.78	1635.677	1030
29210	14.37	-8.19	19.77	-1988.74	-2155.93	1635.684	1030
29215	14.88	-8.09	19.91	-1988.65	-2155.54	1635.687	1030
29220	14.87	-8.24	19.83	-1988.63	-2155.80	1635.693	1030
29225	14.63	-8.24	19.87	-1988.65	-2155.39	1635.697	1030
29230	14.34	-8.05	19.74	-1990.96	-2157.83	1635.703	1030
29235	14.76	-7.63	19.80	-1991.65	-2158.33	1635.707	1030
29240	14.77	-8.08	19.68	-1991.73	-2158.37	1635.713	1030
29245	14.62	-7.85	19.70	-1991.83	-2158.86	1635.718	1030
29250	14.82	-7.84	19.68	-1991.67	-2158.52	1635.723	1030
29255	14.53	-7.91	19.66	-1991.81	-2159.14	1635.727	1030
29260	14.82	-7.32	19.78	-1992.74	-2160.48	1635.733	1030
29265	14.58	-7.44	19.68	-1993.81	-2161.25	1635.737	1030
29270	14.52	-7.42	19.72	-1993.85	-2160.70	1635.742	1030
29275	14.79	-7.06	19.76	-1993.81	-2160.71	1635.748	1030
29280	14.29	-7.19	19.86	-1993.70	-2160.64	1635.752	1030
29285	14.49	-7.42	19.70	-1993.71	-2160.89	1635.757	1030
29290	14.73	-7.31	19.73	-1993.79	-2160.83	1635.762	1030
29295	14.55	-7.43	19.59	-1995.75	-2161.01	1635.767	1030
29300	14.15	-7.28	19.78	-1995.61	-2160.45	1635.772	1030
29305	14.67	-7.22	19.69	-1996.31	-2160.30	1635.779	1030
29310	14.41	-7.38	19.63	-1996.01	-2160.01	1635.782	1030
29315	14.91	-7.35	19.58	-1996.04	-2160.34	1635.788	1030
29320	14.60	-7.24	19.63	-1995.91	-2160.59	1635.792	1030
29325	14.42	-7.24	19.59	-1997.87	-2160.57	1635.798	1030
29330	14.67	-7.20	19.56	-1998.23	-2160.50	1635.802	1030
29335	14.78	-7.50	19.54	-1998.49	-2161.50	1635.809	1030
29340	14.33	-7.09	19.64	-1998.18	-2160.92	1635.812	1030
29345	14.22	-7.39	19.61	-1998.08	-2161.15	1635.818	1030
29350	14.88	-6.96	19.63	-1998.15	-2161.27	1635.822	1030
29355	14.63	-6.82	19.63	-1999.27	-2160.87	1635.828	1030
29360	14.26	-6.96	19.58	-2000.02	-2161.15	1635.832	1030
29365	14.43	-7.18	19.45	-1999.96	-2161.18	1635.838	1030
29370	14.57	-7.11	19.49	-1999.97	-2162.08	1635.842	1030
29375	14.16	-7.11	19.52	-2000.24	-2162.80	1635.848	1030
29380	14.07	-7.08	19.58	-2000.40	-2162.63	1635.853	1030
29385	14.35	-6.97	19.47	-2000.59	-2161.73	1635.858	1030
29390	14.41	-6.78	19.57	-2000.64	-2162.08	1635.862	1030
29395	14.26	-6.83	19.57	-2001.15	-2162.71	1635.867	1030
29400	13.76	-6.23	19.72	-2003.30	-2164.99	1635.872	1030
29405	14.11	-5.97	19.66	-2003.12	-2165.66	1635.877	1030
29410	14.29	-6.11	19.61	-2003.32	-2165.45	1635.883	1030
29415	13.91	-6.46	19.56	-2003.43	-2165.51	1635.887	1030
29420	14.40	-6.31	19.47	-2003.41	-2165.80	1635.892	1030
29425	14.00	-6.32	19.48	-2003.57	-2166.14	1635.897	1030
29430	14.30	-5.92	19.41	-2005.34	-2167.65	1635.902	1030
29435	14.22	-6.11	19.36	-2005.59	-2167.48	1635.907	1030
29440	14.28	-6.07	19.37	-2005.56	-2167.31	1635.914	1030
29445	13.97	-6.02	19.38	-2005.54	-2167.62	1635.917	1030
29450	13.82	-5.76	19.53	-2005.69	-2167.54	1635.922	1030
29455	14.19	-5.99	19.41	-2005.50	-2167.50	1635.927	1030
29460	13.85	-5.28	19.55	-2007.33	-2169.56	1635.933	1030
29465	14.04	-5.42	19.44	-2007.42	-2169.96	1635.937	1030
29470	14.08	-6.22	19.21	-2007.82	-2169.66	1635.944	1030
29475	14.33	-5.44	19.40	-2007.68	-2170.08	1635.947	1030
29480	13.32	-5.93	19.44	-2007.56	-2170.67	1635.955	1030
29485	14.10	-5.32	19.46	-2007.79	-2170.16	1635.957	1030
29490	13.82	-5.40	19.36	-2009.19	-2171.68	1635.963	1030
29495	13.77	-5.36	19.32	-2009.64	-2172.58	1635.967	1030
29500	13.91	-5.39	19.29	-2010.04	-2173.08	1635.973	1030
29505	13.80	-5.16	19.43	-2010.44	-2172.59	1635.978	1030
29510	13.79	-5.16	19.37	-2010.59	-2173.03	1635.983	1030
29515	13.67	-4.93	19.41	-2010.74	-2172.86	1635.988	1030
29520	13.59	-5.08	19.40	-2011.03	-2173.91	1635.992	1030
29525	13.88	-4.79	19.32	-2012.33	-2173.93	1635.997	1030
29530	13.21	-5.21	19.33	-2012.62	-2173.82	1636.002	1030
29535	13.54	-5.14	19.20	-2013.05	-2174.02	1636.007	1030
29540	13.65	-4.79	19.30	-2012.80	-2174.54	1636.012	1030
29545	13.56	-4.74	19.36	-2013.13	-2175.58	1636.019	1030
29550	13.69	-4.57	19.36	-2012.98	-2175.37	1636.022	1030
29555	13.49	-4.59	19.37	-2013.02	-2174.49	1636.027	1030
29560	13.86	-4.73	19.26	-2013.16	-2174.17	1636.032	1030
29565	13.42	-4.62	19.29	-2015.05	-2175.65	1636.037	1030
29570	13.80	-4.47	19.19	-2015.45	-2175.83	1636.042	1030
29575	13.60	-4.80	19.21	-2015.31	-2175.79	1636.049	1030
29580	13.68	-4.25	19.26	-2015.41	-2176.42	1636.052	1030
29585	13.25	-4.16	19.36	-2015.43	-2176.32	1636.058	1031
29590	13.66	-4.13	19.31	-2015.45	-2176.84	1636.062	1031
29595	13.74	-4.21	19.11	-2017.08	-2178.15	1636.068	1031
29600	13.59	-4.06	19.14	-2017.77	-2178.36	1636.072	1031
29605	13.32	-4.04	19.19	-2017.63	-2178.31	1636.078	1031
29610	13.66	-4.14	19.10	-2017.70	-2178.31	1636.083	1031
29615	13.74	-4.21	19.11	-2017.56	-2178.43	1636.088	1031
29620	13.39	-3.89	19.22	-2017.85	-2178.31	1636.092	1031
29625	13.21	-4.04	19.29	-2017.05	-2177.74	1636.097	1031
29630	13.55	-4.55	19.20	-2015.63	-2177.35	1636.102	1031
29635	13.41	-4.46	19.26	-2015.65	-2177.10	1636.107	1031
29640	13.49	-4.57	19.25	-2015.59	-2176.80	1636.113	1031
29645	13.27	-4.61	19.29	-2015.50	-2176.76	1636.117	1031
29650	13.34	-4.58	19.25	-2015.50	-2176.73	1636.124	1031
29655	13.05	-4.81	19.26	-2015.36	-2176.58	1636.127	1031
29660	13.82	-4.63	19.29	-2013.51	-2174.91	1636.132	1031
29665	13.68	-4.74	19.31	-2013.34	-2174.62	1636.137	1031
29670	13.38	-4.92	19.27	-2013.40	-2174.78	1636.144	1031
29675	13.83	-4.53	19.41	-2013.43	-2174.95	1636.147	1031
29680	13.82	-5.04	19.15	-2013.10	-2174.31	1636.153	1031
29685	13.59	-4.95	19.21	-2013.34	-2174.85	1636.157	1031
29690	13.96	-4.92	19.26	-2012.77	-2174.06	1636.163	1031
29695	13.74	-4.64	19.39	-2012.80	-2174.26	1636.167	1031
29700	13.66	-5.11	19.25	-2011.15	-2173.03	1636.173	1031
29705	14.04	-5.01	19.25	-2011.32	-2172.73	1636.177	1031
29710	13.80	-4.76	19.42	-2011.36	-2172.48	1636.183	1031
29715	13.79	-4.72	19.40	-2010.98	-2172.70	1636.188	1031
29720	13.87	-5.28	19.29	-2011.05	-2172.79	1636.193	1031
29725	13.90	-5.06	19.32	-2010.76	-2172.59	1636.197	1031
29730	13.66	-4.99	19.44	-2010.56	-2172.35	1636.202	1031
29735	13.74	-5.42	19.52	-2008.25	-2171.06	1636.207	1031
29740	13.70	-5.32	19.50	-2008.10	-2170.90	1636.212	1031
29745	14.09	-5.61	19.41	-2008.27	-2170.63	1636.218	1031
29750	14.11	-5.36	19.49	-2007.75	-2170.96	1636.222	1031
29755	13.99	-5.75	19.33	-2008.05	-2170.16	1636.227	1031
29760	14.16	-5.14	19.54	-2007.94	-2170.36	1636.231	1031
29765	14.28	-5.80	19.45	-2006.13	-2168.68	1636.237	1031
29770	13.75	-6.15	19.49	-2005.71	-2168.86	1636.242	1031
29775	13.74	-6.01	19.50	-2005.56	-2168.52	1636.249	1031
29780	14.29	-5.74	19.52	-2005.72	-2169.08	1636.252	1031
29785	14.29	-5.69	19.50	-2005.90	-2168.16	1636.258	1031
29790	13.62	-6.14	19.50	-2005.83	-2168.40	1636.262	1031
29795	14.23	-6.25	19.45	-2004.21	-2166.62	1636.268	1031
29800	14.38	-6.39	19.44	-2003.54	-2166.20	1636.272	1031
29805	13.81	-6.17	19.62	-2003.34	-2166.19	1636.278	1031
29810	13.89	-6.28	19.60	-2003.38	-2166.48	1636.283	1031
29815	13.99	-6.48	19.51	-2003.55	-2166.15	1636.288	1031
29820	14.23	-6.33	19.54	-2003.46	-2166.16	1636.292	1031
29825	13.76	-6.54	19.54	-2002.68	-2165.85	1636.297	1031
29830	14.15	-6.42	19.56	-2001.40	-2166.36	1636.302	1031
29835	14.66	-6.59	19.45	-2001.48	-2166.65	1636.307	1031
29840	14.00	-6.45	19.58	-2001.37	-2166.65	1636.313	1031
29845	14.28	-6.53	19.56	-2001.10	-2166.27	1636.317	1031
29850	14.32	-6.49	19.45	-2001.17	-2166.38	1636.322	1031
29855	14.58	-6.38	19.50	-2000.83	-2166.07	1636.327	1031
29860	14.13	-6.74	19.66	-1999.09	-2164.67	1636.332	1031
29865	14.12	-6.77	19.62	-1998.97	-2164.84	1636.337	1031
29870	14.13	-7.12	19.43	-1999.01	-2164.48	1636.344	1031
29875	14.32	-6.81	19.54	-1999.06	-2164.89	1636.347	1031
29880	13.97	-6.85	19.65	-1998.90	-2164.73	1636.353	1031
29885	14.28	-6.72	19.55	-1999.02	-2164.78	1636.357	1031
29890	14.62	-6.74	19.70	-1997.31	-2163.08	1636.363	1031
29895	14.53	-6.88	19.71	-1997.11	-2162.53	1636.367	1031
29900	13.89	-6.61	19.92	-1996.57	-2162.70	1636.374	1031
29905	14.64	-6.91	19.75	-1996.65	-2162.34	1636.377	1031
29910	14.31	-7.30	19.67	-1996.61	-2162.44	1636.383	1031
29915	14.71	-7.23	19.66	-1996.66	-2162.40	1636.388	1031
29920	14.85	-7.33	19.65	-1995.69	-2161.40	1636.393	1031
29925	14.77	-7.51	19.67	-1994.78	-2160.52	1636.397	1031
29930	14.66	-7.28	19.73	-1994.56	-2160.08	1636.402	1031
29935	15.00	-7.29	19.77	-1993.99	-2159.82	1636.407	1031
29940	14.46	-7.35	19.89	-1993.72	-2160.30	1636.412	1031
29945	14.50	-7.83	19.67	-1993.83	-2159.76	1636.418	1031
29950	14.43	-7.72	19.74	-1993.95	-2160.05	1636.422	1031
29955	14.53	-7.77	19.68	-1994.08	-2160.16	1636.427	1031
29960	14.79	-7.70	19.64	-1994.20	-2160.11	1636.432	1031
29965	15.15	-7.96	19.64	-1992.19	-2157.83	1636.438	1031
29970	14.69	-8.19	19.67	-1991.89	-2157.20	1636.442	1031
29975	14.26	-8.16	19.89	-1991.40	-2156.58	1636.449	1031
29980	14.98	-7.79	19.77	-1991.81	-2157.44	1636.452	1031
29985	14.73	-7.90	19.81	-1991.74	-2157.86	1636.458	1031
29990	14.98	-7.89	19.76	-1991.60	-2157.71	1636.462	1031
29995	14.97	-8.33	19.77	-1990.29	-2156.27	1636.468	1031
30000	15.17	-7.77	19.96	-1989.54	-2155.74	1636.472	1031
30005	14.82	-8.34	19.81	-1989.55	-2155.98	1636.478	1031
30010	14.40	-8.52	19.79	-1989.34	-2155.88	1636.483	1031
30015	14.81	-8.53	19.67	-1989.64	-2155.49	1636.488	1031
30020	14.48	-8.44	19.72	-1989.36	-2155.88	1636.492	1031
30025	15.04	-8.35	19.75	-1989.11	-2154.99	1636.498	1031
30030	15.30	-8.60	19.82	-1987.69	-2153.93	1636.502	1031
30035	15.62	-8.31	19.87	-1987.42	-2153.80	1636.507	1031
30040	15.10	-8.35	19.94	-1987.70	-2153.98	1636.512	1031
30045	14.70	-8.74	19.89	-1987.48	-2153.61	1636.517	1031
30050	15.03	-8.37	19.99	-1987.45	-2153.44	1636.522	1031
30055	15.08	-8.68	19.86	-1987.27	-2153.42	1636.527	1031
30060	15.02	-9.13	19.80	-1985.78	-2152.22	1636.532	1031
30065	15.27	-8.88	19.83	-1985.34	-2151.67	1636.537	1031
30070	14.95	-8.96	19.99	-1985.33	-2152.21	1636.544	1031
30075	14.96	-8.94	19.89	-1985.38	-2151.89	1636.547	1031
30080	15.07	-9.14	19.88	-1985.25	-2152.33	1636.552	1031
30085	15.23	-8.96	19.88	-1985.26	-2151.58	1636.557	1031
30090	15.05	-9.00	20.03	-1983.51	-2150.32	1636.563	1031
30095	15.16	-9.24	19.97	-1983.17	-2149.89	1636.567	1031
30100	15.51	-9.24	19.88	-1983.13	-2149.93	1636.573	1031
30105	15.04	-9.32	19.93	-1982.97	-2149.65	1636.578	1031
30110	15.12	-9.24	19.90	-1982.63	-2149.76	1636.583	1031
30115	15.21	-9.37	19.81	-1982.90	-2150.17	1636.588	1031
30120	15.06	-8.94	20.06	-1982.89	-2149.94	1636.593	1031
30125	15.52	-9.04	19.90	-1982.78	-2150.04	1636.597	1031
30130	14.57	-9.25	20.04	-1981.86	-2150.12	1636.602	1031
30135	15.32	-9.41	19.94	-1980.18	-2150.38	1636.607	1031
30140	14.85	-9.29	20.10	-1980.14	-2150.99	1636.612	1031
30145	15.31	-9.44	19.90	-1979.88	-2150.70	1636.618	1031
30150	15.04	-9.47	20.04	-1979.75	-2150.70	1636.622	1031
30155	15.37	-9.20	20.11	-1979.95	-2150.20	1636.627	1031
30160	15.16	-9.46	20.03	-1979.59	-2150.25	1636.632	1031
30165	15.04	-9.89	20.08	-1977.67	-2148.15	1636.637	1031
30170	15.71	-9.64	20.06	-1977.60	-2148.15	1636.642	1031
30175	15.25	-9.42	20.22	-1977.65	-2148.19	1636.649	1031
30180	15.32	-9.97	20.01	-1977.26	-2148.04	1636.652	1031
30185	15.81	-9.84	19.94	-1977.52	-2148.29	1636.658	1031
30190	15.30	-9.89	20.01	-1977.76	-2148.44	1636.662	1031
30195	15.35	-10.22	20.05	-1975.94	-2146.97	1636.668	1031
30200	15.28	-10.15	20.10	-1975.82	-2146.84	1636.672	1031
30205	15.71	-10.78	19.91	-1975.13	-2146.47	1636.680	1031
30210	15.29	-10.20	20.07	-1975.37	-2146.42	1636.682	1031
30215	15.53	-10.04	20.13	-1975.42	-2146.44	1636.688	1031
30220	15.65	-10.20	20.04	-1975.39	-2146.53	1636.692	1031
30225	15.94	-10.31	20.07	-1973.61	-2144.69	1636.698	1031
30230	15.73	-10.40	20.11	-1973.46	-2144.02	1636.702	1031
30235	15.45	-10.25	20.21	-1973.37	-2143.90	1636.708	1031
30240	15.96	-10.45	20.09	-1973.13	-2144.10	1636.712	1031
30245	15.79	-10.69	20.04	-1973.25	-2143.94	1636.718	1031
30250	15.45	-10.39	20.20	-1973.06	-2143.85	1636.723	1031
30255	15.39	-10.90	20.12	-1972.05	-2142.47	1636.728	1031
30260	15.99	-10.88	20.04	-1971.40	-2141.31	1636.732	1031
30265	15.29	-10.80	20.24	-1971.14	-2141.84	1636.738	1031
30270	15.83	-10.72	20.20	-1970.72	-2141.56	1636.742	1031
30275	15.44	-10.60	20.30	-1970.99	-2141.62	1636.748	1031
30280	15.51	-10.53	20.21	-1971.09	-2141.83	1636.753	1031
30285	15.66	-10.79	20.19	-1971.26	-2141.43	1636.758	1031
30290	15.60	-10.58	20.29	-1970.77	-2141.34	1636.762	1031
30295	15.76	-10.77	20.31	-1970.23	-2141.33	1636.767	1031
30300	16.02	-11.03	20.22	-1968.20	-2139.56	1636.772	1031
30305	15.89	-11.20	20.20	-1968.49	-2139.36	1636.777	1031
30310	16.01	-11.33	20.26	-1967.81	-2139.33	1636.784	1031
30315	16.07	-11.03	20.26	-1967.83	-2139.53	1636.787	1031
30320	15.65	-11.42	20.15	-1968.52	-2139.72	1636.792	1030
30325	16.12	-11.45	20.11	-1967.80	-2139.72	1636.797	1030
30330	15.53	-10.93	20.30	-1969.52	-2140.11	1636.803	1030
30335	15.86	-11.59	20.05	-1971.02	-2140.30	1636.809	1030
30340	16.04	-11.40	20.02	-1969.78	-2140.06	1636.812	1030
30345	15.50	-10.99	20.22	-1970.72	-2140.36	1636.817	1030
30350	15.63	-11.16	20.19	-1970.56	-2140.69	1636.823	1030
30355	15.31	-10.84	20.27	-1969.79	-2140.48	1636.827	1030
30360	15.69	-10.86	20.12	-1971.88	-2141.98	1636.833	1030
30365	15.51	-10.83	20.11	-1972.37	-2142.29	1636.837	1030
30370	15.19	-10.52	20.14	-1971.99	-2142.50	1636.843	1030
30375	15.37	-10.62	20.16	-1972.24	-2142.75	1636.848	1030
30380	15.64	-10.48	20.12	-1971.99	-2142.93	1636.853	1030
30385	15.42	-10.47	20.19	-1972.14	-2142.88	1636.857	1030
30390	15.57	-10.51	20.16	-1972.93	-2143.48	1636.862	1030
30395	15.72	-9.99	20.10	-1975.02	-2145.32	1636.867	1030
30400	15.82	-10.18	20.07	-1974.56	-2145.08	1636.872	1030
30405	15.94	-10.14	20.07	-1974.73	-2145.33	1636.878	1030
30410	15.67	-10.14	20.09	-1974.98	-2145.08	1636.882	1030
30415	15.45	-10.12	20.11	-1974.65	-2145.13	1636.887	1030
30420	15.40	-10.42	20.06	-1974.40	-2144.84	1636.892	1030
30425	15.53	-9.69	20.11	-1976.58	-2147.06	1636.897	1030
30430	15.15	-9.89	20.05	-1976.91	-2147.20	1636.902	1030
30435	15.40	-9.82	20.09	-1976.87	-2147.02	1636.907	1030
30440	15.46	-9.89	19.97	-1976.96	-2147.29	1636.912	1030
30445	15.59	-9.89	20.09	-1976.82	-2147.25	1636.918	1030
30450	15.33	-9.88	19.96	-1976.77	-2147.46	1636.922	1030
30455	15.40	-9.78	20.05	-1976.77	-2147.67	1636.927	1030
30460	15.31	-9.88	20.14	-1976.60	-2147.21	1636.932	1030
30465	15.69	-9.29	20.03	-1979.02	-2149.75	1636.937	1030
30470	15.15	-9.27	20.14	-1979.51	-2150.27	1636.942	1030
30475	15.45	-9.37	20.22	-1979.63	-2150.23	1636.950	1030
30480	15.24	-9.45	20.04	-1979.63	-2150.58	1636.952	1030
30485	15.31	-9.38	20.02	-1979.25	-2150.44	1636.958	1030
30490	15.44	-9.46	19.93	-1979.56	-2150.56	1636.962	1030
30495	15.02	-9.37	19.95	-1980.62	-2151.99	1636.968	1030
30500	14.96	-9.12	20.03	-1981.58	-2152.41	1636.972	1030
30505	14.78	-9.22	19.77	-1982.61	-2153.36	1636.980	1030
30510	15.46	-8.98	19.99	-1981.70	-2152.88	1636.982	1030
30515	14.93	-9.14	20.03	-1981.90	-2152.88	1636.988	1030
30520	15.07	-9.02	20.03	-1981.47	-2152.97	1636.992	1030
30525	15.51	-9.36	19.80	-1982.05	-2152.97	1636.997	1030
30530	15.21	-8.84	19.94	-1983.48	-2154.13	1637.002	1030
30535	15.11	-8.96	19.95	-1983.82	-2153.49	1637.007	1030
30540	14.97	-9.25	19.81	-1983.62	-2153.46	1637.014	1030
30545	15.25	-8.76	19.87	-1983.87	-2153.76	1637.017	1030
30550	15.48	-8.50	20.00	-1983.59	-2153.19	1637.023	1030
30555	14.97	-8.80	19.96	-1983.83	-2153.15	1637.027	1030
30560	15.19	-8.21	19.96	-1985.78	-2155.30	1637.032	1030
30565	14.66	-8.29	20.05	-1986.07	-2155.35	1637.037	1030
30570	14.38	-8.42	20.00	-1986.20	-2155.68	1637.044	1030
30575	15.19	-8.42	19.91	-1986.16	-2155.68	1637.047	1030
30580	15.00	-8.13	20.01	-1986.19	-2155.58	1637.052	1030
30585	14.81	-8.28	20.00	-1986.12	-2155.46	1637.057	1030
30590	14.91	-8.28	19.91	-1987.97	-2156.09	1637.063	1030
30595	14.77	-8.62	19.84	-1988.28	-2155.72	1637.067	1030
30600	14.95	-8.33	19.88	-1988.13	-2156.77	1637.073	1030
30605	14.71	-8.35	19.86	-1988.24	-2157.12	1637.077	1030
30610	15.54	-8.54	19.74	-1988.31	-2159.30	1637.085	1030
30615	14.99	-8.40	19.80	-1988.40	-2157.51	1637.087	1030
30620	14.77	-8.22	19.88	-1988.38	-2157.41	1637.093	1030
30625	14.54	-8.78	19.77	-1988.30	-2157.35	1637.097	1030
30630	14.65	-8.25	19.68	-1990.14	-2158.74	1637.103	1030
30635	14.44	-8.17	19.73	-1991.09	-2159.90	1637.107	1030
30640	14.96	-8.03	19.63	-1991.04	-2159.83	1637.113	1030
30645	14.77	-7.79	19.78	-1991.18	-2160.14	1637.118	1030
30650	14.74	-7.72	19.81	-1990.82	-2159.81	1637.123	1030
30655	14.70	-7.71	19.80	-1990.85	-2159.29	1637.127	1030
30660	14.52	-7.30	19.91	-1991.65	-2160.26	1637.132	1030
30665	14.79	-7.65	19.67	-1993.29	-2162.00	1637.137	1030
30670	14.50	-7.17	19.86	-1993.11	-2161.96	1637.142	1030
30675	14.41	-7.67	19.72	-1993.25	-2161.01	1637.148	1030
30680	14.59	-7.15	19.92	-1993.42	-2161.77	1637.152	1030
30685	14.62	-7.61	19.73	-1993.04	-2161.63	1637.157	1030
30690	14.78	-7.62	19.67	-1993.35	-2161.61	1637.162	1030
30695	14.72	-7.32	19.72	-1995.25	-2161.52	1637.167	1030
30700	14.73	-7.23	19.72	-1995.02	-2161.80	1637.172	1030
30705	14.82	-7.23	19.74	-1994.95	-2161.71	1637.179	1030
30710	14.81	-7.09	19.76	-1995.25	-2161.62	1637.182	1030
30715	14.16	-7.50	19.74	-1995.28	-2162.28	1637.187	1030
30720	14.03	-7.31	19.79	-1995.16	-2162.92	1637.192	1030
30725	14.41	-6.92	19.67	-1997.01	-2163.53	1637.197	1030
30730	14.25	-6.83	19.69	-1997.45	-2163.15	1637.202	1030
30735	14.51	-6.88	19.72	-1997.72	-2164.06	1637.210	1030
30740	14.23	-6.86	19.72	-1997.79	-2163.18	1637.212	1030
30745	14.66	-6.43	19.78	-1997.33	-2163.87	1637.218	1030
30750	14.73	-7.11	19.60	-1997.44	-2162.84	1637.223	1030
30755	14.59	-6.49	19.63	-1998.60	-2164.78	1637.228	1030
30760	14.03	-6.74	19.65	-1999.57	-2165.29	1637.232	1030
30765	14.23	-6.77	19.60	-1999.53	-2165.31	1637.238	1030
30770	14.05	-6.69	19.68	-1999.77	-2165.02	1637.242	1030
30775	14.32	-6.88	19.64	-1999.43	-2164.75	1637.248	1030
30780	14.39	-6.54	19.71	-1999.58	-2165.84	1637.252	1030
30785	14.43	-6.90	19.54	-1999.71	-2165.68	1637.258	1030
30790	14.31	-6.61	19.67	-1999.65	-2165.40	1637.262	1030
30795	14.54	-6.88	19.49	-2000.19	-2166.53	1637.267	1030
30800	14.05	-6.50	19.48	-2002.52	-2168.36	1637.272	1030
30805	14.22	-6.75	19.41	-2002.42	-2167.73	1637.277	1030
30810	14.44	-6.08	19.59	-2002.57	-2168.24	1637.283	1030
30815	14.34	-6.26	19.51	-2002.66	-2167.70	1637.287	1030
30820	14.52	-6.11	19.53	-2002.39	-2167.73	1637.292	1030
30825	14.14	-6.18	19.58	-2002.54	-2167.54	1637.297	1030
30830	14.12	-6.18	19.47	-2004.45	-2168.71	1637.302	1030
30835	14.23	-6.07	19.44	-2004.61	-2169.36	1637.307	1030
30840	14.87	-5.81	19.48	-2004.83	-2169.34	1637.314	1030
30845	14.23	-5.99	19.48	-2004.93	-2169.37	1637.317	1030
30850	14.06	-6.13	19.44	-2005.08	-2168.89	1637.323	1030
30855	14.07	-5.77	19.58	-2004.83	-2169.37	1637.327	1030
30860	14.31	-5.17	19.49	-2006.48	-2171.40	1637.333	1030
30865	13.97	-5.48	19.48	-2006.73	-2171.49	1637.337	1030
30870	14.02	-5.77	19.35	-2006.88	-2171.43	1637.343	1030
30875	13.80	-5.60	19.43	-2007.01	-2171.32	1637.347	1030
30880	14.22	-5.33	19.50	-2007.00	-2171.46	1637.353	1030
30885	13.76	-5.65	19.48	-2006.88	-2172.07	1637.358	1030
30890	14.26	-5.30	19.36	-2008.41	-2173.30	1637.363	1030
30895	13.49	-5.45	19.39	-2009.07	-2174.02	1637.367	1030
30900	14.39	-5.17	19.32	-2009.15	-2173.84	1637.373	1030
30905	13.67	-5.67	19.28	-2009.06	-2173.36	1637.378	1030
30910	14.07	-5.33	19.33	-2009.23	-2173.35	1637.382	1030
30915	13.91	-5.15	19.46	-2008.94	-2173.42	1637.387	1030
30920	13.72	-5.09	19.46	-2009.85	-2173.91	1637.393	1030
30925	13.73	-4.63	19.42	-2011.47	-2175.24	1637.397	1030
30930	13.60	-5.07	19.32	-2011.49	-2175.55	1637.402	1030
30935	13.59	-4.77	19.47	-2011.37	-2175.13	1637.407	1030
30940	13.73	-4.71	19.46	-2011.19	-2175.14	1637.412	1030
30945	14.36	-4.89	19.28	-2011.66	-2175.27	1637.418	1030
30950	13.92	-4.82	19.37	-2011.40	-2175.31	1637.422	1030
30955	13.71	-4.97	19.37	-2011.37	-2175.01	1637.427	1030
30960	13.59	-5.07	19.30	-2011.90	-2174.84	1637.432	1030
30965	13.79	-4.71	19.25	-2014.18	-2174.47	1637.438	1030
30970	13.48	-4.98	19.25	-2014.45	-2174.59	1637.442	1030
30975	12.74	-4.51	19.60	-2014.55	-2174.15	1637.449	1030
30980	13.94	-4.79	19.26	-2014.69	-2174.87	1637.452	1030
30985	13.48	-5.19	19.23	-2014.43	-2174.42	1637.458	1030
30990	13.40	-4.59	19.37	-2014.80	-2175.10	1637.462	1030
30995	13.85	-4.37	19.29	-2016.08	-2176.41	1637.468	1030
31000	13.57	-4.83	19.11	-2016.39	-2177.02	1637.472	1030
31005	13.22	-4.36	19.27	-2016.64	-2176.78	1637.478	1030
31010	13.65	-4.47	19.20	-2016.87	-2177.06	1637.483	1030
31015	13.51	-4.48	19.20	-2016.68	-2177.20	1637.488	1030
31020	13.83	-4.17	19.24	-2016.97	-2177.28	1637.493	1030
31025	13.55	-4.61	19.22	-2017.34	-2177.84	1637.497	1030
31030	13.18	-4.06	19.23	-2018.90	-2179.43	1637.502	1030
31035	13.27	-4.00	19.21	-2019.31	-2179.83	1637.507	1030
31040	13.44	-4.12	19.17	-2019.14	-2179.57	1637.512	1030
31045	13.80	-4.10	19.11	-2018.97	-2179.01	1637.517	1030
31050	13.50	-4.25	19.11	-2018.93	-2179.14	1637.523	1030
31055	13.45	-3.99	19.19	-2019.19	-2179.19	1637.527	1030
31060	13.22	-4.03	19.22	-2019.75	-2178.92	1637.532	1030
31065	13.47	-3.79	19.30	-2019.77	-2178.84	1637.537	1030
31070	13.14	-3.98	19.19	-2019.91	-2179.20	1637.544	1030
31075	13.15	-4.15	19.17	-2019.79	-2178.87	1637.547	1030
31080	13.21	-4.05	19.19	-2019.70	-2179.08	1637.552	1030
31085	13.36	-3.81	19.24	-2019.81	-2178.95	1637.557	1030
31090	13.25	-3.16	19.24	-2023.01	-2181.90	1637.563	1030
31095	13.29	-3.51	19.06	-2023.36	-2182.13	1637.567	1030
31100	13.09	-3.55	19.07	-2023.70	-2182.43	1637.572	1030
31105	12.98	-3.31	19.13	-2023.69	-2182.51	1637.577	1030
31110	13.25	-3.36	19.14	-2023.01	-2182.27	1637.584	1030
31115	13.10	-3.31	19.11	-2023.48	-2182.78	1637.587	1030
31120	13.43	-3.24	19.14	-2023.58	-2182.36	1637.593	1031
31125	13.16	-3.08	19.22	-2023.58	-2182.54	1637.597	1031
31130	13.11	-3.92	19.18	-2021.30	-2180.26	1637.603	1031
31135	13.23	-3.67	19.29	-2020.51	-2179.84	1637.607	1031
31140	13.20	-3.75	19.23	-2020.90	-2179.50	1637.613	1031
31145	13.30	-3.92	19.17	-2020.76	-2179.98	1637.618	1031
31150	13.56	-3.84	19.08	-2020.61	-2180.06	1637.623	1031
31155	13.48	-4.07	19.06	-2020.93	-2179.74	1637.627	1031
31160	13.37	-3.96	19.20	-2020.36	-2179.26	1637.632	1031
31165	13.46	-3.90	19.32	-2018.66	-2177.77	1637.637	1031
31170	13.25	-4.05	19.29	-2018.61	-2178.32	1637.642	1031
31175	13.66	-3.96	19.17	-2018.40	-2178.45	1637.648	1031
31180	13.43	-3.82	19.27	-2018.79	-2178.55	1637.652	1031
31185	13.47	-3.92	19.29	-2018.83	-2178.20	1637.657	1031
31190	13.37	-4.31	19.15	-2018.74	-2178.00	1637.662	1031
31195	13.61	-4.32	19.15	-2016.62	-2177.89	1637.667	1031
31200	13.51	-4.12	19.27	-2016.61	-2178.18	1637.672	1031
31205	13.60	-4.24	19.24	-2016.50	-2177.80	1637.679	1031
31210	13.61	-3.95	19.34	-2016.40	-2177.97	1637.682	1031
31215	13.80	-4.24	19.16	-2016.57	-2177.74	1637.688	1031
31220	13.32	-4.10	19.31	-2016.31	-2178.03	1637.692	1031
31225	13.87	-4.37	19.29	-2014.70	-2176.15	1637.698	1031
31230	13.71	-4.52	19.37	-2014.21	-2175.69	1637.702	1031
31235	13.70	-4.45	19.33	-2014.27	-2175.98	1637.708	1031
31240	13.71	-4.25	19.35	-2014.15	-2175.54	1637.712	1031
31245	13.49	-4.29	19.41	-2014.20	-2175.74	1637.719	1031
31250	13.83	-4.62	19.21	-2014.20	-2175.06	1637.723	1031
31255	13.48	-4.62	19.28	-2014.19	-2175.52	1637.728	1031
31260	13.52	-4.52	19.36	-2014.33	-2175.27	1637.732	1031
31265	13.79	-4.75	19.36	-2013.09	-2173.67	1637.738	1031
31270	13.89	-4.82	19.41	-2011.65	-2172.73	1637.742	1031
31275	13.83	-5.01	19.34	-2011.38	-2172.54	1637.748	1031
31280	13.56	-5.04	19.40	-2011.28	-2172.55	1637.753	1031
31285	13.53	-5.38	19.26	-2011.37	-2172.51	1637.757	1031
31290	13.50	-5.33	19.32	-2011.24	-2172.67	1637.762	1031
31295	13.84	-5.16	19.44	-2010.80	-2172.34	1637.767	1031
31300	13.70	-5.23	19.56	-2009.31	-2170.23	1637.772	1031
31305	13.99	-5.77	19.33	-2009.18	-2170.57	1637.777	1031
31310	13.95	-5.22	19.54	-2009.05	-2170.51	1637.783	1031
31315	13.81	-5.37	19.44	-2009.38	-2170.58	1637.787	1031
31320	13.67	-5.36	19.44	-2009.47	-2170.37	1637.792	1031
31325	14.07	-5.18	19.49	-2009.41	-2170.46	1637.797	1031
31330	13.94	-5.87	19.32	-2007.27	-2170.65	1637.802	1031
31335	14.06	-5.56	19.39	-2007.07	-2170.53	1637.807	1031
31340	14.19	-5.93	19.24	-2006.92	-2170.33	1637.814	1031
31345	13.70	-5.44	19.54	-2006.95	-2170.54	1637.817	1031
31350	13.96	-5.59	19.40	-2006.93	-2170.66	1637.823	1031
31355	14.21	-5.41	19.39	-2006.97	-2170.60	1637.827	1031
31360	13.64	-5.78	19.60	-2005.01	-2168.95	1637.833	1031
31365	13.76	-6.27	19.44	-2004.74	-2168.49	1637.837	1031
31370	13.56	-5.66	19.68	-2004.76	-2168.37	1637.844	1031
31375	14.28	-5.88	19.46	-2005.06	-2168.19	1637.847	1031
31380	14.17	-6.00	19.44	-2004.75	-2167.84	1637.853	1031
31385	14.25	-5.89	19.46	-2004.83	-2168.11	1637.858	1031
31390	14.25	-6.37	19.46	-2003.02	-2166.61	1637.863	1031
31395	14.16	-6.34	19.54	-2002.60	-2166.23	1637.867	1031
31400	14.21	-6.04	19.69	-2002.35	-2166.04	1637.873	1031
31405	14.01	-6.13	19.65	-2002.45	-2166.05	1637.877	1031
31410	14.14	-6.38	19.56	-2002.46	-2165.73	1637.883	1031
31415	13.82	-6.41	19.60	-2002.18	-2165.93	1637.887	1031
31420	14.06	-6.17	19.63	-2002.38	-2166.10	1637.893	1031
31425	14.07	-6.36	19.52	-2002.48	-2165.74	1637.897	1031
31430	14.48	-6.40	19.61	-2000.70	-2164.38	1637.903	1031
31435	14.30	-6.81	19.61	-1999.56	-2163.06	1637.908	1031
31440	14.82	-6.36	19.73	-1999.52	-2163.55	1637.913	1031
31445	14.68	-6.35	19.72	-1999.56	-2163.10	1637.918	1031
31450	14.32	-6.71	19.68	-1999.49	-2162.96	1637.922	1031
31455	14.35	-6.72	19.64	-1999.49	-2163.68	1637.927	1031
31460	14.21	-6.86	19.58	-1999.36	-2163.74	1637.932	1031
31465	14.44	-7.14	19.70	-1997.50	-2161.41	1637.937	1031
31470	14.28	-7.27	19.66	-1997.33	-2161.28	1637.942	1031
31475	14.31	-7.28	19.68	-1997.66	-2161.38	1637.949	1031
31480	14.62	-6.78	19.75	-1997.19	-2161.25	1637.952	1031
31485	14.38	-7.26	19.63	-1997.32	-2160.87	1637.958	1031
31490	14.24	-7.04	19.76	-1997.26	-2160.79	1637.962	1031
31495	14.25	-7.59	19.69	-1995.30	-2159.25	1637.968	1031
31500	14.61	-7.51	19.73	-1995.12	-2158.92	1637.972	1031
31505	14.39	-7.27	19.89	-1995.56	-2158.91	1637.979	1031
31510	14.23	-7.28	19.81	-1995.06	-2159.21	1637.982	1031
31515	14.71	-7.51	19.72	-1995.10	-2159.02	1637.988	1031
31520	14.38	-7.38	19.81	-1995.00	-2158.98	1637.992	1031
31525	14.95	-7.70	19.71	-1993.71	-2157.65	1637.998	1031
31530	14.29	-7.92	19.81	-1992.95	-2157.04	1638.002	1031
31535	14.78	-7.64	19.77	-1992.97	-2157.03	1638.008	1031
31540	14.90	-7.63	19.78	-1992.94	-2156.81	1638.012	1031
31545	15.05	-7.76	19.70	-1992.79	-2157.31	1638.018	1031
31550	14.81	-7.69	19.83	-1992.96	-2156.78	1638.022	1031
31555	14.92	-7.98	19.79	-1991.85	-2155.91	1638.028	1031
31560	14.95	-7.90	19.89	-1990.98	-2154.66	1638.032	1031
31565	15.09	-8.02	19.82	-1990.67	-2154.95	1638.037	1031
31570	14.85	-8.04	19.84	-1990.62	-2155.09	1638.042	1031
31575	14.87	-8.32	19.69	-1990.76	-2154.72	1638.047	1031
31580	14.62	-7.95	19.91	-1990.61	-2155.21	1638.053	1031
31585	14.73	-8.11	19.83	-1990.94	-2154.89	1638.057	1031
31590	14.70	-7.93	19.92	-1990.80	-2154.96	1638.062	1031
31595	15.18	-7.99	19.78	-1990.45	-2154.82	1638.067	1031
31600	14.87	-8.39	19.82	-1988.17	-2154.71	1638.072	1031
31605	15.28	-8.29	19.78	-1987.86	-2155.09	1638.077	1031
31610	14.46	-8.67	19.74	-1988.05	-2155.38	1638.084	1031
31615	15.04	-8.13	19.92	-1987.93	-2155.09	1638.087	1031
31620	14.63	-8.65	19.74	-1987.88	-2155.21	1638.093	1031
31625	14.93	-8.33	19.81	-1987.74	-2155.16	1638.097	1031
31630	14.98	-8.58	19.91	-1986.39	-2153.26	1638.103	1031
31635	14.78	-8.79	19.94	-1985.71	-2153.17	1638.107	1031
31640	14.84	-8.50	20.03	-1985.86	-2152.89	1638.113	1031
31645	14.78	-8.57	19.96	-1985.67	-2153.26	1638.117	1031
31650	14.72	-8.58	19.99	-1985.63	-2153.45	1638.123	1031
31655	15.08	-8.75	19.86	-1985.43	-2153.73	1638.127	1031
31660	14.78	-8.98	19.94	-1984.30	-2153.02	1638.133	1031
31665	15.41	-9.11	19.94	-1983.13	-2151.74	1638.137	1031
31670	15.21	-9.04	19.98	-1983.06	-2151.74	1638.143	1031
31675	15.04	-9.03	19.98	-1983.19	-2151.63	1638.148	1031
31680	15.30	-9.19	19.86	-1983.09	-2151.27	1638.152	1031
31685	15.25	-8.96	20.00	-1983.19	-2151.48	1638.157	1031
31690	15.12	-9.31	19.90	-1982.36	-2151.04	1638.162	1031
31695	15.30	-9.56	19.92	-1980.97	-2149.26	1638.167	1031
31700	15.54	-9.29	20.02	-1981.17	-2149.53	1638.173	1031
31705	14.77	-9.46	20.10	-1980.94	-2149.15	1638.177	1031
31710	15.05	-9.63	19.95	-1981.23	-2148.95	1638.182	1031
31715	15.17	-9.42	19.96	-1981.17	-2149.09	1638.187	1031
31720	15.25	-9.27	20.03	-1981.10	-2148.57	1638.192	1031
31725	15.22	-9.44	20.07	-1979.26	-2148.91	1638.197	1031
31730	15.09	-9.57	20.04	-1979.04	-2149.40	1638.202	1031
31735	15.10	-9.66	20.04	-1979.13	-2149.17	1638.209	1031
31740	15.37	-9.67	19.97	-1979.21	-2149.23	1638.212	1031
31745	15.28	-9.56	20.03	-1979.13	-2148.99	1638.218	1031
31750	15.03	-9.41	20.17	-1979.21	-2149.52	1638.222	1031
31755	15.20	-9.40	20.11	-1979.39	-2149.33	1638.228	1031
31760	15.14	-9.13	20.26	-1979.26	-2149.01	1638.232	1031
31765	15.70	-9.74	20.10	-1977.27	-2147.30	1638.238	1031
31770	15.57	-9.81	20.13	-1977.19	-2146.91	1638.242	1031
31775	14.46	-10.15	20.24	-1977.10	-2146.48	1638.250	1031
31780	15.00	-10.25	20.04	-1976.87	-2146.45	1638.252	1031
31785	15.41	-9.76	20.17	-1976.57	-2146.54	1638.258	1031
31790	15.21	-9.90	20.18	-1976.61	-2146.85	1638.262	1031
31795	15.42	-10.05	20.20	-1974.79	-2145.32	1638.268	1031
31800	15.78	-10.47	20.06	-1973.90	-2143.87	1638.272	1031
31805	15.76	-10.34	20.16	-1973.92	-2143.30	1638.278	1031
31810	15.75	-10.63	20.00	-1973.70	-2143.59	1638.283	1031
31815	15.64	-10.33	20.11	-1973.69	-2143.39	1638.287	1031
31820	15.73	-10.42	20.11	-1973.81	-2143.78	1638.292	1031
31825	15.84	-10.13	20.22	-1973.28	-2143.86	1638.297	1031
31830	15.37	-10.60	20.20	-1971.60	-2143.39	1638.302	1031
31835	15.81	-10.48	20.17	-1971.84	-2143.73	1638.308	1031
31840	15.94	-10.32	20.22	-1971.65	-2143.80	1638.313	1031
31845	15.56	-10.40	20.23	-1971.56	-2143.62	1638.317	1031
31850	15.82	-10.47	20.25	-1971.61	-2143.23	1638.322	1031
31855	15.40	-10.61	20.29	-1971.31	-2143.22	1638.327	1031
31860	15.70	-10.85	20.23	-1969.33	-2141.50	1638.332	1031
31865	15.81	-10.80	20.29	-1969.27	-2141.53	1638.337	1031
31870	16.26	-10.69	20.14	-1969.38	-2141.04	1638.344	1031
31875	15.33	-10.95	20.26	-1969.28	-2140.96	1638.347	1031
31880	15.65	-10.91	20.23	-1969.27	-2141.23	1638.353	1031
31885	15.69	-10.89	20.24	-1969.25	-2141.15	1638.357	1031
31890	15.72	-11.28	20.25	-1967.48	-2139.80	1638.363	1031
31895	16.11	-11.06	20.29	-1967.26	-2139.76	1638.367	1031
31900	15.86	-11.36	20.20	-1967.18	-2139.34	1638.373	1031
31905	16.09	-11.53	20.11	-1967.05	-2139.38	1638.377	1031
31910	16.31	-10.69	20.40	-1967.47	-2139.15	1638.384	1031
31915	15.79	-11.34	20.25	-1967.19	-2139.07	1638.387	1031
31920	16.17	-11.01	20.34	-1966.97	-2139.15	1638.393	1030
31925	16.37	-11.42	20.17	-1966.87	-2139.22	1638.398	1030
31930	15.82	-10.86	20.36	-1968.76	-2140.17	1638.403	1030
31935	15.76	-11.04	20.15	-1969.85	-2141.38	1638.407	1030
31940	15.53	-10.61	20.39	-1969.91	-2141.12	1638.413	1030
31945	15.91	-10.87	20.24	-1969.90	-2141.28	1638.418	1030
31950	15.91	-10.60	20.32	-1969.77	-2141.13	1638.423	1030
31955	15.65	-10.68	20.27	-1969.84	-2141.20	1638.427	1030
31960	15.27	-10.67	20.34	-1970.33	-2141.92	1638.432	1030
31965	15.56	-10.37	20.25	-1971.82	-2143.61	1638.438	1030
31970	15.36	-10.43	20.20	-1971.59	-2143.83	1638.442	1030
31975	15.71	-10.40	20.17	-1971.78	-2144.17	1638.448	1030
31980	15.51	-10.41	20.20	-1971.74	-2144.16	1638.452	1030
31985	15.54	-10.36	20.21	-1971.69	-2143.80	1638.457	1030
31990	15.20	-10.25	20.30	-1971.98	-2143.55	1638.462	1030
31995	15.28	-10.45	20.15	-1973.76	-2143.07	1638.467	1030
32000	15.73	-10.22	20.10	-1973.78	-2143.16	1638.472	1030
32005	15.27	-10.17	20.22	-1974.00	-2143.44	1638.479	1030
32010	15.54	-10.25	20.16	-1974.09	-2143.46	1638.482	1030
32015	15.70	-9.89	20.29	-1974.00	-2143.34	1638.488	1030
32020	15.66	-10.05	20.15	-1974.10	-2143.08	1638.492	1030
32025	15.54	-10.14	20.02	-1975.86	-2145.05	1638.498	1030
32030	15.15	-9.95	20.13	-1975.87	-2146.37	1638.502	1030
32035	15.13	-9.77	20.20	-1976.27	-2146.89	1638.509	1030
32040	15.64	-9.79	20.11	-1975.83	-2145.85	1638.512	1030
32045	15.43	-9.99	20.01	-1975.93	-2145.58	1638.518	1030
32050	15.73	-10.04	20.00	-1975.88	-2145.95	1638.522	1030
32055	14.89	-9.72	20.16	-1977.81	-2147.40	1638.528	1030
32060	15.51	-9.51	20.05	-1978.11	-2147.31	1638.532	1030
32065	15.54	-9.36	20.06	-1978.09	-2147.39	1638.538	1030
32070	15.29	-9.80	20.10	-1977.95	-2147.16	1638.542	1030
32075	15.09	-9.77	20.19	-1978.14	-2146.46	1638.549	1030
32080	15.30	-9.76	19.96	-1978.11	-2146.87	1638.552	1030
32085	15.51	-9.69	20.05	-1977.93	-2146.79	1638.558	1030
32090	15.05	-9.79	20.07	-1978.16	-2147.25	1638.562	1030
32095	15.57	-9.55	19.96	-1979.94	-2149.44	1638.568	1030
32100	15.57	-8.97	19.98	-1981.07	-2150.17	1638.572	1030
32105	15.17	-9.21	20.07	-1981.24	-2150.32	1638.578	1030
32110	15.12	-9.49	19.91	-1981.27	-2150.01	1638.583	1030
32115	15.01	-9.38	20.02	-1981.12	-2150.09	1638.588	1030
32120	14.93	-9.40	19.90	-1981.24	-2150.02	1638.592	1030
32125	14.91	-9.27	20.08	-1981.21	-2149.89	1638.597	1030
32130	14.92	-9.10	19.97	-1983.15	-2149.93	1638.602	1030
32135	14.92	-8.89	20.11	-1983.45	-2149.53	1638.607	1030
32140	14.90	-8.87	20.04	-1983.43	-2149.16	1638.614	1030
32145	15.09	-9.33	19.76	-1983.27	-2149.04	1638.617	1030
32150	15.02	-9.10	19.99	-1983.32	-2149.34	1638.623	1030
32155	14.90	-9.10	19.94	-1983.30	-2149.55	1638.627	1030
32160	15.13	-8.78	19.92	-1985.17	-2151.50	1638.633	1030
32165	14.84	-8.59	20.04	-1985.40	-2151.75	1638.637	1030
32170	14.62	-8.86	20.00	-1984.66	-2152.90	1638.644	1030
32175	14.82	-8.68	19.98	-1985.58	-2152.29	1638.647	1030
32180	14.80	-8.59	19.89	-1985.53	-2152.21	1638.653	1030
32185	14.79	-8.66	19.95	-1985.37	-2152.33	1638.658	1030
32190	14.81	-8.22	19.97	-1986.70	-2154.05	1638.663	1030
32195	14.67	-8.43	19.88	-1987.30	-2154.67	1638.667	1030
32200	14.77	-8.21	19.96	-1987.15	-2153.94	1638.673	1030
32205	15.17	-8.21	19.85	-1987.34	-2154.40	1638.677	1030
32210	15.18	-8.42	19.75	-1987.62	-2154.24	1638.683	1030
32215	14.85	-8.26	19.83	-1987.47	-2154.39	1638.688	1030
32220	14.78	-8.31	19.91	-1988.76	-2155.33	1638.693	1030
32225	14.52	-7.73	19.87	-1989.55	-2156.04	1638.697	1030
32230	14.82	-7.95	19.91	-1990.03	-2156.50	1638.703	1030
32235	14.52	-7.85	19.80	-1989.70	-2156.26	1638.707	1030
32240	14.96	-8.51	19.81	-1989.92	-2156.41	1638.712	1030
32245	14.47	-8.02	19.81	-1989.68	-2156.42	1638.718	1030
32250	15.13	-7.92	19.85	-1989.65	-2156.21	1638.723	1030
32255	14.83	-8.04	19.82	-1989.70	-2156.30	1638.727	1030
32260	14.61	-7.71	19.86	-1990.70	-2156.51	1638.732	1030
32265	14.48	-7.44	19.85	-1992.55	-2158.52	1638.738	1030
32270	15.20	-7.79	19.65	-1992.61	-2159.06	1638.742	1030
32275	15.13	-7.46	19.77	-1992.50	-2158.68	1638.749	1030
32280	14.60	-7.21	19.87	-1992.47	-2158.66	1638.752	1030
32285	14.49	-7.51	19.81	-1992.56	-2158.70	1638.757	1030
32290	14.72	-7.44	19.81	-1992.43	-2158.74	1638.762	1030
32295	14.57	-7.15	19.83	-1994.19	-2158.62	1638.768	1030
32300	14.73	-7.43	19.66	-1994.56	-2159.13	1638.772	1030
32305	14.97	-7.06	19.70	-1994.51	-2158.79	1638.779	1030
32310	14.67	-7.24	19.76	-1994.74	-2159.08	1638.782	1030
32315	14.70	-7.08	19.76	-1994.68	-2158.83	1638.788	1030
32320	14.71	-7.14	19.77	-1995.03	-2158.87	1638.792	1030
32325	14.49	-7.11	19.64	-1996.29	-2160.15	1638.798	1030
32330	14.52	-7.02	19.61	-1997.21	-2160.15	1638.802	1030
32335	14.29	-6.76	19.73	-1997.09	-2160.29	1638.808	1030
32340	14.56	-6.69	19.75	-1996.95	-2160.36	1638.812	1030
32345	14.54	-7.23	19.62	-1996.92	-2160.49	1638.818	1030
32350	14.60	-7.11	19.50	-1997.20	-2160.38	1638.822	1030
32355	14.60	-6.84	19.60	-1998.17	-2161.96	1638.828	1030
32360	14.35	-6.92	19.48	-1998.90	-2163.04	1638.832	1030
32365	14.50	-6.65	19.61	-1998.84	-2162.88	1638.838	1030
32370	14.48	-6.18	19.77	-1999.09	-2162.62	1638.842	1030
32375	14.42	-6.38	19.70	-1998.74	-2162.87	1638.848	1030
32380	14.45	-6.56	19.59	-1998.84	-2162.50	1638.853	1030
32385	14.21	-6.64	19.65	-1999.12	-2163.14	1638.857	1030
32390	14.45	-6.99	19.49	-1999.14	-2163.16	1638.862	1030
32395	14.05	-6.55	19.67	-2000.13	-2163.27	1638.867	1030
32400	13.95	-6.45	19.59	-2001.59	-2163.33	1638.872	1030
32405	14.10	-6.27	19.63	-2001.91	-2163.46	1638.877	1030
32410	14.49	-6.31	19.56	-2001.74	-2163.16	1638.884	1030
32415	14.23	-6.42	19.58	-2001.97	-2163.31	1638.887	1030
32420	14.36	-6.45	19.50	-2001.84	-2163.82	1638.892	1030
32425	14.14	-6.69	19.55	-2001.89	-2163.55	1638.897	1030
32430	14.08	-6.62	19.38	-2003.63	-2164.07	1638.903	1030
32435	14.12	-6.18	19.53	-2003.98	-2163.87	1638.907	1030
32440	14.24	-6.01	19.53	-2004.22	-2164.88	1638.914	1030
32445	13.98	-6.02	19.61	-2004.00	-2164.46	1638.917	1030
32450	13.88	-6.34	19.51	-2004.33	-2164.85	1638.923	1030
32455	14.19	-6.28	19.41	-2004.43	-2164.77	1638.927	1030
32460	14.62	-5.79	19.41	-2006.26	-2166.16	1638.933	1030
32465	13.89	-5.68	19.52	-2006.42	-2167.17	1638.938	1030
32470	13.97	-5.94	19.43	-2006.41	-2166.97	1638.943	1030
32475	14.09	-5.72	19.51	-2006.20	-2166.99	1638.947	1030
32480	13.77	-6.04	19.40	-2006.36	-2166.87	1638.953	1030
32485	14.13	-5.98	19.39	-2006.53	-2167.07	1638.957	1030
32490	14.20	-5.19	19.58	-2007.45	-2168.94	1638.963	1030
32495	13.87	-5.34	19.52	-2008.55	-2169.36	1638.967	1030
32500	13.92	-5.33	19.51	-2008.41	-2169.10	1638.973	1030
32505	14.02	-5.37	19.44	-2008.59	-2169.43	1638.978	1030
32510	13.65	-5.63	19.42	-2008.18	-2169.05	1638.982	1030
32515	13.97	-5.62	19.38	-2008.64	-2169.05	1638.987	1030
32520	13.57	-5.37	19.35	-2009.10	-2169.81	1638.993	1030
32525	13.40	-4.98	19.46	-2010.61	-2171.47	1638.997	1030
32530	13.63	-5.27	19.36	-2010.86	-2171.41	1639.002	1030
32535	13.79	-4.90	19.33	-2011.12	-2171.63	1639.007	1030
32540	13.71	-4.91	19.41	-2010.91	-2171.54	1639.012	1030
32545	13.05	-5.07	19.50	-2010.84	-2171.24	1639.018	1030
32550	13.65	-4.82	19.42	-2010.83	-2171.83	1639.022	1030
32555	13.69	-5.22	19.41	-2011.10	-2171.64	1639.027	1030
32560	14.09	-5.03	19.33	-2010.89	-2171.59	1639.032	1030
32565	13.49	-4.51	19.45	-2013.77	-2173.83	1639.037	1030
32570	13.51	-4.65	19.28	-2013.97	-2174.26	1639.042	1030
32575	14.39	-4.43	19.19	-2014.20	-2174.52	1639.049	1030
32580	13.70	-4.57	19.33	-2013.95	-2174.40	1639.052	1030
32585	13.44	-4.57	19.27	-2014.05	-2174.67	1639.058	1030
32590	13.69	-4.60	19.35	-2014.04	-2174.60	1639.062	1030
32595	13.65	-4.12	19.22	-2015.40	-2176.53	1639.068	1030
32600	13.69	-4.65	19.12	-2015.88	-2176.83	1639.072	1030
32605	13.67	-4.07	19.32	-2015.79	-2176.11	1639.080	1030
32610	13.81	-4.43	19.17	-2015.75	-2176.41	1639.082	1030
32615	13.71	-3.98	19.29	-2016.04	-2176.79	1639.088	1030
32620	13.18	-4.02	19.33	-2016.18	-2176.76	1639.092	1030
32625	13.23	-3.85	19.35	-2017.28	-2177.55	1639.098	1030
32630	13.10	-3.99	19.22	-2017.96	-2178.39	1639.102	1030
32635	13.23	-3.82	19.26	-2018.26	-2179.02	1639.108	1030
32640	13.56	-3.83	19.15	-2017.95	-2178.89	1639.113	1030
32645	13.29	-3.76	19.23	-2018.24	-2178.89	1639.117	1030
32650	13.52	-3.97	19.13	-2018.41	-2179.10	1639.122	1030
32655	13.40	-3.56	19.16	-2018.92	-2179.33	1639.127	1030
32660	13.35	-3.43	19.15	-2020.36	-2180.75	1639.132	1030
32665	13.02	-3.68	19.10	-2020.43	-2180.19	1639.137	1030
32670	13.21	-3.27	19.30	-2020.66	-2181.16	1639.143	1030
32675	13.24	-3.69	18.96	-2020.63	-2181.19	1639.147	1030
32680	13.29	-3.23	19.25	-2020.63	-2180.81	1639.152	1030
32685	13.60	-3.26	19.12	-2020.91	-2180.70	1639.157	1030
32690	13.00	-3.35	19.09	-2022.92	-2180.79	1639.162	1030
32695	13.05	-3.33	19.13	-2023.27	-2181.00	1639.167	1030
32700	13.32	-3.22	19.10	-2023.25	-2180.62	1639.172	1030
32705	13.09	-3.44	19.02	-2023.12	-2181.09	1639.177	1030
32710	13.26	-3.55	18.98	-2023.11	-2180.86	1639.183	1030
32715	13.62	-3.06	19.11	-2023.22	-2180.65	1639.187	1030
32720	13.19	-3.43	19.03	-2023.16	-2181.29	1639.193	1031
32725	12.86	-3.31	19.12	-2023.15	-2180.79	1639.197	1031
32730	13.31	-3.36	19.20	-2020.84	-2178.70	1639.203	1031
32735	13.58	-3.88	19.10	-2020.36	-2177.94	1639.207	1031
32740	12.72	-3.90	19.19	-2020.58	-2178.56	1639.215	1031
32745	13.49	-3.70	19.20	-2020.19	-2178.32	1639.217	1031
32750	13.15	-3.64	19.28	-2020.41	-2179.21	1639.223	1031
32755	13.29	-3.72	19.18	-2020.47	-2179.60	1639.227	1031
32760	13.33	-3.95	19.20	-2019.02	-2178.68	1639.233	1031
32765	13.63	-3.86	19.20	-2018.31	-2178.10	1639.238	1031
32770	12.45	-4.21	19.30	-2019.13	-2178.65	1639.245	1031
32775	12.94	-4.26	19.27	-2018.24	-2178.07	1639.248	1031
32780	13.20	-4.08	19.16	-2018.37	-2177.37	1639.252	1031
32785	12.92	-4.13	19.22	-2018.19	-2177.02	1639.257	1031
32790	13.32	-4.36	19.25	-2017.42	-2176.53	1639.262	1031
32795	13.14	-4.18	19.30	-2016.08	-2174.94	1639.267	1031
32800	13.32	-4.43	19.20	-2015.92	-2175.08	1639.272	1031
32805	13.71	-4.78	19.01	-2016.00	-2174.96	1639.278	1031
32810	13.76	-4.42	19.06	-2016.11	-2175.39	1639.282	1031
32815	13.32	-4.70	19.18	-2016.04	-2175.22	1639.287	1031
32820	13.65	-4.26	19.07	-2015.85	-2175.23	1639.292	1031
32825	13.57	-4.55	19.26	-2014.24	-2175.86	1639.297	1031
32830	13.51	-4.00	19.35	-2013.77	-2175.30	1639.302	1031
32835	13.70	-4.11	19.27	-2014.05	-2175.53	1639.309	1031
32840	13.14	-4.59	19.31	-2013.80	-2175.34	1639.312	1031
32845	13.49	-4.34	19.37	-2013.87	-2175.27	1639.318	1031
32850	13.71	-4.32	19.28	-2013.80	-2175.98	1639.322	1031
32855	13.99	-4.75	19.23	-2011.95	-2173.44	1639.328	1031
32860	13.82	-4.59	19.28	-2011.60	-2173.50	1639.332	1031
32865	13.40	-4.63	19.42	-2011.44	-2173.68	1639.338	1031
32870	13.53	-4.62	19.39	-2011.44	-2174.07	1639.342	1031
32875	13.14	-4.70	19.31	-2011.39	-2173.42	1639.349	1031
32880	13.79	-5.06	19.28	-2011.42	-2173.04	1639.353	1031
32885	14.02	-4.74	19.29	-2011.54	-2173.51	1639.358	1031
32890	13.75	-4.77	19.44	-2011.47	-2173.35	1639.363	1031
32895	13.40	-5.02	19.48	-2009.02	-2171.35	1639.368	1031
32900	13.75	-5.06	19.58	-2008.49	-2170.92	1639.372	1031
32905	13.85	-5.20	19.33	-2008.66	-2171.02	1639.378	1031
32910	13.79	-5.25	19.37	-2008.61	-2170.55	1639.383	1031
32915	14.03	-5.46	19.42	-2008.76	-2170.31	1639.388	1031
32920	14.06	-5.00	19.40	-2008.51	-2170.58	1639.392	1031
32925	14.09	-5.47	19.44	-2007.64	-2169.76	1639.398	1031
32930	14.25	-5.34	19.50	-2006.34	-2168.90	1639.402	1031
32935	13.58	-5.52	19.45	-2006.37	-2169.00	1639.407	1031
32940	13.37	-5.69	19.54	-2006.36	-2168.93	1639.413	1031
32945	14.17	-5.20	19.55	-2006.62	-2168.88	1639.417	1031
32950	13.57	-5.67	19.49	-2006.44	-2168.54	1639.422	1031
32955	13.88	-5.57	19.51	-2006.30	-2168.55	1639.427	1031
32960	13.94	-5.88	19.44	-2004.23	-2168.24	1639.432	1031
32965	13.96	-5.98	19.44	-2004.06	-2168.58	1639.437	1031
32970	14.45	-5.79	19.46	-2003.79	-2168.61	1639.444	1031
32975	14.02	-5.74	19.51	-2004.23	-2169.01	1639.447	1031
32980	14.02	-5.70	19.48	-2004.13	-2168.96	1639.453	1031
32985	14.33	-5.39	19.56	-2004.04	-2168.31	1639.457	1031
32990	14.06	-5.82	19.57	-2002.54	-2167.26	1639.463	1031
32995	14.11	-6.19	19.48	-2002.16	-2166.70	1639.467	1031
33000	14.04	-6.16	19.48	-2002.01	-2166.59	1639.473	1031
33005	14.20	-5.89	19.48	-2001.97	-2166.73	1639.477	1031
33010	13.96	-5.81	19.57	-2001.97	-2166.43	1639.483	1031
33015	14.31	-5.94	19.52	-2001.86	-2166.51	1639.487	1031
33020	14.40	-5.82	19.54	-2000.82	-2165.95	1639.493	1031
33025	14.19	-6.44	19.54	-2000.02	-2164.66	1639.497	1031
33030	14.55	-6.47	19.42	-1999.82	-2164.27	1639.502	1031
33035	14.22	-6.26	19.56	-1999.62	-2165.03	1639.507	1031
33040	14.20	-6.38	19.67	-1999.57	-2164.67	1639.512	1031
33045	14.23	-6.30	19.53	-1999.45	-2164.69	1639.517	1031
33050	14.08	-6.60	19.45	-1999.75	-2164.56	1639.523	1031
33055	14.40	-6.39	19.52	-1999.55	-2164.18	1639.527	1031
33060	14.00	-6.19	19.56	-1999.01	-2163.77	1639.533	1031
33065	14.22	-6.90	19.57	-1997.12	-2160.71	1639.537	1031
33070	14.20	-6.76	19.69	-1997.03	-2161.08	1639.542	1031
33075	14.44	-6.75	19.54	-1997.05	-2161.68	1639.547	1031
33080	14.34	-7.07	19.52	-1996.92	-2161.99	1639.552	1031
33085	14.47	-6.57	19.68	-1997.12	-2161.59	1639.557	1031
33090	14.50	-6.57	19.63	-1997.10	-2161.37	1639.562	1031
33095	14.32	-6.88	19.63	-1996.12	-2161.99	1639.568	1031
33100	14.64	-7.28	19.46	-1995.80	-2162.17	1639.572	1031
33105	14.50	-6.40	19.69	-1995.91	-2162.05	1639.579	1031
33110	14.29	-7.10	19.52	-1995.93	-2162.18	1639.582	1031
33115	14.66	-6.66	19.63	-1995.96	-2162.09	1639.588	1031
33120	14.52	-6.72	19.61	-1995.88	-2161.44	1639.592	1031
33125	14.85	-7.22	19.62	-1993.55	-2159.22	1639.598	1031
33130	14.56	-7.52	19.63	-1992.75	-2159.03	1639.602	1031
33135	14.56	-7.25	19.71	-1992.78	-2158.85	1639.608	1031
33140	14.66	-7.50	19.56	-1992.71	-2158.82	1639.613	1031
33145	14.50	-7.67	19.66	-1992.66	-2158.42	1639.618	1031
33150	14.72	-7.29	19.68	-1992.68	-2158.44	1639.622	1031
33155	14.36	-7.57	19.73	-1991.78	-2158.03	1639.628	1031
33160	14.45	-7.68	19.78	-1990.69	-2157.03	1639.632	1031
33165	14.57	-7.56	19.87	-1990.29	-2156.71	1639.637	1031
33170	14.78	-7.44	19.82	-1990.33	-2156.68	1639.643	1031
33175	14.68	-7.71	19.74	-1990.59	-2156.62	1639.647	1031
33180	14.58	-7.89	19.71	-1990.43	-2156.69	1639.652	1031
33185	14.20	-7.78	19.77	-1990.46	-2156.66	1639.657	1031
33190	14.71	-7.62	19.89	-1988.43	-2156.40	1639.662	1031
33195	14.76	-7.82	19.84	-1988.25	-2156.34	1639.667	1031
33200	14.76	-8.21	19.67	-1988.07	-2156.39	1639.672	1031
33205	14.59	-8.02	19.82	-1988.31	-2156.01	1639.677	1031
33210	14.63	-7.59	19.87	-1988.55	-2156.10	1639.684	1031
33215	14.62	-8.06	19.75	-1988.27	-2156.08	1639.687	1031
33220	14.77	-7.71	19.86	-1988.21	-2156.22	1639.693	1031
33225	14.51	-7.96	19.84	-1988.20	-2156.00	1639.697	1031
33230	14.81	-8.29	19.89	-1985.86	-2153.86	1639.703	1031
33235	14.89	-8.50	19.83	-1985.49	-2153.68	1639.707	1031
33240	14.94	-7.99	20.02	-1985.11	-2153.75	1639.714	1031
33245	14.69	-8.67	19.74	-1985.31	-2153.33	1639.717	1031
33250	14.73	-8.66	19.77	-1985.42	-2153.46	1639.723	1031
33255	15.11	-8.49	19.79	-1985.44	-2153.46	1639.727	1031
33260	15.02	-8.42	19.97	-1984.04	-2152.47	1639.733	1031
33265	15.13	-8.75	19.88	-1983.61	-2151.49	1639.738	1031
33270	14.81	-8.35	20.13	-1983.15	-2151.20	1639.743	1031
33275	15.31	-8.59	19.96	-1983.14	-2150.61	1639.748	1031
33280	15.20	-8.90	19.80	-1983.11	-2150.33	1639.752	1031
33285	15.11	-8.84	19.90	-1982.83	-2150.53	1639.757	1031
33290	14.92	-8.62	20.03	-1982.12	-2150.78	1639.763	1031
33295	15.05	-9.09	20.00	-1981.01	-2148.92	1639.767	1031
33300	14.95	-9.10	20.02	-1980.95	-2148.67	1639.772	1031
33305	14.94	-8.95	20.01	-1981.04	-2148.72	1639.778	1031
33310	15.28	-9.06	19.93	-1981.07	-2148.90	1639.782	1031
33315	14.92	-9.23	19.97	-1981.18	-2149.20	1639.787	1031
33320	14.66	-9.12	20.05	-1980.88	-2148.94	1639.792	1031
33325	15.19	-9.46	20.08	-1979.24	-2147.14	1639.797	1031
33330	15.17	-9.46	20.06	-1978.87	-2147.12	1639.802	1031
33335	15.50	-9.25	20.06	-1978.91	-2147.45	1639.809	1031
33340	15.19	-9.58	19.95	-1978.53	-2147.55	1639.812	1031
33345	15.50	-9.60	19.90	-1978.66	-2147.74	1639.818	1031
33350	15.33	-9.53	19.99	-1978.80	-2148.11	1639.822	1031
33355	15.20	-9.89	19.93	-1976.75	-2146.81	1639.828	1031
33360	15.61	-9.61	20.01	-1976.62	-2146.44	1639.832	1031
33365	15.54	-9.33	20.13	-1976.18	-2146.76	1639.838	1031
33370	15.24	-9.53	20.18	-1976.42	-2146.61	1639.842	1031
33375	15.17	-9.40	20.09	-1976.63	-2146.82	1639.849	1031
33380	15.13	-9.63	20.05	-1976.42	-2146.49	1639.852	1031
33385	14.98	-9.40	20.22	-1976.48	-2146.80	1639.858	1031
33390	15.41	-9.28	20.20	-1976.53	-2146.75	1639.863	1031
33395	15.55	-9.62	20.15	-1974.21	-2144.75	1639.868	1031
33400	15.60	-9.84	20.12	-1973.44	-2144.37	1639.872	1031
33405	14.98	-10.16	20.13	-1973.45	-2144.52	1639.878	1031
33410	15.38	-9.79	20.23	-1973.57	-2144.11	1639.883	1031
33415	14.94	-10.10	20.18	-1973.56	-2144.03	1639.888	1031
33420	15.52	-10.02	20.10	-1973.45	-2144.23	1639.892	1031
33425	15.39	-10.11	20.20	-1972.46	-2142.96	1639.898	1031
33430	15.40	-10.23	20.20	-1971.24	-2142.46	1639.902	1031
33435	15.48	-10.34	20.14	-1971.27	-2141.56	1639.907	1031
33440	15.35	-9.96	20.34	-1971.11	-2141.77	1639.913	1031
33445	15.67	-10.10	20.16	-1971.44	-2141.87	1639.917	1031
33450	15.40	-10.44	20.15	-1971.27	-2142.20	1639.922	1031
33455	15.80	-10.25	20.20	-1970.55	-2141.58	1639.928	1031
33460	15.55	-10.59	20.21	-1968.86	-2140.20	1639.932	1031
33465	15.43	-10.84	20.24	-1968.95	-2140.32	1639.937	1031
33470	15.67	-11.17	20.03	-1968.89	-2139.90	1639.944	1031
33475	15.61	-10.89	20.16	-1968.72	-2140.12	1639.947	1031
33480	15.72	-10.73	20.20	-1968.94	-2140.24	1639.952	1031
33485	15.64	-10.39	20.28	-1968.68	-2140.73	1639.957	1031
33490	15.73	-10.94	20.25	-1967.04	-2138.94	1639.963	1031
33495	15.58	-11.03	20.27	-1966.81	-2138.03	1639.967	1031
33500	16.01	-11.01	20.15	-1966.58	-2138.62	1639.973	1031
33505	15.59	-10.86	20.26	-1966.65	-2138.47	1639.977	1031
33510	15.79	-10.67	19.94	-1966.15	-2139.78	1639.984	1031
33515	15.66	-11.00	20.27	-1966.39	-2139.08	1639.988	1031
33520	15.58	-11.17	20.17	-1966.63	-2139.41	1639.993	1031
33525	15.16	-10.92	20.38	-1966.47	-2139.50	1639.997	1031
33530	15.99	-11.11	20.22	-1964.56	-2137.41	1640.003	1031
33535	16.13	-11.31	20.32	-1963.84	-2136.82	1640.007	1031
33540	15.62	-11.17	20.48	-1963.85	-2136.54	1640.013	1031
33545	15.53	-11.46	20.33	-1963.94	-2136.28	1640.018	1031
33550	15.55	-11.34	20.33	-1963.91	-2136.58	1640.023	1031
33555	16.10	-11.42	20.30	-1963.75	-2136.80	1640.027	1031
33560	15.70	-11.43	20.25	-1963.13	-2135.72	1640.033	1031
33565	15.96	-11.71	20.41	-1961.62	-2135.05	1640.037	1031
33570	15.82	-11.83	20.32	-1961.65	-2134.62	1640.042	1031
33575	15.92	-11.90	20.36	-1961.37	-2134.72	1640.048	1031
33580	15.73	-11.62	20.44	-1961.39	-2134.75	1640.052	1030
33585	16.18	-11.96	20.22	-1961.32	-2135.00	1640.057	1030
33590	16.00	-11.90	20.38	-1961.58	-2135.08	1640.062	1030
33595	15.87	-11.65	20.32	-1963.12	-2135.06	1640.067	1030
33600	15.75	-11.81	20.34	-1963.30	-2134.98	1640.072	1030
33605	16.27	-11.69	20.29	-1963.34	-2135.19	1640.079	1030
33610	15.79	-11.42	20.38	-1963.31	-2135.85	1640.084	1030
33615	15.75	-11.59	20.33	-1963.52	-2135.93	1640.088	1030
33620	15.86	-11.54	20.29	-1963.41	-2135.71	1640.092	1030
33625	16.18	-11.26	20.29	-1965.19	-2135.80	1640.098	1030
33630	15.61	-11.36	20.36	-1965.56	-2136.03	1640.102	1030
33635	15.95	-10.89	20.30	-1965.58	-2136.05	1640.110	1030
33640	15.86	-11.26	20.31	-1965.87	-2136.52	1640.113	1030
33645	15.43	-11.34	20.21	-1965.92	-2137.87	1640.120	1030
33650	15.48	-11.30	20.29	-1965.90	-2136.91	1640.122	1030
33655	15.15	-11.23	20.32	-1966.78	-2138.40	1640.128	1030
33660	15.32	-10.94	20.30	-1967.60	-2138.68	1640.132	1030
33665	15.50	-11.12	20.12	-1968.00	-2139.30	1640.138	1030
33670	15.81	-10.94	20.21	-1968.41	-2139.89	1640.143	1030
33675	15.75	-10.98	20.21	-1968.40	-2139.90	1640.147	1030
33680	15.85	-10.70	20.29	-1968.59	-2139.86	1640.153	1030
33685	15.78	-10.69	20.25	-1968.62	-2139.94	1640.157	1030
33690	15.35	-10.74	20.22	-1969.75	-2140.87	1640.162	1030
33695	15.60	-10.21	20.31	-1969.95	-2140.76	1640.167	1030
33700	15.35	-10.60	20.21	-1970.48	-2141.30	1640.172	1030
33705	15.63	-10.23	20.29	-1970.71	-2141.79	1640.177	1030
33710	15.28	-10.52	20.23	-1970.59	-2141.70	1640.184	1030
33715	15.13	-10.81	20.13	-1970.78	-2141.76	1640.187	1030
33720	15.71	-10.40	20.14	-1970.78	-2141.45	1640.193	1030
33725	15.25	-10.48	20.31	-1970.64	-2141.73	1640.197	1030
33730	15.51	-10.24	20.14	-1972.45	-2143.00	1640.203	1030
33735	15.43	-10.05	20.20	-1972.56	-2143.34	1640.207	1030
33740	15.26	-10.30	20.17	-1972.57	-2143.89	1640.214	1030
33745	15.45	-10.07	20.17	-1972.77	-2143.36	1640.217	1030
33750	15.37	-10.22	20.12	-1972.93	-2143.71	1640.223	1030
33755	15.15	-10.16	20.18	-1972.78	-2144.15	1640.227	1030
33760	15.12	-9.66	20.23	-1974.33	-2145.61	1640.233	1030
33765	15.39	-9.84	20.08	-1975.08	-2146.01	1640.238	1030
33770	15.99	-9.69	20.02	-1975.02	-2145.94	1640.243	1030
33775	14.64	-10.06	20.13	-1974.66	-2145.94	1640.248	1030
33780	15.23	-9.80	20.13	-1975.00	-2146.04	1640.252	1030
33785	15.35	-9.77	20.11	-1974.91	-2145.35	1640.257	1030
33790	15.32	-9.80	20.05	-1975.80	-2146.43	1640.262	1030
33795	15.52	-9.59	19.90	-1977.25	-2147.51	1640.267	1030
33800	15.43	-9.36	20.05	-1977.32	-2147.79	1640.272	1030
33805	15.21	-9.76	19.87	-1977.42	-2147.51	1640.278	1030
33810	15.02	-9.42	20.07	-1977.28	-2147.25	1640.282	1030
33815	15.44	-9.31	20.04	-1977.14	-2147.42	1640.288	1030
33820	15.62	-9.43	19.95	-1977.45	-2147.26	1640.292	1030
33825	15.39	-9.32	19.97	-1979.32	-2147.02	1640.297	1030
33830	15.20	-9.25	19.98	-1979.21	-2147.17	1640.302	1030
33835	15.31	-8.97	20.09	-1979.54	-2147.85	1640.309	1030
33840	15.14	-9.38	19.94	-1980.01	-2147.83	1640.312	1030
33845	14.69	-9.43	20.03	-1980.22	-2147.29	1640.319	1030
33850	15.13	-9.06	20.06	-1979.84	-2147.50	1640.322	1030
33855	15.19	-8.97	20.04	-1980.98	-2148.95	1640.328	1030
33860	14.94	-9.15	19.91	-1981.25	-2149.02	1640.332	1030
33865	15.10	-9.28	19.83	-1981.77	-2149.71	1640.338	1030
33870	15.31	-9.00	19.87	-1982.10	-2149.99	1640.342	1030
33875	14.87	-9.05	19.87	-1982.05	-2150.41	1640.348	1030
33880	15.10	-8.99	19.80	-1982.20	-2150.13	1640.353	1030
33885	15.11	-8.55	20.06	-1982.21	-2150.10	1640.358	1030
33890	14.67	-8.72	20.03	-1982.39	-2149.78	1640.363	1030
33895	15.33	-8.73	19.80	-1983.31	-2150.73	1640.368	1030
33900	14.75	-8.68	19.86	-1984.44	-2152.02	1640.372	1030
33905	14.95	-8.66	19.85	-1984.24	-2152.10	1640.377	1030
33910	14.57	-8.55	19.92	-1984.20	-2152.45	1640.383	1030
33915	14.73	-8.22	20.02	-1984.49	-2152.74	1640.387	1030
33920	14.81	-8.51	19.90	-1984.46	-2152.48	1640.392	1030
33925	14.94	-8.47	19.94	-1984.35	-2152.52	1640.397	1030
33930	14.97	-8.02	20.03	-1986.39	-2152.58	1640.402	1030
33935	14.55	-8.29	20.02	-1986.32	-2152.41	1640.407	1030
33940	14.62	-8.83	19.71	-1986.30	-2152.88	1640.414	1030
33945	15.17	-8.20	19.86	-1986.27	-2152.89	1640.417	1030
33950	15.08	-8.64	19.73	-1986.34	-2152.71	1640.423	1030
33955	14.90	-8.43	19.86	-1986.42	-2153.08	1640.427	1030
33960	14.70	-8.07	19.82	-1988.27	-2154.59	1640.433	1030
33965	14.95	-8.17	19.67	-1988.64	-2154.98	1640.437	1030
33970	15.34	-8.01	19.66	-1988.59	-2155.28	1640.445	1030
33975	14.76	-7.91	19.82	-1988.96	-2155.02	1640.447	1030
33980	14.67	-7.88	19.85	-1988.68	-2154.69	1640.453	1030
33985	14.40	-7.83	19.94	-1988.82	-2155.03	1640.457	1030
33990	14.69	-7.93	19.69	-1990.14	-2155.96	1640.463	1030
33995	14.73	-7.84	19.67	-1990.88	-2156.68	1640.467	1030
34000	14.42	-7.37	19.92	-1990.80	-2156.66	1640.473	1030
34005	14.57	-7.62	19.77	-1990.81	-2156.40	1640.478	1030
34010	14.68	-7.68	19.72	-1990.96	-2156.37	1640.482	1030
34015	14.50	-7.29	19.94	-1990.94	-2156.53	1640.488	1030
34020	14.24	-7.48	19.92	-1991.23	-2157.37	1640.492	1030
34025	14.97	-7.39	19.64	-1992.97	-2159.38	1640.497	1030
34030	14.66	-7.15	19.77	-1993.27	-2159.41	1640.502	1030
34035	14.35	-7.09	19.77	-1994.16	-2158.44	1640.509	1030
34040	14.43	-7.59	19.55	-1993.82	-2159.03	1640.512	1030
34045	14.52	-7.23	19.66	-1994.28	-2159.38	1640.519	1030
34050	14.78	-7.24	19.66	-1994.00	-2159.50	1640.521	1030
34055	14.64	-7.20	19.56	-1995.29	-2160.56	1640.528	1030
34060	14.60	-6.77	19.75	-1995.32	-2161.20	1640.532	1030
34065	14.21	-6.94	19.66	-1996.21	-2161.82	1640.538	1030
34070	14.17	-6.82	19.76	-1996.32	-2162.04	1640.542	1030
34075	15.03	-6.77	19.61	-1996.29	-2162.14	1640.550	1030
34080	14.46	-6.89	19.69	-1996.09	-2161.47	1640.552	1030
34085	14.87	-7.02	19.55	-1996.26	-2161.21	1640.558	1030
34090	14.19	-7.00	19.71	-1996.06	-2161.59	1640.562	1030
34095	14.49	-6.49	19.72	-1997.71	-2163.01	1640.568	1030
34100	14.34	-6.83	19.54	-1998.41	-2163.57	1640.572	1030
34105	14.35	-6.68	19.64	-1998.30	-2163.59	1640.578	1030
34110	14.15	-6.69	19.60	-1998.39	-2163.52	1640.583	1030
34115	14.43	-6.66	19.62	-1998.44	-2163.05	1640.588	1030
34120	13.91	-6.82	19.58	-1998.44	-2163.30	1640.592	1030
34125	13.81	-6.85	19.61	-1998.72	-2163.52	1640.597	1030
34130	14.17	-6.50	19.52	-2000.43	-2165.38	1640.602	1030
34135	14.23	-6.50	19.47	-2000.53	-2165.51	1640.607	1030
34140	14.29	-6.39	19.53	-2000.25	-2165.65	1640.614	1030
34145	14.19	-6.09	19.64	-2000.68	-2165.54	1640.617	1030
34150	14.22	-6.07	19.59	-2000.49	-2165.75	1640.622	1030
34155	14.35	-6.53	19.46	-2000.48	-2165.66	1640.627	1030
34160	14.31	-5.98	19.44	-2002.51	-2167.26	1640.633	1030
34165	14.00	-5.78	19.59	-2002.77	-2167.72	1640.637	1030
34170	14.18	-5.77	19.57	-2002.51	-2167.23	1640.644	1030
34175	14.02	-5.71	19.60	-2002.74	-2168.10	1640.647	1030
34180	14.04	-6.03	19.45	-2002.81	-2167.69	1640.653	1030
34185	13.89	-5.90	19.53	-2002.65	-2167.84	1640.657	1030
34190	13.95	-5.47	19.54	-2004.62	-2169.07	1640.663	1030
34195	13.96	-5.66	19.42	-2005.10	-2169.34	1640.667	1030
34200	14.28	-5.70	19.40	-2005.12	-2170.31	1640.673	1030
34205	13.87	-5.57	19.43	-2005.22	-2169.98	1640.677	1030
34210	14.06	-5.74	19.43	-2005.02	-2169.74	1640.682	1030
34215	14.04	-5.88	19.34	-2005.07	-2170.23	1640.688	1030
34220	14.12	-5.37	19.43	-2005.68	-2170.89	1640.692	1030
34225	13.95	-5.15	19.42	-2006.97	-2172.56	1640.697	1030
34230	13.76	-4.85	19.56	-2007.10	-2172.64	1640.702	1030
34235	14.03	-5.58	19.21	-2007.14	-2172.79	1640.708	1030
34240	13.96	-5.26	19.30	-2007.31	-2173.30	1640.712	1030
34245	13.75	-5.06	19.39	-2007.23	-2172.41	1640.719	1030
34250	13.89	-5.06	19.40	-2007.27	-2172.41	1640.722	1030
34255	13.46	-4.90	19.33	-2009.37	-2174.36	1640.727	1030
34260	13.43	-4.64	19.46	-2009.49	-2174.70	1640.732	1030
34265	13.68	-4.84	19.27	-2010.12	-2175.32	1640.738	1030
34270	13.55	-5.11	19.17	-2010.17	-2175.01	1640.742	1030
34275	14.91	-4.60	19.03	-2010.13	-2175.40	1640.750	1030
34280	13.57	-4.75	19.31	-2010.32	-2175.06	1640.752	1030
34285	13.72	-4.32	19.45	-2010.41	-2174.87	1640.758	1030
34290	13.67	-4.57	19.34	-2010.33	-2174.43	1640.762	1030
34295	13.69	-4.39	19.30	-2012.23	-2176.31	1640.768	1030
34300	13.73	-4.33	19.24	-2012.54	-2176.53	1640.772	1030
34305	13.51	-4.69	19.17	-2012.68	-2176.43	1640.778	1030
34310	13.17	-4.54	19.40	-2012.55	-2176.41	1640.783	1030
34315	13.66	-4.49	19.28	-2012.65	-2175.90	1640.788	1030
34320	13.66	-4.16	19.40	-2012.86	-2175.91	1640.792	1030
34325	12.92	-4.69	19.33	-2013.43	-2176.68	1640.797	1030
34330	13.31	-3.88	19.36	-2014.96	-2178.90	1640.802	1030
34335	13.68	-4.17	19.15	-2014.98	-2179.41	1640.807	1030
34340	13.43	-4.21	19.21	-2015.25	-2178.61	1640.813	1030
34345	13.54	-4.09	19.26	-2015.11	-2179.04	1640.817	1030
34350	13.62	-3.83	19.31	-2015.25	-2178.91	1640.822	1031
34355	13.17	-3.74	19.39	-2015.17	-2178.98	1640.827	1031
34360	13.31	-3.90	19.13	-2017.14	-2180.63	1640.832	1031
34365	13.59	-3.60	19.18	-2017.18	-2180.27	1640.837	1031
34370	13.75	-3.25	19.34	-2017.15	-2180.33	1640.844	1031
34375	12.97	-3.71	19.31	-2017.23	-2180.56	1640.847	1031
34380	13.07	-3.74	19.34	-2017.01	-2180.63	1640.853	1031
34385	13.59	-3.49	19.28	-2017.17	-2180.39	1640.857	1031
34390	13.48	-4.04	19.30	-2015.53	-2179.11	1640.863	1031
34395	13.73	-4.04	19.25	-2015.06	-2178.48	1640.867	1031
34400	13.62	-3.90	19.30	-2014.97	-2178.28	1640.873	1031
34405	13.08	-4.08	19.31	-2015.14	-2178.32	1640.877	1031
34410	13.26	-4.31	19.19	-2014.90	-2177.99	1640.883	1031
34415	13.06	-4.33	19.19	-2014.95	-2178.08	1640.887	1031
34420	13.03	-4.37	19.31	-2014.10	-2177.45	1640.893	1031
34425	13.56	-4.79	19.21	-2012.91	-2176.29	1640.897	1031
34430	13.77	-4.72	19.17	-2013.17	-2176.39	1640.903	1031
34435	13.56	-4.17	19.39	-2012.88	-2176.49	1640.907	1031
34440	13.92	-4.67	19.18	-2012.99	-2176.70	1640.912	1031
34445	13.67	-4.37	19.29	-2013.10	-2176.47	1640.918	1031
34450	13.45	-4.43	19.31	-2012.95	-2177.05	1640.922	1031
34455	13.58	-5.06	19.21	-2011.08	-2175.47	1640.927	1031
34460	13.78	-5.26	19.13	-2010.94	-2175.34	1640.932	1031
34465	13.72	-5.13	19.27	-2010.01	-2174.77	1640.938	1031
34470	13.84	-4.52	19.43	-2009.90	-2174.61	1640.942	1031
34475	13.36	-4.46	19.54	-2010.07	-2174.58	1640.949	1031
34480	13.76	-4.57	19.41	-2009.90	-2174.78	1640.952	1031
34485	13.95	-4.74	19.33	-2009.88	-2174.69	1640.958	1031
34490	13.54	-4.74	19.51	-2009.82	-2174.61	1640.962	1031
34495	13.85	-5.11	19.49	-2008.40	-2172.20	1640.968	1031
34500	13.84	-5.18	19.42	-2007.82	-2171.60	1640.972	1031
34505	13.60	-5.23	19.52	-2007.67	-2171.94	1640.978	1031
34510	13.84	-5.31	19.40	-2007.66	-2171.82	1640.982	1031
34515	13.61	-5.39	19.38	-2007.81	-2171.42	1640.988	1031
34520	14.03	-5.22	19.43	-2007.75	-2171.32	1640.992	1031
34525	13.75	-5.76	19.40	-2006.83	-2170.17	1640.998	1031
34530	14.09	-5.39	19.49	-2005.68	-2169.24	1641.002	1031
34535	13.82	-5.64	19.41	-2005.76	-2168.98	1641.007	1031
34540	14.09	-5.84	19.32	-2005.40	-2169.87	1641.013	1031
34545	13.93	-5.59	19.42	-2005.79	-2169.97	1641.017	1031
34550	13.92	-5.37	19.52	-2005.57	-2169.53	1641.022	1031
34555	13.99	-5.58	19.51	-2004.88	-2169.37	1641.027	1031
34560	13.91	-5.84	19.54	-2003.79	-2167.45	1641.033	1031
34565	14.41	-5.66	19.51	-2003.49	-2167.61	1641.037	1031
34570	14.26	-6.05	19.39	-2003.33	-2167.44	1641.042	1031
34575	14.22	-5.81	19.50	-2003.37	-2167.10	1641.047	1031
34580	14.18	-5.83	19.72	-2001.80	-2166.03	1641.054	1031
34585	14.06	-6.19	19.58	-2001.99	-2166.29	1641.057	1031
34590	14.10	-6.12	19.56	-2001.83	-2166.58	1641.063	1031
34595	14.32	-6.32	19.44	-2001.78	-2166.55	1641.067	1031
34600	14.22	-6.58	19.44	-2000.35	-2165.08	1641.073	1031
34605	14.24	-6.51	19.52	-2000.25	-2164.42	1641.077	1031
34610	14.11	-5.65	19.82	-2000.07	-2164.78	1641.085	1031
34615	14.08	-6.52	19.58	-2000.20	-2164.97	1641.087	1031
34620	14.54	-6.29	19.50	-2000.21	-2165.07	1641.093	1031
34625	13.94	-6.39	19.62	-2000.32	-2164.76	1641.097	1031
34630	14.20	-6.66	19.63	-1998.88	-2163.68	1641.103	1031
34635	14.20	-6.65	19.65	-1998.13	-2162.76	1641.108	1031
34640	14.20	-6.83	19.55	-1998.21	-2162.87	1641.113	1031
34645	14.27	-6.81	19.60	-1998.32	-2163.35	1641.118	1031
34650	14.62	-6.74	19.58	-1997.83	-2162.63	1641.122	1031
34655	14.33	-6.78	19.78	-1996.94	-2161.78	1641.127	1031
34660	14.79	-6.92	19.65	-1996.47	-2161.56	1641.132	1031
34665	14.48	-7.17	19.66	-1996.07	-2161.56	1641.137	1031
34670	14.26	-7.15	19.74	-1996.05	-2161.45	1641.142	1031
34675	14.43	-6.94	19.73	-1995.83	-2161.81	1641.149	1031
34680	14.20	-7.48	19.58	-1995.96	-2162.34	1641.152	1031
34685	14.15	-7.17	19.70	-1996.13	-2162.24	1641.157	1031
34690	14.30	-6.90	19.77	-1995.98	-2161.87	1641.162	1031
34695	14.10	-7.35	19.72	-1994.19	-2161.20	1641.167	1031
34700	14.81	-7.35	19.55	-1993.81	-2161.28	1641.172	1031
34705	14.39	-7.39	19.60	-1993.36	-2161.80	1641.179	1031
34710	14.67	-7.17	19.71	-1993.66	-2161.65	1641.182	1031
34715	14.45	-7.27	19.68	-1993.79	-2161.23	1641.188	1031
34720	14.55	-7.08	19.78	-1993.71	-2161.16	1641.192	1031
34725	14.61	-7.49	19.74	-1991.95	-2158.96	1641.198	1031
34730	14.59	-7.32	19.89	-1991.62	-2158.49	1641.202	1031
34735	14.39	-7.76	19.87	-1990.91	-2158.17	1641.210	1031
34740	14.63	-7.63	19.69	-1991.75	-2158.34	1641.212	1031
34745	14.53	-7.64	19.73	-1991.70	-2158.57	1641.218	1031
34750	14.62	-7.50	19.78	-1991.85	-2158.49	1641.223	1031
34755	14.76	-7.44	19.89	-1990.27	-2157.03	1641.228	1031
34760	14.65	-7.79	19.81	-1989.55	-2156.88	1641.232	1031
34765	15.23	-7.92	19.70	-1989.48	-2157.05	1641.238	1031
34770	14.81	-7.84	19.80	-1989.35	-2156.82	1641.242	1031
34775	15.00	-7.70	19.84	-1989.43	-2156.52	1641.247	1031
34780	14.93	-7.65	19.89	-1989.46	-2156.08	1641.253	1031
34785	14.61	-7.91	19.84	-1989.29	-2156.27	1641.257	1031
34790	14.39	-7.89	19.95	-1989.20	-2155.71	1641.262	1031
34795	14.95	-7.61	20.04	-1988.33	-2155.02	1641.268	1031
34800	15.25	-7.93	20.02	-1986.42	-2153.10	1641.273	1031
34805	14.81	-8.28	19.94	-1986.24	-2153.08	1641.277	1031
34810	15.15	-8.49	19.82	-1986.18	-2153.74	1641.284	1031
34815	15.23	-8.24	19.91	-1986.36	-2153.60	1641.287	1031
34820	14.95	-8.49	19.87	-1985.08	-2152.51	1641.292	1031
34825	14.99	-8.67	19.80	-1985.11	-2153.06	1641.297	1031
34830	14.61	-8.61	19.98	-1984.25	-2152.22	1641.304	1031
34835	14.72	-8.74	19.89	-1984.46	-2152.47	1641.307	1031
34840	14.56	-8.41	20.13	-1984.29	-2151.96	1641.313	1031
34845	14.98	-8.70	19.88	-1984.17	-2152.03	1641.317	1031
34850	14.23	-9.10	20.04	-1983.47	-2150.94	1641.325	1031
34855	14.78	-8.91	20.05	-1982.85	-2150.68	1641.327	1031
34860	15.12	-8.94	19.96	-1982.69	-2150.57	1641.333	1031
34865	14.83	-8.76	20.09	-1982.84	-2149.87	1641.337	1031
34870	14.73	-9.12	19.98	-1982.07	-2149.73	1641.343	1031
34875	15.37	-8.84	20.02	-1981.54	-2149.38	1641.348	1031
34880	14.91	-9.20	19.91	-1981.41	-2149.29	1641.353	1031
34885	15.47	-9.15	19.85	-1981.43	-2149.71	1641.357	1031
34890	15.21	-8.98	19.98	-1981.12	-2148.99	1641.362	1031
34895	15.48	-9.09	20.08	-1979.87	-2147.98	1641.368	1031
34900	15.09	-9.36	20.04	-1979.78	-2148.18	1641.372	1031
34905	14.98	-9.46	20.02	-1979.85	-2147.90	1641.377	1031
34910	15.01	-9.26	20.06	-1980.05	-2147.98	1641.381	1031
34915	15.71	-9.21	20.12	-1978.33	-2146.82	1641.389	1031
34920	14.92	-9.83	20.01	-1978.17	-2146.36	1641.392	1031
34925	15.23	-9.59	20.11	-1978.15	-2146.05	1641.399	1031
34930	15.33	-9.38	20.14	-1978.22	-2146.20	1641.402	1031
34935	15.28	-9.89	20.10	-1976.89	-2145.66	1641.408	1031
34940	15.53	-9.84	20.06	-1976.83	-2145.30	1641.412	1031
34945	15.25	-10.26	19.96	-1976.29	-2144.80	1641.418	1031
34950	15.36	-9.98	20.01	-1976.02	-2144.93	1641.422	1031
34955	15.11	-9.64	20.17	-1976.08	-2144.97	1641.428	1031
34960	15.25	-9.74	20.12	-1975.87	-2145.20	1641.432	1031
34965	15.12	-9.80	20.19	-1975.64	-2144.90	1641.438	1031
34970	15.40	-9.74	20.21	-1974.66	-2145.53	1641.442	1031
34975	15.19	-9.82	20.12	-1974.58	-2145.23	1641.447	1031
34980	15.22	-10.09	20.07	-1974.57	-2145.18	1641.453	1031
34985	15.16	-10.01	20.11	-1974.58	-2144.96	1641.457	1031
34990	15.60	-9.91	20.10	-1974.39	-2145.36	1641.462	1031
34995	15.58	-9.92	20.10	-1974.30	-2145.39	1641.467	1031
35000	15.35	-10.27	20.10	-1972.40	-2145.57	1641.474	1031
35005	15.30	-10.07	20.24	-1972.23	-2145.35	1641.477	1031
35010	15.34	-10.14	20.19	-1972.38	-2145.17	1641.482	1031
35015	15.51	-10.19	20.14	-1972.56	-2145.54	1641.487	1031
35020	15.46	-10.25	20.23	-1970.84	-2144.79	1641.494	1031
35025	15.64	-10.34	20.14	-1970.85	-2143.90	1641.497	1031
35030	15.94	-10.38	20.11	-1970.69	-2142.88	1641.502	1031
35035	15.44	-10.41	20.21	-1970.76	-2143.21	1641.507	1031
35040	16.13	-10.08	20.23	-1969.49	-2144.06	1641.514	1031
35045	15.85	-10.60	20.12	-1969.45	-2143.84	1641.517	1031
35050	15.93	-10.54	20.14	-1969.06	-2143.55	1641.523	1031
35055	15.75	-10.63	20.15	-1969.34	-2143.46	1641.527	1031
35060	15.59	-10.54	20.30	-1968.33	-2142.59	1641.533	1031
35065	15.55	-10.64	20.32	-1967.77	-2142.12	1641.537	1031
35070	15.61	-10.66	20.34	-1967.60	-2141.90	1641.543	1031
35075	15.66	-10.83	20.28	-1967.71	-2141.91	1641.547	1031
35080	16.03	-10.70	20.35	-1966.92	-2141.29	1641.553	1031
35085	15.46	-10.99	20.39	-1966.24	-2140.36	1641.558	1031
35090	15.66	-10.91	20.33	-1966.10	-2140.47	1641.562	1030
35095	15.64	-11.05	20.33	-1965.84	-2140.62	1641.568	1030
35100	15.44	-10.89	20.37	-1966.37	-2140.56	1641.572	1030
35105	15.86	-10.75	20.27	-1967.36	-2141.80	1641.577	1030
35110	15.27	-10.80	20.38	-1967.60	-2141.55	1641.582	1030
35115	15.37	-10.84	20.24	-1968.17	-2141.90	1641.589	1030
35120	15.42	-10.77	20.23	-1968.01	-2141.26	1641.592	1030
35125	15.14	-10.51	20.48	-1968.23	-2140.96	1641.597	1030
35130	15.56	-10.73	20.28	-1968.05	-2141.79	1641.602	1030
35135	15.98	-10.42	20.25	-1969.03	-2142.96	1641.608	1030
35140	15.52	-10.53	20.25	-1969.48	-2143.12	1641.612	1030
35145	15.93	-10.55	20.21	-1969.31	-2143.41	1641.619	1030
35150	15.78	-10.51	20.23	-1969.45	-2143.24	1641.622	1030
35155	15.50	-10.39	20.28	-1969.42	-2143.38	1641.628	1030
35160	15.52	-10.34	20.23	-1969.69	-2142.98	1641.632	1030
35165	15.41	-10.77	19.98	-1972.23	-2145.33	1641.640	1030
35170	15.47	-10.26	20.19	-1971.52	-2144.41	1641.642	1030
35175	15.72	-10.31	20.09	-1971.68	-2144.59	1641.648	1030
35180	15.23	-10.06	20.29	-1971.78	-2145.08	1641.652	1030
35185	15.48	-10.07	20.17	-1972.37	-2145.36	1641.658	1030
35190	15.48	-10.12	20.07	-1973.05	-2146.46	1641.662	1030
35195	15.49	-9.81	20.20	-1973.60	-2146.46	1641.668	1030
35200	15.24	-10.45	19.96	-1973.75	-2146.84	1641.672	1030
35205	15.43	-9.79	20.17	-1973.86	-2147.29	1641.677	1030
35210	15.10	-9.88	20.17	-1973.97	-2147.19	1641.683	1030
35215	15.30	-10.04	20.08	-1973.95	-2147.15	1641.687	1030
35220	15.37	-9.95	20.11	-1973.83	-2146.73	1641.692	1030
35225	15.54	-9.84	20.08	-1974.21	-2147.22	1641.697	1030
35230	15.21	-9.43	20.16	-1976.41	-2148.74	1641.703	1030
35235	15.40	-9.59	20.04	-1976.48	-2148.55	1641.707	1030
35240	15.92	-9.67	19.95	-1976.21	-2148.42	1641.714	1030
35245	15.11	-9.84	20.04	-1976.11	-2148.78	1641.717	1030
35250	15.32	-9.32	20.11	-1977.55	-2149.59	1641.722	1030
35255	15.04	-9.17	20.15	-1977.72	-2150.23	1641.727	1030
35260	15.25	-9.02	20.13	-1978.28	-2150.39	1641.733	1030
35265	15.38	-9.24	20.04	-1978.56	-2150.41	1641.737	1030
35270	15.36	-9.37	19.91	-1978.43	-2150.35	1641.744	1030
35275	15.06	-9.00	20.17	-1978.39	-2150.61	1641.747	1030
35280	15.34	-9.00	20.15	-1978.50	-2150.11	1641.753	1030
35285	15.32	-9.19	20.09	-1978.38	-2150.25	1641.757	1030
35290	15.10	-8.96	20.03	-1980.03	-2151.97	1641.763	1030
35295	15.02	-8.87	20.04	-1980.74	-2152.20	1641.767	1030
35300	15.14	-8.80	20.06	-1980.61	-2152.29	1641.773	1030
35305	15.06	-8.66	20.08	-1980.35	-2152.51	1641.777	1030
35310	15.05	-8.99	20.00	-1980.62	-2152.30	1641.783	1030
35315	15.08	-9.46	19.87	-1980.48	-2152.37	1641.788	1030
35320	14.96	-8.82	19.96	-1981.43	-2153.01	1641.793	1030
35325	14.89	-8.66	20.05	-1982.68	-2153.81	1641.797	1030
35330	14.74	-8.88	19.94	-1982.69	-2153.90	1641.802	1030
35335	15.11	-8.65	19.91	-1983.30	-2153.96	1641.807	1030
35340	15.21	-8.61	19.87	-1983.31	-2154.06	1641.812	1030
35345	14.94	-8.74	19.91	-1983.21	-2153.57	1641.818	1030
35350	15.04	-8.43	19.98	-1983.11	-2154.45	1641.822	1030
35355	15.51	-8.45	19.87	-1983.29	-2154.28	1641.827	1030
35360	15.02	-8.37	20.05	-1983.30	-2154.12	1641.831	1030
35365	14.36	-8.00	20.09	-1985.27	-2155.95	1641.839	1030
35370	14.80	-8.24	19.84	-1985.48	-2155.62	1641.842	1030
35375	14.67	-8.47	19.78	-1985.63	-2155.85	1641.849	1030
35380	14.76	-8.11	19.91	-1985.53	-2155.73	1641.852	1030
35385	15.03	-7.92	19.85	-1987.02	-2156.19	1641.858	1030
35390	14.80	-8.01	19.84	-1987.00	-2156.89	1641.863	1030
35395	15.06	-7.73	19.82	-1987.38	-2157.42	1641.868	1030
35400	14.58	-7.97	19.82	-1987.76	-2157.35	1641.872	1030
35405	14.96	-7.89	19.79	-1987.55	-2157.23	1641.878	1030
35410	14.64	-7.64	19.92	-1987.59	-2157.39	1641.883	1030
35415	15.01	-7.81	19.79	-1987.79	-2157.44	1641.887	1030
35420	14.52	-7.99	19.84	-1987.57	-2157.44	1641.892	1030
35425	15.04	-7.46	19.80	-1988.81	-2158.65	1641.897	1030
35430	14.74	-7.44	19.80	-1989.83	-2159.47	1641.903	1030
35435	14.54	-7.67	19.74	-1989.89	-2159.15	1641.907	1030
35440	14.73	-7.78	19.73	-1989.89	-2159.09	1641.913	1030
35445	14.47	-7.97	19.63	-1990.07	-2159.30	1641.917	1030
35450	14.56	-7.65	19.62	-1991.30	-2160.76	1641.922	1030
35455	14.12	-7.60	19.74	-1991.51	-2160.50	1641.927	1030
35460	14.15	-7.49	19.74	-1992.15	-2160.51	1641.932	1030
35465	14.96	-7.30	19.64	-1992.01	-2160.55	1641.937	1030
35470	14.25	-7.24	19.78	-1992.18	-2160.98	1641.944	1030
35475	14.53	-7.45	19.68	-1991.82	-2160.16	1641.947	1030
35480	14.70	-7.29	19.71	-1992.04	-2160.51	1641.953	1030
35485	14.65	-7.45	19.63	-1991.96	-2160.88	1641.957	1030
35490	14.43	-6.72	19.78	-1994.32	-2162.58	1641.964	1030
35495	14.29	-6.84	19.75	-1994.05	-2162.44	1641.967	1030
35500	14.64	-7.01	19.63	-1994.35	-2162.29	1641.973	1030
35505	14.21	-6.98	19.77	-1994.13	-2162.49	1641.977	1030
35510	13.58	-6.99	19.73	-1995.49	-2163.30	1641.985	1030
35515	14.16	-6.59	19.77	-1995.64	-2163.95	1641.988	1030
35520	14.09	-6.84	19.73	-1995.58	-2163.47	1641.993	1030
35525	14.35	-6.61	19.75	-1995.84	-2162.94	1641.997	1030
35530	14.26	-6.78	19.65	-1996.76	-2163.67	1642.003	1030
35535	14.08	-6.55	19.68	-1997.14	-2164.85	1642.008	1030
35540	14.31	-6.57	19.61	-1997.03	-2164.87	1642.012	1030
35545	14.63	-6.22	19.69	-1997.06	-2164.72	1642.018	1030
35550	13.89	-6.63	19.68	-1997.33	-2164.14	1642.022	1030
35555	14.13	-6.33	19.61	-1998.41	-2165.75	1642.027	1030
35560	14.13	-6.30	19.58	-1998.53	-2165.72	1642.032	1030
35565	13.77	-6.56	19.59	-1999.03	-2166.42	1642.038	1030
35570	14.05	-6.18	19.69	-1999.32	-2166.14	1642.042	1030
35575	13.86	-6.11	19.74	-1999.29	-2165.95	1642.047	1030
35580	14.15	-6.00	19.68	-1999.38	-2166.17	1642.052	1030
35585	13.82	-6.21	19.64	-2000.77	-2166.25	1642.059	1030
35590	14.20	-6.26	19.54	-2000.76	-2166.13	1642.062	1030
35595	14.36	-5.86	19.61	-2000.94	-2166.19	1642.069	1030
35600	14.26	-6.31	19.44	-2000.65	-2166.32	1642.072	1030
35605	14.10	-6.15	19.46	-2002.04	-2166.17	1642.079	1030
35610	13.88	-6.18	19.53	-2002.24	-2166.34	1642.082	1030
35615	14.35	-5.52	19.59	-2002.80	-2166.96	1642.088	1030
35620	13.90	-5.77	19.58	-2003.10	-2166.92	1642.092	1030
35625	14.20	-5.52	19.55	-2003.42	-2167.67	1642.098	1030
35630	14.02	-5.74	19.48	-2003.62	-2167.60	1642.102	1030
35635	14.11	-5.60	19.49	-2003.66	-2168.12	1642.108	1030
35640	14.16	-5.95	19.35	-2003.66	-2167.89	1642.113	1030
35645	13.99	-5.74	19.46	-2003.84	-2168.28	1642.118	1030
35650	14.06	-5.53	19.56	-2003.97	-2168.50	1642.123	1030
35655	14.28	-5.42	19.45	-2004.86	-2169.54	1642.128	1030
35660	14.13	-5.31	19.46	-2005.91	-2170.41	1642.133	1030
35665	14.24	-5.40	19.38	-2006.02	-2169.95	1642.137	1030
35670	13.80	-5.67	19.41	-2006.30	-2169.79	1642.142	1030
35675	13.98	-5.33	19.41	-2006.34	-2170.04	1642.147	1030
35680	14.35	-5.14	19.31	-2007.26	-2171.49	1642.153	1030
35685	13.88	-5.09	19.42	-2007.39	-2171.58	1642.157	1030
35690	13.87	-5.43	19.29	-2007.43	-2171.39	1642.163	1030
35695	13.57	-4.86	19.53	-2007.46	-2171.59	1642.167	1030
35700	13.83	-5.09	19.34	-2008.82	-2172.92	1642.172	1030
35705	13.98	-5.02	19.27	-2009.21	-2172.89	1642.177	1030
35710	14.81	-4.21	19.39	-2009.90	-2173.72	1642.184	1030
35715	13.70	-4.89	19.37	-2009.73	-2173.21	1642.187	1030
35720	13.71	-4.95	19.36	-2009.48	-2173.44	1642.193	1030
35725	13.69	-4.62	19.48	-2009.63	-2172.91	1642.197	1030
35730	13.53	-5.19	19.13	-2010.76	-2174.65	1642.203	1030
35735	13.29	-4.73	19.36	-2011.19	-2174.48	1642.207	1030
35740	13.84	-4.41	19.34	-2011.30	-2174.66	1642.213	1030
35745	13.82	-4.30	19.34	-2011.17	-2174.80	1642.217	1030
35750	13.41	-4.74	19.32	-2011.14	-2174.41	1642.223	1030
35755	13.55	-4.55	19.33	-2011.39	-2175.32	1642.227	1030
35760	13.62	-4.29	19.34	-2012.18	-2176.63	1642.233	1030
35765	13.60	-4.48	19.20	-2013.65	-2177.31	1642.238	1030
35770	13.42	-4.38	19.30	-2013.80	-2177.20	1642.243	1030
35775	13.31	-4.34	19.27	-2013.59	-2177.25	1642.248	1030
35780	13.55	-4.02	19.28	-2014.39	-2177.18	1642.252	1031
35785	13.36	-4.03	19.30	-2015.19	-2177.27	1642.257	1031
35790	13.68	-4.20	19.23	-2014.80	-2177.52	1642.262	1031
35795	13.34	-4.26	19.23	-2014.37	-2176.53	1642.267	1031
35800	13.90	-3.88	19.31	-2014.57	-2176.62	1642.273	1031
35805	13.36	-4.26	19.30	-2014.47	-2177.25	1642.277	1031
35810	13.13	-4.58	19.24	-2014.27	-2177.02	1642.282	1031
35815	13.71	-4.32	19.16	-2014.55	-2177.08	1642.288	1031
35820	13.36	-4.12	19.28	-2014.60	-2176.61	1642.292	1031
35825	13.80	-4.34	19.30	-2013.13	-2175.18	1642.298	1031
35830	13.43	-4.53	19.28	-2012.57	-2174.89	1642.302	1031
35835	13.78	-4.76	19.13	-2012.71	-2174.60	1642.308	1031
35840	13.37	-4.61	19.24	-2012.78	-2174.73	1642.312	1031
35845	12.81	-5.43	19.22	-2010.22	-2172.69	1642.320	1031
35850	13.40	-5.01	19.30	-2010.99	-2173.20	1642.322	1031
35855	13.87	-4.90	19.29	-2010.89	-2172.94	1642.328	1031
35860	13.93	-4.80	19.29	-2010.70	-2172.86	1642.332	1031
35865	13.80	-5.05	19.38	-2009.78	-2172.19	1642.338	1031
35870	13.72	-5.43	19.26	-2009.38	-2171.83	1642.342	1031
35875	13.76	-5.14	19.42	-2008.82	-2171.56	1642.348	1031
35880	13.82	-5.30	19.44	-2008.64	-2171.01	1642.353	1031
35885	14.12	-5.24	19.33	-2008.50	-2170.57	1642.357	1031
35890	13.80	-5.08	19.46	-2008.54	-2170.92	1642.363	1031
35895	13.74	-5.30	19.43	-2008.34	-2170.80	1642.367	1031
35900	14.34	-5.39	19.39	-2007.25	-2169.82	1642.372	1031
35905	13.91	-5.32	19.48	-2007.36	-2169.71	1642.377	1031
35910	14.35	-5.55	19.37	-2007.12	-2169.85	1642.384	1031
35915	13.93	-5.69	19.31	-2007.12	-2169.69	1642.387	1031
35920	13.74	-5.22	19.49	-2007.29	-2169.64	1642.392	1031
35925	13.60	-5.28	19.48	-2007.05	-2169.88	1642.397	1031
35930	13.95	-6.01	19.40	-2004.89	-2167.69	1642.403	1031
35935	13.96	-5.75	19.43	-2004.98	-2167.60	1642.407	1031
35940	13.88	-5.98	19.49	-2004.39	-2167.32	1642.414	1031
35945	14.37	-5.65	19.40	-2005.01	-2167.88	1642.417	1031
35950	14.18	-5.76	19.50	-2003.56	-2167.94	1642.423	1031
35955	14.50	-5.82	19.41	-2003.31	-2168.52	1642.427	1031
35960	14.08	-5.82	19.58	-2002.67	-2167.80	1642.433	1031
35965	13.73	-6.00	19.52	-2002.57	-2167.40	1642.438	1031
35970	14.36	-6.02	19.48	-2002.50	-2166.77	1642.443	1031
35975	14.32	-6.10	19.40	-2002.59	-2166.59	1642.447	1031
35980	14.27	-5.99	19.45	-2002.67	-2166.35	1642.453	1031
35985	13.60	-5.82	19.63	-2002.60	-2166.40	1642.457	1031
35990	14.12	-6.23	19.54	-2001.15	-2165.76	1642.463	1031
35995	14.04	-5.93	19.67	-2000.26	-2164.87	1642.468	1031
36000	14.03	-6.21	19.61	-2000.28	-2164.15	1642.473	1031
36005	14.15	-6.41	19.51	-2000.52	-2164.87	1642.477	1031
36010	14.38	-6.38	19.54	-1999.82	-2164.65	1642.482	1031
36015	14.58	-6.43	19.58	-1999.08	-2163.74	1642.488	1031
36020	14.57	-6.34	19.66	-1999.03	-2163.84	1642.492	1031
36025	14.28	-6.55	19.60	-1999.04	-2163.69	1642.497	1031
36030	14.64	-6.61	19.46	-1999.04	-2163.67	1642.502	1031
36035	14.32	-6.66	19.68	-1997.82	-2162.33	1642.509	1031
36040	14.55	-6.67	19.63	-1997.66	-2162.27	1642.512	1031
36045	14.21	-6.63	19.66	-1997.56	-2162.04	1642.517	1031
36050	14.45	-6.58	19.68	-1997.50	-2161.74	1642.522	1031
36055	13.98	-6.93	19.79	-1996.22	-2159.35	1642.529	1031
36060	14.11	-7.03	19.68	-1996.16	-2159.37	1642.532	1031
36065	14.43	-7.11	19.64	-1996.34	-2159.21	1642.538	1031
36070	14.65	-7.09	19.61	-1996.03	-2159.35	1642.542	1031
36075	14.86	-7.53	19.48	-1994.28	-2158.40	1642.550	1031
36080	14.36	-7.29	19.73	-1994.51	-2158.72	1642.552	1031
36085	14.75	-7.21	19.67	-1994.51	-2159.49	1642.558	1031
36090	14.51	-7.54	19.65	-1994.38	-2159.00	1642.562	1031
36095	14.30	-7.29	19.77	-1993.59	-2158.43	1642.568	1031
36100	14.36	-7.30	19.79	-1993.09	-2157.64	1642.573	1031
36105	14.93	-7.52	19.63	-1993.13	-2157.65	1642.578	1031
36110	14.40	-7.40	19.81	-1993.01	-2157.95	1642.583	1031
36115	14.76	-7.53	19.71	-1992.70	-2157.15	1642.588	1031
36120	14.76	-7.58	19.81	-1991.56	-2156.02	1642.592	1031
36125	14.43	-7.52	19.92	-1991.75	-2155.86	1642.597	1031
36130	14.44	-8.05	19.69	-1991.18	-2155.43	1642.602	1031
36135	14.74	-7.74	19.82	-1991.22	-2156.00	1642.607	1031
36140	14.86	-7.66	19.76	-1991.47	-2156.20	1642.614	1031
36145	15.17	-7.84	19.68	-1991.34	-2156.53	1642.617	1031
36150	14.80	-7.55	19.90	-1991.16	-2156.54	1642.622	1031
36155	14.25	-7.93	19.90	-1991.12	-2156.69	1642.627	1031
36160	14.24	-8.47	19.85	-1988.99	-2155.35	1642.634	1031
36165	14.72	-7.98	19.91	-1988.81	-2154.86	1642.637	1031
36170	14.65	-8.11	19.87	-1988.91	-2154.87	1642.644	1031
36175	14.70	-8.01	19.94	-1988.75	-2154.97	1642.647	1031
36180	14.65	-8.34	19.88	-1987.95	-2153.65	1642.653	1031
36185	14.97	-8.08	19.97	-1987.52	-2153.82	1642.657	1031
36190	15.16	-8.36	19.87	-1987.00	-2153.49	1642.663	1031
36195	15.19	-8.58	19.80	-1986.82	-2153.16	1642.667	1031
36200	15.09	-8.66	19.84	-1986.62	-2152.89	1642.673	1031
36205	14.87	-8.54	19.93	-1986.55	-2153.09	1642.677	1031
36210	14.71	-8.58	19.91	-1986.69	-2153.37	1642.683	1031
36215	14.92	-8.30	19.95	-1986.78	-2153.07	1642.687	1031
36220	14.65	-8.83	19.94	-1985.37	-2152.03	1642.693	1031
36225	15.38	-8.85	19.91	-1984.65	-2151.09	1642.698	1031
36230	15.17	-8.79	19.87	-1984.27	-2151.13	1642.702	1031
36235	14.95	-8.67	20.04	-1984.28	-2151.52	1642.707	1031
36240	14.83	-8.84	20.00	-1983.98	-2151.19	1642.712	1031
36245	15.18	-9.15	19.88	-1982.79	-2149.35	1642.718	1031
36250	15.24	-9.06	19.90	-1982.70	-2149.61	1642.722	1031
36255	14.72	-9.47	19.89	-1982.78	-2150.20	1642.727	1031
36260	15.31	-8.93	19.91	-1982.72	-2149.89	1642.732	1031
36265	14.79	-9.18	20.09	-1981.40	-2149.23	1642.739	1031
36270	15.11	-9.29	19.96	-1981.23	-2148.95	1642.742	1031
36275	15.25	-9.39	19.87	-1981.20	-2149.04	1642.749	1031
36280	15.36	-9.15	20.02	-1981.49	-2149.36	1642.752	1031
36285	15.13	-9.24	20.10	-1980.08	-2148.49	1642.758	1031
36290	15.42	-9.59	19.98	-1979.86	-2148.19	1642.762	1031
36295	15.40	-9.55	19.99	-1979.44	-2147.53	1642.768	1031
36300	15.31	-9.67	19.98	-1979.33	-2147.32	1642.772	1031
36305	15.43	-9.30	20.05	-1979.39	-2147.58	1642.778	1031
36310	15.22	-9.58	19.98	-1979.31	-2147.38	1642.782	1031
36315	15.24	-9.89	19.88	-1979.42	-2147.54	1642.788	1031
36320	15.32	-9.66	20.04	-1979.08	-2147.55	1642.792	1031
36325	15.46	-9.87	19.97	-1978.25	-2146.47	1642.797	1031
36330	15.21	-9.84	20.10	-1976.99	-2145.77	1642.803	1031
36335	15.05	-9.65	20.22	-1977.12	-2145.85	1642.807	1031
36340	15.40	-9.81	20.04	-1977.13	-2146.01	1642.812	1031
36345	15.44	-9.98	20.03	-1976.83	-2146.38	1642.817	1031
36350	15.40	-10.01	20.17	-1975.84	-2145.38	1642.823	1031
36355	15.34	-9.98	20.21	-1975.60	-2145.23	1642.827	1031
36360	15.47	-10.19	20.03	-1975.65	-2145.36	1642.833	1031
36365	15.75	-9.92	20.09	-1975.71	-2145.70	1642.837	1031
36370	15.45	-10.28	20.08	-1974.24	-2144.29	1642.842	1031
36375	15.46	-10.07	20.23	-1973.91	-2144.30	1642.847	1031
36380	15.51	-10.29	20.15	-1973.22	-2144.34	1642.854	1031
36385	15.46	-10.32	20.11	-1973.11	-2144.05	1642.856	1031
36390	15.39	-10.64	20.02	-1973.20	-2144.18	1642.863	1031
36395	15.37	-10.48	20.10	-1973.07	-2144.94	1642.867	1031
36400	15.26	-10.62	20.13	-1972.08	-2144.92	1642.875	1031
36405	15.35	-10.30	20.29	-1971.70	-2144.71	1642.877	1031
36410	15.43	-10.49	20.24	-1971.72	-2144.62	1642.883	1031
36415	15.90	-10.30	20.24	-1971.51	-2144.43	1642.887	1031
36420	15.32	-10.72	20.27	-1970.58	-2143.49	1642.893	1031
36425	15.46	-10.65	20.26	-1970.16	-2142.98	1642.897	1031
36430	15.42	-10.83	20.11	-1970.38	-2143.54	1642.903	1031
36435	15.71	-10.44	20.23	-1970.27	-2143.25	1642.907	1031
36440	15.67	-10.44	20.31	-1969.39	-2142.31	1642.912	1031
36445	15.25	-10.71	20.34	-1968.73	-2141.90	1642.918	1031
36450	15.49	-10.61	20.35	-1968.82	-2142.07	1642.922	1030
36455	16.03	-10.71	20.23	-1968.79	-2141.89	1642.927	1030
36460	15.96	-10.77	20.20	-1969.04	-2141.86	1642.932	1030
36465	15.86	-10.43	20.25	-1970.13	-2143.05	1642.938	1030
36470	15.49	-10.75	20.19	-1970.09	-2143.21	1642.942	1030
36475	15.79	-10.48	20.27	-1970.01	-2142.94	1642.949	1030
36480	15.56	-10.56	20.31	-1969.97	-2143.10	1642.952	1030
36485	15.28	-10.81	20.14	-1971.16	-2143.00	1642.959	1030
36490	15.78	-10.65	20.08	-1971.23	-2143.19	1642.961	1030
36495	15.47	-10.49	20.19	-1971.88	-2143.67	1642.968	1030
36500	15.53	-10.57	20.18	-1971.97	-2143.72	1642.972	1030
36505	15.97	-10.40	20.09	-1972.03	-2144.06	1642.978	1030
36510	15.66	-10.58	20.01	-1972.23	-2143.87	1642.982	1030
36515	14.95	-10.61	20.29	-1972.61	-2144.01	1642.990	1030
36520	15.46	-10.46	20.20	-1972.74	-2144.11	1642.992	1030
36525	16.11	-10.18	20.15	-1972.81	-2144.26	1642.998	1030
36530	15.74	-10.05	20.25	-1972.94	-2144.64	1643.002	1030
36535	15.96	-9.89	20.13	-1974.29	-2145.62	1643.008	1030
36540	15.14	-9.88	20.20	-1975.05	-2146.72	1643.013	1030
36545	15.11	-9.92	20.25	-1974.79	-2146.67	1643.018	1030
36550	15.40	-9.87	20.15	-1975.31	-2146.71	1643.022	1030
36555	15.56	-9.61	20.17	-1975.44	-2147.37	1643.027	1030
36560	15.73	-9.81	20.09	-1976.32	-2148.62	1643.033	1030
36565	15.38	-9.91	20.06	-1976.35	-2148.38	1643.037	1030
36570	15.20	-9.89	20.09	-1976.34	-2148.68	1643.042	1030
36575	15.19	-9.98	20.09	-1976.51	-2148.84	1643.047	1030
36580	15.34	-9.56	20.10	-1977.58	-2150.18	1643.054	1030
36585	15.19	-9.78	20.03	-1977.46	-2150.19	1643.057	1030
36590	15.13	-9.67	20.06	-1977.94	-2150.41	1643.064	1030
36595	15.18	-9.61	20.08	-1977.68	-2149.68	1643.067	1030
36600	15.46	-9.62	19.94	-1979.05	-2149.58	1643.073	1030
36605	15.11	-9.29	20.11	-1979.36	-2149.28	1643.077	1030
36610	15.37	-8.81	20.10	-1980.44	-2151.22	1643.084	1030
36615	15.15	-9.28	20.03	-1979.98	-2150.82	1643.087	1030
36620	15.17	-9.27	20.00	-1980.05	-2150.78	1643.093	1030
36625	15.04	-9.38	20.02	-1980.11	-2150.59	1643.097	1030
36630	15.43	-9.55	19.86	-1980.70	-2150.30	1643.103	1030
36635	15.24	-9.33	19.95	-1981.43	-2150.05	1643.108	1030
36640	15.16	-9.52	19.94	-1981.26	-2150.24	1643.113	1030
36645	15.08	-9.27	20.02	-1981.50	-2150.45	1643.117	1030
36650	15.45	-8.83	20.08	-1982.11	-2151.09	1643.122	1030
36655	15.20	-8.98	19.97	-1982.82	-2152.19	1643.127	1030
36660	15.05	-9.15	19.97	-1982.89	-2151.99	1643.132	1030
36665	15.31	-8.83	20.04	-1982.93	-2152.11	1643.137	1030
36670	14.87	-8.95	20.04	-1983.09	-2151.98	1643.142	1030
36675	15.24	-8.91	19.98	-1983.04	-2152.00	1643.148	1030
36680	15.19	-9.48	19.74	-1983.17	-2152.67	1643.152	1030
36685	14.91	-8.87	19.84	-1984.97	-2154.12	1643.157	1030
36690	15.06	-8.64	19.85	-1985.01	-2153.87	1643.162	1030
36695	15.05	-8.58	19.82	-1985.47	-2154.31	1643.169	1030
36700	14.99	-8.75	19.82	-1985.71	-2153.77	1643.172	1030
36705	14.76	-8.61	19.98	-1985.62	-2154.24	1643.177	1030
36710	14.82	-8.73	19.87	-1985.73	-2154.24	1643.182	1030
36715	14.92	-8.44	19.76	-1987.08	-2155.63	1643.189	1030
36720	14.94	-8.47	19.80	-1987.32	-2155.87	1643.192	1030
36725	14.60	-8.27	19.95	-1987.72	-2156.38	1643.200	1030
36730	14.63	-8.49	19.94	-1987.18	-2155.53	1643.202	1030
36735	14.88	-8.07	19.83	-1988.13	-2157.19	1643.208	1030
36740	14.80	-8.16	19.83	-1988.50	-2157.54	1643.212	1030
36745	15.26	-8.19	19.75	-1989.28	-2157.87	1643.218	1030
36750	14.77	-7.91	19.88	-1989.20	-2158.42	1643.222	1030
36755	14.62	-8.02	19.82	-1989.42	-2158.36	1643.228	1030
36760	14.74	-8.02	19.78	-1989.38	-2158.17	1643.233	1030
36765	15.10	-8.03	19.74	-1989.47	-2158.01	1643.238	1030
36770	14.59	-7.83	19.91	-1989.29	-2158.11	1643.242	1030
36775	14.57	-7.47	19.95	-1989.91	-2158.24	1643.248	1030
36780	15.08	-7.67	19.60	-1991.19	-2160.26	1643.253	1030
36785	14.93	-7.59	19.72	-1991.44	-2160.16	1643.257	1030
36790	14.85	-7.53	19.71	-1991.21	-2160.01	1643.263	1030
36795	14.13	-7.89	19.75	-1991.36	-2160.10	1643.267	1030
36800	14.37	-7.40	19.82	-1992.81	-2159.99	1643.272	1030
36805	14.65	-7.52	19.74	-1992.77	-2160.23	1643.277	1030
36810	14.30	-7.41	19.78	-1993.45	-2160.81	1643.284	1030
36815	14.60	-7.15	19.79	-1993.50	-2160.29	1643.287	1030
36820	14.54	-7.44	19.68	-1993.71	-2159.66	1643.294	1030
36825	14.39	-7.44	19.75	-1993.64	-2160.62	1643.297	1030
36830	14.41	-7.23	19.75	-1994.92	-2160.57	1643.303	1030
36835	14.41	-6.79	19.89	-1995.03	-2160.88	1643.307	1030
36840	14.37	-7.00	19.78	-1995.53	-2161.30	1643.313	1030
36845	14.73	-7.16	19.63	-1995.83	-2161.66	1643.317	1030
36850	14.77	-7.05	19.68	-1995.84	-2161.80	1643.323	1030
36855	14.63	-7.00	19.70	-1995.67	-2162.15	1643.327	1030
36860	13.99	-7.55	19.62	-1995.78	-2161.72	1643.333	1030
36865	14.65	-7.12	19.71	-1995.84	-2161.62	1643.337	1030
36870	14.15	-7.37	19.59	-1996.69	-2162.97	1643.343	1030
36875	14.59	-6.72	19.63	-1997.94	-2164.06	1643.348	1030
36880	14.31	-7.06	19.58	-1998.06	-2164.41	1643.352	1030
36885	14.03	-6.97	19.62	-1997.93	-2164.41	1643.357	1030
36890	14.06	-6.61	19.71	-1998.38	-2163.98	1643.362	1030
36895	14.40	-6.48	19.57	-1999.47	-2164.72	1643.368	1030
36900	14.35	-6.58	19.58	-1999.54	-2164.91	1643.372	1030
36905	14.22	-6.64	19.60	-1999.53	-2165.12	1643.377	1030
36910	14.40	-6.66	19.56	-1999.72	-2165.50	1643.382	1030
36915	14.27	-6.24	19.64	-2001.14	-2165.38	1643.389	1030
36920	14.16	-6.70	19.54	-2001.20	-2165.31	1643.392	1030
36925	13.86	-6.54	19.60	-2001.13	-2165.23	1643.399	1030
36930	14.00	-6.76	19.56	-2000.93	-2165.27	1643.402	1030
36935	13.80	-6.38	19.58	-2003.13	-2165.31	1643.410	1030
36940	13.80	-5.90	19.72	-2002.65	-2166.63	1643.412	1030
36945	14.55	-6.22	19.50	-2003.14	-2166.99	1643.418	1030
36950	14.21	-6.08	19.53	-2003.05	-2166.73	1643.422	1030
36955	14.22	-5.64	19.59	-2003.32	-2167.90	1643.428	1030
36960	13.69	-6.25	19.48	-2004.07	-2168.22	1643.432	1030
36965	13.80	-5.88	19.64	-2004.11	-2168.55	1643.438	1030
36970	14.01	-5.95	19.48	-2004.20	-2168.24	1643.443	1030
36975	14.11	-5.72	19.60	-2004.12	-2168.57	1643.447	1030
36980	14.05	-5.81	19.64	-2004.22	-2168.59	1643.452	1030
36985	14.14	-5.77	19.50	-2004.82	-2168.55	1643.457	1030
36990	13.97	-5.86	19.41	-2006.35	-2170.30	1643.463	1030
36995	13.84	-5.59	19.57	-2006.44	-2169.99	1643.467	1030
37000	13.93	-5.79	19.47	-2006.31	-2170.54	1643.472	1030
37005	13.63	-5.82	19.52	-2006.44	-2170.05	1643.477	1030
37010	14.01	-5.84	19.28	-2007.71	-2171.68	1643.484	1030
37015	13.90	-5.51	19.42	-2007.39	-2171.87	1643.487	1030
37020	13.91	-5.34	19.48	-2007.27	-2171.87	1643.493	1030
37025	13.93	-5.32	19.48	-2007.43	-2171.40	1643.497	1030
37030	13.46	-5.43	19.46	-2009.08	-2171.51	1643.504	1030
37035	13.86	-5.48	19.38	-2009.28	-2171.73	1643.507	1030
37040	14.77	-4.60	19.51	-2008.90	-2171.33	1643.515	1030
37045	13.82	-5.19	19.47	-2009.30	-2171.83	1643.517	1030
37050	14.03	-5.08	19.36	-2010.37	-2172.35	1643.523	1030
37055	13.90	-5.20	19.32	-2010.76	-2172.42	1643.527	1030
37060	13.72	-4.75	19.48	-2011.47	-2173.17	1643.533	1030
37065	13.48	-5.12	19.35	-2011.68	-2173.27	1643.537	1030
37070	13.94	-4.88	19.40	-2011.64	-2173.31	1643.543	1030
37075	13.62	-4.85	19.46	-2011.52	-2173.34	1643.548	1030
37080	14.11	-5.09	19.30	-2011.73	-2173.55	1643.553	1030
37085	14.01	-4.84	19.42	-2011.74	-2173.70	1643.557	1030
37090	13.71	-4.80	19.37	-2012.79	-2174.40	1643.563	1030
37095	13.32	-4.94	19.31	-2013.60	-2175.57	1643.568	1030
37100	13.55	-4.66	19.37	-2013.91	-2175.59	1643.572	1030
37105	13.66	-4.61	19.35	-2014.06	-2175.72	1643.577	1030
37110	13.55	-4.73	19.29	-2014.47	-2176.16	1643.582	1030
37115	13.29	-4.73	19.18	-2015.31	-2177.01	1643.588	1030
37120	13.35	-4.19	19.38	-2015.18	-2177.52	1643.592	1030
37125	14.17	-4.17	19.28	-2015.25	-2177.47	1643.599	1030
37130	13.22	-4.46	19.32	-2015.33	-2177.32	1643.602	1030
37135	13.43	-4.54	19.20	-2016.73	-2177.55	1643.607	1030
37140	13.43	-4.62	19.18	-2016.68	-2177.39	1643.612	1030
37145	13.95	-4.02	19.21	-2017.20	-2178.26	1643.619	1030
37150	13.54	-4.09	19.30	-2017.37	-2177.73	1643.622	1030
37155	13.73	-4.17	19.20	-2017.69	-2177.86	1643.627	1031
37160	13.75	-4.26	19.19	-2017.75	-2178.44	1643.632	1031
37165	13.51	-4.24	19.25	-2015.88	-2176.88	1643.640	1031
37170	13.73	-4.32	19.33	-2016.68	-2177.52	1643.644	1031
37175	13.60	-4.12	19.41	-2016.16	-2176.92	1643.648	1031
37180	13.29	-4.63	19.25	-2016.02	-2177.17	1643.652	1031
37185	13.30	-4.55	19.26	-2016.08	-2177.60	1643.658	1031
37190	13.74	-4.41	19.21	-2016.31	-2177.58	1643.662	1031
37195	13.83	-4.54	19.24	-2015.40	-2176.40	1643.668	1031
37200	13.50	-4.42	19.36	-2014.90	-2176.31	1643.672	1031
37205	13.80	-4.67	19.26	-2014.82	-2176.68	1643.677	1031
37210	13.67	-4.85	19.21	-2014.84	-2176.21	1643.682	1031
37215	14.24	-4.55	19.21	-2014.86	-2176.17	1643.687	1031
37220	13.38	-4.81	19.26	-2014.86	-2175.70	1643.693	1031
37225	13.74	-4.52	19.31	-2014.81	-2175.97	1643.697	1031
37230	13.75	-4.49	19.37	-2014.26	-2176.39	1643.702	1031
37235	13.24	-4.70	19.39	-2014.26	-2176.69	1643.707	1031
37240	13.47	-5.11	19.18	-2014.51	-2176.91	1643.713	1031
37245	14.02	-4.69	19.22	-2014.61	-2176.78	1643.717	1031
37250	13.33	-4.63	19.26	-2014.68	-2176.94	1643.722	1031
37255	13.94	-4.10	19.39	-2014.24	-2176.83	1643.727	1031
37260	13.51	-4.73	19.44	-2010.11	-2176.60	1643.732	1031
37265	14.07	-4.75	19.37	-2009.67	-2176.63	1643.737	1031
37270	14.18	-4.91	19.32	-2009.42	-2176.05	1643.744	1031
37275	13.50	-4.90	19.43	-2009.73	-2176.41	1643.747	1031
37280	13.49	-4.95	19.45	-2009.93	-2176.39	1643.753	1031
37285	13.97	-4.87	19.44	-2009.73	-2176.36	1643.757	1031
37290	13.78	-5.29	19.41	-2008.01	-2174.52	1643.763	1031
37295	14.20	-5.15	19.43	-2007.85	-2174.11	1643.767	1031
37300	14.32	-5.62	19.17	-2008.06	-2174.58	1643.775	1031
37305	14.17	-5.03	19.49	-2007.52	-2173.94	1643.777	1031
37310	13.71	-5.19	19.51	-2007.60	-2173.65	1643.783	1031
37315	13.77	-4.99	19.60	-2007.74	-2174.19	1643.787	1031
37320	14.05	-5.48	19.43	-2006.66	-2172.67	1643.793	1031
37325	13.65	-5.86	19.47	-2005.73	-2172.25	1643.797	1031
37330	13.88	-5.81	19.46	-2005.85	-2172.33	1643.802	1031
37335	13.85	-5.75	19.45	-2005.53	-2172.11	1643.807	1031
37340	13.88	-6.03	19.41	-2005.40	-2171.88	1643.812	1031
37345	14.09	-5.37	19.57	-2005.71	-2171.72	1643.818	1031
37350	13.77	-5.53	19.59	-2005.66	-2172.02	1643.822	1031
37355	14.24	-5.59	19.52	-2005.58	-2171.88	1643.828	1031
37360	13.96	-5.61	19.60	-2004.93	-2171.52	1643.832	1031
37365	14.41	-5.96	19.58	-2002.77	-2169.45	1643.837	1031
37370	14.24	-6.30	19.53	-2002.71	-2169.25	1643.842	1031
37375	14.12	-6.49	19.43	-2003.01	-2169.24	1643.849	1031
37380	13.99	-6.48	19.48	-2002.95	-2169.08	1643.852	1031
37385	14.14	-5.86	19.70	-2002.62	-2169.18	1643.857	1031
37390	14.16	-6.20	19.56	-2002.72	-2169.02	1643.862	1031
37395	14.25	-6.29	19.65	-2000.70	-2167.60	1643.868	1031
37400	14.06	-6.57	19.61	-2000.25	-2167.43	1643.872	1031
37405	14.36	-6.35	19.64	-2000.12	-2167.60	1643.879	1031
37410	13.87	-6.33	19.72	-2000.47	-2167.39	1643.882	1031
37415	14.65	-6.34	19.54	-2000.34	-2166.94	1643.888	1031
37420	14.72	-6.34	19.59	-2000.40	-2166.91	1643.892	1031
37425	14.33	-6.70	19.64	-1998.56	-2165.37	1643.898	1031
37430	14.31	-7.08	19.60	-1998.06	-2165.04	1643.902	1031
37435	14.31	-6.63	19.78	-1998.08	-2165.60	1643.908	1031
37440	14.67	-6.86	19.63	-1997.89	-2165.36	1643.912	1031
37445	14.53	-6.97	19.57	-1998.11	-2165.24	1643.918	1031
37450	14.50	-6.51	19.75	-1998.07	-2165.28	1643.922	1031
37455	14.38	-7.02	19.60	-1997.17	-2164.36	1643.928	1031
37460	14.63	-7.04	19.68	-1996.01	-2163.14	1643.932	1031
37465	14.40	-7.43	19.63	-1995.91	-2163.23	1643.938	1031
37470	14.35	-7.56	19.61	-1995.82	-2162.76	1643.943	1031
37475	15.01	-7.12	19.64	-1996.01	-2162.48	1643.947	1031
37480	14.67	-6.91	19.79	-1995.82	-2162.72	1643.952	1031
37485	14.70	-7.16	19.72	-1995.33	-2162.06	1643.957	1031
37490	14.85	-7.51	19.66	-1993.82	-2160.89	1643.962	1031
37495	14.61	-7.62	19.65	-1993.95	-2160.63	1643.967	1031
37500	14.57	-7.44	19.79	-1993.78	-2161.04	1643.972	1031
37505	14.92	-7.32	19.74	-1993.94	-2161.26	1643.977	1031
37510	14.51	-7.33	19.73	-1994.20	-2161.26	1643.984	1031
37515	14.50	-7.54	19.67	-1993.75	-2161.18	1643.987	1031
37520	14.19	-7.47	19.79	-1993.62	-2160.93	1643.992	1031
37525	14.68	-7.37	19.73	-1993.41	-2160.91	1643.997	1031
37530	14.53	-7.68	19.79	-1991.08	-2160.75	1644.002	1031
37535	14.95	-7.74	19.76	-1990.93	-2161.56	1644.007	1031
37540	14.65	-7.82	19.75	-1990.79	-2161.22	1644.014	1031
37545	14.56	-7.79	19.77	-1990.77	-2161.04	1644.017	1031
37550	14.46	-7.80	19.77	-1990.57	-2161.54	1644.023	1031
37555	14.83	-7.64	19.74	-1990.58	-2161.34	1644.027	1031
37560	14.35	-7.98	19.84	-1989.07	-2159.44	1644.033	1031
37565	14.66	-8.01	19.83	-1989.08	-2158.79	1644.037	1031
37570	15.77	-7.94	19.71	-1988.55	-2158.40	1644.045	1031
37575	14.77	-7.91	19.84	-1988.89	-2159.50	1644.047	1031
37580	14.83	-7.96	19.82	-1988.83	-2158.41	1644.053	1031
37585	14.71	-7.92	19.87	-1988.79	-2159.04	1644.057	1031
37590	14.48	-7.98	19.99	-1987.67	-2158.26	1644.062	1031
37595	15.15	-8.40	19.78	-1986.51	-2157.22	1644.067	1031
37600	14.50	-8.08	20.03	-1986.43	-2156.55	1644.075	1031
37605	14.87	-8.42	19.83	-1986.31	-2157.46	1644.077	1031
37610	14.71	-8.19	19.97	-1986.71	-2157.83	1644.083	1031
37615	14.75	-8.27	19.94	-1986.38	-2158.12	1644.087	1031
37620	14.98	-8.40	19.93	-1985.81	-2156.88	1644.092	1031
37625	14.86	-8.61	19.99	-1984.62	-2155.25	1644.097	1031
37630	14.86	-8.66	20.01	-1984.66	-2154.62	1644.102	1031
37635	14.54	-8.68	19.99	-1984.27	-2155.23	1644.109	1031
37640	14.98	-8.61	19.98	-1984.57	-2154.99	1644.112	1031
37645	15.02	-8.76	19.96	-1984.50	-2155.26	1644.117	1031
37650	14.78	-8.70	20.02	-1984.33	-2155.14	1644.122	1031
37655	15.70	-8.97	19.87	-1982.50	-2153.74	1644.127	1031
37660	15.06	-8.88	19.97	-1982.14	-2153.41	1644.132	1031
37665	15.19	-9.14	19.87	-1982.03	-2153.84	1644.138	1031
37670	15.15	-8.79	20.04	-1982.13	-2153.62	1644.142	1031
37675	14.65	-8.61	20.24	-1981.46	-2153.67	1644.150	1031
37680	15.02	-8.95	20.00	-1982.13	-2153.69	1644.152	1031
37685	14.87	-8.84	20.14	-1982.07	-2153.50	1644.158	1031
37690	15.09	-9.19	19.96	-1981.97	-2153.60	1644.162	1031
37695	15.11	-9.39	20.03	-1980.17	-2152.13	1644.168	1031
37700	15.13	-9.58	20.04	-1979.38	-2151.02	1644.172	1031
37705	15.37	-9.56	20.04	-1979.35	-2151.19	1644.178	1031
37710	15.18	-9.34	20.13	-1979.03	-2150.80	1644.183	1031
37715	15.16	-9.48	20.08	-1979.15	-2150.71	1644.188	1031
37720	15.34	-9.59	20.02	-1978.99	-2150.97	1644.192	1031
37725	14.63	-9.80	20.17	-1978.56	-2150.28	1644.198	1031
37730	15.29	-9.69	20.13	-1977.26	-2148.86	1644.202	1031
37735	15.46	-9.93	20.05	-1977.07	-2149.04	1644.207	1031
37740	15.51	-9.93	20.04	-1976.88	-2149.30	1644.213	1031
37745	15.75	-10.26	19.86	-1976.85	-2148.89	1644.217	1031
37750	15.50	-9.78	20.10	-1976.82	-2149.37	1644.222	1031
37755	15.17	-9.59	20.19	-1976.73	-2149.59	1644.227	1031
37760	15.96	-10.18	20.01	-1974.98	-2147.66	1644.232	1031
37765	14.99	-10.37	20.14	-1974.64	-2147.13	1644.237	1031
37770	15.54	-9.81	20.27	-1974.81	-2146.88	1644.244	1031
37775	15.68	-9.91	20.18	-1974.88	-2147.19	1644.247	1031
37780	15.36	-9.59	20.42	-1974.79	-2147.83	1644.254	1031
37785	15.67	-10.15	20.07	-1974.87	-2147.00	1644.257	1031
37790	15.38	-10.57	20.12	-1972.89	-2145.20	1644.263	1031
37795	15.57	-10.60	20.15	-1972.69	-2144.60	1644.267	1031
37800	16.69	-10.08	20.27	-1972.01	-2143.85	1644.275	1031
37805	15.65	-10.48	20.30	-1971.66	-2144.31	1644.277	1031
37810	15.76	-10.56	20.27	-1971.36	-2144.59	1644.283	1031
37815	15.31	-10.77	20.25	-1971.42	-2144.40	1644.287	1031
37820	15.72	-10.99	20.15	-1970.72	-2144.49	1644.293	1030
37825	15.74	-11.05	20.18	-1970.23	-2143.61	1644.297	1030
37830	15.55	-10.69	20.31	-1970.72	-2143.75	1644.303	1030
37835	15.70	-10.79	20.19	-1971.08	-2144.80	1644.308	1030
37840	15.95	-10.39	20.28	-1970.98	-2144.41	1644.312	1030
37845	15.45	-10.54	20.29	-1971.19	-2144.54	1644.318	1030
37850	15.32	-10.73	20.21	-1971.04	-2144.58	1644.322	1030
37855	15.46	-10.56	20.25	-1972.38	-2144.73	1644.329	1030
37860	15.47	-10.36	20.35	-1972.35	-2144.55	1644.331	1030
37865	15.40	-10.64	20.12	-1972.61	-2145.03	1644.338	1030
37870	15.65	-10.58	20.06	-1972.95	-2145.22	1644.342	1030
37875	15.42	-9.99	20.36	-1972.67	-2144.95	1644.349	1030
37880	15.11	-10.32	20.30	-1972.64	-2145.04	1644.352	1030
37885	15.69	-10.46	20.11	-1973.37	-2146.02	1644.358	1030
37890	15.40	-10.04	20.30	-1973.60	-2146.11	1644.363	1030
37895	15.32	-10.33	20.07	-1974.63	-2146.84	1644.368	1030
37900	15.54	-10.20	20.07	-1974.94	-2147.09	1644.372	1030
37905	15.41	-9.86	20.22	-1975.30	-2147.61	1644.378	1030
37910	15.25	-9.99	20.16	-1975.17	-2147.66	1644.382	1030
37915	15.32	-10.20	20.10	-1974.88	-2147.46	1644.388	1030
37920	15.32	-10.02	20.20	-1975.02	-2147.46	1644.392	1030
37925	15.36	-9.96	20.14	-1975.82	-2147.68	1644.398	1030
37930	15.52	-9.59	20.06	-1977.33	-2149.09	1644.402	1030
37935	15.42	-9.78	19.97	-1977.14	-2149.53	1644.407	1030
37940	15.43	-9.38	20.14	-1977.41	-2149.33	1644.413	1030
37945	15.32	-9.57	20.12	-1977.24	-2149.75	1644.417	1030
37950	15.45	-9.74	20.04	-1977.15	-2149.70	1644.422	1030
37955	14.89	-9.85	20.03	-1977.39	-2149.94	1644.427	1030
37960	15.32	-9.27	19.94	-1979.37	-2152.16	1644.432	1030
37965	14.92	-9.05	20.13	-1979.58	-2152.15	1644.437	1030
37970	15.17	-9.55	19.97	-1979.53	-2151.58	1644.444	1030
37975	15.36	-9.39	20.00	-1979.56	-2152.03	1644.447	1030
37980	15.13	-9.19	20.10	-1979.82	-2152.67	1644.453	1030
37985	15.57	-9.17	20.02	-1979.47	-2152.45	1644.457	1030
37990	15.39	-9.17	19.99	-1981.27	-2152.28	1644.463	1030
37995	15.27	-9.39	19.84	-1981.54	-2152.50	1644.467	1030
38000	14.99	-9.19	19.95	-1982.01	-2152.89	1644.473	1030
38005	15.04	-8.97	20.03	-1982.44	-2152.23	1644.477	1030
38010	15.14	-9.24	19.90	-1982.41	-2152.14	1644.483	1030
38015	15.48	-9.13	19.88	-1982.56	-2152.25	1644.488	1030
38020	15.34	-8.90	19.96	-1983.01	-2152.65	1644.493	1030
38025	14.63	-8.75	20.02	-1983.85	-2153.41	1644.497	1030
38030	15.21	-8.73	19.92	-1984.05	-2153.68	1644.502	1030
38035	15.15	-8.91	19.82	-1984.62	-2154.55	1644.508	1030
38040	14.77	-8.64	20.02	-1984.59	-2154.55	1644.512	1030
38045	15.16	-8.71	19.92	-1984.74	-2154.11	1644.518	1030
38050	15.13	-8.72	19.91	-1984.50	-2154.22	1644.522	1030
38055	14.97	-8.69	19.90	-1985.67	-2154.94	1644.527	1030
38060	14.93	-8.76	19.85	-1986.00	-2155.05	1644.532	1030
38065	14.63	-8.64	19.96	-1986.81	-2155.80	1644.537	1030
38070	14.66	-8.63	19.89	-1987.17	-2155.97	1644.542	1030
38075	15.78	-8.33	19.79	-1986.83	-2155.46	1644.549	1030
38080	14.99	-8.47	19.83	-1986.99	-2156.17	1644.552	1030
38085	14.92	-8.29	19.97	-1987.02	-2157.40	1644.558	1030
38090	14.71	-8.33	19.96	-1986.86	-2157.14	1644.562	1030
38095	14.78	-8.29	19.80	-1988.55	-2158.58	1644.568	1030
38100	14.50	-8.04	19.89	-1988.87	-2158.38	1644.572	1030
38105	15.20	-7.92	19.87	-1989.32	-2157.97	1644.580	1030
38110	14.50	-8.20	19.91	-1989.08	-2157.96	1644.582	1030
38115	14.90	-8.49	19.72	-1989.12	-2157.94	1644.588	1030
38120	14.75	-8.22	19.84	-1988.97	-2158.16	1644.592	1030
38125	14.85	-7.88	19.83	-1990.17	-2159.15	1644.598	1030
38130	14.73	-7.91	19.82	-1990.84	-2159.85	1644.602	1030
38135	14.95	-7.62	19.88	-1990.97	-2160.02	1644.608	1030
38140	14.61	-7.73	19.85	-1990.98	-2160.17	1644.613	1030
38145	14.52	-7.77	19.85	-1991.05	-2159.97	1644.617	1030
38150	14.32	-7.67	19.93	-1990.94	-2160.02	1644.622	1030
38155	14.46	-7.67	19.85	-1991.50	-2160.51	1644.627	1030
38160	14.27	-7.44	19.79	-1992.94	-2162.13	1644.632	1030
38165	14.66	-7.25	19.85	-1993.22	-2162.44	1644.637	1030
38170	14.72	-7.39	19.78	-1993.13	-2162.12	1644.644	1030
38175	14.35	-7.48	19.75	-1992.95	-2161.92	1644.647	1030
38180	14.38	-7.28	19.93	-1993.39	-2162.17	1644.654	1030
38185	14.41	-7.32	19.79	-1993.25	-2162.10	1644.657	1030
38190	14.45	-7.26	19.74	-1995.01	-2162.27	1644.663	1030
38195	14.22	-7.37	19.77	-1995.38	-2162.62	1644.667	1030
38200	13.90	-7.04	19.83	-1995.78	-2163.07	1644.674	1030
38205	14.33	-7.11	19.71	-1995.99	-2163.17	1644.677	1030
38210	14.78	-7.34	19.58	-1995.99	-2162.89	1644.685	1030
38215	14.31	-7.15	19.66	-1996.00	-2163.42	1644.688	1030
38220	14.20	-6.75	19.75	-1997.20	-2165.23	1644.693	1030
38225	14.70	-6.83	19.61	-1997.51	-2165.32	1644.697	1030
38230	14.36	-6.47	19.80	-1998.14	-2165.59	1644.703	1030
38235	14.49	-6.81	19.58	-1998.28	-2166.28	1644.708	1030
38240	14.25	-6.81	19.65	-1998.44	-2165.84	1644.713	1030
38245	14.31	-6.86	19.65	-1998.43	-2166.08	1644.717	1030
38250	14.56	-6.56	19.69	-1998.69	-2166.42	1644.723	1030
38255	14.80	-6.50	19.55	-1999.77	-2167.08	1644.727	1030
38260	14.03	-6.43	19.70	-1999.76	-2167.54	1644.732	1030
38265	14.39	-6.41	19.58	-2000.39	-2167.70	1644.738	1030
38270	14.39	-6.09	19.72	-2000.51	-2167.88	1644.742	1030
38275	13.91	-6.28	19.75	-2000.47	-2168.06	1644.748	1030
38280	14.33	-6.25	19.61	-2000.64	-2168.83	1644.752	1030
38285	14.07	-6.27	19.63	-2000.43	-2168.49	1644.757	1030
38290	14.09	-6.49	19.54	-2000.34	-2168.21	1644.762	1030
38295	13.94	-6.09	19.55	-2002.59	-2169.64	1644.767	1030
38300	13.81	-6.23	19.51	-2002.62	-2169.30	1644.772	1030
38305	14.12	-6.18	19.42	-2002.65	-2169.17	1644.779	1030
38310	14.11	-5.94	19.57	-2002.52	-2169.81	1644.782	1030
38315	14.06	-5.89	19.55	-2002.64	-2170.00	1644.788	1030
38320	13.97	-5.89	19.58	-2002.82	-2170.16	1644.792	1030
38325	13.87	-5.54	19.57	-2004.72	-2171.58	1644.798	1030
38330	14.00	-5.86	19.44	-2004.95	-2171.91	1644.802	1030
38335	13.85	-5.76	19.49	-2004.87	-2171.46	1644.810	1030
38340	14.05	-5.63	19.56	-2005.11	-2171.54	1644.812	1030
38345	13.85	-5.66	19.53	-2004.88	-2171.39	1644.818	1030
38350	14.16	-5.91	19.42	-2004.74	-2171.37	1644.822	1030
38355	13.52	-5.72	19.51	-2005.97	-2172.89	1644.828	1030
38360	13.71	-5.36	19.51	-2006.87	-2173.90	1644.832	1030
38365	14.32	-5.54	19.30	-2007.07	-2173.81	1644.840	1030
38370	14.23	-5.33	19.42	-2006.97	-2173.58	1644.842	1030
38375	13.85	-5.39	19.46	-2006.70	-2173.79	1644.848	1030
38380	13.75	-5.58	19.40	-2006.95	-2173.95	1644.853	1030
38385	13.45	-5.42	19.51	-2007.45	-2174.66	1644.857	1030
38390	13.65	-5.25	19.32	-2009.13	-2176.11	1644.863	1030
38395	13.79	-5.26	19.26	-2009.05	-2176.04	1644.867	1030
38400	13.78	-4.92	19.41	-2009.87	-2176.64	1644.874	1030
38405	13.91	-4.98	19.43	-2010.29	-2176.42	1644.877	1030
38410	13.88	-5.25	19.35	-2009.85	-2175.89	1644.884	1030
38415	13.57	-4.94	19.53	-2010.13	-2175.92	1644.887	1030
38420	13.86	-4.98	19.32	-2011.47	-2177.59	1644.893	1030
38425	13.89	-4.86	19.34	-2011.53	-2177.52	1644.897	1030
38430	13.87	-4.39	19.45	-2012.48	-2177.42	1644.903	1030
38435	13.56	-4.93	19.33	-2012.51	-2177.62	1644.907	1030
38440	13.31	-5.28	19.23	-2013.37	-2177.31	1644.915	1030
38445	13.74	-4.68	19.37	-2012.58	-2177.69	1644.917	1030
38450	13.89	-4.97	19.20	-2012.64	-2177.25	1644.923	1030
38455	13.68	-4.82	19.29	-2012.46	-2177.37	1644.927	1030
38460	13.66	-4.80	19.21	-2014.11	-2178.13	1644.933	1030
38465	13.46	-4.40	19.32	-2014.64	-2178.93	1644.937	1030
38470	13.61	-4.28	19.28	-2014.87	-2179.25	1644.943	1030
38475	13.40	-4.15	19.35	-2014.75	-2178.70	1644.948	1030
38480	13.31	-4.20	19.38	-2014.81	-2179.06	1644.953	1031
38485	13.32	-4.26	19.31	-2014.96	-2178.88	1644.957	1031
38490	13.63	-4.38	19.17	-2015.40	-2179.63	1644.962	1031
38495	13.13	-3.88	19.34	-2016.80	-2180.86	1644.967	1031
38500	13.48	-3.75	19.34	-2017.06	-2181.01	1644.972	1031
38505	13.43	-3.65	19.41	-2017.03	-2180.71	1644.978	1031
38510	13.19	-3.89	19.30	-2017.02	-2181.14	1644.982	1031
38515	13.18	-3.65	19.42	-2017.31	-2180.98	1644.988	1031
38520	13.42	-4.03	19.24	-2016.94	-2181.13	1644.992	1031
38525	13.81	-4.23	19.19	-2015.09	-2179.55	1644.997	1031
38530	13.21	-4.51	19.28	-2015.08	-2179.06	1645.002	1031
38535	12.50	-4.35	19.38	-2014.95	-2179.04	1645.009	1031
38540	13.72	-3.95	19.37	-2015.04	-2179.56	1645.013	1031
38545	13.84	-4.44	19.23	-2015.10	-2177.99	1645.018	1031
38550	13.62	-4.23	19.30	-2014.88	-2178.93	1645.022	1031
38555	13.09	-4.68	19.35	-2013.06	-2177.55	1645.028	1031
38560	13.67	-4.57	19.31	-2012.88	-2177.40	1645.032	1031
38565	13.41	-4.80	19.33	-2012.67	-2177.16	1645.038	1031
38570	13.71	-4.86	19.27	-2012.84	-2177.92	1645.042	1031
38575	13.74	-4.87	19.23	-2012.60	-2177.84	1645.048	1031
38580	13.50	-4.51	19.47	-2012.83	-2177.68	1645.053	1031
38585	13.35	-4.58	19.42	-2012.59	-2177.83	1645.057	1031
38590	13.77	-4.55	19.42	-2012.48	-2177.14	1645.062	1031
38595	14.06	-4.62	19.35	-2011.50	-2176.81	1645.068	1031
38600	14.02	-5.10	19.36	-2009.91	-2175.07	1645.073	1031
38605	13.82	-4.98	19.45	-2009.85	-2174.98	1645.077	1031
38610	14.04	-5.11	19.35	-2009.74	-2174.85	1645.083	1031
38615	13.47	-5.13	19.46	-2009.40	-2174.65	1645.087	1031
38620	14.02	-5.25	19.39	-2008.47	-2175.12	1645.092	1031
38625	13.97	-5.01	19.49	-2008.32	-2175.19	1645.097	1031
38630	13.54	-5.22	19.53	-2007.86	-2174.36	1645.102	1031
38635	14.14	-5.15	19.47	-2007.57	-2174.54	1645.107	1031
38640	13.57	-5.11	19.52	-2007.65	-2174.28	1645.114	1031
38645	13.76	-5.30	19.45	-2007.63	-2174.51	1645.117	1031
38650	13.70	-5.50	19.48	-2007.37	-2174.42	1645.123	1031
38655	13.72	-5.31	19.54	-2007.19	-2174.52	1645.127	1031
38660	13.97	-5.56	19.47	-2005.61	-2172.36	1645.133	1031
38665	14.31	-5.40	19.54	-2005.55	-2172.09	1645.137	1031
38670	15.33	-5.30	19.39	-2005.14	-2171.69	1645.145	1031
38675	14.02	-5.88	19.48	-2005.20	-2171.84	1645.147	1031
38680	13.80	-5.67	19.48	-2005.54	-2173.03	1645.153	1031
38685	14.18	-5.56	19.51	-2005.25	-2173.46	1645.157	1031
38690	13.86	-6.20	19.43	-2003.82	-2171.52	1645.163	1031
38695	14.11	-6.27	19.43	-2002.95	-2169.75	1645.167	1031
38700	14.15	-6.13	19.43	-2003.30	-2169.57	1645.173	1031
38705	14.03	-6.20	19.50	-2003.10	-2169.62	1645.177	1031
38710	14.47	-5.94	19.56	-2002.31	-2168.78	1645.182	1031
38715	14.00	-6.59	19.45	-2001.62	-2168.34	1645.188	1031
38720	14.31	-6.13	19.59	-2001.62	-2168.04	1645.192	1031
38725	14.07	-6.20	19.60	-2001.46	-2168.27	1645.197	1031
38730	14.42	-6.62	19.42	-2001.23	-2168.26	1645.202	1031
38735	14.11	-6.41	19.62	-2000.10	-2167.11	1645.208	1031
38740	14.31	-6.34	19.65	-1999.89	-2167.21	1645.212	1031
38745	14.17	-6.55	19.54	-2000.19	-2167.37	1645.219	1031
38750	13.76	-6.55	19.69	-2000.02	-2167.52	1645.222	1031
38755	14.30	-6.65	19.70	-1998.58	-2166.04	1645.229	1031
38760	14.53	-6.63	19.63	-1998.74	-2165.65	1645.232	1031
38765	14.38	-7.03	19.67	-1998.15	-2165.65	1645.238	1031
38770	14.71	-6.91	19.60	-1998.15	-2165.29	1645.242	1031
38775	14.28	-6.85	19.73	-1997.41	-2164.06	1645.248	1031
38780	14.58	-6.81	19.67	-1997.30	-2164.02	1645.252	1031
38785	14.06	-7.18	19.60	-1997.51	-2164.47	1645.260	1031
38790	14.76	-6.87	19.67	-1997.10	-2164.16	1645.262	1031
38795	14.64	-6.91	19.70	-1997.16	-2164.54	1645.268	1031
38800	14.73	-6.51	19.78	-1997.13	-2164.50	1645.272	1031
38805	14.89	-6.87	19.84	-1995.11	-2162.55	1645.278	1031
38810	14.59	-7.22	19.78	-1995.04	-2162.48	1645.282	1031
38815	14.53	-7.24	19.83	-1994.88	-2162.71	1645.288	1031
38820	14.51	-7.47	19.76	-1995.10	-2162.40	1645.293	1031
38825	14.26	-7.54	19.75	-1995.03	-2162.38	1645.297	1031
38830	14.46	-7.53	19.70	-1994.82	-2162.87	1645.302	1031
38835	14.19	-7.76	19.66	-1994.84	-2162.97	1645.308	1031
38840	14.77	-7.06	19.81	-1994.79	-2162.84	1645.313	1031
38845	14.68	-7.17	19.75	-1994.89	-2162.71	1645.317	1031
38850	14.47	-7.28	19.79	-1995.06	-2162.89	1645.322	1031
38855	14.76	-7.29	19.74	-1994.51	-2162.38	1645.327	1031
38860	14.41	-7.79	19.71	-1993.39	-2160.92	1645.333	1031
38865	14.47	-7.76	19.71	-1993.46	-2161.43	1645.337	1031
38870	14.69	-7.30	19.84	-1993.43	-2161.51	1645.342	1031
38875	14.50	-7.33	19.83	-1993.44	-2161.78	1645.347	1031
38880	14.92	-7.73	19.65	-1991.81	-2161.18	1645.353	1031
38885	14.22	-7.73	19.78	-1991.99	-2161.36	1645.357	1031
38890	14.78	-7.82	19.60	-1992.00	-2161.70	1645.363	1031
38895	14.44	-7.72	19.72	-1992.20	-2161.74	1645.367	1031
38900	14.64	-7.64	19.80	-1991.09	-2161.45	1645.373	1031
38905	14.74	-7.36	19.87	-1990.65	-2161.47	1645.377	1031
38910	15.77	-7.14	19.82	-1990.53	-2160.82	1645.385	1031
38915	14.45	-7.71	19.78	-1990.65	-2161.36	1645.387	1031
38920	14.71	-7.64	19.83	-1990.85	-2161.48	1645.394	1031
38925	14.81	-7.60	19.81	-1990.72	-2160.69	1645.398	1031
38930	14.76	-7.74	19.93	-1988.92	-2159.31	1645.403	1031
38935	14.85	-7.90	19.84	-1988.56	-2159.10	1645.407	1031
38940	14.92	-8.04	19.82	-1988.46	-2158.72	1645.412	1031
38945	14.94	-8.13	19.80	-1987.73	-2158.55	1645.417	1031
38950	14.84	-8.11	19.84	-1987.66	-2158.19	1645.422	1031
38955	14.47	-8.42	19.82	-1987.87	-2158.37	1645.428	1031
38960	14.42	-8.23	19.89	-1987.94	-2158.34	1645.432	1031
38965	14.88	-7.87	19.94	-1987.74	-2157.94	1645.438	1031
38970	14.92	-8.48	19.75	-1987.52	-2157.94	1645.442	1031
38975	14.93	-8.05	19.95	-1985.87	-2158.23	1645.447	1031
38980	15.01	-8.33	19.85	-1985.84	-2158.00	1645.452	1031
38985	14.99	-8.14	19.97	-1985.93	-2158.15	1645.459	1031
38990	15.16	-8.37	19.89	-1985.92	-2158.06	1645.462	1031
38995	14.76	-8.38	19.97	-1985.83	-2157.86	1645.468	1031
39000	14.92	-8.19	20.00	-1985.81	-2157.80	1645.472	1031
39005	15.21	-8.53	19.96	-1984.12	-2156.29	1645.478	1031
39010	14.77	-8.66	19.98	-1983.36	-2155.52	1645.482	1031
39015	15.02	-8.78	19.88	-1983.23	-2155.54	1645.488	1031
39020	15.00	-8.78	19.94	-1983.21	-2155.13	1645.492	1031
39025	15.10	-8.58	19.94	-1982.90	-2155.87	1645.500	1031
39030	15.31	-8.45	19.97	-1983.00	-2155.27	1645.502	1031
39035	14.94	-8.37	20.04	-1983.03	-2155.46	1645.507	1031
39040	14.87	-8.59	19.96	-1983.44	-2155.43	1645.512	1031
39045	15.04	-8.83	19.98	-1982.03	-2154.13	1645.518	1031
39050	15.15	-9.23	19.96	-1980.75	-2153.06	1645.522	1031
39055	15.59	-8.83	20.04	-1980.53	-2152.80	1645.528	1031
39060	15.40	-9.32	19.89	-1980.52	-2152.82	1645.532	1031
39065	15.21	-9.22	20.00	-1980.32	-2152.23	1645.537	1031
39070	15.41	-9.30	20.10	-1979.12	-2151.10	1645.543	1031
39075	15.07	-9.36	20.11	-1978.99	-2150.88	1645.547	1031
39080	15.08	-9.47	20.03	-1978.97	-2151.03	1645.552	1031
39085	15.05	-9.87	19.98	-1978.70	-2150.92	1645.557	1031
39090	15.19	-9.47	20.08	-1977.87	-2150.81	1645.564	1031
39095	15.50	-9.15	20.14	-1977.78	-2151.12	1645.567	1031
39100	15.28	-9.29	20.19	-1977.77	-2151.42	1645.572	1031
39105	15.03	-9.40	20.17	-1977.60	-2151.48	1645.577	1031
39110	15.28	-9.38	20.16	-1976.44	-2151.10	1645.583	1031
39115	15.32	-9.86	19.99	-1976.16	-2150.75	1645.587	1031
39120	15.12	-9.54	20.19	-1975.92	-2150.88	1645.594	1031
39125	15.58	-9.51	20.12	-1975.93	-2151.02	1645.597	1031
39130	15.52	-9.58	20.10	-1975.80	-2151.34	1645.603	1031
39135	15.53	-9.69	20.08	-1976.03	-2150.99	1645.608	1031
39140	15.31	-9.87	20.19	-1974.31	-2149.17	1645.613	1031
39145	15.93	-9.61	20.21	-1973.91	-2149.00	1645.617	1031
39150	15.48	-10.18	20.05	-1973.69	-2148.95	1645.623	1031
39155	15.25	-9.88	20.20	-1973.86	-2148.70	1645.627	1031
39160	15.69	-9.88	20.10	-1973.97	-2148.74	1645.633	1031
39165	15.49	-10.11	20.05	-1973.72	-2149.00	1645.637	1031
39170	15.11	-10.10	20.27	-1972.74	-2147.61	1645.643	1031
39175	15.94	-10.24	20.11	-1972.12	-2146.87	1645.647	1031
39180	15.59	-9.99	20.31	-1972.08	-2146.90	1645.652	1031
39185	15.40	-10.15	20.23	-1971.74	-2146.85	1645.657	1031
39190	15.44	-10.33	20.15	-1971.94	-2147.78	1645.662	1031
39195	15.53	-10.30	20.19	-1971.84	-2147.65	1645.668	1031
39200	15.48	-10.32	20.18	-1971.61	-2147.91	1645.672	1031
39205	15.15	-10.52	20.19	-1971.78	-2147.32	1645.677	1031
39210	15.46	-10.13	20.30	-1971.47	-2147.40	1645.682	1031
39215	15.23	-10.52	20.31	-1968.72	-2147.87	1645.689	1031
39220	15.74	-10.41	20.22	-1968.40	-2147.27	1645.692	1031
39225	15.74	-10.56	20.29	-1968.45	-2147.10	1645.699	1031
39230	15.80	-10.70	20.17	-1968.46	-2147.17	1645.702	1031
39235	15.65	-10.82	20.27	-1967.34	-2145.98	1645.708	1030
39240	15.75	-10.71	20.30	-1967.37	-2145.67	1645.712	1030
39245	15.83	-10.96	20.29	-1967.16	-2145.33	1645.718	1030
39250	15.79	-10.87	20.23	-1967.21	-2144.53	1645.722	1030
39255	15.51	-10.85	20.21	-1967.16	-2144.88	1645.730	1030
39260	15.87	-10.70	20.18	-1967.75	-2144.82	1645.732	1030
39265	15.64	-10.69	20.28	-1968.03	-2144.81	1645.738	1030
39270	15.66	-10.88	20.21	-1967.93	-2144.79	1645.742	1030
39275	15.69	-10.44	20.28	-1968.68	-2146.12	1645.748	1030
39280	15.41	-10.16	20.33	-1969.80	-2146.78	1645.752	1030
39285	15.82	-10.43	20.13	-1970.06	-2146.42	1645.758	1030
39290	15.44	-10.41	20.26	-1969.85	-2146.76	1645.763	1030
39295	15.63	-10.47	20.16	-1969.90	-2146.70	1645.767	1030
39300	15.79	-10.18	20.25	-1969.89	-2146.95	1645.772	1030
39305	15.65	-10.01	20.31	-1970.10	-2147.82	1645.777	1030
39310	15.56	-10.11	20.15	-1971.99	-2149.92	1645.782	1030
39315	15.83	-9.99	20.11	-1972.03	-2149.24	1645.787	1030
39320	15.37	-10.13	20.18	-1972.08	-2148.88	1645.793	1030
39325	15.86	-10.06	20.08	-1972.16	-2149.02	1645.797	1030
39330	15.08	-9.91	20.32	-1972.30	-2149.47	1645.802	1030
39335	15.13	-10.20	20.20	-1972.11	-2149.52	1645.807	1030
39340	15.43	-10.06	20.08	-1974.11	-2149.53	1645.812	1030
39345	15.25	-10.23	20.03	-1974.51	-2149.10	1645.817	1030
39350	16.33	-9.96	19.99	-1974.29	-2149.12	1645.824	1030
39355	15.43	-10.22	20.00	-1974.18	-2148.97	1645.827	1030
39360	15.12	-10.12	20.08	-1974.23	-2147.55	1645.834	1030
39365	15.54	-9.98	20.05	-1974.27	-2147.74	1645.837	1030
39370	15.55	-9.70	20.07	-1975.80	-2150.29	1645.843	1030
39375	15.28	-9.56	20.14	-1976.10	-2150.34	1645.847	1030
39380	15.50	-9.16	20.23	-1976.70	-2150.62	1645.853	1030
39385	15.21	-9.54	20.12	-1976.93	-2151.55	1645.857	1030
39390	15.19	-9.58	20.05	-1976.64	-2151.64	1645.863	1030
39395	15.24	-9.36	20.13	-1977.01	-2151.81	1645.868	1030
39400	15.35	-9.71	19.95	-1976.98	-2151.23	1645.873	1030
39405	15.30	-9.57	20.02	-1976.83	-2151.53	1645.877	1030
39410	15.79	-9.44	20.00	-1977.26	-2151.90	1645.882	1030
39415	15.37	-9.28	19.99	-1978.97	-2153.20	1645.887	1030
39420	14.81	-9.46	20.05	-1978.85	-2153.10	1645.892	1030
39425	15.36	-9.04	20.09	-1978.92	-2152.67	1645.898	1030
39430	15.34	-9.21	20.02	-1978.82	-2153.00	1645.902	1030
39435	15.16	-9.10	20.10	-1978.92	-2152.67	1645.907	1030
39440	15.40	-9.33	19.93	-1979.11	-2152.34	1645.912	1030
39445	14.91	-9.07	20.03	-1981.31	-2152.23	1645.919	1030
39450	14.91	-9.10	20.00	-1981.16	-2152.03	1645.922	1030
39455	15.16	-9.17	19.86	-1981.27	-2152.22	1645.929	1030
39460	15.33	-9.07	19.88	-1981.38	-2152.03	1645.932	1030
39465	15.05	-9.03	19.90	-1982.50	-2153.21	1645.938	1030
39470	15.07	-8.96	19.91	-1982.65	-2153.38	1645.942	1030
39475	15.20	-8.77	19.89	-1983.29	-2154.12	1645.948	1030
39480	14.90	-8.91	19.91	-1983.39	-2154.07	1645.952	1030
39485	14.68	-8.95	19.80	-1983.84	-2153.90	1645.960	1030
39490	15.23	-8.95	19.89	-1983.41	-2154.37	1645.962	1030
39495	15.22	-8.54	19.96	-1983.29	-2154.44	1645.968	1030
39500	14.68	-8.77	19.95	-1983.43	-2154.03	1645.972	1030
39505	14.88	-8.32	19.99	-1984.79	-2155.39	1645.978	1030
39510	14.57	-8.37	19.97	-1985.36	-2156.36	1645.982	1030
39515	14.92	-8.33	19.90	-1985.19	-2156.57	1645.988	1030
39520	14.28	-8.35	20.00	-1985.33	-2156.39	1645.993	1030
39525	14.63	-7.89	20.02	-1985.55	-2156.24	1645.997	1030
39530	14.77	-8.52	19.81	-1985.41	-2156.24	1646.002	1030
39535	14.73	-8.29	19.77	-1985.93	-2156.90	1646.008	1030
39540	14.92	-7.83	19.81	-1987.57	-2158.66	1646.012	1030
39545	14.45	-8.04	19.82	-1987.60	-2159.12	1646.017	1030
39550	14.56	-8.21	19.68	-1988.09	-2159.38	1646.022	1030
39555	14.40	-7.99	19.81	-1988.44	-2159.31	1646.027	1030
39560	15.31	-8.00	19.68	-1988.64	-2159.11	1646.034	1030
39565	15.18	-7.89	19.81	-1988.46	-2159.32	1646.037	1030
39570	15.02	-7.70	19.96	-1988.44	-2159.43	1646.042	1030
39575	14.66	-8.08	19.84	-1988.64	-2158.70	1646.047	1030
39580	15.04	-7.92	19.71	-1990.68	-2159.08	1646.054	1030
39585	14.66	-7.94	19.81	-1990.43	-2159.35	1646.057	1030
39590	14.20	-8.76	19.60	-1990.99	-2159.20	1646.064	1030
39595	14.79	-7.67	19.84	-1990.73	-2159.18	1646.067	1030
39600	14.76	-8.15	19.64	-1990.47	-2159.40	1646.073	1030
39605	14.75	-7.78	19.84	-1990.47	-2159.26	1646.077	1030
39610	14.93	-7.57	19.88	-1991.69	-2160.45	1646.083	1030
39615	14.82	-7.40	19.83	-1991.80	-2160.60	1646.087	1030
39620	15.02	-6.75	19.66	-1993.19	-2160.70	1646.095	1030
39625	14.90	-7.44	19.72	-1993.07	-2161.25	1646.097	1030
39630	14.67	-7.40	19.79	-1993.06	-2161.36	1646.103	1030
39635	14.31	-7.57	19.77	-1992.78	-2161.35	1646.108	1030
39640	14.72	-7.26	19.72	-1993.86	-2162.17	1646.113	1030
39645	14.55	-7.16	19.79	-1994.89	-2163.36	1646.117	1030
39650	14.86	-6.98	19.69	-1994.81	-2163.51	1646.123	1030
39655	14.25	-7.29	19.71	-1994.71	-2163.70	1646.128	1030
[truncated: 8,674,250 more chars]
