# Supplementary material for: Structural characterization of the saxitoxin-targeting APTSTX1 aptamer using optical tweezers and molecular dynamics simulations
Source: PLoS One. 2019 Nov 7;14(11):e0222468. doi: 10.1371/journal.pone.0222468 (PMC6837747; doi:10.1371/journal.pone.0222468)
Supplement: S2 File — Data repository, aptamer under magnesium. (ZIP) [file pone.0222468.s006.zip › Mg/Mg/September/290915/1dCOM.txt]

Instrument name = Christians toy
*****Calibration values *****
TrapA Temperature Fudge	-0.400000
TrapB Temperature Fudge	-1.550000
TrapA Force Sensitivity	0.025700	0.026000	0.032000
TrapB Force Sensitivity	0.026200	0.027400	0.032000
TrapA Lever Sensitivity	15000.000000	14500.000000	0.000000
TrapB Lever Sensitivity	15200.000000	14500.000000	0.000000
Motor Threshold	20	20	20
*****Initial Preference Settings*****
ForceRateDiv	1
ForceGain	32
PosRateDivA	3
PosRateDivB	3
PositionGainA	32
PositionGainB	32
GotoSpeedX	9
GotoSpeedY	9
GotoSpeedZ	4
MaxDataFileSize	10000000
HopDistance	2
*CycleCount/n____	1
*A_PsdX__________	0
*A_PsdY__________	0
*A_PsdSum________	0
*A_Iris__________	0
*A_LeverX________	0
*A_LeverY________	0
*A_LeverSum______	0
*B_PsdX__________	0
*B_PsdY__________	0
*B_PsdSum________	0
*B_Iris__________	0
*B_LeverX________	0
*B_LeverY________	0
*B_LeverSum______	0
*A_Temperature___	0
*B_Temperature___	0
*X_force_________	1
*Y_force_________	1
*Z_force_________	1
*Tension_________	0
*A_dist-X________	0
*A_dist-Y________	1
*B_dist-X________	0
*B_dist-Y________	1
*Motor_X_________	0
*Motor_Y_________	0
*Motor_Z_________	0
*MotorVel_X______	0
*MotorVel_Y______	0
*MotorVel_Z______	0
*A_trapPIC_Err___	0
*B_trapPIC_Err___	0
*comPIC_Err______	0
*A_CycleCount____	0
*B_CycleCount____	0
*Motor_CycleCount	0
*time(sec)_______	1
*Status__________	1
*Null____________	0
samples/line_HI	400
samples/line_LO	20
goto0	8388608	8388608	8388608
goto1	8387389	8384692	8389074
goto2	8419563	8410568	8388131
goto3	8422830	8353240	8389507
goto4	8422772	8353948	8399333
goto5	8388608	8388608	8388608
goto6	8388608	8388608	8388608
goto7	8388608	8388608	8388608
goto8	8388608	8388608	8388608
goto9	8388608	8388608	8388608
yourXYZint	123	456	789
MaxForceP1	10.000000
MinForceP1	5.000000
PullRateP1	100.000000
refoldTime1	0.000000
unfoldTime1	0.000000
MaxForceP2	75.000000
MinForceP2	2.000000
PullRateP2	1000.000000
refoldTime2	0.000000
unfoldTime2	0.000000
MaxForceP3	10.000000
MinForceP3	-10.000000
PullRateP3	1.000000
refoldTime3	2.000000
unfoldTime3	2.000000
constForce1	46.000000
constForce2	28.000000
yourFloat	1.234000
yourXYZfloat	1.000000	2.000000	3.000000
*****End Initial Preference Settings*****

Zero-Force Offsets (pN)  16.133379	-4.768074	-51.728146
0	trapA_Empty_PSD_Sum = 0
        trapB_Empty_PSD_Sum = 0
        trapA_Empty_Iris = 0
        trapB_Empty_Iris = 0
        trapA_Full_PSD_Sum = 18067
        trapB_Full_PSD_Sum = 18896
        trapA_Full_Iris = 16275
        trapB_Full_Iris = 17895
4060	Start P1 pulling protocol 
9625	tempA = 21.476	tempB = 21.824
10780	   maxForce-limit
11595	   minForce-limit
12285	   maxForce-limit
12925	   minForce-limit
13590	   maxForce-limit
14250	   minForce-limit
14835	   maxForce-limit
15385	   minForce-limit
16025	   maxForce-limit
16725	   minForce-limit
17430	   maxForce-limit
18080	   minForce-limit
18735	   maxForce-limit
19375	   minForce-limit
19680	tempA = 21.488	tempB = 21.841
20035	   maxForce-limit
20725	   minForce-limit
21415	   maxForce-limit
22075	   minForce-limit
22745	   maxForce-limit
23425	   minForce-limit
24160	   maxForce-limit
24865	   minForce-limit
25540	   maxForce-limit
26250	   minForce-limit
27180	   maxForce-limit
28110	   minForce-limit
28885	   maxForce-limit
29580	   minForce-limit
29750	tempA = 21.488	tempB = 21.855
30315	   maxForce-limit
31115	   minForce-limit
31915	   maxForce-limit
32715	   minForce-limit
33580	   maxForce-limit
34345	   minForce-limit
35090	   maxForce-limit
35780	   minForce-limit
36450	   maxForce-limit
37150	   minForce-limit
37820	   maxForce-limit
38480	   minForce-limit
39230	   maxForce-limit
39750	tempA = 21.493	tempB = 21.836
40265	   minForce-limit
41315	   maxForce-limit
42355	   minForce-limit
43400	   maxForce-limit
44495	   minForce-limit
45460	   maxForce-limit
46465	   minForce-limit
47525	   maxForce-limit
48580	   minForce-limit
49610	   maxForce-limit
49795	tempA = 21.497	tempB = 21.842
50590	   minForce-limit
51565	   maxForce-limit
52555	   minForce-limit
53540	   maxForce-limit
54580	   minForce-limit
55630	   maxForce-limit
56700	   minForce-limit
57730	   maxForce-limit
58745	   minForce-limit
59760	   maxForce-limit
59805	tempA = 21.504	tempB = 21.864
60840	   minForce-limit
61875	   maxForce-limit
62910	   minForce-limit
63955	   maxForce-limit
64940	   minForce-limit
65970	   maxForce-limit
66990	   minForce-limit
67995	   maxForce-limit
69035	   minForce-limit
69860	tempA = 21.508	tempB = 21.851
70115	   maxForce-limit
71265	   minForce-limit
72400	   maxForce-limit
73525	   minForce-limit
74730	   maxForce-limit
75970	   minForce-limit
77195	   maxForce-limit
78365	   minForce-limit
79400	   maxForce-limit
79900	tempA = 21.514	tempB = 21.862
80460	   minForce-limit
81635	   maxForce-limit
82765	   minForce-limit
83760	   maxForce-limit
84825	   minForce-limit
85945	   maxForce-limit
86995	   minForce-limit
88015	   maxForce-limit
89035	   minForce-limit
89910	tempA = 21.509	tempB = 21.861
90040	   maxForce-limit
91065	   minForce-limit
92115	   maxForce-limit
93130	   minForce-limit
94250	   maxForce-limit
95265	   minForce-limit
96270	   maxForce-limit
97330	   minForce-limit
98375	   maxForce-limit
99425	   minForce-limit
99955	tempA = 21.519	tempB = 21.871
100490	   maxForce-limit
101585	   minForce-limit
102640	   maxForce-limit
103680	   minForce-limit
104710	   maxForce-limit
105760	   minForce-limit
106790	   maxForce-limit
107825	   minForce-limit
108885	   maxForce-limit
110000	   minForce-limit
110020	tempA = 21.524	tempB = 21.870
111060	   maxForce-limit
112090	   minForce-limit
113145	   maxForce-limit
114245	   minForce-limit
115340	   maxForce-limit
116425	   minForce-limit
117475	   maxForce-limit
118635	   minForce-limit
119725	   maxForce-limit
120020	tempA = 21.530	tempB = 21.872
120765	   minForce-limit
121930	   maxForce-limit
123135	   minForce-limit
124300	   maxForce-limit
125470	   minForce-limit
126665	   maxForce-limit
127770	   minForce-limit
128845	   maxForce-limit
129960	   minForce-limit
130090	tempA = 21.520	tempB = 21.873
131055	   maxForce-limit
132125	   minForce-limit
133185	   maxForce-limit
134265	   minForce-limit
135300	   maxForce-limit
136330	   minForce-limit
137340	   maxForce-limit
138335	   minForce-limit
139330	   maxForce-limit
140105	tempA = 21.522	tempB = 21.882
140420	   minForce-limit
141500	   maxForce-limit
142660	   minForce-limit
143720	   maxForce-limit
144795	   minForce-limit
145895	   maxForce-limit
146930	   minForce-limit
148000	   maxForce-limit
149075	   minForce-limit
150125	   maxForce-limit
150155	tempA = 21.526	tempB = 21.869
151240	   minForce-limit
152340	   maxForce-limit
153425	   minForce-limit
154495	   maxForce-limit
155580	   minForce-limit
156690	   maxForce-limit
157840	   minForce-limit
158990	   maxForce-limit
160090	   minForce-limit
160215	tempA = 21.533	tempB = 21.885
161180	   maxForce-limit
162265	   minForce-limit
163425	   maxForce-limit
164545	   minForce-limit
165640	   maxForce-limit
166800	   minForce-limit
167965	   maxForce-limit
169140	   minForce-limit
170225	tempA = 21.543	tempB = 21.874
   maxForce-limit
171285	   minForce-limit
172365	   maxForce-limit
173490	   minForce-limit
174625	   maxForce-limit
175830	   minForce-limit
177065	   maxForce-limit
178205	   minForce-limit
179395	   maxForce-limit
180300	tempA = 21.536	tempB = 21.883
180570	   minForce-limit
181735	   maxForce-limit
182830	   minForce-limit
184035	   maxForce-limit
185300	   minForce-limit
186435	   maxForce-limit
187560	   minForce-limit
188635	   maxForce-limit
189760	   minForce-limit
190335	tempA = 21.560	tempB = 21.886
190870	   maxForce-limit
192130	   minForce-limit
193335	   maxForce-limit
194505	   minForce-limit
195700	   maxForce-limit
196785	   minForce-limit
197895	   maxForce-limit
199015	   minForce-limit
200145	   maxForce-limit
200385	tempA = 21.557	tempB = 21.890
201235	   minForce-limit
202355	   maxForce-limit
203475	   minForce-limit
204620	   maxForce-limit
205720	   minForce-limit
206810	   maxForce-limit
207960	   minForce-limit
209030	   maxForce-limit
210160	   minForce-limit
210435	tempA = 21.541	tempB = 21.893
211365	   maxForce-limit
212555	   minForce-limit
213695	   maxForce-limit
214865	   minForce-limit
216045	   maxForce-limit
217260	   minForce-limit
218445	   maxForce-limit
219555	   minForce-limit
220440	tempA = 21.558	tempB = 21.896
221210	   maxForce-limit
222970	   minForce-limit
224770	   maxForce-limit
226570	   minForce-limit
228295	   maxForce-limit
229995	   minForce-limit
230495	tempA = 21.563	tempB = 21.899
231780	   maxForce-limit
233595	   minForce-limit
235360	   maxForce-limit
237190	   minForce-limit
238960	   maxForce-limit
240500	tempA = 21.559	tempB = 21.900
240635	   minForce-limit
242360	   maxForce-limit
244035	   minForce-limit
245725	   maxForce-limit
247410	   minForce-limit
249100	   maxForce-limit
250550	tempA = 21.573	tempB = 21.898
250845	   minForce-limit
252590	   maxForce-limit
254295	   minForce-limit
256035	   maxForce-limit
257775	   minForce-limit
259480	   maxForce-limit
260605	tempA = 21.569	tempB = 21.910
261190	   minForce-limit
262910	   maxForce-limit
264645	   minForce-limit
266470	   maxForce-limit
268340	   minForce-limit
270235	   maxForce-limit
270645	tempA = 21.566	tempB = 21.908
272070	   minForce-limit
273870	   maxForce-limit
275565	   minForce-limit
277265	   maxForce-limit
278985	   minForce-limit
280680	tempA = 21.576	tempB = 21.912
280735	   maxForce-limit
282510	   minForce-limit
284275	   maxForce-limit
285980	   minForce-limit
287750	   maxForce-limit
289550	   minForce-limit
290740	tempA = 21.575	tempB = 21.918
291400	   maxForce-limit
293125	   minForce-limit
294850	   maxForce-limit
296595	   minForce-limit
298345	   maxForce-limit
300115	   minForce-limit
300745	tempA = 21.569	tempB = 21.916
301880	   maxForce-limit
303630	   minForce-limit
305430	   maxForce-limit
307295	   minForce-limit
309105	   maxForce-limit
310810	tempA = 21.573	tempB = 21.921
310970	   minForce-limit
312840	   maxForce-limit
314710	   minForce-limit
316600	   maxForce-limit
318505	   minForce-limit
320510	   maxForce-limit
320840	tempA = 21.586	tempB = 21.927
322435	   minForce-limit
324405	   maxForce-limit
326305	   minForce-limit
328125	   maxForce-limit
330000	   minForce-limit
330900	tempA = 21.598	tempB = 21.912
331865	   maxForce-limit
333765	   minForce-limit
335645	   maxForce-limit
337540	   minForce-limit
339435	   maxForce-limit
340945	tempA = 21.591	tempB = 21.924
341225	   minForce-limit
343000	   maxForce-limit
344815	   minForce-limit
346670	   maxForce-limit
348580	   minForce-limit
350455	   maxForce-limit
350945	tempA = 21.602	tempB = 21.921
352300	   minForce-limit
354195	   maxForce-limit
356110	   minForce-limit
358005	   maxForce-limit
359980	   minForce-limit
360990	tempA = 21.583	tempB = 21.940
361910	   maxForce-limit
363840	   minForce-limit
365845	   maxForce-limit
367875	   minForce-limit
369840	   maxForce-limit
371005	tempA = 21.599	tempB = 21.933
371795	   minForce-limit
373715	   maxForce-limit
375620	   minForce-limit
377570	   maxForce-limit
379570	   minForce-limit
381060	tempA = 21.605	tempB = 21.932
381530	   maxForce-limit
383435	   minForce-limit
385405	   maxForce-limit
387340	   minForce-limit
389280	   maxForce-limit
391115	tempA = 21.611	tempB = 21.956
391200	   minForce-limit
393160	   maxForce-limit
395125	   minForce-limit
397080	   maxForce-limit
399000	   minForce-limit
400970	   maxForce-limit
401115	tempA = 21.609	tempB = 21.947
402950	   minForce-limit
405570	   maxForce-limit
408210	   minForce-limit
410870	   maxForce-limit
411170	tempA = 21.604	tempB = 21.961
413505	   minForce-limit
416275	   maxForce-limit
418975	   minForce-limit
421240	tempA = 21.613	tempB = 21.948
421575	   maxForce-limit
424090	   minForce-limit
426610	   maxForce-limit
429070	   minForce-limit
431255	tempA = 21.608	tempB = 21.947
431605	   maxForce-limit
434205	   minForce-limit
436750	   maxForce-limit
439360	   minForce-limit
441320	tempA = 21.622	tempB = 21.948
441970	   maxForce-limit
444560	   minForce-limit
447150	   maxForce-limit
449780	   minForce-limit
451330	tempA = 21.609	tempB = 21.952
452335	   maxForce-limit
455015	   minForce-limit
457645	   maxForce-limit
460380	   minForce-limit
461415	tempA = 21.608	tempB = 21.965
463070	   maxForce-limit
465740	   minForce-limit
468385	   maxForce-limit
471045	   minForce-limit
471470	tempA = 21.634	tempB = 21.968
473705	   maxForce-limit
476305	   minForce-limit
478950	   maxForce-limit
481490	tempA = 21.614	tempB = 21.964
481640	   minForce-limit
484305	   maxForce-limit
486955	   minForce-limit
489570	   maxForce-limit
491555	tempA = 21.624	tempB = 21.968
492205	   minForce-limit
494815	   maxForce-limit
497495	   minForce-limit
500155	   maxForce-limit
501565	tempA = 21.618	tempB = 21.967
502815	   minForce-limit
505540	   maxForce-limit
508270	   minForce-limit
510945	   maxForce-limit
511620	tempA = 21.638	tempB = 21.976
513610	   minForce-limit
516315	   maxForce-limit
518990	   minForce-limit
521675	tempA = 21.630	tempB = 21.974
521705	   maxForce-limit
524375	   minForce-limit
527005	   maxForce-limit
529640	   minForce-limit
531695	tempA = 21.633	tempB = 21.976
532315	   maxForce-limit
535010	   minForce-limit
537685	   maxForce-limit
540370	   minForce-limit
541735	tempA = 21.635	tempB = 21.983
543045	   maxForce-limit
545715	   minForce-limit
548420	   maxForce-limit
551210	   minForce-limit
551745	tempA = 21.641	tempB = 21.981
554050	   maxForce-limit
556850	   minForce-limit
559675	   maxForce-limit
561805	tempA = 21.639	tempB = 21.985
562390	   minForce-limit
565155	   maxForce-limit
567935	   minForce-limit
570675	   maxForce-limit
571880	tempA = 21.634	tempB = 21.985
573345	   minForce-limit
576050	   maxForce-limit
578740	   minForce-limit
581535	   maxForce-limit
581890	tempA = 21.644	tempB = 21.985
584310	   minForce-limit
587115	   maxForce-limit
589855	   minForce-limit
591940	tempA = 21.643	tempB = 21.992
592625	   maxForce-limit
595380	   minForce-limit
598125	   maxForce-limit
600845	   minForce-limit
602010	tempA = 21.645	tempB = 21.992
603695	   maxForce-limit
606450	   minForce-limit
609205	   maxForce-limit
612010	tempA = 21.673	tempB = 21.999
   minForce-limit
614820	   maxForce-limit
617710	   minForce-limit
620445	   maxForce-limit
622070	tempA = 21.650	tempB = 22.000
623245	   minForce-limit
626015	   maxForce-limit
628790	   minForce-limit
631545	   maxForce-limit
632080	tempA = 21.659	tempB = 22.006
634360	   minForce-limit
637075	   maxForce-limit
639830	   minForce-limit
642125	tempA = 21.656	tempB = 21.997
642660	   maxForce-limit
645460	   minForce-limit
648280	   maxForce-limit
651185	   minForce-limit
652185	tempA = 21.668	tempB = 22.008
654060	   maxForce-limit
656980	   minForce-limit
659845	   maxForce-limit
662210	tempA = 21.653	tempB = 22.018
662740	   minForce-limit
665640	   maxForce-limit
668515	   minForce-limit
671410	   maxForce-limit
672255	tempA = 21.667	tempB = 22.006
674225	   minForce-limit
677595	   maxForce-limit
680995	   minForce-limit
682270	tempA = 21.667	tempB = 22.012
684440	   maxForce-limit
687825	   minForce-limit
691220	   maxForce-limit
692320	tempA = 21.672	tempB = 22.016
694755	   minForce-limit
698310	   maxForce-limit
701815	   minForce-limit
702370	tempA = 21.667	tempB = 22.019
705220	   maxForce-limit
708600	   minForce-limit
711995	   maxForce-limit
712370	tempA = 21.681	tempB = 22.024
715535	   minForce-limit
719100	   maxForce-limit
722420	tempA = 21.672	tempB = 22.015
722515	   minForce-limit
725940	   maxForce-limit
729430	   minForce-limit
732460	tempA = 21.670	tempB = 22.014
732985	   maxForce-limit
736485	   minForce-limit
740015	   maxForce-limit
742475	tempA = 21.674	tempB = 22.024
743560	   minForce-limit
747115	   maxForce-limit
750750	   minForce-limit
752520	tempA = 21.667	tempB = 22.036
754310	   maxForce-limit
757805	   minForce-limit
761285	   maxForce-limit
762540	tempA = 21.683	tempB = 22.034
764795	   minForce-limit
768320	   maxForce-limit
771810	   minForce-limit
772605	tempA = 21.678	tempB = 22.023
775310	   maxForce-limit
778780	   minForce-limit
782245	   maxForce-limit
782655	tempA = 21.683	tempB = 22.039
785715	   minForce-limit
789230	   maxForce-limit
792660	tempA = 21.681	tempB = 22.032
792765	   minForce-limit
796250	End Write
