# Supplementary material for: Structural characterization of the saxitoxin-targeting APTSTX1 aptamer using optical tweezers and molecular dynamics simulations
Source: PLoS One. 2019 Nov 7;14(11):e0222468. doi: 10.1371/journal.pone.0222468 (PMC6837747; doi:10.1371/journal.pone.0222468)
Supplement: S2 File — Data repository, aptamer under magnesium. (ZIP) [file pone.0222468.s006.zip › Mg/Mg/September/290915/1econt5A.txt]

#Begin Write:
CycleCount/n	X_force	Y_force	Z_force	A_dist-Y	B_dist-Y	time(sec)	Status
100	12.39	-2.67	21.41	-1978.43	-2246.36	2427.093	0
200	10.84	-2.35	21.53	-1978.15	-2246.40	2427.241	0
300	12.30	-2.74	21.44	-1978.33	-2246.19	2427.336	0
400	12.44	-2.79	21.39	-1978.41	-2246.41	2427.438	0
500	12.49	-2.62	21.41	-1978.53	-2247.17	2427.540	0
600	12.40	-2.61	21.46	-1978.60	-2245.74	2427.641	0
700	12.50	-2.24	21.47	-1978.08	-2245.93	2427.737	0
800	12.68	-2.58	21.40	-1978.37	-2245.85	2427.836	0
900	12.72	-2.60	21.40	-1978.46	-2246.51	2427.941	0
1000	12.43	-2.79	21.39	-1978.41	-2246.16	2428.038	0
1100	12.51	-2.72	21.41	-1978.08	-2246.64	2428.139	0
1200	12.48	-2.61	21.41	-1978.31	-2246.11	2428.231	0
1300	12.51	-2.75	21.41	-1978.21	-2245.95	2428.336	0
1400	12.47	-3.00	21.38	-1978.65	-2245.52	2428.440	0
1500	12.40	-2.64	21.43	-1978.57	-2246.50	2428.534	0
1600	12.27	-2.66	21.44	-1978.41	-2247.13	2428.635	0
1700	12.36	-2.77	21.44	-1978.37	-2246.24	2428.740	0
1800	12.46	-2.69	21.43	-1978.25	-2245.57	2428.832	0
1900	12.41	-2.34	21.47	-1978.34	-2245.82	2428.933	0
2000	12.61	-2.63	21.43	-1978.63	-2245.66	2429.039	0
2100	12.33	-2.72	21.42	-1978.52	-2245.85	2429.135	0
2200	12.60	-2.25	21.47	-1978.64	-2245.95	2429.239	0
2300	12.43	-2.36	21.46	-1978.58	-2245.93	2429.338	0
2400	12.01	-2.88	21.44	-1978.51	-2246.46	2429.441	0
2500	12.23	-2.38	21.47	-1978.59	-2245.89	2429.539	0
2600	12.23	-2.47	21.48	-1978.40	-2245.67	2429.639	0
2700	12.38	-2.67	21.44	-1978.45	-2246.04	2429.735	0
2800	12.26	-1.71	21.50	-1978.67	-2245.80	2429.833	0
2900	12.58	-2.62	21.43	-1978.59	-2245.91	2429.938	0
3000	12.38	-2.97	21.40	-1979.16	-2245.59	2430.042	0
3100	12.18	-2.89	21.42	-1978.54	-2245.68	2430.105	0
3105	12.84	-2.75	21.36	-1978.56	-2246.04	2430.109	0
3110	12.37	-2.64	21.42	-1978.61	-2245.93	2430.115	0
3115	12.09	-2.55	21.49	-1978.55	-2246.21	2430.119	0
3120	12.49	-2.78	21.43	-1978.61	-2246.02	2430.125	0
3125	12.77	-2.19	21.42	-1978.51	-2246.13	2430.129	0
3130	12.20	-2.57	21.48	-1978.30	-2246.33	2430.135	0
3135	12.56	-2.49	21.47	-1978.39	-2246.09	2430.139	0
3140	12.55	-2.88	21.40	-1978.40	-2245.54	2430.145	0
3145	12.38	-2.91	21.42	-1978.31	-2245.42	2430.149	0
3150	12.12	-2.82	21.42	-1978.67	-2245.69	2430.155	0
3155	12.55	-2.90	21.38	-1978.53	-2245.85	2430.159	0
3160	13.08	-2.99	21.33	-1978.54	-2245.87	2430.165	0
3165	12.51	-2.68	21.41	-1978.32	-2246.10	2430.169	0
3170	12.24	-2.68	21.43	-1978.33	-2245.97	2430.175	0
3175	12.73	-2.98	21.37	-1978.47	-2245.84	2430.179	0
3180	12.57	-2.81	21.43	-1978.50	-2245.87	2430.185	0
3185	12.96	-2.72	21.36	-1978.36	-2246.00	2430.189	0
3190	12.40	-2.96	21.42	-1978.41	-2245.98	2430.194	0
3195	12.56	-2.72	21.44	-1978.42	-2246.08	2430.199	0
3200	12.42	-2.65	21.47	-1978.48	-2245.67	2430.205	0
3205	12.47	-2.76	21.45	-1978.45	-2245.58	2430.209	0
3210	12.52	-2.58	21.45	-1978.51	-2245.84	2430.214	0
3215	12.40	-2.75	21.43	-1978.41	-2245.64	2430.219	0
3220	12.62	-3.02	21.39	-1978.31	-2245.81	2430.224	0
3225	12.40	-2.82	21.42	-1978.56	-2245.41	2430.229	0
3230	12.48	-2.52	21.48	-1978.52	-2246.06	2430.234	0
3235	12.16	-2.84	21.48	-1978.38	-2246.50	2430.241	0
3240	12.69	-2.68	21.44	-1978.21	-2245.96	2430.244	1312
3245	12.53	-2.82	21.41	-1978.22	-2245.94	2430.249	7000
3250	12.15	-3.02	21.42	-1978.18	-2245.25	2430.254	7000
3255	12.32	-2.75	21.43	-1978.30	-2245.72	2430.260	7000
3260	12.49	-2.49	21.41	-1978.34	-2245.59	2430.264	7000
3265	11.99	-3.03	21.42	-1979.01	-2245.06	2430.272	7000
3270	12.46	-2.22	21.46	-1978.15	-2246.16	2430.274	7000
3275	12.27	-2.75	21.43	-1978.55	-2245.65	2430.280	7000
3280	12.61	-2.65	21.43	-1978.51	-2245.60	2430.284	7000
3285	12.46	-2.56	21.51	-1976.26	-2244.08	2430.290	7000
3290	12.51	-4.16	21.82	-1964.30	-2238.14	2430.295	7104
3295	12.64	-4.89	22.00	-1956.99	-2234.90	2430.300	7110
3300	12.79	-5.08	21.99	-1956.14	-2235.09	2430.304	7110
3305	12.85	-4.90	22.00	-1955.96	-2233.88	2430.310	7110
3310	13.26	-5.10	21.93	-1955.83	-2234.15	2430.314	7110
3315	12.93	-4.92	21.91	-1956.47	-2234.66	2430.319	7110
3320	12.64	-4.86	22.02	-1954.73	-2232.82	2430.325	7110
3325	12.79	-4.91	22.03	-1953.66	-2232.09	2430.329	7110
3330	12.93	-4.63	22.09	-1952.62	-2231.33	2430.335	7110
3335	12.64	-4.99	22.14	-1951.66	-2230.32	2430.339	7110
3340	12.90	-5.01	22.10	-1950.68	-2230.79	2430.344	7110
3345	12.76	-4.71	22.16	-1949.86	-2229.32	2430.349	7110
3350	12.92	-4.74	22.16	-1949.92	-2228.76	2430.356	7110
3355	12.94	-5.02	22.09	-1949.72	-2227.61	2430.359	7110
3360	12.85	-5.03	22.10	-1949.16	-2228.11	2430.364	7110
3365	12.76	-5.05	22.07	-1949.68	-2228.81	2430.369	7110
3370	12.81	-4.73	22.11	-1950.75	-2228.64	2430.374	7110
3375	13.07	-5.02	22.11	-1949.29	-2227.07	2430.379	7110
3380	12.23	-5.04	22.15	-1949.33	-2228.55	2430.386	7110
3385	12.93	-5.15	22.08	-1949.48	-2229.02	2430.389	7110
3390	13.00	-4.89	22.04	-1950.26	-2229.87	2430.394	7110
3395	12.48	-4.59	22.09	-1949.57	-2228.59	2430.399	7110
3400	12.96	-5.06	22.16	-1948.55	-2226.73	2430.406	7110
3405	12.84	-5.08	22.11	-1948.85	-2226.72	2430.409	7110
3410	12.24	-4.58	22.16	-1949.24	-2227.74	2430.417	7110
3415	12.67	-4.97	22.07	-1949.22	-2226.88	2430.420	7110
3420	12.41	-5.24	22.06	-1949.33	-2228.10	2430.425	7110
3425	12.65	-4.91	22.08	-1950.03	-2229.35	2430.429	7110
3430	12.75	-4.54	22.16	-1949.15	-2227.97	2430.435	7110
3435	13.36	-5.00	22.09	-1947.79	-2225.40	2430.439	7110
3440	13.14	-4.62	22.18	-1946.41	-2225.53	2430.445	7110
3445	12.35	-4.89	22.25	-1944.53	-2224.41	2430.450	7110
3450	13.10	-5.25	22.16	-1944.27	-2225.09	2430.455	7110
3455	12.69	-5.16	22.18	-1946.39	-2225.84	2430.459	7110
3460	12.61	-5.02	22.15	-1946.80	-2225.98	2430.465	7110
3465	12.82	-4.98	22.09	-1947.56	-2226.87	2430.470	7110
3470	12.63	-4.93	22.15	-1947.34	-2226.06	2430.474	7110
3475	12.60	-5.19	22.14	-1947.02	-2226.53	2430.479	7110
3480	12.55	-5.13	22.17	-1947.36	-2226.02	2430.485	7110
3485	13.15	-5.04	22.09	-1947.67	-2227.33	2430.490	7110
3490	12.36	-4.95	22.15	-1947.61	-2226.92	2430.494	7110
3495	12.74	-5.15	22.16	-1947.56	-2226.18	2430.499	7110
3500	12.70	-4.97	22.14	-1947.77	-2227.43	2430.504	7110
3505	12.83	-4.95	22.16	-1947.49	-2226.81	2430.510	7110
3510	12.85	-5.23	22.07	-1947.75	-2227.47	2430.514	7110
3515	12.93	-5.68	22.03	-1949.18	-2227.52	2430.521	7110
3520	12.52	-5.39	21.98	-1951.07	-2230.50	2430.524	7110
3525	12.84	-5.26	21.92	-1952.41	-2230.71	2430.531	7110
3530	13.01	-4.60	21.94	-1951.67	-2230.92	2430.534	7110
3535	12.78	-4.80	22.03	-1949.52	-2228.57	2430.540	7110
3540	12.49	-5.13	22.06	-1949.36	-2228.28	2430.544	7110
3545	12.62	-4.59	22.09	-1949.97	-2228.11	2430.552	7110
3550	12.79	-5.11	22.03	-1949.81	-2229.55	2430.554	7110
3555	12.67	-5.30	21.97	-1951.02	-2231.31	2430.560	7110
3560	12.79	-4.90	21.97	-1952.64	-2233.05	2430.564	7110
3565	13.13	-5.08	21.91	-1952.92	-2231.94	2430.571	7110
3570	12.63	-4.82	22.01	-1952.93	-2231.97	2430.574	7110
3575	12.49	-5.12	22.05	-1951.37	-2230.16	2430.580	7110
3580	12.74	-4.84	22.06	-1951.05	-2230.15	2430.584	7110
3585	13.04	-4.80	22.04	-1950.04	-2228.98	2430.590	7110
3590	12.99	-5.03	22.01	-1949.68	-2229.64	2430.595	7110
3595	12.72	-4.66	22.10	-1949.79	-2230.04	2430.600	7110
3600	12.86	-5.31	22.07	-1949.26	-2229.28	2430.604	7110
3605	12.89	-4.45	22.07	-1950.61	-2230.88	2430.610	7110
3610	13.10	-4.80	22.07	-1949.22	-2228.56	2430.614	7110
3615	12.75	-5.11	22.07	-1949.33	-2228.08	2430.619	7110
3620	12.85	-4.91	22.02	-1950.39	-2229.07	2430.624	7110
3625	12.56	-4.81	22.09	-1949.80	-2228.41	2430.629	7110
3630	12.57	-5.48	22.11	-1948.32	-2228.47	2430.635	7110
3635	12.54	-4.44	22.15	-1949.16	-2228.88	2430.639	7110
3640	12.96	-4.91	22.14	-1948.34	-2228.17	2430.644	7110
3645	12.67	-4.86	22.21	-1948.19	-2226.88	2430.649	7110
3650	12.81	-5.34	22.08	-1948.82	-2228.76	2430.656	7110
3655	12.89	-5.32	22.03	-1949.52	-2230.30	2430.659	7110
3660	12.52	-5.13	22.03	-1951.43	-2232.13	2430.664	7110
3665	12.77	-4.67	22.05	-1951.64	-2231.10	2430.669	7110
3670	12.68	-4.83	22.08	-1950.47	-2229.54	2430.674	7110
3675	12.84	-4.63	22.14	-1948.63	-2228.76	2430.679	7110
3680	12.63	-4.84	22.14	-1949.44	-2228.31	2430.686	7110
3685	12.87	-5.25	22.04	-1950.11	-2228.88	2430.689	7110
3690	12.73	-5.20	22.06	-1950.59	-2229.66	2430.694	7110
3695	12.61	-4.98	22.08	-1950.49	-2230.66	2430.699	7110
3700	13.58	-5.27	21.94	-1951.58	-2230.21	2430.707	7110
3705	12.68	-4.89	22.01	-1951.43	-2230.28	2430.709	7110
3710	11.80	-4.58	22.22	-1950.31	-2229.02	2430.717	7110
3715	13.11	-5.21	22.05	-1950.79	-2230.46	2430.719	7110
3720	12.96	-4.96	21.98	-1952.53	-2233.11	2430.725	7110
3725	12.51	-5.07	21.97	-1952.76	-2232.89	2430.729	7110
3730	12.05	-3.60	22.17	-1952.00	-2229.81	2430.737	7110
3735	12.67	-4.98	22.12	-1949.42	-2228.03	2430.740	7110
3740	12.96	-5.11	22.09	-1949.39	-2228.21	2430.745	7110
3745	13.24	-5.01	22.00	-1950.30	-2228.99	2430.749	7110
3750	12.38	-4.76	22.15	-1949.67	-2228.34	2430.754	7110
3755	12.80	-5.13	22.15	-1948.43	-2227.03	2430.760	7110
3760	12.84	-4.66	22.17	-1948.65	-2226.69	2430.764	7110
3765	12.89	-4.86	22.13	-1949.27	-2227.05	2430.770	7110
3770	12.72	-4.85	22.19	-1947.83	-2225.74	2430.774	7110
3775	12.54	-5.19	22.17	-1947.89	-2226.42	2430.779	7110
3780	12.88	-4.90	22.18	-1948.03	-2227.39	2430.784	7110
3785	12.56	-4.84	22.22	-1947.97	-2226.26	2430.791	7110
3790	12.81	-4.96	22.18	-1947.70	-2225.84	2430.794	7110
3795	12.71	-4.84	22.19	-1947.17	-2226.20	2430.799	7110
3800	12.87	-5.15	22.16	-1946.75	-2225.74	2430.804	7110
3805	12.72	-5.05	22.13	-1947.80	-2227.60	2430.810	7110
3810	12.63	-4.97	22.15	-1947.82	-2227.88	2430.814	7110
3815	12.56	-5.19	22.13	-1948.26	-2228.87	2430.821	7110
3820	13.05	-4.82	22.04	-1948.85	-2229.39	2430.824	7110
3825	12.33	-4.91	22.15	-1947.79	-2227.04	2430.831	7110
3830	12.46	-4.86	22.19	-1947.96	-2226.00	2430.834	7110
3835	12.78	-4.72	22.15	-1947.20	-2225.43	2430.839	7110
3840	12.54	-5.26	22.15	-1946.15	-2225.62	2430.844	7110
3845	11.98	-5.16	22.23	-1945.65	-2224.53	2430.852	7110
3850	13.07	-5.10	22.13	-1946.05	-2225.52	2430.854	7110
3855	12.64	-5.00	22.19	-1946.27	-2224.82	2430.860	7110
3860	12.69	-4.98	22.15	-1946.30	-2225.27	2430.865	7110
3865	12.32	-5.25	22.19	-1945.98	-2223.54	2430.872	7110
3870	12.57	-5.31	22.15	-1946.90	-2225.24	2430.874	7110
3875	12.90	-5.15	22.09	-1947.55	-2227.16	2430.880	7110
3880	12.60	-4.74	22.13	-1947.58	-2227.46	2430.885	7110
3885	12.64	-4.82	22.18	-1946.33	-2226.59	2430.889	7110
3890	12.70	-5.32	22.17	-1946.56	-2226.27	2430.895	7110
3895	12.75	-5.04	22.12	-1947.91	-2227.96	2430.900	7110
3900	12.43	-5.01	22.09	-1948.28	-2228.99	2430.905	7110
3905	12.69	-4.91	22.13	-1948.49	-2227.94	2430.909	7110
3910	12.96	-4.87	22.18	-1947.36	-2226.21	2430.915	7110
3915	12.76	-4.52	22.27	-1946.94	-2226.48	2430.919	7110
3920	12.66	-5.09	22.21	-1945.92	-2224.74	2430.924	7110
3925	12.90	-5.13	22.18	-1946.44	-2224.59	2430.929	7110
3930	12.85	-5.10	22.18	-1946.56	-2225.58	2430.935	7110
3935	13.00	-5.07	22.12	-1947.02	-2226.11	2430.939	7110
3940	12.65	-4.88	22.19	-1947.08	-2226.08	2430.945	7110
3945	12.72	-4.99	22.12	-1946.82	-2225.94	2430.950	7110
3950	12.57	-4.98	22.19	-1946.61	-2226.31	2430.954	7110
3955	13.08	-5.16	22.07	-1947.43	-2227.04	2430.959	7110
3960	12.52	-5.26	22.07	-1948.72	-2228.05	2430.964	7110
3965	12.93	-4.78	22.04	-1949.84	-2230.26	2430.969	7110
3970	12.48	-4.85	22.15	-1948.84	-2228.83	2430.975	7110
3975	12.98	-4.90	22.09	-1948.64	-2228.67	2430.979	7110
3980	12.93	-5.13	22.10	-1947.77	-2227.89	2430.986	7110
3985	12.59	-4.92	22.13	-1948.69	-2227.95	2430.989	7110
3990	13.11	-4.93	22.16	-1947.75	-2225.96	2430.996	7110
3995	13.08	-5.35	22.07	-1948.00	-2226.37	2430.999	7110
4000	12.68	-4.82	22.11	-1948.21	-2227.58	2431.005	7110
4005	12.96	-5.10	22.09	-1947.22	-2227.87	2431.010	7110
4010	13.60	-5.27	22.02	-1947.51	-2227.09	2431.017	7110
4015	12.49	-4.89	22.20	-1947.60	-2225.88	2431.019	7110
4020	13.05	-4.88	22.12	-1946.73	-2225.11	2431.027	7110
4025	12.94	-5.21	22.04	-1947.18	-2226.89	2431.030	7110
4030	12.72	-5.00	22.01	-1949.93	-2229.43	2431.035	7110
4035	12.63	-4.87	22.03	-1950.16	-2229.18	2431.039	7110
4040	12.51	-5.07	22.08	-1948.16	-2228.35	2431.045	7110
4045	12.21	-4.82	22.09	-1948.68	-2228.89	2431.050	7110
4050	12.78	-4.79	22.11	-1948.50	-2227.51	2431.055	7110
4055	12.47	-4.96	22.13	-1948.54	-2227.45	2431.060	7110
4060	12.98	-5.13	22.11	-1948.95	-2227.60	2431.064	7110
4065	12.78	-4.62	22.13	-1948.79	-2227.78	2431.070	7110
4070	12.89	-5.08	22.15	-1947.94	-2226.76	2431.074	7110
4075	13.16	-4.89	22.09	-1948.25	-2227.51	2431.080	7110
4080	12.66	-5.28	22.13	-1948.05	-2227.11	2431.084	7110
4085	12.72	-5.13	22.12	-1948.25	-2229.02	2431.089	7110
4090	12.85	-4.99	22.03	-1948.96	-2229.98	2431.094	7110
4095	12.83	-4.66	22.04	-1951.59	-2231.16	2431.101	7110
4100	13.12	-5.23	21.93	-1951.13	-2229.86	2431.104	7110
4105	13.12	-4.97	21.92	-1951.42	-2230.46	2431.110	7110
4110	12.74	-4.73	22.00	-1951.24	-2229.79	2431.114	7110
4115	13.00	-4.93	22.05	-1948.98	-2227.98	2431.121	7110
4120	12.92	-4.86	22.07	-1948.36	-2227.59	2431.124	7110
4125	12.42	-4.94	22.14	-1947.89	-2226.39	2431.131	7110
4130	12.55	-4.90	22.17	-1947.55	-2225.58	2431.134	7110
4135	12.61	-5.30	22.12	-1947.17	-2225.81	2431.141	7110
4140	12.78	-5.22	22.09	-1947.82	-2226.91	2431.144	7110
4145	12.39	-4.86	22.15	-1948.46	-2227.69	2431.150	7110
4150	12.63	-4.60	22.19	-1947.78	-2226.16	2431.154	7110
4155	12.84	-5.41	22.16	-1946.82	-2224.40	2431.160	7110
4160	12.82	-5.11	22.16	-1947.54	-2227.23	2431.164	7110
4165	12.58	-4.61	22.19	-1948.04	-2226.51	2431.172	7110
4170	13.03	-4.81	22.11	-1948.54	-2227.12	2431.174	7110
4175	13.36	-5.20	22.12	-1945.98	-2223.83	2431.182	7110
4180	12.65	-5.07	22.15	-1947.67	-2225.81	2431.185	7110
4185	12.58	-4.95	22.20	-1946.87	-2225.88	2431.190	7110
4190	12.84	-5.25	22.16	-1947.29	-2226.19	2431.194	7110
4195	12.75	-4.75	22.18	-1947.98	-2227.25	2431.200	7110
4200	12.68	-4.69	22.21	-1946.69	-2226.38	2431.205	7110
4205	13.01	-5.22	22.23	-1945.52	-2223.80	2431.210	7110
4210	12.65	-5.15	22.23	-1945.98	-2225.23	2431.214	7110
4215	12.92	-5.05	22.13	-1946.73	-2226.38	2431.219	7110
4220	12.86	-5.02	22.11	-1947.46	-2227.28	2431.224	7110
4225	12.85	-5.10	22.11	-1947.42	-2227.16	2431.230	7110
4230	12.41	-4.78	22.15	-1948.09	-2228.20	2431.235	7110
4235	12.66	-4.76	22.16	-1948.13	-2227.75	2431.239	7110
4240	12.62	-5.14	22.12	-1948.02	-2227.83	2431.244	7110
4245	12.54	-5.37	22.07	-1948.69	-2229.61	2431.249	7110
4250	11.96	-4.88	22.12	-1949.79	-2229.03	2431.255	7110
4255	12.90	-5.10	22.05	-1949.58	-2229.17	2431.259	7110
4260	12.87	-4.90	22.06	-1949.91	-2229.02	2431.266	7110
4265	12.97	-4.88	22.07	-1949.63	-2228.07	2431.269	7110
4270	13.06	-4.86	22.07	-1949.27	-2228.09	2431.275	7110
4275	12.51	-5.11	22.10	-1948.59	-2227.23	2431.279	7110
4280	12.87	-5.21	22.07	-1948.25	-2228.79	2431.286	7110
4285	13.22	-4.75	22.03	-1948.68	-2229.28	2431.289	7110
4290	12.47	-4.92	22.12	-1948.87	-2229.43	2431.295	7110
4295	12.44	-4.99	22.13	-1948.85	-2228.85	2431.299	7110
4300	12.59	-5.00	22.18	-1948.30	-2226.43	2431.306	7110
4305	12.87	-5.12	22.12	-1948.27	-2227.10	2431.310	7110
4310	12.82	-4.79	22.10	-1948.34	-2229.26	2431.315	7110
4315	12.65	-5.28	22.09	-1948.26	-2228.62	2431.319	7110
4320	12.75	-5.14	22.01	-1951.23	-2233.48	2431.327	7110
4325	12.57	-5.15	22.00	-1951.91	-2233.00	2431.330	7110
4330	12.72	-4.53	22.04	-1951.18	-2231.20	2431.334	7110
4335	12.78	-5.07	22.07	-1950.61	-2229.84	2431.339	7110
4340	12.68	-5.05	22.05	-1950.38	-2230.56	2431.345	7110
4345	12.81	-4.87	22.08	-1949.84	-2230.48	2431.350	7110
4350	12.51	-4.82	22.15	-1949.42	-2229.89	2431.354	7110
4355	12.72	-5.42	22.07	-1950.01	-2230.32	2431.359	7110
4360	13.10	-4.94	22.06	-1950.95	-2231.47	2431.365	7110
4365	12.70	-5.28	22.03	-1952.30	-2232.19	2431.370	7110
4370	13.25	-5.07	21.92	-1953.76	-2233.40	2431.374	7110
4375	12.57	-5.06	21.99	-1953.23	-2232.92	2431.380	7110
4380	12.62	-4.46	22.01	-1953.07	-2233.19	2431.385	7110
4385	13.04	-5.09	22.02	-1951.85	-2231.18	2431.390	7110
4390	12.72	-5.04	22.03	-1952.15	-2230.81	2431.395	7110
4395	12.87	-5.01	22.02	-1952.16	-2230.97	2431.399	7110
4400	12.52	-4.61	22.13	-1951.46	-2230.82	2431.404	7110
4405	12.85	-4.57	22.19	-1949.05	-2226.99	2431.409	7110
4410	12.73	-4.97	22.20	-1947.08	-2225.70	2431.414	7110
4415	12.67	-5.37	22.20	-1947.88	-2225.82	2431.421	7110
4420	13.30	-4.84	22.18	-1947.78	-2226.67	2431.424	7110
4425	13.18	-5.02	22.13	-1946.97	-2226.59	2431.430	7110
4430	12.66	-5.02	22.15	-1946.78	-2226.42	2431.434	7110
4435	12.46	-5.06	22.19	-1946.86	-2227.09	2431.440	7110
4440	13.02	-5.02	22.16	-1946.55	-2226.64	2431.444	7110
4445	13.02	-5.07	22.17	-1945.85	-2224.30	2431.451	7110
4450	12.77	-4.92	22.21	-1945.58	-2224.28	2431.455	7110
4455	12.21	-5.11	22.28	-1945.72	-2224.57	2431.461	7110
4460	12.75	-4.89	22.22	-1945.65	-2224.86	2431.464	7110
4465	12.67	-4.97	22.19	-1946.37	-2225.43	2431.470	7110
4470	12.46	-5.52	22.16	-1946.41	-2226.56	2431.474	7110
4475	12.81	-4.88	22.09	-1948.85	-2229.82	2431.480	7110
4480	12.47	-4.65	22.16	-1948.84	-2228.45	2431.484	7110
4485	12.41	-4.92	22.24	-1946.74	-2226.59	2431.490	7110
4490	12.79	-4.90	22.19	-1946.97	-2226.24	2431.495	7110
4495	13.04	-5.20	22.14	-1947.43	-2227.65	2431.500	7110
4500	12.54	-5.28	22.14	-1948.42	-2228.94	2431.504	7110
4505	12.62	-4.87	22.11	-1948.96	-2229.83	2431.510	7110
4510	12.82	-4.74	22.17	-1948.68	-2228.93	2431.515	7110
4515	12.62	-5.24	22.14	-1948.99	-2227.98	2431.519	7110
4520	12.73	-4.69	22.15	-1948.30	-2227.61	2431.524	7110
4525	12.70	-4.95	22.16	-1946.58	-2226.20	2431.529	7110
4530	12.39	-4.98	22.17	-1948.20	-2227.93	2431.535	7110
4535	12.58	-4.88	22.20	-1948.07	-2228.10	2431.539	7110
4540	12.84	-4.87	22.16	-1948.50	-2228.54	2431.545	7110
4545	12.69	-4.94	22.15	-1948.16	-2228.82	2431.549	7110
4550	12.72	-4.79	22.17	-1947.66	-2227.60	2431.555	7110
4555	12.74	-5.14	22.19	-1947.02	-2226.86	2431.559	7110
4560	12.63	-5.05	22.20	-1947.62	-2227.09	2431.564	7110
4565	12.90	-4.94	22.15	-1948.26	-2228.64	2431.569	7110
4570	12.25	-5.08	22.17	-1948.16	-2225.78	2431.576	7110
4575	12.88	-4.95	22.13	-1947.54	-2226.18	2431.579	7110
4580	12.90	-4.42	22.13	-1947.57	-2226.51	2431.585	7110
4585	12.68	-5.11	22.14	-1946.58	-2226.45	2431.589	7110
4590	12.51	-5.04	22.15	-1947.45	-2228.62	2431.595	7110
4595	12.80	-4.72	22.11	-1948.07	-2228.20	2431.599	7110
4600	12.70	-4.90	22.19	-1947.23	-2225.89	2431.605	7110
4605	12.56	-5.18	22.18	-1947.21	-2227.45	2431.609	7110
4610	12.50	-4.92	22.21	-1947.58	-2227.20	2431.615	7110
4615	13.18	-5.12	22.14	-1947.62	-2226.76	2431.619	7110
4620	13.12	-4.71	22.16	-1947.48	-2226.20	2431.624	7110
4625	12.95	-5.27	22.10	-1946.90	-2225.15	2431.630	7110
4630	12.52	-5.08	22.18	-1947.64	-2226.15	2431.635	7110
4635	12.55	-4.76	22.20	-1947.21	-2226.02	2431.639	7110
4640	12.89	-4.79	22.21	-1946.20	-2225.11	2431.644	7110
4645	13.16	-5.00	22.12	-1945.94	-2224.82	2431.650	7110
4650	12.49	-5.15	22.15	-1946.61	-2225.87	2431.655	7110
4655	12.60	-5.03	22.11	-1947.17	-2226.81	2431.659	7110
4660	12.80	-5.12	22.13	-1947.37	-2227.00	2431.664	7110
4665	12.62	-5.01	22.05	-1949.02	-2228.67	2431.670	7110
4670	12.63	-4.95	22.06	-1948.83	-2229.54	2431.674	7110
4675	12.60	-5.05	22.11	-1947.88	-2228.48	2431.679	7110
4680	12.43	-5.24	22.09	-1948.65	-2229.49	2431.684	7110
4685	12.45	-4.87	22.13	-1949.26	-2228.46	2431.690	7110
4690	12.62	-5.19	22.07	-1948.94	-2228.97	2431.694	7110
4695	12.70	-5.07	22.04	-1949.58	-2229.05	2431.700	7110
4700	12.77	-5.04	22.03	-1950.68	-2229.38	2431.704	7110
4705	13.28	-5.11	21.97	-1950.33	-2229.31	2431.711	7110
4710	12.84	-4.76	22.09	-1950.27	-2229.62	2431.714	7110
4715	13.02	-4.99	22.05	-1949.58	-2229.52	2431.719	7110
4720	12.47	-4.76	22.14	-1949.42	-2228.93	2431.724	7110
4725	13.68	-4.98	22.02	-1948.77	-2228.69	2431.731	7110
4730	12.99	-4.85	22.08	-1948.90	-2228.90	2431.734	7110
4735	12.93	-4.76	22.09	-1948.12	-2227.83	2431.740	7110
4740	12.89	-4.95	22.15	-1946.77	-2226.89	2431.744	7110
4745	12.57	-4.75	22.22	-1946.50	-2225.02	2431.750	7110
4750	12.79	-5.44	22.14	-1945.61	-2224.88	2431.754	7110
4755	12.57	-5.37	22.09	-1947.26	-2227.33	2431.760	7110
4760	12.45	-5.32	22.11	-1948.43	-2228.60	2431.764	7110
4765	12.63	-4.70	22.05	-1949.81	-2231.14	2431.770	7110
4770	12.89	-5.15	22.01	-1950.30	-2230.39	2431.775	7110
4775	12.77	-4.83	22.02	-1951.10	-2230.51	2431.780	7110
4780	12.64	-4.98	22.05	-1950.68	-2230.50	2431.784	7110
4785	12.65	-4.86	22.02	-1950.11	-2230.21	2431.789	7110
4790	12.91	-4.63	22.10	-1949.50	-2227.46	2431.795	7110
4795	12.50	-4.87	22.13	-1948.40	-2226.60	2431.799	7110
4800	12.58	-5.00	22.17	-1948.26	-2226.67	2431.804	7110
4805	12.97	-4.75	22.14	-1947.89	-2227.70	2431.809	7110
4810	12.89	-4.97	22.19	-1946.72	-2225.58	2431.815	7110
4815	12.99	-5.17	22.08	-1946.96	-2226.54	2431.819	7110
4820	12.99	-5.10	22.09	-1947.80	-2227.88	2431.824	7110
4825	12.68	-4.75	22.13	-1947.31	-2227.12	2431.829	7110
4830	12.75	-4.95	22.12	-1947.90	-2225.71	2431.835	7110
4835	12.70	-5.38	22.07	-1948.18	-2227.39	2431.839	7110
4840	12.39	-4.88	22.08	-1949.10	-2228.81	2431.845	7110
4845	12.39	-4.54	22.15	-1948.89	-2227.11	2431.849	7110
4850	12.35	-5.30	22.28	-1945.61	-2225.47	2431.856	7110
4855	12.82	-5.07	22.22	-1946.39	-2227.00	2431.859	7110
4860	12.26	-4.93	22.26	-1945.69	-2227.15	2431.866	7110
4865	12.79	-5.08	22.15	-1946.90	-2227.82	2431.869	7110
4870	12.86	-5.13	22.16	-1946.84	-2226.70	2431.876	7110
4875	12.92	-5.34	22.10	-1948.02	-2227.81	2431.879	7110
4880	13.01	-4.76	22.11	-1948.91	-2227.83	2431.886	7110
4885	12.81	-4.69	22.17	-1948.16	-2227.25	2431.889	7110
4890	13.03	-5.04	22.16	-1946.44	-2225.62	2431.895	7110
4895	12.55	-5.08	22.20	-1945.98	-2226.28	2431.899	7110
4900	13.17	-5.14	22.14	-1946.71	-2226.90	2431.905	7110
4905	12.79	-5.06	22.11	-1946.87	-2226.85	2431.909	7110
4910	12.23	-5.33	22.10	-1947.94	-2227.48	2431.915	7110
4915	12.56	-5.03	22.07	-1949.11	-2230.22	2431.920	7110
4920	13.02	-4.80	22.08	-1948.93	-2229.75	2431.925	7110
4925	12.40	-4.81	22.12	-1948.84	-2229.43	2431.929	7110
4930	12.06	-5.09	22.28	-1947.86	-2227.04	2431.937	7110
4935	12.68	-4.79	22.19	-1947.36	-2227.08	2431.939	7110
4940	12.60	-5.29	22.17	-1946.15	-2227.38	2431.945	7110
4945	12.92	-4.96	22.10	-1947.59	-2229.25	2431.950	7110
4950	12.44	-4.80	22.19	-1946.94	-2228.76	2431.955	7110
4955	12.73	-5.18	22.09	-1947.76	-2228.27	2431.959	7110
4960	12.88	-5.26	22.02	-1949.16	-2230.24	2431.964	7110
4965	12.41	-5.57	21.95	-1951.16	-2232.13	2431.970	7110
4970	12.87	-4.97	21.88	-1952.63	-2233.32	2431.974	7110
4975	12.96	-4.93	21.88	-1952.79	-2233.74	2431.979	7110
4980	12.58	-4.68	22.00	-1952.10	-2232.67	2431.984	7110
4985	12.57	-4.96	22.03	-1950.76	-2231.79	2431.990	7110
4990	13.07	-5.10	21.89	-1951.17	-2232.29	2431.994	7110
4995	12.50	-4.77	22.00	-1950.35	-2231.81	2432.000	7110
5000	12.85	-5.22	21.97	-1949.54	-2229.75	2432.004	7110
5005	12.71	-5.18	21.95	-1950.65	-2231.21	2432.010	7110
5010	12.59	-5.03	21.94	-1951.65	-2232.73	2432.014	7110
5015	12.37	-4.78	21.99	-1952.36	-2232.24	2432.021	7110
5020	12.20	-5.02	22.02	-1951.88	-2232.67	2432.024	7110
5025	12.93	-4.73	21.92	-1953.79	-2234.76	2432.031	7110
5030	12.59	-4.93	21.96	-1954.35	-2233.76	2432.034	7110
5035	12.75	-4.84	21.97	-1953.46	-2232.97	2432.040	7110
5040	12.67	-4.87	22.01	-1952.77	-2232.10	2432.045	7110
5045	12.48	-4.07	22.02	-1952.82	-2232.93	2432.052	7110
5050	12.74	-4.96	22.03	-1952.40	-2231.23	2432.054	7110
5055	12.63	-5.20	22.07	-1950.59	-2230.54	2432.062	7110
5060	12.62	-5.31	22.06	-1951.16	-2230.73	2432.064	7110
5065	12.48	-4.76	22.06	-1952.52	-2231.66	2432.070	7110
5070	12.71	-4.76	22.09	-1951.68	-2230.48	2432.074	7110
5075	12.44	-4.74	22.19	-1950.32	-2230.51	2432.080	7110
5080	12.51	-4.82	22.20	-1949.04	-2229.65	2432.084	7110
5085	13.15	-5.11	22.11	-1949.14	-2228.63	2432.090	7110
5090	12.52	-5.07	22.13	-1949.50	-2229.30	2432.095	7110
5095	13.00	-5.33	22.01	-1949.96	-2230.88	2432.099	7110
5100	13.02	-4.51	22.04	-1951.56	-2232.45	2432.104	7110
5105	12.99	-4.81	22.03	-1949.38	-2229.00	2432.109	7110
5110	12.87	-5.19	22.03	-1948.63	-2228.91	2432.115	7110
5115	12.75	-5.06	22.08	-1949.28	-2228.41	2432.119	7110
5120	12.78	-4.98	22.05	-1949.70	-2229.39	2432.124	7110
5125	13.04	-5.43	21.96	-1950.34	-2231.09	2432.129	7110
5130	12.42	-4.37	22.08	-1951.38	-2232.83	2432.136	7110
5135	12.59	-5.20	22.03	-1950.28	-2232.04	2432.139	7110
5140	12.87	-4.83	21.95	-1952.38	-2232.68	2432.144	7110
5145	13.07	-4.95	21.97	-1951.75	-2231.80	2432.149	7110
5150	12.21	-4.87	22.10	-1951.11	-2230.52	2432.155	7110
5155	12.61	-5.14	22.07	-1950.97	-2231.12	2432.159	7110
5160	13.12	-4.88	22.07	-1950.12	-2230.31	2432.165	7110
5165	13.00	-4.80	22.07	-1949.83	-2229.49	2432.169	7110
5170	12.33	-5.04	22.08	-1949.41	-2231.54	2432.176	7110
5175	12.38	-5.12	22.03	-1950.75	-2231.20	2432.179	7110
5180	12.71	-5.21	22.05	-1950.55	-2230.92	2432.186	7110
5185	12.50	-5.07	22.04	-1951.17	-2232.45	2432.189	7110
5190	12.69	-4.83	22.00	-1952.76	-2233.30	2432.195	7110
5195	12.75	-4.59	22.06	-1951.35	-2231.61	2432.199	7110
5200	12.21	-4.94	22.16	-1950.06	-2231.27	2432.207	7110
5205	12.59	-5.13	22.10	-1949.98	-2231.03	2432.209	7110
5210	12.69	-5.20	22.04	-1951.86	-2232.63	2432.215	7110
5215	12.48	-5.03	22.03	-1952.07	-2233.80	2432.219	7110
5220	12.86	-4.48	22.12	-1951.55	-2232.12	2432.225	7110
5225	12.95	-4.74	22.13	-1950.14	-2230.38	2432.229	7110
5230	12.66	-5.24	22.13	-1949.40	-2228.55	2432.236	7110
5235	12.76	-5.31	22.13	-1949.90	-2229.88	2432.239	7110
5240	12.62	-5.29	22.10	-1951.06	-2232.09	2432.245	7110
5245	12.76	-5.17	21.97	-1952.89	-2234.53	2432.250	7110
5250	12.94	-5.22	21.91	-1954.59	-2234.60	2432.254	7110
5255	12.93	-4.93	21.89	-1955.53	-2235.12	2432.260	7110
5260	12.55	-4.41	22.02	-1954.04	-2233.63	2432.265	7110
5265	12.55	-5.11	22.09	-1951.78	-2231.27	2432.270	7110
5270	12.97	-5.25	21.97	-1952.34	-2232.99	2432.274	7110
5275	12.72	-4.87	22.00	-1953.29	-2232.97	2432.280	7110
5280	12.75	-4.66	22.02	-1952.16	-2232.69	2432.284	7110
5285	12.72	-5.01	22.06	-1951.10	-2231.70	2432.290	7110
5290	12.92	-5.04	22.03	-1951.48	-2231.35	2432.294	7110
5295	12.74	-5.01	21.99	-1953.54	-2232.51	2432.301	7110
5300	12.26	-4.20	22.10	-1952.85	-2232.49	2432.305	7110
5305	12.68	-5.10	22.05	-1950.84	-2230.34	2432.310	7110
5310	12.78	-5.01	22.01	-1951.86	-2231.48	2432.314	7110
5315	12.74	-4.58	22.05	-1951.33	-2232.49	2432.319	7110
5320	12.66	-5.32	22.02	-1951.06	-2231.37	2432.324	7110
5325	12.56	-5.05	22.10	-1950.86	-2231.66	2432.331	7110
5330	12.84	-5.20	22.06	-1951.14	-2232.48	2432.334	7110
5335	12.80	-4.79	22.01	-1952.61	-2233.32	2432.339	7110
5340	12.44	-4.69	22.10	-1951.75	-2231.53	2432.344	7110
5345	13.07	-5.35	22.11	-1949.24	-2228.53	2432.351	7110
5350	12.73	-4.96	22.13	-1949.80	-2228.48	2432.354	7110
5355	12.71	-5.04	22.11	-1949.23	-2229.23	2432.360	7110
5360	12.98	-4.77	22.14	-1949.44	-2229.31	2432.364	7110
5365	12.93	-5.25	22.19	-1946.79	-2225.63	2432.371	7110
5370	13.08	-5.18	22.15	-1947.16	-2226.67	2432.374	7110
5375	12.86	-4.88	22.11	-1947.72	-2227.51	2432.380	7110
5380	12.52	-5.09	22.18	-1947.03	-2227.26	2432.385	7110
5385	12.91	-5.18	22.10	-1947.88	-2228.84	2432.390	7110
5390	12.70	-4.95	22.13	-1948.54	-2228.53	2432.395	7110
5395	12.35	-4.70	22.21	-1948.20	-2228.87	2432.401	7110
5400	12.87	-4.60	22.22	-1947.14	-2227.20	2432.404	7110
5405	12.58	-5.41	22.17	-1946.97	-2227.72	2432.409	7110
5410	12.86	-4.95	22.13	-1948.52	-2228.22	2432.414	7110
5415	12.67	-4.83	22.15	-1948.88	-2228.01	2432.419	7110
5420	12.68	-5.46	22.08	-1948.51	-2227.98	2432.425	7110
5425	12.55	-5.00	22.08	-1950.90	-2231.72	2432.429	7110
5430	12.73	-4.97	22.01	-1951.40	-2232.22	2432.435	7110
5435	12.25	-4.62	22.10	-1950.62	-2232.03	2432.439	7110
5440	12.73	-4.57	22.14	-1949.93	-2230.08	2432.444	7110
5445	12.62	-4.95	22.16	-1948.93	-2228.01	2432.449	7110
5450	12.56	-5.22	22.09	-1949.88	-2229.96	2432.456	7110
5455	12.81	-5.14	22.02	-1950.28	-2230.62	2432.459	7110
5460	12.60	-4.89	22.12	-1950.21	-2228.24	2432.464	7110
5465	12.89	-4.97	22.11	-1949.31	-2228.84	2432.469	7110
5470	12.66	-4.97	22.20	-1949.09	-2228.52	2432.475	7110
5475	12.62	-5.10	22.18	-1948.88	-2228.67	2432.479	7110
5480	13.15	-5.32	22.03	-1950.59	-2231.83	2432.485	7110
5485	12.78	-5.15	22.02	-1952.63	-2233.53	2432.489	7110
5490	12.86	-5.08	21.96	-1953.67	-2233.87	2432.495	7110
5495	12.71	-4.57	22.03	-1953.56	-2234.09	2432.499	7110
5500	12.87	-5.27	22.04	-1952.12	-2232.73	2432.506	7110
5505	12.74	-4.96	22.03	-1953.14	-2233.96	2432.509	7110
5510	12.82	-4.73	22.01	-1953.40	-2234.05	2432.516	7110
5515	13.21	-4.87	21.95	-1952.78	-2233.23	2432.519	7110
5520	13.04	-4.77	22.06	-1951.78	-2231.67	2432.525	7110
5525	12.84	-4.74	22.10	-1950.46	-2230.44	2432.529	7110
5530	12.63	-5.12	22.13	-1949.54	-2229.37	2432.535	7110
5535	12.86	-4.87	22.14	-1948.60	-2231.10	2432.539	7110
5540	12.61	-4.86	22.29	-1947.44	-2228.87	2432.546	7110
5545	12.52	-4.77	22.25	-1947.78	-2227.52	2432.549	7110
5550	12.70	-4.93	22.21	-1947.01	-2226.60	2432.555	7110
5555	12.88	-5.23	22.15	-1947.67	-2227.05	2432.560	7110
5560	13.07	-4.44	22.18	-1948.67	-2227.74	2432.565	7110
5565	12.57	-4.92	22.28	-1945.57	-2223.43	2432.570	7110
5570	13.13	-5.43	22.19	-1945.87	-2224.56	2432.574	7110
5575	12.43	-5.03	22.15	-1948.29	-2228.86	2432.580	7110
5580	12.95	-4.43	22.19	-1947.94	-2228.69	2432.584	7110
5585	12.59	-4.54	22.27	-1946.68	-2225.38	2432.591	7110
5590	12.93	-5.07	22.24	-1945.72	-2225.07	2432.594	7110
5595	12.94	-5.15	22.21	-1945.99	-2225.54	2432.599	7110
5600	12.66	-5.21	22.17	-1947.02	-2226.60	2432.604	7110
5605	12.58	-5.22	22.09	-1949.56	-2229.10	2432.611	7110
5610	12.24	-4.57	22.20	-1949.50	-2230.45	2432.614	7110
5615	13.08	-4.96	22.10	-1948.89	-2228.76	2432.620	7110
5620	13.15	-4.93	22.10	-1948.60	-2228.78	2432.624	7110
5625	12.41	-4.60	22.23	-1947.61	-2226.38	2432.631	7110
5630	12.70	-4.60	22.28	-1945.67	-2224.12	2432.634	7110
5635	12.98	-5.06	22.33	-1943.29	-2222.93	2432.640	7110
5640	12.70	-4.87	22.35	-1943.18	-2222.85	2432.644	7110
5645	12.44	-5.32	22.27	-1943.37	-2224.41	2432.652	7110
5650	13.02	-5.08	22.19	-1944.47	-2225.95	2432.655	7110
5655	13.00	-5.10	22.21	-1945.39	-2225.84	2432.660	7110
5660	12.79	-5.02	22.16	-1945.83	-2226.20	2432.664	7110
5665	13.12	-5.26	22.06	-1947.28	-2228.46	2432.671	7110
5670	12.95	-4.81	22.10	-1947.82	-2227.81	2432.674	7110
5675	12.61	-4.97	22.10	-1947.93	-2226.87	2432.680	7110
5680	12.47	-4.97	22.14	-1947.73	-2227.41	2432.685	7110
5685	12.87	-4.68	22.09	-1947.92	-2227.36	2432.689	7110
5690	12.55	-5.37	22.08	-1947.28	-2227.28	2432.694	7110
5695	12.76	-5.10	22.06	-1948.45	-2228.98	2432.699	7110
5700	12.51	-5.42	22.03	-1949.14	-2230.40	2432.705	7110
5705	12.32	-4.66	22.12	-1950.31	-2232.69	2432.712	7110
5710	12.92	-4.87	22.01	-1950.48	-2230.91	2432.715	7110
5715	12.66	-4.87	22.05	-1949.88	-2230.61	2432.719	7110
5720	12.84	-5.16	22.07	-1948.61	-2229.41	2432.724	7110
5725	12.51	-4.76	22.05	-1949.38	-2230.89	2432.729	7110
5730	12.60	-4.71	22.22	-1946.34	-2226.57	2432.736	7110
5735	12.66	-4.77	22.27	-1944.83	-2224.86	2432.739	7110
5740	12.92	-5.28	22.17	-1946.29	-2226.36	2432.744	7110
5745	12.58	-4.97	22.17	-1947.49	-2228.19	2432.749	7110
5750	12.80	-5.38	22.07	-1947.32	-2228.47	2432.755	7110
5755	12.66	-4.87	22.09	-1948.72	-2229.69	2432.759	7110
5760	12.62	-5.19	22.06	-1949.12	-2228.24	2432.766	7110
5765	12.86	-4.73	22.16	-1948.51	-2227.87	2432.769	7110
5770	13.16	-4.95	22.14	-1948.23	-2227.17	2432.775	7110
5775	12.94	-4.72	22.15	-1948.18	-2226.54	2432.779	7110
5780	12.75	-5.00	22.18	-1947.66	-2226.02	2432.786	7110
5785	12.73	-5.19	22.08	-1947.85	-2227.77	2432.789	7110
5790	12.55	-4.87	22.11	-1948.75	-2228.09	2432.795	7110
5795	12.51	-4.62	22.17	-1947.38	-2226.72	2432.799	7110
5800	13.08	-4.75	22.22	-1944.51	-2223.39	2432.806	7110
5805	12.82	-4.84	22.25	-1943.91	-2222.86	2432.810	7110
5810	12.91	-5.22	22.22	-1943.39	-2222.50	2432.815	7110
5815	13.02	-4.96	22.21	-1943.99	-2223.35	2432.819	7110
5820	12.74	-5.34	22.14	-1944.27	-2222.96	2432.825	7110
5825	12.19	-5.11	22.17	-1946.05	-2225.45	2432.830	7110
5830	13.75	-4.91	21.99	-1947.67	-2226.31	2432.836	7110
5835	12.76	-4.84	22.11	-1948.10	-2226.94	2432.839	7110
5840	12.82	-4.90	22.10	-1946.64	-2225.05	2432.845	7110
5845	12.63	-5.20	22.11	-1946.85	-2226.37	2432.850	7110
5850	12.55	-4.69	22.11	-1947.33	-2227.23	2432.855	7110
5855	12.68	-4.70	22.21	-1946.68	-2225.58	2432.859	7110
5860	12.83	-5.20	22.19	-1945.85	-2223.38	2432.865	7110
5865	12.32	-5.01	22.24	-1946.14	-2224.86	2432.870	7110
5870	12.96	-5.25	22.16	-1946.17	-2224.83	2432.874	7110
5875	12.85	-5.19	22.09	-1947.51	-2227.16	2432.879	7110
5880	12.52	-5.07	22.11	-1948.86	-2228.87	2432.885	7110
5885	12.52	-5.14	22.04	-1948.53	-2227.80	2432.890	7110
5890	12.57	-4.96	22.09	-1948.43	-2228.64	2432.894	7110
5895	12.47	-5.03	22.16	-1947.81	-2226.76	2432.900	7110
5900	13.01	-4.97	22.09	-1948.47	-2227.83	2432.904	7110
5905	12.49	-4.91	22.15	-1947.86	-2227.20	2432.909	7110
5910	12.90	-4.70	22.17	-1948.17	-2226.51	2432.914	7110
5915	13.46	-4.84	22.06	-1947.43	-2225.95	2432.921	7110
5920	12.66	-4.90	22.19	-1947.27	-2226.08	2432.924	7110
5925	12.35	-5.31	22.14	-1947.69	-2227.75	2432.931	7110
5930	12.76	-5.23	22.07	-1948.88	-2230.24	2432.934	7110
5935	12.81	-4.89	22.05	-1949.26	-2229.29	2432.940	7110
5940	12.81	-4.71	22.10	-1948.90	-2228.40	2432.944	7110
5945	13.00	-4.86	22.14	-1947.82	-2226.57	2432.951	7110
5950	13.14	-5.22	22.07	-1947.70	-2226.80	2432.955	7110
5955	12.90	-4.52	22.08	-1950.77	-2229.89	2432.961	7110
5960	12.43	-4.93	22.11	-1949.40	-2228.85	2432.964	7110
5965	12.61	-4.90	22.08	-1949.59	-2228.74	2432.970	7110
5970	12.72	-5.28	22.04	-1949.00	-2230.04	2432.974	7110
5975	12.80	-4.20	22.05	-1951.85	-2231.86	2432.981	7110
5980	12.57	-5.02	22.08	-1950.68	-2229.44	2432.985	7110
5985	12.77	-4.71	22.12	-1950.19	-2228.85	2432.990	7110
5990	12.61	-4.77	22.16	-1948.71	-2227.55	2432.994	7110
5995	12.60	-4.93	22.23	-1947.23	-2225.80	2433.000	7110
6000	12.74	-5.22	22.17	-1947.72	-2226.72	2433.005	7110
6005	12.86	-4.82	22.17	-1948.47	-2227.01	2433.010	7110
6010	12.90	-5.24	22.12	-1948.25	-2226.39	2433.014	7110
6015	13.05	-4.87	22.06	-1949.30	-2229.03	2433.019	7110
6020	12.91	-4.70	22.14	-1949.10	-2228.98	2433.026	7110
6025	12.88	-4.82	22.13	-1948.23	-2228.42	2433.029	7110
6030	12.67	-4.75	22.18	-1948.24	-2227.62	2433.034	7110
6035	13.30	-5.01	22.10	-1947.90	-2226.68	2433.039	7110
6040	12.35	-4.71	22.15	-1948.52	-2228.36	2433.046	7110
6045	12.65	-5.01	22.16	-1948.26	-2227.50	2433.049	7110
6050	12.72	-4.94	22.16	-1947.86	-2226.44	2433.055	7110
6055	12.79	-4.55	22.27	-1947.03	-2225.38	2433.060	7110
6060	12.77	-5.13	22.26	-1945.43	-2224.31	2433.066	7110
6065	12.84	-4.90	22.24	-1945.49	-2225.16	2433.069	7110
6070	13.20	-5.02	22.15	-1946.31	-2224.52	2433.075	7110
6075	12.82	-4.87	22.16	-1946.50	-2225.22	2433.079	7110
6080	12.78	-4.57	22.26	-1945.75	-2223.86	2433.085	7110
6085	12.63	-5.30	22.22	-1945.30	-2224.30	2433.090	7110
6090	12.48	-5.09	22.20	-1946.15	-2225.03	2433.094	7110
6095	13.50	-4.95	22.12	-1946.42	-2224.84	2433.099	7110
6100	12.66	-5.04	22.18	-1945.45	-2224.75	2433.104	7110
6105	12.70	-5.14	22.16	-1945.73	-2225.67	2433.109	7110
6110	12.64	-5.22	22.14	-1946.51	-2226.53	2433.115	7110
6115	12.76	-4.85	22.11	-1947.30	-2227.07	2433.119	7110
6120	12.55	-4.81	22.16	-1946.76	-2225.88	2433.124	7110
6125	12.86	-5.65	22.05	-1948.16	-2227.92	2433.130	7110
6130	12.91	-4.94	22.02	-1949.60	-2229.72	2433.134	7110
6135	12.79	-5.14	22.00	-1949.93	-2230.93	2433.139	7110
6140	12.60	-5.03	22.01	-1950.42	-2231.97	2433.144	7110
6145	12.43	-5.03	21.95	-1952.19	-2233.49	2433.151	7110
6150	12.63	-4.22	22.05	-1951.27	-2232.35	2433.154	7110
6155	12.77	-4.94	22.11	-1948.36	-2229.26	2433.161	7110
6160	13.03	-4.81	22.10	-1948.21	-2228.65	2433.164	7110
6165	12.84	-4.79	22.15	-1947.45	-2226.61	2433.170	7110
6170	12.51	-5.44	22.10	-1947.32	-2227.22	2433.174	7110
6175	12.59	-4.99	22.14	-1948.17	-2227.96	2433.180	7110
6180	12.74	-4.72	22.13	-1947.75	-2227.54	2433.185	7110
6185	13.25	-5.12	22.14	-1946.77	-2226.75	2433.191	7110
6190	12.67	-5.09	22.19	-1947.11	-2226.90	2433.194	7110
6195	12.54	-5.21	22.16	-1948.43	-2228.63	2433.200	7110
6200	13.01	-5.30	22.05	-1950.41	-2230.42	2433.205	7110
6205	13.25	-4.80	22.00	-1951.03	-2230.62	2433.210	7110
6210	12.34	-4.71	22.12	-1949.61	-2229.73	2433.214	7110
6215	13.00	-4.94	22.08	-1948.60	-2229.41	2433.219	7110
6220	13.19	-4.84	22.05	-1948.15	-2228.26	2433.225	7110
6225	12.77	-4.96	22.10	-1947.98	-2227.58	2433.229	7110
6230	12.47	-4.67	22.19	-1946.89	-2226.54	2433.235	7110
6235	13.26	-4.73	22.13	-1946.18	-2224.87	2433.239	7110
6240	12.79	-5.20	22.19	-1945.56	-2224.05	2433.244	7110
6245	12.80	-5.19	22.12	-1945.94	-2225.18	2433.250	7110
6250	12.75	-5.05	22.14	-1946.19	-2226.39	2433.255	7110
6255	12.79	-4.88	22.12	-1946.34	-2226.80	2433.259	7110
6260	12.52	-5.12	22.15	-1946.18	-2225.66	2433.264	7110
6265	13.01	-5.30	22.08	-1946.44	-2226.34	2433.269	7110
6270	12.67	-4.71	22.12	-1947.55	-2227.02	2433.275	7110
6275	12.53	-5.00	22.20	-1946.89	-2225.31	2433.279	7110
6280	12.85	-5.02	22.17	-1946.43	-2225.93	2433.284	7110
6285	12.96	-4.88	22.19	-1946.37	-2225.30	2433.289	7110
6290	12.66	-4.94	22.16	-1946.56	-2226.08	2433.296	7110
6295	12.69	-5.06	22.14	-1946.97	-2226.61	2433.299	7110
6300	12.87	-5.00	22.09	-1947.73	-2227.29	2433.305	7110
6305	12.62	-4.89	22.13	-1947.59	-2227.45	2433.310	7110
6310	12.41	-4.43	22.27	-1946.29	-2226.72	2433.316	7110
6315	12.48	-4.96	22.23	-1945.91	-2225.26	2433.319	7110
6320	12.53	-5.18	22.18	-1946.76	-2225.87	2433.325	7110
6325	12.78	-4.74	22.21	-1946.48	-2225.66	2433.330	7110
6330	12.38	-5.30	22.18	-1946.57	-2226.17	2433.335	7110
6335	12.61	-4.90	22.18	-1946.95	-2226.73	2433.339	7110
6340	12.96	-5.14	22.13	-1947.68	-2227.34	2433.345	7110
6345	12.74	-5.04	22.15	-1948.12	-2229.00	2433.349	7110
6350	12.81	-5.43	22.01	-1949.66	-2229.75	2433.355	7110
6355	12.74	-4.67	22.02	-1949.91	-2230.78	2433.359	7110
6360	12.91	-5.07	22.04	-1949.10	-2229.62	2433.365	7110
6365	12.94	-5.48	21.98	-1949.41	-2229.19	2433.370	7110
6370	12.77	-4.93	21.95	-1950.74	-2232.17	2433.374	7110
6375	12.49	-5.25	21.93	-1951.76	-2233.38	2433.380	7110
6380	12.30	-4.97	22.00	-1952.88	-2234.12	2433.384	7110
6385	12.78	-4.73	22.02	-1952.23	-2232.68	2433.389	7110
6390	12.80	-4.84	22.05	-1951.93	-2231.26	2433.394	7110
6395	12.20	-4.69	22.12	-1951.21	-2232.11	2433.400	7110
6400	12.52	-4.80	22.08	-1950.83	-2230.68	2433.404	7110
6405	12.57	-5.10	22.16	-1948.97	-2229.06	2433.410	7110
6410	12.86	-4.86	22.13	-1949.39	-2228.73	2433.414	7110
6415	12.67	-4.97	22.10	-1950.29	-2230.16	2433.421	7110
6420	12.85	-5.25	22.09	-1949.63	-2231.12	2433.424	7110
6425	12.89	-5.22	22.06	-1949.59	-2230.47	2433.430	7110
6430	12.76	-4.96	22.09	-1950.27	-2231.43	2433.435	7110
6435	13.75	-5.12	22.08	-1950.02	-2231.18	2433.442	7110
6440	12.75	-4.67	22.12	-1949.94	-2229.70	2433.444	7110
6445	12.55	-4.94	22.17	-1948.93	-2228.57	2433.450	7110
6450	12.65	-5.05	22.15	-1948.91	-2228.30	2433.454	7110
6455	12.02	-5.09	22.16	-1948.19	-2227.52	2433.462	7110
6460	13.02	-4.96	22.16	-1948.78	-2227.00	2433.464	7110
6465	12.68	-4.50	22.26	-1948.03	-2225.67	2433.470	7110
6470	12.93	-4.99	22.29	-1946.34	-2225.01	2433.474	7110
6475	12.53	-4.78	22.28	-1946.78	-2226.03	2433.479	7110
6480	13.28	-4.88	22.22	-1946.32	-2224.44	2433.485	7110
6485	12.79	-5.05	22.22	-1946.39	-2224.91	2433.489	7110
6490	12.92	-4.85	22.22	-1946.03	-2226.07	2433.494	7110
6495	12.60	-4.87	22.23	-1946.33	-2225.70	2433.499	7110
6500	12.83	-4.98	22.24	-1945.19	-2224.99	2433.504	7110
6505	12.59	-5.10	22.25	-1945.12	-2225.02	2433.509	7110
6510	13.21	-5.28	22.08	-1946.38	-2225.65	2433.515	7110
6515	12.71	-4.96	22.15	-1947.18	-2226.94	2433.519	7110
6520	12.47	-4.97	22.15	-1947.75	-2226.31	2433.524	7110
6525	12.77	-5.28	22.12	-1947.49	-2227.03	2433.529	7110
6530	12.85	-5.53	21.97	-1949.65	-2229.34	2433.534	7110
6535	12.55	-4.45	22.02	-1951.57	-2230.75	2433.539	7110
6540	12.61	-5.01	22.01	-1950.55	-2229.44	2433.545	7110
6545	12.62	-5.22	22.00	-1951.09	-2230.13	2433.549	7110
6550	12.44	-5.05	22.00	-1951.85	-2232.00	2433.554	7110
6555	12.94	-4.99	21.97	-1952.41	-2232.33	2433.559	7110
6560	12.11	-4.36	22.05	-1953.26	-2233.00	2433.566	7110
6565	12.90	-4.49	22.04	-1952.16	-2230.36	2433.569	7110
6570	12.74	-4.78	22.16	-1949.15	-2227.41	2433.575	7110
6575	12.83	-5.03	22.21	-1947.43	-2226.41	2433.580	7110
6580	13.04	-5.12	22.16	-1947.37	-2225.74	2433.585	7110
6585	12.63	-4.93	22.20	-1948.24	-2226.15	2433.589	7110
6590	12.63	-5.04	22.15	-1948.39	-2227.31	2433.595	7110
6595	12.92	-5.10	22.09	-1949.30	-2227.36	2433.599	7110
6600	12.88	-4.97	22.12	-1949.60	-2227.30	2433.605	7110
6605	12.83	-4.89	22.13	-1948.81	-2226.98	2433.609	7110
6610	13.05	-5.05	22.05	-1949.15	-2227.13	2433.615	7110
6615	12.66	-5.12	22.06	-1949.05	-2228.43	2433.620	7110
6620	13.03	-5.22	22.04	-1949.40	-2228.63	2433.625	7110
6625	12.91	-4.70	22.03	-1949.65	-2229.54	2433.629	7110
6630	12.83	-5.00	22.11	-1948.43	-2228.27	2433.635	7110
6635	12.47	-5.42	22.04	-1949.27	-2229.21	2433.639	7110
6640	13.07	-4.90	21.95	-1951.25	-2232.01	2433.645	7110
6645	12.84	-5.22	21.92	-1952.26	-2231.74	2433.650	7110
6650	12.81	-4.58	21.99	-1952.66	-2232.03	2433.655	7110
6655	13.02	-4.94	22.01	-1950.42	-2228.81	2433.659	7110
6660	12.49	-5.20	22.02	-1950.66	-2229.32	2433.664	7110
6665	13.13	-4.89	21.97	-1950.95	-2230.16	2433.669	7110
6670	12.44	-4.71	22.02	-1951.42	-2229.54	2433.674	7110
6675	12.64	-5.10	22.15	-1948.41	-2227.44	2433.681	7110
6680	12.18	-5.20	22.16	-1948.56	-2227.89	2433.684	7110
6685	12.55	-5.46	22.05	-1950.06	-2229.94	2433.690	7110
6690	12.50	-5.09	21.96	-1952.05	-2231.75	2433.694	7110
6695	12.78	-4.93	21.98	-1952.26	-2230.86	2433.699	7110
6700	12.75	-4.89	21.98	-1952.27	-2231.29	2433.704	7110
6705	12.41	-4.70	22.10	-1950.09	-2229.30	2433.709	7110
6710	12.36	-5.17	22.11	-1949.52	-2229.30	2433.714	7110
6715	12.49	-5.35	22.17	-1949.14	-2227.32	2433.721	7110
6720	13.15	-5.07	22.06	-1949.42	-2227.89	2433.724	7110
6725	13.28	-5.47	22.02	-1948.71	-2226.75	2433.732	7110
6730	12.99	-5.30	22.04	-1950.29	-2229.00	2433.734	7110
6735	12.83	-5.12	22.06	-1950.80	-2229.65	2433.740	7110
6740	12.70	-4.89	22.06	-1951.13	-2229.86	2433.744	7110
6745	12.84	-4.90	22.08	-1950.50	-2228.78	2433.750	7110
6750	12.43	-4.85	22.14	-1949.38	-2227.94	2433.755	7110
6755	12.85	-5.06	22.12	-1949.46	-2227.59	2433.760	7110
6760	12.98	-5.10	22.10	-1949.30	-2228.50	2433.764	7110
6765	12.70	-5.44	22.02	-1950.21	-2229.96	2433.770	7110
6770	12.38	-4.86	21.99	-1952.47	-2232.36	2433.775	7110
6775	12.74	-4.56	22.06	-1950.96	-2230.89	2433.780	7110
6780	12.96	-4.69	22.03	-1949.88	-2228.96	2433.785	7110
6785	12.63	-5.04	22.05	-1949.33	-2229.18	2433.790	7110
6790	12.31	-4.76	22.14	-1948.77	-2229.08	2433.795	7110
6795	13.03	-5.03	22.09	-1948.29	-2227.27	2433.799	7110
6800	12.59	-4.77	22.18	-1947.59	-2227.18	2433.805	7110
6805	13.01	-4.85	22.16	-1947.18	-2226.78	2433.809	7110
6810	13.18	-5.07	22.15	-1946.36	-2225.23	2433.815	7110
6815	12.66	-5.12	22.21	-1946.34	-2225.20	2433.819	7110
6820	12.53	-4.76	22.26	-1947.06	-2225.78	2433.825	7110
6825	12.79	-5.25	22.21	-1946.63	-2225.19	2433.829	7110
6830	12.61	-4.79	22.14	-1948.72	-2227.69	2433.835	7110
6835	13.15	-4.73	22.12	-1947.99	-2227.10	2433.839	7110
6840	12.66	-4.89	22.21	-1946.24	-2225.24	2433.845	7110
6845	12.26	-5.23	22.20	-1946.54	-2226.09	2433.849	7110
6850	12.65	-4.76	22.18	-1947.21	-2227.06	2433.856	7110
6855	12.71	-5.24	22.19	-1946.04	-2226.76	2433.859	7110
6860	12.82	-5.18	22.04	-1949.14	-2230.25	2433.865	7110
6865	12.34	-5.09	22.05	-1950.36	-2230.17	2433.869	7110
6870	12.59	-4.81	22.06	-1950.62	-2230.96	2433.875	7110
6875	12.60	-5.14	22.03	-1950.15	-2230.80	2433.880	7110
6880	13.06	-4.90	21.92	-1952.28	-2233.64	2433.886	7110
6885	12.80	-4.80	21.99	-1952.34	-2233.18	2433.889	7110
6890	12.66	-5.09	21.90	-1952.65	-2231.70	2433.897	7110
6895	12.66	-4.82	22.03	-1951.93	-2231.48	2433.900	7110
6900	12.84	-4.58	22.08	-1951.39	-2229.49	2433.905	7110
6905	13.00	-4.82	22.08	-1950.46	-2228.43	2433.909	7110
6910	12.66	-4.95	22.23	-1948.04	-2226.33	2433.915	7110
6915	13.02	-4.91	22.13	-1947.99	-2226.65	2433.919	7110
6920	13.17	-5.31	22.12	-1947.98	-2226.77	2433.925	7110
6925	12.65	-4.89	22.11	-1948.44	-2227.95	2433.930	7110
6930	12.46	-4.68	22.16	-1948.27	-2227.30	2433.933	7110
6935	12.88	-4.84	22.12	-1947.96	-2226.81	2433.939	7110
6940	12.69	-5.16	22.10	-1947.29	-2227.20	2433.944	7110
6945	12.72	-5.14	22.07	-1948.43	-2227.60	2433.949	7110
6950	12.32	-4.90	22.11	-1948.10	-2227.29	2433.954	7110
6955	12.82	-4.71	22.03	-1949.53	-2228.51	2433.960	7110
6960	12.71	-4.82	22.04	-1948.70	-2228.31	2433.964	7110
6965	12.88	-4.83	22.09	-1948.14	-2226.36	2433.970	7110
6970	12.68	-5.09	22.09	-1947.21	-2225.31	2433.974	7110
6975	13.05	-5.00	22.08	-1948.13	-2226.17	2433.979	7110
6980	12.59	-4.57	22.20	-1947.24	-2226.52	2433.984	7110
6985	11.36	-4.57	22.37	-1945.07	-2225.50	2433.991	7110
6990	12.56	-5.24	22.21	-1945.36	-2225.08	2433.995	7110
6995	13.10	-5.05	22.17	-1946.66	-2225.23	2434.000	7110
7000	13.03	-5.04	22.16	-1946.87	-2225.34	2434.004	7110
7005	13.83	-4.92	22.17	-1946.20	-2226.40	2434.012	7110
7010	12.28	-4.86	22.21	-1946.88	-2225.68	2434.014	7110
7015	12.87	-5.18	22.13	-1947.85	-2227.57	2434.020	7110
7020	12.39	-5.12	22.13	-1948.93	-2229.64	2434.024	7110
7025	12.46	-4.74	22.16	-1949.59	-2228.30	2434.030	7110
7030	13.36	-4.33	22.21	-1948.18	-2226.37	2434.037	7110
7035	13.19	-5.11	22.17	-1947.06	-2225.61	2434.039	7110
7040	12.98	-5.05	22.12	-1947.95	-2227.21	2434.044	7110
7045	12.60	-4.85	22.16	-1947.86	-2227.04	2434.050	7110
7050	12.62	-4.75	22.10	-1948.57	-2227.28	2434.055	7110
7055	12.73	-4.95	22.13	-1947.42	-2225.54	2434.059	7110
7060	12.47	-5.13	22.14	-1948.12	-2227.30	2434.064	7110
7065	12.65	-5.15	22.11	-1948.66	-2228.18	2434.069	7110
7070	12.74	-4.93	22.11	-1948.89	-2228.09	2434.075	7110
7075	12.97	-4.87	22.06	-1949.60	-2228.17	2434.079	7110
7080	13.32	-5.10	22.07	-1949.32	-2228.03	2434.085	7110
7085	12.64	-4.94	22.08	-1950.04	-2229.10	2434.089	7110
7090	13.05	-4.67	22.14	-1948.78	-2228.70	2434.095	7110
7095	13.01	-4.76	22.19	-1947.66	-2227.61	2434.099	7110
7100	13.22	-5.15	22.09	-1948.20	-2227.01	2434.104	7110
7105	12.50	-4.80	22.17	-1948.75	-2226.73	2434.109	7110
7110	12.72	-5.12	22.17	-1948.79	-2227.52	2434.116	7110
7115	12.73	-5.40	22.07	-1949.05	-2228.74	2434.119	7110
7120	12.33	-5.10	22.04	-1951.66	-2231.33	2434.124	7110
7125	12.88	-4.99	21.92	-1952.96	-2232.51	2434.129	7110
7130	12.78	-4.77	22.03	-1952.28	-2231.12	2434.136	7110
7135	12.57	-4.99	22.00	-1951.74	-2230.96	2434.139	7110
7140	12.73	-4.91	22.01	-1952.76	-2232.59	2434.146	7110
7145	12.85	-5.27	21.92	-1952.94	-2232.13	2434.150	7110
7150	12.29	-4.69	22.03	-1952.57	-2232.34	2434.155	7110
7155	12.68	-4.72	22.01	-1951.28	-2232.68	2434.159	7110
7160	12.99	-4.78	22.07	-1950.77	-2230.90	2434.165	7110
7165	12.57	-4.71	22.16	-1949.17	-2228.58	2434.169	7110
7170	12.57	-5.00	22.17	-1947.87	-2227.46	2434.175	7110
7175	12.63	-5.16	22.16	-1948.22	-2227.71	2434.179	7110
7180	12.79	-5.11	22.13	-1948.94	-2229.07	2434.185	7110
7185	13.00	-5.07	22.09	-1948.86	-2228.87	2434.190	7110
7190	12.98	-4.94	22.09	-1949.35	-2230.10	2434.194	7110
7195	12.10	-4.63	22.25	-1949.15	-2228.30	2434.200	7110
7200	12.90	-5.04	22.11	-1949.05	-2227.35	2434.204	7110
7205	12.76	-5.19	22.12	-1949.33	-2227.95	2434.209	7110
7210	13.00	-4.84	22.10	-1949.53	-2227.73	2434.214	7110
7215	13.23	-4.59	22.09	-1949.50	-2226.77	2434.220	7110
7220	12.89	-5.25	22.03	-1948.85	-2226.11	2434.224	7110
7225	12.32	-5.26	22.09	-1949.40	-2228.09	2434.229	7110
7230	12.67	-4.74	22.11	-1949.78	-2228.22	2434.234	7110
7235	12.02	-5.35	22.19	-1948.85	-2228.46	2434.241	7110
7240	12.60	-5.17	22.11	-1949.92	-2229.69	2434.244	7110
7245	12.43	-5.09	22.10	-1949.83	-2227.83	2434.251	7110
7250	12.58	-4.79	22.12	-1949.66	-2227.81	2434.254	7110
7255	12.95	-5.10	22.15	-1948.26	-2227.19	2434.260	7110
7260	12.78	-5.13	22.13	-1948.85	-2228.40	2434.264	7110
7265	12.80	-4.95	22.07	-1950.03	-2229.30	2434.270	7110
7270	12.73	-4.84	22.05	-1950.32	-2229.37	2434.275	7110
7275	12.29	-5.09	22.12	-1950.10	-2228.30	2434.280	7110
7280	12.68	-4.86	22.11	-1950.58	-2229.08	2434.284	7110
7285	12.98	-5.44	22.01	-1949.54	-2228.27	2434.290	7110
7290	13.08	-5.35	22.00	-1951.47	-2231.09	2434.294	7110
7295	12.06	-5.81	22.09	-1951.37	-2231.88	2434.302	7110
7300	12.62	-4.77	22.05	-1952.74	-2232.23	2434.304	7110
7305	12.13	-4.76	22.16	-1951.24	-2231.06	2434.310	7110
7310	12.85	-4.54	22.11	-1950.12	-2229.10	2434.315	7110
7315	13.19	-5.04	22.12	-1948.54	-2226.75	2434.319	7110
7320	12.24	-4.89	22.23	-1948.18	-2226.60	2434.324	7110
7325	12.85	-5.13	22.10	-1948.46	-2228.24	2434.329	7110
7330	12.98	-5.07	22.06	-1950.70	-2229.25	2434.335	7110
7335	12.98	-4.83	22.06	-1951.62	-2229.38	2434.339	7110
7340	12.57	-4.67	22.20	-1949.94	-2226.11	2434.345	7110
7345	12.89	-5.09	22.20	-1948.00	-2225.45	2434.349	7110
7350	12.68	-5.20	22.14	-1948.42	-2226.27	2434.354	7110
7355	12.63	-5.05	22.12	-1948.93	-2228.09	2434.359	7110
7360	12.23	-4.17	22.35	-1947.64	-2226.27	2434.366	7110
7365	12.90	-4.86	22.27	-1946.07	-2223.57	2434.369	7110
7370	13.10	-5.10	22.26	-1945.82	-2224.03	2434.374	7110
7375	12.71	-4.93	22.27	-1946.57	-2223.91	2434.379	7110
7380	12.76	-5.29	22.22	-1946.17	-2223.46	2434.386	7110
7385	12.85	-4.89	22.21	-1946.53	-2223.40	2434.389	7110
7390	12.99	-4.91	22.19	-1948.11	-2224.48	2434.396	7110
7395	12.89	-4.98	22.20	-1948.48	-2224.99	2434.399	7110
7400	12.62	-5.07	22.19	-1949.10	-2225.29	2434.405	7110
7405	13.54	-5.03	22.07	-1948.81	-2225.61	2434.409	7110
7410	13.17	-4.87	22.08	-1948.86	-2226.33	2434.415	7110
7415	12.77	-4.63	22.19	-1947.03	-2224.32	2434.419	7110
7420	13.31	-5.40	22.14	-1945.65	-2222.76	2434.426	7110
7425	12.60	-4.83	22.27	-1946.48	-2223.41	2434.430	7110
7430	12.51	-5.30	22.19	-1946.47	-2223.25	2434.435	7110
7435	12.85	-5.04	22.19	-1945.71	-2222.90	2434.439	7110
7440	12.60	-4.76	22.20	-1946.53	-2225.33	2434.445	7110
7445	12.71	-4.72	22.23	-1945.54	-2224.11	2434.449	7110
7450	12.92	-4.99	22.24	-1943.73	-2221.64	2434.455	7110
7455	12.64	-5.16	22.24	-1944.46	-2222.84	2434.459	7110
7460	12.72	-5.32	22.21	-1945.33	-2223.94	2434.465	7110
7465	12.79	-4.87	22.17	-1948.24	-2225.16	2434.470	7110
7470	13.20	-4.93	22.12	-1947.65	-2223.45	2434.474	7110
7475	12.52	-5.02	22.16	-1946.93	-2222.75	2434.479	7110
7480	13.21	-4.92	22.14	-1947.21	-2222.66	2434.483	7110
7485	12.57	-4.74	22.26	-1944.90	-2222.70	2434.490	7110
7490	12.71	-5.25	22.23	-1943.76	-2221.85	2434.494	7110
7495	12.32	-4.66	22.25	-1945.38	-2222.12	2434.501	7110
7500	12.69	-5.00	22.26	-1944.79	-2221.48	2434.504	7110
7505	12.78	-5.14	22.18	-1945.78	-2223.19	2434.511	7110
7510	12.40	-5.05	22.19	-1946.71	-2223.53	2434.514	7110
7515	12.81	-4.95	22.15	-1947.66	-2224.99	2434.519	7110
7520	12.83	-4.93	22.22	-1946.31	-2223.28	2434.524	7110
7525	12.77	-5.18	22.14	-1947.88	-2223.48	2434.530	7110
7530	12.53	-4.84	22.18	-1948.38	-2224.05	2434.534	7110
7535	13.18	-5.27	22.14	-1948.70	-2224.14	2434.540	7110
7540	12.71	-4.79	22.20	-1948.40	-2224.85	2434.545	7110
7545	12.53	-4.61	22.22	-1947.79	-2223.25	2434.552	7110
7550	13.17	-5.23	22.11	-1948.17	-2224.61	2434.554	7110
7555	12.91	-4.85	22.11	-1949.22	-2226.76	2434.561	7110
7560	12.78	-4.94	22.12	-1949.39	-2226.69	2434.564	7110
7565	12.80	-4.82	22.17	-1948.29	-2225.15	2434.570	7110
7570	12.69	-4.87	22.17	-1947.58	-2223.96	2434.574	7110
7575	12.91	-5.04	22.17	-1945.76	-2223.22	2434.580	7110
7580	12.63	-4.82	22.22	-1945.39	-2224.26	2434.585	7110
7585	12.87	-5.38	22.16	-1945.22	-2224.33	2434.589	7110
7590	12.81	-4.93	22.16	-1945.98	-2224.45	2434.595	7110
7595	12.82	-5.05	22.15	-1946.01	-2224.26	2434.599	7110
7600	12.73	-5.03	22.11	-1946.66	-2225.07	2434.604	7110
7605	12.67	-4.56	22.18	-1946.15	-2223.68	2434.609	7110
7610	12.87	-5.14	22.21	-1944.31	-2222.86	2434.615	7110
7615	12.85	-4.99	22.21	-1944.64	-2222.84	2434.619	7110
7620	13.37	-5.40	22.16	-1943.99	-2222.59	2434.626	7110
7625	12.94	-5.16	22.15	-1946.21	-2223.99	2434.629	7110
7630	12.42	-4.75	22.15	-1946.50	-2224.08	2434.635	7110
7635	12.53	-5.06	22.20	-1945.13	-2222.30	2434.639	7110
7640	12.29	-5.13	22.23	-1946.06	-2223.78	2434.645	7110
7645	12.59	-5.25	22.15	-1947.44	-2225.95	2434.649	7110
7650	12.88	-4.77	22.12	-1947.87	-2227.15	2434.656	7110
7655	12.37	-5.06	22.16	-1947.45	-2226.79	2434.659	7110
7660	12.91	-4.43	22.18	-1948.38	-2226.95	2434.666	7110
7665	12.56	-4.87	22.27	-1946.09	-2224.05	2434.669	7110
7670	13.19	-4.82	22.19	-1945.52	-2223.75	2434.675	7110
7675	12.86	-5.04	22.22	-1945.16	-2223.03	2434.679	7110
7680	12.55	-5.15	22.22	-1946.23	-2225.22	2434.685	7110
7685	12.69	-5.28	22.12	-1947.08	-2226.22	2434.689	7110
7690	12.52	-4.80	22.18	-1948.24	-2227.17	2434.695	7110
7695	12.92	-5.14	22.16	-1947.10	-2225.57	2434.699	7110
7700	12.76	-4.88	22.18	-1948.04	-2225.93	2434.705	7110
7705	13.24	-4.88	22.14	-1946.97	-2226.72	2434.709	7110
7710	12.84	-4.97	22.20	-1946.91	-2224.77	2434.715	7110
7715	12.87	-5.24	22.16	-1947.58	-2226.27	2434.719	7110
7720	12.57	-5.18	22.17	-1948.26	-2226.81	2434.725	7110
7725	12.73	-5.21	22.11	-1948.60	-2227.31	2434.730	7110
7730	12.16	-4.95	22.15	-1948.58	-2228.29	2434.733	7110
7735	12.87	-4.52	22.18	-1948.67	-2227.50	2434.740	7110
7740	12.58	-4.56	22.30	-1946.53	-2224.18	2434.744	7110
7745	12.32	-5.03	22.29	-1946.21	-2223.57	2434.751	7110
7750	12.57	-5.25	22.20	-1946.45	-2224.92	2434.754	7110
7755	12.64	-4.91	22.17	-1947.45	-2226.11	2434.760	7110
7760	12.72	-5.01	22.16	-1947.43	-2226.85	2434.764	7110
7765	12.93	-4.88	22.23	-1947.18	-2226.41	2434.771	7110
7770	12.96	-5.24	22.14	-1947.36	-2225.93	2434.774	7110
7775	12.86	-4.59	22.19	-1947.76	-2226.56	2434.781	7110
7780	13.09	-5.24	22.18	-1946.67	-2225.74	2434.784	7110
7785	12.70	-4.71	22.23	-1946.42	-2226.56	2434.790	7110
7790	12.55	-5.07	22.25	-1945.72	-2225.78	2434.795	7110
7795	13.18	-4.87	22.19	-1946.23	-2226.45	2434.802	7110
7800	12.67	-5.38	22.21	-1947.01	-2225.44	2434.804	7110
7805	12.84	-5.05	22.14	-1948.66	-2227.67	2434.810	7110
7810	12.79	-4.54	22.17	-1947.86	-2227.37	2434.814	7110
7815	12.65	-4.72	22.19	-1947.37	-2225.01	2434.820	7110
7820	12.75	-5.01	22.20	-1946.31	-2224.71	2434.824	7110
7825	12.64	-4.89	22.23	-1945.51	-2224.09	2434.829	7110
7830	12.83	-4.51	22.27	-1945.40	-2223.58	2434.835	7110
7835	12.83	-4.96	22.30	-1943.61	-2221.26	2434.839	7110
7840	12.80	-5.24	22.29	-1943.76	-2221.99	2434.844	7110
7845	12.86	-5.25	22.25	-1945.03	-2223.41	2434.849	7110
7850	12.96	-5.18	22.16	-1947.10	-2225.70	2434.854	7110
7855	12.29	-4.58	22.25	-1946.78	-2225.61	2434.859	7110
7860	12.91	-4.85	22.23	-1945.51	-2224.53	2434.865	7110
7865	12.56	-4.62	22.33	-1944.40	-2222.45	2434.869	7110
7870	12.94	-5.31	22.25	-1943.74	-2222.90	2434.876	7110
7875	12.66	-4.99	22.27	-1944.34	-2224.27	2434.879	7110
7880	12.65	-4.84	22.26	-1945.57	-2225.53	2434.886	7110
7885	12.64	-5.03	22.24	-1945.61	-2225.99	2434.889	7110
7890	12.60	-5.45	22.17	-1945.95	-2225.68	2434.895	7110
7895	12.84	-5.22	22.13	-1947.49	-2227.65	2434.899	7110
7900	12.89	-4.76	22.09	-1949.26	-2228.82	2434.906	7110
7905	12.70	-4.64	22.16	-1949.14	-2228.53	2434.909	7110
7910	12.75	-4.88	22.19	-1946.81	-2225.82	2434.915	7110
7915	12.64	-5.01	22.17	-1946.41	-2225.80	2434.919	7110
7920	12.46	-4.73	22.14	-1948.07	-2226.42	2434.926	7110
7920	12.70	-5.12	22.15	-1947.74	-2227.55	2434.886	7110
7925	13.02	-4.51	22.12	-1946.94	-2226.60	2434.891	7110
7930	12.79	-4.88	22.24	-1944.98	-2224.32	2434.896	7110
7935	12.84	-4.75	22.25	-1944.77	-2222.06	2434.901	7110
7940	12.94	-4.99	22.24	-1944.35	-2222.14	2434.906	7110
7945	12.97	-5.15	22.26	-1944.34	-2222.36	2434.911	7110
7950	12.49	-5.06	22.26	-1944.71	-2222.84	2434.916	7110
7955	12.72	-5.06	22.33	-1943.17	-2221.43	2434.921	7110
7960	12.57	-5.13	22.31	-1943.54	-2221.74	2434.926	7110
7965	12.67	-5.27	22.27	-1944.54	-2223.54	2434.931	7110
7970	12.68	-5.06	22.18	-1946.64	-2224.56	2434.936	7110
7975	12.76	-5.20	22.23	-1947.19	-2225.25	2434.940	7110
7980	12.39	-4.67	22.20	-1947.83	-2225.64	2434.946	7110
7985	12.75	-4.71	22.35	-1944.97	-2223.30	2434.951	7110
7990	12.90	-5.17	22.23	-1945.14	-2224.13	2434.957	7110
7995	12.63	-4.98	22.28	-1946.22	-2223.21	2434.960	7110
8000	13.05	-4.81	22.16	-1947.34	-2225.90	2434.967	7110
8005	12.69	-5.00	22.24	-1947.37	-2224.55	2434.970	7110
8010	12.88	-4.96	22.17	-1947.90	-2226.06	2434.976	7110
8015	11.66	-4.97	22.19	-1948.11	-2224.27	2434.982	7110
8020	12.66	-5.19	22.16	-1947.69	-2225.02	2434.986	7110
8025	12.49	-4.98	22.22	-1947.88	-2225.45	2434.990	7110
8030	12.94	-4.98	22.18	-1947.07	-2225.83	2434.996	7110
8035	12.95	-5.21	22.10	-1947.79	-2226.45	2435.001	7110
8040	12.24	-5.39	22.17	-1947.21	-2223.77	2435.008	7110
8045	12.98	-4.94	22.19	-1947.10	-2224.21	2435.010	7110
8050	12.90	-5.00	22.21	-1945.84	-2223.80	2435.017	7110
8055	12.75	-5.13	22.25	-1946.25	-2224.31	2435.021	7110
8060	11.62	-5.04	22.36	-1945.21	-2224.76	2435.028	7110
8065	12.70	-4.86	22.28	-1944.62	-2222.82	2435.031	7110
8070	12.60	-4.69	22.23	-1944.90	-2222.24	2435.038	7110
8075	12.84	-5.43	22.17	-1944.72	-2223.92	2435.041	7110
8080	12.49	-4.96	22.15	-1947.61	-2226.91	2435.046	7110
8085	12.96	-4.98	22.12	-1948.19	-2227.27	2435.051	7110
8090	12.66	-4.80	22.13	-1947.90	-2226.42	2435.056	7110
8095	12.55	-4.84	22.23	-1946.53	-2224.96	2435.061	7110
8100	12.67	-4.89	22.23	-1945.56	-2225.11	2435.066	7110
8105	12.68	-5.08	22.19	-1945.55	-2225.60	2435.071	7110
8110	12.90	-5.18	22.16	-1946.41	-2225.90	2435.076	7110
8115	12.41	-4.78	22.25	-1947.35	-2225.57	2435.082	7110
8120	12.65	-5.27	22.19	-1946.60	-2223.78	2435.086	7110
8125	12.66	-4.77	22.26	-1945.97	-2225.38	2435.091	7110
8130	12.31	-4.96	22.30	-1945.40	-2224.01	2435.095	7110
8135	13.08	-5.07	22.26	-1945.77	-2223.06	2435.102	7110
8140	12.71	-5.29	22.29	-1946.25	-2223.97	2435.105	7110
8145	12.69	-5.33	22.21	-1947.61	-2225.49	2435.111	7110
8150	13.00	-4.78	22.18	-1948.56	-2226.03	2435.115	7110
8155	12.69	-4.77	22.27	-1947.24	-2224.82	2435.123	7110
8160	12.94	-5.20	22.21	-1947.38	-2224.94	2435.125	7110
8165	12.72	-4.90	22.21	-1948.17	-2225.10	2435.131	7110
8170	12.69	-5.08	22.20	-1948.12	-2225.47	2435.135	7110
8175	12.82	-5.20	22.18	-1948.22	-2225.71	2435.143	7110
8180	13.07	-4.86	22.19	-1948.56	-2225.72	2435.146	7110
8185	12.35	-5.53	22.17	-1947.86	-2225.15	2435.153	7110
8190	12.56	-5.02	22.20	-1947.87	-2225.90	2435.156	7110
8195	12.55	-4.90	22.18	-1948.39	-2226.75	2435.161	7110
8200	12.47	-4.92	22.25	-1947.26	-2225.53	2435.166	7110
8205	12.72	-5.10	22.27	-1945.75	-2222.20	2435.173	7110
8210	12.40	-5.16	22.30	-1945.52	-2223.78	2435.176	7110
8215	12.91	-5.06	22.22	-1946.37	-2225.54	2435.182	7110
8220	13.02	-4.59	22.24	-1945.80	-2225.47	2435.186	7110
8225	12.96	-4.71	22.31	-1944.51	-2223.36	2435.191	7110
8230	12.70	-5.28	22.31	-1943.97	-2222.70	2435.196	7110
8235	12.70	-5.04	22.24	-1945.78	-2223.70	2435.201	7110
8240	12.54	-5.19	22.26	-1946.23	-2224.82	2435.206	7110
8245	12.60	-5.10	22.31	-1947.22	-2225.63	2435.211	7110
8250	13.26	-4.61	22.26	-1946.38	-2224.76	2435.217	7110
8255	13.30	-5.10	22.20	-1946.71	-2225.45	2435.221	7110
8260	12.58	-5.29	22.20	-1947.60	-2225.83	2435.227	7110
8265	12.89	-5.14	22.14	-1948.79	-2226.82	2435.231	7110
8270	12.76	-4.46	22.17	-1949.20	-2226.96	2435.236	7110
8275	12.61	-5.51	22.11	-1948.60	-2225.72	2435.241	7110
8280	12.77	-4.93	22.11	-1949.37	-2225.76	2435.246	7110
8285	12.68	-5.01	22.14	-1948.20	-2225.47	2435.251	7110
8290	12.80	-4.51	22.07	-1949.72	-2227.55	2435.257	7110
8295	12.31	-4.54	22.18	-1948.03	-2225.29	2435.260	7110
8300	12.86	-5.41	22.14	-1946.47	-2224.39	2435.266	7110
8305	12.77	-4.92	22.14	-1947.47	-2226.53	2435.271	7110
8310	12.71	-4.78	22.17	-1947.54	-2226.33	2435.277	7110
8315	12.60	-4.93	22.22	-1946.43	-2225.48	2435.281	7110
8320	12.33	-4.92	22.23	-1945.42	-2225.11	2435.287	7110
8325	12.92	-5.03	22.21	-1945.41	-2224.57	2435.291	7110
8330	13.37	-4.93	22.12	-1945.03	-2223.96	2435.298	7110
8335	12.87	-4.81	22.25	-1945.31	-2223.57	2435.300	7110
8340	11.80	-5.85	22.23	-1945.32	-2223.09	2435.308	7110
8345	12.59	-5.11	22.24	-1945.99	-2224.91	2435.311	7110
8350	12.71	-5.05	22.20	-1947.03	-2225.09	2435.316	7110
8355	12.77	-5.00	22.17	-1947.10	-2225.28	2435.321	7110
8360	12.67	-5.10	22.17	-1948.09	-2226.21	2435.326	7110
8365	12.45	-4.83	22.17	-1948.35	-2226.99	2435.331	7110
8370	12.74	-5.92	22.27	-1947.65	-2224.56	2435.338	7110
8375	12.46	-4.79	22.27	-1946.77	-2223.89	2435.341	7110
8380	12.82	-4.98	22.19	-1946.30	-2225.21	2435.346	7110
8385	12.67	-5.12	22.21	-1945.96	-2226.08	2435.351	7110
8390	12.48	-4.85	22.23	-1947.01	-2225.98	2435.356	7110
8395	12.77	-5.01	22.22	-1946.81	-2225.34	2435.362	7110
8400	13.14	-5.30	22.11	-1947.53	-2225.13	2435.366	7110
8405	12.89	-4.59	22.22	-1947.71	-2225.81	2435.371	7110
8410	12.76	-4.80	22.26	-1946.93	-2224.31	2435.376	7110
8415	12.94	-4.93	22.20	-1946.57	-2224.41	2435.381	7110
8420	12.43	-4.84	22.27	-1946.30	-2223.57	2435.386	7110
8425	12.57	-5.15	22.24	-1945.91	-2224.41	2435.391	7110
8430	12.85	-5.31	22.18	-1946.90	-2224.91	2435.396	7110
8435	12.41	-4.83	22.26	-1947.26	-2225.75	2435.401	7110
8440	12.94	-4.51	22.23	-1947.23	-2224.54	2435.406	7110
8445	13.07	-4.90	22.28	-1945.43	-2222.63	2435.412	7110
8450	12.72	-4.96	22.30	-1944.51	-2222.96	2435.416	7110
8455	12.50	-5.16	22.29	-1945.64	-2222.95	2435.422	7110
8460	12.63	-4.85	22.28	-1945.59	-2224.27	2435.426	7110
8465	12.25	-4.67	22.32	-1943.97	-2223.19	2435.431	7110
8470	12.69	-5.47	22.27	-1942.44	-2222.91	2435.436	7110
8475	12.25	-4.86	22.26	-1945.03	-2226.73	2435.443	7110
8480	12.16	-4.81	22.31	-1944.46	-2225.84	2435.446	7110
8485	12.71	-4.66	22.23	-1945.89	-2226.55	2435.452	7110
8490	12.78	-5.37	22.18	-1945.73	-2226.96	2435.456	7110
8495	12.68	-4.93	22.18	-1947.52	-2227.24	2435.461	7110
8500	12.94	-5.05	22.15	-1947.67	-2227.16	2435.466	7110
8505	12.84	-4.75	22.16	-1947.46	-2228.47	2435.471	7110
8510	12.47	-4.80	22.22	-1946.93	-2226.00	2435.476	7110
8515	12.80	-4.98	22.21	-1947.22	-2226.85	2435.482	7110
8520	12.78	-4.50	22.28	-1945.84	-2225.57	2435.486	7110
8525	12.69	-4.88	22.26	-1944.14	-2223.73	2435.491	7110
8530	12.58	-5.31	22.22	-1945.11	-2225.15	2435.496	7110
8535	13.02	-5.35	22.18	-1945.30	-2225.26	2435.501	7110
8540	12.74	-5.59	22.08	-1948.79	-2227.69	2435.506	7110
8545	12.91	-4.72	22.04	-1951.03	-2229.28	2435.511	7110
8550	12.67	-4.48	22.16	-1948.85	-2227.09	2435.516	7110
8555	12.74	-4.56	22.26	-1946.68	-2225.37	2435.521	7110
8560	12.91	-4.91	22.21	-1944.88	-2223.48	2435.527	7110
8565	12.61	-4.82	22.31	-1943.96	-2223.98	2435.531	7110
8570	12.59	-4.93	22.33	-1943.36	-2223.35	2435.536	7110
8575	12.79	-5.40	22.27	-1943.24	-2222.64	2435.541	7110
8580	12.65	-4.82	22.25	-1945.31	-2225.72	2435.545	7110
8585	12.76	-5.13	22.19	-1945.77	-2225.14	2435.551	7110
8590	12.36	-4.99	22.21	-1947.30	-2228.35	2435.557	7110
8595	12.84	-5.09	22.14	-1948.04	-2228.65	2435.560	7110
8600	12.64	-4.40	22.28	-1947.03	-2225.86	2435.566	7110
8605	12.87	-4.89	22.33	-1945.37	-2223.46	2435.571	7110
8610	12.95	-4.64	22.34	-1944.08	-2222.31	2435.577	7110
8615	13.00	-4.77	22.35	-1942.40	-2221.47	2435.580	7110
8620	13.07	-5.24	22.25	-1943.04	-2224.02	2435.587	7110
8625	12.57	-5.49	22.22	-1944.78	-2225.98	2435.590	7110
8630	12.99	-5.16	22.08	-1947.54	-2227.40	2435.596	7110
8635	13.18	-4.69	22.05	-1947.82	-2228.72	2435.600	7110
8640	12.94	-5.08	22.04	-1947.93	-2227.89	2435.608	7110
8645	12.41	-4.65	22.16	-1947.19	-2227.85	2435.611	7110
8650	12.80	-5.09	22.21	-1945.26	-2224.73	2435.616	7110
8655	12.70	-4.73	22.30	-1945.59	-2224.65	2435.621	7110
8660	13.44	-5.07	22.37	-1943.04	-2221.94	2435.628	7110
8665	12.54	-4.94	22.33	-1943.91	-2223.72	2435.631	7110
8670	12.42	-5.10	22.36	-1944.62	-2222.36	2435.636	7110
8675	13.27	-4.92	22.28	-1943.90	-2221.75	2435.641	7110
8680	12.68	-5.22	22.29	-1944.71	-2223.43	2435.646	7110
8685	13.18	-5.23	22.17	-1945.75	-2224.84	2435.651	7110
8690	12.90	-5.13	22.12	-1947.57	-2225.78	2435.656	7110
8695	12.57	-4.91	22.17	-1948.00	-2226.26	2435.662	7110
8700	12.47	-4.63	22.21	-1947.15	-2225.93	2435.666	7110
8705	12.53	-4.95	22.28	-1945.49	-2224.87	2435.671	7110
8710	12.59	-5.13	22.26	-1945.31	-2224.43	2435.676	7110
8715	12.73	-5.04	22.30	-1945.54	-2223.32	2435.681	7110
8720	13.12	-4.83	22.21	-1945.84	-2224.42	2435.686	7110
8725	12.49	-5.23	22.24	-1944.98	-2224.29	2435.690	7110
8730	12.50	-4.66	22.21	-1945.29	-2224.71	2435.696	7110
8735	12.69	-4.77	22.28	-1944.63	-2223.56	2435.701	7110
8740	12.51	-5.03	22.32	-1943.86	-2222.55	2435.705	7110
8745	12.88	-5.57	22.20	-1944.48	-2225.36	2435.712	7110
8750	12.50	-5.06	22.23	-1945.80	-2226.68	2435.715	7110
8755	12.78	-5.11	22.20	-1945.07	-2225.39	2435.722	7110
8760	12.62	-5.01	22.24	-1945.06	-2226.24	2435.725	7110
8765	12.64	-5.08	22.25	-1945.58	-2226.93	2435.731	7110
8770	12.85	-5.01	22.23	-1946.20	-2226.01	2435.736	7110
8775	12.89	-4.68	22.23	-1946.49	-2226.25	2435.741	7110
8780	12.81	-4.82	22.27	-1945.90	-2224.74	2435.746	7110
8785	12.50	-4.95	22.35	-1944.50	-2223.46	2435.753	7110
8790	12.80	-4.95	22.32	-1944.38	-2223.28	2435.755	7110
8795	12.83	-5.60	22.20	-1944.65	-2225.79	2435.761	7110
8800	12.87	-4.86	22.18	-1946.67	-2228.22	2435.765	7110
8805	13.09	-5.06	22.13	-1946.67	-2227.85	2435.773	7110
8810	12.72	-5.23	22.14	-1947.23	-2227.72	2435.776	7110
8815	12.43	-5.23	22.16	-1947.57	-2226.94	2435.781	7110
8820	13.06	-4.83	22.11	-1948.23	-2227.90	2435.786	7110
8825	13.26	-4.93	22.09	-1947.58	-2225.87	2435.793	7110
8830	12.54	-5.06	22.21	-1947.04	-2226.21	2435.795	7110
8835	12.19	-5.16	22.29	-1947.01	-2225.27	2435.803	7110
8840	12.63	-4.87	22.29	-1946.70	-2225.08	2435.806	7110
8845	12.82	-4.82	22.33	-1945.46	-2223.76	2435.812	7110
8850	12.78	-4.95	22.32	-1944.96	-2223.08	2435.816	7110
8855	12.81	-5.28	22.29	-1944.21	-2222.77	2435.821	7110
8860	12.65	-4.66	22.34	-1944.85	-2223.37	2435.826	7110
8865	12.95	-5.35	22.31	-1944.35	-2222.47	2435.831	7110
8870	13.18	-5.59	22.17	-1946.78	-2225.88	2435.836	7110
8875	13.19	-4.72	22.16	-1948.21	-2226.79	2435.841	7110
8880	12.79	-5.00	22.20	-1947.63	-2224.69	2435.846	7110
8885	12.84	-4.87	22.22	-1947.33	-2224.56	2435.851	7110
8890	12.60	-4.91	22.22	-1946.61	-2225.47	2435.857	7110
8895	12.71	-4.80	22.21	-1946.01	-2224.21	2435.860	7110
8900	12.65	-5.10	22.25	-1946.05	-2225.20	2435.866	7110
8905	12.97	-4.85	22.22	-1946.46	-2225.79	2435.871	7110
8910	12.80	-5.14	22.19	-1946.81	-2226.18	2435.877	7110
8915	12.65	-4.65	22.24	-1945.83	-2225.35	2435.881	7110
8920	12.93	-4.61	22.26	-1945.28	-2223.74	2435.887	7110
8925	12.76	-4.98	22.27	-1944.25	-2222.85	2435.890	7110
8930	12.34	-4.93	22.35	-1944.48	-2223.97	2435.896	7110
8935	12.55	-4.83	22.36	-1944.42	-2223.30	2435.900	7110
8940	12.62	-4.84	22.32	-1945.06	-2223.26	2435.908	7110
8945	12.64	-5.28	22.32	-1945.70	-2223.63	2435.911	7110
8950	12.86	-4.87	22.26	-1946.72	-2224.53	2435.918	7110
8955	12.61	-4.97	22.25	-1947.17	-2224.68	2435.920	7110
8960	12.94	-5.14	22.21	-1946.57	-2223.50	2435.927	7110
8965	12.71	-5.06	22.25	-1945.76	-2223.41	2435.931	7110
8970	13.13	-4.83	22.25	-1944.93	-2223.55	2435.937	7110
8975	13.04	-5.30	22.21	-1945.59	-2223.11	2435.941	7110
8980	13.04	-5.18	22.16	-1947.10	-2224.37	2435.948	7110
8985	12.26	-4.82	22.32	-1946.69	-2223.43	2435.951	7110
8990	12.55	-5.15	22.20	-1946.06	-2223.25	2435.958	7110
8995	12.71	-4.96	22.26	-1944.86	-2224.29	2435.961	7110
9000	13.09	-5.01	22.31	-1944.12	-2222.95	2435.966	7110
9005	12.66	-5.44	22.25	-1945.16	-2225.19	2435.971	7110
9010	12.44	-4.80	22.21	-1947.13	-2226.67	2435.976	7110
9015	13.05	-5.04	22.21	-1945.81	-2226.06	2435.982	7110
9020	12.49	-5.06	22.24	-1946.24	-2226.67	2435.986	7110
9025	12.54	-5.16	22.22	-1947.28	-2226.82	2435.991	7110
9030	12.44	-4.83	22.23	-1947.75	-2227.98	2435.996	7110
9035	12.85	-5.08	22.19	-1947.44	-2227.35	2436.001	7110
9040	12.86	-5.11	22.12	-1948.27	-2228.53	2436.006	7110
9045	12.49	-4.73	22.24	-1948.02	-2228.67	2436.011	7110
9050	12.49	-4.65	22.29	-1947.47	-2227.53	2436.015	7110
9055	12.96	-5.37	22.25	-1945.53	-2224.50	2436.022	7110
9060	12.50	-5.04	22.28	-1946.12	-2226.90	2436.025	7110
9065	12.84	-5.31	22.19	-1946.41	-2227.10	2436.031	7110
9070	12.89	-4.69	22.20	-1947.55	-2227.40	2436.035	7110
9075	12.82	-5.34	22.20	-1946.47	-2226.19	2436.042	7110
9080	13.06	-4.70	22.22	-1946.36	-2226.71	2436.045	7110
9085	12.63	-4.77	22.26	-1946.57	-2226.76	2436.051	7110
9090	12.51	-4.82	22.29	-1945.60	-2224.97	2436.055	7110
9095	12.32	-4.84	22.27	-1946.96	-2226.75	2436.062	7110
9100	12.53	-5.09	22.25	-1946.32	-2227.34	2436.065	7110
9105	12.63	-4.71	22.27	-1946.53	-2226.22	2436.072	7110
9110	12.64	-5.30	22.21	-1946.80	-2226.49	2436.076	7110
9115	13.12	-4.49	22.17	-1948.63	-2229.01	2436.083	7110
9120	12.39	-5.12	22.19	-1948.71	-2228.78	2436.086	7110
9125	12.80	-5.18	22.10	-1949.49	-2228.99	2436.092	7110
9130	12.85	-5.15	22.13	-1948.69	-2228.82	2436.096	7110
9135	12.60	-4.75	22.20	-1948.63	-2228.41	2436.101	7110
9140	12.90	-5.12	22.16	-1948.03	-2228.35	2436.106	7110
9145	12.87	-4.94	22.16	-1948.63	-2229.16	2436.112	7110
9150	12.49	-5.01	22.19	-1948.66	-2228.01	2436.116	7110
9155	12.92	-5.02	22.18	-1948.12	-2228.46	2436.121	7110
9160	13.16	-4.95	22.13	-1948.32	-2228.33	2436.126	7110
9165	12.61	-5.15	22.20	-1947.52	-2227.69	2436.131	7110
9170	12.66	-5.12	22.21	-1947.61	-2227.19	2436.135	7110
9175	12.44	-5.24	22.19	-1948.95	-2229.27	2436.141	7110
9180	12.73	-4.90	22.15	-1949.47	-2230.02	2436.147	7110
9185	13.00	-4.60	22.18	-1948.81	-2228.70	2436.151	7110
9190	12.75	-4.73	22.29	-1946.00	-2225.47	2436.156	7110
9195	12.85	-5.17	22.29	-1945.52	-2225.01	2436.161	7110
9200	12.58	-5.22	22.25	-1946.74	-2225.67	2436.166	7110
9205	13.10	-5.08	22.18	-1947.46	-2227.42	2436.170	7110
9210	12.57	-5.25	22.21	-1947.99	-2227.31	2436.177	7110
9215	13.03	-4.57	22.19	-1948.36	-2228.14	2436.180	7110
9220	12.89	-5.06	22.18	-1947.10	-2226.59	2436.186	7110
9225	13.02	-4.72	22.24	-1946.77	-2226.87	2436.190	7110
9230	13.28	-5.40	22.18	-1946.14	-2226.06	2436.197	7110
9235	12.61	-4.71	22.22	-1947.16	-2227.23	2436.200	7110
9240	12.98	-4.80	22.12	-1947.37	-2227.13	2436.208	7110
9245	12.37	-4.72	22.24	-1946.66	-2226.37	2436.210	7110
9250	13.03	-4.97	22.26	-1944.90	-2224.63	2436.216	7110
9255	12.65	-5.16	22.20	-1945.87	-2226.00	2436.220	7110
9260	12.63	-5.33	22.26	-1944.93	-2225.05	2436.227	7110
9265	12.42	-4.84	22.28	-1945.48	-2226.65	2436.231	7110
9270	13.29	-5.21	22.14	-1945.66	-2227.59	2436.238	7110
9275	13.01	-4.88	22.19	-1946.33	-2226.93	2436.241	7110
9280	12.86	-5.42	22.13	-1946.62	-2226.02	2436.248	7110
9285	12.97	-5.16	22.11	-1946.95	-2227.22	2436.251	7110
9290	12.56	-4.77	22.21	-1946.85	-2226.76	2436.257	7110
9295	12.54	-4.92	22.25	-1946.54	-2225.70	2436.260	7110
9300	12.71	-4.88	22.26	-1946.52	-2225.30	2436.267	7110
9305	13.04	-5.17	22.21	-1946.40	-2225.80	2436.271	7110
9310	12.67	-5.19	22.18	-1946.78	-2226.31	2436.276	7110
9315	12.70	-4.91	22.18	-1947.30	-2227.31	2436.280	7110
9320	13.14	-4.55	22.22	-1945.82	-2225.30	2436.286	7110
9325	12.60	-4.83	22.28	-1944.36	-2224.30	2436.291	7110
9330	12.63	-5.20	22.30	-1943.50	-2224.10	2436.296	7110
9335	12.97	-4.99	22.25	-1944.29	-2224.55	2436.301	7110
9340	12.97	-5.31	22.19	-1944.24	-2224.37	2436.306	7110
9345	12.57	-4.83	22.24	-1944.54	-2225.28	2436.311	7110
9350	12.94	-4.90	22.22	-1943.89	-2224.56	2436.315	7110
9355	12.94	-5.16	22.20	-1943.70	-2223.90	2436.322	7110
9360	12.44	-5.09	22.23	-1944.77	-2224.81	2436.326	7110
9365	12.34	-4.55	22.31	-1944.25	-2225.02	2436.331	7110
9370	12.58	-5.04	22.33	-1943.77	-2223.23	2436.336	7110
9375	12.62	-5.10	22.30	-1944.68	-2226.25	2436.343	7110
9380	12.74	-4.87	22.32	-1945.24	-2226.76	2436.345	7110
9385	12.56	-5.16	22.30	-1945.42	-2225.45	2436.351	7110
9390	12.88	-5.16	22.22	-1946.85	-2226.59	2436.355	7110
9395	12.71	-4.80	22.24	-1947.44	-2228.17	2436.361	7110
9400	12.86	-5.19	22.17	-1946.85	-2226.34	2436.365	7110
9405	12.25	-4.89	22.16	-1949.32	-2230.38	2436.373	7110
9410	12.79	-5.17	22.06	-1950.18	-2230.92	2436.376	7110
9415	12.64	-4.64	22.10	-1950.78	-2230.96	2436.382	7110
9420	12.49	-4.50	22.23	-1948.78	-2228.09	2436.385	7110
9425	13.70	-5.49	22.16	-1947.44	-2225.52	2436.393	7110
9430	12.61	-5.02	22.22	-1946.57	-2227.18	2436.396	7110
9435	13.00	-4.98	22.15	-1948.80	-2228.64	2436.403	7110
9440	12.58	-4.91	22.17	-1948.08	-2228.03	2436.405	7110
9445	13.30	-4.99	22.08	-1949.10	-2228.30	2436.412	7110
9450	12.43	-4.95	22.13	-1948.85	-2227.92	2436.416	7110
9455	12.63	-5.07	22.14	-1949.03	-2228.11	2436.421	7110
9460	12.44	-5.08	22.13	-1949.10	-2227.87	2436.427	7110
9465	12.55	-5.21	22.19	-1948.57	-2229.41	2436.431	7110
9470	12.69	-4.83	22.13	-1950.24	-2229.75	2436.436	7110
9475	12.90	-4.90	22.09	-1950.29	-2228.97	2436.441	7110
9480	12.58	-4.22	22.22	-1948.61	-2228.16	2436.446	7110
9485	12.86	-4.63	22.35	-1944.93	-2224.26	2436.451	7110
9490	12.97	-5.13	22.26	-1945.05	-2223.27	2436.456	7110
9495	12.42	-4.94	22.31	-1945.66	-2224.08	2436.461	7110
9500	12.94	-5.27	22.22	-1945.36	-2222.84	2436.467	7110
9505	13.07	-5.15	22.17	-1946.85	-2225.38	2436.470	7110
9510	12.70	-4.78	22.22	-1947.39	-2225.71	2436.476	7110
9515	12.79	-4.59	22.23	-1946.11	-2224.30	2436.480	7110
9520	12.67	-5.02	22.30	-1944.70	-2223.12	2436.487	7110
9525	12.61	-5.09	22.27	-1945.10	-2223.70	2436.490	7110
9530	13.00	-5.21	22.15	-1946.08	-2224.82	2436.496	7110
9535	12.51	-4.55	22.21	-1946.96	-2224.82	2436.500	7110
9540	13.19	-5.35	22.17	-1945.19	-2224.32	2436.507	7110
9545	13.04	-4.64	22.22	-1946.16	-2223.72	2436.511	7110
9550	12.21	-4.99	22.34	-1944.93	-2222.67	2436.518	7110
9555	12.54	-4.73	22.33	-1944.56	-2221.73	2436.521	7110
9560	12.82	-5.08	22.32	-1943.03	-2220.96	2436.526	7110
9565	12.93	-5.29	22.30	-1942.96	-2221.28	2436.530	7110
9570	12.55	-4.94	22.27	-1944.74	-2224.51	2436.536	7110
9575	12.76	-4.96	22.33	-1944.64	-2224.47	2436.541	7110
9580	12.54	-5.21	22.28	-1944.86	-2224.20	2436.546	7110
9585	12.91	-4.95	22.20	-1945.58	-2226.15	2436.551	7110
9590	12.92	-5.36	22.15	-1945.55	-2225.49	2436.556	7110
9595	12.74	-5.07	22.12	-1947.40	-2227.99	2436.561	7110
9600	12.69	-4.58	22.18	-1946.84	-2226.68	2436.566	7110
9605	12.53	-5.15	22.20	-1945.75	-2225.27	2436.571	7110
9610	12.99	-4.98	22.15	-1946.40	-2226.34	2436.576	7110
9615	12.80	-4.81	22.18	-1946.68	-2225.89	2436.582	7110
9620	12.44	-4.81	22.33	-1945.17	-2224.56	2436.586	7110
9625	12.94	-5.00	22.29	-1945.80	-2224.24	2436.592	7110
9630	12.94	-5.06	22.23	-1946.68	-2224.76	2436.596	7110
9635	12.58	-4.67	22.26	-1947.65	-2225.89	2436.601	7110
9640	12.65	-5.37	22.30	-1945.73	-2224.59	2436.606	7110
9645	12.97	-5.14	22.10	-1947.44	-2226.44	2436.612	7110
9650	12.50	-4.66	22.22	-1947.79	-2226.40	2436.615	7110
9655	12.70	-4.91	22.26	-1947.17	-2225.24	2436.621	7110
9660	12.60	-5.18	22.25	-1947.39	-2225.56	2436.626	7110
9665	12.65	-4.63	22.26	-1946.76	-2225.07	2436.631	7110
9670	13.04	-5.34	22.17	-1946.97	-2224.62	2436.635	7110
9675	12.52	-4.57	22.35	-1946.02	-2224.76	2436.642	7110
9680	12.78	-5.10	22.33	-1944.41	-2222.89	2436.646	7110
9685	12.54	-5.57	22.31	-1943.02	-2222.15	2436.653	7110
9690	13.09	-5.12	22.28	-1944.08	-2223.01	2436.655	7110
9695	12.85	-4.85	22.31	-1944.61	-2222.35	2436.662	7110
9700	12.62	-5.42	22.28	-1944.58	-2222.99	2436.666	7110
9705	12.36	-5.26	22.24	-1945.96	-2225.22	2436.673	7110
9710	12.62	-4.99	22.29	-1945.52	-2223.76	2436.676	7110
9715	12.70	-5.12	22.29	-1945.62	-2224.92	2436.681	7110
9720	13.20	-4.87	22.19	-1946.49	-2225.78	2436.686	7110
9725	14.32	-4.90	22.15	-1944.42	-2222.37	2436.693	7110
9730	12.67	-5.26	22.26	-1944.94	-2223.64	2436.696	7110
9735	12.56	-4.95	22.27	-1946.61	-2225.39	2436.701	7110
9740	13.18	-4.77	22.23	-1946.98	-2225.07	2436.706	7110
9745	11.96	-5.09	22.25	-1947.05	-2226.40	2436.713	7110
9750	12.41	-4.93	22.18	-1947.61	-2226.28	2436.716	7110
9755	12.71	-5.02	22.20	-1945.26	-2223.40	2436.723	7110
9760	12.36	-5.08	22.30	-1945.33	-2223.51	2436.726	7110
9765	12.51	-5.50	22.27	-1945.79	-2224.95	2436.731	7110
9770	12.82	-4.97	22.18	-1948.30	-2227.32	2436.737	7110
9775	12.64	-5.32	22.14	-1948.95	-2227.19	2436.741	7110
9780	12.53	-4.92	22.14	-1950.41	-2228.32	2436.746	7110
9785	12.64	-4.45	22.13	-1950.03	-2228.02	2436.751	7110
9790	12.49	-4.92	22.24	-1947.87	-2225.59	2436.756	7110
9795	13.03	-5.13	22.21	-1947.88	-2225.92	2436.761	7110
9800	12.65	-4.95	22.20	-1948.65	-2226.70	2436.766	7110
9805	12.89	-4.76	22.19	-1948.21	-2225.89	2436.771	7110
9810	12.90	-4.78	22.23	-1947.09	-2225.06	2436.776	7110
9815	12.98	-5.12	22.22	-1946.94	-2225.34	2436.781	7110
9820	12.57	-4.55	22.32	-1945.51	-2222.76	2436.787	7110
9825	12.60	-4.72	22.37	-1943.51	-2221.60	2436.790	7110
9830	12.46	-5.07	22.39	-1942.29	-2220.33	2436.796	7110
9835	12.95	-5.16	22.32	-1942.74	-2220.84	2436.801	7110
9840	12.50	-4.74	22.35	-1943.35	-2222.51	2436.808	7110
9845	12.61	-5.05	22.34	-1943.05	-2222.65	2436.811	7110
9850	13.01	-4.99	22.33	-1942.89	-2221.51	2436.816	7110
9855	12.63	-5.26	22.32	-1943.08	-2222.87	2436.821	7110
9860	12.40	-5.28	22.24	-1945.01	-2224.69	2436.828	7110
9865	12.55	-5.04	22.23	-1945.85	-2225.43	2436.831	7110
9870	12.72	-4.99	22.23	-1946.88	-2225.81	2436.836	7110
9875	13.09	-4.76	22.24	-1946.23	-2225.47	2436.841	7110
9880	12.66	-4.74	22.24	-1946.13	-2227.56	2436.848	7110
9885	12.62	-4.69	22.32	-1946.17	-2225.97	2436.851	7110
9890	12.92	-5.32	22.31	-1946.36	-2224.73	2436.857	7110
9895	12.93	-5.00	22.25	-1947.06	-2225.05	2436.861	7110
9900	13.04	-4.87	22.29	-1946.23	-2224.40	2436.866	7110
9905	12.91	-4.79	22.31	-1945.17	-2223.04	2436.871	7110
9910	12.37	-4.73	22.40	-1943.71	-2222.08	2436.876	7110
9915	13.00	-5.14	22.34	-1942.61	-2221.71	2436.881	7110
9920	12.75	-5.00	22.35	-1943.65	-2222.43	2436.885	7110
9925	12.78	-4.95	22.28	-1945.66	-2224.88	2436.892	7110
9930	12.98	-5.06	22.22	-1946.14	-2224.25	2436.896	7110
9935	12.73	-5.04	22.23	-1946.45	-2225.55	2436.901	7110
9940	12.64	-4.80	22.21	-1947.15	-2225.87	2436.906	7110
9945	12.59	-4.88	22.23	-1946.45	-2225.03	2436.911	7110
9950	12.88	-5.04	22.24	-1946.09	-2224.65	2436.915	7110
9955	13.33	-5.07	22.20	-1947.18	-2224.49	2436.922	7110
9960	12.43	-5.08	22.24	-1947.29	-2224.97	2436.926	7110
9965	12.54	-4.74	22.24	-1947.21	-2224.82	2436.931	7110
9970	12.93	-4.72	22.27	-1945.61	-2223.47	2436.935	7110
9975	12.45	-4.80	22.31	-1943.73	-2221.83	2436.940	7110
9980	13.34	-5.01	22.25	-1943.25	-2221.99	2436.945	7110
9985	12.59	-4.43	22.25	-1944.93	-2224.81	2436.952	7110
9990	12.90	-4.86	22.27	-1943.79	-2223.21	2436.956	7110
9995	12.55	-4.89	22.33	-1942.46	-2221.37	2436.961	7110
10000	12.72	-5.37	22.26	-1942.02	-2223.33	2436.966	7110
10005	12.30	-5.04	22.21	-1945.98	-2225.48	2436.973	7110
10010	12.65	-4.87	22.20	-1946.22	-2225.74	2436.976	7110
10015	12.68	-4.77	22.32	-1943.83	-2224.20	2436.982	7110
10020	12.70	-4.80	22.36	-1942.86	-2222.77	2436.986	7110
10025	12.26	-5.01	22.39	-1942.51	-2221.96	2436.991	7110
10030	12.74	-5.25	22.35	-1942.42	-2222.28	2436.996	7110
10035	12.65	-5.03	22.32	-1945.14	-2223.77	2437.001	7110
10040	12.66	-5.33	22.29	-1946.11	-2224.62	2437.006	7110
10045	12.51	-5.10	22.27	-1947.17	-2226.48	2437.011	7110
10050	12.69	-4.60	22.23	-1947.45	-2225.96	2437.016	7110
10055	12.89	-4.87	22.26	-1945.36	-2223.17	2437.021	7110
10060	12.77	-4.96	22.33	-1944.35	-2222.02	2437.026	7110
10065	12.93	-5.27	22.26	-1944.31	-2224.40	2437.031	7110
10070	12.98	-5.04	22.23	-1945.11	-2226.43	2437.036	7110
10075	12.86	-5.07	22.16	-1945.76	-2226.38	2437.041	7110
10080	12.76	-5.40	22.18	-1946.70	-2227.88	2437.046	7110
10085	12.99	-4.67	22.11	-1948.86	-2230.34	2437.051	7110
10090	12.46	-4.74	22.21	-1947.43	-2227.83	2437.056	7110
10095	13.09	-5.08	22.18	-1947.24	-2227.94	2437.061	7110
10100	12.66	-4.74	22.26	-1945.51	-2225.33	2437.066	7110
10105	12.37	-4.83	22.34	-1944.31	-2223.26	2437.070	7110
10110	12.63	-5.17	22.33	-1944.15	-2224.16	2437.077	7110
10115	12.39	-5.29	22.27	-1945.09	-2225.43	2437.080	7110
10120	12.60	-5.06	22.28	-1945.36	-2225.15	2437.086	7110
10125	12.76	-4.98	22.28	-1945.28	-2225.27	2437.090	7110
10130	12.36	-4.93	22.34	-1945.21	-2224.82	2437.097	7110
10135	12.89	-5.12	22.26	-1944.73	-2224.85	2437.100	7110
10140	12.51	-4.97	22.26	-1944.34	-2225.78	2437.108	7110
10145	12.90	-5.33	22.19	-1945.38	-2226.79	2437.111	7110
10150	12.74	-4.60	22.22	-1946.53	-2226.16	2437.116	7110
10155	12.60	-4.92	22.32	-1945.03	-2223.88	2437.121	7110
10160	13.00	-4.74	22.35	-1942.87	-2223.77	2437.126	7110
10165	12.39	-4.88	22.39	-1942.35	-2222.86	2437.131	7110
10170	12.33	-5.30	22.33	-1943.98	-2225.05	2437.138	7110
10175	12.61	-5.02	22.37	-1944.86	-2224.65	2437.141	7110
10180	12.50	-5.12	22.25	-1946.44	-2223.36	2437.148	7110
10185	12.89	-5.11	22.29	-1944.96	-2222.69	2437.151	7110
10190	12.76	-5.07	22.27	-1946.14	-2224.44	2437.156	7110
10195	12.85	-5.07	22.26	-1946.26	-2224.77	2437.161	7110
10200	13.00	-5.44	22.17	-1946.35	-2225.20	2437.166	7110
10205	12.81	-4.91	22.17	-1947.05	-2225.89	2437.170	7110
10210	12.58	-4.92	22.29	-1945.65	-2224.70	2437.176	7110
10215	13.01	-5.02	22.28	-1943.79	-2223.19	2437.181	7110
10220	12.51	-5.24	22.25	-1945.78	-2224.00	2437.187	7110
10225	12.56	-4.69	22.21	-1946.80	-2225.02	2437.191	7110
10230	12.48	-4.87	22.27	-1945.54	-2223.49	2437.196	7110
10235	12.64	-4.81	22.29	-1943.93	-2222.24	2437.201	7110
10240	12.69	-5.23	22.34	-1943.21	-2222.16	2437.206	7110
10245	12.93	-5.11	22.26	-1944.05	-2223.45	2437.211	7110
10250	12.54	-4.95	22.32	-1944.46	-2223.69	2437.216	7110
10255	12.73	-5.05	22.34	-1944.19	-2223.63	2437.221	7110
10260	12.67	-4.95	22.35	-1944.13	-2223.00	2437.225	7110
10265	12.83	-5.37	22.28	-1945.79	-2224.73	2437.231	7110
10270	12.95	-5.20	22.21	-1947.52	-2225.30	2437.235	7110
10275	13.03	-5.04	22.20	-1948.67	-2226.35	2437.241	7110
10280	12.62	-5.13	22.19	-1949.17	-2226.95	2437.246	7110
10285	12.55	-4.79	22.18	-1950.07	-2227.39	2437.252	7110
10290	12.89	-4.83	22.13	-1949.44	-2227.61	2437.255	7110
10295	12.92	-4.97	22.14	-1948.38	-2226.78	2437.261	7110
10300	12.52	-5.09	22.13	-1948.25	-2226.12	2437.266	7110
10305	12.43	-4.93	22.21	-1948.77	-2225.52	2437.271	7110
10310	12.94	-5.12	22.10	-1948.29	-2226.16	2437.276	7110
10315	12.89	-4.72	22.14	-1948.95	-2226.95	2437.283	7110
10320	12.90	-4.94	22.12	-1947.74	-2225.81	2437.286	7110
10325	12.68	-4.91	22.12	-1947.79	-2228.15	2437.292	7110
10330	12.83	-4.91	22.09	-1947.94	-2227.48	2437.295	7110
10335	12.62	-4.64	22.20	-1947.46	-2226.32	2437.302	7110
10340	12.32	-5.09	22.24	-1946.42	-2226.11	2437.306	7110
10345	12.76	-5.15	22.18	-1946.88	-2226.40	2437.311	7110
10350	12.85	-4.97	22.18	-1947.14	-2227.17	2437.316	7110
10355	12.69	-4.71	22.26	-1946.90	-2227.50	2437.323	7110
10360	12.59	-5.11	22.21	-1947.17	-2226.19	2437.326	7110
10365	13.37	-5.27	22.08	-1948.25	-2228.28	2437.333	7110
10370	12.79	-4.92	22.15	-1948.57	-2227.90	2437.336	7110
10375	12.66	-4.84	22.18	-1948.38	-2227.54	2437.342	7110
10380	13.10	-4.88	22.20	-1947.06	-2226.71	2437.346	7110
10385	12.74	-4.94	22.18	-1946.87	-2225.37	2437.351	7110
10390	12.79	-5.01	22.18	-1946.12	-2224.92	2437.356	7110
10395	12.42	-5.05	22.23	-1945.75	-2224.18	2437.361	7110
10400	12.61	-4.87	22.21	-1946.29	-2224.19	2437.366	7110
10405	12.23	-5.12	22.28	-1945.44	-2224.21	2437.371	7110
10410	12.95	-4.90	22.27	-1945.29	-2224.78	2437.376	7110
10415	12.52	-4.87	22.30	-1945.30	-2223.91	2437.381	7110
10420	12.74	-5.36	22.23	-1945.27	-2224.49	2437.387	7110
10425	12.29	-4.80	22.33	-1946.34	-2225.70	2437.390	7110
10430	13.17	-5.03	22.22	-1946.58	-2225.53	2437.396	7110
10435	12.49	-5.16	22.23	-1947.03	-2225.69	2437.400	7110
10440	12.97	-4.94	22.21	-1946.90	-2225.74	2437.406	7110
10445	12.76	-5.21	22.21	-1947.14	-2226.16	2437.411	7110
10450	12.48	-5.10	22.14	-1949.02	-2228.97	2437.418	7110
10455	12.51	-4.86	22.21	-1948.73	-2229.42	2437.420	7110
10460	12.29	-5.10	22.17	-1949.16	-2230.21	2437.426	7110
10465	12.93	-4.32	22.20	-1948.69	-2228.45	2437.430	7110
10470	12.88	-5.25	22.22	-1946.20	-2225.06	2437.437	7110
10475	12.75	-4.62	22.23	-1946.48	-2226.00	2437.441	7110
10480	12.84	-5.33	22.18	-1946.62	-2226.17	2437.448	7110
10485	13.06	-5.24	22.16	-1947.73	-2226.60	2437.451	7110
10490	12.75	-4.80	22.17	-1947.94	-2226.40	2437.456	7110
10495	12.96	-5.46	22.11	-1947.82	-2226.86	2437.461	7110
10500	12.82	-4.69	22.13	-1948.50	-2229.34	2437.467	7110
10505	12.27	-4.99	22.23	-1947.41	-2226.96	2437.471	7110
10510	12.59	-4.69	22.30	-1948.55	-2226.21	2437.476	7110
10515	13.09	-5.16	22.21	-1947.94	-2226.19	2437.481	7110
10520	13.06	-4.76	22.20	-1948.08	-2226.25	2437.486	7110
10525	12.58	-4.95	22.29	-1946.32	-2224.99	2437.491	7110
10530	12.61	-4.74	22.25	-1947.07	-2225.12	2437.496	7110
10535	12.95	-4.72	22.18	-1947.30	-2224.37	2437.501	7110
10540	12.27	-4.94	22.33	-1945.19	-2222.70	2437.506	7110
10545	12.56	-5.23	22.31	-1946.00	-2223.81	2437.510	7110
10550	12.85	-5.11	22.23	-1947.43	-2223.97	2437.516	7110
10555	12.45	-5.32	22.27	-1947.77	-2223.31	2437.522	7110
10560	13.00	-4.78	22.24	-1947.68	-2224.44	2437.525	7110
10565	13.08	-5.20	22.18	-1946.89	-2224.51	2437.531	7110
10570	12.71	-5.18	22.18	-1946.95	-2225.50	2437.535	7110
10575	12.82	-4.36	22.26	-1946.99	-2224.29	2437.541	7110
10580	12.57	-4.90	22.35	-1944.76	-2221.60	2437.545	7110
10585	12.79	-5.19	22.23	-1945.89	-2223.39	2437.552	7110
10590	12.59	-4.99	22.27	-1946.89	-2223.32	2437.555	7110
10595	12.55	-4.86	22.21	-1948.95	-2225.32	2437.563	7110
10600	12.91	-4.71	22.26	-1948.56	-2225.01	2437.565	7110
10605	13.07	-4.98	22.19	-1947.57	-2224.58	2437.572	7110
10610	12.64	-5.02	22.26	-1947.25	-2225.16	2437.576	7110
10615	12.82	-4.96	22.22	-1948.17	-2224.03	2437.581	7110
10620	12.57	-4.78	22.29	-1947.64	-2223.93	2437.586	7110
10625	13.03	-4.79	22.25	-1946.10	-2222.94	2437.592	7110
10630	13.00	-5.00	22.22	-1945.50	-2222.66	2437.596	7110
10635	12.40	-4.86	22.32	-1944.75	-2222.51	2437.601	7110
10640	12.67	-5.25	22.20	-1944.78	-2224.48	2437.606	7110
10645	12.72	-4.98	22.22	-1945.34	-2224.04	2437.611	7110
10650	12.55	-5.06	22.25	-1944.78	-2223.43	2437.616	7110
10655	12.58	-4.92	22.27	-1944.45	-2224.17	2437.621	7110
10660	12.55	-5.13	22.27	-1944.75	-2223.95	2437.626	7110
10665	13.21	-5.00	22.22	-1945.67	-2224.71	2437.631	7110
10670	12.54	-4.86	22.28	-1945.34	-2224.16	2437.636	7110
10675	12.96	-4.97	22.27	-1944.90	-2223.99	2437.641	7110
10680	12.29	-5.09	22.35	-1945.55	-2222.50	2437.646	7110
10685	12.80	-4.78	22.37	-1945.39	-2222.32	2437.650	7110
10690	12.92	-5.18	22.32	-1944.14	-2222.30	2437.656	7110
10695	12.72	-5.44	22.24	-1945.56	-2224.72	2437.660	7110
10700	12.87	-4.49	22.30	-1946.45	-2225.79	2437.666	7110
10705	12.86	-5.00	22.30	-1944.72	-2223.14	2437.671	7110
10710	12.68	-4.61	22.32	-1944.84	-2222.74	2437.677	7110
10715	13.07	-4.90	22.30	-1944.15	-2220.63	2437.680	7110
10720	12.73	-5.29	22.29	-1944.24	-2223.04	2437.686	7110
10725	13.22	-5.21	22.13	-1946.00	-2225.66	2437.692	7110
10730	12.76	-5.22	22.15	-1947.14	-2226.59	2437.697	7110
10735	12.63	-5.24	22.08	-1948.93	-2227.52	2437.701	7110
10740	12.55	-5.45	22.05	-1949.81	-2229.59	2437.706	7110
10745	12.35	-4.65	22.11	-1951.27	-2231.39	2437.710	7110
10750	13.22	-4.69	22.08	-1949.20	-2227.71	2437.717	7110
10755	12.78	-5.13	22.12	-1948.67	-2226.24	2437.721	7110
10760	13.23	-4.29	22.16	-1948.37	-2226.71	2437.728	7110
10765	12.74	-4.99	22.23	-1947.36	-2224.81	2437.731	7110
10770	13.04	-4.60	22.30	-1946.03	-2224.58	2437.736	7110
10775	13.06	-5.10	22.28	-1945.47	-2223.61	2437.741	7110
10780	12.85	-4.91	22.37	-1945.91	-2224.08	2437.746	7110
10785	12.71	-4.83	22.27	-1947.21	-2224.88	2437.751	7110
10790	12.62	-4.80	22.30	-1946.57	-2223.43	2437.756	7110
10795	13.08	-5.40	22.22	-1946.86	-2224.29	2437.762	7110
10800	13.23	-4.55	22.22	-1947.34	-2224.93	2437.765	7110
10805	12.75	-4.97	22.27	-1946.14	-2223.47	2437.771	7110
10810	12.69	-5.01	22.31	-1945.79	-2222.25	2437.775	7110
10815	12.49	-5.30	22.30	-1946.30	-2223.49	2437.782	7110
10820	12.52	-4.46	22.33	-1945.88	-2222.60	2437.785	7110
10825	12.89	-5.03	22.34	-1943.51	-2220.51	2437.791	7110
10830	12.81	-5.11	22.30	-1943.37	-2220.89	2437.796	7110
10835	12.82	-4.93	22.34	-1943.46	-2221.51	2437.802	7110
10840	13.08	-5.19	22.31	-1943.92	-2221.91	2437.806	7110
10845	12.05	-5.38	22.32	-1945.88	-2224.17	2437.813	7110
10850	12.88	-4.89	22.22	-1946.66	-2224.43	2437.815	7110
10855	11.78	-4.99	22.36	-1946.21	-2221.72	2437.823	7110
10860	12.83	-5.02	22.25	-1946.90	-2223.16	2437.826	7110
10865	12.75	-5.25	22.14	-1947.68	-2225.46	2437.832	7110
10870	12.68	-4.78	22.18	-1948.04	-2225.83	2437.836	7110
10875	12.75	-4.67	22.17	-1948.56	-2226.77	2437.841	7110
10880	12.88	-4.60	22.27	-1947.49	-2225.32	2437.846	7110
10885	12.87	-4.86	22.27	-1944.49	-2222.78	2437.851	7110
10890	12.62	-4.96	22.29	-1943.96	-2223.04	2437.856	7110
10895	12.57	-4.83	22.37	-1943.16	-2221.45	2437.861	7110
10900	12.58	-5.35	22.38	-1944.12	-2222.99	2437.866	7110
10905	12.68	-4.93	22.35	-1945.39	-2223.42	2437.871	7110
10910	12.61	-4.91	22.32	-1945.31	-2222.97	2437.876	7110
10915	12.76	-4.81	22.30	-1944.64	-2221.73	2437.881	7110
10920	13.03	-4.94	22.34	-1942.93	-2220.86	2437.886	7110
10925	12.74	-4.66	22.36	-1942.87	-2220.63	2437.891	7110
10930	12.95	-5.61	22.27	-1942.22	-2221.10	2437.896	7110
10935	12.66	-5.66	22.14	-1945.29	-2226.53	2437.901	7110
10940	12.56	-4.94	22.17	-1946.90	-2228.70	2437.906	7110
10945	12.72	-4.97	22.15	-1947.67	-2227.98	2437.911	7110
10950	12.49	-4.66	22.19	-1947.39	-2228.32	2437.916	7110
10955	12.69	-4.45	22.27	-1945.79	-2225.20	2437.920	7110
10960	12.74	-5.50	22.31	-1944.36	-2223.19	2437.927	7110
10965	12.87	-5.27	22.22	-1946.06	-2225.14	2437.930	7110
10970	12.57	-5.17	22.19	-1947.96	-2226.51	2437.936	7110
10975	13.16	-4.85	22.18	-1949.03	-2226.75	2437.940	7110
10980	13.20	-5.12	22.13	-1948.37	-2225.55	2437.947	7110
10985	12.57	-5.21	22.15	-1949.44	-2226.37	2437.950	7110
10990	12.50	-4.65	22.18	-1949.63	-2227.39	2437.956	7110
10995	12.51	-4.47	22.29	-1947.27	-2225.55	2437.960	7110
11000	12.90	-4.90	22.31	-1945.18	-2223.14	2437.968	7110
11005	13.00	-5.25	22.27	-1945.77	-2223.97	2437.971	7110
11010	12.10	-4.59	22.36	-1946.22	-2224.27	2437.976	7110
11015	12.82	-4.92	22.31	-1944.52	-2223.09	2437.980	7110
11020	13.12	-5.12	22.31	-1944.14	-2222.64	2437.988	7110
11025	12.80	-4.93	22.34	-1944.09	-2223.06	2437.991	7110
11030	12.74	-4.86	22.33	-1943.80	-2221.82	2437.997	7110
11035	12.84	-5.47	22.23	-1944.22	-2222.71	2438.001	7110
11040	12.59	-5.32	22.25	-1945.57	-2225.05	2438.007	7110
11045	12.94	-5.23	22.19	-1946.80	-2226.75	2438.010	7110
11050	12.59	-5.08	22.14	-1948.94	-2228.93	2438.017	7110
11055	12.79	-4.49	22.18	-1948.74	-2228.61	2438.021	7110
11060	12.61	-4.99	22.25	-1947.20	-2226.74	2438.026	7110
11065	12.77	-4.97	22.23	-1946.90	-2226.04	2438.031	7110
11070	12.85	-5.24	22.14	-1947.91	-2227.64	2438.036	7110
11075	12.51	-4.92	22.17	-1948.94	-2229.16	2438.041	7110
11080	12.46	-4.94	22.19	-1948.80	-2229.43	2438.046	7110
11085	12.90	-5.06	22.07	-1950.13	-2230.03	2438.051	7110
11090	12.69	-4.85	22.12	-1949.74	-2229.14	2438.056	7110
11095	12.52	-4.20	22.24	-1948.88	-2227.94	2438.062	7110
11100	12.71	-5.14	22.21	-1946.77	-2226.24	2438.066	7110
11105	12.92	-4.94	22.22	-1946.46	-2226.48	2438.071	7110
11110	12.27	-5.25	22.23	-1947.46	-2227.00	2438.076	7110
11115	13.20	-4.63	22.18	-1948.42	-2228.41	2438.081	7110
11120	12.36	-4.80	22.25	-1947.22	-2226.29	2438.085	7110
11125	13.08	-4.83	22.20	-1948.08	-2225.44	2438.093	7110
11130	13.13	-4.72	22.18	-1947.06	-2224.88	2438.095	7110
11135	12.72	-4.93	22.32	-1945.32	-2224.48	2438.101	7110
11140	12.66	-5.37	22.26	-1945.42	-2225.63	2438.105	7110
11145	12.93	-5.08	22.22	-1946.19	-2226.95	2438.111	7110
11150	12.93	-5.05	22.17	-1947.26	-2227.14	2438.116	7110
11155	12.96	-4.70	22.19	-1947.65	-2228.04	2438.123	7110
11160	12.35	-4.73	22.27	-1948.00	-2228.04	2438.126	7110
11165	12.54	-4.97	22.34	-1946.06	-2225.05	2438.131	7110
11170	13.03	-4.94	22.30	-1945.60	-2224.05	2438.135	7110
11175	12.50	-5.06	22.32	-1944.84	-2225.58	2438.142	7110
11180	12.61	-5.34	22.24	-1946.35	-2226.81	2438.146	7110
11185	13.26	-4.50	22.14	-1948.54	-2228.03	2438.153	7110
11190	12.90	-4.33	22.22	-1947.85	-2227.18	2438.156	7110
11195	12.52	-5.12	22.35	-1945.18	-2223.24	2438.161	7110
11200	12.57	-5.12	22.35	-1945.73	-2222.97	2438.166	7110
11205	12.92	-4.77	22.26	-1947.48	-2225.64	2438.173	7110
11210	12.67	-5.10	22.23	-1948.07	-2225.90	2438.176	7110
11215	12.73	-4.57	22.21	-1948.43	-2227.13	2438.181	7110
11220	12.71	-5.08	22.22	-1948.27	-2226.24	2438.186	7110
11225	12.61	-5.02	22.22	-1949.01	-2227.17	2438.191	7110
11230	12.70	-4.78	22.22	-1948.77	-2226.58	2438.196	7110
11235	12.91	-4.66	22.23	-1947.36	-2224.93	2438.201	7110
11240	13.05	-5.25	22.25	-1945.79	-2223.60	2438.207	7110
11245	12.74	-4.85	22.25	-1947.37	-2225.07	2438.211	7110
11250	12.29	-5.24	22.30	-1946.48	-2224.80	2438.216	7110
11255	13.01	-4.92	22.26	-1947.42	-2226.15	2438.221	7110
11260	12.76	-5.21	22.22	-1948.04	-2226.22	2438.226	7110
11265	12.47	-4.27	22.31	-1948.18	-2225.81	2438.230	7110
11270	12.86	-5.02	22.23	-1946.64	-2223.64	2438.236	7110
11275	13.35	-4.83	22.15	-1947.37	-2224.30	2438.240	7110
11280	12.63	-5.16	22.19	-1946.85	-2223.95	2438.246	7110
11285	12.56	-5.19	22.18	-1947.15	-2224.99	2438.250	7110
11290	12.69	-5.01	22.17	-1947.36	-2225.35	2438.257	7110
11295	12.77	-4.64	22.21	-1946.38	-2224.88	2438.260	7110
11300	12.47	-4.90	22.26	-1945.05	-2224.09	2438.267	7110
11305	12.49	-4.92	22.30	-1944.09	-2223.49	2438.271	7110
11310	12.48	-5.10	22.26	-1945.75	-2223.89	2438.278	7110
11315	12.94	-4.99	22.22	-1946.39	-2224.18	2438.280	7110
11320	12.47	-4.97	22.29	-1945.52	-2224.49	2438.287	7110
11325	12.56	-4.87	22.27	-1945.57	-2223.84	2438.291	7110
11330	12.20	-4.76	22.33	-1946.03	-2224.75	2438.298	7110
11335	13.03	-4.68	22.27	-1945.10	-2223.65	2438.301	7110
11340	12.41	-5.14	22.31	-1943.72	-2222.63	2438.307	7110
11345	12.55	-5.18	22.29	-1944.93	-2224.29	2438.311	7110
11350	12.18	-5.18	22.26	-1946.50	-2225.55	2438.317	7110
11355	12.62	-4.79	22.23	-1946.81	-2225.81	2438.321	7110
11360	12.46	-5.32	22.26	-1946.61	-2226.58	2438.326	7110
11365	12.65	-4.82	22.24	-1948.02	-2227.45	2438.331	7110
11370	13.02	-5.32	22.16	-1947.87	-2226.80	2438.336	7110
11375	12.58	-5.18	22.15	-1949.31	-2229.36	2438.342	7110
11380	12.94	-5.27	22.10	-1950.31	-2230.36	2438.346	7110
11385	12.87	-4.93	22.13	-1950.93	-2231.43	2438.351	7110
11390	12.77	-4.79	22.15	-1950.34	-2230.40	2438.356	7110
11395	12.58	-4.91	22.15	-1949.69	-2229.10	2438.361	7110
11400	12.87	-4.75	22.18	-1949.15	-2230.01	2438.365	7110
11405	12.79	-4.69	22.24	-1947.98	-2227.89	2438.372	7110
11410	12.84	-4.79	22.24	-1947.31	-2225.81	2438.375	7110
11415	12.42	-5.31	22.24	-1947.79	-2226.85	2438.381	7110
11420	13.09	-4.92	22.19	-1948.10	-2228.76	2438.385	7110
11425	12.71	-5.26	22.22	-1947.75	-2227.02	2438.392	7110
11430	12.76	-5.02	22.21	-1948.34	-2227.08	2438.396	7110
11435	12.67	-4.80	22.25	-1947.59	-2226.00	2438.401	7110
11440	13.18	-4.57	22.24	-1946.70	-2224.91	2438.406	7110
11445	13.03	-4.89	22.20	-1945.66	-2224.44	2438.412	7110
11450	12.37	-5.24	22.22	-1945.94	-2226.35	2438.416	7110
11455	12.39	-4.73	22.25	-1947.20	-2227.27	2438.422	7110
11460	12.63	-5.18	22.21	-1946.72	-2227.02	2438.426	7110
11465	13.04	-5.18	22.16	-1947.85	-2228.69	2438.431	7110
11470	12.82	-4.62	22.17	-1949.31	-2229.35	2438.436	7110
11475	12.97	-5.15	22.12	-1948.39	-2228.24	2438.441	7110
11480	12.31	-4.78	22.21	-1949.22	-2228.42	2438.446	7110
11485	13.13	-4.84	22.19	-1947.76	-2227.05	2438.451	7110
11490	13.09	-5.16	22.19	-1946.79	-2225.91	2438.456	7110
11495	12.94	-4.96	22.17	-1947.51	-2226.74	2438.461	7110
11500	12.90	-5.08	22.19	-1947.66	-2225.70	2438.466	7110
11505	12.53	-5.18	22.21	-1947.92	-2226.92	2438.471	7110
11510	12.55	-5.13	22.18	-1947.96	-2227.00	2438.476	7110
11515	12.73	-5.11	22.14	-1948.20	-2227.62	2438.481	7110
11520	12.70	-4.88	22.17	-1949.18	-2228.52	2438.487	7110
11525	12.81	-4.79	22.18	-1948.56	-2228.25	2438.490	7110
11530	13.06	-4.96	22.12	-1948.43	-2227.94	2438.496	7110
11535	12.65	-4.74	22.14	-1948.44	-2227.57	2438.500	7110
11540	12.27	-5.11	22.30	-1944.49	-2223.77	2438.507	7110
11545	12.79	-4.91	22.29	-1944.31	-2223.93	2438.510	7110
11550	12.52	-5.34	22.25	-1945.33	-2224.50	2438.516	7110
11555	12.76	-5.06	22.22	-1946.46	-2226.86	2438.521	7110
11560	12.35	-4.39	22.31	-1947.42	-2227.48	2438.528	7110
11565	12.90	-5.12	22.20	-1946.43	-2227.58	2438.530	7110
11570	12.75	-4.76	22.20	-1947.39	-2228.62	2438.537	7110
11575	12.59	-5.00	22.22	-1946.52	-2226.40	2438.541	7110
11580	14.14	-4.72	22.07	-1947.65	-2225.43	2438.548	7110
11585	12.69	-5.24	22.21	-1947.95	-2225.96	2438.551	7110
11590	12.94	-5.02	22.19	-1948.78	-2225.90	2438.556	7110
11595	12.55	-4.73	22.21	-1948.51	-2226.44	2438.561	7110
11600	12.60	-4.88	22.23	-1947.39	-2224.55	2438.567	7110
11605	12.35	-4.60	22.30	-1946.34	-2224.10	2438.571	7110
11610	12.74	-4.98	22.28	-1944.88	-2223.25	2438.575	7110
11615	12.69	-4.85	22.34	-1944.39	-2223.96	2438.582	7110
11620	12.45	-4.83	22.42	-1944.12	-2224.41	2438.586	7110
11625	12.95	-5.26	22.30	-1945.12	-2224.70	2438.591	7110
11630	12.79	-5.39	22.21	-1946.72	-2224.93	2438.596	7110
11635	12.95	-4.73	22.17	-1948.34	-2226.90	2438.601	7110
11640	12.59	-4.78	22.23	-1947.36	-2225.15	2438.605	7110
11645	12.95	-5.23	22.15	-1948.28	-2226.28	2438.611	7110
11650	12.93	-4.81	22.13	-1949.13	-2227.24	2438.615	7110
11655	12.97	-4.87	22.14	-1948.27	-2227.08	2438.622	7110
11660	12.57	-4.97	22.19	-1947.82	-2225.31	2438.625	7110
11665	12.78	-5.14	22.23	-1947.59	-2225.91	2438.631	7110
11670	13.14	-4.63	22.16	-1947.96	-2227.08	2438.635	7110
11675	12.56	-5.40	22.18	-1947.44	-2226.19	2438.643	7110
11680	12.67	-5.35	22.11	-1947.85	-2227.29	2438.646	7110
11685	12.61	-4.52	22.12	-1949.30	-2228.11	2438.651	7110
11690	12.83	-5.13	22.13	-1947.84	-2225.96	2438.655	7110
11695	12.39	-4.33	22.23	-1946.80	-2225.33	2438.662	7110
11700	12.70	-5.15	22.21	-1945.38	-2223.84	2438.666	7110
11705	12.76	-5.43	22.06	-1946.94	-2227.66	2438.672	7110
11710	12.33	-4.64	22.11	-1947.70	-2228.78	2438.676	7110
11715	12.01	-4.55	22.26	-1947.51	-2226.75	2438.683	7110
11720	12.29	-4.77	22.19	-1948.11	-2227.23	2438.686	7110
11725	13.04	-5.16	22.27	-1946.12	-2224.74	2438.691	7110
11730	12.89	-5.21	22.23	-1946.99	-2225.38	2438.696	7110
11735	12.90	-4.85	22.25	-1946.72	-2225.63	2438.701	7110
11740	12.92	-5.18	22.24	-1947.04	-2225.71	2438.706	7110
11745	12.67	-4.88	22.25	-1948.26	-2226.65	2438.711	7110
11750	12.81	-4.96	22.22	-1947.73	-2226.51	2438.716	7110
11755	12.88	-4.86	22.22	-1948.26	-2226.94	2438.721	7110
11760	13.11	-4.84	22.19	-1948.15	-2225.32	2438.726	7110
11765	12.76	-5.25	22.23	-1948.11	-2225.20	2438.731	7110
11770	12.84	-4.95	22.20	-1948.21	-2226.39	2438.736	7110
11775	12.84	-4.59	22.23	-1947.85	-2226.26	2438.740	7110
11780	13.33	-5.41	22.18	-1945.31	-2223.70	2438.747	7110
11785	12.84	-5.03	22.23	-1946.34	-2225.23	2438.750	7110
11790	12.74	-4.58	22.25	-1946.20	-2224.61	2438.756	7110
11795	12.77	-5.34	22.25	-1944.40	-2222.29	2438.760	7110
11800	12.71	-5.13	22.24	-1946.06	-2223.83	2438.766	7110
11805	12.90	-5.14	22.20	-1947.03	-2224.95	2438.771	7110
11810	13.11	-5.22	22.11	-1948.36	-2226.32	2438.776	7110
11815	12.59	-4.82	22.15	-1949.29	-2226.27	2438.780	7110
11820	12.75	-4.72	22.19	-1949.13	-2226.74	2438.787	7110
11825	12.38	-5.01	22.19	-1949.38	-2227.15	2438.791	7110
11830	12.84	-4.89	22.22	-1949.47	-2226.78	2438.797	7110
11835	12.69	-5.17	22.15	-1950.05	-2227.70	2438.801	7110
11840	12.29	-4.73	22.25	-1949.64	-2226.88	2438.806	7110
11845	12.41	-4.99	22.29	-1948.64	-2226.50	2438.811	7110
11850	12.53	-4.95	22.32	-1947.88	-2225.72	2438.816	7110
11855	12.71	-4.90	22.31	-1947.91	-2226.02	2438.821	7110
11860	13.03	-5.25	22.23	-1947.66	-2225.85	2438.828	7110
11865	12.84	-4.80	22.30	-1947.27	-2226.06	2438.831	7110
11870	12.93	-5.19	22.23	-1947.56	-2226.06	2438.836	7110
11875	13.01	-5.20	22.13	-1949.55	-2227.78	2438.841	7110
11880	12.46	-4.74	22.20	-1950.48	-2228.11	2438.846	7110
11885	12.71	-4.74	22.22	-1949.09	-2227.14	2438.851	7110
11890	12.71	-5.11	22.25	-1948.35	-2226.81	2438.856	7110
11895	12.98	-4.69	22.20	-1949.21	-2226.57	2438.861	7110
11900	12.69	-4.53	22.30	-1947.43	-2224.60	2438.866	7110
11905	12.64	-4.71	22.32	-1945.51	-2223.92	2438.872	7110
11910	12.63	-4.98	22.34	-1944.39	-2222.75	2438.875	7110
11915	12.87	-5.60	22.22	-1945.49	-2224.50	2438.881	7110
11920	12.93	-5.08	22.16	-1948.00	-2228.09	2438.885	7110
11925	12.87	-4.88	22.21	-1947.68	-2226.48	2438.892	7110
11930	13.01	-4.87	22.18	-1947.29	-2226.15	2438.895	7110
11935	12.47	-5.11	22.29	-1945.88	-2224.58	2438.901	7110
11940	12.99	-5.07	22.24	-1946.70	-2225.33	2438.905	7110
11945	12.74	-4.64	22.25	-1947.15	-2225.00	2438.911	7110
11950	12.48	-4.82	22.29	-1945.54	-2224.30	2438.916	7110
11955	12.25	-5.52	22.23	-1945.40	-2225.11	2438.922	7110
11960	12.79	-5.03	22.17	-1946.87	-2227.06	2438.926	7110
11965	12.74	-5.04	22.17	-1947.27	-2227.14	2438.931	7110
11970	12.48	-5.14	22.17	-1947.83	-2227.81	2438.936	7110
11975	12.63	-4.71	22.18	-1947.76	-2228.12	2438.941	7110
11980	12.59	-5.07	22.19	-1947.14	-2226.77	2438.946	7110
11985	13.01	-5.39	22.17	-1946.91	-2225.65	2438.952	7110
11990	12.61	-4.91	22.17	-1947.58	-2227.36	2438.956	7110
11995	13.34	-4.87	22.15	-1947.45	-2226.34	2438.961	7110
12000	12.79	-5.00	22.18	-1947.30	-2226.24	2438.966	7110
12005	12.50	-5.10	22.22	-1946.45	-2225.86	2438.971	7110
12010	12.68	-5.19	22.18	-1946.72	-2226.53	2438.976	7110
12015	12.48	-5.09	22.18	-1948.18	-2226.71	2438.981	7110
12020	12.75	-4.73	22.25	-1947.48	-2226.29	2438.986	7110
12025	12.78	-5.05	22.21	-1947.46	-2226.14	2438.991	7110
12030	12.43	-4.91	22.20	-1948.48	-2227.05	2438.997	7110
12035	12.48	-4.85	22.30	-1946.48	-2225.39	2439.001	7110
12040	12.83	-5.07	22.24	-1945.98	-2225.58	2439.006	7110
12045	12.57	-5.07	22.26	-1946.49	-2226.27	2439.010	7110
12050	13.27	-4.59	22.23	-1946.53	-2225.79	2439.016	7110
12055	12.71	-4.83	22.33	-1945.65	-2223.14	2439.021	7110
12060	13.11	-5.16	22.27	-1945.54	-2222.72	2439.027	7110
12065	12.94	-5.41	22.20	-1946.65	-2224.73	2439.031	7110
12070	12.87	-5.07	22.19	-1948.24	-2225.66	2439.037	7110
12075	12.60	-4.95	22.18	-1948.71	-2226.65	2439.040	7110
12080	12.73	-4.86	22.18	-1948.74	-2227.87	2439.046	7110
12085	12.90	-4.99	22.16	-1947.99	-2225.34	2439.051	7110
12090	12.77	-4.68	22.24	-1948.01	-2224.87	2439.056	7110
12095	12.76	-4.77	22.27	-1946.43	-2223.59	2439.061	7110
12100	13.06	-5.39	22.21	-1947.03	-2225.02	2439.066	7110
12105	12.74	-5.17	22.19	-1948.55	-2227.04	2439.071	7110
12110	12.96	-4.95	22.16	-1948.38	-2226.57	2439.076	7110
12115	12.69	-4.80	22.17	-1948.16	-2226.60	2439.081	7110
12120	13.08	-4.71	22.26	-1944.93	-2223.13	2439.088	7110
12125	12.94	-5.01	22.26	-1944.66	-2222.90	2439.091	7110
12130	12.93	-4.99	22.26	-1945.51	-2224.68	2439.096	7110
12135	12.33	-4.97	22.26	-1946.18	-2224.77	2439.101	7110
12140	12.44	-4.63	22.34	-1943.71	-2222.86	2439.107	7110
12145	12.43	-5.06	22.37	-1943.30	-2222.14	2439.111	7110
12150	12.81	-5.04	22.31	-1942.51	-2222.41	2439.117	7110
12155	12.63	-5.22	22.27	-1943.25	-2223.11	2439.121	7110
12160	11.83	-5.28	22.41	-1943.79	-2223.48	2439.128	7110
12165	12.77	-5.19	22.23	-1945.19	-2225.48	2439.131	7110
12170	12.62	-5.45	22.19	-1946.06	-2225.63	2439.136	7110
12175	12.38	-4.94	22.17	-1947.82	-2227.50	2439.141	7110
12180	12.97	-5.38	22.16	-1947.16	-2225.93	2439.146	7110
12185	12.47	-4.78	22.24	-1947.82	-2226.97	2439.151	7110
12190	12.57	-5.27	22.16	-1947.90	-2226.42	2439.156	7110
12195	12.38	-4.85	22.26	-1947.71	-2226.75	2439.161	7110
12200	12.70	-4.85	22.26	-1946.89	-2225.50	2439.166	7110
12205	12.68	-5.05	22.24	-1946.66	-2226.55	2439.170	7110
12210	13.09	-5.03	22.21	-1947.29	-2227.09	2439.176	7110
12215	12.78	-4.76	22.23	-1947.15	-2226.45	2439.182	7110
12220	12.90	-4.82	22.25	-1946.14	-2224.42	2439.186	7110
12225	12.91	-5.06	22.21	-1946.19	-2224.13	2439.190	7110
12230	12.55	-5.04	22.24	-1945.70	-2224.85	2439.195	7110
12235	12.61	-5.30	22.18	-1946.80	-2226.29	2439.201	7110
12240	12.95	-4.67	22.16	-1947.19	-2227.72	2439.206	7110
12245	12.91	-4.97	22.20	-1945.02	-2224.28	2439.211	7110
12250	12.76	-4.58	22.28	-1944.63	-2223.06	2439.216	7110
12255	12.93	-4.99	22.28	-1943.60	-2223.41	2439.222	7110
12260	12.77	-5.73	22.23	-1944.69	-2224.55	2439.225	7110
12265	12.48	-4.97	22.18	-1947.84	-2226.34	2439.231	7110
12270	12.81	-4.89	22.15	-1948.31	-2226.17	2439.235	7110
12275	12.92	-4.96	22.14	-1947.75	-2224.82	2439.241	7110
12280	12.68	-4.84	22.22	-1946.94	-2224.97	2439.246	7110
12285	12.96	-4.58	22.18	-1946.79	-2224.88	2439.253	7110
12290	12.98	-4.82	22.22	-1946.10	-2223.44	2439.256	7110
12295	12.62	-5.20	22.23	-1945.32	-2224.06	2439.261	7110
12300	12.47	-4.85	22.28	-1944.97	-2223.86	2439.266	7110
12305	12.22	-5.02	22.35	-1943.96	-2223.76	2439.271	7110
12310	12.62	-5.00	22.34	-1944.07	-2222.66	2439.276	7110
12315	12.58	-5.14	22.26	-1945.22	-2224.65	2439.283	7110
12320	12.44	-4.54	22.38	-1945.02	-2224.52	2439.286	7110
12325	13.31	-5.17	22.21	-1944.32	-2222.79	2439.292	7110
12330	13.09	-4.68	22.24	-1944.98	-2222.84	2439.295	7110
12335	12.47	-4.95	22.34	-1943.25	-2222.08	2439.301	7110
12340	12.82	-5.25	22.32	-1943.51	-2221.86	2439.306	7110
12345	12.29	-5.15	22.24	-1945.21	-2224.49	2439.311	7110
12350	12.47	-4.70	22.31	-1945.67	-2224.24	2439.316	7110
12355	12.73	-4.69	22.38	-1944.21	-2221.94	2439.321	7110
12360	12.63	-5.06	22.41	-1943.07	-2220.96	2439.326	7110
12365	12.89	-5.43	22.33	-1943.77	-2222.65	2439.331	7110
12370	12.80	-5.17	22.26	-1946.42	-2226.04	2439.337	7110
12375	12.07	-5.15	22.36	-1946.48	-2226.29	2439.340	7110
12380	12.75	-4.91	22.19	-1947.98	-2226.74	2439.346	7110
12385	12.54	-4.95	22.21	-1948.16	-2226.94	2439.350	7110
12390	12.58	-4.90	22.22	-1948.16	-2227.61	2439.356	7110
12395	12.72	-5.36	22.19	-1948.27	-2228.08	2439.360	7110
12400	12.85	-4.86	22.25	-1948.00	-2228.50	2439.366	7110
12405	12.78	-4.93	22.21	-1948.30	-2227.68	2439.371	7110
12410	12.68	-4.71	22.20	-1947.29	-2226.22	2439.378	7110
12415	12.84	-4.91	22.25	-1946.73	-2225.22	2439.381	7110
12420	12.21	-5.41	22.26	-1946.97	-2225.68	2439.387	7110
12425	12.78	-5.07	22.25	-1947.11	-2226.35	2439.391	7110
12430	12.81	-5.11	22.24	-1947.42	-2226.65	2439.396	7110
12435	12.70	-5.03	22.19	-1947.43	-2227.12	2439.401	7110
12440	12.25	-6.51	22.20	-1946.90	-2227.50	2439.408	7110
12445	12.97	-4.96	22.20	-1948.52	-2229.26	2439.411	7110
12450	12.88	-5.29	22.13	-1949.18	-2228.95	2439.417	7110
12455	12.82	-4.97	22.11	-1950.19	-2229.96	2439.420	7110
12460	12.54	-4.26	22.18	-1952.47	-2231.96	2439.428	7110
12465	12.78	-4.52	22.15	-1950.92	-2230.67	2439.431	7110
12470	12.58	-4.64	22.26	-1948.10	-2227.60	2439.437	7110
12475	12.67	-4.96	22.31	-1946.91	-2226.26	2439.441	7110
12480	12.80	-5.25	22.27	-1947.14	-2226.62	2439.446	7110
12485	12.79	-5.06	22.23	-1947.96	-2227.96	2439.451	7110
12490	12.82	-5.32	22.16	-1949.00	-2229.55	2439.456	7110
12495	12.31	-4.78	22.27	-1948.84	-2228.79	2439.461	7110
12500	12.69	-5.03	22.23	-1948.93	-2228.16	2439.465	7110
12505	12.91	-5.54	22.06	-1950.69	-2230.14	2439.472	7110
12510	12.82	-4.78	22.10	-1950.82	-2230.95	2439.476	7110
12515	12.80	-4.74	22.16	-1950.99	-2230.68	2439.481	7110
12520	12.56	-5.12	22.15	-1950.89	-2229.56	2439.485	7110
12525	12.81	-4.67	22.17	-1950.97	-2230.10	2439.491	7110
12530	12.84	-5.08	22.18	-1950.24	-2228.91	2439.496	7110
12535	12.83	-4.61	22.30	-1947.98	-2226.37	2439.501	7110
12540	12.75	-4.90	22.35	-1946.33	-2224.74	2439.505	7110
12545	12.97	-5.21	22.30	-1946.65	-2224.90	2439.511	7110
12550	12.60	-4.70	22.38	-1946.88	-2224.83	2439.515	7110
12555	12.79	-5.45	22.27	-1946.06	-2225.11	2439.522	7110
12560	12.73	-5.55	22.17	-1948.00	-2226.62	2439.525	7110
12565	12.30	-5.04	22.21	-1949.85	-2228.53	2439.531	7110
12570	12.88	-4.76	22.15	-1949.25	-2228.26	2439.536	7110
12575	12.67	-5.29	22.23	-1946.92	-2225.46	2439.542	7110
12580	12.67	-5.28	22.18	-1948.30	-2227.94	2439.546	7110
12585	12.81	-5.10	22.13	-1949.52	-2228.88	2439.551	7110
12590	12.86	-4.99	22.09	-1950.97	-2229.73	2439.556	7110
12595	12.63	-4.44	22.20	-1949.86	-2227.14	2439.562	7110
12600	13.01	-5.05	22.21	-1947.55	-2225.88	2439.565	7110
12605	12.61	-5.01	22.24	-1946.57	-2225.34	2439.572	7110
12610	12.71	-5.03	22.19	-1947.52	-2227.41	2439.576	7110
12615	12.98	-5.20	22.21	-1947.05	-2226.32	2439.581	7110
12620	12.80	-5.22	22.16	-1947.81	-2226.15	2439.586	7110
12625	12.46	-4.74	22.22	-1948.77	-2226.94	2439.591	7110
12630	12.50	-4.83	22.30	-1946.23	-2225.56	2439.596	7110
12635	12.82	-4.95	22.25	-1946.70	-2225.81	2439.601	7110
12640	13.04	-4.89	22.26	-1947.04	-2223.77	2439.607	7110
12645	12.38	-5.07	22.31	-1946.47	-2224.36	2439.611	7110
12650	12.86	-4.94	22.26	-1945.94	-2224.83	2439.616	7110
12655	12.45	-4.90	22.28	-1945.73	-2224.92	2439.621	7110
12660	13.09	-4.99	22.25	-1945.63	-2225.91	2439.626	7110
12665	12.41	-4.92	22.36	-1945.82	-2224.55	2439.631	7110
12670	12.76	-5.24	22.24	-1946.76	-2225.42	2439.636	7110
12675	12.61	-4.76	22.24	-1948.16	-2226.42	2439.641	7110
12680	12.95	-4.72	22.29	-1947.36	-2223.84	2439.646	7110
12685	12.48	-5.25	22.28	-1945.63	-2222.58	2439.651	7110
12690	12.47	-4.95	22.32	-1946.22	-2224.23	2439.655	7110
12695	12.56	-4.76	22.40	-1945.77	-2223.23	2439.660	7110
12700	12.83	-5.06	22.32	-1945.54	-2222.12	2439.666	7110
12705	12.93	-5.02	22.29	-1945.64	-2222.09	2439.670	7110
12710	12.67	-5.33	22.31	-1946.29	-2222.86	2439.676	7110
12715	12.66	-5.21	22.27	-1948.09	-2223.69	2439.681	7110
12720	13.02	-4.69	22.21	-1949.30	-2224.90	2439.686	7110
12725	12.77	-5.10	22.25	-1948.48	-2224.38	2439.690	7110
12730	12.83	-5.02	22.21	-1948.86	-2225.64	2439.697	7110
12735	12.50	-4.88	22.28	-1948.07	-2225.11	2439.701	7110
12740	12.88	-5.12	22.31	-1946.98	-2223.77	2439.708	7110
12745	12.81	-4.91	22.25	-1947.38	-2224.47	2439.710	7110
12750	13.26	-4.99	22.21	-1946.87	-2223.81	2439.717	7110
12755	12.77	-4.80	22.26	-1946.63	-2222.55	2439.721	7110
12760	13.65	-4.57	22.32	-1945.24	-2223.25	2439.728	7110
12765	12.60	-4.93	22.33	-1944.54	-2221.93	2439.731	7110
12770	12.74	-5.17	22.35	-1944.65	-2222.93	2439.737	7110
12775	12.74	-4.78	22.33	-1945.68	-2222.99	2439.740	7110
12780	12.87	-4.81	22.31	-1944.05	-2221.92	2439.747	7110
12785	12.64	-5.20	22.37	-1943.87	-2220.75	2439.751	7110
12790	13.19	-5.04	22.28	-1945.15	-2222.27	2439.756	7110
12795	12.92	-4.76	22.33	-1944.56	-2221.20	2439.760	7110
12800	12.82	-5.54	22.29	-1944.23	-2221.68	2439.766	7110
12805	12.64	-5.13	22.21	-1946.39	-2225.07	2439.771	7110
12810	12.45	-4.98	22.21	-1947.14	-2225.70	2439.776	7110
12815	12.75	-5.06	22.22	-1947.54	-2225.47	2439.781	7110
12820	12.56	-4.89	22.23	-1947.81	-2226.24	2439.786	7110
12825	12.73	-5.24	22.19	-1947.71	-2225.45	2439.791	7110
12830	12.65	-4.79	22.22	-1948.03	-2224.71	2439.795	7110
12835	12.91	-4.85	22.26	-1947.02	-2224.24	2439.801	7110
12840	12.80	-4.90	22.26	-1945.54	-2222.66	2439.805	7110
12845	12.86	-4.76	22.32	-1945.84	-2222.68	2439.811	7110
12850	12.71	-5.26	22.28	-1944.92	-2220.79	2439.815	7110
12855	12.28	-4.86	22.37	-1946.30	-2222.59	2439.822	7110
12860	12.69	-4.84	22.30	-1945.43	-2222.63	2439.826	7110
12865	12.79	-4.75	22.31	-1944.80	-2221.99	2439.829	7110
12870	12.57	-5.25	22.30	-1945.49	-2221.77	2439.836	7110
12875	13.08	-4.86	22.23	-1946.70	-2222.72	2439.841	7110
12880	12.59	-5.27	22.32	-1945.68	-2222.14	2439.847	7110
12885	12.54	-5.29	22.24	-1947.32	-2224.06	2439.851	7110
12890	12.06	-5.20	22.19	-1948.18	-2226.05	2439.858	7110
12895	13.09	-4.93	22.15	-1947.66	-2225.06	2439.861	7110
12900	12.70	-4.93	22.26	-1946.95	-2223.36	2439.865	7110
12905	12.22	-4.93	22.29	-1947.65	-2223.85	2439.872	7110
12910	12.75	-5.13	22.22	-1947.95	-2224.48	2439.876	7110
12915	12.94	-4.71	22.16	-1948.31	-2224.05	2439.881	7110
12920	12.88	-4.68	22.19	-1948.04	-2224.12	2439.887	7110
12925	12.59	-4.86	22.22	-1946.76	-2223.59	2439.891	7110
12930	12.61	-5.01	22.32	-1945.36	-2222.16	2439.897	7110
[truncated: 78,185 more rows]
