# Supplementary material for: Structural characterization of the saxitoxin-targeting APTSTX1 aptamer using optical tweezers and molecular dynamics simulations
Source: PLoS One. 2019 Nov 7;14(11):e0222468. doi: 10.1371/journal.pone.0222468 (PMC6837747; doi:10.1371/journal.pone.0222468)
Supplement: S2 File — Data repository, aptamer under magnesium. (ZIP) [file pone.0222468.s006.zip › Mg/Mg/September/290915/1econt5COM.txt]

Instrument name = Christians toy
*****Calibration values *****
TrapA Temperature Fudge	-0.400000
TrapB Temperature Fudge	-1.550000
TrapA Force Sensitivity	0.025700	0.026000	0.032000
TrapB Force Sensitivity	0.026200	0.027400	0.032000
TrapA Lever Sensitivity	15000.000000	14500.000000	0.000000
TrapB Lever Sensitivity	15200.000000	14500.000000	0.000000
Motor Threshold	20	20	20
*****Initial Preference Settings*****
ForceRateDiv	1
ForceGain	32
PosRateDivA	3
PosRateDivB	3
PositionGainA	32
PositionGainB	32
GotoSpeedX	9
GotoSpeedY	9
GotoSpeedZ	4
MaxDataFileSize	10000000
HopDistance	2
*CycleCount/n____	1
*A_PsdX__________	0
*A_PsdY__________	0
*A_PsdSum________	0
*A_Iris__________	0
*A_LeverX________	0
*A_LeverY________	0
*A_LeverSum______	0
*B_PsdX__________	0
*B_PsdY__________	0
*B_PsdSum________	0
*B_Iris__________	0
*B_LeverX________	0
*B_LeverY________	0
*B_LeverSum______	0
*A_Temperature___	0
*B_Temperature___	0
*X_force_________	1
*Y_force_________	1
*Z_force_________	1
*Tension_________	0
*A_dist-X________	0
*A_dist-Y________	1
*B_dist-X________	0
*B_dist-Y________	1
*Motor_X_________	0
*Motor_Y_________	0
*Motor_Z_________	0
*MotorVel_X______	0
*MotorVel_Y______	0
*MotorVel_Z______	0
*A_trapPIC_Err___	0
*B_trapPIC_Err___	0
*comPIC_Err______	0
*A_CycleCount____	0
*B_CycleCount____	0
*Motor_CycleCount	0
*time(sec)_______	1
*Status__________	1
*Null____________	0
samples/line_HI	400
samples/line_LO	20
goto0	8388608	8388608	8388608
goto1	8387389	8384692	8389074
goto2	8419563	8410568	8388131
goto3	8422830	8353240	8389507
goto4	8422772	8353948	8399333
goto5	8388608	8388608	8388608
goto6	8388608	8388608	8388608
goto7	8388608	8388608	8388608
goto8	8388608	8388608	8388608
goto9	8388608	8388608	8388608
yourXYZint	123	456	789
MaxForceP1	25.000000
MinForceP1	2.000000
PullRateP1	100.000000
refoldTime1	0.000000
unfoldTime1	0.000000
MaxForceP2	75.000000
MinForceP2	2.000000
PullRateP2	1000.000000
refoldTime2	0.000000
unfoldTime2	0.000000
MaxForceP3	10.000000
MinForceP3	-10.000000
PullRateP3	1.000000
refoldTime3	2.000000
unfoldTime3	2.000000
constForce1	5.000000
constForce2	28.000000
yourFloat	1.234000
yourXYZfloat	1.000000	2.000000	3.000000
*****End Initial Preference Settings*****

Zero-Force Offsets (pN)  16.133379	-4.768074	-51.728146
0	trapA_Empty_PSD_Sum = 0
        trapB_Empty_PSD_Sum = 0
        trapA_Empty_Iris = 0
        trapB_Empty_Iris = 0
        trapA_Full_PSD_Sum = 18067
        trapB_Full_PSD_Sum = 18896
        trapA_Full_Iris = 16275
        trapB_Full_Iris = 17895
300	tempA = 21.697	tempB = 22.036
3240	Start Constant-Force1 = 5.000000
10360	tempA = 21.695	tempB = 22.045
20400	tempA = 21.698	tempB = 22.047
30445	tempA = 21.693	tempB = 22.056
40460	tempA = 21.697	tempB = 22.052
50505	tempA = 21.720	tempB = 22.059
60560	tempA = 21.722	tempB = 22.057
70560	tempA = 21.718	tempB = 22.050
80625	tempA = 21.727	tempB = 22.066
90670	tempA = 21.709	tempB = 22.078
100670	tempA = 21.730	tempB = 22.067
110730	tempA = 21.731	tempB = 22.067
120740	tempA = 21.725	tempB = 22.065
130785	tempA = 21.740	tempB = 22.064
140845	tempA = 21.723	tempB = 22.076
150850	tempA = 21.737	tempB = 22.066
160945	tempA = 21.741	tempB = 22.078
170960	tempA = 21.720	tempB = 22.080
181005	tempA = 21.741	tempB = 22.075
191050	tempA = 21.739	tempB = 22.075
201050	tempA = 21.739	tempB = 22.077
211095	tempA = 21.737	tempB = 22.083
221150	tempA = 21.742	tempB = 22.091
231160	tempA = 21.741	tempB = 22.083
241215	tempA = 21.748	tempB = 22.086
251220	tempA = 21.746	tempB = 22.092
261265	tempA = 21.746	tempB = 22.092
271325	tempA = 21.760	tempB = 22.098
281325	tempA = 21.759	tempB = 22.092
291390	tempA = 21.760	tempB = 22.107
301395	tempA = 21.759	tempB = 22.099
311440	tempA = 21.755	tempB = 22.096
321495	tempA = 21.751	tempB = 22.100
331520	tempA = 21.759	tempB = 22.115
341570	tempA = 21.765	tempB = 22.115
351570	tempA = 21.772	tempB = 22.103
361635	tempA = 21.774	tempB = 22.110
371690	tempA = 21.781	tempB = 22.112
381695	tempA = 21.775	tempB = 22.116
391760	tempA = 21.768	tempB = 22.125
401800	tempA = 21.772	tempB = 22.123
402855	Stop All Protocols, go to manual mode
411810	tempA = 21.766	tempB = 22.124
421870	tempA = 21.770	tempB = 22.129
423035	End Write
