# Supplementary material for: Structural characterization of the saxitoxin-targeting APTSTX1 aptamer using optical tweezers and molecular dynamics simulations
Source: PLoS One. 2019 Nov 7;14(11):e0222468. doi: 10.1371/journal.pone.0222468 (PMC6837747; doi:10.1371/journal.pone.0222468)
Supplement: S2 File — Data repository, aptamer under magnesium. (ZIP) [file pone.0222468.s006.zip › Mg/Mg/September/290915/1fcont6A.txt]

#Begin Write:
CycleCount/n	X_force	Y_force	Z_force	A_dist-Y	B_dist-Y	time(sec)	Status
0	12.68	-5.83	25.59	-1961.41	-2271.12	2859.936	0
100	12.62	-5.82	25.59	-1961.32	-2270.81	2860.014	0
200	12.54	-5.91	25.58	-1961.42	-2270.58	2860.159	0
300	12.91	-5.91	25.55	-1961.52	-2270.92	2860.257	0
400	12.40	-5.84	25.59	-1961.31	-2270.87	2860.354	0
500	12.90	-5.85	25.56	-1961.23	-2270.81	2860.456	0
600	12.73	-5.97	25.60	-1960.84	-2271.06	2860.562	0
700	13.16	-5.96	25.57	-1961.41	-2270.48	2860.659	0
800	12.67	-5.79	25.60	-1961.51	-2270.50	2860.749	0
900	13.65	-5.96	25.50	-1961.17	-2270.37	2860.862	0
1000	11.88	-5.60	25.72	-1961.58	-2270.31	2860.962	0
1130	13.18	-5.57	25.56	-1961.44	-2270.93	2861.041	0
1135	12.72	-5.75	25.58	-1961.45	-2270.73	2861.045	0
1140	12.46	-5.64	25.61	-1961.47	-2270.58	2861.051	0
1145	12.87	-5.61	25.57	-1961.46	-2270.51	2861.055	0
1150	12.73	-5.63	25.64	-1961.33	-2270.44	2861.061	0
1155	12.73	-5.74	25.59	-1961.21	-2270.30	2861.065	0
1160	12.97	-5.84	25.57	-1961.16	-2270.42	2861.070	0
1165	12.48	-5.90	25.60	-1961.32	-2270.61	2861.075	0
1170	12.60	-5.91	25.58	-1961.37	-2270.70	2861.080	0
1175	12.98	-5.93	25.58	-1961.62	-2270.82	2861.084	0
1180	12.43	-5.89	25.61	-1961.14	-2270.34	2861.090	0
1185	12.87	-5.83	25.59	-1961.32	-2270.49	2861.095	0
1190	12.81	-5.79	25.62	-1961.11	-2270.77	2861.100	0
1195	12.83	-5.91	25.59	-1961.20	-2270.57	2861.104	0
1200	12.69	-5.84	25.61	-1961.13	-2270.84	2861.110	0
1205	12.81	-6.02	25.60	-1961.30	-2270.61	2861.115	0
1210	12.81	-5.85	25.60	-1961.33	-2270.24	2861.120	0
1215	13.05	-5.91	25.58	-1961.38	-2270.47	2861.125	0
1220	12.67	-5.82	25.58	-1961.25	-2270.66	2861.130	0
1225	12.95	-5.92	25.56	-1961.33	-2270.37	2861.135	0
1230	12.67	-6.01	25.60	-1961.44	-2270.72	2861.139	0
1235	12.63	-5.96	25.61	-1961.45	-2270.67	2861.145	0
1240	12.59	-5.69	25.65	-1961.40	-2270.63	2861.149	0
1245	12.90	-5.71	25.58	-1961.35	-2270.01	2861.155	0
1250	13.13	-5.81	25.57	-1961.69	-2270.02	2861.159	0
1255	13.39	-5.63	25.54	-1961.36	-2270.44	2861.167	0
1260	12.86	-5.56	25.59	-1961.30	-2270.52	2861.170	2000
1265	12.74	-5.66	25.57	-1961.35	-2270.29	2861.175	8000
1270	12.94	-5.64	25.59	-1961.48	-2270.84	2861.179	8000
1275	12.49	-5.61	25.61	-1961.40	-2270.95	2861.186	8000
1280	12.81	-5.74	25.58	-1961.23	-2270.93	2861.189	8000
1285	12.94	-5.60	25.60	-1961.27	-2270.60	2861.197	8000
1290	12.81	-5.52	25.62	-1961.34	-2271.03	2861.200	8000
1295	12.99	-5.73	25.60	-1960.25	-2271.36	2861.206	8063
1300	12.89	-5.81	25.67	-1957.52	-2271.67	2861.209	8110
1305	12.35	-5.95	25.71	-1956.13	-2271.82	2861.215	8110
1310	12.78	-5.86	25.71	-1955.45	-2271.46	2861.220	8110
1315	12.74	-6.08	25.65	-1955.35	-2271.15	2861.227	8110
1320	12.64	-5.95	25.68	-1955.23	-2271.27	2861.229	8110
1325	12.84	-5.99	25.66	-1955.22	-2271.23	2861.235	8110
1330	12.64	-5.98	25.69	-1955.32	-2271.29	2861.240	8110
1335	12.57	-6.05	25.66	-1955.44	-2270.53	2861.245	8110
1340	12.59	-5.98	25.65	-1955.63	-2270.97	2861.250	8110
1345	12.66	-5.95	25.69	-1955.48	-2270.97	2861.255	8110
1350	12.40	-6.18	25.70	-1955.47	-2271.17	2861.260	8110
1355	12.69	-5.90	25.65	-1955.91	-2272.02	2861.265	8110
1360	12.81	-6.05	25.69	-1955.38	-2271.33	2861.270	8110
1365	12.44	-6.00	25.67	-1955.79	-2271.23	2861.275	8110
1370	12.46	-6.01	25.66	-1956.33	-2271.84	2861.281	8110
1375	12.36	-5.95	25.67	-1956.27	-2272.43	2861.284	8110
1380	12.78	-5.85	25.64	-1956.09	-2272.25	2861.290	8110
1385	12.59	-6.08	25.65	-1955.75	-2272.26	2861.295	8110
1390	13.14	-5.97	25.62	-1956.07	-2272.69	2861.301	8110
1395	12.22	-5.77	25.70	-1956.04	-2272.02	2861.304	8110
1400	12.54	-6.09	25.66	-1955.63	-2271.68	2861.310	8110
1405	12.28	-5.91	25.70	-1955.55	-2271.92	2861.314	8110
1410	12.88	-5.98	25.68	-1955.15	-2271.84	2861.322	8110
1415	12.60	-6.00	25.67	-1955.07	-2271.23	2861.325	8110
1420	12.51	-6.03	25.64	-1955.61	-2271.66	2861.330	8110
1425	12.09	-5.98	25.67	-1955.30	-2271.44	2861.334	8110
1430	12.97	-6.01	25.63	-1955.19	-2271.57	2861.342	8110
1435	12.56	-5.92	25.66	-1955.45	-2271.14	2861.345	8110
1440	13.42	-5.91	25.60	-1955.31	-2272.28	2861.352	8110
1445	12.51	-5.81	25.68	-1955.50	-2271.57	2861.354	8110
1450	12.64	-5.96	25.73	-1954.85	-2270.01	2861.361	8110
1455	12.40	-6.01	25.71	-1954.95	-2270.63	2861.365	8110
1460	12.28	-6.08	25.70	-1954.69	-2270.30	2861.370	8110
1465	12.66	-5.98	25.71	-1954.51	-2270.25	2861.375	8110
1470	12.68	-6.04	25.69	-1953.85	-2270.14	2861.380	8110
1475	12.30	-6.00	25.74	-1954.21	-2271.14	2861.385	8110
1480	12.34	-5.94	25.71	-1954.24	-2270.62	2861.390	8110
1485	12.55	-5.98	25.67	-1954.43	-2271.10	2861.395	8110
1490	12.58	-6.07	25.71	-1954.80	-2271.26	2861.400	8110
1495	12.57	-5.81	25.69	-1954.72	-2271.35	2861.405	8110
1500	12.36	-6.01	25.72	-1953.70	-2270.58	2861.410	8110
1505	12.40	-6.07	25.73	-1953.78	-2270.16	2861.415	8110
1510	12.31	-6.04	25.74	-1953.57	-2270.40	2861.420	8110
1515	12.46	-5.94	25.75	-1953.63	-2270.11	2861.426	8110
1520	12.79	-6.12	25.71	-1953.38	-2270.33	2861.430	8110
1525	12.54	-5.98	25.73	-1954.13	-2270.35	2861.435	8110
1530	12.38	-6.00	25.74	-1954.36	-2270.59	2861.440	8110
1535	12.52	-5.93	25.77	-1954.95	-2271.22	2861.445	8110
1540	12.62	-5.82	25.77	-1954.62	-2270.58	2861.449	8110
1545	12.57	-6.16	25.75	-1954.58	-2270.85	2861.455	8110
1550	12.79	-5.97	25.72	-1954.76	-2271.37	2861.459	8110
1555	12.60	-6.04	25.74	-1955.41	-2271.32	2861.465	8110
1560	12.56	-5.98	25.75	-1955.73	-2270.95	2861.469	8110
1565	12.79	-5.93	25.69	-1955.60	-2270.55	2861.476	8110
1570	12.52	-5.89	25.72	-1955.26	-2271.34	2861.479	8110
1575	13.62	-5.64	25.64	-1955.02	-2269.58	2861.487	8110
1580	12.92	-5.76	25.72	-1953.34	-2268.84	2861.490	8110
1585	12.54	-5.91	25.72	-1952.84	-2269.57	2861.495	8110
1590	12.89	-6.03	25.74	-1952.08	-2269.03	2861.500	8110
1595	12.16	-5.65	25.76	-1951.72	-2268.68	2861.507	8110
1600	12.43	-6.12	25.76	-1951.26	-2268.06	2861.510	8110
1605	13.05	-6.25	25.68	-1952.41	-2269.68	2861.515	8110
1610	13.04	-5.86	25.68	-1953.18	-2270.74	2861.520	8110
1615	12.56	-5.93	25.69	-1952.86	-2270.40	2861.526	8110
1620	12.77	-5.94	25.67	-1953.08	-2270.14	2861.530	8110
1625	12.09	-5.89	25.74	-1952.90	-2269.66	2861.535	8110
1630	12.69	-5.96	25.71	-1952.30	-2268.91	2861.540	8110
1635	12.79	-5.93	25.72	-1952.50	-2269.03	2861.545	8110
1640	12.71	-6.05	25.69	-1952.29	-2269.16	2861.550	8110
1645	13.13	-6.13	25.63	-1952.89	-2269.83	2861.555	8110
1650	12.69	-5.83	25.68	-1953.30	-2269.93	2861.560	8110
1655	12.87	-5.99	25.65	-1953.23	-2269.87	2861.565	8110
1660	12.45	-5.80	25.69	-1952.60	-2268.10	2861.570	8110
1665	12.70	-5.90	25.65	-1951.67	-2268.09	2861.575	8110
1670	12.66	-6.11	25.69	-1950.85	-2268.52	2861.580	8110
1675	12.83	-5.97	25.67	-1951.19	-2268.64	2861.585	8110
1680	12.76	-5.94	25.66	-1951.61	-2268.32	2861.591	8110
1685	12.47	-5.89	25.70	-1951.13	-2267.46	2861.594	8110
1690	12.25	-6.10	25.75	-1950.49	-2266.44	2861.600	8110
1695	12.85	-6.21	25.67	-1950.44	-2268.12	2861.604	8110
1700	12.30	-6.18	25.69	-1951.82	-2267.26	2861.611	8110
1705	12.85	-6.09	25.63	-1952.11	-2267.44	2861.615	8110
1710	13.00	-5.96	25.63	-1952.42	-2267.70	2861.621	8110
1715	12.64	-5.64	25.71	-1951.97	-2267.34	2861.624	8110
1720	12.33	-5.99	25.69	-1950.61	-2265.81	2861.630	8110
1725	12.13	-6.02	25.74	-1950.11	-2266.60	2861.635	8110
1730	12.50	-6.05	25.74	-1950.84	-2266.80	2861.640	8110
1735	12.00	-5.92	25.76	-1950.41	-2267.12	2861.645	8110
1740	12.67	-5.99	25.74	-1950.46	-2266.73	2861.651	8110
1745	12.91	-6.03	25.72	-1950.51	-2267.17	2861.655	8110
1750	13.03	-6.23	25.66	-1951.85	-2267.76	2861.660	8110
1755	12.15	-5.92	25.73	-1952.22	-2267.93	2861.665	8110
1760	12.60	-5.86	25.69	-1950.99	-2267.43	2861.672	8110
1765	12.27	-6.17	25.72	-1951.08	-2267.37	2861.677	8110
1770	12.73	-6.15	25.68	-1951.68	-2267.08	2861.680	8110
1775	12.20	-5.92	25.71	-1952.20	-2268.15	2861.686	8110
1780	12.64	-6.00	25.69	-1951.74	-2267.15	2861.690	8110
1785	12.71	-5.99	25.69	-1951.50	-2267.18	2861.695	8110
1790	12.96	-6.03	25.67	-1952.21	-2270.07	2861.702	8110
1795	12.39	-6.04	25.68	-1952.85	-2269.08	2861.705	8110
1800	12.38	-5.92	25.67	-1952.48	-2268.68	2861.710	8110
1805	12.45	-5.96	25.67	-1952.69	-2268.49	2861.715	8110
1810	12.83	-5.95	25.67	-1952.46	-2267.63	2861.720	8110
1815	12.44	-6.04	25.68	-1952.47	-2268.27	2861.725	8110
1820	12.14	-5.80	25.71	-1952.50	-2268.71	2861.730	8110
1825	12.60	-6.03	25.71	-1951.56	-2268.14	2861.735	8110
1830	12.11	-6.02	25.76	-1952.08	-2268.28	2861.740	8110
1835	12.60	-6.01	25.69	-1952.35	-2268.59	2861.745	8110
1840	12.39	-5.92	25.70	-1952.11	-2268.84	2861.750	8110
1845	12.88	-6.07	25.68	-1952.51	-2268.00	2861.755	8110
1850	12.66	-5.89	25.68	-1953.23	-2268.43	2861.760	8110
1855	12.62	-5.89	25.70	-1952.27	-2267.99	2861.764	8110
1860	12.82	-5.93	25.69	-1951.53	-2268.52	2861.769	8110
1865	12.70	-5.94	25.67	-1951.55	-2269.54	2861.775	8110
1870	12.92	-5.91	25.67	-1951.79	-2268.11	2861.780	8110
1875	12.55	-5.92	25.68	-1952.29	-2268.19	2861.785	8110
1880	12.27	-5.83	25.66	-1951.68	-2268.15	2861.789	8110
1885	12.95	-6.01	25.66	-1951.45	-2267.66	2861.796	8110
1890	12.51	-5.98	25.69	-1951.60	-2268.01	2861.800	8110
1895	12.46	-6.02	25.67	-1951.28	-2267.87	2861.807	8110
1900	12.36	-6.11	25.70	-1951.40	-2267.63	2861.810	8110
1905	12.51	-6.00	25.68	-1951.87	-2268.11	2861.815	8110
1910	12.10	-6.09	25.69	-1952.31	-2268.02	2861.819	8110
1915	12.28	-6.01	25.72	-1951.93	-2268.30	2861.825	8110
1920	12.69	-6.03	25.71	-1952.22	-2268.10	2861.830	8110
1925	13.08	-5.99	25.63	-1953.16	-2269.06	2861.837	8110
1930	12.28	-5.95	25.69	-1952.79	-2269.11	2861.840	8110
1935	13.05	-5.98	25.67	-1952.37	-2267.79	2861.845	8110
1940	12.74	-6.02	25.67	-1951.71	-2267.87	2861.850	8110
1945	12.27	-6.04	25.70	-1952.30	-2268.27	2861.855	8110
1950	12.56	-5.98	25.65	-1952.29	-2267.81	2861.860	8110
1955	12.63	-6.02	25.69	-1951.83	-2267.72	2861.865	8110
1960	12.34	-6.21	25.69	-1952.10	-2268.20	2861.870	8110
1965	12.64	-5.98	25.64	-1952.71	-2269.27	2861.875	8110
1970	12.33	-5.87	25.68	-1953.22	-2269.95	2861.880	8110
1975	12.88	-5.97	25.67	-1953.24	-2269.68	2861.885	8110
1980	12.46	-5.83	25.68	-1952.51	-2269.75	2861.890	8110
1985	12.82	-6.01	25.65	-1952.26	-2269.37	2861.895	8110
1990	12.62	-5.88	25.68	-1952.59	-2269.06	2861.900	8110
1995	12.59	-6.06	25.69	-1952.92	-2269.15	2861.905	8110
2000	12.75	-6.05	25.64	-1952.17	-2268.62	2861.911	8110
2005	12.39	-6.07	25.68	-1952.28	-2269.54	2861.915	8110
2010	12.72	-6.03	25.64	-1952.20	-2269.81	2861.921	8110
2015	12.32	-5.96	25.68	-1952.62	-2269.87	2861.924	8110
2020	12.49	-5.95	25.70	-1951.65	-2268.73	2861.930	8110
2025	12.29	-5.82	25.73	-1951.47	-2268.75	2861.935	8110
2030	12.59	-6.06	25.74	-1951.37	-2269.41	2861.941	8110
2035	12.22	-5.96	25.73	-1951.49	-2269.29	2861.944	8110
2040	12.38	-6.02	25.74	-1951.66	-2268.99	2861.950	8110
2045	12.54	-5.85	25.72	-1951.35	-2268.89	2861.955	8110
2050	12.46	-6.05	25.75	-1951.29	-2268.14	2861.960	8110
2055	12.59	-6.07	25.75	-1951.58	-2268.56	2861.965	8110
2060	11.96	-6.12	25.75	-1951.15	-2268.30	2861.972	8110
2065	12.57	-5.93	25.71	-1951.57	-2268.47	2861.975	8110
2070	12.62	-6.12	25.74	-1951.48	-2268.02	2861.980	8110
2075	12.65	-6.15	25.73	-1951.74	-2269.02	2861.985	8110
2080	12.37	-6.01	25.74	-1952.57	-2270.57	2861.990	8110
2085	12.66	-5.90	25.70	-1952.30	-2270.19	2861.995	8110
2090	13.44	-5.75	25.69	-1951.36	-2270.88	2862.002	8110
2095	12.40	-6.06	25.75	-1951.57	-2269.90	2862.005	8110
2100	12.57	-5.85	25.71	-1952.35	-2269.56	2862.010	8110
2105	12.72	-5.98	25.71	-1952.62	-2269.44	2862.015	8110
2110	12.49	-5.85	25.77	-1951.69	-2269.16	2862.022	8110
2115	12.41	-5.95	25.75	-1951.82	-2268.94	2862.025	8110
2120	12.28	-5.96	25.79	-1951.64	-2267.81	2862.032	8110
2125	12.85	-6.11	25.70	-1951.00	-2268.93	2862.035	8110
2130	12.74	-5.97	25.74	-1951.24	-2269.59	2862.040	8110
2135	13.15	-5.95	25.67	-1951.18	-2269.00	2862.045	8110
2140	12.56	-5.91	25.71	-1950.90	-2268.55	2862.050	8110
2145	12.57	-6.10	25.70	-1950.39	-2267.47	2862.056	8110
2150	12.67	-6.06	25.71	-1950.60	-2267.90	2862.060	8110
2155	12.47	-6.13	25.68	-1951.16	-2268.66	2862.065	8110
2160	12.79	-6.01	25.71	-1951.52	-2268.54	2862.069	8110
2165	12.62	-6.18	25.70	-1951.62	-2269.32	2862.076	8110
2170	12.50	-6.03	25.70	-1952.15	-2269.63	2862.079	8110
2175	12.60	-5.90	25.70	-1951.89	-2267.97	2862.084	8110
2180	12.60	-6.06	25.70	-1951.79	-2269.14	2862.089	8110
2185	12.17	-5.92	25.72	-1952.11	-2269.50	2862.095	8110
2190	12.05	-6.03	25.74	-1952.10	-2268.89	2862.099	8110
2195	12.58	-5.99	25.71	-1951.75	-2269.46	2862.106	8110
2200	12.75	-5.89	25.71	-1951.87	-2269.76	2862.109	8110
2205	13.03	-6.17	25.64	-1952.32	-2268.55	2862.115	8110
2210	12.66	-5.93	25.64	-1953.15	-2268.67	2862.120	8110
2215	12.37	-6.08	25.70	-1952.99	-2269.22	2862.127	8110
2220	12.74	-5.91	25.66	-1952.77	-2268.93	2862.130	8110
2225	12.39	-5.99	25.66	-1952.80	-2269.42	2862.137	8110
2230	12.60	-5.87	25.70	-1952.56	-2269.44	2862.139	8110
2235	12.51	-5.99	25.73	-1951.42	-2268.37	2862.146	8110
2240	12.34	-6.18	25.70	-1951.80	-2268.38	2862.150	8110
2245	12.63	-6.06	25.69	-1952.35	-2268.46	2862.155	8110
2250	12.80	-5.90	25.68	-1952.71	-2268.52	2862.160	8110
2255	12.47	-5.78	25.70	-1952.01	-2266.82	2862.165	8110
2260	12.44	-6.00	25.73	-1951.40	-2265.76	2862.170	8110
2265	12.69	-6.00	25.70	-1951.46	-2268.10	2862.175	8110
2270	12.43	-6.09	25.71	-1951.95	-2268.31	2862.180	8110
2275	11.34	-6.18	25.78	-1951.61	-2268.74	2862.187	8110
2280	12.74	-5.98	25.66	-1952.28	-2268.26	2862.190	8110
2285	12.43	-5.93	25.74	-1952.37	-2268.62	2862.195	8110
2290	12.39	-5.88	25.74	-1951.84	-2268.22	2862.200	8110
2295	12.52	-6.06	25.76	-1951.48	-2267.34	2862.205	8110
2300	12.69	-6.02	25.70	-1951.23	-2268.69	2862.210	8110
2305	12.66	-6.05	25.69	-1951.72	-2268.77	2862.215	8110
2310	12.69	-6.02	25.71	-1952.25	-2268.87	2862.220	8110
2315	12.47	-5.86	25.74	-1952.42	-2268.92	2862.224	8110
2320	12.71	-5.80	25.69	-1952.16	-2268.64	2862.230	8110
2325	12.93	-6.08	25.69	-1951.55	-2267.35	2862.234	8110
2330	12.75	-5.92	25.69	-1951.84	-2268.00	2862.240	8110
2335	12.61	-5.98	25.71	-1951.70	-2267.84	2862.244	8110
2340	12.79	-6.01	25.63	-1952.87	-2268.46	2862.251	8110
2345	12.84	-5.94	25.65	-1952.27	-2268.58	2862.254	8110
2350	12.65	-5.97	25.67	-1952.14	-2268.92	2862.260	8110
2355	12.39	-6.01	25.70	-1951.74	-2267.99	2862.264	8110
2360	13.03	-5.90	25.65	-1951.46	-2267.89	2862.271	8110
2365	12.26	-5.87	25.75	-1950.89	-2267.43	2862.275	8110
2370	12.60	-6.07	25.72	-1950.94	-2267.70	2862.280	8110
2375	12.63	-5.97	25.66	-1951.75	-2268.40	2862.284	8110
2380	13.31	-6.23	25.66	-1950.81	-2267.03	2862.292	8110
2385	12.41	-6.04	25.70	-1951.50	-2267.90	2862.295	8110
2390	12.23	-6.05	25.75	-1950.76	-2267.12	2862.301	8110
2395	12.17	-5.99	25.72	-1951.08	-2268.23	2862.305	8110
2400	12.60	-6.31	25.69	-1951.19	-2268.00	2862.312	8110
2405	12.80	-5.99	25.71	-1951.76	-2268.09	2862.314	8110
2410	12.68	-5.94	25.67	-1952.33	-2268.43	2862.320	8110
2415	12.39	-6.15	25.69	-1952.09	-2269.72	2862.325	8110
2420	12.61	-6.06	25.67	-1953.61	-2270.11	2862.330	8110
2425	12.72	-5.96	25.64	-1953.76	-2270.11	2862.335	8110
2430	12.21	-6.03	25.70	-1953.47	-2270.47	2862.340	8110
2435	12.86	-5.83	25.65	-1953.58	-2270.63	2862.345	8110
2440	12.43	-5.96	25.72	-1952.08	-2268.89	2862.350	8110
2445	12.91	-6.14	25.64	-1952.11	-2268.47	2862.354	8110
2450	12.53	-5.88	25.72	-1952.09	-2268.17	2862.360	8110
2455	12.36	-6.04	25.73	-1951.94	-2267.84	2862.365	8110
2460	13.03	-5.92	25.68	-1951.28	-2267.87	2862.370	8110
2465	12.73	-6.01	25.69	-1951.09	-2267.79	2862.375	8110
2470	12.36	-5.96	25.71	-1951.31	-2267.89	2862.380	8110
2475	12.42	-6.17	25.69	-1952.05	-2268.17	2862.386	8110
2480	12.54	-5.96	25.70	-1952.17	-2268.19	2862.389	8110
2485	12.57	-6.00	25.70	-1952.12	-2267.63	2862.395	8110
2490	12.56	-6.01	25.71	-1951.89	-2268.46	2862.399	8110
2495	12.68	-5.83	25.75	-1950.99	-2267.77	2862.406	8110
2500	12.16	-6.09	25.75	-1950.47	-2267.49	2862.409	8110
2505	12.65	-6.16	25.72	-1951.38	-2267.98	2862.415	8110
2510	12.56	-6.06	25.72	-1951.85	-2269.16	2862.420	8110
2515	12.69	-5.95	25.68	-1952.02	-2268.34	2862.425	8110
2520	12.38	-5.84	25.75	-1951.12	-2268.36	2862.429	8110
2525	12.45	-6.19	25.75	-1950.71	-2267.80	2862.436	8110
2530	13.13	-6.19	25.66	-1951.65	-2268.10	2862.440	8110
2535	12.46	-5.94	25.69	-1951.90	-2269.04	2862.445	8110
2540	12.63	-5.95	25.68	-1951.68	-2268.67	2862.450	8110
2545	12.24	-5.93	25.72	-1951.43	-2268.35	2862.456	8110
2550	12.56	-6.08	25.69	-1951.33	-2268.04	2862.459	8110
2555	12.07	-5.98	25.75	-1951.12	-2269.21	2862.467	8110
2560	12.73	-6.01	25.70	-1951.17	-2268.42	2862.470	8110
2565	12.14	-6.08	25.72	-1951.83	-2268.95	2862.475	8110
2570	12.68	-6.04	25.69	-1952.00	-2269.40	2862.479	8110
2575	12.70	-6.08	25.67	-1952.30	-2269.17	2862.485	8110
2580	12.61	-5.97	25.68	-1952.66	-2269.31	2862.490	8110
2585	12.72	-6.08	25.61	-1953.08	-2269.85	2862.495	8110
2590	12.56	-5.93	25.64	-1953.46	-2270.20	2862.500	8110
2595	12.67	-5.88	25.68	-1953.25	-2269.61	2862.505	8110
2600	12.69	-6.03	25.66	-1953.18	-2269.03	2862.510	8110
2605	12.42	-5.91	25.67	-1952.96	-2269.32	2862.515	8110
2610	12.15	-6.03	25.73	-1952.33	-2268.52	2862.520	8110
2615	12.79	-6.01	25.71	-1951.90	-2268.27	2862.525	8110
2620	12.72	-6.26	25.70	-1951.35	-2268.83	2862.530	8110
2625	12.62	-5.81	25.69	-1952.49	-2269.92	2862.535	8110
2630	12.96	-6.16	25.65	-1952.47	-2269.21	2862.541	8110
2635	13.02	-5.96	25.66	-1952.38	-2270.07	2862.544	8110
2640	12.49	-5.86	25.65	-1952.29	-2269.06	2862.550	8110
2645	12.53	-5.86	25.70	-1951.81	-2268.66	2862.554	8110
2650	12.95	-5.95	25.65	-1951.73	-2268.78	2862.562	8110
2655	12.83	-6.05	25.70	-1951.55	-2268.36	2862.564	8110
2660	12.78	-5.99	25.68	-1951.70	-2268.51	2862.569	8110
2665	12.61	-5.97	25.68	-1951.66	-2268.02	2862.574	8110
2670	12.18	-6.05	25.67	-1951.87	-2268.27	2862.582	8110
2675	12.31	-6.19	25.66	-1952.39	-2268.95	2862.584	8110
2680	12.73	-5.84	25.65	-1952.51	-2269.56	2862.590	8110
2685	12.38	-6.05	25.67	-1951.75	-2268.83	2862.595	8110
2690	12.24	-5.98	25.71	-1951.89	-2269.93	2862.601	8110
2695	12.18	-5.95	25.71	-1952.14	-2270.36	2862.604	8110
2700	12.49	-5.89	25.70	-1951.98	-2269.65	2862.611	8110
2705	12.48	-6.16	25.69	-1951.85	-2268.90	2862.615	8110
2710	13.26	-6.10	25.62	-1952.50	-2269.37	2862.622	8110
2715	12.57	-5.92	25.67	-1952.95	-2269.09	2862.625	8110
2720	12.97	-5.81	25.63	-1951.80	-2268.25	2862.630	8110
2725	12.58	-6.01	25.66	-1951.49	-2267.78	2862.635	8110
2730	12.26	-6.07	25.70	-1951.37	-2268.45	2862.640	8110
2735	12.72	-5.95	25.65	-1951.35	-2268.46	2862.645	8110
2740	11.67	-6.02	25.68	-1952.69	-2269.52	2862.652	8110
2745	12.74	-5.95	25.65	-1952.09	-2268.96	2862.655	8110
2750	12.51	-5.97	25.66	-1951.67	-2268.79	2862.660	8110
2755	12.70	-6.09	25.65	-1951.82	-2268.94	2862.665	8110
2760	12.15	-6.07	25.69	-1951.88	-2269.34	2862.670	8110
2765	12.74	-5.98	25.64	-1952.09	-2268.98	2862.676	8110
2770	12.28	-5.99	25.69	-1952.21	-2268.49	2862.680	8110
2775	12.66	-6.15	25.68	-1952.56	-2267.80	2862.686	8110
2780	12.60	-6.05	25.68	-1952.53	-2268.79	2862.689	8110
2785	12.79	-5.93	25.67	-1952.28	-2269.79	2862.695	8110
2790	12.57	-6.01	25.70	-1952.25	-2269.09	2862.699	8110
2795	12.02	-5.99	25.71	-1952.29	-2269.92	2862.706	8110
2800	12.16	-6.09	25.68	-1952.50	-2269.81	2862.709	8110
2805	12.69	-5.99	25.66	-1952.36	-2269.44	2862.715	8110
2810	12.85	-6.14	25.65	-1952.38	-2269.52	2862.719	8110
2815	12.96	-5.89	25.66	-1953.55	-2270.02	2862.727	8110
2820	12.72	-5.90	25.64	-1952.93	-2269.90	2862.729	8110
2825	12.77	-5.96	25.67	-1952.08	-2268.98	2862.735	8110
2830	12.64	-6.16	25.70	-1951.66	-2268.66	2862.740	8110
2835	11.81	-6.04	25.70	-1952.15	-2270.11	2862.747	8110
2840	12.39	-5.94	25.67	-1952.68	-2270.46	2862.749	8110
2845	12.35	-5.86	25.67	-1951.76	-2270.15	2862.756	8110
2850	12.52	-6.02	25.66	-1952.09	-2269.65	2862.760	8110
2855	11.99	-6.09	25.72	-1952.03	-2269.08	2862.767	8110
2860	12.27	-6.04	25.68	-1952.32	-2269.34	2862.770	8110
2865	12.68	-5.87	25.68	-1952.80	-2269.61	2862.775	8110
2870	12.55	-6.01	25.72	-1952.30	-2269.61	2862.780	8110
2875	12.73	-6.03	25.69	-1952.50	-2268.94	2862.785	8110
2880	12.47	-6.00	25.70	-1952.72	-2268.95	2862.790	8110
2885	12.15	-5.95	25.72	-1952.30	-2268.88	2862.795	8110
2890	12.42	-6.04	25.74	-1952.16	-2268.97	2862.800	8110
2895	12.30	-6.08	25.72	-1952.58	-2269.42	2862.805	8110
2900	12.48	-5.93	25.68	-1952.84	-2269.21	2862.811	8110
2905	12.76	-6.09	25.65	-1953.03	-2269.23	2862.815	8110
2910	13.15	-6.04	25.60	-1953.02	-2269.63	2862.820	8110
2915	12.50	-5.95	25.68	-1952.92	-2269.82	2862.825	8110
2920	12.73	-5.93	25.68	-1953.48	-2269.76	2862.830	8110
2925	12.87	-5.92	25.68	-1952.83	-2269.37	2862.834	8110
2930	12.01	-5.96	25.75	-1952.59	-2269.49	2862.841	8110
2935	12.70	-5.94	25.69	-1952.86	-2269.53	2862.845	8110
2940	12.66	-6.06	25.66	-1952.33	-2269.22	2862.850	8110
2945	12.28	-6.13	25.66	-1952.21	-2270.04	2862.854	8110
2950	12.67	-5.97	25.67	-1952.55	-2270.46	2862.860	8110
2955	12.91	-5.80	25.65	-1953.07	-2269.56	2862.865	8110
2960	12.52	-5.99	25.70	-1952.63	-2269.36	2862.871	8110
2965	12.56	-5.86	25.69	-1952.54	-2269.33	2862.874	8110
2970	12.82	-5.97	25.67	-1951.79	-2268.73	2862.880	8110
2975	12.54	-5.95	25.70	-1951.68	-2269.02	2862.885	8110
2980	12.73	-6.03	25.67	-1951.30	-2269.03	2862.890	8110
2985	12.79	-6.04	25.66	-1951.82	-2269.18	2862.895	8110
2990	12.49	-6.16	25.65	-1952.26	-2268.42	2862.900	8110
2995	12.34	-6.10	25.67	-1952.30	-2269.96	2862.905	8110
3000	11.84	-5.91	25.66	-1952.53	-2270.96	2862.912	8110
3005	12.56	-5.96	25.63	-1952.81	-2270.38	2862.915	8110
3010	12.77	-5.93	25.67	-1952.59	-2270.17	2862.920	8110
3015	12.29	-5.99	25.72	-1952.58	-2270.15	2862.925	8110
3020	12.24	-6.06	25.68	-1952.39	-2269.84	2862.930	8110
3025	12.55	-5.99	25.65	-1952.55	-2269.84	2862.935	8110
3030	12.39	-6.04	25.68	-1952.60	-2269.80	2862.940	8110
3035	12.29	-6.07	25.70	-1952.59	-2270.39	2862.945	8110
3040	12.45	-6.05	25.68	-1953.00	-2270.50	2862.950	8110
3045	12.24	-5.81	25.70	-1953.22	-2270.29	2862.955	8110
3050	12.56	-6.12	25.68	-1952.65	-2270.37	2862.960	8110
3055	12.31	-6.10	25.69	-1953.38	-2270.77	2862.965	8110
3060	12.29	-5.83	25.70	-1953.13	-2270.68	2862.970	8110
3065	13.26	-5.95	25.66	-1952.65	-2270.45	2862.976	8110
3070	12.48	-5.97	25.68	-1952.68	-2270.51	2862.979	8110
3075	12.38	-6.01	25.69	-1952.52	-2270.07	2862.985	8110
3080	12.32	-5.99	25.70	-1952.56	-2269.48	2862.990	8110
3085	12.95	-5.82	25.69	-1951.84	-2270.36	2862.995	8110
3090	12.56	-6.15	25.69	-1951.83	-2270.27	2863.000	8110
3095	12.71	-6.08	25.65	-1951.88	-2270.38	2863.005	8110
3100	12.42	-5.94	25.70	-1952.59	-2270.78	2863.009	8110
3105	12.38	-5.96	25.66	-1953.01	-2271.06	2863.014	8110
3110	12.71	-6.02	25.64	-1952.92	-2270.38	2863.020	8110
3115	12.19	-5.85	25.70	-1952.65	-2270.44	2863.025	8110
3120	12.76	-5.86	25.66	-1952.29	-2270.49	2863.030	8110
3125	12.48	-6.14	25.66	-1952.43	-2269.89	2863.034	8110
3130	12.41	-6.04	25.68	-1952.88	-2270.69	2863.039	8110
3135	12.48	-5.82	25.67	-1953.60	-2271.32	2863.045	8110
3140	12.57	-5.92	25.67	-1952.81	-2270.81	2863.049	8110
3145	12.66	-5.94	25.69	-1952.52	-2270.00	2863.055	8110
3150	12.47	-5.97	25.68	-1952.19	-2269.70	2863.060	8110
3155	12.74	-6.14	25.68	-1952.20	-2269.74	2863.065	8110
3160	12.80	-6.08	25.63	-1952.99	-2270.44	2863.070	8110
3165	12.20	-6.01	25.69	-1952.53	-2270.54	2863.076	8110
3170	12.30	-5.99	25.67	-1952.97	-2271.02	2863.080	8110
3175	12.50	-6.04	25.69	-1952.89	-2270.39	2863.085	8110
3180	12.78	-5.89	25.67	-1953.03	-2270.08	2863.090	8110
3185	12.12	-5.88	25.72	-1952.02	-2270.21	2863.095	8110
3190	12.32	-5.93	25.73	-1951.66	-2269.36	2863.100	8110
3195	12.64	-5.74	25.67	-1951.66	-2269.17	2863.107	8110
3200	12.45	-5.96	25.71	-1951.76	-2269.63	2863.110	8110
3205	12.51	-5.99	25.68	-1951.78	-2269.86	2863.115	8110
3210	12.61	-5.95	25.70	-1951.87	-2269.77	2863.120	8110
3215	12.63	-6.13	25.69	-1952.38	-2269.76	2863.125	8110
3220	12.49	-6.00	25.68	-1952.95	-2270.39	2863.130	8110
3225	12.51	-5.95	25.67	-1952.97	-2270.31	2863.135	8110
3230	12.58	-5.85	25.68	-1952.72	-2270.61	2863.140	8110
3235	12.73	-5.86	25.74	-1951.97	-2269.91	2863.145	8110
3240	12.68	-5.96	25.75	-1951.68	-2269.38	2863.151	8110
3245	12.21	-6.06	25.72	-1951.33	-2269.42	2863.155	8110
3250	12.63	-6.01	25.70	-1951.90	-2270.26	2863.160	8110
3255	12.47	-5.90	25.70	-1952.44	-2269.53	2863.164	8110
3260	12.82	-6.08	25.69	-1952.57	-2269.12	2863.170	8110
3265	12.69	-6.11	25.67	-1952.64	-2269.68	2863.175	8110
3270	12.52	-5.85	25.69	-1952.76	-2269.58	2863.181	8110
3275	12.57	-6.08	25.72	-1951.82	-2269.22	2863.185	8110
3280	12.41	-6.10	25.66	-1953.12	-2270.79	2863.189	8110
3285	12.57	-5.73	25.66	-1953.76	-2271.00	2863.194	8110
3290	12.47	-5.85	25.68	-1952.92	-2270.54	2863.200	8110
3295	12.71	-5.96	25.66	-1953.15	-2270.41	2863.205	8110
3300	12.66	-5.97	25.68	-1953.02	-2271.18	2863.212	8110
3305	12.22	-5.93	25.70	-1952.82	-2270.20	2863.214	8110
3310	12.55	-5.98	25.64	-1952.77	-2270.69	2863.221	8110
3315	12.34	-5.99	25.70	-1952.99	-2270.77	2863.225	8110
3320	12.34	-5.51	25.74	-1953.24	-2270.47	2863.232	8110
3325	12.57	-6.10	25.69	-1952.66	-2269.90	2863.235	8110
3330	12.47	-6.14	25.68	-1952.99	-2270.87	2863.240	8110
3335	12.59	-6.11	25.66	-1954.20	-2271.28	2863.245	8110
3340	12.61	-5.81	25.62	-1954.62	-2271.64	2863.252	8110
3345	12.82	-5.93	25.59	-1954.34	-2270.95	2863.255	8110
3350	12.49	-5.81	25.66	-1953.97	-2271.00	2863.260	8110
3355	12.55	-6.02	25.65	-1953.38	-2270.64	2863.264	8110
3360	12.09	-5.76	25.71	-1953.00	-2270.37	2863.271	8110
3365	13.02	-6.02	25.62	-1952.68	-2269.45	2863.275	8110
3370	12.60	-6.00	25.66	-1952.51	-2269.75	2863.280	8110
3375	12.62	-5.97	25.66	-1952.66	-2270.12	2863.285	8110
3380	12.71	-5.98	25.70	-1952.59	-2270.08	2863.290	8110
3385	12.18	-6.11	25.69	-1952.64	-2270.13	2863.295	8110
3390	12.18	-5.88	25.72	-1952.38	-2270.91	2863.299	8110
3395	12.78	-5.96	25.70	-1951.90	-2270.13	2863.306	8110
3400	12.85	-5.92	25.69	-1952.34	-2269.58	2863.310	8110
3405	12.18	-6.07	25.70	-1952.24	-2269.63	2863.315	8110
3410	12.66	-6.12	25.73	-1952.26	-2269.74	2863.319	8110
3415	12.19	-6.02	25.79	-1951.84	-2270.79	2863.326	8110
3420	12.90	-5.95	25.72	-1951.96	-2270.26	2863.330	8110
3425	12.73	-6.02	25.70	-1952.48	-2269.65	2863.334	8110
3430	12.57	-5.95	25.70	-1952.35	-2269.53	2863.339	8110
3435	11.76	-5.99	25.72	-1952.21	-2270.59	2863.346	8110
3440	12.56	-5.81	25.70	-1951.83	-2270.09	2863.350	8110
3445	12.44	-6.25	25.68	-1951.97	-2269.49	2863.355	8110
3450	12.31	-6.01	25.68	-1953.07	-2270.12	2863.359	8110
3455	12.56	-6.02	25.71	-1953.48	-2270.86	2863.367	8110
3460	12.40	-5.96	25.69	-1952.98	-2270.05	2863.370	8110
3465	12.68	-5.87	25.68	-1952.93	-2270.52	2863.375	8110
3470	12.58	-5.98	25.69	-1952.27	-2270.36	2863.380	8110
3475	12.92	-6.04	25.63	-1952.93	-2270.43	2863.387	8110
3480	12.72	-5.98	25.69	-1952.74	-2270.15	2863.389	8110
3485	12.68	-6.01	25.66	-1952.87	-2270.47	2863.396	8110
3490	12.91	-6.11	25.64	-1952.95	-2269.68	2863.400	8110
3495	13.05	-5.97	25.69	-1951.99	-2269.97	2863.407	8110
3500	12.73	-6.11	25.71	-1952.64	-2269.52	2863.409	8110
3505	12.63	-6.12	25.67	-1952.50	-2270.45	2863.415	8110
3510	12.06	-6.03	25.70	-1953.27	-2270.89	2863.420	8110
3515	12.33	-6.08	25.71	-1953.57	-2270.46	2863.425	8110
3520	12.55	-5.90	25.67	-1953.28	-2270.91	2863.430	8110
3525	12.79	-5.94	25.64	-1953.15	-2270.24	2863.435	8110
3530	12.74	-6.06	25.68	-1953.02	-2270.27	2863.440	8110
3535	12.83	-5.91	25.62	-1952.96	-2270.50	2863.445	8110
3540	12.78	-5.99	25.64	-1952.44	-2269.46	2863.450	8110
3545	12.19	-5.94	25.70	-1952.92	-2269.64	2863.455	8110
3550	12.46	-5.95	25.70	-1952.54	-2270.35	2863.460	8110
3555	12.89	-6.04	25.71	-1952.40	-2269.80	2863.465	8110
3560	12.60	-5.86	25.69	-1952.23	-2269.48	2863.470	8110
3565	12.10	-6.03	25.74	-1952.38	-2269.63	2863.474	8110
3570	12.53	-6.10	25.69	-1952.62	-2270.04	2863.479	8110
3575	12.28	-5.93	25.70	-1953.01	-2271.10	2863.484	8110
3580	12.30	-5.84	25.74	-1952.44	-2270.17	2863.491	8110
3585	12.57	-5.99	25.70	-1952.78	-2269.51	2863.494	8110
3590	12.15	-6.03	25.72	-1953.10	-2269.48	2863.501	8110
3595	12.60	-6.02	25.72	-1952.38	-2269.85	2863.504	8110
3600	12.38	-5.96	25.72	-1952.68	-2270.26	2863.510	8110
3605	12.75	-6.05	25.67	-1952.56	-2270.08	2863.514	8110
3610	12.77	-6.17	25.68	-1953.48	-2270.97	2863.521	8110
3615	12.04	-6.05	25.74	-1953.59	-2271.22	2863.525	8110
3620	12.28	-6.00	25.68	-1954.43	-2271.27	2863.530	8110
3625	13.11	-6.07	25.64	-1954.21	-2271.40	2863.534	8110
3630	12.57	-5.98	25.65	-1954.26	-2271.58	2863.541	8110
3635	12.27	-5.89	25.71	-1954.55	-2271.31	2863.545	8110
3640	12.55	-6.01	25.67	-1953.60	-2270.64	2863.550	8110
3645	12.64	-6.11	25.64	-1954.44	-2270.70	2863.555	8110
3650	12.46	-5.88	25.65	-1954.94	-2271.85	2863.560	8110
3655	12.27	-5.96	25.69	-1954.64	-2271.37	2863.565	8110
3660	12.35	-5.97	25.71	-1953.77	-2271.48	2863.570	8110
3665	12.79	-5.89	25.69	-1953.32	-2270.64	2863.575	8110
3670	12.32	-5.97	25.74	-1953.15	-2270.26	2863.580	8110
3675	12.58	-6.01	25.73	-1952.64	-2270.50	2863.584	8110
3680	12.12	-5.95	25.76	-1953.21	-2270.83	2863.590	8110
3685	12.88	-5.83	25.70	-1953.33	-2270.48	2863.595	8110
3690	12.38	-5.94	25.71	-1953.09	-2270.35	2863.600	8110
3695	12.82	-6.03	25.67	-1952.89	-2270.68	2863.604	8110
3700	12.47	-6.24	25.67	-1953.98	-2270.68	2863.610	8110
3705	12.57	-6.10	25.66	-1954.81	-2272.00	2863.615	8110
3710	12.71	-5.83	25.62	-1954.82	-2271.98	2863.620	8110
3715	12.37	-6.06	25.68	-1954.21	-2271.27	2863.625	8110
3720	12.59	-5.83	25.68	-1954.14	-2271.55	2863.629	8110
3725	12.68	-5.81	25.69	-1952.99	-2270.16	2863.636	8110
3730	12.65	-5.95	25.70	-1952.39	-2269.30	2863.639	8110
3735	12.69	-6.09	25.71	-1952.27	-2269.54	2863.645	8110
3740	12.59	-6.01	25.70	-1952.54	-2269.88	2863.649	8110
3745	12.58	-6.07	25.67	-1952.43	-2270.07	2863.655	8110
3750	12.15	-5.99	25.71	-1952.87	-2270.75	2863.659	8110
3755	12.87	-5.87	25.67	-1953.47	-2270.37	2863.666	8110
3760	11.89	-5.85	25.79	-1952.21	-2269.34	2863.670	8110
3765	12.59	-6.02	25.72	-1952.23	-2269.66	2863.675	8110
3770	12.53	-6.03	25.75	-1952.23	-2269.85	2863.679	8110
3775	12.26	-6.23	25.73	-1952.38	-2270.20	2863.686	8110
3780	12.62	-5.83	25.73	-1952.76	-2270.58	2863.690	8110
3785	12.51	-6.22	25.71	-1952.58	-2269.22	2863.697	8110
3790	12.82	-5.99	25.70	-1952.41	-2269.43	2863.700	8110
3795	12.46	-5.73	25.76	-1952.53	-2269.73	2863.707	8110
3800	12.90	-5.85	25.68	-1952.09	-2268.94	2863.709	8110
3805	12.92	-6.10	25.67	-1951.99	-2269.50	2863.716	8110
3810	12.58	-5.97	25.68	-1952.76	-2269.51	2863.720	8110
3815	12.58	-6.16	25.71	-1952.57	-2270.07	2863.725	8110
3820	12.76	-5.96	25.68	-1953.15	-2270.66	2863.729	8110
3825	12.84	-5.83	25.69	-1952.54	-2270.01	2863.735	8110
3830	12.55	-6.03	25.70	-1952.18	-2269.68	2863.740	8110
3835	12.95	-5.89	25.68	-1952.45	-2269.83	2863.745	8110
3840	12.42	-6.09	25.69	-1952.14	-2269.63	2863.750	8110
3845	12.52	-6.01	25.68	-1952.43	-2270.08	2863.755	8110
3850	12.36	-5.91	25.70	-1952.44	-2270.15	2863.760	8110
3855	12.40	-6.09	25.70	-1952.64	-2270.01	2863.764	8110
3860	11.95	-5.91	25.71	-1952.81	-2270.81	2863.771	8110
3865	12.63	-6.03	25.66	-1952.67	-2270.71	2863.775	8110
3870	12.52	-5.95	25.69	-1952.55	-2269.97	2863.780	8110
3875	12.42	-5.82	25.73	-1952.08	-2269.03	2863.784	8110
3880	12.25	-6.08	25.73	-1952.27	-2269.56	2863.790	8110
3885	12.82	-5.87	25.74	-1952.44	-2269.87	2863.794	8110
3890	12.81	-5.87	25.69	-1952.59	-2269.35	2863.801	8110
3895	12.78	-6.16	25.62	-1952.41	-2269.75	2863.804	8110
3900	12.50	-6.06	25.66	-1953.22	-2270.27	2863.810	8110
3905	12.85	-5.95	25.63	-1953.71	-2270.38	2863.814	8110
3910	12.71	-5.92	25.64	-1953.40	-2270.48	2863.820	8110
3915	12.31	-5.92	25.71	-1952.97	-2270.25	2863.824	8110
3920	12.91	-6.13	25.64	-1953.14	-2270.15	2863.832	8110
3925	12.32	-5.81	25.66	-1953.10	-2270.16	2863.834	8110
3930	12.45	-6.04	25.72	-1952.01	-2269.92	2863.840	8110
3935	12.19	-6.05	25.71	-1952.69	-2270.26	2863.845	8110
3940	12.94	-5.90	25.66	-1952.97	-2270.35	2863.850	8110
3945	12.36	-5.88	25.67	-1952.75	-2269.55	2863.854	8110
3950	12.09	-5.81	25.64	-1952.04	-2268.50	2863.862	8110
3955	12.38	-6.08	25.72	-1951.89	-2269.60	2863.865	8110
3960	12.40	-6.00	25.70	-1952.46	-2270.64	2863.870	8110
3965	12.60	-5.79	25.66	-1953.11	-2270.69	2863.875	8110
3970	12.89	-6.12	25.65	-1952.53	-2269.75	2863.880	8110
3975	12.18	-6.07	25.72	-1953.08	-2270.02	2863.885	8110
3980	12.38	-5.88	25.72	-1953.14	-2270.58	2863.890	8110
3985	12.30	-5.85	25.69	-1953.12	-2269.59	2863.896	8110
3990	12.67	-6.07	25.67	-1952.91	-2269.22	2863.900	8110
3995	12.90	-6.05	25.69	-1952.67	-2269.77	2863.905	8110
4000	12.90	-6.01	25.65	-1952.81	-2270.47	2863.910	8110
4005	12.29	-5.97	25.67	-1953.18	-2270.00	2863.915	8110
4010	12.39	-6.10	25.67	-1953.30	-2270.23	2863.920	8110
4015	12.52	-6.05	25.68	-1953.17	-2270.22	2863.925	8110
4020	12.80	-6.11	25.64	-1953.57	-2271.08	2863.930	8110
4025	12.27	-6.02	25.70	-1953.47	-2270.48	2863.936	8110
4030	12.20	-6.22	25.66	-1954.10	-2270.92	2863.939	8110
4035	12.60	-5.88	25.67	-1954.77	-2271.56	2863.945	8110
4040	12.50	-5.96	25.67	-1953.83	-2270.67	2863.949	8110
4045	12.47	-6.17	25.65	-1954.58	-2271.25	2863.955	8110
4050	12.66	-5.94	25.67	-1954.71	-2271.48	2863.959	8110
4055	12.46	-6.06	25.67	-1953.81	-2270.61	2863.966	8110
4060	12.79	-6.03	25.63	-1953.64	-2271.24	2863.969	8110
4065	12.49	-6.04	25.65	-1954.20	-2270.65	2863.975	8110
4070	12.79	-5.96	25.67	-1954.14	-2270.89	2863.979	8110
4075	12.40	-5.96	25.66	-1954.04	-2270.87	2863.985	8110
4080	12.84	-5.73	25.65	-1953.49	-2270.70	2863.990	8110
4085	12.44	-6.10	25.65	-1953.03	-2270.45	2863.996	8110
4090	12.51	-6.12	25.69	-1953.75	-2270.83	2864.000	8110
4095	12.24	-5.93	25.66	-1955.09	-2271.98	2864.006	8110
4100	12.48	-5.98	25.67	-1954.26	-2271.69	2864.010	8110
4105	12.60	-6.07	25.61	-1954.71	-2272.17	2864.015	8110
4110	12.38	-5.96	25.62	-1954.87	-2271.87	2864.020	8110
4115	12.40	-5.95	25.66	-1955.36	-2272.10	2864.025	8110
4120	12.74	-5.96	25.64	-1955.17	-2271.46	2864.030	8110
4125	12.47	-5.84	25.67	-1954.79	-2271.07	2864.035	8110
4130	12.60	-6.13	25.68	-1954.03	-2270.70	2864.040	8110
4135	12.23	-5.99	25.69	-1954.35	-2271.12	2864.045	8110
4140	12.66	-5.75	25.71	-1953.53	-2270.40	2864.050	8110
4145	12.86	-6.24	25.67	-1952.93	-2270.37	2864.055	8110
4150	12.64	-5.99	25.64	-1954.00	-2270.75	2864.060	8110
4155	12.49	-5.91	25.71	-1952.66	-2271.09	2864.065	8110
4160	12.48	-6.06	25.70	-1952.69	-2270.91	2864.070	8110
4165	12.52	-5.84	25.70	-1953.36	-2270.42	2864.075	8110
4170	12.78	-5.99	25.68	-1952.73	-2270.05	2864.080	8110
4175	12.47	-6.23	25.70	-1953.17	-2270.62	2864.084	8110
4180	12.54	-5.96	25.72	-1953.82	-2271.13	2864.090	8110
4185	12.49	-5.96	25.68	-1953.54	-2270.81	2864.094	8110
4190	12.56	-5.86	25.69	-1953.86	-2271.12	2864.101	8110
4195	12.38	-5.88	25.74	-1952.74	-2270.72	2864.104	8110
4200	12.37	-6.10	25.75	-1953.10	-2270.78	2864.110	8110
4205	12.88	-6.00	25.67	-1953.34	-2271.44	2864.114	8110
4210	12.35	-5.99	25.73	-1953.24	-2269.98	2864.120	8110
4215	12.64	-6.01	25.72	-1953.19	-2270.59	2864.125	8110
4220	12.73	-5.89	25.70	-1953.32	-2270.28	2864.131	8110
4225	12.60	-5.99	25.73	-1953.28	-2270.61	2864.135	8110
4230	12.89	-6.02	25.70	-1952.43	-2270.53	2864.140	8110
4235	12.62	-6.06	25.70	-1952.72	-2270.20	2864.144	8110
4240	12.40	-6.33	25.69	-1952.17	-2269.55	2864.152	8110
4245	12.40	-5.94	25.70	-1952.61	-2269.92	2864.155	8110
4250	12.47	-5.84	25.70	-1953.45	-2270.83	2864.161	8110
4255	12.64	-5.94	25.68	-1953.01	-2270.14	2864.165	8110
4260	12.30	-5.84	25.73	-1952.62	-2269.37	2864.170	8110
4265	12.86	-6.09	25.71	-1952.22	-2269.04	2864.175	8110
4270	12.58	-5.96	25.73	-1952.59	-2270.24	2864.180	8110
4275	12.46	-5.86	25.74	-1951.60	-2269.92	2864.186	8110
4280	12.91	-6.17	25.71	-1951.71	-2269.34	2864.190	8110
4285	12.72	-6.06	25.73	-1952.18	-2270.60	2864.195	8110
4290	12.75	-5.93	25.70	-1953.00	-2270.23	2864.200	8110
4295	12.64	-5.98	25.67	-1953.33	-2269.88	2864.205	8110
4300	13.05	-6.08	25.66	-1952.10	-2269.38	2864.210	8110
4305	12.70	-6.16	25.64	-1952.36	-2269.00	2864.216	8110
4310	12.49	-5.88	25.68	-1952.57	-2269.67	2864.220	8110
4315	12.62	-5.90	25.68	-1952.54	-2270.20	2864.225	8110
4320	12.46	-5.82	25.70	-1952.04	-2269.38	2864.229	8110
4325	12.28	-6.06	25.72	-1951.51	-2269.13	2864.235	8110
4330	12.32	-6.08	25.70	-1951.94	-2269.96	2864.240	8110
4335	12.35	-6.12	25.73	-1952.74	-2270.64	2864.246	8110
4340	12.49	-5.83	25.71	-1952.71	-2270.68	2864.250	8110
4345	12.53	-5.99	25.70	-1952.20	-2269.69	2864.255	8110
4350	12.65	-6.08	25.75	-1952.26	-2269.87	2864.260	8110
4355	12.81	-6.09	25.72	-1952.70	-2270.49	2864.265	8110
4360	12.55	-5.75	25.73	-1953.20	-2270.41	2864.269	8110
4365	12.56	-5.96	25.71	-1953.03	-2270.54	2864.277	8110
4370	12.78	-6.02	25.65	-1953.05	-2270.56	2864.280	8110
4375	12.78	-6.01	25.67	-1953.54	-2270.29	2864.285	8110
4380	12.11	-5.92	25.70	-1953.26	-2270.80	2864.290	8110
4385	13.41	-6.12	25.61	-1953.76	-2271.02	2864.295	8110
4390	13.04	-6.06	25.56	-1954.86	-2271.18	2864.300	8110
4395	12.99	-5.87	25.59	-1954.89	-2271.52	2864.305	8110
4400	12.84	-5.90	25.61	-1954.05	-2270.78	2864.310	8110
4405	13.03	-6.24	25.56	-1954.02	-2269.94	2864.317	8110
4410	13.10	-5.98	25.54	-1953.79	-2270.70	2864.320	8110
4415	12.97	-5.92	25.52	-1953.20	-2270.49	2864.325	8110
4420	12.43	-5.93	25.59	-1952.81	-2270.42	2864.330	8110
4425	12.53	-5.96	25.56	-1952.69	-2270.16	2864.335	8110
4430	12.27	-5.94	25.62	-1952.74	-2270.03	2864.340	8110
4435	12.39	-6.08	25.63	-1952.69	-2270.05	2864.345	8110
4440	12.38	-5.94	25.64	-1952.68	-2270.49	2864.350	8110
4445	12.53	-6.12	25.60	-1953.09	-2270.60	2864.355	8110
4450	12.58	-6.05	25.59	-1953.78	-2271.14	2864.360	8110
4455	12.09	-5.79	25.65	-1953.72	-2271.29	2864.365	8110
4460	12.18	-5.85	25.69	-1952.44	-2270.30	2864.370	8110
4465	13.24	-6.06	25.64	-1952.38	-2269.89	2864.374	8110
4470	12.77	-6.02	25.63	-1952.42	-2270.63	2864.380	8110
4475	12.47	-5.92	25.63	-1953.19	-2270.95	2864.385	8110
4480	12.51	-6.03	25.58	-1953.33	-2270.90	2864.389	8110
4485	12.60	-6.01	25.58	-1953.36	-2270.60	2864.395	8110
4490	12.64	-5.91	25.61	-1952.96	-2270.30	2864.400	8110
4495	12.30	-6.10	25.65	-1952.47	-2269.81	2864.404	8110
4500	12.23	-5.73	25.64	-1953.00	-2270.67	2864.411	8110
4505	12.57	-5.91	25.59	-1952.72	-2270.17	2864.414	8110
4510	12.72	-6.00	25.56	-1952.48	-2269.86	2864.421	8110
4515	12.55	-5.94	25.61	-1952.73	-2269.19	2864.424	8110
4520	12.56	-5.95	25.64	-1952.19	-2269.35	2864.430	8110
4525	12.48	-6.01	25.61	-1951.34	-2269.85	2864.435	8110
4530	12.68	-5.96	25.63	-1951.99	-2270.12	2864.441	8110
4535	12.22	-5.99	25.66	-1952.44	-2269.77	2864.445	8110
4540	12.89	-6.11	25.60	-1953.70	-2270.77	2864.452	8110
4545	12.58	-5.95	25.61	-1953.78	-2270.72	2864.455	8110
4550	12.72	-6.01	25.55	-1953.90	-2271.17	2864.460	8110
4555	12.31	-5.87	25.58	-1954.17	-2271.25	2864.465	8110
4560	12.14	-5.73	25.70	-1952.52	-2270.51	2864.470	8110
4565	12.35	-5.97	25.67	-1951.66	-2268.76	2864.475	8110
4570	12.42	-6.08	25.65	-1952.14	-2269.50	2864.480	8110
4575	12.55	-5.98	25.67	-1952.24	-2269.78	2864.485	8110
4580	12.35	-6.15	25.65	-1951.89	-2269.73	2864.490	8110
4585	12.01	-6.04	25.68	-1952.43	-2270.80	2864.495	8110
4590	12.32	-5.84	25.68	-1952.60	-2270.18	2864.502	8110
4595	12.63	-6.06	25.66	-1952.37	-2270.45	2864.505	8110
4600	12.39	-5.94	25.70	-1952.10	-2270.07	2864.510	8110
4605	12.64	-6.12	25.66	-1953.12	-2270.39	2864.514	8110
4610	12.64	-5.90	25.69	-1953.16	-2270.80	2864.520	8110
4615	12.56	-6.02	25.68	-1953.40	-2270.83	2864.525	8110
4620	12.35	-5.87	25.71	-1953.48	-2270.72	2864.530	8110
4625	12.49	-5.88	25.70	-1952.58	-2269.39	2864.535	8110
4630	12.62	-5.91	25.69	-1952.12	-2269.19	2864.540	8110
4635	12.58	-6.08	25.70	-1951.83	-2270.09	2864.546	8110
4640	12.35	-6.03	25.71	-1952.70	-2270.51	2864.550	8110
4645	12.98	-5.94	25.65	-1953.30	-2270.46	2864.556	8110
4650	12.79	-6.01	25.68	-1953.30	-2270.48	2864.559	8110
4655	12.52	-6.04	25.66	-1953.36	-2270.57	2864.565	8110
4660	12.57	-5.97	25.64	-1953.61	-2270.61	2864.569	8110
4665	12.49	-6.22	25.65	-1953.48	-2270.96	2864.576	8110
4670	12.64	-5.87	25.66	-1954.31	-2271.19	2864.580	8110
4675	12.13	-5.86	25.71	-1953.52	-2270.34	2864.584	8110
4680	13.10	-6.28	25.62	-1953.24	-2269.81	2864.589	8110
4685	13.41	-6.02	25.58	-1954.45	-2271.23	2864.596	8110
4690	12.77	-5.86	25.63	-1954.37	-2271.23	2864.600	8110
4695	12.38	-5.73	25.69	-1952.89	-2269.85	2864.607	8110
4700	12.37	-6.09	25.70	-1952.37	-2270.05	2864.609	8110
4705	12.41	-5.77	25.69	-1952.65	-2270.07	2864.617	8110
4710	12.13	-6.02	25.71	-1952.24	-2270.09	2864.620	8110
4715	12.96	-6.13	25.65	-1952.84	-2270.40	2864.626	8110
4720	12.86	-5.95	25.65	-1953.31	-2270.85	2864.630	8110
4725	12.31	-5.87	25.67	-1952.90	-2270.38	2864.635	8110
4730	12.36	-5.90	25.69	-1953.03	-2269.55	2864.639	8110
4735	12.69	-5.85	25.64	-1952.25	-2269.90	2864.647	8110
4740	12.43	-5.93	25.66	-1952.89	-2269.70	2864.650	8110
4745	12.32	-6.29	25.62	-1953.35	-2270.06	2864.655	8110
4750	12.17	-5.99	25.67	-1953.98	-2271.11	2864.660	8110
4755	13.12	-6.25	25.57	-1953.84	-2270.94	2864.667	8110
4760	13.04	-6.00	25.60	-1954.44	-2270.62	2864.670	8110
4765	12.21	-5.85	25.67	-1954.14	-2270.72	2864.675	8110
4770	11.75	-6.04	25.74	-1952.81	-2270.44	2864.680	8110
4775	12.83	-5.85	25.70	-1952.55	-2270.31	2864.685	8110
4780	12.79	-6.09	25.68	-1952.63	-2270.04	2864.690	8110
4785	12.45	-5.93	25.72	-1953.02	-2270.56	2864.695	8110
4790	12.63	-6.08	25.66	-1953.43	-2270.32	2864.700	8110
4795	12.53	-6.05	25.66	-1953.29	-2270.68	2864.705	8110
4800	12.45	-6.15	25.65	-1954.11	-2270.79	2864.711	8110
4805	12.25	-5.95	25.68	-1954.60	-2271.51	2864.714	8110
4810	12.35	-5.96	25.67	-1954.50	-2271.82	2864.721	8110
4815	12.90	-5.79	25.64	-1954.86	-2270.91	2864.724	8110
4820	12.44	-6.06	25.71	-1953.74	-2270.34	2864.729	8110
4825	12.33	-6.04	25.70	-1953.68	-2270.30	2864.735	8110
4830	12.57	-5.92	25.70	-1953.75	-2271.23	2864.740	8110
4835	12.46	-5.86	25.73	-1952.67	-2270.72	2864.744	8110
4840	12.86	-6.09	25.71	-1952.26	-2269.84	2864.751	8110
4845	12.74	-6.18	25.66	-1952.85	-2270.75	2864.755	8110
4850	12.46	-6.13	25.70	-1953.36	-2270.99	2864.760	8110
4855	12.41	-5.83	25.71	-1953.37	-2271.06	2864.764	8110
4860	12.72	-5.97	25.74	-1952.84	-2270.57	2864.772	8110
4865	12.71	-6.06	25.66	-1953.03	-2271.45	2864.775	8110
4870	11.96	-5.49	25.69	-1953.20	-2270.25	2864.782	8110
4875	12.26	-6.02	25.73	-1953.26	-2270.19	2864.785	8110
4880	12.71	-5.88	25.72	-1953.45	-2270.24	2864.791	8110
4885	12.58	-5.93	25.74	-1953.13	-2270.62	2864.795	8110
4890	12.48	-6.15	25.70	-1952.21	-2270.88	2864.802	8110
4895	12.30	-6.04	25.77	-1953.11	-2270.46	2864.805	8110
4900	12.85	-6.02	25.67	-1953.42	-2269.79	2864.811	8110
4905	12.82	-6.12	25.67	-1952.84	-2270.27	2864.815	8110
4910	12.24	-5.83	25.73	-1953.42	-2270.00	2864.820	8110
4915	12.57	-5.85	25.72	-1952.72	-2269.77	2864.826	8110
4920	12.59	-6.04	25.72	-1952.59	-2270.19	2864.830	8110
4925	12.55	-5.88	25.73	-1952.76	-2270.67	2864.835	8110
4930	12.52	-5.79	25.73	-1951.65	-2269.49	2864.840	8110
4935	12.41	-6.13	25.70	-1951.69	-2269.62	2864.845	8110
4940	12.48	-6.12	25.70	-1952.68	-2269.84	2864.850	8110
4945	12.46	-5.99	25.70	-1952.70	-2269.69	2864.856	8110
4950	12.41	-5.98	25.73	-1952.45	-2270.14	2864.860	8110
4955	12.88	-5.99	25.72	-1952.63	-2270.40	2864.865	8110
4960	12.59	-6.14	25.69	-1952.45	-2270.74	2864.869	8110
4965	12.74	-5.78	25.65	-1953.41	-2270.40	2864.875	8110
4970	12.40	-6.10	25.70	-1953.45	-2270.51	2864.879	8110
4975	12.39	-5.85	25.71	-1953.25	-2270.67	2864.886	8110
4980	12.69	-6.05	25.70	-1952.73	-2270.29	2864.889	8110
4985	12.44	-5.92	25.71	-1953.16	-2270.03	2864.895	8110
4990	12.80	-5.92	25.69	-1952.04	-2269.91	2864.899	8110
4995	12.97	-5.84	25.72	-1952.43	-2269.91	2864.907	8110
5000	12.98	-6.27	25.69	-1952.90	-2270.82	2864.909	8110
5005	13.01	-5.95	25.58	-1954.76	-2272.09	2864.916	8110
5010	12.82	-5.98	25.58	-1954.89	-2271.86	2864.920	8110
5015	12.76	-6.10	25.62	-1954.24	-2271.21	2864.927	8110
5020	12.90	-6.06	25.55	-1954.90	-2270.89	2864.930	8110
5025	12.92	-6.04	25.56	-1954.73	-2270.75	2864.937	8110
5030	11.99	-5.85	25.61	-1953.99	-2271.41	2864.940	8110
5035	12.45	-5.91	25.66	-1952.72	-2270.60	2864.945	8110
5040	12.22	-6.09	25.69	-1952.43	-2270.37	2864.950	8110
5045	12.21	-5.94	25.68	-1952.53	-2269.84	2864.956	8110
5050	12.65	-5.98	25.68	-1952.47	-2270.00	2864.959	8110
5055	12.77	-5.89	25.64	-1951.88	-2269.57	2864.965	8110
5060	12.13	-6.18	25.73	-1951.94	-2269.31	2864.971	8110
5065	12.34	-5.92	25.71	-1952.01	-2269.85	2864.975	8110
5070	12.27	-6.12	25.72	-1951.96	-2269.48	2864.979	8110
5075	13.03	-6.10	25.58	-1952.28	-2269.21	2864.987	8110
5080	12.40	-6.04	25.67	-1953.17	-2269.83	2864.990	8110
5085	12.79	-5.97	25.67	-1953.05	-2270.38	2864.995	8110
5090	12.24	-5.86	25.73	-1952.82	-2269.21	2865.000	8110
5095	12.27	-6.17	25.71	-1952.45	-2269.79	2865.004	8110
5100	13.04	-5.96	25.65	-1952.80	-2270.05	2865.011	8110
5105	12.28	-5.82	25.70	-1952.39	-2269.79	2865.014	8110
5110	12.80	-6.08	25.69	-1951.89	-2268.94	2865.020	8110
5115	12.36	-5.90	25.74	-1952.01	-2268.86	2865.024	8110
5120	11.92	-5.97	25.77	-1951.78	-2269.61	2865.030	8110
5125	12.45	-6.01	25.75	-1952.19	-2269.87	2865.034	8110
5130	12.51	-6.03	25.72	-1952.68	-2270.39	2865.042	8110
5135	12.78	-6.11	25.70	-1952.89	-2270.13	2865.044	8110
5140	12.60	-5.92	25.67	-1953.49	-2270.81	2865.052	8110
5145	12.28	-6.01	25.69	-1953.88	-2270.61	2865.054	8110
5150	11.82	-5.74	25.80	-1953.28	-2271.33	2865.062	8110
5155	12.79	-5.96	25.75	-1952.78	-2270.46	2865.064	8110
5160	13.06	-5.97	25.71	-1952.93	-2270.64	2865.070	8110
5165	12.36	-6.03	25.73	-1953.18	-2270.24	2865.075	8110
5170	13.15	-6.05	25.71	-1952.92	-2269.61	2865.081	8110
5175	12.22	-6.23	25.77	-1953.19	-2270.54	2865.084	8110
5180	12.38	-5.94	25.71	-1953.02	-2270.72	2865.091	8110
5185	12.41	-6.04	25.71	-1952.84	-2270.94	2865.095	8110
5190	12.87	-6.01	25.71	-1952.99	-2270.67	2865.101	8110
5195	12.44	-5.98	25.71	-1953.49	-2270.16	2865.104	8110
5200	12.81	-5.94	25.69	-1952.85	-2270.14	2865.111	8110
5205	12.35	-5.95	25.74	-1952.19	-2270.43	2865.115	8110
5210	12.43	-5.99	25.72	-1951.36	-2269.40	2865.122	8110
5215	12.59	-5.98	25.77	-1951.64	-2269.76	2865.125	8110
5220	12.77	-5.91	25.74	-1951.56	-2268.98	2865.130	8110
5225	12.42	-6.09	25.74	-1951.33	-2268.81	2865.135	8110
5230	12.37	-6.06	25.74	-1951.86	-2269.28	2865.140	8110
5235	12.72	-6.07	25.74	-1952.05	-2269.57	2865.145	8110
5240	12.55	-6.02	25.69	-1952.38	-2269.83	2865.150	8110
5245	13.05	-5.94	25.68	-1952.64	-2270.49	2865.156	8110
5250	12.35	-6.09	25.72	-1953.59	-2270.76	2865.160	8110
5255	12.67	-5.90	25.71	-1953.64	-2271.25	2865.165	8110
5260	12.71	-5.85	25.71	-1952.95	-2270.48	2865.169	8110
5265	12.46	-5.97	25.76	-1952.07	-2269.99	2865.175	8110
5270	12.53	-5.94	25.73	-1952.25	-2269.84	2865.179	8110
5275	12.46	-6.02	25.74	-1952.07	-2269.66	2865.186	8110
5280	12.35	-6.14	25.74	-1952.14	-2270.02	2865.189	8110
5285	12.67	-5.90	25.72	-1952.09	-2269.55	2865.195	8110
5290	12.24	-6.00	25.74	-1951.93	-2268.85	2865.199	8110
5295	12.57	-6.12	25.71	-1951.46	-2269.19	2865.207	8110
5300	12.69	-6.03	25.73	-1951.84	-2269.22	2865.209	8110
5305	12.31	-5.97	25.72	-1953.00	-2269.79	2865.215	8110
5310	12.65	-5.99	25.71	-1952.79	-2269.26	2865.220	8110
5315	12.80	-5.97	25.71	-1951.86	-2270.12	2865.227	8110
5320	12.45	-5.96	25.70	-1952.27	-2270.16	2865.229	8110
5325	12.71	-6.09	25.71	-1952.27	-2270.08	2865.237	8110
5330	12.49	-5.87	25.75	-1952.57	-2269.32	2865.240	8110
5335	12.64	-6.32	25.71	-1951.98	-2270.71	2865.247	8110
5340	12.41	-5.91	25.73	-1952.95	-2270.51	2865.250	8110
5345	13.30	-5.92	25.70	-1952.34	-2269.72	2865.256	8110
5350	13.01	-6.01	25.69	-1952.42	-2269.30	2865.260	8110
5355	12.51	-6.09	25.68	-1952.29	-2269.05	2865.265	8110
5360	12.61	-5.98	25.70	-1952.14	-2269.90	2865.270	8110
5365	12.43	-5.96	25.70	-1952.31	-2270.37	2865.275	8110
5370	12.51	-5.96	25.72	-1952.74	-2270.53	2865.280	8110
5375	12.47	-5.97	25.71	-1952.91	-2270.72	2865.285	8110
5380	12.68	-5.99	25.67	-1953.08	-2269.99	2865.291	8110
5385	12.33	-5.94	25.70	-1952.84	-2269.98	2865.295	8110
5390	12.24	-5.97	25.73	-1952.49	-2269.63	2865.300	8110
5395	12.69	-5.88	25.75	-1951.68	-2269.32	2865.305	8110
5400	12.63	-5.90	25.75	-1951.29	-2268.29	2865.311	8110
5405	12.96	-6.21	25.67	-1950.96	-2268.39	2865.315	8110
5410	12.44	-6.23	25.68	-1952.35	-2269.74	2865.319	8110
5415	12.37	-5.93	25.72	-1953.41	-2270.59	2865.325	8110
5420	12.68	-5.83	25.70	-1952.61	-2269.92	2865.330	8110
5425	12.19	-6.00	25.74	-1951.98	-2269.84	2865.334	8110
5430	12.51	-5.93	25.72	-1952.73	-2270.85	2865.341	8110
5435	12.81	-5.97	25.71	-1952.69	-2269.37	2865.344	8110
5440	11.90	-6.10	25.75	-1952.63	-2269.99	2865.351	8110
5445	12.52	-5.88	25.68	-1953.16	-2270.35	2865.354	8110
5450	12.61	-5.97	25.71	-1952.63	-2270.22	2865.360	8110
5455	12.56	-6.00	25.73	-1952.50	-2270.14	2865.365	8110
5460	11.97	-5.74	25.68	-1953.49	-2271.04	2865.372	8110
5465	12.76	-5.77	25.70	-1952.99	-2271.01	2865.375	8110
5470	12.46	-6.06	25.72	-1952.06	-2269.06	2865.380	8110
5475	13.10	-5.96	25.69	-1952.03	-2269.34	2865.385	8110
5480	13.17	-5.99	25.71	-1952.32	-2269.04	2865.392	8110
5485	12.51	-6.06	25.72	-1951.56	-2269.12	2865.395	8110
5490	12.76	-5.99	25.74	-1952.48	-2269.39	2865.402	8110
5495	12.80	-5.98	25.69	-1952.44	-2269.08	2865.405	8110
5500	12.30	-6.10	25.68	-1952.41	-2269.46	2865.410	8110
5505	12.60	-6.04	25.70	-1952.08	-2270.43	2865.415	8110
5510	12.79	-5.94	25.71	-1951.97	-2269.81	2865.422	8110
5515	12.45	-6.07	25.67	-1952.28	-2270.03	2865.425	8110
5520	12.51	-6.04	25.69	-1952.10	-2269.48	2865.431	8110
5525	12.68	-6.15	25.71	-1952.28	-2269.57	2865.436	8110
5530	12.35	-5.91	25.71	-1952.32	-2269.90	2865.440	8110
5535	12.40	-6.03	25.74	-1951.08	-2269.16	2865.445	8110
5540	12.72	-6.09	25.72	-1951.43	-2268.78	2865.450	8110
5545	12.05	-5.87	25.71	-1952.47	-2270.01	2865.456	8110
5550	12.77	-6.17	25.68	-1952.06	-2270.37	2865.459	8110
5555	12.87	-5.96	25.66	-1953.02	-2270.39	2865.466	8110
5560	12.35	-5.92	25.66	-1952.74	-2270.65	2865.469	8110
5565	12.16	-6.04	25.70	-1951.64	-2269.76	2865.475	8110
5570	12.36	-6.12	25.69	-1952.26	-2270.19	2865.479	8110
5575	12.35	-5.94	25.70	-1953.68	-2270.13	2865.485	8110
5580	12.79	-6.08	25.68	-1953.30	-2269.84	2865.490	8110
5585	12.58	-5.94	25.67	-1953.47	-2269.85	2865.496	8110
5590	12.64	-6.06	25.71	-1953.45	-2269.71	2865.499	8110
5595	12.26	-5.90	25.71	-1953.26	-2270.26	2865.505	8110
5600	12.67	-5.96	25.67	-1953.46	-2269.68	2865.510	8110
5605	12.48	-5.88	25.69	-1953.31	-2269.62	2865.517	8110
5610	12.88	-6.04	25.70	-1953.45	-2270.31	2865.519	8110
5615	12.51	-5.97	25.67	-1953.65	-2270.77	2865.525	8110
5620	12.57	-5.95	25.67	-1953.98	-2270.01	2865.530	8110
5625	12.52	-5.86	25.67	-1953.49	-2270.74	2865.537	8110
5630	12.85	-6.00	25.67	-1953.08	-2269.81	2865.540	8110
5635	12.37	-6.00	25.69	-1953.40	-2269.40	2865.545	8110
5640	12.08	-6.09	25.71	-1953.09	-2269.34	2865.550	8110
5645	12.85	-6.01	25.65	-1954.03	-2270.07	2865.555	8110
5650	12.45	-5.85	25.66	-1953.61	-2269.78	2865.560	8110
5655	12.54	-5.89	25.72	-1953.44	-2270.52	2865.565	8110
5660	12.54	-5.89	25.68	-1952.94	-2269.82	2865.570	8110
5665	12.56	-6.29	25.67	-1952.29	-2270.07	2865.575	8110
5670	12.69	-6.13	25.64	-1953.89	-2270.44	2865.580	8110
5675	12.56	-6.05	25.64	-1954.89	-2271.02	2865.584	8110
5680	11.84	-5.95	25.73	-1954.50	-2271.03	2865.590	8110
5685	12.48	-6.06	25.67	-1953.85	-2271.03	2865.595	8110
5690	12.55	-6.04	25.67	-1955.16	-2271.35	2865.600	8110
5695	12.78	-5.97	25.66	-1955.56	-2271.44	2865.605	8110
5700	12.50	-5.92	25.67	-1955.00	-2270.98	2865.610	8110
5705	12.76	-6.08	25.61	-1954.63	-2271.02	2865.615	8110
5710	12.62	-6.03	25.64	-1954.55	-2271.84	2865.620	8110
5715	12.57	-5.86	25.63	-1955.20	-2271.47	2865.625	8110
5720	12.59	-6.00	25.63	-1954.77	-2271.50	2865.630	8110
5725	12.55	-6.01	25.61	-1954.97	-2271.09	2865.634	8110
5730	12.69	-5.94	25.62	-1954.52	-2271.05	2865.640	8110
5735	12.45	-6.15	25.68	-1954.14	-2271.46	2865.645	8110
5740	12.47	-6.02	25.65	-1955.12	-2271.51	2865.650	8110
5745	12.54	-6.02	25.63	-1955.39	-2271.69	2865.655	8110
5750	12.93	-5.74	25.63	-1955.10	-2272.16	2865.662	8110
5755	12.07	-5.93	25.70	-1954.27	-2271.42	2865.665	8110
5760	12.54	-5.95	25.66	-1954.96	-2271.46	2865.670	8110
5765	12.58	-5.90	25.67	-1954.96	-2271.34	2865.675	8110
5770	12.72	-5.98	25.68	-1954.30	-2271.09	2865.681	8110
5775	12.81	-6.10	25.66	-1954.29	-2271.30	2865.685	8110
5780	12.66	-5.97	25.65	-1955.42	-2271.62	2865.690	8110
5785	12.84	-5.88	25.66	-1955.19	-2271.63	2865.694	8110
5790	12.72	-6.08	25.71	-1954.56	-2271.00	2865.702	8110
5795	12.77	-5.93	25.71	-1954.18	-2270.79	2865.705	8110
5800	12.18	-6.06	25.70	-1953.90	-2270.48	2865.710	8110
5805	12.63	-6.04	25.64	-1954.45	-2270.88	2865.715	8110
5810	12.43	-6.07	25.66	-1954.39	-2271.70	2865.722	8110
5815	12.53	-6.15	25.68	-1954.98	-2271.28	2865.725	8110
5820	12.66	-5.96	25.65	-1955.17	-2271.70	2865.730	8110
5825	13.31	-6.01	25.66	-1954.66	-2271.25	2865.737	8110
5830	12.15	-6.24	25.70	-1954.70	-2270.81	2865.740	8110
5835	12.28	-6.16	25.69	-1955.78	-2272.63	2865.745	8110
5840	12.43	-6.11	25.65	-1956.84	-2273.42	2865.750	8110
5845	12.09	-6.03	25.65	-1957.50	-2274.02	2865.756	8110
5850	12.83	-5.78	25.64	-1957.45	-2274.29	2865.760	8110
5855	12.47	-5.91	25.71	-1957.18	-2272.57	2865.764	8110
5860	12.70	-5.91	25.70	-1956.72	-2271.69	2865.770	8110
5865	12.62	-6.09	25.70	-1955.98	-2272.00	2865.775	8110
5870	12.55	-5.92	25.73	-1955.80	-2271.67	2865.780	8110
5875	12.45	-5.87	25.77	-1955.46	-2270.97	2865.786	8110
5880	12.66	-6.07	25.70	-1955.27	-2270.91	2865.790	8110
5885	12.65	-6.02	25.74	-1955.31	-2270.77	2865.795	8110
5890	12.47	-6.13	25.76	-1955.15	-2271.57	2865.799	8110
5895	12.74	-6.01	25.70	-1955.15	-2271.59	2865.806	8110
5900	12.44	-6.03	25.72	-1955.90	-2271.24	2865.810	8110
5905	12.81	-5.99	25.67	-1955.93	-2272.08	2865.815	8110
5910	12.67	-5.85	25.66	-1955.89	-2271.88	2865.819	8110
5915	12.37	-6.07	25.72	-1956.05	-2271.98	2865.825	8110
5920	12.90	-5.95	25.68	-1955.35	-2271.89	2865.830	8110
5925	12.90	-5.90	25.69	-1954.57	-2271.96	2865.836	8110
5930	12.45	-5.97	25.74	-1954.49	-2271.48	2865.839	8110
5935	12.32	-6.23	25.75	-1954.72	-2271.46	2865.846	8110
5940	12.58	-6.13	25.66	-1956.90	-2273.01	2865.850	8110
5945	12.29	-5.82	25.69	-1957.46	-2273.34	2865.857	8110
5950	12.11	-5.89	25.73	-1956.79	-2273.30	2865.860	8110
5955	12.14	-5.99	25.82	-1956.17	-2273.15	2865.867	8110
5960	12.68	-5.93	25.68	-1956.31	-2272.11	2865.870	8110
5965	12.80	-5.95	25.69	-1955.19	-2271.76	2865.875	8110
5970	12.64	-5.95	25.71	-1955.17	-2271.34	2865.880	8110
5975	12.67	-6.07	25.74	-1954.90	-2270.25	2865.885	8110
5980	12.67	-6.08	25.68	-1955.16	-2271.05	2865.890	8110
5985	12.38	-5.94	25.70	-1955.48	-2271.21	2865.895	8110
5990	12.73	-6.01	25.67	-1955.26	-2271.15	2865.900	8110
5995	12.77	-5.92	25.64	-1955.66	-2270.99	2865.905	8110
6000	12.54	-5.87	25.68	-1954.80	-2270.93	2865.910	8110
6005	12.21	-6.08	25.71	-1954.50	-2270.62	2865.915	8110
6010	12.33	-5.87	25.73	-1954.73	-2271.39	2865.920	8110
6015	12.56	-6.18	25.68	-1954.89	-2271.45	2865.925	8110
6020	12.59	-5.92	25.69	-1955.54	-2272.16	2865.931	8110
6025	12.58	-5.93	25.68	-1955.72	-2271.86	2865.935	8110
6030	12.43	-6.07	25.68	-1955.49	-2271.33	2865.940	8110
6035	12.50	-6.18	25.73	-1955.91	-2271.73	2865.944	8110
6040	12.75	-5.96	25.65	-1956.47	-2272.56	2865.950	8110
6045	12.40	-5.95	25.68	-1955.64	-2272.13	2865.955	8110
6050	12.65	-5.90	25.67	-1955.63	-2271.89	2865.959	8110
6055	12.17	-6.08	25.71	-1955.46	-2271.19	2865.964	8110
6060	12.45	-6.16	25.71	-1954.87	-2270.86	2865.971	8110
6065	12.81	-6.16	25.67	-1955.33	-2271.81	2865.974	8110
6070	12.47	-6.07	25.69	-1955.44	-2271.22	2865.979	8110
6075	12.43	-5.89	25.70	-1955.81	-2271.96	2865.984	8110
6080	12.38	-5.99	25.74	-1954.70	-2270.83	2865.992	8110
6085	12.56	-6.08	25.69	-1954.91	-2271.38	2865.994	8110
6090	12.46	-6.21	25.69	-1955.26	-2271.22	2866.002	8110
6095	12.34	-6.08	25.70	-1955.78	-2271.49	2866.005	8110
6100	12.55	-6.09	25.70	-1956.24	-2272.18	2866.010	8110
6105	12.57	-5.85	25.67	-1956.43	-2271.68	2866.014	8110
6110	12.89	-5.92	25.67	-1955.08	-2271.24	2866.022	8110
6115	12.76	-5.98	25.70	-1955.27	-2270.65	2866.025	8110
6120	12.57	-5.87	25.71	-1954.96	-2270.98	2866.030	8110
6125	12.26	-6.10	25.72	-1955.19	-2271.04	2866.035	8110
6130	12.21	-6.01	25.75	-1955.38	-2271.63	2866.041	8110
6135	12.44	-6.00	25.70	-1955.17	-2271.12	2866.045	8110
6140	12.45	-5.91	25.73	-1955.54	-2270.82	2866.052	8110
6145	12.35	-6.03	25.74	-1955.25	-2271.89	2866.055	8110
6150	11.92	-6.16	25.77	-1955.76	-2272.04	2866.060	8110
6155	12.65	-5.91	25.75	-1955.84	-2271.71	2866.065	8110
6160	12.31	-6.07	25.80	-1955.70	-2271.53	2866.069	8110
6165	12.74	-6.15	25.70	-1956.21	-2272.47	2866.075	8110
6170	12.25	-5.85	25.73	-1956.59	-2273.09	2866.080	8110
6175	12.55	-6.08	25.73	-1956.02	-2271.68	2866.085	8110
6180	12.89	-5.99	25.73	-1956.31	-2272.57	2866.090	8110
6185	12.63	-5.83	25.75	-1956.25	-2271.89	2866.095	8110
6190	12.87	-6.05	25.70	-1955.41	-2271.63	2866.099	8110
6195	12.78	-6.11	25.73	-1955.59	-2271.36	2866.106	8110
6200	12.59	-5.96	25.72	-1955.57	-2271.86	2866.109	8110
6205	12.69	-6.18	25.71	-1955.14	-2271.45	2866.116	8110
6210	12.81	-5.82	25.70	-1955.31	-2271.72	2866.119	8110
6215	12.10	-6.01	25.80	-1954.76	-2271.10	2866.126	8110
6220	12.46	-6.17	25.75	-1955.17	-2271.26	2866.129	8110
6225	12.19	-6.03	25.78	-1955.48	-2271.41	2866.135	8110
6230	12.50	-5.96	25.77	-1955.11	-2271.60	2866.139	8110
6235	12.53	-6.16	25.77	-1955.41	-2271.50	2866.146	8110
6240	12.74	-5.95	25.73	-1956.02	-2272.02	2866.150	8110
6245	12.71	-5.77	25.76	-1955.18	-2270.95	2866.157	8110
6250	12.56	-5.99	25.73	-1954.87	-2270.89	2866.159	8110
6255	12.19	-6.15	25.77	-1954.70	-2271.69	2866.167	8110
6260	12.67	-6.01	25.74	-1955.12	-2271.99	2866.170	8110
6265	12.53	-5.98	25.74	-1955.33	-2272.40	2866.176	8110
6270	12.74	-6.01	25.69	-1955.79	-2271.91	2866.180	8110
6275	12.85	-5.99	25.73	-1955.83	-2271.67	2866.185	8110
6280	12.61	-6.00	25.72	-1955.95	-2271.95	2866.190	8110
6285	12.17	-6.03	25.70	-1956.17	-2272.67	2866.195	8110
6290	12.43	-6.03	25.69	-1955.76	-2272.67	2866.200	8110
6295	12.53	-6.03	25.72	-1957.07	-2272.68	2866.205	8110
6300	12.61	-5.91	25.70	-1956.92	-2273.49	2866.209	8110
6305	12.73	-5.91	25.69	-1956.86	-2273.03	2866.215	8110
6310	12.50	-5.93	25.73	-1956.45	-2272.59	2866.221	8110
6315	12.74	-6.04	25.75	-1955.84	-2272.14	2866.225	8110
6320	12.52	-5.94	25.75	-1956.38	-2272.08	2866.229	8110
6325	12.56	-5.98	25.75	-1955.53	-2271.87	2866.235	8110
6330	12.60	-6.08	25.73	-1955.29	-2271.97	2866.241	8110
6335	12.22	-6.35	25.72	-1956.36	-2273.30	2866.245	8110
6340	12.54	-5.91	25.70	-1957.88	-2273.89	2866.250	8110
6345	12.56	-5.88	25.69	-1957.57	-2273.48	2866.254	8110
6350	12.53	-5.98	25.74	-1956.24	-2272.70	2866.261	8110
6355	12.51	-5.90	25.74	-1956.26	-2272.44	2866.264	8110
6360	12.67	-6.21	25.75	-1955.06	-2271.28	2866.271	8110
6365	12.84	-6.06	25.73	-1955.70	-2271.97	2866.274	8110
6370	12.43	-5.94	25.76	-1955.68	-2272.23	2866.280	8110
6375	12.67	-5.96	25.76	-1955.52	-2271.44	2866.284	8110
6380	12.27	-6.07	25.78	-1955.48	-2271.84	2866.290	8110
6385	13.00	-5.97	25.75	-1955.81	-2272.29	2866.295	8110
6390	13.05	-6.14	25.67	-1956.53	-2272.92	2866.302	8110
6395	12.52	-5.91	25.74	-1956.84	-2272.84	2866.304	8110
6400	12.60	-6.03	25.73	-1956.33	-2272.41	2866.311	8110
6405	12.51	-5.93	25.74	-1956.56	-2272.48	2866.315	8110
6410	12.90	-6.17	25.67	-1956.93	-2272.84	2866.322	8110
6415	12.51	-5.90	25.71	-1957.05	-2272.89	2866.325	8110
6420	12.34	-6.09	25.75	-1956.58	-2272.89	2866.331	8110
6425	12.31	-6.00	25.76	-1957.13	-2273.11	2866.334	8110
6430	12.28	-5.91	25.75	-1956.73	-2272.40	2866.342	8110
6435	12.70	-5.92	25.73	-1956.29	-2272.52	2866.345	8110
6440	12.55	-6.08	25.72	-1955.65	-2272.27	2866.350	8110
6445	12.84	-6.05	25.66	-1956.08	-2273.15	2866.355	8110
6450	12.57	-5.86	25.72	-1956.22	-2273.09	2866.360	8110
6455	12.63	-5.97	25.74	-1955.90	-2271.84	2866.365	8110
6460	12.66	-6.08	25.73	-1955.80	-2271.73	2866.370	8110
6465	12.35	-6.06	25.74	-1956.00	-2272.49	2866.375	8110
6470	12.51	-6.10	25.71	-1956.44	-2273.09	2866.380	8110
6475	12.88	-5.89	25.72	-1956.99	-2273.22	2866.385	8110
6480	12.74	-5.90	25.69	-1957.06	-2273.07	2866.389	8110
6485	12.70	-5.99	25.71	-1956.35	-2272.36	2866.395	8110
6490	12.55	-5.97	25.75	-1956.34	-2272.15	2866.400	8110
6495	12.33	-6.03	25.75	-1956.25	-2272.37	2866.406	8110
6500	12.88	-6.04	25.72	-1955.97	-2272.18	2866.409	8110
6505	12.79	-6.03	25.71	-1955.96	-2272.16	2866.415	8110
6510	12.06	-5.91	25.80	-1955.91	-2272.51	2866.419	8110
6515	12.87	-5.95	25.71	-1955.72	-2272.47	2866.425	8110
6520	12.88	-6.20	25.67	-1956.12	-2272.60	2866.429	8110
6525	12.33	-5.93	25.65	-1956.70	-2272.51	2866.437	8110
6530	12.47	-5.85	25.71	-1956.30	-2272.24	2866.439	8110
6535	12.59	-5.80	25.72	-1955.55	-2271.30	2866.445	8110
6540	12.50	-6.10	25.71	-1954.53	-2271.16	2866.449	8110
6545	12.91	-5.67	25.69	-1954.81	-2271.25	2866.456	8110
6550	12.54	-6.13	25.69	-1954.40	-2271.61	2866.459	8110
6555	12.97	-5.80	25.67	-1954.94	-2272.10	2866.465	8110
6560	12.80	-5.86	25.72	-1954.38	-2270.75	2866.470	8110
6565	12.69	-6.01	25.74	-1953.47	-2270.81	2866.475	8110
6570	13.27	-6.06	25.68	-1953.62	-2270.27	2866.479	8110
6575	12.27	-6.29	25.73	-1954.09	-2271.00	2866.487	8110
6580	13.02	-6.00	25.65	-1953.74	-2271.04	2866.490	8110
6585	12.75	-5.97	25.66	-1953.47	-2270.99	2866.495	8110
6590	12.46	-6.01	25.66	-1953.38	-2270.71	2866.500	8110
6595	12.73	-6.11	25.64	-1953.74	-2269.95	2866.505	8110
6600	12.54	-5.97	25.68	-1953.82	-2269.88	2866.510	8110
6605	12.18	-5.92	25.68	-1953.76	-2270.01	2866.515	8110
6610	12.64	-6.02	25.70	-1952.96	-2269.95	2866.520	8110
6615	12.15	-6.13	25.72	-1952.96	-2270.56	2866.525	8110
6620	12.66	-5.94	25.68	-1953.72	-2270.38	2866.530	8110
6625	12.48	-6.64	25.60	-1952.74	-2269.89	2866.537	8110
6630	12.38	-5.93	25.69	-1953.04	-2270.43	2866.540	8110
6635	12.33	-5.95	25.78	-1953.27	-2270.03	2866.545	8110
6640	12.36	-6.17	25.72	-1952.77	-2269.95	2866.550	8110
6645	11.97	-6.04	25.75	-1953.91	-2271.60	2866.554	8110
6650	12.52	-5.95	25.69	-1954.86	-2271.86	2866.560	8110
6655	12.29	-5.88	25.74	-1954.44	-2270.69	2866.564	8110
6660	12.91	-5.99	25.67	-1954.24	-2270.82	2866.570	8110
6665	11.96	-6.00	25.74	-1953.92	-2269.39	2866.574	8110
6670	12.53	-6.13	25.70	-1953.42	-2269.82	2866.580	8110
6675	12.86	-5.87	25.69	-1953.87	-2270.82	2866.584	8110
6680	12.83	-6.27	25.69	-1953.03	-2270.81	2866.592	8110
6685	12.65	-6.10	25.67	-1954.07	-2271.57	2866.594	8110
6690	12.28	-5.87	25.67	-1953.93	-2271.60	2866.600	8110
6695	12.54	-5.96	25.71	-1953.93	-2270.68	2866.604	8110
6700	12.51	-6.08	25.68	-1953.19	-2269.86	2866.612	8110
6705	12.55	-6.01	25.70	-1953.37	-2270.27	2866.615	8110
6710	12.50	-5.99	25.71	-1953.25	-2270.17	2866.620	8110
6715	12.39	-6.04	25.73	-1952.69	-2270.27	2866.625	8110
6720	12.20	-5.82	25.75	-1952.58	-2270.12	2866.630	8110
6725	12.36	-6.00	25.73	-1952.25	-2270.15	2866.635	8110
6730	12.96	-6.09	25.71	-1952.28	-2269.98	2866.640	8110
6735	12.40	-6.07	25.73	-1952.97	-2270.55	2866.645	8110
6740	12.52	-5.89	25.71	-1953.38	-2271.43	2866.650	8110
6745	12.80	-5.84	25.70	-1953.07	-2271.07	2866.655	8110
6750	12.22	-6.11	25.73	-1952.92	-2269.09	2866.660	8110
6755	12.86	-6.13	25.64	-1953.65	-2269.33	2866.665	8110
6760	13.05	-5.87	25.66	-1953.57	-2270.05	2866.670	8110
6765	12.75	-6.00	25.67	-1952.60	-2269.66	2866.675	8110
6770	12.18	-5.93	25.71	-1952.71	-2270.13	2866.680	8110
6775	12.35	-6.07	25.72	-1952.75	-2270.12	2866.685	8110
6780	12.41	-5.87	25.70	-1952.44	-2269.58	2866.690	8110
6785	12.63	-6.06	25.72	-1952.28	-2269.34	2866.696	8110
6790	12.75	-5.97	25.74	-1952.41	-2269.53	2866.700	8110
6795	12.82	-5.88	25.69	-1952.95	-2269.33	2866.705	8110
6800	12.69	-6.08	25.69	-1952.38	-2269.06	2866.709	8110
6805	12.48	-6.06	25.70	-1952.74	-2269.94	2866.715	8110
6810	12.72	-6.04	25.67	-1953.40	-2270.59	2866.719	8110
6815	12.52	-6.09	25.68	-1953.84	-2270.75	2866.725	8110
6820	12.45	-5.87	25.70	-1953.94	-2271.41	2866.729	8110
6825	12.75	-5.94	25.72	-1952.47	-2269.87	2866.736	8110
6830	12.99	-6.01	25.73	-1952.06	-2269.67	2866.740	8110
6835	12.79	-6.07	25.71	-1951.57	-2269.35	2866.745	8110
6840	12.32	-5.92	25.74	-1951.72	-2269.28	2866.749	8110
6845	12.15	-6.03	25.76	-1951.72	-2269.08	2866.756	8110
6850	13.03	-6.07	25.70	-1952.00	-2269.54	2866.760	8110
6855	12.64	-5.70	25.75	-1952.53	-2270.50	2866.767	8110
6860	12.33	-6.04	25.72	-1952.40	-2270.02	2866.770	8110
6865	11.99	-5.86	25.68	-1952.83	-2269.56	2866.777	8110
6870	12.55	-6.07	25.68	-1952.67	-2270.32	2866.780	8110
6875	12.54	-6.04	25.71	-1952.86	-2270.30	2866.786	8110
6880	12.50	-5.88	25.71	-1953.12	-2270.12	2866.790	8110
6885	12.41	-6.08	25.67	-1952.98	-2269.90	2866.795	8110
6890	12.72	-5.97	25.71	-1953.03	-2270.40	2866.800	8110
6895	12.15	-6.03	25.73	-1953.23	-2270.89	2866.805	8110
6900	12.69	-5.95	25.71	-1953.07	-2270.83	2866.811	8110
6905	12.40	-6.01	25.75	-1953.05	-2270.42	2866.815	8110
6910	12.80	-6.00	25.69	-1953.34	-2270.11	2866.820	8110
6915	12.27	-6.05	25.72	-1953.32	-2270.95	2866.825	8110
6920	12.58	-5.99	25.68	-1953.65	-2270.84	2866.830	8110
6925	12.53	-6.05	25.70	-1953.64	-2270.59	2866.834	8110
6930	12.64	-6.13	25.70	-1954.06	-2271.19	2866.841	8110
6935	12.31	-5.85	25.73	-1954.16	-2270.98	2866.845	8110
6940	12.19	-5.80	25.81	-1952.55	-2269.43	2866.850	8110
6945	12.57	-6.03	25.82	-1951.75	-2269.58	2866.854	8110
6950	12.70	-5.93	25.71	-1952.85	-2270.11	2866.861	8110
6955	12.53	-6.05	25.73	-1953.45	-2270.39	2866.865	8110
6960	12.73	-5.97	25.73	-1952.70	-2270.58	2866.871	8110
6965	12.35	-6.06	25.74	-1953.09	-2270.21	2866.874	8110
6970	12.30	-6.01	25.72	-1953.79	-2270.87	2866.880	8110
6975	12.80	-5.89	25.76	-1953.49	-2270.46	2866.885	8110
6980	12.43	-6.11	25.76	-1952.89	-2270.55	2866.889	8110
6985	12.70	-6.01	25.74	-1953.05	-2270.65	2866.894	8110
6990	12.68	-5.85	25.72	-1953.46	-2270.82	2866.900	8110
6995	12.55	-6.00	25.75	-1953.14	-2271.00	2866.905	8110
7000	12.69	-5.97	25.76	-1953.08	-2271.30	2866.911	8110
7005	12.50	-6.01	25.75	-1953.26	-2270.96	2866.915	8110
7010	12.43	-6.00	25.78	-1952.25	-2269.88	2866.920	8110
7015	12.65	-6.08	25.78	-1952.16	-2269.48	2866.925	8110
7020	12.64	-5.94	25.77	-1952.19	-2269.55	2866.930	8110
7025	12.63	-6.04	25.77	-1952.19	-2269.57	2866.935	8110
7030	12.58	-6.10	25.78	-1952.18	-2269.43	2866.941	8110
7035	12.33	-6.01	25.77	-1952.22	-2269.48	2866.945	8110
7040	12.69	-5.90	25.76	-1952.43	-2269.94	2866.951	8110
7045	12.46	-5.89	25.77	-1952.13	-2269.63	2866.955	8110
7050	13.01	-6.12	25.68	-1952.17	-2269.77	2866.960	8110
7055	12.35	-5.90	25.74	-1952.79	-2269.81	2866.965	8110
7060	12.06	-5.90	25.88	-1951.37	-2269.06	2866.972	8110
7065	12.41	-6.25	25.80	-1951.43	-2269.42	2866.975	8110
7070	12.91	-5.85	25.73	-1952.61	-2270.08	2866.980	8110
7075	12.48	-6.01	25.76	-1952.12	-2269.89	2866.985	8110
7080	12.81	-5.94	25.77	-1952.32	-2269.61	2866.990	8110
7085	12.57	-5.90	25.74	-1952.38	-2269.56	2866.995	8110
7090	12.62	-5.77	25.76	-1952.18	-2268.24	2866.999	8110
7095	12.72	-6.18	25.78	-1950.67	-2268.36	2867.006	8110
7100	12.99	-6.09	25.76	-1950.87	-2269.07	2867.010	8110
7105	12.76	-5.96	25.75	-1951.59	-2269.24	2867.015	8110
7110	12.26	-5.96	25.79	-1951.32	-2269.66	2867.020	8110
7115	12.91	-6.14	25.73	-1951.64	-2269.70	2867.025	8110
7120	12.07	-6.10	25.76	-1952.89	-2270.76	2867.029	8110
7125	12.61	-6.01	25.71	-1953.04	-2270.22	2867.036	8110
7130	12.71	-5.92	25.76	-1953.00	-2270.36	2867.039	8110
7135	12.59	-6.11	25.74	-1952.36	-2270.23	2867.045	8110
7140	12.47	-5.97	25.73	-1952.66	-2271.19	2867.049	8110
7145	12.17	-5.92	25.78	-1951.93	-2270.29	2867.055	8110
7150	12.83	-6.19	25.73	-1952.21	-2270.37	2867.060	8110
7155	12.68	-5.82	25.72	-1952.44	-2270.60	2867.067	8110
7160	12.79	-6.08	25.74	-1951.99	-2269.96	2867.069	8110
7165	12.45	-5.99	25.76	-1952.14	-2269.65	2867.075	8110
7170	12.28	-5.91	25.78	-1951.62	-2269.97	2867.080	8110
7175	11.97	-6.06	25.82	-1951.82	-2269.71	2867.085	8110
7180	11.94	-5.92	25.78	-1952.24	-2269.95	2867.091	8110
7185	12.84	-5.87	25.77	-1951.41	-2269.65	2867.095	8110
7190	12.94	-6.06	25.77	-1951.41	-2268.73	2867.100	8110
7195	13.07	-6.03	25.75	-1951.74	-2270.15	2867.105	8110
7200	12.49	-5.95	25.76	-1951.73	-2269.57	2867.110	8110
7205	12.27	-5.97	25.76	-1951.96	-2269.59	2867.115	8110
7210	12.57	-5.85	25.76	-1951.55	-2268.75	2867.120	8110
7215	12.56	-6.11	25.76	-1950.79	-2268.74	2867.125	8110
7220	12.17	-5.98	25.77	-1951.65	-2268.76	2867.131	8110
7225	12.54	-6.08	25.75	-1952.16	-2268.61	2867.135	8110
7230	12.44	-5.89	25.80	-1951.33	-2268.14	2867.140	8110
7235	12.66	-6.07	25.78	-1951.06	-2268.96	2867.145	8110
7240	12.42	-5.99	25.79	-1951.33	-2269.55	2867.150	8110
7245	12.35	-5.95	25.82	-1951.30	-2268.54	2867.155	8110
7250	12.70	-6.08	25.81	-1950.86	-2268.29	2867.160	8110
7255	12.75	-6.18	25.75	-1952.15	-2269.30	2867.165	8110
7260	12.55	-5.84	25.78	-1952.73	-2270.06	2867.171	8110
7265	12.75	-5.92	25.77	-1952.04	-2269.23	2867.174	8110
7270	12.89	-6.14	25.77	-1951.34	-2268.81	2867.180	8110
7275	12.85	-6.05	25.73	-1952.26	-2269.47	2867.184	8110
7280	12.73	-6.04	25.74	-1952.85	-2268.85	2867.190	8110
7285	12.20	-5.95	25.76	-1952.58	-2269.17	2867.194	8110
7290	12.60	-5.99	25.77	-1952.15	-2269.52	2867.201	8110
7295	12.88	-5.94	25.73	-1952.47	-2269.80	2867.205	8110
7300	12.58	-5.82	25.70	-1952.08	-2269.54	2867.210	8110
7305	12.82	-5.91	25.74	-1951.67	-2269.05	2867.214	8110
7310	12.25	-5.97	25.79	-1951.68	-2268.51	2867.221	8110
7315	12.66	-6.01	25.77	-1950.91	-2268.61	2867.225	8110
7320	12.37	-6.00	25.77	-1951.28	-2269.43	2867.232	8110
7325	12.31	-6.12	25.73	-1951.95	-2269.04	2867.235	8110
7330	12.53	-6.01	25.76	-1952.49	-2270.00	2867.240	8110
7335	12.57	-6.00	25.71	-1952.77	-2269.95	2867.245	8110
7340	12.92	-6.02	25.66	-1952.51	-2269.89	2867.252	8110
7345	12.92	-6.07	25.70	-1952.73	-2270.99	2867.255	8110
7350	12.34	-6.13	25.72	-1953.64	-2270.13	2867.261	8110
7355	12.69	-5.88	25.74	-1953.28	-2270.63	2867.264	8110
7360	12.92	-6.02	25.71	-1953.03	-2269.74	2867.270	8110
7365	12.63	-5.95	25.71	-1953.28	-2269.82	2867.276	8110
7370	12.59	-6.00	25.72	-1952.99	-2269.80	2867.280	8110
7375	12.54	-5.94	25.72	-1953.56	-2270.19	2867.285	8110
7380	12.75	-5.95	25.73	-1953.00	-2269.89	2867.290	8110
7385	12.48	-6.00	25.77	-1952.07	-2269.46	2867.295	8110
7390	12.89	-6.04	25.74	-1952.49	-2269.87	2867.300	8110
7395	12.44	-6.21	25.70	-1953.33	-2270.61	2867.306	8110
7400	12.56	-5.94	25.69	-1953.65	-2271.31	2867.309	8110
7405	12.68	-5.93	25.66	-1954.11	-2271.49	2867.315	8110
7410	12.40	-5.83	25.69	-1953.23	-2271.14	2867.320	8110
7415	12.51	-6.16	25.72	-1953.18	-2270.23	2867.326	8110
7420	12.36	-5.92	25.70	-1953.13	-2269.84	2867.330	8110
7425	12.57	-5.89	25.76	-1952.58	-2269.28	2867.335	8110
7430	12.75	-6.04	25.72	-1951.86	-2269.36	2867.339	8110
7435	12.77	-5.77	25.74	-1952.59	-2269.39	2867.347	8110
7440	12.99	-5.95	25.72	-1952.19	-2268.88	2867.350	8110
7445	12.40	-6.04	25.76	-1952.31	-2268.71	2867.355	8110
7450	12.79	-5.97	25.73	-1952.03	-2269.23	2867.360	8110
7455	12.74	-5.94	25.76	-1953.27	-2268.50	2867.367	8110
7460	12.42	-5.88	25.76	-1952.37	-2268.74	2867.370	8110
7465	12.76	-6.06	25.70	-1951.91	-2269.53	2867.375	8110
7470	12.73	-5.96	25.72	-1952.89	-2269.14	2867.380	8110
7475	12.46	-5.90	25.78	-1952.43	-2269.26	2867.385	8110
7480	12.43	-6.04	25.76	-1951.44	-2268.55	2867.390	8110
7485	12.41	-5.94	25.74	-1951.83	-2269.14	2867.395	8110
7490	12.72	-5.97	25.70	-1951.90	-2268.76	2867.400	8110
7495	12.32	-5.98	25.78	-1951.90	-2268.10	2867.405	8110
7500	12.49	-6.01	25.75	-1951.32	-2268.20	2867.410	8110
7505	12.55	-5.99	25.80	-1951.22	-2267.97	2867.415	8110
7510	12.70	-6.02	25.75	-1951.29	-2268.93	2867.421	8110
7515	12.59	-6.04	25.75	-1952.09	-2269.01	2867.425	8110
7520	12.51	-5.99	25.76	-1952.17	-2268.45	2867.430	8110
7525	12.72	-6.01	25.72	-1952.21	-2269.02	2867.435	8110
7530	12.39	-6.11	25.79	-1952.49	-2269.58	2867.440	8110
7535	12.40	-6.04	25.76	-1953.21	-2270.38	2867.445	8110
7540	12.51	-5.98	25.71	-1953.74	-2270.75	2867.450	8110
7545	12.34	-5.94	25.77	-1953.64	-2270.36	2867.455	8110
7550	12.57	-6.10	25.71	-1952.33	-2270.19	2867.459	8110
7555	12.12	-5.98	25.79	-1952.22	-2270.86	2867.464	8110
7560	13.22	-5.87	25.68	-1953.49	-2270.64	2867.471	8110
7565	13.10	-5.80	25.73	-1953.27	-2269.76	2867.474	8110
7570	12.51	-5.99	25.76	-1952.47	-2270.03	2867.480	8110
7575	12.77	-5.96	25.72	-1952.44	-2270.71	2867.484	8110
7580	12.74	-5.96	25.70	-1951.69	-2269.02	2867.491	8110
7585	12.62	-6.03	25.74	-1951.52	-2268.66	2867.495	8110
7590	12.46	-6.34	25.78	-1951.71	-2269.04	2867.502	8110
7595	12.33	-6.10	25.75	-1952.66	-2270.06	2867.505	8110
7600	12.81	-6.06	25.72	-1952.45	-2270.51	2867.510	8110
7605	12.40	-6.01	25.72	-1952.96	-2270.66	2867.514	8110
7610	12.65	-5.90	25.74	-1952.42	-2270.95	2867.521	8110
7615	12.48	-5.84	25.77	-1952.43	-2270.12	2867.525	8110
7620	12.46	-6.10	25.74	-1951.96	-2269.17	2867.530	8110
7625	12.61	-5.93	25.75	-1952.52	-2269.92	2867.535	8110
7630	12.85	-5.96	25.72	-1952.80	-2270.22	2867.541	8110
7635	12.95	-5.93	25.69	-1952.63	-2269.45	2867.545	8110
7640	12.87	-5.80	25.71	-1952.50	-2269.58	2867.550	8110
7645	12.59	-5.98	25.74	-1951.52	-2269.32	2867.555	8110
7650	12.25	-6.14	25.77	-1951.50	-2268.94	2867.562	8110
7655	12.46	-5.87	25.74	-1951.19	-2268.54	2867.565	8110
7660	12.62	-6.11	25.75	-1951.02	-2268.11	2867.570	8110
7665	12.82	-6.08	25.66	-1952.04	-2269.28	2867.575	8110
7670	12.49	-5.87	25.70	-1952.05	-2269.30	2867.580	8110
7675	12.60	-6.00	25.70	-1952.13	-2269.83	2867.584	8110
7680	12.46	-5.97	25.74	-1952.22	-2269.41	2867.590	8110
7685	12.64	-6.10	25.69	-1952.00	-2269.64	2867.595	8110
7690	12.29	-5.93	25.75	-1952.35	-2269.94	2867.600	8110
7695	12.66	-6.13	25.72	-1951.52	-2269.96	2867.606	8110
7700	12.23	-5.96	25.76	-1951.69	-2270.15	2867.609	8110
7705	12.51	-6.05	25.75	-1951.73	-2270.38	2867.615	8110
7710	12.57	-5.93	25.74	-1952.89	-2270.44	2867.619	8110
7715	12.39	-5.90	25.69	-1953.10	-2269.59	2867.625	8110
7720	12.64	-6.03	25.74	-1952.25	-2269.63	2867.629	8110
7725	12.76	-5.68	25.70	-1951.90	-2269.59	2867.636	8110
7730	12.71	-5.97	25.75	-1951.29	-2268.71	2867.639	8110
7735	12.37	-5.98	25.73	-1951.43	-2269.66	2867.645	8110
7740	12.17	-6.09	25.76	-1951.70	-2269.96	2867.650	8110
7745	12.82	-6.01	25.71	-1952.57	-2270.11	2867.655	8110
7750	12.78	-6.04	25.67	-1952.71	-2269.99	2867.659	8110
7755	12.93	-5.94	25.74	-1951.82	-2268.85	2867.667	8110
7760	12.68	-5.93	25.74	-1951.45	-2269.16	2867.670	8110
7765	12.24	-5.93	25.75	-1951.48	-2269.61	2867.676	8110
7770	12.42	-5.97	25.76	-1951.27	-2268.81	2867.680	8110
7775	12.57	-6.06	25.75	-1951.61	-2268.92	2867.685	8110
7780	12.53	-5.99	25.72	-1951.52	-2269.04	2867.690	8110
7785	12.90	-5.93	25.70	-1951.43	-2268.47	2867.695	8110
7790	11.92	-6.10	25.79	-1951.15	-2267.64	2867.700	8110
7795	12.00	-6.04	25.79	-1951.06	-2269.49	2867.705	8110
7800	12.46	-6.06	25.77	-1951.58	-2269.69	2867.709	8110
7805	12.42	-5.83	25.78	-1951.38	-2269.61	2867.715	8110
7810	12.78	-6.14	25.75	-1950.89	-2269.05	2867.720	8110
7815	12.49	-5.90	25.74	-1951.31	-2268.82	2867.725	8110
7820	12.10	-6.07	25.78	-1950.72	-2269.06	2867.729	8110
7825	12.48	-6.01	25.76	-1951.53	-2269.19	2867.735	8110
7830	12.66	-5.99	25.72	-1951.76	-2269.56	2867.740	8110
7835	12.69	-5.95	25.75	-1951.74	-2269.09	2867.744	8110
7840	12.88	-6.02	25.71	-1952.02	-2268.82	2867.750	8110
7845	12.28	-5.91	25.75	-1951.45	-2268.96	2867.755	8110
7850	12.86	-6.10	25.70	-1951.43	-2269.00	2867.760	8110
7855	12.70	-5.95	25.72	-1951.76	-2268.94	2867.764	8110
7860	12.36	-5.92	25.74	-1951.31	-2269.52	2867.771	8110
7865	12.71	-6.00	25.72	-1951.58	-2269.16	2867.774	8110
7870	12.25	-6.09	25.74	-1951.15	-2268.59	2867.780	8110
7875	12.50	-5.98	25.75	-1951.50	-2269.55	2867.784	8110
7880	12.65	-6.01	25.74	-1951.34	-2268.65	2867.790	8110
7885	12.12	-5.98	25.78	-1951.52	-2268.72	2867.794	8110
7890	12.84	-5.88	25.75	-1951.25	-2268.98	2867.802	8110
7895	11.91	-5.94	25.83	-1951.02	-2268.35	2867.804	8110
7900	12.73	-6.12	25.77	-1950.92	-2268.73	2867.811	8110
7905	12.80	-6.13	25.74	-1951.68	-2269.42	2867.815	8110
7910	12.49	-6.18	25.73	-1952.03	-2268.75	2867.822	8110
7915	12.40	-5.87	25.78	-1951.90	-2268.85	2867.825	8110
7920	12.76	-6.08	25.76	-1951.17	-2268.98	2867.830	8110
7925	12.42	-5.94	25.79	-1951.39	-2269.73	2867.834	8110
7930	12.61	-6.05	25.74	-1951.29	-2270.13	2867.842	8110
7935	12.82	-5.98	25.76	-1951.19	-2269.03	2867.845	8110
7940	12.17	-5.96	25.82	-1951.92	-2269.85	2867.850	8110
7945	12.56	-6.14	25.76	-1951.95	-2269.72	2867.854	8110
7950	12.70	-6.08	25.71	-1952.59	-2269.91	2867.861	8110
7955	12.67	-5.94	25.73	-1952.84	-2270.19	2867.865	8110
7960	12.86	-6.10	25.69	-1952.64	-2269.74	2867.870	8110
7965	12.49	-5.88	25.73	-1952.57	-2270.16	2867.875	8110
7970	12.57	-5.92	25.73	-1951.96	-2269.14	2867.880	8110
7975	12.71	-5.96	25.76	-1951.95	-2268.27	2867.885	8110
7980	12.52	-6.07	25.76	-1951.83	-2267.85	2867.890	8110
7985	12.41	-6.03	25.76	-1952.15	-2268.46	2867.896	8110
7990	12.94	-5.99	25.71	-1951.99	-2268.74	2867.900	8110
7995	12.59	-5.99	25.73	-1951.65	-2268.13	2867.905	8110
8000	12.85	-5.93	25.77	-1951.66	-2268.14	2867.910	8110
8005	12.67	-5.97	25.73	-1951.60	-2267.94	2867.916	8110
8010	12.63	-5.91	25.73	-1951.41	-2268.05	2867.919	8110
8015	12.57	-6.05	25.72	-1951.18	-2268.08	2867.925	8110
8020	12.60	-5.80	25.74	-1951.48	-2268.05	2867.929	8110
8025	12.41	-6.00	25.72	-1950.34	-2267.52	2867.935	8110
8030	12.32	-6.03	25.74	-1949.85	-2267.62	2867.939	8110
8035	12.31	-5.98	25.80	-1950.39	-2268.05	2867.947	8110
8040	12.37	-6.02	25.77	-1950.50	-2267.71	2867.949	8110
8045	12.72	-6.08	25.76	-1950.73	-2269.16	2867.955	8110
8050	12.32	-5.83	25.77	-1950.79	-2269.04	2867.959	8110
8055	12.75	-5.74	25.70	-1950.38	-2268.90	2867.967	8110
8060	12.39	-5.95	25.80	-1950.17	-2268.56	2867.970	8110
8065	12.49	-6.14	25.73	-1951.33	-2269.03	2867.975	8110
8070	12.54	-5.85	25.72	-1951.73	-2269.56	2867.979	8110
8075	12.58	-5.94	25.80	-1951.33	-2268.94	2867.987	8110
8080	12.48	-6.00	25.80	-1950.87	-2268.50	2867.990	8110
8085	12.66	-6.08	25.76	-1951.30	-2268.95	2867.995	8110
8090	12.51	-5.90	25.77	-1950.96	-2268.89	2868.000	8110
8095	12.45	-6.10	25.77	-1950.83	-2268.15	2868.005	8110
8100	12.47	-6.02	25.75	-1951.11	-2268.74	2868.010	8110
8105	12.54	-6.03	25.77	-1951.31	-2268.84	2868.015	8110
8110	12.46	-5.93	25.77	-1951.37	-2268.31	2868.020	8110
8115	12.89	-6.05	25.77	-1951.05	-2268.81	2868.025	8110
8120	12.16	-5.96	25.84	-1950.93	-2268.63	2868.030	8110
8125	12.86	-5.92	25.77	-1951.46	-2268.97	2868.035	8110
8130	12.71	-6.12	25.82	-1951.01	-2268.69	2868.041	8110
8135	12.90	-5.97	25.77	-1950.91	-2268.90	2868.045	8110
8140	12.49	-5.99	25.77	-1950.84	-2269.02	2868.051	8110
8145	12.60	-6.10	25.77	-1951.04	-2268.90	2868.054	8110
8150	12.75	-5.84	25.77	-1950.88	-2269.21	2868.060	8110
8155	12.62	-6.10	25.80	-1951.05	-2268.30	2868.065	8110
8160	12.21	-5.88	25.80	-1950.80	-2268.25	2868.071	8110
8165	12.35	-6.06	25.80	-1950.52	-2268.15	2868.075	8110
8170	12.57	-5.96	25.78	-1950.80	-2269.19	2868.080	8110
8175	12.48	-5.74	25.85	-1950.60	-2268.70	2868.084	8110
8180	12.44	-6.08	25.82	-1950.29	-2267.54	2868.090	8110
8185	12.71	-5.95	25.79	-1950.23	-2268.28	2868.094	8110
8190	12.34	-6.13	25.81	-1950.86	-2267.52	2868.101	8110
8195	12.60	-5.99	25.80	-1950.98	-2267.22	2868.104	8110
8200	12.55	-5.97	25.82	-1950.25	-2267.86	2868.110	8110
8205	12.15	-6.00	25.83	-1950.34	-2267.76	2868.115	8110
8210	12.38	-6.09	25.82	-1950.42	-2268.05	2868.121	8110
8215	12.47	-6.05	25.83	-1950.82	-2268.85	2868.124	8110
8220	13.14	-6.07	25.74	-1951.36	-2268.26	2868.131	8110
8225	12.36	-6.03	25.79	-1952.10	-2268.76	2868.135	8110
8230	13.19	-6.19	25.72	-1951.92	-2269.43	2868.142	8110
8235	12.52	-5.88	25.75	-1951.92	-2269.28	2868.145	8110
8240	12.87	-5.99	25.78	-1952.42	-2269.57	2868.152	8110
8245	12.65	-5.93	25.79	-1952.09	-2269.83	2868.155	8110
8250	12.90	-5.90	25.74	-1951.63	-2269.72	2868.161	8110
8255	12.70	-5.92	25.73	-1951.93	-2268.89	2868.165	8110
8260	12.49	-5.99	25.80	-1950.96	-2268.47	2868.170	8110
8265	12.65	-6.00	25.80	-1950.83	-2268.38	2868.175	8110
8270	12.68	-6.05	25.78	-1950.71	-2269.15	2868.181	8110
8275	12.43	-5.93	25.81	-1951.00	-2269.30	2868.186	8110
8280	12.89	-5.89	25.79	-1950.84	-2268.57	2868.190	8110
8285	12.75	-5.95	25.80	-1950.43	-2268.43	2868.194	8110
8290	12.51	-6.11	25.81	-1949.69	-2268.54	2868.200	8110
8295	12.67	-6.06	25.79	-1949.73	-2268.06	2868.205	8110
8300	12.46	-5.97	25.81	-1950.24	-2268.42	2868.210	8110
8305	12.84	-6.13	25.74	-1950.62	-2268.73	2868.215	8110
8310	12.50	-5.83	25.77	-1950.72	-2268.84	2868.219	8110
8315	12.21	-6.00	25.81	-1950.23	-2268.41	2868.225	8110
8320	12.20	-6.01	25.83	-1950.40	-2268.74	2868.229	8110
8325	12.67	-6.07	25.77	-1950.95	-2268.79	2868.236	8110
8330	12.81	-5.98	25.78	-1951.16	-2268.23	2868.240	8110
8335	12.52	-6.05	25.78	-1950.96	-2268.50	2868.245	8110
8340	12.87	-5.90	25.77	-1951.35	-2269.91	2868.249	8110
8345	12.69	-5.97	25.73	-1951.96	-2270.24	2868.257	8110
8350	12.36	-6.03	25.74	-1952.04	-2270.20	2868.260	8110
8355	12.70	-5.97	25.76	-1952.45	-2269.96	2868.265	8110
8360	12.69	-6.10	25.76	-1952.55	-2269.32	2868.269	8110
8365	13.04	-5.94	25.72	-1953.01	-2270.67	2868.275	8110
8370	12.77	-5.82	25.71	-1952.44	-2270.20	2868.280	8110
8375	12.89	-6.06	25.75	-1951.36	-2269.69	2868.287	8110
8380	12.50	-6.07	25.79	-1951.51	-2269.63	2868.290	8110
8385	12.61	-5.99	25.80	-1951.69	-2269.26	2868.295	8110
8390	12.88	-6.11	25.75	-1951.48	-2269.49	2868.300	8110
8395	12.54	-5.74	25.75	-1952.44	-2270.72	2868.306	8110
8400	12.57	-6.13	25.75	-1952.43	-2269.79	2868.310	8110
8405	12.44	-5.86	25.77	-1952.89	-2270.38	2868.315	8110
8410	12.72	-5.99	25.73	-1952.31	-2270.26	2868.320	8110
8415	12.36	-5.95	25.75	-1952.39	-2269.94	2868.325	8110
8420	12.69	-5.93	25.75	-1951.58	-2269.78	2868.330	8110
8425	12.34	-6.09	25.78	-1951.84	-2269.72	2868.335	8110
8430	12.80	-6.09	25.74	-1952.45	-2269.88	2868.340	8110
8435	12.85	-6.05	25.74	-1952.93	-2269.99	2868.345	8110
8440	12.41	-6.07	25.73	-1952.89	-2270.14	2868.350	8110
8445	12.81	-6.00	25.71	-1953.13	-2270.42	2868.354	8110
8450	12.30	-5.93	25.78	-1952.52	-2269.54	2868.361	8110
8455	12.14	-6.03	25.78	-1951.92	-2269.35	2868.365	8110
8460	12.51	-6.07	25.77	-1951.91	-2269.66	2868.370	8110
8465	12.91	-6.02	25.73	-1952.06	-2270.37	2868.375	8110
8470	12.72	-5.93	25.71	-1952.03	-2270.26	2868.380	8110
8475	12.55	-5.95	25.74	-1952.52	-2270.16	2868.385	8110
8480	12.77	-6.04	25.75	-1952.08	-2270.00	2868.389	8110
8485	12.10	-6.04	25.74	-1952.85	-2270.53	2868.394	8110
8490	12.41	-6.03	25.74	-1952.19	-2270.51	2868.401	8110
8495	12.75	-6.06	25.73	-1952.27	-2270.47	2868.405	8110
8500	12.70	-5.91	25.76	-1952.60	-2270.60	2868.410	8110
8505	12.61	-5.87	25.76	-1951.90	-2270.67	2868.414	8110
8510	12.54	-6.27	25.74	-1951.84	-2270.07	2868.421	8110
8515	12.73	-6.00	25.72	-1952.09	-2270.19	2868.424	8110
8520	12.70	-6.01	25.72	-1952.32	-2271.05	2868.430	8110
8525	12.72	-5.88	25.70	-1952.71	-2270.51	2868.435	8110
8530	12.28	-6.03	25.76	-1951.86	-2269.43	2868.442	8110
8535	13.02	-5.84	25.71	-1951.86	-2269.86	2868.446	8110
8540	12.46	-6.10	25.73	-1952.10	-2269.99	2868.450	8110
8545	12.65	-6.01	25.74	-1952.33	-2270.36	2868.455	8110
8550	12.46	-6.01	25.74	-1952.23	-2270.40	2868.460	8110
8555	12.48	-5.93	25.70	-1952.34	-2270.73	2868.465	8110
8560	12.42	-6.01	25.76	-1952.13	-2269.71	2868.470	8110
8565	12.50	-5.97	25.72	-1952.29	-2270.66	2868.475	8110
8570	12.80	-5.81	25.73	-1951.99	-2269.91	2868.480	8110
8575	12.16	-6.05	25.76	-1951.72	-2269.47	2868.485	8110
8580	12.31	-5.98	25.81	-1952.01	-2270.41	2868.490	8110
8585	12.51	-5.91	25.78	-1951.93	-2270.53	2868.495	8110
8590	12.60	-5.91	25.78	-1952.43	-2270.73	2868.500	8110
8595	12.45	-6.07	25.78	-1951.79	-2270.21	2868.506	8110
8600	12.26	-6.10	25.78	-1951.83	-2270.77	2868.510	8110
8605	12.60	-5.98	25.74	-1952.45	-2270.98	2868.514	8110
8610	12.65	-5.78	25.74	-1952.18	-2270.72	2868.520	8110
8615	12.01	-6.10	25.75	-1952.35	-2270.10	2868.525	8110
8620	12.80	-5.99	25.69	-1952.89	-2270.33	2868.530	8110
8625	12.51	-5.93	25.68	-1952.96	-2270.75	2868.536	8110
8630	12.72	-5.96	25.70	-1953.01	-2270.31	2868.540	8110
8635	12.35	-5.99	25.75	-1952.68	-2269.69	2868.545	8110
8640	12.35	-5.99	25.77	-1952.27	-2270.37	2868.549	8110
8645	12.71	-6.10	25.73	-1951.96	-2270.33	2868.556	8110
8650	12.12	-6.11	25.78	-1952.29	-2269.91	2868.559	8110
8655	12.72	-5.89	25.73	-1952.54	-2270.65	2868.565	8110
8660	12.66	-5.92	25.75	-1952.19	-2270.26	2868.569	8110
8665	12.27	-6.04	25.77	-1952.19	-2269.68	2868.576	8110
8670	12.68	-6.02	25.75	-1952.35	-2270.10	2868.580	8110
8675	12.52	-5.85	25.74	-1952.33	-2270.09	2868.585	8110
8680	12.50	-6.11	25.73	-1951.37	-2269.62	2868.589	8110
8685	13.01	-6.15	25.69	-1952.50	-2270.83	2868.597	8110
8690	12.43	-5.95	25.77	-1952.96	-2270.87	2868.600	8110
8695	12.68	-6.12	25.71	-1953.52	-2270.50	2868.605	8110
8700	12.16	-5.87	25.81	-1952.86	-2270.99	2868.610	8110
8705	12.98	-5.73	25.72	-1953.73	-2271.10	2868.617	8110
8710	12.55	-5.92	25.72	-1953.49	-2270.87	2868.620	8110
8715	12.78	-5.97	25.69	-1953.24	-2270.98	2868.625	8110
8720	12.31	-5.91	25.73	-1953.65	-2271.01	2868.630	8110
8725	12.54	-5.96	25.77	-1953.76	-2270.55	2868.637	8110
8730	12.58	-5.96	25.73	-1953.46	-2270.37	2868.640	8110
8735	12.45	-6.12	25.74	-1953.27	-2271.13	2868.646	8110
8740	12.67	-5.88	25.71	-1953.38	-2271.01	2868.650	8110
8745	13.13	-6.06	25.68	-1953.07	-2270.74	2868.655	8110
8750	12.35	-5.93	25.72	-1952.85	-2270.34	2868.660	8110
8755	12.45	-5.92	25.76	-1952.14	-2270.07	2868.665	8110
8760	12.79	-6.09	25.73	-1951.84	-2270.13	2868.670	8110
8765	12.60	-6.08	25.76	-1952.15	-2270.54	2868.674	8110
8770	12.73	-6.10	25.71	-1952.68	-2270.68	2868.680	8110
8775	12.86	-6.03	25.71	-1952.82	-2270.89	2868.685	8110
8780	12.44	-6.03	25.76	-1953.22	-2270.60	2868.691	8110
8785	12.70	-5.93	25.75	-1952.79	-2270.80	2868.694	8110
8790	12.69	-5.96	25.72	-1952.61	-2269.91	2868.700	8110
8795	12.59	-6.10	25.71	-1952.23	-2269.90	2868.704	8110
8800	13.18	-5.97	25.72	-1952.80	-2270.71	2868.711	8110
8805	12.21	-6.07	25.76	-1952.31	-2270.24	2868.714	8110
8810	12.36	-5.92	25.80	-1952.37	-2269.80	2868.720	8110
8815	13.04	-6.05	25.73	-1952.20	-2269.46	2868.724	8110
8820	11.59	-5.91	25.87	-1952.68	-2269.95	2868.731	8110
8825	12.50	-5.86	25.75	-1951.78	-2270.31	2868.734	8110
8830	12.92	-5.99	25.74	-1951.84	-2270.18	2868.740	8110
8835	12.92	-6.09	25.74	-1952.16	-2270.01	2868.745	8110
8840	11.92	-6.05	25.82	-1952.85	-2269.11	2868.752	8110
8845	12.69	-5.95	25.77	-1951.75	-2269.44	2868.755	8110
8850	12.71	-6.06	25.74	-1952.41	-2269.67	2868.760	8110
8855	12.52	-6.03	25.76	-1952.25	-2270.06	2868.765	8110
8860	12.55	-6.08	25.71	-1953.45	-2270.12	2868.772	8110
8865	12.59	-5.87	25.74	-1953.24	-2269.76	2868.775	8110
8870	13.00	-6.08	25.72	-1952.24	-2269.76	2868.781	8110
8875	12.58	-6.06	25.70	-1953.02	-2270.26	2868.785	8110
8880	12.22	-5.89	25.79	-1952.50	-2270.71	2868.791	8110
8885	13.01	-5.89	25.72	-1952.42	-2270.17	2868.795	8110
8890	13.04	-6.09	25.70	-1952.46	-2270.41	2868.802	8110
8895	12.51	-6.08	25.72	-1952.85	-2270.69	2868.805	8110
8900	12.57	-5.91	25.75	-1953.44	-2270.93	2868.810	8110
8905	12.41	-6.05	25.79	-1953.26	-2270.88	2868.815	8110
8910	12.49	-5.98	25.69	-1953.44	-2271.12	2868.819	8110
8915	12.43	-5.99	25.72	-1953.46	-2271.45	2868.826	8110
8920	12.61	-5.94	25.71	-1953.60	-2271.24	2868.830	8110
8925	12.57	-5.88	25.71	-1953.39	-2272.29	2868.835	8110
8930	12.48	-5.94	25.72	-1953.02	-2271.37	2868.840	8110
8935	12.43	-6.02	25.71	-1952.81	-2271.00	2868.845	8110
8940	12.26	-6.02	25.76	-1953.19	-2272.05	2868.849	8110
8945	12.36	-5.93	25.73	-1953.84	-2271.33	2868.854	8110
8950	12.31	-6.04	25.73	-1953.85	-2271.74	2868.859	8110
8955	12.57	-5.99	25.72	-1953.25	-2271.00	2868.866	8110
8960	13.06	-5.81	25.72	-1953.25	-2271.12	2868.869	8110
8965	12.32	-6.04	25.76	-1952.59	-2270.87	2868.875	8110
8970	12.30	-5.98	25.75	-1953.33	-2271.15	2868.879	8110
8975	13.05	-6.21	25.73	-1952.43	-2269.75	2868.886	8110
8980	12.68	-5.96	25.77	-1952.27	-2270.10	2868.889	8110
8985	12.70	-5.99	25.73	-1952.55	-2270.74	2868.896	8110
8990	12.77	-5.97	25.73	-1952.98	-2270.83	2868.900	8110
8995	12.16	-6.12	25.82	-1951.57	-2270.13	2868.907	8110
9000	12.58	-6.09	25.76	-1951.95	-2270.35	2868.909	8110
9005	12.62	-5.92	25.75	-1952.82	-2270.74	2868.916	8110
9010	12.62	-6.01	25.76	-1952.59	-2270.70	2868.920	8110
9015	12.71	-6.01	25.73	-1952.67	-2270.50	2868.926	8110
9020	12.68	-5.89	25.73	-1952.30	-2270.58	2868.930	8110
9025	12.55	-5.93	25.74	-1952.05	-2270.39	2868.935	8110
9030	12.74	-6.17	25.75	-1952.10	-2270.33	2868.940	8110
9035	12.53	-6.07	25.77	-1952.55	-2270.43	2868.945	8110
9040	12.33	-6.01	25.77	-1952.60	-2270.40	2868.950	8110
9045	12.28	-6.12	25.77	-1952.34	-2270.26	2868.955	8110
9050	12.30	-5.98	25.75	-1953.27	-2270.51	2868.960	8110
9055	12.64	-5.92	25.73	-1952.71	-2270.45	2868.965	8110
9060	11.99	-5.98	25.79	-1952.51	-2270.48	2868.970	8110
9065	12.58	-6.01	25.79	-1952.44	-2270.71	2868.975	8110
9070	12.32	-6.09	25.78	-1952.95	-2270.79	2868.979	8110
9075	12.77	-6.00	25.78	-1953.27	-2271.11	2868.985	8110
9080	12.87	-5.93	25.74	-1953.89	-2271.88	2868.990	8110
9085	12.58	-5.87	25.74	-1953.79	-2271.85	2868.995	8110
9090	12.68	-6.03	25.74	-1953.55	-2271.17	2869.001	8110
9095	13.04	-5.86	25.70	-1953.59	-2270.84	2869.004	8110
9100	12.74	-5.90	25.71	-1953.39	-2270.83	2869.010	8110
9105	12.70	-6.01	25.72	-1952.84	-2270.73	2869.014	8110
9110	12.61	-5.83	25.73	-1953.23	-2271.29	2869.021	8110
9115	12.48	-6.07	25.74	-1953.15	-2270.61	2869.025	8110
9120	12.85	-5.99	25.71	-1953.73	-2270.50	2869.030	8110
9125	12.49	-6.07	25.69	-1953.88	-2271.06	2869.034	8110
9130	12.38	-5.86	25.72	-1953.52	-2271.14	2869.041	8110
9135	12.27	-6.01	25.74	-1953.17	-2271.02	2869.044	8110
9140	12.94	-5.89	25.73	-1953.09	-2271.11	2869.050	8110
9145	12.47	-5.94	25.71	-1953.01	-2270.28	2869.054	8110
9150	12.23	-6.04	25.76	-1951.88	-2269.85	2869.060	8110
9155	12.32	-5.97	25.79	-1951.89	-2270.56	2869.065	8110
9160	12.22	-6.13	25.80	-1952.02	-2270.71	2869.072	8110
9165	12.51	-6.11	25.72	-1952.34	-2270.76	2869.075	8110
9170	12.11	-5.89	25.77	-1953.13	-2270.89	2869.081	8110
9175	12.52	-5.95	25.72	-1952.98	-2270.42	2869.085	8110
9180	12.68	-6.02	25.73	-1952.36	-2270.46	2869.091	8110
9185	12.68	-6.03	25.72	-1952.32	-2270.34	2869.095	8110
9190	12.13	-5.94	25.75	-1952.83	-2270.51	2869.100	8110
9195	12.44	-5.97	25.75	-1952.68	-2270.43	2869.105	8110
9200	12.32	-6.03	25.75	-1952.41	-2270.32	2869.110	8110
9205	12.57	-5.99	25.75	-1952.29	-2270.33	2869.115	8110
9210	12.50	-6.21	25.73	-1953.20	-2270.81	2869.120	8110
9215	12.96	-5.88	25.70	-1953.91	-2271.33	2869.125	8110
9220	12.32	-5.89	25.73	-1953.32	-2271.04	2869.130	8110
9225	12.89	-5.92	25.71	-1952.81	-2270.28	2869.135	8110
9230	12.55	-5.93	25.77	-1952.90	-2269.71	2869.140	8110
9235	12.66	-5.96	25.77	-1952.43	-2269.66	2869.145	8110
9240	12.39	-6.05	25.79	-1951.83	-2269.80	2869.150	8110
9245	12.39	-6.23	25.77	-1951.90	-2269.71	2869.155	8110
9250	12.64	-5.89	25.72	-1952.40	-2270.36	2869.160	8110
9255	12.46	-6.01	25.75	-1952.06	-2269.34	2869.166	8110
9260	12.53	-6.11	25.74	-1952.49	-2269.47	2869.169	8110
9265	12.62	-5.97	25.77	-1952.81	-2269.67	2869.175	8110
9270	12.73	-6.02	25.75	-1953.13	-2270.18	2869.179	8110
9275	12.69	-6.08	25.74	-1952.73	-2270.85	2869.185	8110
9280	12.52	-5.88	25.76	-1953.25	-2271.30	2869.189	8110
9285	12.25	-6.10	25.79	-1952.41	-2270.91	2869.197	8110
9290	12.76	-5.94	25.72	-1952.60	-2270.66	2869.199	8110
9295	12.26	-6.00	25.74	-1952.71	-2270.47	2869.205	8110
9300	12.54	-5.96	25.79	-1952.27	-2270.47	2869.209	8110
9305	12.46	-6.06	25.76	-1952.35	-2270.74	2869.216	8110
9310	12.54	-5.95	25.77	-1952.59	-2270.82	2869.220	8110
9315	12.65	-6.05	25.73	-1953.29	-2271.31	2869.225	8110
9320	12.35	-6.00	25.74	-1954.06	-2271.37	2869.229	8110
9325	12.44	-6.09	25.73	-1954.52	-2271.46	2869.236	8110
9330	12.80	-5.92	25.69	-1954.60	-2271.94	2869.240	8110
9335	12.53	-5.82	25.70	-1954.04	-2271.10	2869.245	8110
9340	11.96	-6.10	25.79	-1953.44	-2270.43	2869.250	8110
9345	12.82	-6.03	25.72	-1953.67	-2270.82	2869.255	8110
9350	12.61	-6.00	25.73	-1954.16	-2270.53	2869.260	8110
9355	13.15	-5.98	25.66	-1953.94	-2270.66	2869.265	8110
9360	12.80	-5.97	25.72	-1953.88	-2270.51	2869.270	8110
9365	12.80	-6.01	25.68	-1953.40	-2270.53	2869.275	8110
9370	12.30	-6.08	25.73	-1953.27	-2270.88	2869.280	8110
9375	12.35	-6.08	25.75	-1953.77	-2270.70	2869.285	8110
9380	12.38	-5.98	25.77	-1954.03	-2271.28	2869.290	8110
9385	12.78	-5.86	25.69	-1954.16	-2270.59	2869.295	8110
9390	12.72	-5.83	25.73	-1952.96	-2269.75	2869.300	8110
9395	12.48	-6.02	25.76	-1952.67	-2269.69	2869.305	8110
9400	12.77	-6.03	25.70	-1953.12	-2270.64	2869.310	8110
9405	12.37	-5.93	25.75	-1953.30	-2270.60	2869.315	8110
9410	12.20	-5.79	25.76	-1953.17	-2270.61	2869.320	8110
9415	12.93	-6.12	25.71	-1953.03	-2269.91	2869.324	8110
9420	12.96	-5.88	25.71	-1952.66	-2270.67	2869.331	8110
9425	12.91	-5.96	25.71	-1952.79	-2270.48	2869.334	8110
9430	12.60	-5.97	25.69	-1953.02	-2270.16	2869.340	8110
9435	12.51	-6.10	25.69	-1953.33	-2269.72	2869.344	8110
9440	12.53	-5.98	25.74	-1953.57	-2271.27	2869.351	8110
9445	12.71	-5.88	25.71	-1953.69	-2271.30	2869.354	8110
9450	12.53	-5.96	25.70	-1953.46	-2271.66	2869.360	8110
9455	12.38	-5.81	25.72	-1953.43	-2270.95	2869.365	8110
9460	12.60	-6.04	25.72	-1952.77	-2271.22	2869.370	8110
9465	12.73	-6.01	25.72	-1953.40	-2270.89	2869.375	8110
9470	12.16	-5.94	25.75	-1953.61	-2270.62	2869.380	8110
9475	12.30	-6.07	25.76	-1953.30	-2270.66	2869.385	8110
9480	12.22	-5.87	25.81	-1952.96	-2269.77	2869.392	8110
9485	12.61	-6.06	25.75	-1952.41	-2269.99	2869.395	8110
9490	12.69	-6.01	25.71	-1952.77	-2270.31	2869.400	8110
9495	12.44	-5.96	25.74	-1952.71	-2269.82	2869.405	8110
9500	12.57	-5.90	25.76	-1952.72	-2269.62	2869.411	8110
9505	12.36	-5.98	25.76	-1951.87	-2269.58	2869.415	8110
9510	12.54	-5.97	25.77	-1951.67	-2269.46	2869.420	8110
9515	12.54	-5.96	25.76	-1951.70	-2269.06	2869.425	8110
9520	12.44	-5.93	25.77	-1951.51	-2269.05	2869.430	8110
9525	12.54	-6.18	25.77	-1951.50	-2269.50	2869.435	8110
9530	12.65	-5.91	25.72	-1952.24	-2270.08	2869.440	8110
9535	12.20	-6.02	25.74	-1952.31	-2270.33	2869.445	8110
9540	12.76	-5.81	25.73	-1952.52	-2269.88	2869.450	8110
9545	12.37	-6.23	25.76	-1951.84	-2269.40	2869.456	8110
9550	12.61	-5.89	25.74	-1952.24	-2269.77	2869.459	8110
9555	12.60	-6.08	25.72	-1953.04	-2270.57	2869.466	8110
9560	12.52	-5.78	25.75	-1952.77	-2270.76	2869.469	8110
9565	12.35	-5.89	25.76	-1952.40	-2270.18	2869.475	8110
9570	12.37	-6.07	25.75	-1952.08	-2270.31	2869.479	8110
9575	12.41	-5.94	25.76	-1952.80	-2270.60	2869.485	8110
9580	12.63	-6.03	25.75	-1952.40	-2269.59	2869.490	8110
9585	12.67	-6.11	25.71	-1953.36	-2270.26	2869.496	8110
9590	12.45	-6.04	25.74	-1952.96	-2270.09	2869.500	8110
9595	12.55	-6.06	25.69	-1953.18	-2270.40	2869.505	8110
9600	12.98	-5.94	25.69	-1952.93	-2270.78	2869.510	8110
9605	12.03	-5.93	25.75	-1952.15	-2271.04	2869.517	8110
9610	12.34	-5.89	25.75	-1951.84	-2270.68	2869.520	8110
9615	12.81	-6.10	25.72	-1951.92	-2270.42	2869.525	8110
9620	12.57	-6.03	25.74	-1952.80	-2271.20	2869.530	8110
9625	12.43	-6.17	25.74	-1952.40	-2270.31	2869.536	8110
9630	12.75	-5.97	25.73	-1953.06	-2270.23	2869.540	8110
9635	12.52	-6.16	25.74	-1952.74	-2270.50	2869.546	8110
9640	12.54	-5.95	25.74	-1953.80	-2270.69	2869.550	8110
9645	12.40	-6.00	25.73	-1953.67	-2270.70	2869.555	8110
9650	12.46	-5.80	25.75	-1953.68	-2270.82	2869.561	8110
9655	12.78	-5.70	25.79	-1951.85	-2269.30	2869.565	8110
9660	12.62	-6.12	25.77	-1951.09	-2268.12	2869.570	8110
9665	13.04	-5.99	25.72	-1952.48	-2269.09	2869.575	8110
9670	12.73	-6.05	25.73	-1952.70	-2269.71	2869.580	8110
9675	12.74	-5.93	25.71	-1952.40	-2270.05	2869.585	8110
9680	12.05	-5.93	25.80	-1952.33	-2269.63	2869.590	8110
9685	12.90	-6.08	25.78	-1951.87	-2268.48	2869.595	8110
9690	12.24	-5.93	25.74	-1952.76	-2269.63	2869.601	8110
9695	12.06	-5.97	25.76	-1952.47	-2270.01	2869.604	8110
9700	12.52	-6.00	25.77	-1952.23	-2268.91	2869.610	8110
9705	12.44	-6.03	25.75	-1952.41	-2269.13	2869.615	8110
9710	12.47	-5.98	25.79	-1951.86	-2268.94	2869.621	8110
9715	12.69	-6.05	25.76	-1951.90	-2269.16	2869.625	8110
9720	12.60	-6.04	25.76	-1952.59	-2269.71	2869.630	8110
9725	12.55	-5.94	25.74	-1952.51	-2270.09	2869.635	8110
9730	12.42	-5.85	25.77	-1952.79	-2269.81	2869.642	8110
9735	12.58	-6.01	25.76	-1952.46	-2270.24	2869.644	8110
9740	12.58	-6.01	25.76	-1952.18	-2269.82	2869.650	8110
9745	12.78	-6.04	25.76	-1952.24	-2269.78	2869.655	8110
9750	12.52	-6.02	25.76	-1952.54	-2269.57	2869.660	8110
9755	12.86	-5.98	25.73	-1952.67	-2270.24	2869.664	8110
9760	12.47	-5.90	25.80	-1951.64	-2269.25	2869.672	8110
9765	12.37	-6.08	25.77	-1951.48	-2269.48	2869.675	8110
9770	12.36	-5.99	25.77	-1951.90	-2270.07	2869.680	8110
9775	12.38	-6.16	25.73	-1951.99	-2270.06	2869.685	8110
9780	12.21	-6.14	25.81	-1952.65	-2271.12	2869.692	8110
9785	12.66	-5.91	25.71	-1952.41	-2270.74	2869.695	8110
9790	13.10	-5.92	25.70	-1952.13	-2270.61	2869.701	8110
9795	12.88	-6.11	25.70	-1952.79	-2270.60	2869.705	8110
9800	12.28	-5.95	25.73	-1953.01	-2270.92	2869.710	8110
9805	12.33	-5.77	25.74	-1951.89	-2269.99	2869.715	8110
9810	12.71	-6.16	25.73	-1951.96	-2270.29	2869.722	8110
9815	12.42	-6.04	25.75	-1952.26	-2270.12	2869.725	8110
9820	12.77	-5.96	25.72	-1952.50	-2270.24	2869.730	8110
9825	12.52	-5.97	25.75	-1952.25	-2270.08	2869.735	8110
9830	12.59	-6.02	25.75	-1952.29	-2270.52	2869.740	8110
9835	12.72	-5.98	25.72	-1952.52	-2270.35	2869.745	8110
9840	12.27	-6.05	25.74	-1952.15	-2270.18	2869.750	8110
9845	12.50	-5.92	25.77	-1952.47	-2270.19	2869.756	8110
9850	12.26	-5.99	25.78	-1952.78	-2270.33	2869.760	8110
9855	12.81	-6.00	25.71	-1952.48	-2270.12	2869.764	8110
9860	12.18	-5.93	25.75	-1952.37	-2270.35	2869.770	8110
9865	12.56	-6.06	25.73	-1951.87	-2269.87	2869.775	8110
9870	12.88	-6.02	25.73	-1952.44	-2269.67	2869.780	8110
9875	12.42	-5.99	25.79	-1951.90	-2269.60	2869.786	8110
9880	12.56	-6.00	25.76	-1952.08	-2268.46	2869.789	8110
9885	12.72	-6.18	25.75	-1951.61	-2268.02	2869.795	8110
9890	12.34	-5.96	25.77	-1951.37	-2268.45	2869.801	8110
9895	12.17	-6.10	25.76	-1952.47	-2269.53	2869.805	8110
9900	12.48	-5.94	25.75	-1952.52	-2270.31	2869.810	8110
9905	12.61	-6.05	25.74	-1952.21	-2269.69	2869.815	8110
9910	12.41	-6.08	25.79	-1951.59	-2269.45	2869.819	8110
9915	12.84	-6.04	25.77	-1952.17	-2269.63	2869.826	8110
9920	12.53	-6.18	25.73	-1952.94	-2269.76	2869.830	8110
9925	12.39	-5.90	25.72	-1953.55	-2270.10	2869.835	8110
9930	12.37	-5.96	25.75	-1952.92	-2270.01	2869.839	8110
9935	12.51	-6.05	25.80	-1952.77	-2269.32	2869.846	8110
9940	12.75	-6.12	25.74	-1953.17	-2270.00	2869.850	8110
9945	12.74	-6.18	25.82	-1952.88	-2270.53	2869.857	8110
9950	12.63	-6.08	25.73	-1952.79	-2270.31	2869.860	8110
9955	12.70	-6.13	25.75	-1953.21	-2270.43	2869.865	8110
9960	13.06	-6.00	25.70	-1953.83	-2270.80	2869.870	8110
9965	13.30	-6.04	25.65	-1953.91	-2270.86	2869.875	8110
9970	12.82	-5.94	25.64	-1954.27	-2271.18	2869.880	8110
9975	12.92	-6.03	25.66	-1954.18	-2270.97	2869.885	8110
9980	12.61	-5.87	25.67	-1953.77	-2270.24	2869.890	8110
9985	12.73	-6.02	25.63	-1953.80	-2270.66	2869.895	8110
9990	12.49	-6.00	25.65	-1953.60	-2271.06	2869.900	8110
9995	12.80	-6.05	25.65	-1953.53	-2270.64	2869.905	8110
10000	12.72	-5.93	25.65	-1953.51	-2270.75	2869.910	8110
10005	12.75	-5.91	25.65	-1953.52	-2270.97	2869.915	8110
10010	11.80	-5.82	25.69	-1953.92	-2270.10	2869.921	8110
10015	12.28	-5.85	25.71	-1952.80	-2269.73	2869.925	8110
10020	12.27	-6.06	25.73	-1952.12	-2268.77	2869.930	8110
10025	12.20	-6.12	25.76	-1952.23	-2269.50	2869.935	8110
10030	12.24	-5.92	25.75	-1952.42	-2269.97	2869.940	8110
10035	12.53	-6.09	25.68	-1952.71	-2269.53	2869.944	8110
10040	12.38	-6.02	25.77	-1953.03	-2269.64	2869.951	8110
10045	12.35	-5.89	25.76	-1952.50	-2270.06	2869.954	8110
10050	12.61	-6.20	25.77	-1952.08	-2269.78	2869.960	8110
10055	12.79	-6.02	25.72	-1953.00	-2270.81	2869.964	8110
10060	12.66	-5.91	25.72	-1953.06	-2270.03	2869.970	8110
10065	12.44	-6.06	25.72	-1953.07	-2269.92	2869.975	8110
10070	12.24	-5.98	25.76	-1953.74	-2269.49	2869.980	8110
10075	12.38	-5.94	25.75	-1953.28	-2270.39	2869.984	8110
10080	12.72	-6.07	25.69	-1954.27	-2270.67	2869.992	8110
10085	12.43	-5.90	25.73	-1953.80	-2270.58	2869.995	8110
10090	11.45	-6.14	25.76	-1952.87	-2271.17	2870.002	8110
10095	12.57	-6.00	25.76	-1953.20	-2270.82	2870.005	8110
10100	12.50	-5.92	25.75	-1953.39	-2270.53	2870.010	8110
10105	12.46	-5.96	25.74	-1953.67	-2270.21	2870.014	8110
10110	12.59	-5.91	25.72	-1953.55	-2270.77	2870.021	8110
10115	12.56	-5.95	25.77	-1953.37	-2270.41	2870.025	8110
10120	12.61	-6.08	25.73	-1952.88	-2269.94	2870.030	8110
10125	12.62	-6.04	25.70	-1953.62	-2270.74	2870.035	8110
10130	12.58	-6.01	25.70	-1953.91	-2270.74	2870.040	8110
10135	12.41	-5.92	25.74	-1953.34	-2270.60	2870.045	8110
10140	12.27	-5.89	25.67	-1953.63	-2271.12	2870.052	8110
10145	12.87	-5.92	25.73	-1952.83	-2270.11	2870.055	8110
10150	12.74	-6.09	25.71	-1952.52	-2269.23	2870.060	8110
10155	12.56	-6.02	25.75	-1952.84	-2270.47	2870.065	8110
10160	12.48	-6.01	25.73	-1952.48	-2270.59	2870.070	8110
10165	12.67	-6.01	25.76	-1952.30	-2270.24	2870.076	8110
10170	12.29	-6.13	25.76	-1952.61	-2270.29	2870.080	8110
10175	12.66	-6.06	25.72	-1952.88	-2270.66	2870.084	8110
10180	12.93	-5.95	25.72	-1953.80	-2270.29	2870.089	8110
10185	12.19	-5.98	25.77	-1954.03	-2270.47	2870.095	8110
10190	12.57	-5.80	25.76	-1953.60	-2270.38	2870.099	8110
10195	13.06	-6.02	25.76	-1952.42	-2269.53	2870.107	8110
10200	12.55	-5.93	25.79	-1952.09	-2269.40	2870.109	8110
10205	12.81	-6.05	25.78	-1951.47	-2270.43	2870.116	8110
10210	12.62	-6.02	25.76	-1952.25	-2270.65	2870.119	8110
10215	12.73	-6.09	25.72	-1952.78	-2270.37	2870.125	8110
10220	12.23	-6.03	25.77	-1952.96	-2270.63	2870.130	8110
10225	12.83	-5.90	25.71	-1953.20	-2270.53	2870.137	8110
10230	12.44	-6.05	25.73	-1952.56	-2270.33	2870.139	8110
10235	12.22	-5.78	25.76	-1952.39	-2270.40	2870.145	8110
10240	12.39	-5.98	25.75	-1951.94	-2269.83	2870.150	8110
10245	12.27	-5.97	25.78	-1952.19	-2270.52	2870.156	8110
10250	12.31	-6.08	25.74	-1952.96	-2269.72	2870.160	8110
10255	12.48	-6.01	25.75	-1952.96	-2270.59	2870.166	8110
10260	12.72	-5.90	25.76	-1952.83	-2270.42	2870.170	8110
10265	12.24	-6.05	25.80	-1952.41	-2270.62	2870.175	8110
10270	12.48	-5.91	25.76	-1952.64	-2270.73	2870.180	8110
10275	12.55	-5.92	25.76	-1952.58	-2270.37	2870.185	8110
10280	12.58	-6.09	25.76	-1952.34	-2270.59	2870.190	8110
10285	12.77	-6.01	25.75	-1952.78	-2270.83	2870.195	8110
10290	12.73	-5.97	25.75	-1953.55	-2270.60	2870.200	8110
10295	12.56	-6.14	25.74	-1953.31	-2270.75	2870.205	8110
10300	12.21	-5.91	25.85	-1953.31	-2271.40	2870.210	8110
10305	12.47	-6.00	25.80	-1952.83	-2270.99	2870.215	8110
10310	12.79	-6.00	25.77	-1952.85	-2271.00	2870.220	8110
10315	12.75	-5.97	25.75	-1953.46	-2270.59	2870.224	8110
10320	12.65	-5.88	25.75	-1952.82	-2270.34	2870.231	8110
10325	12.66	-6.14	25.75	-1952.85	-2270.47	2870.235	8110
10330	12.29	-5.83	25.79	-1953.21	-2270.80	2870.240	8110
10335	12.58	-5.96	25.78	-1952.52	-2270.33	2870.244	8110
10340	12.34	-5.99	25.79	-1951.87	-2269.56	2870.250	8110
10345	12.85	-5.83	25.76	-1951.81	-2270.35	2870.254	8110
10350	11.62	-6.18	25.88	-1950.33	-2269.52	2870.261	8110
10355	12.59	-6.16	25.81	-1951.01	-2269.23	2870.264	8110
10360	12.63	-5.97	25.83	-1951.63	-2269.77	2870.270	8110
10365	12.39	-6.05	25.81	-1951.26	-2269.67	2870.275	8110
10370	12.49	-5.73	25.79	-1951.77	-2270.06	2870.281	8110
10375	12.79	-6.10	25.79	-1950.97	-2269.73	2870.284	8110
10380	12.55	-5.79	25.81	-1951.35	-2269.74	2870.291	8110
10385	12.47	-5.93	25.82	-1950.51	-2269.22	2870.295	8110
10390	12.21	-6.16	25.82	-1951.26	-2269.61	2870.300	8110
10395	12.39	-5.99	25.81	-1951.48	-2269.26	2870.305	8110
10400	13.26	-6.07	25.79	-1951.92	-2269.21	2870.312	8110
10405	12.59	-5.98	25.80	-1951.94	-2269.98	2870.315	8110
10410	12.37	-5.91	25.82	-1952.00	-2269.86	2870.320	8110
10415	12.47	-5.99	25.81	-1951.66	-2269.99	2870.325	8110
10420	12.78	-6.01	25.82	-1952.28	-2270.12	2870.331	8110
10425	12.82	-6.10	25.78	-1952.22	-2270.49	2870.334	8110
10430	12.71	-5.87	25.76	-1951.83	-2270.56	2870.341	8110
10435	12.53	-6.03	25.79	-1951.48	-2270.03	2870.345	8110
10440	12.79	-6.11	25.80	-1951.86	-2270.39	2870.350	8110
10445	12.82	-5.94	25.77	-1952.31	-2270.49	2870.354	8110
10450	12.73	-5.95	25.76	-1951.85	-2270.49	2870.360	8110
10455	12.46	-6.23	25.78	-1951.74	-2269.66	2870.365	8110
10460	12.81	-5.93	25.76	-1952.51	-2270.00	2870.369	8110
10465	12.36	-6.00	25.78	-1952.73	-2270.24	2870.375	8110
10470	12.57	-5.92	25.76	-1952.85	-2270.27	2870.380	8110
10475	12.72	-6.15	25.75	-1952.89	-2270.43	2870.385	8110
10480	12.58	-5.98	25.77	-1953.59	-2271.34	2870.389	8110
10485	12.96	-6.02	25.73	-1952.72	-2271.09	2870.396	8110
10490	12.49	-6.00	25.75	-1952.67	-2270.67	2870.399	8110
10495	12.70	-5.99	25.75	-1952.44	-2270.87	2870.405	8110
10500	12.54	-6.05	25.76	-1952.44	-2270.76	2870.409	8110
10505	11.98	-5.87	25.76	-1953.29	-2270.91	2870.417	8110
10510	12.39	-5.81	25.76	-1953.19	-2271.19	2870.419	8110
10515	12.30	-6.02	25.78	-1952.18	-2270.13	2870.425	8110
10520	12.76	-6.12	25.76	-1952.75	-2270.30	2870.429	8110
10525	12.37	-6.08	25.76	-1952.65	-2270.90	2870.436	8110
10530	12.44	-6.04	25.76	-1953.15	-2271.27	2870.440	8110
10535	12.73	-5.97	25.77	-1953.49	-2271.35	2870.445	8110
10540	12.86	-6.02	25.74	-1953.69	-2271.46	2870.450	8110
10545	12.92	-5.95	25.71	-1953.37	-2271.27	2870.455	8110
10550	12.34	-5.93	25.76	-1952.87	-2270.39	2870.459	8110
10555	12.99	-5.83	25.72	-1952.56	-2270.08	2870.467	8110
10560	12.76	-6.13	25.81	-1952.50	-2270.48	2870.470	8110
10565	12.63	-6.11	25.76	-1952.87	-2270.66	2870.475	8110
10570	12.31	-5.87	25.77	-1952.94	-2271.60	2870.480	8110
10575	12.30	-5.93	25.77	-1952.54	-2271.76	2870.486	8110
10580	12.39	-6.11	25.77	-1952.87	-2271.59	2870.490	8110
10585	12.86	-6.01	25.73	-1953.82	-2271.21	2870.495	8110
10590	12.88	-6.04	25.71	-1954.06	-2271.76	2870.500	8110
10595	12.38	-5.97	25.73	-1953.51	-2271.29	2870.505	8110
10600	12.61	-6.04	25.74	-1953.14	-2271.32	2870.510	8110
10605	12.60	-5.98	25.73	-1954.43	-2271.80	2870.514	8110
10610	12.50	-5.79	25.76	-1953.80	-2271.06	2870.520	8110
10615	12.23	-6.08	25.80	-1952.66	-2270.16	2870.525	8110
10620	12.83	-6.08	25.75	-1952.82	-2270.85	2870.530	8110
10625	12.52	-5.92	25.77	-1953.73	-2271.26	2870.534	8110
10630	12.74	-6.10	25.71	-1953.71	-2270.71	2870.540	8110
10635	12.23	-6.18	25.73	-1954.18	-2270.99	2870.544	8110
10640	12.20	-5.97	25.73	-1954.67	-2272.28	2870.550	8110
10645	12.63	-5.90	25.77	-1954.14	-2271.80	2870.554	8110
10650	12.77	-6.00	25.75	-1953.39	-2271.23	2870.560	8110
10655	12.68	-6.11	25.73	-1953.80	-2271.31	2870.564	8110
10660	12.47	-6.09	25.73	-1953.71	-2270.10	2870.572	8110
10665	12.35	-6.04	25.72	-1953.86	-2270.43	2870.574	8110
10670	12.61	-5.97	25.77	-1953.67	-2271.79	2870.582	8110
10675	12.50	-5.90	25.77	-1953.39	-2271.49	2870.584	8110
10680	12.45	-5.99	25.75	-1953.20	-2271.04	2870.590	8110
10685	12.52	-5.86	25.72	-1953.39	-2271.20	2870.594	8110
10690	12.15	-5.92	25.77	-1952.35	-2270.00	2870.602	8110
10695	12.53	-6.03	25.78	-1952.17	-2269.63	2870.604	8110
10700	12.38	-6.11	25.79	-1952.63	-2270.50	2870.610	8110
10705	12.61	-6.21	25.73	-1952.87	-2270.85	2870.615	8110
10710	12.22	-5.54	25.71	-1953.56	-2270.29	2870.622	8110
10715	12.85	-6.03	25.75	-1953.53	-2270.91	2870.625	8110
10720	12.85	-6.02	25.75	-1953.70	-2271.39	2870.630	8110
10725	12.68	-5.94	25.77	-1953.93	-2271.18	2870.635	8110
10730	12.78	-5.81	25.78	-1953.40	-2270.28	2870.640	8110
10735	12.54	-6.07	25.76	-1952.32	-2270.75	2870.645	8110
10740	12.11	-6.12	25.82	-1952.48	-2271.08	2870.650	8110
10745	12.62	-6.00	25.77	-1953.01	-2270.70	2870.655	8110
10750	12.79	-6.15	25.74	-1953.41	-2270.38	2870.660	8110
10755	12.86	-5.88	25.71	-1953.28	-2270.70	2870.665	8110
10760	12.70	-6.00	25.74	-1952.45	-2270.53	2870.670	8110
10765	12.45	-5.94	25.77	-1952.51	-2270.67	2870.675	8110
10770	12.46	-5.98	25.77	-1952.69	-2270.47	2870.680	8110
10775	12.28	-5.88	25.80	-1952.50	-2269.92	2870.685	8110
10780	12.43	-6.01	25.79	-1952.09	-2269.99	2870.690	8110
10785	12.61	-5.87	25.75	-1952.37	-2270.62	2870.695	8110
10790	12.65	-5.96	25.74	-1952.50	-2270.43	2870.700	8110
10795	12.30	-5.91	25.78	-1952.73	-2270.09	2870.705	8110
10800	12.57	-5.99	25.79	-1952.60	-2270.07	2870.709	8110
10805	12.70	-6.13	25.74	-1953.21	-2270.57	2870.716	8110
10810	12.72	-5.77	25.74	-1953.04	-2271.31	2870.719	8110
10815	12.56	-6.14	25.80	-1952.39	-2270.06	2870.725	8110
10820	12.69	-6.06	25.74	-1953.10	-2270.43	2870.729	8110
10825	13.07	-5.87	25.73	-1953.81	-2271.01	2870.736	8110
10830	12.38	-5.88	25.77	-1953.07	-2270.99	2870.739	8110
10835	12.39	-5.92	25.79	-1952.38	-2270.57	2870.745	8110
10840	12.56	-6.01	25.76	-1952.16	-2270.19	2870.750	8110
10845	12.56	-5.93	25.81	-1952.50	-2270.14	2870.756	8110
10850	12.75	-5.93	25.74	-1952.34	-2269.90	2870.760	8110
10855	12.71	-5.99	25.75	-1951.71	-2270.01	2870.765	8110
10860	12.55	-6.08	25.81	-1951.97	-2268.99	2870.770	8110
10865	12.17	-6.37	25.78	-1952.50	-2269.89	2870.777	8110
10870	12.22	-5.80	25.78	-1952.25	-2269.96	2870.780	8110
10875	12.39	-6.07	25.82	-1951.92	-2269.80	2870.785	8110
10880	12.48	-5.97	25.79	-1952.41	-2270.24	2870.790	8110
10885	12.70	-5.95	25.79	-1952.41	-2270.17	2870.795	8110
10890	12.71	-5.97	25.81	-1952.44	-2269.01	2870.800	8110
10895	12.44	-5.92	25.81	-1952.12	-2269.56	2870.805	8110
10900	12.27	-6.08	25.81	-1952.12	-2269.74	2870.810	8110
10905	12.67	-6.03	25.78	-1952.06	-2269.64	2870.815	8110
10910	12.01	-5.89	25.80	-1951.99	-2270.07	2870.820	8110
10915	12.61	-5.97	25.76	-1952.27	-2270.05	2870.825	8110
10920	12.91	-5.89	25.77	-1952.88	-2270.07	2870.830	8110
10925	12.42	-6.14	25.79	-1952.04	-2269.85	2870.834	8110
10930	12.56	-6.00	25.76	-1952.55	-2270.32	2870.840	8110
10935	12.71	-5.86	25.77	-1952.32	-2270.32	2870.845	8110
10940	13.11	-6.14	25.74	-1952.00	-2269.45	2870.851	8110
10945	12.89	-6.09	25.75	-1952.77	-2269.31	2870.854	8110
10950	12.66	-5.97	25.74	-1952.15	-2270.63	2870.860	8110
10955	12.19	-5.96	25.76	-1952.04	-2270.76	2870.864	8110
10960	12.41	-5.84	25.82	-1952.32	-2269.81	2870.871	8110
10965	12.36	-6.14	25.80	-1952.60	-2269.76	2870.875	8110
10970	12.99	-5.82	25.76	-1952.86	-2270.39	2870.880	8110
10975	12.02	-5.77	25.87	-1951.46	-2269.18	2870.885	8110
10980	12.59	-6.03	25.80	-1950.77	-2269.22	2870.889	8110
10985	12.89	-6.01	25.83	-1951.45	-2269.33	2870.894	8110
10990	12.01	-5.94	25.88	-1951.28	-2268.35	2870.900	8110
10995	12.78	-6.08	25.82	-1950.40	-2268.25	2870.905	8110
11000	12.68	-5.94	25.78	-1950.80	-2269.33	2870.911	8110
11005	12.69	-6.00	25.79	-1951.10	-2268.74	2870.915	8110
11010	12.50	-5.99	25.80	-1950.68	-2268.68	2870.920	8110
11015	12.67	-5.95	25.80	-1950.36	-2268.55	2870.925	8110
11020	12.51	-6.40	25.83	-1951.22	-2270.25	2870.932	8110
11025	12.30	-5.89	25.80	-1951.94	-2270.38	2870.935	8110
11030	12.49	-5.98	25.80	-1951.28	-2269.41	2870.940	8110
11035	12.45	-6.01	25.81	-1951.06	-2269.20	2870.945	8110
11040	12.00	-6.06	25.85	-1950.77	-2269.34	2870.951	8110
11045	12.39	-5.98	25.83	-1950.89	-2269.55	2870.955	8110
11050	12.67	-6.18	25.82	-1951.48	-2269.56	2870.960	8110
11055	12.86	-6.07	25.77	-1952.37	-2270.08	2870.965	8110
11060	12.47	-5.94	25.81	-1952.34	-2270.69	2870.970	8110
[truncated: 74,936 more rows]
