# Supplementary material for: Structural characterization of the saxitoxin-targeting APTSTX1 aptamer using optical tweezers and molecular dynamics simulations
Source: PLoS One. 2019 Nov 7;14(11):e0222468. doi: 10.1371/journal.pone.0222468 (PMC6837747; doi:10.1371/journal.pone.0222468)
Supplement: S2 File — Data repository, aptamer under magnesium. (ZIP) [file pone.0222468.s006.zip › Mg/Mg/September/290915/1fcont6COM.txt]

Instrument name = Christians toy
*****Calibration values *****
TrapA Temperature Fudge	-0.400000
TrapB Temperature Fudge	-1.550000
TrapA Force Sensitivity	0.025700	0.026000	0.032000
TrapB Force Sensitivity	0.026200	0.027400	0.032000
TrapA Lever Sensitivity	15000.000000	14500.000000	0.000000
TrapB Lever Sensitivity	15200.000000	14500.000000	0.000000
Motor Threshold	20	20	20
*****Initial Preference Settings*****
ForceRateDiv	1
ForceGain	32
PosRateDivA	3
PosRateDivB	3
PositionGainA	32
PositionGainB	32
GotoSpeedX	9
GotoSpeedY	9
GotoSpeedZ	4
MaxDataFileSize	10000000
HopDistance	2
*CycleCount/n____	1
*A_PsdX__________	0
*A_PsdY__________	0
*A_PsdSum________	0
*A_Iris__________	0
*A_LeverX________	0
*A_LeverY________	0
*A_LeverSum______	0
*B_PsdX__________	0
*B_PsdY__________	0
*B_PsdSum________	0
*B_Iris__________	0
*B_LeverX________	0
*B_LeverY________	0
*B_LeverSum______	0
*A_Temperature___	0
*B_Temperature___	0
*X_force_________	1
*Y_force_________	1
*Z_force_________	1
*Tension_________	0
*A_dist-X________	0
*A_dist-Y________	1
*B_dist-X________	0
*B_dist-Y________	1
*Motor_X_________	0
*Motor_Y_________	0
*Motor_Z_________	0
*MotorVel_X______	0
*MotorVel_Y______	0
*MotorVel_Z______	0
*A_trapPIC_Err___	0
*B_trapPIC_Err___	0
*comPIC_Err______	0
*A_CycleCount____	0
*B_CycleCount____	0
*Motor_CycleCount	0
*time(sec)_______	1
*Status__________	1
*Null____________	0
samples/line_HI	400
samples/line_LO	20
goto0	8388608	8388608	8388608
goto1	8387389	8384692	8389074
goto2	8419563	8410568	8388131
goto3	8422830	8353240	8389507
goto4	8422772	8353948	8399333
goto5	8388608	8388608	8388608
goto6	8388608	8388608	8388608
goto7	8388608	8388608	8388608
goto8	8388608	8388608	8388608
goto9	8388608	8388608	8388608
yourXYZint	123	456	789
MaxForceP1	25.000000
MinForceP1	2.000000
PullRateP1	100.000000
refoldTime1	0.000000
unfoldTime1	0.000000
MaxForceP2	75.000000
MinForceP2	2.000000
PullRateP2	1000.000000
refoldTime2	0.000000
unfoldTime2	0.000000
MaxForceP3	10.000000
MinForceP3	-10.000000
PullRateP3	1.000000
refoldTime3	2.000000
unfoldTime3	2.000000
constForce1	5.000000
constForce2	6.000000
yourFloat	1.234000
yourXYZfloat	1.000000	2.000000	3.000000
*****End Initial Preference Settings*****

Zero-Force Offsets (pN)  16.133379	-4.768074	-51.728146
0	trapA_Empty_PSD_Sum = 0
        trapB_Empty_PSD_Sum = 0
        trapA_Empty_Iris = 0
        trapB_Empty_Iris = 0
        trapA_Full_PSD_Sum = 18067
        trapB_Full_PSD_Sum = 18896
        trapA_Full_Iris = 16275
        trapB_Full_Iris = 17895
1260	Start Constant-Force2 = 6.000000
7895	tempA = 21.767	tempB = 22.131
17935	tempA = 21.767	tempB = 22.130
27940	tempA = 21.774	tempB = 22.130
37985	tempA = 21.784	tempB = 22.132
47985	tempA = 21.784	tempB = 22.139
58060	tempA = 21.787	tempB = 22.146
68150	tempA = 21.783	tempB = 22.139
78175	tempA = 21.786	tempB = 22.146
88215	tempA = 21.805	tempB = 22.141
98275	tempA = 21.802	tempB = 22.141
108285	tempA = 21.796	tempB = 22.156
118330	tempA = 21.800	tempB = 22.160
128335	tempA = 21.804	tempB = 22.159
138380	tempA = 21.794	tempB = 22.171
148425	tempA = 21.793	tempB = 22.156
158430	tempA = 21.786	tempB = 22.154
168485	tempA = 21.803	tempB = 22.168
178500	tempA = 21.797	tempB = 22.161
188545	tempA = 21.810	tempB = 22.171
198590	tempA = 21.805	tempB = 22.162
208595	tempA = 21.813	tempB = 22.176
218655	tempA = 21.808	tempB = 22.167
228680	tempA = 21.828	tempB = 22.173
238725	tempA = 21.811	tempB = 22.168
248800	tempA = 21.814	tempB = 22.172
258835	tempA = 21.812	tempB = 22.170
268890	tempA = 21.823	tempB = 22.169
278940	tempA = 21.836	tempB = 22.172
288965	tempA = 21.836	tempB = 22.174
299030	tempA = 21.824	tempB = 22.190
309035	tempA = 21.840	tempB = 22.181
319090	tempA = 21.829	tempB = 22.183
329135	tempA = 21.824	tempB = 22.189
339170	tempA = 21.833	tempB = 22.195
349225	tempA = 21.836	tempB = 22.181
359235	tempA = 21.845	tempB = 22.185
369300	tempA = 21.840	tempB = 22.193
379360	tempA = 21.843	tempB = 22.188
384630	Stop All Protocols, go to manual mode
389365	tempA = 21.851	tempB = 22.192
399430	tempA = 21.847	tempB = 22.190
407015	End Write
