# Supplementary material for: Structural characterization of the saxitoxin-targeting APTSTX1 aptamer using optical tweezers and molecular dynamics simulations
Source: PLoS One. 2019 Nov 7;14(11):e0222468. doi: 10.1371/journal.pone.0222468 (PMC6837747; doi:10.1371/journal.pone.0222468)
Supplement: S2 File — Data repository, aptamer under magnesium. (ZIP) [file pone.0222468.s006.zip › Mg/Mg/September/290915/1gcont4A.txt]

#Begin Write:
CycleCount/n	X_force	Y_force	Z_force	A_dist-Y	B_dist-Y	time(sec)	Status
0	12.17	-6.20	27.63	-1992.16	-2327.48	3275.780	0
100	12.31	-6.23	27.63	-1992.05	-2327.47	3275.851	0
200	12.35	-6.39	27.62	-1992.09	-2327.53	3275.996	0
300	12.19	-6.56	27.64	-1992.17	-2327.51	3276.092	0
400	12.40	-6.49	27.63	-1992.29	-2327.41	3276.187	0
500	12.28	-6.39	27.64	-1992.11	-2327.20	3276.279	0
600	12.28	-6.60	27.63	-1992.25	-2327.37	3276.382	0
700	12.21	-6.48	27.63	-1992.27	-2327.15	3276.477	0
800	12.34	-6.51	27.62	-1991.96	-2327.49	3276.580	0
900	12.25	-6.53	27.63	-1992.02	-2327.33	3276.692	0
1000	11.91	-6.65	27.67	-1991.85	-2326.91	3276.793	0
1100	12.30	-6.07	27.75	-1991.98	-2327.85	3276.900	0
1200	12.36	-6.58	27.64	-1991.88	-2327.43	3276.986	0
1300	12.20	-6.47	27.64	-1992.07	-2327.38	3277.088	0
1400	12.20	-6.52	27.64	-1991.57	-2327.44	3277.197	0
1500	12.42	-6.41	27.63	-1991.74	-2327.37	3277.292	0
1600	12.58	-6.42	27.63	-1991.92	-2327.77	3277.395	0
1700	12.32	-6.55	27.64	-1991.91	-2327.94	3277.492	0
1800	12.31	-6.55	27.65	-1991.75	-2327.94	3277.589	0
1900	12.18	-6.56	27.66	-1991.72	-2327.53	3277.694	0
2000	12.29	-6.38	27.62	-1991.97	-2328.23	3277.794	0
2100	12.47	-6.45	27.64	-1991.66	-2328.08	3277.889	0
2200	12.67	-6.42	27.63	-1991.59	-2328.06	3277.999	0
2300	12.28	-6.35	27.62	-1991.92	-2328.23	3278.097	0
2400	12.33	-6.32	27.63	-1992.05	-2328.25	3278.194	0
2500	12.22	-6.26	27.65	-1992.05	-2327.78	3278.279	0
2600	12.47	-6.27	27.65	-1991.95	-2327.86	3278.394	0
2700	12.27	-6.55	27.65	-1991.99	-2327.71	3278.497	0
2800	12.23	-6.55	27.63	-1992.21	-2327.79	3278.597	0
2900	12.29	-6.33	27.64	-1991.95	-2327.04	3278.694	0
3000	12.33	-6.43	27.64	-1991.88	-2327.53	3278.788	0
3100	12.37	-6.43	27.63	-1991.79	-2327.94	3278.895	0
3200	12.08	-6.51	27.61	-1992.09	-2327.44	3278.999	0
3300	12.25	-6.42	27.66	-1991.83	-2327.49	3279.093	0
3400	12.33	-6.43	27.67	-1991.92	-2327.49	3279.191	0
3500	12.13	-6.52	27.66	-1991.91	-2327.63	3279.295	0
3600	12.51	-6.27	27.62	-1991.96	-2327.48	3279.396	0
3700	12.69	-6.54	27.62	-1992.00	-2327.57	3279.499	0
3800	12.38	-6.29	27.64	-1991.92	-2327.29	3279.598	0
3900	12.52	-6.48	27.63	-1991.70	-2327.58	3279.694	0
4000	12.38	-6.44	27.66	-1991.87	-2327.64	3279.791	0
4090	12.47	-6.26	27.62	-1991.87	-2327.18	3279.854	0
4095	12.66	-6.46	27.62	-1991.65	-2327.37	3279.857	0
4100	12.45	-6.38	27.65	-1991.60	-2327.58	3279.862	0
4105	12.35	-6.48	27.65	-1991.71	-2327.45	3279.867	0
4110	12.84	-6.36	27.62	-1991.48	-2327.43	3279.872	0
4115	12.44	-6.42	27.63	-1992.02	-2327.57	3279.877	0
4120	12.81	-6.49	27.63	-1991.87	-2327.52	3279.882	0
4125	12.88	-6.51	27.63	-1991.92	-2327.85	3279.887	0
4130	12.79	-6.65	27.64	-1992.00	-2327.80	3279.892	0
4135	12.28	-6.63	27.64	-1991.67	-2327.79	3279.897	0
4140	12.56	-6.64	27.64	-1991.77	-2327.96	3279.902	0
4145	12.73	-6.61	27.63	-1991.65	-2327.69	3279.908	0
4150	12.47	-6.60	27.65	-1991.64	-2327.74	3279.912	0
4155	12.23	-6.51	27.67	-1991.57	-2327.52	3279.917	0
4160	12.30	-6.44	27.65	-1991.55	-2327.93	3279.922	0
4165	12.78	-6.48	27.63	-1992.11	-2327.46	3279.928	0
4170	12.47	-6.49	27.64	-1991.79	-2327.67	3279.932	0
4175	12.74	-6.31	27.60	-1991.89	-2327.61	3279.937	0
4180	12.54	-6.44	27.64	-1991.76	-2327.64	3279.943	0
4185	12.64	-6.22	27.66	-1991.83	-2327.84	3279.948	0
4190	12.78	-6.35	27.63	-1991.83	-2327.79	3279.952	0
4195	12.57	-6.49	27.63	-1991.70	-2327.60	3279.958	0
4200	12.64	-6.47	27.64	-1991.88	-2327.38	3279.962	0
4205	12.39	-6.54	27.66	-1992.08	-2327.97	3279.967	0
4210	12.56	-6.40	27.66	-1991.86	-2327.46	3279.972	0
4215	12.42	-6.42	27.65	-1991.63	-2327.39	3279.978	0
4220	12.37	-6.47	27.66	-1991.81	-2327.73	3279.983	0
4225	12.29	-6.49	27.67	-1992.08	-2328.04	3279.987	0
4230	12.24	-6.33	27.66	-1991.89	-2328.32	3279.993	0
4235	12.20	-6.55	27.64	-1991.82	-2328.05	3279.998	4846
4240	12.68	-6.46	27.64	-1991.96	-2328.11	3280.002	7000
4245	12.35	-6.54	27.66	-1991.84	-2328.11	3280.007	7000
4250	12.39	-6.60	27.64	-1991.62	-2327.49	3280.012	7000
4255	12.34	-6.61	27.65	-1991.81	-2327.45	3280.017	7000
4260	12.51	-6.57	27.64	-1991.88	-2327.45	3280.022	7000
4265	12.76	-6.43	27.63	-1991.92	-2327.73	3280.027	7000
4270	12.29	-4.88	27.54	-1998.70	-2339.35	3280.034	7110
4275	12.29	-4.11	27.50	-2000.53	-2342.73	3280.037	7110
4280	12.42	-4.15	27.50	-2001.37	-2343.36	3280.042	7110
4285	12.66	-3.99	27.44	-2002.21	-2344.17	3280.047	7110
4290	12.47	-4.00	27.46	-2002.85	-2343.93	3280.054	7110
4295	12.81	-4.06	27.43	-2003.19	-2344.49	3280.057	7110
4300	12.55	-3.88	27.44	-2003.34	-2344.10	3280.063	7110
4305	12.56	-4.00	27.41	-2003.03	-2343.69	3280.067	7110
4310	12.46	-4.01	27.46	-2003.04	-2344.69	3280.073	7110
4315	12.72	-4.02	27.45	-2003.10	-2344.39	3280.077	7110
4320	12.71	-3.96	27.46	-2003.24	-2344.42	3280.083	7110
4325	12.49	-3.97	27.50	-2003.41	-2344.66	3280.087	7110
4330	12.42	-4.29	27.48	-2003.49	-2344.18	3280.094	7110
4335	12.67	-4.00	27.42	-2003.78	-2344.84	3280.097	7110
4340	12.54	-4.01	27.44	-2003.85	-2344.70	3280.103	7110
4345	12.77	-3.90	27.43	-2003.86	-2345.37	3280.107	7110
4350	12.57	-3.97	27.46	-2003.63	-2344.37	3280.112	7110
4355	12.65	-3.90	27.45	-2003.52	-2344.36	3280.118	7110
4360	12.32	-3.95	27.47	-2003.35	-2344.63	3280.123	7110
4365	12.58	-3.95	27.46	-2003.26	-2343.99	3280.128	7110
4370	12.69	-4.07	27.42	-2003.55	-2344.14	3280.132	7110
4375	12.35	-3.94	27.40	-2004.08	-2344.67	3280.138	7110
4380	12.66	-3.89	27.43	-2004.12	-2344.30	3280.142	7110
4385	12.73	-3.96	27.44	-2003.66	-2344.24	3280.147	7110
4390	12.42	-4.09	27.47	-2003.44	-2344.04	3280.153	7110
4395	12.78	-3.97	27.45	-2003.32	-2344.45	3280.157	7110
4400	12.79	-4.01	27.43	-2003.44	-2344.40	3280.162	7110
4405	12.52	-3.92	27.46	-2003.24	-2344.03	3280.167	7110
4410	12.84	-4.01	27.44	-2002.39	-2343.50	3280.172	7110
4415	12.38	-4.05	27.46	-2002.72	-2343.24	3280.178	7110
4420	12.58	-3.97	27.48	-2002.43	-2343.81	3280.182	7110
4425	12.66	-4.06	27.48	-2002.82	-2343.24	3280.187	7110
4430	12.75	-4.01	27.45	-2002.53	-2343.51	3280.192	7110
4435	13.03	-4.02	27.46	-2003.12	-2343.68	3280.198	7110
4440	12.66	-3.96	27.46	-2003.56	-2343.82	3280.202	7110
4445	12.12	-3.95	27.49	-2003.63	-2344.23	3280.209	7110
4450	12.60	-3.96	27.46	-2003.65	-2343.79	3280.212	7110
4455	12.63	-4.03	27.46	-2003.29	-2343.84	3280.218	7110
4460	12.78	-3.93	27.44	-2003.53	-2344.62	3280.222	7110
4465	12.70	-3.97	27.43	-2003.37	-2343.82	3280.228	7110
4470	12.51	-3.90	27.47	-2002.95	-2343.45	3280.232	7110
4475	12.33	-4.03	27.47	-2002.64	-2343.16	3280.239	7110
4480	12.47	-4.05	27.49	-2002.63	-2343.74	3280.242	7110
4485	12.72	-3.97	27.45	-2003.04	-2344.01	3280.248	7110
4490	12.88	-3.97	27.45	-2002.96	-2344.18	3280.252	7110
4495	12.59	-4.02	27.43	-2003.29	-2343.47	3280.258	7110
4500	12.62	-3.98	27.47	-2003.70	-2343.82	3280.262	7110
4505	12.43	-4.00	27.48	-2003.15	-2343.17	3280.268	7110
4510	12.90	-4.02	27.44	-2003.07	-2343.14	3280.272	7110
4515	12.72	-4.01	27.47	-2002.98	-2343.28	3280.277	7110
4520	12.55	-4.02	27.46	-2002.60	-2343.92	3280.282	7110
4525	13.03	-4.04	27.47	-2002.89	-2343.66	3280.288	7110
4530	12.69	-3.99	27.43	-2002.95	-2344.02	3280.292	7110
4535	12.53	-3.99	27.48	-2003.11	-2343.97	3280.297	7110
4540	12.72	-4.01	27.45	-2003.20	-2344.13	3280.302	7110
4545	12.68	-3.99	27.49	-2002.75	-2344.38	3280.307	7110
4550	12.81	-3.98	27.45	-2002.98	-2344.27	3280.312	7110
4555	12.37	-4.07	27.49	-2002.88	-2343.80	3280.317	7110
4560	13.10	-3.93	27.43	-2003.31	-2344.75	3280.323	7110
4565	12.17	-4.05	27.51	-2003.51	-2344.63	3280.326	7110
4570	12.96	-4.01	27.44	-2004.12	-2345.04	3280.333	7110
4575	12.92	-3.84	27.43	-2004.26	-2344.73	3280.337	7110
4580	12.63	-4.05	27.43	-2003.37	-2343.91	3280.343	7110
4585	12.73	-3.93	27.46	-2003.15	-2344.03	3280.347	7110
4590	12.83	-4.04	27.42	-2003.26	-2344.08	3280.352	7110
4595	12.71	-3.93	27.42	-2003.73	-2344.64	3280.357	7110
4600	12.37	-4.03	27.43	-2003.58	-2343.87	3280.363	7110
4605	12.74	-4.13	27.44	-2003.62	-2344.67	3280.367	7110
4610	12.29	-3.98	27.43	-2004.62	-2344.84	3280.375	7110
4615	12.40	-4.00	27.45	-2004.63	-2345.08	3280.377	7110
4620	12.62	-3.91	27.44	-2004.58	-2345.28	3280.382	7110
4625	12.48	-4.13	27.47	-2004.26	-2344.74	3280.387	7110
4630	12.88	-3.98	27.43	-2005.55	-2345.30	3280.393	7110
4635	12.78	-3.95	27.41	-2005.16	-2345.39	3280.397	7110
4640	12.74	-4.21	27.31	-2005.20	-2345.11	3280.405	7110
4645	12.55	-4.01	27.45	-2004.91	-2345.30	3280.407	7110
4650	12.58	-4.07	27.43	-2004.88	-2345.71	3280.413	7110
4655	12.49	-3.81	27.42	-2005.02	-2345.47	3280.417	7110
4660	12.61	-3.88	27.43	-2003.73	-2344.30	3280.423	7110
4665	12.58	-4.06	27.44	-2003.64	-2343.89	3280.428	7110
4670	12.80	-4.03	27.42	-2003.83	-2343.94	3280.435	7110
4675	12.37	-3.99	27.48	-2003.28	-2344.11	3280.437	7110
4680	12.95	-3.93	27.44	-2003.26	-2344.09	3280.443	7110
4685	12.86	-3.96	27.46	-2003.60	-2343.90	3280.448	7110
4690	12.33	-4.03	27.51	-2003.46	-2343.99	3280.452	7110
4695	12.71	-4.00	27.45	-2003.28	-2344.26	3280.458	7110
4700	12.71	-4.04	27.49	-2003.76	-2344.75	3280.462	7110
4705	12.97	-4.01	27.43	-2003.57	-2344.44	3280.468	7110
4710	12.66	-3.95	27.44	-2003.60	-2344.63	3280.472	7110
4715	12.63	-3.92	27.46	-2003.30	-2343.65	3280.477	7110
4720	12.61	-4.21	27.49	-2002.93	-2344.15	3280.481	7110
4725	12.95	-4.12	27.47	-2002.70	-2344.10	3280.488	7110
4730	12.84	-4.09	27.46	-2003.60	-2343.78	3280.492	7110
4735	12.38	-4.04	27.45	-2004.21	-2344.24	3280.498	7110
4740	12.90	-3.85	27.44	-2004.00	-2344.12	3280.502	7110
4745	12.64	-3.92	27.48	-2003.83	-2343.91	3280.509	7110
4750	12.91	-4.10	27.47	-2003.53	-2343.67	3280.512	7110
4755	12.94	-3.96	27.42	-2003.70	-2344.34	3280.518	7110
4760	12.68	-4.00	27.44	-2003.66	-2344.39	3280.522	7110
4765	12.92	-4.04	27.43	-2003.32	-2343.59	3280.527	7110
4770	12.68	-3.85	27.48	-2003.10	-2343.70	3280.532	7110
4775	12.65	-3.92	27.44	-2002.93	-2343.70	3280.539	7110
4780	12.66	-3.92	27.45	-2002.68	-2343.71	3280.542	7110
4785	12.70	-4.02	27.44	-2002.61	-2343.73	3280.549	7110
4790	12.90	-3.95	27.45	-2002.81	-2343.88	3280.553	7110
4795	12.33	-4.03	27.47	-2002.18	-2343.35	3280.558	7110
4800	12.68	-4.05	27.46	-2002.31	-2343.47	3280.562	7110
4805	12.67	-3.99	27.48	-2002.19	-2344.06	3280.568	7110
4810	12.60	-4.03	27.44	-2002.79	-2343.84	3280.573	7110
4815	12.59	-3.86	27.45	-2002.62	-2344.14	3280.577	7110
4820	12.87	-4.08	27.45	-2002.32	-2344.03	3280.582	7110
4825	12.65	-4.02	27.48	-2003.11	-2344.07	3280.588	7110
4830	12.71	-4.06	27.46	-2003.53	-2344.17	3280.593	7110
4835	12.81	-3.91	27.47	-2003.21	-2344.33	3280.597	7110
4840	12.72	-3.95	27.44	-2003.04	-2344.14	3280.602	7110
4845	12.82	-3.93	27.46	-2002.75	-2343.91	3280.607	7110
4850	12.81	-3.99	27.46	-2002.85	-2343.57	3280.612	7110
4855	12.53	-4.04	27.47	-2003.03	-2344.03	3280.617	7110
4860	12.69	-4.00	27.43	-2002.95	-2343.43	3280.623	7110
4865	12.73	-4.05	27.44	-2002.91	-2343.31	3280.627	7110
4870	12.72	-3.96	27.44	-2002.91	-2343.61	3280.632	7110
4875	12.68	-4.01	27.45	-2002.92	-2343.62	3280.637	7110
4880	12.85	-3.86	27.43	-2002.77	-2343.49	3280.643	7110
4885	12.59	-4.05	27.47	-2001.92	-2343.22	3280.647	7110
4890	12.61	-4.10	27.49	-2002.32	-2343.29	3280.652	7110
4895	12.50	-4.01	27.46	-2002.57	-2343.68	3280.656	7110
4900	12.83	-3.97	27.45	-2003.19	-2343.97	3280.663	7110
4905	12.55	-3.89	27.46	-2003.29	-2344.32	3280.667	7110
4910	12.73	-4.14	27.49	-2002.95	-2343.45	3280.674	7110
4915	12.45	-3.92	27.48	-2002.50	-2343.32	3280.677	7110
4920	12.48	-4.29	27.50	-2002.38	-2343.54	3280.683	7110
4925	12.38	-4.11	27.47	-2003.73	-2344.87	3280.687	7110
4930	12.49	-3.74	27.46	-2004.85	-2344.96	3280.695	7110
4935	12.77	-3.89	27.42	-2004.18	-2344.68	3280.698	7110
4940	12.69	-4.17	27.46	-2003.61	-2344.17	3280.704	7110
4945	12.74	-3.93	27.47	-2003.04	-2344.18	3280.707	7110
4950	12.65	-4.11	27.49	-2003.07	-2344.54	3280.713	7110
4955	12.68	-4.01	27.43	-2003.88	-2344.60	3280.717	7110
4960	12.91	-4.03	27.42	-2003.90	-2344.34	3280.723	7110
4965	12.71	-4.06	27.42	-2004.48	-2345.01	3280.727	7110
4970	12.77	-3.94	27.44	-2004.02	-2344.92	3280.732	7110
4975	13.13	-4.02	27.40	-2004.12	-2344.55	3280.737	7110
4980	12.95	-4.02	27.39	-2004.01	-2344.42	3280.743	7110
4985	12.30	-4.02	27.45	-2004.46	-2344.16	3280.748	7110
4990	12.82	-4.04	27.41	-2004.45	-2345.01	3280.752	7110
4995	12.46	-4.03	27.44	-2004.94	-2345.43	3280.757	7110
5000	12.63	-3.85	27.45	-2004.64	-2345.68	3280.763	7110
5005	12.57	-3.91	27.44	-2004.40	-2345.38	3280.768	7110
5010	13.08	-3.88	27.42	-2004.20	-2345.27	3280.772	7110
5015	12.63	-3.98	27.43	-2004.14	-2344.51	3280.778	7110
5020	12.49	-4.04	27.43	-2003.95	-2344.30	3280.782	7110
5025	12.56	-3.96	27.46	-2004.18	-2344.47	3280.789	7110
5030	12.95	-3.88	27.45	-2004.00	-2344.47	3280.792	7110
5035	12.31	-4.15	27.43	-2003.74	-2344.41	3280.798	7110
5040	12.74	-3.99	27.40	-2004.27	-2344.69	3280.802	7110
5045	12.72	-3.99	27.43	-2004.29	-2344.55	3280.807	7110
5050	12.87	-3.97	27.43	-2004.22	-2345.08	3280.812	7110
5055	12.54	-3.89	27.44	-2004.26	-2345.74	3280.819	7110
5060	12.40	-3.91	27.47	-2004.15	-2345.61	3280.822	7110
5065	12.45	-3.97	27.45	-2003.49	-2344.57	3280.827	7110
5070	12.67	-4.15	27.44	-2003.46	-2344.75	3280.832	7110
5075	12.78	-4.02	27.45	-2003.98	-2345.21	3280.838	7110
5080	12.32	-3.87	27.50	-2003.98	-2344.61	3280.843	7110
5085	12.61	-4.00	27.48	-2003.70	-2344.89	3280.849	7110
5090	12.54	-4.10	27.47	-2003.92	-2345.13	3280.852	7110
5095	12.90	-3.93	27.41	-2004.26	-2345.16	3280.858	7110
5100	12.89	-3.87	27.42	-2004.24	-2345.02	3280.862	7110
5105	12.37	-4.01	27.48	-2003.55	-2344.51	3280.868	7110
5110	12.73	-4.05	27.48	-2003.53	-2344.64	3280.873	7110
5115	12.46	-4.00	27.45	-2004.49	-2344.99	3280.878	7110
5120	12.79	-3.95	27.41	-2004.54	-2344.80	3280.882	7110
5125	12.48	-3.98	27.44	-2004.60	-2344.21	3280.888	7110
5130	12.81	-4.04	27.44	-2004.53	-2344.19	3280.893	7110
5135	12.75	-3.97	27.42	-2004.66	-2345.11	3280.898	7110
5140	12.91	-4.00	27.42	-2004.35	-2345.12	3280.902	7110
5145	12.53	-4.04	27.48	-2004.61	-2345.51	3280.908	7110
5150	12.39	-4.06	27.44	-2004.64	-2345.78	3280.913	7110
5155	12.77	-3.98	27.45	-2005.10	-2345.67	3280.917	7110
5160	12.75	-3.92	27.41	-2004.62	-2345.52	3280.922	7110
5165	12.63	-4.05	27.43	-2004.69	-2344.89	3280.927	7110
5170	12.67	-3.98	27.44	-2005.07	-2345.06	3280.932	7110
5175	12.61	-3.96	27.44	-2004.85	-2345.08	3280.937	7110
5180	12.69	-4.01	27.44	-2004.32	-2346.11	3280.943	7110
5185	12.60	-3.93	27.47	-2004.09	-2345.26	3280.947	7110
5190	12.79	-4.04	27.42	-2004.02	-2345.02	3280.952	7110
5195	12.21	-4.04	27.48	-2004.51	-2345.53	3280.957	7110
5200	12.51	-3.95	27.46	-2005.24	-2345.32	3280.964	7110
5205	12.57	-4.05	27.42	-2005.10	-2345.69	3280.967	7110
5210	12.77	-3.90	27.41	-2004.90	-2345.56	3280.972	7110
5215	12.91	-3.91	27.37	-2004.46	-2344.54	3280.977	7110
5220	12.74	-4.03	27.44	-2003.93	-2344.63	3280.983	7110
5225	12.84	-4.09	27.41	-2004.29	-2344.65	3280.987	7110
5230	12.65	-4.07	27.39	-2005.05	-2345.53	3280.993	7110
5235	12.54	-3.94	27.43	-2004.89	-2345.64	3280.997	7110
5240	12.73	-4.05	27.43	-2005.13	-2345.90	3281.004	7110
5245	12.47	-4.04	27.44	-2005.31	-2346.03	3281.007	7110
5250	12.37	-3.99	27.43	-2005.31	-2346.15	3281.013	7110
5255	12.66	-3.91	27.45	-2004.69	-2346.10	3281.018	7110
5260	12.86	-3.98	27.44	-2004.62	-2345.55	3281.023	7110
5265	12.48	-4.04	27.48	-2004.42	-2345.96	3281.027	7110
5270	12.72	-3.86	27.48	-2004.49	-2346.03	3281.033	7110
5275	12.77	-3.99	27.46	-2003.93	-2345.21	3281.038	7110
5280	12.75	-4.02	27.47	-2004.14	-2345.28	3281.042	7110
5285	12.97	-3.87	27.45	-2004.27	-2345.86	3281.048	7110
5290	12.54	-4.00	27.46	-2003.79	-2345.06	3281.052	7110
5295	13.02	-4.05	27.43	-2004.15	-2345.23	3281.057	7110
5300	12.52	-3.92	27.46	-2004.37	-2345.02	3281.062	7110
5305	12.75	-3.99	27.41	-2004.68	-2345.23	3281.068	7110
5310	12.43	-3.95	27.46	-2004.84	-2345.61	3281.072	7110
5315	12.72	-3.97	27.42	-2004.55	-2346.16	3281.077	7110
5320	12.61	-3.88	27.42	-2004.74	-2344.93	3281.083	7110
5325	12.51	-4.14	27.47	-2004.11	-2345.00	3281.088	7110
5330	13.03	-3.99	27.39	-2004.95	-2345.28	3281.092	7110
5335	12.74	-3.89	27.43	-2004.84	-2345.09	3281.097	7110
5340	12.85	-3.88	27.41	-2004.10	-2344.61	3281.102	7110
5345	12.47	-3.97	27.43	-2003.78	-2344.89	3281.107	7110
5350	12.45	-4.05	27.47	-2003.64	-2345.13	3281.112	7110
5355	12.69	-3.98	27.41	-2003.84	-2345.15	3281.118	7110
5360	12.80	-3.94	27.40	-2003.40	-2344.60	3281.122	7110
5365	12.67	-4.04	27.45	-2003.77	-2344.35	3281.128	7110
5370	12.65	-4.01	27.47	-2003.56	-2344.34	3281.132	7110
5375	13.02	-3.99	27.41	-2003.68	-2344.15	3281.138	7110
5380	12.44	-4.06	27.44	-2003.81	-2344.31	3281.142	7110
5385	12.21	-3.94	27.47	-2003.45	-2344.87	3281.147	7110
5390	12.52	-3.99	27.47	-2003.12	-2344.79	3281.152	7110
5395	12.70	-3.98	27.46	-2003.50	-2344.97	3281.158	7110
5400	12.67	-4.12	27.43	-2003.59	-2344.76	3281.162	7110
5405	12.87	-3.88	27.44	-2004.11	-2345.22	3281.168	7110
5410	12.78	-3.98	27.42	-2003.79	-2345.22	3281.173	7110
5415	11.99	-4.29	27.49	-2003.61	-2345.14	3281.180	7110
5420	12.66	-3.87	27.46	-2004.29	-2345.56	3281.182	7110
5425	12.91	-3.98	27.47	-2003.41	-2345.05	3281.188	7110
5430	12.58	-3.97	27.49	-2003.25	-2344.91	3281.193	7110
5435	12.77	-4.10	27.48	-2002.98	-2344.23	3281.198	7110
5440	12.64	-4.05	27.46	-2003.35	-2345.20	3281.202	7110
5445	12.48	-3.93	27.47	-2003.50	-2344.92	3281.209	7110
5450	13.00	-3.92	27.44	-2003.33	-2344.56	3281.213	7110
5455	12.70	-3.97	27.45	-2003.02	-2344.38	3281.218	7110
5460	13.15	-4.00	27.43	-2003.80	-2344.33	3281.222	7110
5465	12.62	-3.90	27.43	-2003.45	-2344.98	3281.228	7110
5470	12.70	-4.07	27.44	-2003.25	-2344.92	3281.233	7110
5475	12.51	-4.09	27.44	-2003.13	-2345.15	3281.237	7110
5480	12.43	-3.88	27.46	-2003.76	-2344.55	3281.243	7110
5485	12.74	-4.13	27.43	-2003.46	-2344.19	3281.247	7110
5490	12.69	-4.08	27.41	-2003.87	-2344.60	3281.253	7110
5495	12.67	-4.04	27.40	-2004.47	-2345.13	3281.257	7110
5500	12.80	-3.93	27.38	-2004.31	-2345.41	3281.262	7110
5505	12.58	-3.92	27.38	-2004.12	-2345.13	3281.267	7110
5510	12.18	-4.06	27.45	-2004.28	-2345.10	3281.274	7110
5515	12.66	-3.92	27.41	-2004.05	-2345.21	3281.277	7110
5520	12.44	-4.01	27.45	-2003.76	-2345.07	3281.282	7110
5525	12.82	-3.96	27.45	-2003.67	-2345.40	3281.287	7110
5530	12.74	-4.09	27.41	-2003.73	-2344.70	3281.292	7110
5535	12.65	-4.03	27.44	-2003.88	-2344.73	3281.297	7110
5540	12.99	-3.99	27.44	-2003.82	-2343.78	3281.304	7110
5545	12.60	-3.91	27.45	-2003.44	-2343.68	3281.307	7110
5550	12.51	-4.26	27.48	-2002.23	-2343.87	3281.313	7110
5555	12.68	-3.98	27.47	-2002.57	-2344.59	3281.318	7110
5560	12.41	-4.06	27.48	-2003.13	-2344.33	3281.323	7110
5565	12.69	-4.02	27.43	-2003.72	-2344.80	3281.327	7110
5570	12.86	-3.69	27.40	-2003.69	-2345.00	3281.334	7110
5575	12.62	-4.01	27.44	-2003.57	-2344.07	3281.338	7110
5580	12.85	-4.06	27.41	-2003.81	-2344.94	3281.343	7110
5585	12.43	-3.97	27.44	-2004.34	-2345.11	3281.347	7110
5590	12.88	-3.95	27.39	-2004.76	-2345.11	3281.353	7110
5595	12.73	-3.99	27.42	-2004.22	-2344.61	3281.358	7110
5600	12.76	-4.04	27.44	-2004.05	-2345.24	3281.362	7110
5605	12.51	-4.03	27.46	-2004.34	-2345.74	3281.367	7110
5610	12.50	-4.01	27.47	-2004.59	-2345.63	3281.373	7110
5615	12.69	-4.00	27.44	-2004.64	-2345.59	3281.378	7110
5620	12.24	-4.10	27.44	-2004.80	-2345.72	3281.382	7110
5625	12.76	-3.88	27.45	-2005.10	-2346.21	3281.388	7110
5630	12.66	-3.85	27.42	-2004.93	-2345.40	3281.393	7110
5635	12.39	-4.00	27.42	-2004.40	-2345.10	3281.397	7110
5640	12.72	-3.93	27.46	-2004.18	-2344.92	3281.402	7110
5645	12.37	-4.14	27.45	-2004.47	-2344.74	3281.408	7110
5650	12.69	-4.03	27.43	-2004.55	-2345.60	3281.412	7110
5655	12.77	-3.89	27.41	-2005.07	-2346.16	3281.417	7110
5660	12.70	-3.83	27.40	-2004.67	-2346.11	3281.422	7110
5665	12.46	-3.90	27.47	-2003.94	-2345.03	3281.428	7110
5670	12.62	-4.01	27.45	-2003.90	-2344.87	3281.432	7110
5675	12.83	-4.05	27.43	-2003.81	-2345.26	3281.438	7110
5680	12.64	-3.96	27.46	-2004.10	-2345.43	3281.443	7110
5685	12.26	-4.03	27.48	-2003.91	-2345.60	3281.449	7110
5690	12.41	-3.97	27.43	-2003.87	-2345.35	3281.452	7110
5695	12.70	-3.91	27.46	-2004.12	-2345.40	3281.458	7110
5700	12.76	-4.10	27.44	-2003.87	-2344.88	3281.462	7110
5705	12.65	-3.92	27.40	-2004.75	-2346.62	3281.469	7110
5710	12.60	-3.88	27.48	-2004.67	-2346.23	3281.472	7110
5715	12.60	-4.05	27.46	-2004.40	-2345.86	3281.478	7110
5720	12.81	-3.92	27.47	-2004.17	-2345.81	3281.482	7110
5725	12.74	-4.02	27.47	-2004.43	-2345.68	3281.488	7110
5730	12.53	-3.96	27.46	-2004.77	-2345.78	3281.492	7110
5735	12.72	-3.91	27.44	-2004.39	-2345.59	3281.498	7110
5740	12.49	-4.15	27.44	-2004.24	-2345.60	3281.503	7110
5745	12.65	-3.93	27.44	-2004.78	-2346.35	3281.507	7110
5750	12.66	-4.07	27.44	-2004.67	-2345.26	3281.512	7110
5755	12.67	-3.90	27.47	-2004.41	-2345.94	3281.518	7110
5760	12.80	-3.90	27.48	-2004.36	-2345.87	3281.522	7110
5765	13.16	-3.87	27.43	-2004.23	-2345.77	3281.527	7110
5770	12.75	-3.94	27.44	-2003.86	-2345.43	3281.532	7110
5775	12.46	-4.07	27.50	-2003.78	-2345.22	3281.537	7110
5780	12.51	-4.00	27.48	-2004.74	-2345.67	3281.543	7110
5785	12.42	-3.99	27.44	-2004.62	-2345.50	3281.547	7110
5790	12.61	-4.11	27.45	-2004.53	-2346.04	3281.553	7110
5795	12.74	-3.94	27.46	-2004.98	-2346.13	3281.557	7110
5800	12.36	-4.04	27.44	-2004.99	-2345.92	3281.562	7110
5805	12.57	-3.93	27.45	-2005.31	-2346.12	3281.567	7110
5810	12.82	-3.98	27.41	-2005.16	-2346.26	3281.573	7110
5815	12.52	-4.08	27.42	-2005.13	-2345.19	3281.577	7110
5820	12.67	-3.98	27.43	-2004.98	-2345.79	3281.584	7110
5825	12.91	-3.97	27.40	-2005.32	-2345.73	3281.587	7110
5830	12.73	-3.95	27.41	-2005.31	-2345.71	3281.593	7110
5835	12.37	-3.84	27.45	-2004.24	-2345.04	3281.597	7110
5840	12.60	-4.02	27.50	-2003.00	-2344.68	3281.604	7110
5845	12.98	-4.02	27.49	-2003.40	-2344.65	3281.607	7110
5850	12.91	-3.93	27.49	-2003.30	-2344.97	3281.613	7110
5855	12.52	-4.06	27.46	-2003.27	-2344.76	3281.617	7110
5860	12.91	-3.98	27.45	-2003.70	-2345.34	3281.623	7110
5865	12.58	-3.98	27.43	-2004.31	-2345.14	3281.628	7110
5870	12.52	-3.97	27.46	-2003.91	-2345.34	3281.632	7110
5875	13.73	-4.13	27.42	-2003.53	-2344.12	3281.640	7110
5880	12.54	-3.94	27.47	-2003.80	-2345.09	3281.643	7110
5885	12.94	-4.03	27.45	-2003.62	-2344.38	3281.647	7110
5890	12.81	-3.92	27.45	-2003.81	-2345.35	3281.653	7110
5895	12.94	-4.00	27.41	-2003.65	-2344.93	3281.657	7110
5900	12.35	-3.95	27.46	-2004.09	-2344.51	3281.662	7110
5905	12.70	-3.92	27.45	-2003.19	-2343.86	3281.667	7110
5910	12.65	-4.08	27.44	-2003.13	-2343.39	3281.672	7110
5915	12.53	-4.05	27.44	-2004.28	-2345.29	3281.678	7110
5920	12.49	-3.97	27.43	-2004.34	-2344.83	3281.682	7110
5925	12.37	-4.03	27.43	-2004.49	-2344.85	3281.687	7110
5930	12.74	-4.02	27.40	-2004.35	-2344.65	3281.692	7110
5935	12.81	-3.91	27.44	-2004.25	-2344.56	3281.698	7110
5940	12.78	-3.87	27.45	-2003.59	-2343.80	3281.702	7110
5945	11.95	-3.93	27.48	-2003.82	-2344.21	3281.709	7110
5950	12.80	-3.96	27.41	-2003.48	-2344.67	3281.711	7110
5955	12.58	-4.00	27.43	-2003.54	-2344.56	3281.717	7110
5960	12.75	-4.03	27.44	-2003.44	-2344.72	3281.722	7110
5965	12.56	-3.88	27.44	-2003.81	-2345.11	3281.728	7110
5970	12.39	-4.01	27.46	-2003.56	-2344.07	3281.732	7110
5975	12.58	-4.13	27.40	-2004.01	-2344.47	3281.739	7110
5980	12.60	-4.09	27.45	-2004.91	-2345.41	3281.742	7110
5985	12.70	-3.88	27.44	-2004.64	-2345.72	3281.748	7110
5990	12.54	-3.99	27.43	-2004.47	-2344.97	3281.752	7110
5995	12.90	-3.88	27.46	-2004.08	-2345.06	3281.758	7110
6000	12.60	-4.04	27.43	-2003.72	-2344.65	3281.762	7110
6005	12.38	-4.29	27.42	-2004.74	-2345.48	3281.770	7110
6010	12.40	-3.97	27.44	-2004.32	-2345.40	3281.772	7110
6015	12.66	-3.95	27.45	-2004.52	-2345.30	3281.778	7110
6020	12.60	-3.97	27.43	-2004.10	-2345.31	3281.782	7110
6025	12.63	-4.07	27.45	-2004.61	-2345.08	3281.788	7110
6030	12.37	-4.10	27.44	-2005.15	-2345.78	3281.792	7110
6035	12.69	-3.95	27.41	-2005.60	-2346.38	3281.798	7110
6040	12.86	-3.96	27.43	-2005.59	-2345.57	3281.803	7110
6045	12.67	-3.91	27.46	-2005.25	-2345.68	3281.807	7110
6050	12.72	-4.02	27.44	-2005.07	-2345.59	3281.812	7110
6055	12.94	-3.91	27.41	-2005.18	-2345.79	3281.817	7110
6060	12.57	-3.92	27.42	-2004.74	-2345.24	3281.823	7110
6065	12.76	-4.11	27.39	-2004.44	-2345.59	3281.827	7110
6070	12.77	-4.05	27.42	-2004.74	-2345.64	3281.833	7110
6075	12.28	-4.01	27.45	-2005.08	-2345.86	3281.837	7110
6080	13.04	-3.88	27.40	-2004.72	-2345.49	3281.844	7110
6085	13.01	-3.87	27.44	-2004.58	-2344.81	3281.846	7110
6090	12.40	-4.02	27.44	-2004.34	-2344.99	3281.854	7110
6095	12.56	-3.98	27.43	-2004.29	-2344.79	3281.857	7110
6100	12.33	-3.98	27.48	-2004.02	-2344.32	3281.864	7110
6105	12.91	-3.94	27.42	-2003.75	-2344.32	3281.867	7110
6110	12.80	-3.97	27.44	-2003.51	-2343.73	3281.872	7110
6115	12.80	-3.91	27.43	-2003.14	-2343.94	3281.877	7110
6120	12.72	-3.93	27.45	-2002.85	-2343.26	3281.882	7110
6125	12.24	-3.99	27.52	-2002.71	-2343.20	3281.887	7110
6130	12.62	-3.96	27.51	-2003.16	-2344.13	3281.895	7110
6135	12.64	-4.14	27.46	-2003.72	-2344.68	3281.897	7110
6140	12.87	-4.01	27.42	-2004.34	-2344.65	3281.903	7110
6145	12.44	-3.97	27.49	-2004.50	-2344.78	3281.907	7110
6150	12.58	-4.01	27.44	-2004.20	-2344.90	3281.914	7110
6155	13.05	-3.94	27.42	-2003.89	-2344.84	3281.917	7110
6160	12.89	-3.93	27.46	-2003.86	-2344.02	3281.923	7110
6165	12.79	-4.08	27.49	-2003.06	-2344.32	3281.927	7110
6170	12.93	-4.09	27.44	-2003.51	-2344.31	3281.933	7110
6175	12.62	-4.10	27.42	-2004.19	-2344.76	3281.937	7110
6180	12.98	-3.89	27.40	-2004.33	-2344.44	3281.943	7110
6185	12.39	-4.01	27.44	-2004.04	-2344.19	3281.948	7110
6190	12.67	-3.97	27.44	-2003.39	-2344.71	3281.952	7110
6195	12.47	-4.07	27.46	-2003.78	-2344.75	3281.958	7110
6200	12.59	-4.04	27.45	-2003.94	-2345.23	3281.963	7110
6205	12.79	-3.99	27.42	-2004.53	-2345.07	3281.968	7110
6210	12.77	-3.81	27.38	-2004.66	-2345.12	3281.972	7110
6215	12.50	-4.05	27.40	-2003.77	-2344.65	3281.979	7110
6220	12.77	-3.97	27.41	-2003.96	-2344.25	3281.982	7110
6225	12.72	-3.98	27.43	-2003.88	-2344.53	3281.987	7110
6230	13.04	-4.04	27.41	-2003.94	-2344.69	3281.992	7110
6235	12.79	-3.97	27.46	-2003.93	-2344.71	3281.998	7110
6240	12.90	-4.08	27.43	-2003.79	-2345.10	3282.002	7110
6245	12.64	-4.00	27.43	-2004.21	-2344.65	3282.008	7110
6250	12.62	-4.14	27.41	-2004.33	-2344.81	3282.012	7110
6255	12.85	-3.90	27.42	-2004.40	-2344.53	3282.018	7110
6260	12.40	-4.01	27.42	-2003.93	-2345.43	3282.022	7110
6265	12.83	-3.97	27.41	-2004.04	-2345.28	3282.027	7110
6270	12.74	-3.84	27.40	-2004.22	-2345.18	3282.032	7110
6275	12.68	-3.95	27.38	-2003.85	-2345.59	3282.038	7110
6280	12.25	-4.01	27.44	-2003.77	-2344.95	3282.042	7110
6285	13.08	-4.02	27.40	-2004.02	-2345.10	3282.048	7110
6290	12.14	-3.91	27.44	-2003.84	-2344.65	3282.052	7110
6295	12.65	-4.13	27.38	-2003.79	-2344.46	3282.058	7110
6300	12.51	-3.99	27.45	-2003.83	-2345.12	3282.062	7110
6305	12.30	-4.05	27.43	-2004.98	-2345.11	3282.070	7110
6310	12.64	-3.86	27.42	-2004.87	-2345.65	3282.073	7110
6315	12.71	-4.01	27.42	-2003.87	-2345.53	3282.078	7110
6320	12.69	-4.04	27.45	-2003.81	-2345.56	3282.083	7110
6325	12.58	-3.94	27.44	-2004.32	-2345.01	3282.088	7110
6330	12.62	-4.08	27.43	-2004.57	-2344.69	3282.093	7110
6335	12.66	-3.99	27.40	-2004.58	-2345.79	3282.098	7110
6340	12.68	-4.14	27.43	-2004.74	-2345.12	3282.102	7110
6345	12.79	-3.95	27.43	-2005.14	-2346.03	3282.108	7110
6350	12.74	-3.98	27.42	-2004.81	-2345.93	3282.113	7110
6355	12.25	-3.98	27.45	-2004.45	-2345.78	3282.117	7110
6360	12.70	-3.96	27.46	-2004.64	-2345.65	3282.122	7110
6365	12.62	-3.93	27.46	-2004.48	-2345.54	3282.127	7110
6370	12.80	-4.13	27.40	-2004.55	-2345.92	3282.133	7110
6375	13.10	-3.91	27.38	-2004.87	-2346.14	3282.137	7110
6380	12.74	-3.87	27.41	-2004.59	-2345.56	3282.143	7110
6385	12.56	-4.03	27.45	-2003.74	-2344.86	3282.147	7110
6390	12.66	-4.05	27.42	-2004.04	-2345.48	3282.153	7110
6395	12.73	-3.84	27.43	-2003.86	-2345.33	3282.157	7110
6400	12.33	-3.95	27.49	-2003.37	-2344.79	3282.162	7110
6405	12.67	-4.05	27.47	-2003.47	-2344.56	3282.167	7110
6410	12.51	-4.08	27.46	-2003.42	-2344.46	3282.172	7110
6415	12.75	-4.05	27.46	-2003.78	-2344.84	3282.177	7110
6420	12.75	-3.86	27.47	-2004.64	-2345.58	3282.184	7110
6425	12.46	-4.01	27.44	-2004.04	-2345.53	3282.187	7110
6430	12.57	-4.15	27.44	-2004.57	-2345.66	3282.193	7110
6435	13.12	-3.87	27.40	-2004.86	-2346.25	3282.198	7110
6440	12.74	-3.94	27.41	-2004.70	-2345.45	3282.204	7110
6445	12.40	-3.88	27.43	-2004.33	-2345.53	3282.207	7110
6450	12.64	-4.01	27.43	-2004.02	-2345.32	3282.213	7110
6455	12.59	-3.87	27.45	-2004.15	-2345.20	3282.218	7110
6460	12.87	-4.04	27.42	-2004.09	-2345.12	3282.223	7110
6465	12.70	-3.96	27.41	-2003.95	-2345.39	3282.227	7110
6470	12.39	-4.00	27.46	-2004.70	-2344.97	3282.233	7110
6475	12.72	-3.95	27.42	-2004.86	-2345.13	3282.237	7110
6480	12.84	-4.11	27.40	-2004.04	-2345.32	3282.243	7110
6485	12.63	-3.92	27.44	-2004.20	-2344.77	3282.248	7110
6490	12.75	-4.04	27.44	-2004.02	-2344.96	3282.252	7110
6495	12.91	-3.98	27.43	-2004.28	-2344.58	3282.257	7110
6500	12.76	-4.01	27.45	-2004.06	-2344.69	3282.263	7110
6505	12.82	-3.89	27.44	-2003.82	-2344.81	3282.268	7110
6510	12.49	-4.07	27.47	-2003.51	-2344.36	3282.272	7110
6515	12.43	-4.02	27.42	-2003.73	-2344.73	3282.279	7110
6520	12.54	-4.01	27.41	-2004.07	-2344.84	3282.282	7110
6525	12.87	-3.90	27.41	-2004.35	-2345.35	3282.288	7110
6530	12.97	-4.00	27.40	-2004.44	-2345.18	3282.292	7110
6535	12.45	-4.06	27.44	-2004.31	-2345.36	3282.298	7110
6540	12.46	-3.95	27.44	-2004.54	-2345.23	3282.302	7110
6545	12.77	-3.95	27.44	-2004.06	-2345.08	3282.308	7110
6550	12.74	-4.12	27.45	-2004.10	-2345.14	3282.312	7110
6555	12.82	-3.88	27.42	-2004.17	-2345.84	3282.319	7110
6560	12.62	-4.06	27.46	-2004.26	-2345.52	3282.322	7110
6565	12.51	-3.96	27.45	-2003.95	-2345.81	3282.327	7110
6570	12.68	-3.99	27.46	-2003.58	-2346.50	3282.332	7110
6575	12.98	-4.07	27.43	-2004.00	-2345.76	3282.338	7110
6580	12.69	-4.05	27.45	-2003.74	-2346.10	3282.342	7110
6585	12.37	-4.05	27.44	-2004.83	-2346.14	3282.349	7110
6590	12.86	-3.98	27.42	-2004.50	-2346.04	3282.352	7110
6595	12.78	-3.96	27.38	-2004.42	-2346.02	3282.358	7110
6600	12.72	-4.03	27.42	-2004.42	-2345.91	3282.362	7110
6605	12.72	-3.87	27.44	-2003.75	-2345.66	3282.368	7110
6610	12.77	-4.08	27.46	-2003.41	-2344.85	3282.373	7110
6615	12.48	-3.94	27.32	-2004.58	-2345.89	3282.379	7110
6620	12.78	-3.94	27.40	-2004.22	-2344.84	3282.382	7110
6625	12.94	-3.92	27.40	-2003.78	-2344.52	3282.388	7110
6630	12.45	-4.10	27.39	-2003.67	-2344.57	3282.393	7110
6635	12.75	-3.93	27.36	-2003.92	-2344.69	3282.397	7110
6640	12.52	-4.02	27.40	-2004.12	-2344.60	3282.402	7110
6645	12.54	-3.95	27.45	-2003.99	-2344.37	3282.408	7110
6650	12.81	-4.08	27.43	-2003.64	-2344.90	3282.413	7110
6655	12.63	-4.02	27.39	-2004.48	-2344.76	3282.417	7110
6660	12.43	-3.91	27.45	-2004.46	-2344.91	3282.422	7110
6665	12.93	-3.92	27.45	-2004.15	-2344.88	3282.427	7110
6670	12.92	-4.08	27.40	-2004.08	-2344.75	3282.433	7110
6675	12.46	-4.02	27.43	-2004.43	-2345.03	3282.438	7110
6680	12.47	-3.81	27.43	-2004.16	-2345.03	3282.443	7110
6685	12.64	-4.01	27.43	-2003.22	-2344.77	3282.448	7110
6690	12.45	-4.00	27.42	-2003.90	-2344.72	3282.453	7110
6695	12.82	-3.99	27.41	-2003.72	-2344.92	3282.457	7110
6700	12.20	-4.10	27.44	-2003.39	-2344.76	3282.462	7110
6705	12.89	-4.06	27.43	-2003.89	-2344.73	3282.467	7110
6710	12.64	-3.92	27.42	-2003.68	-2344.61	3282.472	7110
6715	12.96	-4.03	27.40	-2003.49	-2344.75	3282.477	7110
6720	12.47	-4.05	27.46	-2003.65	-2344.29	3282.484	7110
6725	12.78	-3.98	27.45	-2003.31	-2344.51	3282.487	7110
6730	12.83	-3.97	27.43	-2003.49	-2344.16	3282.492	7110
6735	12.52	-3.99	27.42	-2003.66	-2344.26	3282.498	7110
6740	12.92	-4.05	27.42	-2003.92	-2344.50	3282.504	7110
6745	12.72	-4.04	27.46	-2004.04	-2344.90	3282.507	7110
6750	12.43	-4.05	27.45	-2004.48	-2344.90	3282.513	7110
6755	12.88	-3.90	27.42	-2003.93	-2345.26	3282.518	7110
6760	12.97	-4.01	27.40	-2004.32	-2345.30	3282.523	7110
6765	12.88	-4.00	27.43	-2004.08	-2345.28	3282.527	7110
6770	12.58	-3.88	27.41	-2004.24	-2345.00	3282.533	7110
6775	12.62	-3.96	27.46	-2003.68	-2344.89	3282.538	7110
6780	12.49	-3.98	27.46	-2003.25	-2344.04	3282.542	7110
6785	12.82	-3.99	27.45	-2003.13	-2344.00	3282.548	7110
6790	12.73	-3.92	27.43	-2003.21	-2344.47	3282.553	7110
6795	12.60	-4.06	27.42	-2003.09	-2344.13	3282.557	7110
6800	12.74	-4.01	27.47	-2002.79	-2343.85	3282.562	7110
6805	12.40	-4.05	27.48	-2002.93	-2344.71	3282.567	7110
6810	12.22	-4.12	27.47	-2003.05	-2344.92	3282.573	7110
6815	12.57	-4.04	27.46	-2003.48	-2344.95	3282.577	7110
6820	12.50	-4.05	27.44	-2003.81	-2345.16	3282.582	7110
6825	12.63	-3.87	27.44	-2004.59	-2345.38	3282.587	7110
6830	12.70	-4.03	27.43	-2004.25	-2345.37	3282.592	7110
6835	12.68	-3.98	27.42	-2004.08	-2345.32	3282.597	7110
6840	12.84	-3.87	27.44	-2003.76	-2344.46	3282.602	7110
6845	12.62	-4.28	27.47	-2003.39	-2344.25	3282.608	7110
6850	12.77	-4.01	27.44	-2003.80	-2345.04	3282.612	7110
6855	13.11	-4.00	27.37	-2004.18	-2344.81	3282.618	7110
6860	12.63	-4.07	27.43	-2004.71	-2344.56	3282.622	7110
6865	12.71	-4.10	27.43	-2004.32	-2345.25	3282.628	7110
6870	12.67	-3.98	27.41	-2004.63	-2346.08	3282.632	7110
6875	12.77	-4.05	27.40	-2004.18	-2345.64	3282.637	7110
6880	12.35	-3.92	27.45	-2004.07	-2345.29	3282.642	7110
6885	12.84	-3.92	27.43	-2004.02	-2345.84	3282.649	7110
6890	12.73	-4.00	27.44	-2004.08	-2345.59	3282.652	7110
6895	12.81	-4.01	27.44	-2003.79	-2345.86	3282.657	7110
6900	12.53	-3.99	27.43	-2003.84	-2346.07	3282.662	7110
6905	12.55	-3.76	27.44	-2003.39	-2345.31	3282.669	7110
6910	12.74	-4.00	27.43	-2003.33	-2345.20	3282.672	7110
6915	12.35	-4.05	27.43	-2004.01	-2345.67	3282.678	7110
6920	12.63	-3.96	27.44	-2004.12	-2345.75	3282.682	7110
6925	12.90	-4.02	27.44	-2004.41	-2345.00	3282.689	7110
6930	12.85	-4.04	27.40	-2004.29	-2345.79	3282.693	7110
6935	12.46	-3.87	27.42	-2004.76	-2345.80	3282.698	7110
6940	12.78	-4.02	27.44	-2004.29	-2345.62	3282.702	7110
6945	12.82	-3.98	27.47	-2004.22	-2345.31	3282.708	7110
6950	12.89	-3.97	27.41	-2004.25	-2344.57	3282.713	7110
6955	12.65	-4.00	27.42	-2003.96	-2345.28	3282.718	7110
6960	12.52	-3.92	27.44	-2003.51	-2345.28	3282.722	7110
6965	12.84	-4.10	27.43	-2003.38	-2344.92	3282.728	7110
6970	12.92	-4.01	27.41	-2003.36	-2345.43	3282.733	7110
6975	12.53	-4.09	27.39	-2003.95	-2345.35	3282.737	7110
6980	12.63	-3.97	27.39	-2004.24	-2345.06	3282.743	7110
6985	12.79	-3.82	27.43	-2004.02	-2345.31	3282.747	7110
6990	12.36	-4.02	27.45	-2003.63	-2344.59	3282.752	7110
6995	12.81	-4.05	27.41	-2003.59	-2344.54	3282.757	7110
7000	12.67	-4.15	27.41	-2003.69	-2344.74	3282.762	7110
7005	12.43	-3.94	27.47	-2003.97	-2345.29	3282.767	7110
7010	12.69	-3.94	27.46	-2003.86	-2345.09	3282.772	7110
7015	12.64	-3.94	27.41	-2003.63	-2344.28	3282.777	7110
7020	12.82	-3.88	27.43	-2003.79	-2344.77	3282.784	7110
7025	13.04	-4.06	27.43	-2003.67	-2344.98	3282.787	7110
7030	12.56	-4.04	27.45	-2003.76	-2344.84	3282.792	7110
7035	12.90	-4.06	27.43	-2003.74	-2345.53	3282.797	7110
7040	12.74	-3.90	27.46	-2004.59	-2346.22	3282.804	7110
7045	12.68	-3.88	27.43	-2004.16	-2345.72	3282.807	7110
7050	12.80	-4.04	27.39	-2004.26	-2345.78	3282.813	7110
7055	12.38	-4.02	27.43	-2004.30	-2345.52	3282.818	7110
7060	12.56	-4.02	27.41	-2004.78	-2346.25	3282.823	7110
7065	12.89	-3.79	27.39	-2004.52	-2346.11	3282.827	7110
7070	12.58	-3.89	27.41	-2003.54	-2346.00	3282.835	7110
7075	13.00	-4.04	27.42	-2003.50	-2345.70	3282.837	7110
7080	12.91	-3.79	27.34	-2003.20	-2345.99	3282.845	7110
7085	12.76	-4.02	27.42	-2003.12	-2345.92	3282.847	7110
7090	12.71	-3.98	27.41	-2003.61	-2345.87	3282.853	7110
7095	12.40	-3.94	27.41	-2003.57	-2345.66	3282.857	7110
7100	12.49	-4.04	27.41	-2004.26	-2345.81	3282.863	7110
7105	12.90	-3.96	27.39	-2004.47	-2345.95	3282.867	7110
7110	12.68	-4.00	27.39	-2004.32	-2345.83	3282.873	7110
7115	12.75	-4.00	27.38	-2004.05	-2346.40	3282.877	7110
7120	12.60	-4.04	27.43	-2004.29	-2345.83	3282.882	7110
7125	12.45	-3.92	27.42	-2004.28	-2345.62	3282.887	7110
7130	12.73	-4.02	27.42	-2004.11	-2345.60	3282.893	7110
7135	12.70	-3.99	27.42	-2004.38	-2345.80	3282.898	7110
7140	12.50	-3.99	27.45	-2004.13	-2346.25	3282.902	7110
7145	12.63	-3.93	27.42	-2004.52	-2346.34	3282.907	7110
7150	12.10	-3.99	27.46	-2003.66	-2345.73	3282.912	7110
7155	12.72	-3.96	27.42	-2003.36	-2345.05	3282.918	7110
7160	12.81	-4.07	27.43	-2003.41	-2345.29	3282.922	7110
7165	13.00	-3.96	27.41	-2003.63	-2345.45	3282.928	7110
7170	12.63	-4.09	27.42	-2003.70	-2345.95	3282.931	7110
7175	12.30	-3.95	27.45	-2004.25	-2346.21	3282.937	7110
7180	12.71	-4.03	27.44	-2003.90	-2346.02	3282.942	7110
7185	12.16	-3.94	27.52	-2004.12	-2345.83	3282.948	7110
7190	12.94	-3.98	27.43	-2004.14	-2345.85	3282.952	7110
7195	12.77	-3.99	27.43	-2003.62	-2346.12	3282.958	7110
7200	12.67	-4.02	27.41	-2003.77	-2345.92	3282.962	7110
7205	12.65	-3.90	27.42	-2004.41	-2346.14	3282.968	7110
7210	12.66	-4.12	27.42	-2004.72	-2345.91	3282.972	7110
7215	12.52	-3.98	27.43	-2004.26	-2345.84	3282.978	7110
7220	12.85	-3.98	27.39	-2004.02	-2345.64	3282.982	7110
7225	12.91	-4.01	27.39	-2004.29	-2346.11	3282.987	7110
7230	12.90	-3.97	27.40	-2003.70	-2345.81	3282.994	7110
7235	12.57	-4.07	27.41	-2003.53	-2345.57	3282.998	7110
7240	12.60	-3.95	27.41	-2003.80	-2345.83	3283.002	7110
7245	12.54	-4.01	27.43	-2003.50	-2345.81	3283.007	7110
7250	12.86	-3.90	27.40	-2003.74	-2345.63	3283.012	7110
7255	13.06	-3.89	27.39	-2003.06	-2344.75	3283.018	7110
7260	12.37	-4.05	27.43	-2003.01	-2344.51	3283.022	7110
7265	12.17	-3.95	27.47	-2002.46	-2344.79	3283.028	7110
7270	12.65	-4.06	27.45	-2002.82	-2344.49	3283.032	7110
7275	12.82	-4.05	27.44	-2003.46	-2344.86	3283.038	7110
7280	12.38	-3.99	27.46	-2003.36	-2344.75	3283.042	7110
7285	12.44	-4.12	27.49	-2003.35	-2344.92	3283.048	7110
7290	12.80	-3.99	27.43	-2003.67	-2345.12	3283.053	7110
7295	12.64	-3.98	27.41	-2003.64	-2345.08	3283.057	7110
7300	12.65	-3.95	27.42	-2003.84	-2344.86	3283.062	7110
7305	12.79	-3.92	27.41	-2003.81	-2344.64	3283.067	7110
7310	12.82	-4.08	27.42	-2003.12	-2344.03	3283.073	7110
7315	12.54	-4.04	27.46	-2002.96	-2344.35	3283.077	7110
7320	12.45	-3.91	27.45	-2003.24	-2344.68	3283.084	7110
7325	12.86	-3.89	27.41	-2003.18	-2344.72	3283.086	7110
7330	12.66	-3.92	27.44	-2003.17	-2344.49	3283.093	7110
7335	12.33	-3.95	27.47	-2002.71	-2344.29	3283.097	7110
7340	12.76	-4.05	27.44	-2002.59	-2344.86	3283.103	7110
7345	12.58	-4.16	27.42	-2002.89	-2344.93	3283.107	7110
7350	12.48	-3.78	27.43	-2004.05	-2345.58	3283.114	7110
7355	12.52	-4.03	27.41	-2003.36	-2345.14	3283.117	7110
7360	12.46	-3.91	27.41	-2003.45	-2345.71	3283.123	7110
7365	12.76	-4.01	27.43	-2003.14	-2345.62	3283.127	7110
7370	13.01	-3.88	27.39	-2003.25	-2345.37	3283.134	7110
7375	12.62	-4.16	27.45	-2003.53	-2345.67	3283.137	7110
7380	12.70	-3.85	27.41	-2003.59	-2346.25	3283.143	7110
7385	12.64	-3.94	27.45	-2003.47	-2345.64	3283.147	7110
7390	13.73	-3.72	27.45	-2003.46	-2344.89	3283.155	7110
7395	12.79	-4.07	27.42	-2003.03	-2345.22	3283.157	7110
7400	12.65	-3.97	27.43	-2002.85	-2345.24	3283.163	7110
7405	12.98	-3.96	27.42	-2002.65	-2344.72	3283.167	7110
7410	12.43	-3.95	27.50	-2003.06	-2344.91	3283.175	7110
7415	12.57	-4.03	27.41	-2002.36	-2344.90	3283.177	7110
7420	12.38	-4.01	27.42	-2002.68	-2344.68	3283.182	7110
7425	12.62	-3.98	27.41	-2003.01	-2344.89	3283.187	7110
7430	12.52	-3.99	27.43	-2003.22	-2344.58	3283.193	7110
7435	12.72	-3.92	27.42	-2003.31	-2344.91	3283.198	7110
7440	12.46	-3.91	27.41	-2003.19	-2345.05	3283.202	7110
7445	12.58	-4.00	27.46	-2002.93	-2345.19	3283.208	7110
7450	12.49	-3.95	27.47	-2003.17	-2345.63	3283.213	7110
7455	12.65	-4.04	27.44	-2003.66	-2345.72	3283.218	7110
7460	12.69	-3.99	27.42	-2003.84	-2345.47	3283.222	7110
7465	12.70	-3.88	27.46	-2003.77	-2345.37	3283.227	7110
7470	12.81	-3.92	27.45	-2003.45	-2345.10	3283.232	7110
7475	12.79	-4.06	27.43	-2003.58	-2345.66	3283.237	7110
7480	12.58	-3.85	27.42	-2003.50	-2345.43	3283.241	7110
7485	12.45	-4.07	27.44	-2003.45	-2345.05	3283.249	7110
7490	12.51	-4.05	27.45	-2003.69	-2345.65	3283.252	7110
7495	12.61	-3.95	27.43	-2003.93	-2346.10	3283.257	7110
7500	12.56	-3.89	27.44	-2004.16	-2345.74	3283.262	7110
7505	12.51	-4.10	27.44	-2003.97	-2345.91	3283.269	7110
7510	12.92	-3.93	27.40	-2004.31	-2345.73	3283.272	7110
7515	12.52	-4.05	27.39	-2004.19	-2345.05	3283.278	7110
7520	12.36	-4.01	27.39	-2004.38	-2345.76	3283.282	7110
7525	12.45	-3.96	27.44	-2003.88	-2345.63	3283.288	7110
7530	12.91	-3.99	27.38	-2003.84	-2345.77	3283.292	7110
7535	12.48	-4.02	27.40	-2004.05	-2345.63	3283.298	7110
7540	12.61	-4.01	27.42	-2003.85	-2345.78	3283.303	7110
7545	12.43	-3.91	27.50	-2003.62	-2344.63	3283.310	7110
7550	12.60	-4.04	27.39	-2003.99	-2345.88	3283.312	7110
7555	12.57	-4.01	27.44	-2004.14	-2345.51	3283.318	7110
7560	12.57	-3.95	27.45	-2003.67	-2345.07	3283.323	7110
7565	12.66	-4.08	27.42	-2003.06	-2344.66	3283.328	7110
7570	12.72	-4.23	27.42	-2003.92	-2345.44	3283.333	7110
7575	12.44	-3.81	27.39	-2004.32	-2345.72	3283.338	7110
7580	12.45	-3.92	27.42	-2003.82	-2345.48	3283.343	7110
7585	12.84	-4.16	27.42	-2003.47	-2345.19	3283.347	7110
7590	12.82	-4.02	27.42	-2004.17	-2345.59	3283.352	7110
7595	12.65	-4.01	27.42	-2003.80	-2345.93	3283.357	7110
7600	12.96	-3.97	27.39	-2004.01	-2345.54	3283.363	7110
7605	12.30	-3.95	27.44	-2004.13	-2345.30	3283.367	7110
7610	12.85	-3.95	27.40	-2003.98	-2345.63	3283.373	7110
7615	12.80	-3.90	27.38	-2003.99	-2345.57	3283.377	7110
7620	12.18	-3.96	27.42	-2004.25	-2345.92	3283.384	7110
7625	12.75	-3.94	27.38	-2004.36	-2344.87	3283.387	7110
7630	12.74	-4.02	27.41	-2003.66	-2344.62	3283.394	7110
7635	12.45	-4.10	27.43	-2003.88	-2344.93	3283.396	7110
7640	12.76	-3.96	27.40	-2004.10	-2345.52	3283.402	7110
7645	12.74	-3.99	27.41	-2003.94	-2345.46	3283.407	7110
7650	12.57	-4.04	27.41	-2004.14	-2345.61	3283.414	7110
7655	12.79	-3.89	27.40	-2004.00	-2345.47	3283.417	7110
7660	12.77	-4.08	27.42	-2003.64	-2345.04	3283.422	7110
7665	12.73	-3.91	27.41	-2003.93	-2345.14	3283.427	7110
7670	12.52	-4.18	27.39	-2003.49	-2345.27	3283.433	7110
7675	12.56	-4.07	27.38	-2004.28	-2345.90	3283.437	7110
7680	13.03	-3.88	27.37	-2005.14	-2346.43	3283.444	7110
7685	12.98	-3.84	27.34	-2005.07	-2346.17	3283.448	7110
7690	12.24	-3.96	27.42	-2004.37	-2345.49	3283.452	7110
7695	12.69	-3.97	27.39	-2004.27	-2345.80	3283.458	7110
7700	12.70	-4.12	27.39	-2004.50	-2346.44	3283.463	7110
7705	12.66	-3.90	27.39	-2005.11	-2346.49	3283.468	7110
7710	12.95	-4.00	27.36	-2004.77	-2346.34	3283.473	7110
7715	12.49	-4.02	27.40	-2004.43	-2346.61	3283.477	7110
7720	12.91	-3.93	27.36	-2004.96	-2346.77	3283.483	7110
7725	12.72	-3.98	27.39	-2004.96	-2346.38	3283.487	7110
7730	12.78	-3.98	27.40	-2004.16	-2346.25	3283.493	7110
7735	12.53	-3.92	27.44	-2003.84	-2346.01	3283.497	7110
7740	12.71	-4.17	27.38	-2003.70	-2345.81	3283.503	7110
7745	12.47	-4.02	27.41	-2003.89	-2346.28	3283.507	7110
7750	12.73	-4.04	27.42	-2004.13	-2346.47	3283.513	7110
7755	12.94	-4.04	27.45	-2003.91	-2346.44	3283.518	7110
7760	12.72	-3.99	27.41	-2004.50	-2346.28	3283.522	7110
7765	12.68	-3.99	27.41	-2004.77	-2346.00	3283.527	7110
7770	12.84	-3.99	27.39	-2005.23	-2345.63	3283.532	7110
7775	12.96	-3.88	27.39	-2004.93	-2346.01	3283.538	7110
7780	12.52	-3.94	27.40	-2004.66	-2346.11	3283.542	7110
7785	12.80	-3.93	27.40	-2003.73	-2346.08	3283.547	7110
7790	12.68	-4.07	27.42	-2003.72	-2345.89	3283.552	7110
7795	12.79	-3.96	27.40	-2003.73	-2346.26	3283.557	7110
7800	12.60	-4.00	27.44	-2003.50	-2346.49	3283.562	7110
7805	12.63	-4.02	27.43	-2004.81	-2346.36	3283.568	7110
7810	12.40	-3.95	27.46	-2004.37	-2346.44	3283.572	7110
7815	12.59	-4.00	27.41	-2004.41	-2346.19	3283.579	7110
7820	12.54	-4.05	27.44	-2004.39	-2346.46	3283.582	7110
7825	12.74	-4.00	27.40	-2004.81	-2346.45	3283.588	7110
7830	12.66	-4.13	27.44	-2004.73	-2346.64	3283.592	7110
7835	12.61	-3.93	27.42	-2005.50	-2346.03	3283.599	7110
7840	12.88	-4.02	27.39	-2005.27	-2346.85	3283.602	7110
7845	13.49	-3.83	27.38	-2005.41	-2346.66	3283.609	7110
7850	12.58	-3.83	27.40	-2005.22	-2347.40	3283.612	7110
7855	12.37	-3.96	27.43	-2004.38	-2346.68	3283.618	7110
7860	12.37	-4.04	27.46	-2004.40	-2346.52	3283.623	7110
7865	12.38	-4.04	27.45	-2004.85	-2347.05	3283.628	7110
7870	13.00	-3.97	27.39	-2004.75	-2346.90	3283.632	7110
7875	12.96	-4.02	27.38	-2004.75	-2346.28	3283.638	7110
7880	12.39	-4.02	27.40	-2004.90	-2346.89	3283.643	7110
7885	13.00	-3.86	27.37	-2005.16	-2347.01	3283.648	7110
7890	12.54	-4.02	27.41	-2004.66	-2346.53	3283.653	7110
7895	12.65	-3.92	27.42	-2004.11	-2346.62	3283.658	7110
7900	12.94	-4.02	27.37	-2003.82	-2346.54	3283.663	7110
7905	13.80	-4.19	27.34	-2004.27	-2346.12	3283.669	7110
7910	12.82	-3.94	27.38	-2004.55	-2345.58	3283.673	7110
7915	12.55	-3.88	27.40	-2003.75	-2346.10	3283.678	7110
7920	12.46	-3.89	27.42	-2003.40	-2345.73	3283.682	7110
7925	12.38	-4.07	27.46	-2003.85	-2345.39	3283.688	7110
7930	12.44	-4.05	27.42	-2003.88	-2345.76	3283.692	7110
7935	12.58	-3.95	27.42	-2003.81	-2346.12	3283.697	7110
7940	12.27	-4.03	27.44	-2003.80	-2345.83	3283.703	7110
7945	12.59	-4.07	27.40	-2003.95	-2346.39	3283.707	7110
7950	12.95	-4.01	27.41	-2004.12	-2345.83	3283.712	7110
7955	12.52	-4.02	27.43	-2004.35	-2346.24	3283.717	7110
7960	12.86	-3.99	27.38	-2003.86	-2346.12	3283.722	7110
7965	12.24	-3.93	27.43	-2003.90	-2345.73	3283.727	7110
7970	12.58	-4.10	27.43	-2004.27	-2346.08	3283.732	7110
7975	12.79	-4.06	27.40	-2004.57	-2346.68	3283.737	7110
7980	13.24	-3.90	27.40	-2005.04	-2346.57	3283.744	7110
7985	12.93	-4.01	27.40	-2005.09	-2346.37	3283.747	7110
7990	12.65	-3.94	27.41	-2004.76	-2346.44	3283.753	7110
7995	12.52	-3.87	27.44	-2004.18	-2345.97	3283.757	7110
8000	13.05	-3.97	27.41	-2003.96	-2345.87	3283.762	7110
8005	12.70	-4.11	27.40	-2003.99	-2345.35	3283.768	7110
8010	12.70	-3.97	27.37	-2004.33	-2346.14	3283.772	7110
8015	12.64	-3.87	27.39	-2004.10	-2346.14	3283.777	7110
8020	13.01	-4.01	27.41	-2003.60	-2345.31	3283.783	7110
8025	12.43	-4.03	27.45	-2003.68	-2345.17	3283.788	7110
8030	12.43	-3.99	27.42	-2003.95	-2344.80	3283.792	7110
8035	12.41	-4.05	27.42	-2003.84	-2345.19	3283.797	7110
8040	12.55	-4.10	27.39	-2004.13	-2346.27	3283.803	7110
8045	12.46	-3.93	27.42	-2004.54	-2346.45	3283.807	7110
8050	13.07	-3.92	27.40	-2004.38	-2346.16	3283.813	7110
8055	12.83	-3.94	27.42	-2004.10	-2345.84	3283.818	7110
8060	12.74	-3.95	27.40	-2004.29	-2345.87	3283.823	7110
8065	12.31	-3.94	27.43	-2004.13	-2345.84	3283.827	7110
8070	12.75	-3.98	27.43	-2003.63	-2345.85	3283.833	7110
8075	12.56	-4.07	27.44	-2003.85	-2345.74	3283.837	7110
8080	12.69	-3.90	27.39	-2004.37	-2346.21	3283.842	7110
8085	12.67	-3.95	27.41	-2004.09	-2345.67	3283.847	7110
8090	12.48	-4.12	27.44	-2004.35	-2345.62	3283.853	7110
8095	12.89	-3.95	27.38	-2004.95	-2346.76	3283.857	7110
8100	12.41	-4.04	27.40	-2004.57	-2346.16	3283.862	7110
8105	12.71	-3.94	27.39	-2004.73	-2346.08	3283.867	7110
8110	13.01	-4.04	27.40	-2004.16	-2346.44	3283.872	7110
8115	12.61	-3.91	27.47	-2004.00	-2346.01	3283.878	7110
8120	12.72	-4.00	27.38	-2004.13	-2345.71	3283.882	7110
8125	12.56	-3.98	27.40	-2004.05	-2345.93	3283.887	7110
8130	12.30	-3.98	27.43	-2004.16	-2346.38	3283.892	7110
8135	12.53	-3.98	27.40	-2004.35	-2346.48	3283.897	7110
8140	12.79	-4.02	27.38	-2004.01	-2345.96	3283.902	7110
8145	12.50	-4.17	27.40	-2004.08	-2345.79	3283.909	7110
8150	12.62	-3.93	27.38	-2004.33	-2346.76	3283.912	7110
8155	12.52	-3.93	27.43	-2004.21	-2346.34	3283.917	7110
8160	13.22	-3.95	27.39	-2004.23	-2346.18	3283.922	7110
8165	12.66	-4.09	27.47	-2002.99	-2344.83	3283.929	7110
8170	12.82	-4.02	27.45	-2003.01	-2345.90	3283.932	7110
8175	12.50	-4.08	27.47	-2003.18	-2345.77	3283.938	7110
8180	12.55	-4.10	27.45	-2003.64	-2345.92	3283.943	7110
8185	12.63	-4.11	27.42	-2004.40	-2346.50	3283.948	7110
8190	12.22	-3.92	27.45	-2004.58	-2346.98	3283.952	7110
8195	12.72	-4.05	27.39	-2004.64	-2346.61	3283.958	7110
8200	12.86	-3.92	27.40	-2004.68	-2346.60	3283.963	7110
8205	12.78	-3.94	27.42	-2004.35	-2346.31	3283.968	7110
8210	13.17	-3.90	27.40	-2004.24	-2346.07	3283.972	7110
8215	12.87	-4.03	27.40	-2003.75	-2345.93	3283.978	7110
8220	12.73	-3.97	27.39	-2003.71	-2345.72	3283.983	7110
8225	12.99	-4.05	27.38	-2003.54	-2345.42	3283.987	7110
8230	12.67	-3.86	27.42	-2003.46	-2345.69	3283.992	7110
8235	12.51	-4.07	27.43	-2003.05	-2345.69	3283.998	7110
8240	12.73	-4.04	27.39	-2003.49	-2345.57	3284.003	7110
8245	12.50	-3.95	27.39	-2003.78	-2345.53	3284.007	7110
8250	12.45	-4.06	27.41	-2003.99	-2346.15	3284.012	7110
8255	12.28	-3.97	27.41	-2004.55	-2346.38	3284.017	7110
8260	12.87	-4.02	27.40	-2004.05	-2346.65	3284.022	7110
8265	12.83	-3.96	27.38	-2004.23	-2346.80	3284.027	7110
8270	12.63	-4.02	27.43	-2003.94	-2346.39	3284.032	7110
8275	12.54	-4.05	27.43	-2004.45	-2346.44	3284.037	7110
8280	12.72	-3.94	27.42	-2004.38	-2346.51	3284.043	7110
8285	12.72	-3.90	27.36	-2003.88	-2345.91	3284.047	7110
8290	12.72	-4.04	27.41	-2004.05	-2345.95	3284.053	7110
8295	12.57	-4.01	27.44	-2004.16	-2346.18	3284.057	7110
8300	12.62	-4.00	27.43	-2004.13	-2345.93	3284.062	7110
8305	13.08	-3.95	27.38	-2003.91	-2345.26	3284.066	7110
8310	12.50	-3.98	27.45	-2003.97	-2345.43	3284.073	7110
8315	13.04	-3.97	27.40	-2003.18	-2345.24	3284.077	7110
8320	12.37	-4.02	27.47	-2003.04	-2345.61	3284.083	7110
8325	12.89	-3.94	27.42	-2003.07	-2345.56	3284.087	7110
8330	12.79	-3.98	27.40	-2003.09	-2345.50	3284.094	7110
8335	12.56	-4.10	27.42	-2003.42	-2345.24	3284.097	7110
8340	12.44	-4.00	27.44	-2004.04	-2345.58	3284.103	7110
8345	12.74	-4.02	27.39	-2003.93	-2346.10	3284.108	7110
8350	13.34	-4.04	27.35	-2004.51	-2345.63	3284.113	7110
8355	12.68	-3.94	27.44	-2004.51	-2346.14	3284.117	7110
8360	12.82	-4.00	27.39	-2003.86	-2345.73	3284.123	7110
8365	12.67	-4.02	27.40	-2003.88	-2346.19	3284.127	7110
8370	12.44	-3.88	27.43	-2004.10	-2346.02	3284.132	7110
8375	12.76	-3.98	27.39	-2003.84	-2345.83	3284.138	7110
8380	12.46	-4.10	27.38	-2004.00	-2345.67	3284.142	7110
8385	12.88	-3.86	27.35	-2004.35	-2346.29	3284.147	7110
8390	12.57	-3.96	27.38	-2003.81	-2345.61	3284.153	7110
8395	12.75	-4.06	27.40	-2004.09	-2346.03	3284.157	7110
8400	12.69	-3.98	27.34	-2004.43	-2346.07	3284.162	7110
8405	12.59	-4.08	27.39	-2003.97	-2346.17	3284.167	7110
8410	12.52	-3.98	27.41	-2004.82	-2346.14	3284.172	7110
8415	12.09	-4.05	27.41	-2004.53	-2346.08	3284.178	7110
8420	12.60	-4.08	27.41	-2004.51	-2346.49	3284.182	7110
8425	12.74	-3.90	27.36	-2005.14	-2346.57	3284.187	7110
8430	13.13	-4.03	27.38	-2004.90	-2346.77	3284.192	7110
8435	12.94	-4.01	27.36	-2005.20	-2346.40	3284.198	7110
8440	12.68	-3.97	27.39	-2005.26	-2346.92	3284.202	7110
8445	12.76	-3.89	27.34	-2004.82	-2346.64	3284.209	7110
8450	12.37	-3.99	27.39	-2004.68	-2346.37	3284.211	7110
8455	12.59	-3.96	27.38	-2004.75	-2345.95	3284.218	7110
8460	12.87	-4.05	27.39	-2005.14	-2345.63	3284.222	7110
8465	12.27	-4.16	27.40	-2004.60	-2345.95	3284.229	7110
8470	12.34	-3.93	27.41	-2004.21	-2345.91	3284.232	7110
8475	12.56	-4.04	27.40	-2004.02	-2345.57	3284.237	7110
8480	12.59	-4.03	27.37	-2003.90	-2346.10	3284.242	7110
8485	13.26	-4.18	27.38	-2004.74	-2346.34	3284.249	7110
8490	12.57	-3.92	27.39	-2004.76	-2346.80	3284.253	7110
8495	11.13	-3.86	27.49	-2004.76	-2346.76	3284.260	7110
8500	12.61	-4.01	27.39	-2005.03	-2347.07	3284.262	7110
8505	12.77	-3.96	27.40	-2005.10	-2346.85	3284.268	7110
8510	12.40	-4.02	27.40	-2005.16	-2346.82	3284.272	7110
8515	13.03	-3.64	27.34	-2005.29	-2347.07	3284.279	7110
8520	12.63	-3.96	27.41	-2004.70	-2346.03	3284.283	7110
8525	12.89	-3.97	27.40	-2004.68	-2346.26	3284.288	7110
8530	12.61	-4.06	27.38	-2004.12	-2346.11	3284.292	7110
8535	12.81	-4.05	27.35	-2004.23	-2346.22	3284.298	7110
8540	12.68	-3.94	27.39	-2004.77	-2346.67	3284.303	7110
8545	12.70	-4.10	27.36	-2004.84	-2346.53	3284.307	7110
8550	12.55	-3.97	27.41	-2004.77	-2346.48	3284.312	7110
8555	12.49	-3.97	27.41	-2004.52	-2347.04	3284.317	7110
8560	12.66	-3.87	27.38	-2005.10	-2346.58	3284.323	7110
8565	12.71	-3.98	27.36	-2004.98	-2346.23	3284.327	7110
8570	12.71	-4.08	27.38	-2004.65	-2346.14	3284.332	7110
8575	12.78	-4.01	27.35	-2004.84	-2346.22	3284.337	7110
8580	12.61	-4.02	27.37	-2004.94	-2345.78	3284.344	7110
8585	12.41	-3.95	27.37	-2004.65	-2345.02	3284.348	7110
8590	12.75	-4.00	27.37	-2004.71	-2345.93	3284.352	7110
8595	12.44	-3.97	27.39	-2004.61	-2346.14	3284.357	7110
8600	12.61	-4.07	27.36	-2004.56	-2345.96	3284.362	7110
8605	12.85	-3.94	27.36	-2005.22	-2346.06	3284.367	7110
8610	12.53	-4.05	27.36	-2004.40	-2345.57	3284.373	7110
8615	12.75	-4.02	27.37	-2005.26	-2345.56	3284.377	7110
8620	12.58	-3.94	27.39	-2005.04	-2345.63	3284.382	7110
8625	12.78	-3.95	27.40	-2004.59	-2345.44	3284.387	7110
8630	13.02	-4.03	27.29	-2004.45	-2345.60	3284.394	7110
8635	12.66	-4.04	27.38	-2004.32	-2345.55	3284.397	7110
8640	12.36	-4.09	27.40	-2004.41	-2345.87	3284.403	7110
8645	12.67	-4.09	27.38	-2004.98	-2346.52	3284.407	7110
8650	12.54	-3.97	27.40	-2005.70	-2347.00	3284.414	7110
8655	12.44	-3.84	27.38	-2005.45	-2346.40	3284.417	7110
8660	12.29	-3.98	27.43	-2004.46	-2346.13	3284.424	7110
8665	12.78	-3.96	27.41	-2004.36	-2346.07	3284.428	7110
8670	13.11	-3.97	27.35	-2004.32	-2345.91	3284.433	7110
8675	12.35	-4.05	27.41	-2004.69	-2346.54	3284.437	7110
8680	12.51	-3.84	27.43	-2005.01	-2346.15	3284.443	7110
8685	12.70	-4.05	27.41	-2004.47	-2345.88	3284.448	7110
8690	12.81	-4.00	27.40	-2004.52	-2346.27	3284.452	7110
8695	12.52	-4.01	27.39	-2004.24	-2346.39	3284.458	7110
8700	12.98	-4.04	27.37	-2004.96	-2346.27	3284.463	7110
8705	12.55	-3.97	27.40	-2004.78	-2346.06	3284.468	7110
8710	12.88	-3.95	27.35	-2004.48	-2346.13	3284.472	7110
8715	12.44	-4.06	27.39	-2004.80	-2346.21	3284.477	7110
8720	12.61	-3.97	27.38	-2004.58	-2346.52	3284.482	7110
8725	12.67	-3.91	27.39	-2004.39	-2346.22	3284.487	7110
8730	12.67	-4.07	27.41	-2004.12	-2345.42	3284.492	7110
8735	12.80	-4.04	27.36	-2004.53	-2346.10	3284.498	7110
8740	12.45	-3.96	27.38	-2004.70	-2346.04	3284.502	7110
8745	12.80	-4.02	27.39	-2004.35	-2345.52	3284.509	7110
8750	12.72	-4.04	27.37	-2004.45	-2345.87	3284.512	7110
8755	12.51	-4.01	27.41	-2004.17	-2346.01	3284.518	7110
8760	12.44	-4.01	27.39	-2004.44	-2345.80	3284.522	7110
8765	12.87	-4.04	27.41	-2004.47	-2346.24	3284.527	7110
8770	13.00	-4.03	27.35	-2004.71	-2346.28	3284.532	7110
8775	12.94	-3.92	27.36	-2004.59	-2346.69	3284.539	7110
8780	12.56	-4.02	27.39	-2004.57	-2346.30	3284.542	7110
8785	12.51	-3.98	27.37	-2005.19	-2346.66	3284.548	7110
8790	12.55	-3.97	27.38	-2005.52	-2346.74	3284.552	7110
8795	12.86	-3.98	27.36	-2005.24	-2347.09	3284.560	7110
8800	12.68	-4.06	27.36	-2004.86	-2346.03	3284.562	7110
8805	12.56	-3.79	27.35	-2005.63	-2346.66	3284.568	7110
8810	12.66	-3.99	27.35	-2005.35	-2346.30	3284.573	7110
8815	12.66	-3.96	27.33	-2004.38	-2346.09	3284.578	7110
8820	12.55	-4.03	27.37	-2004.49	-2346.28	3284.583	7110
8825	12.93	-4.08	27.37	-2004.57	-2346.78	3284.588	7110
8830	12.72	-3.83	27.36	-2004.67	-2346.85	3284.593	7110
8835	12.60	-4.04	27.37	-2004.65	-2346.09	3284.598	7110
8840	12.71	-3.95	27.38	-2005.04	-2346.33	3284.602	7110
8845	12.38	-3.75	27.38	-2004.45	-2346.19	3284.607	7110
8850	13.20	-4.13	27.33	-2003.86	-2345.96	3284.613	7110
8855	12.64	-4.05	27.33	-2004.61	-2346.05	3284.617	7110
8860	12.69	-4.00	27.33	-2005.16	-2346.25	3284.623	7110
8865	12.64	-3.88	27.37	-2005.11	-2345.98	3284.627	7110
8870	12.39	-3.99	27.41	-2004.58	-2345.98	3284.632	7110
8875	12.49	-4.05	27.39	-2004.96	-2346.11	3284.637	7110
8880	12.65	-4.03	27.33	-2005.35	-2346.37	3284.644	7110
8885	12.71	-4.02	27.36	-2005.26	-2346.60	3284.647	7110
8890	12.37	-4.06	27.39	-2005.36	-2346.59	3284.652	7110
8895	12.59	-3.92	27.39	-2005.58	-2346.73	3284.656	7110
8900	12.50	-3.91	27.39	-2005.10	-2346.21	3284.663	7110
8905	12.80	-4.14	27.36	-2004.76	-2346.30	3284.667	7110
8910	12.78	-4.11	27.36	-2004.82	-2346.56	3284.674	7110
8915	12.40	-4.00	27.42	-2005.36	-2346.61	3284.677	7110
8920	12.39	-3.95	27.38	-2005.39	-2346.32	3284.682	7110
8920	12.40	-4.06	27.39	-2005.32	-2346.53	3284.644	7110
8925	12.70	-4.01	27.36	-2005.71	-2347.14	3284.650	7110
8930	12.80	-3.95	27.33	-2006.01	-2346.93	3284.654	7110
8935	12.62	-3.96	27.31	-2005.84	-2346.48	3284.659	7110
8940	12.65	-3.90	27.38	-2005.72	-2346.99	3284.664	7110
8945	12.72	-4.02	27.33	-2005.90	-2347.11	3284.670	7110
8950	12.78	-3.91	27.36	-2006.18	-2347.29	3284.674	7110
8955	12.96	-3.95	27.37	-2005.66	-2346.92	3284.679	7110
8960	12.69	-4.01	27.37	-2005.45	-2346.59	3284.684	7110
8965	12.73	-3.93	27.37	-2005.68	-2346.30	3284.689	7110
8970	12.52	-4.01	27.38	-2005.48	-2346.17	3284.694	7110
8975	12.86	-4.01	27.35	-2005.44	-2346.26	3284.699	7110
8980	12.82	-4.08	27.35	-2005.54	-2346.82	3284.704	7110
8985	12.64	-3.93	27.35	-2006.03	-2347.03	3284.709	7110
8990	12.21	-3.93	27.33	-2006.17	-2347.13	3284.714	7110
8995	12.54	-3.97	27.37	-2005.77	-2346.89	3284.719	7110
9000	12.55	-3.97	27.39	-2005.31	-2346.64	3284.724	7110
9005	12.65	-4.03	27.33	-2005.21	-2346.63	3284.729	7110
9010	12.73	-3.92	27.33	-2005.59	-2347.11	3284.735	7110
9015	12.31	-3.97	27.36	-2006.01	-2346.85	3284.738	7110
9020	12.79	-3.96	27.35	-2006.49	-2347.58	3284.744	7110
9025	12.57	-3.84	27.33	-2006.59	-2347.19	3284.748	7110
9030	12.52	-3.99	27.38	-2005.09	-2346.13	3284.755	7110
9035	12.90	-3.98	27.33	-2005.22	-2346.24	3284.758	7110
9040	12.64	-4.05	27.37	-2004.89	-2345.76	3284.764	7110
9045	12.82	-3.96	27.37	-2005.45	-2346.03	3284.768	7110
9050	12.69	-3.93	27.37	-2005.00	-2346.43	3284.774	7110
9055	12.85	-3.98	27.34	-2004.85	-2346.20	3284.779	7110
9060	12.78	-3.83	27.36	-2004.64	-2345.75	3284.786	7110
9065	12.96	-4.02	27.36	-2004.86	-2346.15	3284.788	7110
9070	12.22	-4.04	27.37	-2004.91	-2345.78	3284.795	7110
9075	12.67	-4.02	27.37	-2005.04	-2346.28	3284.799	7110
9080	12.79	-3.64	27.33	-2005.13	-2346.21	3284.806	7110
9085	12.75	-3.85	27.37	-2004.59	-2345.71	3284.809	7110
9090	12.50	-4.01	27.38	-2003.71	-2344.95	3284.815	7110
9095	12.36	-4.05	27.40	-2003.62	-2345.49	3284.819	7110
9100	12.55	-4.10	27.40	-2004.11	-2345.59	3284.824	7110
9105	12.63	-3.96	27.38	-2004.56	-2345.67	3284.829	7110
9110	12.57	-4.02	27.36	-2004.67	-2345.85	3284.834	7110
9115	12.56	-4.10	27.36	-2004.70	-2345.72	3284.839	7110
9120	12.65	-3.90	27.36	-2004.98	-2346.36	3284.844	7110
9125	12.57	-4.07	27.39	-2004.47	-2345.97	3284.849	7110
9130	13.02	-4.03	27.37	-2005.09	-2346.28	3284.854	7110
9135	12.58	-4.01	27.39	-2005.25	-2346.36	3284.858	7110
9140	13.02	-4.05	27.34	-2005.57	-2346.76	3284.864	7110
9145	12.90	-3.90	27.38	-2004.73	-2346.39	3284.870	7110
9150	12.65	-3.91	27.41	-2003.75	-2345.90	3284.873	7110
9155	12.56	-4.10	27.39	-2004.16	-2345.58	3284.879	7110
9160	12.38	-3.92	27.37	-2004.59	-2346.04	3284.884	7110
9165	12.64	-4.06	27.35	-2004.85	-2346.15	3284.889	7110
9170	12.50	-4.14	27.35	-2004.97	-2346.24	3284.893	7110
9175	12.35	-4.05	27.37	-2005.23	-2345.91	3284.900	7110
9180	12.88	-4.03	27.37	-2005.44	-2346.19	3284.904	7110
9185	12.70	-4.06	27.35	-2005.38	-2346.47	3284.909	7110
9190	12.96	-4.02	27.33	-2005.40	-2346.79	3284.914	7110
9195	12.65	-3.91	27.34	-2005.45	-2346.06	3284.919	7110
9200	12.61	-4.12	27.32	-2005.51	-2346.37	3284.924	7110
9205	12.55	-3.89	27.33	-2005.64	-2346.86	3284.930	7110
9210	12.60	-3.99	27.33	-2005.40	-2346.77	3284.934	7110
9215	12.56	-3.94	27.35	-2005.20	-2346.48	3284.939	7110
9220	12.50	-3.98	27.36	-2004.75	-2346.59	3284.944	7110
9225	12.54	-4.13	27.38	-2004.75	-2346.54	3284.951	7110
9230	12.48	-4.01	27.38	-2004.57	-2345.88	3284.954	7110
9235	12.84	-4.05	27.34	-2004.30	-2345.78	3284.960	7110
9240	12.71	-4.03	27.38	-2004.94	-2345.93	3284.964	7110
9245	12.48	-4.01	27.39	-2004.46	-2345.71	3284.969	7110
9250	12.35	-4.06	27.39	-2004.36	-2346.00	3284.974	7110
9255	12.55	-3.89	27.38	-2004.42	-2345.84	3284.979	7110
9260	12.82	-4.06	27.38	-2004.43	-2345.79	3284.984	7110
9265	12.71	-3.96	27.35	-2004.78	-2345.98	3284.990	7110
9270	12.63	-3.97	27.37	-2004.86	-2345.81	3284.994	7110
9275	12.45	-3.91	27.37	-2004.66	-2345.70	3284.999	7110
9280	12.51	-4.03	27.39	-2004.42	-2346.17	3285.004	7110
9285	12.67	-4.00	27.38	-2004.59	-2346.60	3285.009	7110
9290	12.81	-4.10	27.38	-2005.39	-2346.14	3285.014	7110
9295	12.92	-3.89	27.36	-2005.51	-2346.03	3285.018	7110
9300	12.35	-3.88	27.43	-2005.40	-2346.10	3285.025	7110
9305	12.72	-4.04	27.39	-2004.72	-2345.62	3285.029	7110
9310	12.60	-4.11	27.37	-2005.10	-2346.20	3285.034	7110
9315	12.76	-3.95	27.35	-2005.22	-2346.83	3285.039	7110
9320	12.73	-3.90	27.40	-2004.86	-2346.62	3285.044	7110
9325	12.69	-3.99	27.40	-2004.54	-2346.18	3285.048	7110
9330	12.64	-4.07	27.39	-2004.67	-2345.90	3285.054	7110
9335	12.86	-3.92	27.40	-2004.86	-2346.11	3285.058	7110
9340	12.42	-3.98	27.39	-2004.88	-2346.68	3285.064	7110
9345	12.97	-3.99	27.36	-2005.02	-2346.67	3285.069	7110
9350	12.06	-3.85	27.44	-2004.59	-2346.28	3285.075	7110
9355	13.06	-4.06	27.35	-2004.31	-2345.99	3285.078	7110
9360	12.71	-4.02	27.37	-2004.68	-2346.09	3285.084	7110
9365	12.55	-4.00	27.36	-2004.80	-2346.33	3285.089	7110
9370	12.79	-3.86	27.35	-2004.95	-2346.41	3285.096	7110
9375	12.82	-3.97	27.36	-2004.47	-2346.21	3285.099	7110
9380	12.59	-3.98	27.36	-2004.80	-2346.05	3285.104	7110
9385	12.79	-4.05	27.40	-2004.80	-2346.83	3285.108	7110
9390	12.50	-3.95	27.39	-2005.26	-2346.35	3285.115	7110
9395	12.75	-3.99	27.37	-2004.94	-2346.38	3285.119	7110
9400	12.82	-4.04	27.34	-2004.95	-2345.70	3285.124	7110
9405	12.95	-3.94	27.35	-2005.06	-2346.33	3285.129	7110
9410	12.92	-3.94	27.33	-2005.65	-2346.07	3285.135	7110
9415	12.77	-4.03	27.34	-2005.35	-2346.47	3285.139	7110
9420	12.31	-3.87	27.40	-2005.16	-2346.39	3285.144	7110
9425	12.51	-3.98	27.40	-2005.27	-2346.00	3285.149	7110
9430	12.61	-4.03	27.37	-2005.02	-2346.11	3285.154	7110
9435	12.44	-3.92	27.35	-2005.14	-2345.75	3285.159	7110
9440	12.87	-3.95	27.35	-2004.79	-2346.19	3285.164	7110
9445	12.19	-4.00	27.42	-2004.93	-2346.49	3285.170	7110
9450	12.68	-4.07	27.37	-2004.95	-2346.57	3285.174	7110
9455	12.74	-3.91	27.34	-2005.24	-2347.29	3285.178	7110
9460	12.65	-3.94	27.39	-2005.10	-2346.80	3285.184	7110
9465	12.49	-3.97	27.41	-2005.02	-2346.87	3285.190	7110
9470	12.76	-4.11	27.38	-2005.25	-2346.51	3285.194	7110
9475	12.71	-4.04	27.34	-2005.88	-2346.79	3285.198	7110
9480	13.03	-3.97	27.34	-2005.81	-2347.14	3285.203	7110
9485	12.93	-3.93	27.37	-2005.58	-2346.93	3285.209	7110
9490	12.45	-4.08	27.37	-2005.22	-2346.36	3285.213	7110
9495	12.70	-3.98	27.35	-2005.30	-2346.60	3285.219	7110
9500	12.68	-4.00	27.38	-2005.25	-2346.29	3285.223	7110
9505	12.04	-3.97	27.39	-2005.26	-2346.48	3285.230	7110
9510	12.80	-3.95	27.38	-2005.30	-2346.48	3285.233	7110
9515	12.89	-4.04	27.35	-2005.26	-2346.21	3285.239	7110
9520	12.49	-3.98	27.35	-2005.09	-2346.15	3285.244	7110
9525	12.92	-4.00	27.35	-2005.18	-2346.56	3285.249	7110
9530	12.63	-4.00	27.35	-2005.35	-2346.10	3285.253	7110
9535	12.79	-3.87	27.31	-2004.23	-2345.77	3285.261	7110
9540	12.53	-4.09	27.36	-2004.52	-2345.92	3285.264	7110
9545	12.97	-3.96	27.31	-2005.34	-2346.48	3285.269	7110
9550	12.45	-4.02	27.36	-2005.32	-2346.36	3285.274	7110
9555	12.91	-3.99	27.31	-2005.23	-2346.58	3285.280	7110
9560	12.94	-3.94	27.31	-2005.24	-2346.12	3285.284	7110
9565	12.79	-3.78	27.33	-2005.29	-2346.49	3285.291	7110
9570	12.50	-3.99	27.35	-2004.95	-2346.47	3285.294	7110
9575	12.61	-3.90	27.35	-2004.79	-2345.75	3285.300	7110
9580	12.58	-4.02	27.37	-2004.76	-2346.07	3285.303	7110
9585	12.56	-4.02	27.40	-2004.71	-2346.39	3285.309	7110
9590	12.62	-4.03	27.37	-2004.96	-2346.64	3285.314	7110
9595	12.55	-3.97	27.38	-2005.07	-2346.12	3285.319	7110
9600	12.51	-3.98	27.38	-2004.61	-2346.18	3285.323	7110
9605	12.71	-4.04	27.39	-2005.10	-2346.39	3285.329	7110
9610	12.64	-4.01	27.36	-2005.54	-2346.17	3285.334	7110
9615	12.39	-4.03	27.37	-2005.72	-2346.36	3285.339	7110
9620	12.79	-3.98	27.34	-2005.54	-2346.23	3285.345	7110
9625	12.54	-3.93	27.35	-2005.75	-2346.33	3285.348	7110
9630	12.64	-3.92	27.37	-2005.63	-2346.00	3285.354	7110
9635	13.01	-3.98	27.33	-2005.34	-2346.35	3285.358	7110
9640	12.29	-4.19	27.39	-2005.59	-2346.39	3285.365	7110
9645	12.85	-3.99	27.36	-2005.56	-2347.13	3285.368	7110
9650	12.63	-3.97	27.35	-2005.67	-2347.17	3285.374	7110
9655	13.13	-3.99	27.31	-2005.95	-2346.63	3285.378	7110
9660	12.75	-4.07	27.35	-2005.56	-2346.87	3285.384	7110
9665	12.21	-3.96	27.38	-2006.33	-2347.62	3285.389	7110
9670	12.61	-3.89	27.38	-2005.76	-2347.28	3285.394	7110
9675	12.62	-4.03	27.36	-2005.45	-2346.84	3285.398	7110
9680	12.43	-4.09	27.39	-2005.52	-2347.49	3285.405	7110
9685	12.98	-3.95	27.36	-2005.82	-2347.96	3285.408	7110
9690	12.62	-3.94	27.38	-2005.82	-2347.56	3285.414	7110
9695	12.76	-4.00	27.34	-2005.74	-2347.63	3285.419	7110
9700	12.38	-3.59	27.40	-2005.44	-2346.37	3285.426	7110
9705	13.01	-4.05	27.34	-2005.19	-2346.75	3285.428	7110
9710	12.79	-3.86	27.32	-2005.56	-2346.62	3285.434	7110
9715	12.40	-3.90	27.33	-2005.16	-2346.51	3285.439	7110
9720	12.66	-4.04	27.32	-2005.15	-2346.03	3285.444	7110
9725	12.79	-3.99	27.33	-2005.46	-2346.37	3285.448	7110
9730	12.63	-4.00	27.34	-2005.32	-2346.34	3285.455	7110
9735	12.87	-3.99	27.34	-2005.15	-2346.79	3285.459	7110
9740	12.52	-3.93	27.37	-2005.52	-2346.81	3285.463	7110
9745	12.49	-4.04	27.34	-2005.52	-2346.48	3285.469	7110
9750	12.73	-3.97	27.33	-2005.40	-2346.68	3285.474	7110
9755	12.78	-4.02	27.35	-2005.46	-2346.45	3285.479	7110
9760	12.83	-4.01	27.34	-2005.45	-2346.51	3285.483	7110
9765	12.30	-4.01	27.39	-2005.15	-2346.75	3285.490	7110
9770	12.36	-3.95	27.37	-2005.25	-2346.84	3285.494	7110
9775	12.28	-4.00	27.37	-2005.27	-2346.98	3285.499	7110
9780	12.90	-4.01	27.31	-2005.81	-2346.71	3285.504	7110
9785	12.82	-3.96	27.33	-2005.68	-2346.64	3285.510	7110
9790	12.66	-3.98	27.34	-2005.42	-2346.63	3285.513	7110
9795	12.40	-3.98	27.36	-2005.54	-2347.03	3285.519	7110
9800	12.65	-4.02	27.35	-2004.94	-2346.61	3285.523	7110
9805	12.65	-3.98	27.33	-2005.40	-2346.73	3285.529	7110
9810	12.94	-3.96	27.30	-2005.49	-2346.56	3285.534	7110
9815	12.68	-3.92	27.33	-2005.95	-2346.73	3285.539	7110
9820	12.57	-3.88	27.35	-2005.42	-2346.10	3285.543	7110
9825	12.28	-3.85	27.38	-2005.25	-2346.37	3285.550	7110
9830	12.84	-4.05	27.37	-2005.21	-2346.08	3285.553	7110
9835	12.53	-4.00	27.35	-2005.37	-2346.35	3285.559	7110
9840	12.77	-3.89	27.36	-2005.24	-2346.07	3285.563	7110
9845	13.21	-3.99	27.32	-2004.74	-2345.86	3285.571	7110
9850	12.59	-4.03	27.38	-2004.93	-2345.86	3285.573	7110
9855	12.56	-3.83	27.37	-2004.42	-2346.04	3285.580	7110
9860	12.71	-4.14	27.35	-2004.38	-2345.85	3285.584	7110
9865	12.60	-4.05	27.36	-2005.33	-2345.90	3285.589	7110
9870	12.75	-4.00	27.35	-2005.36	-2345.85	3285.594	7110
9875	12.62	-4.02	27.34	-2005.11	-2346.09	3285.600	7110
9880	12.87	-4.00	27.33	-2005.35	-2346.22	3285.604	7110
9885	12.88	-3.99	27.33	-2004.93	-2345.52	3285.609	7110
9890	12.41	-4.04	27.33	-2004.94	-2345.68	3285.614	7110
9895	12.35	-4.02	27.37	-2004.95	-2345.99	3285.619	7110
9900	12.66	-3.99	27.32	-2005.14	-2346.49	3285.624	7110
9905	12.67	-4.05	27.35	-2005.62	-2346.75	3285.629	7110
9910	12.41	-4.14	27.35	-2005.50	-2346.29	3285.635	7110
9915	12.64	-4.04	27.34	-2005.91	-2346.40	3285.638	7110
9920	12.64	-4.04	27.36	-2005.71	-2346.69	3285.644	7110
9925	12.81	-4.03	27.36	-2005.86	-2346.79	3285.649	7110
9930	12.55	-3.98	27.37	-2005.75	-2346.64	3285.654	7110
9935	12.73	-3.97	27.36	-2005.78	-2346.85	3285.659	7110
9940	12.44	-4.07	27.34	-2005.87	-2347.37	3285.664	7110
9945	12.58	-3.84	27.36	-2005.78	-2347.49	3285.668	7110
9950	12.96	-3.98	27.34	-2005.57	-2346.60	3285.674	7110
9955	12.84	-4.08	27.32	-2005.60	-2346.72	3285.678	7110
9960	12.41	-4.00	27.32	-2005.58	-2346.76	3285.684	7110
9965	12.59	-4.07	27.34	-2005.47	-2347.28	3285.688	7110
9970	12.57	-3.99	27.36	-2005.56	-2346.99	3285.694	7110
9975	12.60	-3.93	27.36	-2005.40	-2347.08	3285.698	7110
9980	12.73	-4.00	27.34	-2005.24	-2345.94	3285.706	7110
9985	12.67	-4.00	27.37	-2004.95	-2346.16	3285.709	7110
9990	12.49	-4.01	27.38	-2004.70	-2346.13	3285.714	7110
9995	12.79	-4.13	27.33	-2004.80	-2346.43	3285.719	7110
10000	12.57	-4.16	27.39	-2005.11	-2346.75	3285.726	7110
10005	12.55	-3.98	27.34	-2005.62	-2347.50	3285.729	7110
10010	12.39	-3.95	27.37	-2005.81	-2347.40	3285.734	7110
10015	12.84	-3.96	27.33	-2005.42	-2347.32	3285.739	7110
10020	12.69	-4.06	27.32	-2005.52	-2346.66	3285.744	7110
10025	12.62	-4.02	27.34	-2005.25	-2346.73	3285.749	7110
10030	12.57	-4.03	27.35	-2005.67	-2347.02	3285.754	7110
10035	12.80	-3.95	27.35	-2005.66	-2347.44	3285.759	7110
10040	12.88	-3.87	27.33	-2005.65	-2347.25	3285.764	7110
10045	12.69	-3.94	27.36	-2005.38	-2346.77	3285.769	7110
10050	12.58	-3.92	27.37	-2005.02	-2346.13	3285.774	7110
10055	12.76	-4.00	27.34	-2005.04	-2345.93	3285.780	7110
10060	12.48	-4.07	27.39	-2004.89	-2345.99	3285.784	7110
10065	12.66	-3.99	27.36	-2004.80	-2346.21	3285.789	7110
10070	12.54	-4.02	27.35	-2004.90	-2346.24	3285.794	7110
10075	12.56	-4.00	27.38	-2004.76	-2346.29	3285.800	7110
10080	12.91	-4.06	27.38	-2004.75	-2346.23	3285.803	7110
10085	13.00	-4.07	27.33	-2004.51	-2345.62	3285.809	7110
10090	12.18	-4.05	27.37	-2004.89	-2346.14	3285.813	7110
10095	12.37	-4.03	27.37	-2005.07	-2346.03	3285.820	7110
10100	12.28	-4.04	27.38	-2005.31	-2346.43	3285.823	7110
10105	12.67	-4.00	27.37	-2005.44	-2346.95	3285.829	7110
10110	12.62	-3.86	27.37	-2005.71	-2346.20	3285.834	7110
10115	12.73	-4.05	27.35	-2005.15	-2346.01	3285.839	7110
10120	12.72	-3.93	27.36	-2005.62	-2346.49	3285.843	7110
10125	12.91	-4.04	27.32	-2005.72	-2346.49	3285.851	7110
10130	12.68	-3.99	27.33	-2005.88	-2346.61	3285.854	7110
10135	12.69	-3.94	27.33	-2005.43	-2346.38	3285.859	7110
10140	12.71	-4.01	27.32	-2005.47	-2347.11	3285.864	7110
10145	12.82	-3.94	27.31	-2005.90	-2346.49	3285.871	7110
10150	12.67	-4.01	27.33	-2005.30	-2346.70	3285.874	7110
10155	12.22	-3.92	27.39	-2005.32	-2346.43	3285.879	7110
10160	12.72	-3.91	27.35	-2005.25	-2346.26	3285.884	7110
10165	12.96	-3.96	27.33	-2004.91	-2346.16	3285.889	7110
10170	12.64	-4.08	27.34	-2004.96	-2345.72	3285.894	7110
10175	12.54	-3.93	27.35	-2005.12	-2346.52	3285.899	7110
10180	12.74	-4.03	27.37	-2005.28	-2346.35	3285.905	7110
10185	12.78	-3.92	27.36	-2005.39	-2345.95	3285.909	7110
10190	12.54	-3.93	27.38	-2005.25	-2346.26	3285.914	7110
10195	12.73	-3.99	27.38	-2005.18	-2345.59	3285.919	7110
10200	12.39	-3.94	27.39	-2005.09	-2346.00	3285.924	7110
10205	12.43	-3.73	27.36	-2004.69	-2345.36	3285.931	7110
10210	12.52	-4.03	27.38	-2004.68	-2345.84	3285.934	7110
10215	12.82	-4.07	27.38	-2004.98	-2345.86	3285.939	7110
10220	12.64	-4.00	27.38	-2004.86	-2346.65	3285.944	7110
10225	12.56	-3.99	27.37	-2005.23	-2346.55	3285.948	7110
10230	12.63	-3.92	27.37	-2005.14	-2345.81	3285.954	7110
10235	13.07	-3.94	27.34	-2005.00	-2346.17	3285.959	7110
10240	12.57	-4.04	27.32	-2005.11	-2345.92	3285.964	7110
10245	12.68	-3.88	27.36	-2004.88	-2345.63	3285.969	7110
10250	12.63	-4.11	27.38	-2004.68	-2345.76	3285.974	7110
10255	12.08	-3.98	27.42	-2004.72	-2346.16	3285.978	7110
10260	12.40	-4.07	27.37	-2004.93	-2346.55	3285.984	7110
10265	12.90	-3.91	27.36	-2005.41	-2346.44	3285.988	7110
10270	12.92	-3.85	27.39	-2005.18	-2346.83	3285.996	7110
10275	12.63	-3.91	27.37	-2005.04	-2346.13	3285.999	7110
10280	12.69	-4.12	27.36	-2004.77	-2346.10	3286.004	7110
10285	12.55	-3.94	27.36	-2005.30	-2346.60	3286.009	7110
10290	12.59	-4.09	27.35	-2005.41	-2346.35	3286.016	7110
10295	12.92	-3.93	27.33	-2005.34	-2346.45	3286.019	7110
10300	12.43	-4.01	27.38	-2005.14	-2346.54	3286.024	7110
10305	12.67	-3.98	27.38	-2004.87	-2346.70	3286.029	7110
10310	12.30	-4.02	27.42	-2005.58	-2346.84	3286.035	7110
10315	12.69	-3.92	27.36	-2005.43	-2346.91	3286.039	7110
10320	12.76	-3.90	27.36	-2005.40	-2346.04	3286.045	7110
10325	12.45	-3.95	27.39	-2004.71	-2345.86	3286.049	7110
10330	12.77	-4.03	27.33	-2004.87	-2345.99	3286.054	7110
10335	12.60	-3.99	27.35	-2005.23	-2346.11	3286.059	7110
10340	12.01	-3.99	27.40	-2005.90	-2346.00	3286.066	7110
10345	12.55	-3.94	27.36	-2005.95	-2346.73	3286.069	7110
10350	12.75	-4.00	27.32	-2005.42	-2346.30	3286.074	7110
10355	12.68	-4.02	27.35	-2005.30	-2346.16	3286.079	7110
10360	12.82	-3.97	27.36	-2005.84	-2346.23	3286.084	7110
10365	12.78	-4.01	27.36	-2005.40	-2346.48	3286.089	7110
10370	12.49	-4.02	27.40	-2005.44	-2346.59	3286.094	7110
10375	12.58	-4.03	27.40	-2005.36	-2346.99	3286.099	7110
10380	12.81	-3.97	27.38	-2005.46	-2346.66	3286.103	7110
10385	12.82	-4.04	27.36	-2005.61	-2346.52	3286.108	7110
10390	12.77	-4.07	27.36	-2006.00	-2346.40	3286.114	7110
10395	12.83	-3.95	27.37	-2006.17	-2346.98	3286.120	7110
10400	12.87	-3.95	27.36	-2006.11	-2346.48	3286.123	7110
10405	12.61	-3.91	27.37	-2006.07	-2346.69	3286.129	7110
10410	12.77	-3.84	27.37	-2005.64	-2346.71	3286.134	7110
10415	12.87	-4.03	27.33	-2005.31	-2346.22	3286.140	7110
10420	12.74	-4.01	27.34	-2005.44	-2346.79	3286.143	7110
10425	12.91	-3.86	27.30	-2005.57	-2346.79	3286.148	7110
10430	12.59	-3.95	27.33	-2005.19	-2345.73	3286.154	7110
10435	12.73	-4.01	27.31	-2004.86	-2346.15	3286.159	7110
10440	12.77	-3.89	27.33	-2004.99	-2346.20	3286.164	7110
10445	13.12	-3.99	27.32	-2004.82	-2346.99	3286.171	7110
10450	12.45	-4.06	27.38	-2005.60	-2347.11	3286.174	7110
10455	12.71	-4.02	27.33	-2006.02	-2346.79	3286.179	7110
10460	12.94	-3.96	27.33	-2006.14	-2346.72	3286.184	7110
10465	12.41	-3.89	27.28	-2006.21	-2346.62	3286.191	7110
10470	12.76	-3.96	27.33	-2006.04	-2345.96	3286.194	7110
10475	12.95	-4.00	27.32	-2005.62	-2345.92	3286.199	7110
10480	12.58	-4.04	27.34	-2005.49	-2346.12	3286.204	7110
10485	12.52	-3.95	27.34	-2005.25	-2346.26	3286.209	7110
10490	12.57	-4.01	27.36	-2004.82	-2346.03	3286.214	7110
10495	12.44	-4.06	27.36	-2005.19	-2346.48	3286.219	7110
10500	12.84	-4.03	27.34	-2005.31	-2346.29	3286.224	7110
10505	12.69	-3.96	27.34	-2005.25	-2346.99	3286.229	7110
10510	12.58	-3.88	27.34	-2004.82	-2346.75	3286.234	7110
10515	12.70	-4.08	27.35	-2004.58	-2346.38	3286.240	7110
10520	12.58	-3.98	27.32	-2005.25	-2346.22	3286.244	7110
10525	12.46	-3.87	27.32	-2005.29	-2346.13	3286.248	7110
10530	12.85	-4.10	27.31	-2005.68	-2346.29	3286.254	7110
10535	12.92	-3.96	27.27	-2005.90	-2346.49	3286.259	7110
10540	12.54	-4.07	27.30	-2005.37	-2346.72	3286.265	7110
10545	12.72	-3.98	27.33	-2005.45	-2346.92	3286.268	7110
10550	12.32	-3.95	27.38	-2005.57	-2346.88	3286.273	7110
10555	12.54	-3.92	27.36	-2005.18	-2346.67	3286.279	7110
10560	12.92	-3.97	27.34	-2005.62	-2346.86	3286.285	7110
10565	12.60	-3.94	27.37	-2005.37	-2346.77	3286.289	7110
10570	12.92	-4.06	27.36	-2005.20	-2346.54	3286.294	7110
10575	12.45	-3.99	27.38	-2005.34	-2347.50	3286.298	7110
10580	12.65	-4.13	27.36	-2005.09	-2346.35	3286.305	7110
10585	12.65	-3.95	27.33	-2005.16	-2346.68	3286.308	7110
10590	12.81	-3.95	27.35	-2005.37	-2346.60	3286.315	7110
10595	12.55	-3.98	27.32	-2005.52	-2346.69	3286.319	7110
10600	12.53	-3.93	27.32	-2005.33	-2346.56	3286.324	7110
10605	12.78	-3.92	27.36	-2005.06	-2346.42	3286.329	7110
10610	13.03	-4.06	27.30	-2005.56	-2346.20	3286.336	7110
10615	12.92	-4.03	27.33	-2005.21	-2346.64	3286.339	7110
10620	12.72	-3.94	27.36	-2004.96	-2346.97	3286.345	7110
10625	12.76	-3.79	27.36	-2005.14	-2346.65	3286.349	7110
10630	12.76	-3.85	27.38	-2004.07	-2345.48	3286.354	7110
10635	12.54	-4.03	27.36	-2003.83	-2345.43	3286.359	7110
10640	12.70	-4.10	27.38	-2004.28	-2345.50	3286.365	7110
10645	12.60	-3.91	27.39	-2004.98	-2345.22	3286.369	7110
10650	12.84	-3.98	27.35	-2004.24	-2344.99	3286.374	7110
10655	12.57	-3.96	27.41	-2003.99	-2345.36	3286.379	7110
10660	12.63	-4.04	27.43	-2004.21	-2345.84	3286.384	7110
10665	12.67	-4.00	27.40	-2004.11	-2345.80	3286.389	7110
10670	12.40	-4.00	27.39	-2004.16	-2345.35	3286.394	7110
10675	12.63	-3.96	27.38	-2004.30	-2345.59	3286.398	7110
10680	12.82	-3.99	27.35	-2004.45	-2345.41	3286.404	7110
10685	12.56	-4.01	27.37	-2004.95	-2346.19	3286.410	7110
10690	12.53	-3.93	27.39	-2004.59	-2346.39	3286.414	7110
10695	12.84	-3.97	27.36	-2004.47	-2346.41	3286.419	7110
10700	12.82	-4.02	27.32	-2004.69	-2346.55	3286.424	7110
10705	12.50	-3.96	27.39	-2004.93	-2346.68	3286.429	7110
10710	12.66	-4.00	27.37	-2004.80	-2346.27	3286.433	7110
10715	12.64	-4.06	27.36	-2004.85	-2346.12	3286.439	7110
10720	12.47	-4.00	27.36	-2005.10	-2346.72	3286.443	7110
10725	12.47	-4.01	27.38	-2005.40	-2347.36	3286.448	7110
10730	12.84	-3.94	27.38	-2005.59	-2346.96	3286.453	7110
10735	12.28	-4.04	27.40	-2005.63	-2346.46	3286.459	7110
10740	12.86	-4.09	27.35	-2006.24	-2346.99	3286.463	7110
10745	12.66	-3.79	27.36	-2006.35	-2346.54	3286.471	7110
10750	13.05	-3.99	27.34	-2005.75	-2346.63	3286.474	7110
10755	12.66	-3.99	27.36	-2005.62	-2347.21	3286.479	7110
10760	12.69	-3.95	27.30	-2005.84	-2347.24	3286.483	7110
10765	12.62	-3.91	27.35	-2005.68	-2346.66	3286.489	7110
10770	12.74	-4.11	27.34	-2005.56	-2346.67	3286.494	7110
10775	12.76	-3.99	27.32	-2006.00	-2346.84	3286.500	7110
10780	12.51	-4.01	27.33	-2005.77	-2346.91	3286.504	7110
10785	13.05	-4.00	27.32	-2005.37	-2346.78	3286.510	7110
10790	12.60	-4.09	27.35	-2005.70	-2346.33	3286.514	7110
10795	12.61	-4.05	27.33	-2006.08	-2347.11	3286.519	7110
10800	12.58	-3.81	27.35	-2005.88	-2346.89	3286.523	7110
10805	12.86	-4.11	27.35	-2005.50	-2346.23	3286.529	7110
10810	12.82	-4.01	27.35	-2005.48	-2346.38	3286.534	7110
10815	12.50	-4.09	27.38	-2005.85	-2346.64	3286.539	7110
10820	12.87	-3.83	27.35	-2005.63	-2346.40	3286.544	7110
10825	12.68	-4.04	27.36	-2005.03	-2346.40	3286.549	7110
10830	12.84	-4.08	27.31	-2005.37	-2346.76	3286.553	7110
10835	12.58	-3.92	27.31	-2005.96	-2346.78	3286.559	7110
10840	12.84	-3.95	27.30	-2005.52	-2345.89	3286.565	7110
10845	12.75	-3.96	27.31	-2005.13	-2346.25	3286.569	7110
10850	12.60	-4.02	27.33	-2005.10	-2345.80	3286.575	7110
10855	12.63	-4.07	27.34	-2005.06	-2346.71	3286.579	7110
10860	12.86	-3.86	27.31	-2005.21	-2347.02	3286.584	7110
10865	12.44	-4.02	27.36	-2004.86	-2346.72	3286.588	7110
10870	12.56	-4.02	27.34	-2004.88	-2346.58	3286.594	7110
10875	12.53	-4.08	27.35	-2004.83	-2346.90	3286.598	7110
10880	12.58	-3.98	27.34	-2005.30	-2346.83	3286.605	7110
10885	12.74	-3.94	27.31	-2005.23	-2346.44	3286.608	7110
10890	12.52	-3.95	27.35	-2005.02	-2346.56	3286.614	7110
10895	12.60	-4.00	27.37	-2005.20	-2345.64	3286.619	7110
10900	13.37	-4.05	27.26	-2006.00	-2346.40	3286.626	7110
10905	12.73	-3.86	27.35	-2006.13	-2346.54	3286.628	7110
10910	12.58	-4.06	27.34	-2006.12	-2346.67	3286.635	7110
10915	12.53	-4.07	27.34	-2006.24	-2347.03	3286.639	7110
10920	12.68	-3.82	27.29	-2005.50	-2346.83	3286.646	7110
10925	12.67	-3.97	27.34	-2005.43	-2346.51	3286.648	7110
10930	12.46	-4.06	27.31	-2005.90	-2345.66	3286.655	7110
10935	13.02	-4.07	27.29	-2005.52	-2345.80	3286.659	7110
10940	12.63	-4.04	27.33	-2005.70	-2346.42	3286.664	7110
10945	12.87	-3.85	27.30	-2005.44	-2346.59	3286.669	7110
10950	12.97	-3.90	27.29	-2005.46	-2346.14	3286.674	7110
10955	12.43	-3.97	27.33	-2005.22	-2345.88	3286.679	7110
10960	12.67	-3.84	27.36	-2005.00	-2345.79	3286.684	7110
10965	12.80	-4.07	27.35	-2004.23	-2345.33	3286.689	7110
10970	12.47	-4.03	27.36	-2004.90	-2345.49	3286.694	7110
10975	12.95	-3.97	27.35	-2004.83	-2345.75	3286.698	7110
10980	12.50	-3.92	27.38	-2004.65	-2345.56	3286.704	7110
10985	12.71	-3.96	27.37	-2004.20	-2344.76	3286.709	7110
10990	12.43	-4.15	27.37	-2004.29	-2344.97	3286.713	7110
10995	12.33	-3.96	27.36	-2004.96	-2345.86	3286.719	7110
11000	12.10	-4.13	27.41	-2004.96	-2346.35	3286.724	7110
11005	12.48	-3.95	27.35	-2005.61	-2347.07	3286.729	7110
11010	12.82	-3.86	27.33	-2005.65	-2346.67	3286.733	7110
11015	12.71	-3.98	27.36	-2004.47	-2345.56	3286.740	7110
11020	12.65	-3.98	27.39	-2004.32	-2345.51	3286.743	7110
11025	12.54	-4.02	27.38	-2004.18	-2345.94	3286.749	7110
11030	12.56	-3.90	27.36	-2003.87	-2345.44	3286.753	7110
11035	12.93	-4.10	27.38	-2004.00	-2345.59	3286.759	7110
11040	12.33	-4.04	27.38	-2004.11	-2345.61	3286.763	7110
11045	12.79	-4.04	27.36	-2004.78	-2346.25	3286.770	7110
11050	12.76	-3.92	27.34	-2005.36	-2346.42	3286.773	7110
11055	12.57	-3.97	27.36	-2005.31	-2345.87	3286.780	7110
11060	12.59	-4.03	27.37	-2005.02	-2345.76	3286.783	7110
11065	13.11	-3.98	27.32	-2005.42	-2345.80	3286.789	7110
11070	12.50	-3.91	27.34	-2005.34	-2346.06	3286.793	7110
11075	12.56	-4.21	27.37	-2004.61	-2345.89	3286.801	7110
11080	12.70	-3.98	27.36	-2004.59	-2345.46	3286.803	7110
11085	12.61	-4.07	27.38	-2005.01	-2345.76	3286.810	7110
11090	12.43	-4.06	27.38	-2005.21	-2345.92	3286.814	7110
11095	12.82	-4.04	27.36	-2005.05	-2346.62	3286.819	7110
11100	12.37	-3.90	27.42	-2004.93	-2346.25	3286.823	7110
11105	12.82	-4.08	27.36	-2005.26	-2346.29	3286.830	7110
11110	12.63	-3.96	27.35	-2005.26	-2346.36	3286.834	7110
11115	13.00	-4.03	27.33	-2005.17	-2346.20	3286.839	7110
11120	12.60	-4.02	27.33	-2005.64	-2346.09	3286.844	7110
11125	12.52	-3.94	27.38	-2005.56	-2346.48	3286.849	7110
11130	12.91	-3.93	27.37	-2005.30	-2346.30	3286.854	7110
11135	12.88	-4.02	27.35	-2005.22	-2345.85	3286.859	7110
11140	12.73	-4.00	27.32	-2005.63	-2345.96	3286.864	7110
11145	12.65	-3.89	27.31	-2005.46	-2346.09	3286.869	7110
11150	12.77	-3.93	27.37	-2005.09	-2345.65	3286.875	7110
11155	12.46	-4.02	27.38	-2004.97	-2345.99	3286.878	7110
11160	12.45	-4.02	27.36	-2004.85	-2346.13	3286.884	7110
11165	12.56	-4.06	27.35	-2005.24	-2346.54	3286.888	7110
11170	12.81	-3.96	27.31	-2005.61	-2345.62	3286.895	7110
11175	12.32	-4.05	27.38	-2005.34	-2345.34	3286.898	7110
11180	12.76	-4.16	27.39	-2005.40	-2346.52	3286.905	7110
11185	13.06	-3.94	27.34	-2005.51	-2346.67	3286.908	7110
11190	12.66	-4.02	27.34	-2005.43	-2346.88	3286.914	7110
11195	12.63	-4.05	27.29	-2005.80	-2346.83	3286.918	7110
11200	12.57	-4.03	27.34	-2005.83	-2347.23	3286.924	7110
11205	12.86	-3.92	27.34	-2006.03	-2347.03	3286.928	7110
11210	12.51	-4.01	27.34	-2005.38	-2346.67	3286.936	7110
11215	12.64	-4.02	27.32	-2005.81	-2346.72	3286.938	7110
11220	12.74	-3.94	27.33	-2005.44	-2346.51	3286.944	7110
11225	12.47	-4.09	27.34	-2005.70	-2346.17	3286.948	7110
11230	12.42	-4.04	27.36	-2005.66	-2346.76	3286.956	7110
11235	13.02	-3.96	27.32	-2005.60	-2346.89	3286.959	7110
11240	12.28	-4.02	27.43	-2005.07	-2346.44	3286.964	7110
11245	12.61	-4.08	27.35	-2005.33	-2346.54	3286.969	7110
11250	12.70	-3.98	27.33	-2005.65	-2346.68	3286.975	7110
11255	12.73	-4.03	27.32	-2006.47	-2346.84	3286.979	7110
11260	12.65	-3.94	27.35	-2006.56	-2346.60	3286.984	7110
11265	12.78	-4.01	27.34	-2005.97	-2346.74	3286.989	7110
11270	12.69	-4.02	27.32	-2006.39	-2347.50	3286.994	7110
11275	12.58	-3.97	27.34	-2006.22	-2347.85	3286.999	7110
11280	12.82	-3.92	27.31	-2006.24	-2347.03	3287.004	7110
11285	12.78	-3.95	27.32	-2006.14	-2346.46	3287.009	7110
11290	12.65	-3.97	27.34	-2005.83	-2346.40	3287.014	7110
11295	12.47	-4.03	27.32	-2005.62	-2346.14	3287.019	7110
11300	12.45	-4.08	27.37	-2005.66	-2346.69	3287.023	7110
11305	12.57	-4.05	27.35	-2006.46	-2347.31	3287.029	7110
11310	12.66	-3.99	27.33	-2006.85	-2347.71	3287.034	7110
11315	12.85	-3.99	27.31	-2006.67	-2347.33	3287.040	7110
11320	12.70	-3.95	27.34	-2006.52	-2347.27	3287.044	7110
11325	12.59	-3.93	27.36	-2006.26	-2346.66	3287.049	7110
11330	12.70	-3.99	27.36	-2005.99	-2346.67	3287.053	7110
11335	12.77	-4.09	27.36	-2005.99	-2346.76	3287.059	7110
11340	12.81	-4.01	27.34	-2006.59	-2346.99	3287.063	7110
11345	12.77	-4.04	27.34	-2006.48	-2347.35	3287.069	7110
11350	12.75	-3.98	27.34	-2006.52	-2347.55	3287.073	7110
11355	12.66	-3.79	27.34	-2006.31	-2347.73	3287.080	7110
11360	12.72	-3.97	27.36	-2005.65	-2346.84	3287.084	7110
11365	12.67	-4.03	27.34	-2005.35	-2346.77	3287.089	7110
11370	12.61	-3.98	27.34	-2005.20	-2346.51	3287.093	7110
11375	12.49	-4.08	27.34	-2005.40	-2346.39	3287.099	7110
11380	12.50	-3.95	27.37	-2005.68	-2346.51	3287.104	7110
11385	13.47	-4.20	27.30	-2006.32	-2346.75	3287.111	7110
11390	12.71	-3.94	27.31	-2006.17	-2346.83	3287.114	7110
11395	12.89	-4.00	27.32	-2005.79	-2346.79	3287.120	7110
11400	12.49	-3.96	27.36	-2005.97	-2347.27	3287.124	7110
11405	12.86	-3.99	27.33	-2005.69	-2346.91	3287.129	7110
11410	12.61	-4.02	27.30	-2006.77	-2346.91	3287.134	7110
11415	12.75	-3.92	27.27	-2007.33	-2347.01	3287.139	7110
11420	12.49	-3.91	27.36	-2006.61	-2346.79	3287.144	7110
11425	12.47	-4.02	27.33	-2005.96	-2346.91	3287.150	7110
11430	12.34	-4.02	27.36	-2006.06	-2346.75	3287.155	7110
11435	12.80	-3.99	27.36	-2006.08	-2347.00	3287.159	7110
11440	12.27	-3.94	27.37	-2006.53	-2346.94	3287.164	7110
11445	12.78	-3.97	27.32	-2006.57	-2347.19	3287.169	7110
11450	12.56	-4.11	27.38	-2005.86	-2346.67	3287.175	7110
11455	12.60	-4.00	27.36	-2006.13	-2347.52	3287.178	7110
11460	12.91	-3.97	27.30	-2006.40	-2347.07	3287.184	7110
11465	12.70	-3.86	27.33	-2006.49	-2346.70	3287.189	7110
11470	12.62	-4.03	27.34	-2006.05	-2346.73	3287.194	7110
11475	12.77	-3.96	27.34	-2006.17	-2346.45	3287.198	7110
11480	12.96	-3.96	27.34	-2005.55	-2346.78	3287.205	7110
11485	13.02	-3.94	27.32	-2005.48	-2346.74	3287.209	7110
11490	12.63	-4.00	27.32	-2005.26	-2347.06	3287.214	7110
11495	12.44	-3.99	27.32	-2005.33	-2346.01	3287.218	7110
11500	13.01	-4.03	27.35	-2005.54	-2346.11	3287.226	7110
11505	12.43	-3.98	27.34	-2005.64	-2346.36	3287.229	7110
11510	12.58	-3.96	27.33	-2005.67	-2346.09	3287.234	7110
11515	12.44	-4.13	27.34	-2005.87	-2345.85	3287.238	7110
11520	13.03	-3.93	27.32	-2006.54	-2346.22	3287.244	7110
11525	12.88	-3.95	27.32	-2005.89	-2346.29	3287.249	7110
11530	12.54	-3.99	27.33	-2005.65	-2346.28	3287.254	7110
11535	12.52	-4.12	27.33	-2006.53	-2346.76	3287.259	7110
11540	13.32	-3.97	27.32	-2006.74	-2346.63	3287.266	7110
11545	12.59	-3.91	27.32	-2006.40	-2346.66	3287.269	7110
11550	12.68	-3.87	27.32	-2006.23	-2346.63	3287.275	7110
11555	12.75	-4.01	27.29	-2006.23	-2345.74	3287.279	7110
11560	12.83	-3.89	27.34	-2005.63	-2345.74	3287.284	7110
11565	12.58	-3.93	27.38	-2005.23	-2345.33	3287.289	7110
11570	12.56	-4.26	27.47	-2004.65	-2345.58	3287.296	7110
11575	12.91	-4.00	27.31	-2005.00	-2346.02	3287.299	7110
11580	12.86	-4.06	27.30	-2005.43	-2346.55	3287.304	7110
11585	12.61	-3.96	27.33	-2005.76	-2346.62	3287.309	7110
11590	12.44	-3.98	27.35	-2005.20	-2346.19	3287.314	7110
11595	12.80	-4.13	27.31	-2005.09	-2345.82	3287.320	7110
11600	12.79	-4.03	27.33	-2005.74	-2346.08	3287.324	7110
11605	12.84	-4.10	27.32	-2006.06	-2346.40	3287.329	7110
11610	12.53	-3.91	27.33	-2006.50	-2346.96	3287.334	7110
11615	12.46	-4.01	27.34	-2005.90	-2346.27	3287.339	7110
11620	12.66	-3.93	27.39	-2005.51	-2345.96	3287.344	7110
11625	12.66	-3.99	27.41	-2005.16	-2345.38	3287.349	7110
11630	12.40	-4.09	27.38	-2005.31	-2345.38	3287.354	7110
11635	12.73	-4.02	27.33	-2005.85	-2346.23	3287.359	7110
11640	12.87	-3.84	27.32	-2005.73	-2346.31	3287.363	7110
11645	12.49	-3.90	27.40	-2005.34	-2346.25	3287.370	7110
11650	12.96	-4.12	27.35	-2005.03	-2346.31	3287.374	7110
11655	12.76	-3.99	27.33	-2005.65	-2346.45	3287.379	7110
11660	12.73	-3.80	27.32	-2005.77	-2345.83	3287.383	7110
11665	12.76	-4.07	27.36	-2004.78	-2346.19	3287.391	7110
11670	12.46	-4.11	27.36	-2005.48	-2346.07	3287.393	7110
11675	12.82	-4.00	27.30	-2005.94	-2347.14	3287.399	7110
11680	12.45	-3.84	27.36	-2006.22	-2346.67	3287.404	7110
11685	12.24	-4.01	27.41	-2005.42	-2346.59	3287.410	7110
11690	12.45	-4.06	27.41	-2005.69	-2346.39	3287.414	7110
11695	12.90	-3.93	27.31	-2005.87	-2346.73	3287.419	7110
11700	13.21	-3.89	27.33	-2005.53	-2345.83	3287.424	7110
11705	13.10	-3.98	27.40	-2005.45	-2344.74	3287.431	7110
11710	12.86	-4.02	27.37	-2005.09	-2345.67	3287.434	7110
11715	12.86	-3.97	27.31	-2005.36	-2345.60	3287.439	7110
11720	12.56	-3.97	27.33	-2004.82	-2345.43	3287.444	7110
11725	12.55	-4.05	27.35	-2004.63	-2346.67	3287.448	7110
11730	12.62	-4.03	27.33	-2004.99	-2347.45	3287.454	7110
11735	12.59	-4.06	27.32	-2005.25	-2347.26	3287.459	7110
11740	12.85	-4.07	27.33	-2005.30	-2347.10	3287.464	7110
11745	12.69	-3.92	27.33	-2005.66	-2347.66	3287.469	7110
11750	12.63	-3.88	27.32	-2005.42	-2347.41	3287.474	7110
11755	12.33	-4.02	27.33	-2005.38	-2346.83	3287.479	7110
11760	12.50	-3.99	27.34	-2005.01	-2347.15	3287.484	7110
11765	12.62	-3.93	27.35	-2005.23	-2347.29	3287.489	7110
11770	12.68	-3.93	27.34	-2005.33	-2346.96	3287.494	7110
11775	12.97	-3.93	27.35	-2005.11	-2346.62	3287.499	7110
11780	12.50	-3.95	27.39	-2005.10	-2346.64	3287.505	7110
11785	12.60	-3.98	27.35	-2004.99	-2346.69	3287.508	7110
11790	12.67	-3.98	27.36	-2005.24	-2347.06	3287.514	7110
11795	13.02	-3.96	27.33	-2005.28	-2346.74	3287.518	7110
11800	12.41	-4.02	27.36	-2005.06	-2346.14	3287.523	7110
11805	12.54	-3.98	27.36	-2004.60	-2346.69	3287.529	7110
11810	12.66	-4.00	27.38	-2004.97	-2346.27	3287.535	7110
11815	12.24	-4.01	27.43	-2004.76	-2346.83	3287.539	7110
11820	12.95	-4.06	27.37	-2004.84	-2347.10	3287.544	7110
11825	12.85	-4.06	27.35	-2005.62	-2347.60	3287.549	7110
11830	12.10	-3.88	27.41	-2005.75	-2347.09	3287.555	7110
11835	12.91	-3.97	27.33	-2005.25	-2347.12	3287.559	7110
11840	12.02	-4.01	27.38	-2005.32	-2347.46	3287.566	7110
11845	12.92	-4.01	27.33	-2005.64	-2347.22	3287.569	7110
11850	12.62	-3.92	27.35	-2005.56	-2347.66	3287.574	7110
11855	12.53	-3.95	27.35	-2005.36	-2347.31	3287.579	7110
11860	12.66	-4.13	27.43	-2005.53	-2347.76	3287.586	7110
11865	13.01	-4.08	27.38	-2005.72	-2347.56	3287.589	7110
11870	12.40	-3.98	27.35	-2006.35	-2347.09	3287.594	7110
11875	12.53	-4.01	27.39	-2005.76	-2346.73	3287.599	7110
11880	12.09	-4.17	27.34	-2006.10	-2347.88	3287.606	7110
11885	12.69	-3.89	27.37	-2006.19	-2347.67	3287.608	7110
11890	12.74	-3.94	27.37	-2005.45	-2347.10	3287.615	7110
11895	12.61	-4.04	27.35	-2005.45	-2347.13	3287.619	7110
11900	12.97	-3.88	27.36	-2005.76	-2347.58	3287.624	7110
11905	12.87	-3.89	27.35	-2005.60	-2346.87	3287.629	7110
11910	12.73	-3.86	27.34	-2004.97	-2346.39	3287.634	7110
11915	12.83	-4.04	27.33	-2004.57	-2346.00	3287.639	7110
11920	12.57	-3.87	27.33	-2004.84	-2346.03	3287.644	7110
11925	12.71	-3.87	27.33	-2004.56	-2345.92	3287.649	7110
11930	12.31	-4.08	27.37	-2004.17	-2346.28	3287.654	7110
11935	12.45	-4.05	27.34	-2004.72	-2346.44	3287.659	7110
11940	12.62	-4.03	27.37	-2005.09	-2346.67	3287.664	7110
11945	12.85	-3.99	27.38	-2005.24	-2346.71	3287.670	7110
11950	12.64	-4.01	27.35	-2005.25	-2346.51	3287.673	7110
11955	13.14	-3.84	27.31	-2005.36	-2347.18	3287.679	7110
11960	12.13	-4.04	27.38	-2004.78	-2346.62	3287.683	7110
11965	12.97	-4.02	27.39	-2004.61	-2346.72	3287.691	7110
11970	12.58	-3.95	27.39	-2004.91	-2347.00	3287.694	7110
11975	12.13	-4.06	27.39	-2005.13	-2346.56	3287.698	7110
11980	12.69	-3.98	27.36	-2005.08	-2346.54	3287.704	7110
11985	12.52	-4.00	27.40	-2004.87	-2346.86	3287.709	7110
11990	12.90	-3.93	27.40	-2005.06	-2346.40	3287.714	7110
11995	12.92	-4.19	27.35	-2005.05	-2346.74	3287.719	7110
12000	12.59	-3.96	27.34	-2005.88	-2347.86	3287.724	7110
12005	12.65	-4.32	27.29	-2006.51	-2347.50	3287.731	7110
12010	12.98	-3.94	27.30	-2006.24	-2347.52	3287.734	7110
12015	12.41	-4.10	27.33	-2006.16	-2347.42	3287.740	7110
12020	12.51	-3.97	27.33	-2006.33	-2346.91	3287.744	7110
12025	12.83	-3.94	27.35	-2005.88	-2347.09	3287.749	7110
12030	12.71	-4.00	27.35	-2005.64	-2346.75	3287.754	7110
12035	12.42	-4.02	27.36	-2005.30	-2347.11	3287.760	7110
12040	12.97	-4.00	27.34	-2005.48	-2347.08	3287.764	7110
12045	12.72	-3.92	27.35	-2005.41	-2347.04	3287.769	7110
12050	12.98	-3.96	27.37	-2005.29	-2346.90	3287.774	7110
12055	12.39	-3.96	27.37	-2005.21	-2346.85	3287.779	7110
12060	12.45	-4.13	27.39	-2005.67	-2347.38	3287.784	7110
12065	12.88	-3.93	27.36	-2005.86	-2347.14	3287.789	7110
12070	13.09	-3.97	27.34	-2005.34	-2346.77	3287.794	7110
12075	12.49	-4.02	27.34	-2005.21	-2346.83	3287.799	7110
12080	12.60	-3.85	27.36	-2004.84	-2346.91	3287.804	7110
12085	12.48	-3.93	27.39	-2004.45	-2346.43	3287.809	7110
12090	12.72	-4.06	27.41	-2004.24	-2346.36	3287.814	7110
12095	12.75	-3.96	27.40	-2004.49	-2346.45	3287.819	7110
12100	12.72	-4.07	27.35	-2004.90	-2346.21	3287.824	7110
12105	12.89	-3.97	27.37	-2005.09	-2346.42	3287.828	7110
12110	12.67	-4.06	27.37	-2004.99	-2346.86	3287.834	7110
12115	12.63	-4.11	27.34	-2005.44	-2347.11	3287.838	7110
12120	12.65	-3.95	27.36	-2005.93	-2347.26	3287.844	7110
12125	12.96	-3.92	27.35	-2005.59	-2347.52	3287.848	7110
12130	12.52	-4.05	27.40	-2005.00	-2347.27	3287.855	7110
12135	13.03	-4.02	27.32	-2005.26	-2347.07	3287.858	7110
12140	12.20	-4.14	27.36	-2006.09	-2347.08	3287.865	7110
12145	12.43	-3.98	27.37	-2006.31	-2347.75	3287.869	7110
12150	12.32	-3.78	27.38	-2005.71	-2347.36	3287.876	7110
12155	12.51	-3.99	27.34	-2005.15	-2347.12	3287.878	7110
12160	12.76	-3.92	27.33	-2005.27	-2347.18	3287.885	7110
12165	12.80	-3.98	27.35	-2005.25	-2347.09	3287.889	7110
12170	12.38	-4.04	27.35	-2005.63	-2347.42	3287.894	7110
12175	12.62	-3.91	27.36	-2005.31	-2347.28	3287.898	7110
12180	12.68	-3.89	27.37	-2004.60	-2346.11	3287.905	7110
12185	12.80	-3.96	27.37	-2004.28	-2346.17	3287.909	7110
12190	12.75	-4.14	27.35	-2004.24	-2346.29	3287.914	7110
12195	12.63	-3.97	27.36	-2004.41	-2346.70	3287.919	7110
12200	11.50	-3.67	27.37	-2004.85	-2347.00	3287.926	7110
12205	12.36	-4.05	27.39	-2004.55	-2345.94	3287.928	7110
12210	12.77	-4.08	27.36	-2004.73	-2346.42	3287.935	7110
12215	12.88	-3.92	27.36	-2005.35	-2346.53	3287.939	7110
12220	13.06	-4.13	27.32	-2005.61	-2346.49	3287.944	7110
12225	12.58	-3.97	27.36	-2005.94	-2347.16	3287.948	7110
12230	12.88	-3.96	27.33	-2005.72	-2347.08	3287.954	7110
12235	12.80	-3.99	27.32	-2005.78	-2346.38	3287.959	7110
12240	12.70	-3.95	27.31	-2005.72	-2346.82	3287.963	7110
12245	12.58	-3.99	27.35	-2005.30	-2346.28	3287.970	7110
12250	12.69	-4.14	27.32	-2005.85	-2346.59	3287.973	7110
12255	12.84	-3.93	27.34	-2006.20	-2346.55	3287.979	7110
12260	12.54	-3.98	27.39	-2005.54	-2347.05	3287.983	7110
12265	12.70	-4.02	27.35	-2005.01	-2346.31	3287.989	7110
12270	12.73	-3.99	27.40	-2004.90	-2346.33	3287.993	7110
12275	12.89	-4.14	27.30	-2005.49	-2346.09	3288.000	7110
12280	12.50	-3.97	27.33	-2005.62	-2346.21	3288.003	7110
12285	12.72	-4.05	27.32	-2005.44	-2346.19	3288.009	7110
12290	13.02	-4.03	27.32	-2005.51	-2346.50	3288.013	7110
12295	12.12	-3.97	27.36	-2005.25	-2346.67	3288.021	7110
12300	12.51	-4.08	27.34	-2005.68	-2347.17	3288.023	7110
12305	12.64	-4.01	27.32	-2005.98	-2347.34	3288.030	7110
12310	12.84	-3.90	27.32	-2006.40	-2347.05	3288.034	7110
12315	12.69	-4.01	27.40	-2005.78	-2346.69	3288.041	7110
12320	12.59	-3.94	27.35	-2005.46	-2347.42	3288.044	7110
12325	12.84	-4.08	27.35	-2005.69	-2346.86	3288.050	7110
12330	12.51	-4.09	27.36	-2005.70	-2346.98	3288.053	7110
12335	12.58	-4.04	27.31	-2006.14	-2347.72	3288.059	7110
12340	12.68	-3.84	27.34	-2005.99	-2346.94	3288.064	7110
12345	12.68	-4.02	27.36	-2005.64	-2346.30	3288.069	7110
12350	12.31	-3.99	27.34	-2005.77	-2346.74	3288.073	7110
12355	12.62	-3.96	27.31	-2005.86	-2346.73	3288.079	7110
12360	12.70	-3.90	27.32	-2005.51	-2346.00	3288.084	7110
12365	12.16	-4.05	27.39	-2005.46	-2346.18	3288.088	7110
12370	12.52	-4.05	27.35	-2005.28	-2346.35	3288.094	7110
12375	12.87	-4.07	27.32	-2005.31	-2346.09	3288.099	7110
12380	12.73	-3.82	27.36	-2005.67	-2346.90	3288.104	7110
12385	12.58	-4.03	27.37	-2005.54	-2346.21	3288.108	7110
12390	12.60	-4.06	27.36	-2005.76	-2346.16	3288.114	7110
12395	12.80	-4.06	27.35	-2006.14	-2346.57	3288.119	7110
12400	12.37	-3.91	27.36	-2006.16	-2346.51	3288.124	7110
12405	12.97	-4.07	27.35	-2005.84	-2346.70	3288.129	7110
12410	12.46	-4.05	27.37	-2006.06	-2347.42	3288.134	7110
12415	12.90	-3.95	27.36	-2006.37	-2347.30	3288.138	7110
12420	12.59	-4.05	27.38	-2006.11	-2346.72	3288.145	7110
12425	12.58	-4.00	27.35	-2006.32	-2346.78	3288.148	7110
12430	12.72	-4.01	27.35	-2005.83	-2347.15	3288.154	7110
12435	12.47	-4.10	27.34	-2006.21	-2347.33	3288.159	7110
12440	12.40	-4.01	27.36	-2006.61	-2347.60	3288.164	7110
12445	12.69	-3.97	27.32	-2007.09	-2347.20	3288.168	7110
12450	12.67	-4.15	27.36	-2006.64	-2346.92	3288.176	7110
12455	12.33	-4.14	27.34	-2007.13	-2347.73	3288.178	7110
12460	12.90	-3.97	27.33	-2007.35	-2348.21	3288.184	7110
12465	13.00	-3.95	27.33	-2007.18	-2347.70	3288.189	7110
12470	12.39	-4.13	27.37	-2006.76	-2347.70	3288.196	7110
12475	12.77	-3.96	27.34	-2007.23	-2347.91	3288.198	7110
12480	12.78	-4.10	27.35	-2006.26	-2347.13	3288.205	7110
12485	12.84	-3.92	27.36	-2006.61	-2347.76	3288.209	7110
12490	12.51	-4.04	27.38	-2006.79	-2347.12	3288.214	7110
12495	12.56	-4.05	27.35	-2007.29	-2347.81	3288.219	7110
12500	12.66	-3.92	27.34	-2006.96	-2347.22	3288.225	7110
12505	12.85	-3.99	27.34	-2006.41	-2346.90	3288.229	7110
12510	12.97	-3.93	27.38	-2006.86	-2346.83	3288.236	7110
12515	12.66	-4.03	27.38	-2006.62	-2347.49	3288.239	7110
12520	12.68	-4.13	27.34	-2007.33	-2347.79	3288.244	7110
12525	12.66	-3.85	27.31	-2007.77	-2348.48	3288.249	7110
12530	12.20	-3.84	27.37	-2007.00	-2347.40	3288.254	7110
12535	12.73	-4.04	27.34	-2006.60	-2347.21	3288.259	7110
12540	12.62	-4.11	27.33	-2007.29	-2348.00	3288.263	7110
12545	12.93	-4.05	27.34	-2007.73	-2348.44	3288.269	7110
12550	12.74	-3.91	27.30	-2007.93	-2348.54	3288.274	7110
12555	12.58	-3.86	27.31	-2007.38	-2348.44	3288.279	7110
12560	12.77	-3.96	27.34	-2006.84	-2347.36	3288.283	7110
12565	12.68	-3.93	27.34	-2006.91	-2346.93	3288.289	7110
12570	12.87	-4.02	27.34	-2006.30	-2346.86	3288.293	7110
12575	12.42	-3.95	27.36	-2006.13	-2347.30	3288.300	7110
12580	12.53	-4.02	27.37	-2006.39	-2346.91	3288.303	7110
12585	12.55	-4.05	27.34	-2006.91	-2346.67	3288.309	7110
12590	12.87	-4.08	27.36	-2006.91	-2347.06	3288.313	7110
12595	12.83	-3.92	27.33	-2007.17	-2347.14	3288.319	7110
12600	12.55	-3.98	27.34	-2006.76	-2347.96	3288.323	7110
12605	12.54	-3.71	27.37	-2006.38	-2346.70	3288.331	7110
12610	13.01	-4.04	27.35	-2005.84	-2346.81	3288.334	7110
12615	12.75	-4.02	27.31	-2006.42	-2346.49	3288.339	7110
12620	12.67	-3.96	27.34	-2006.61	-2346.48	3288.343	7110
12625	13.29	-3.99	27.29	-2006.33	-2347.08	3288.351	7110
12630	12.56	-3.96	27.35	-2005.77	-2346.96	3288.354	7110
12635	12.64	-3.97	27.32	-2005.68	-2346.17	3288.359	7110
12640	13.32	-4.08	27.33	-2005.26	-2347.44	3288.366	7110
12645	12.47	-3.94	27.38	-2005.46	-2347.05	3288.369	7110
12650	12.93	-4.04	27.34	-2005.93	-2346.65	3288.374	7110
12655	12.83	-3.97	27.32	-2006.51	-2346.41	3288.379	7110
12660	12.84	-4.00	27.32	-2006.67	-2347.15	3288.384	7110
12665	12.31	-4.11	27.36	-2006.15	-2347.52	3288.389	7110
12670	12.77	-3.97	27.32	-2006.60	-2347.41	3288.394	7110
12675	12.72	-3.95	27.34	-2006.48	-2346.87	3288.400	7110
12680	12.87	-3.93	27.33	-2006.44	-2347.50	3288.405	7110
12685	12.48	-3.89	27.36	-2006.10	-2347.02	3288.409	7110
12690	12.52	-3.96	27.35	-2005.55	-2346.25	3288.414	7110
12695	12.52	-3.91	27.35	-2005.92	-2345.59	3288.419	7110
12700	12.52	-4.02	27.35	-2005.65	-2346.34	3288.424	7110
12705	12.58	-3.97	27.35	-2005.49	-2346.35	3288.428	7110
12710	12.78	-3.87	27.37	-2005.31	-2346.18	3288.434	7110
12715	12.77	-4.02	27.40	-2004.51	-2345.49	3288.439	7110
12720	12.56	-4.07	27.40	-2004.82	-2345.89	3288.445	7110
12725	12.78	-4.05	27.38	-2005.20	-2346.00	3288.448	7110
12730	12.79	-4.00	27.34	-2005.75	-2346.55	3288.454	7110
12735	12.44	-3.97	27.37	-2005.62	-2346.38	3288.458	7110
12740	12.92	-3.93	27.37	-2005.17	-2346.14	3288.464	7110
12745	12.55	-3.97	27.38	-2005.17	-2346.34	3288.468	7110
12750	12.40	-3.86	27.40	-2005.21	-2345.85	3288.475	7110
12755	13.03	-3.99	27.37	-2004.37	-2345.49	3288.478	7110
12760	12.75	-3.97	27.40	-2003.98	-2345.29	3288.484	7110
12765	12.77	-3.99	27.40	-2003.77	-2345.03	3288.489	7110
12770	12.74	-4.06	27.42	-2003.40	-2344.27	3288.496	7110
12775	12.75	-4.15	27.39	-2003.90	-2344.74	3288.499	7110
12780	12.55	-4.03	27.38	-2004.69	-2346.00	3288.504	7110
12785	12.58	-4.02	27.38	-2004.95	-2346.43	3288.509	7110
12790	12.39	-3.97	27.41	-2005.41	-2346.15	3288.514	7110
12795	12.28	-4.05	27.37	-2005.20	-2346.49	3288.519	7110
12800	12.89	-3.95	27.34	-2005.68	-2346.34	3288.524	7110
12805	12.83	-3.88	27.35	-2005.66	-2346.11	3288.529	7110
12810	13.03	-4.07	27.33	-2005.07	-2345.72	3288.536	7110
12815	12.92	-3.94	27.36	-2004.56	-2345.20	3288.539	7110
12820	12.48	-4.01	27.39	-2004.65	-2345.29	3288.544	7110
12825	12.81	-3.93	27.40	-2004.80	-2345.64	3288.549	7110
12830	12.52	-4.08	27.39	-2005.17	-2345.29	3288.554	7110
12835	12.61	-4.09	27.36	-2006.02	-2345.94	3288.559	7110
12840	12.73	-3.95	27.36	-2006.17	-2346.15	3288.564	7110
12845	12.96	-4.03	27.33	-2006.28	-2346.59	3288.569	7110
12850	12.46	-3.97	27.34	-2006.23	-2346.37	3288.573	7110
12855	12.76	-3.94	27.32	-2006.06	-2346.40	3288.579	7110
12860	12.70	-4.01	27.35	-2005.86	-2345.83	3288.584	7110
12865	12.48	-3.89	27.34	-2006.03	-2345.72	3288.589	7110
12870	12.80	-4.10	27.33	-2005.97	-2346.00	3288.594	7110
12875	12.67	-3.95	27.34	-2005.29	-2345.86	3288.599	7110
12880	12.62	-4.11	27.31	-2005.30	-2345.76	3288.603	7110
12885	12.76	-4.07	27.29	-2006.22	-2346.36	3288.608	7110
12890	12.03	-4.15	27.40	-2006.58	-2346.74	3288.613	7110
12895	12.55	-3.88	27.30	-2007.25	-2347.87	3288.621	7110
12900	12.81	-3.97	27.33	-2007.01	-2347.93	3288.624	7110
12905	12.37	-3.93	27.35	-2006.98	-2347.44	3288.629	7110
12910	12.79	-4.05	27.36	-2007.13	-2347.17	3288.633	7110
12915	13.00	-4.07	27.30	-2007.37	-2348.27	3288.641	7110
12920	12.92	-3.98	27.31	-2007.25	-2348.36	3288.644	7110
12925	12.86	-3.81	27.32	-2007.31	-2347.61	3288.649	7110
12930	12.81	-3.92	27.35	-2006.81	-2346.52	3288.654	7110
12935	12.46	-4.17	27.33	-2006.96	-2346.09	3288.659	7110
12940	12.56	-3.76	27.33	-2007.11	-2345.95	3288.664	7110
12945	12.73	-4.07	27.39	-2006.47	-2345.86	3288.670	7110
12950	12.49	-3.86	27.37	-2006.30	-2345.51	3288.674	7110
12955	12.78	-3.95	27.40	-2005.26	-2345.03	3288.679	7110
12960	13.08	-4.06	27.32	-2005.36	-2344.62	3288.684	7110
12965	12.91	-4.00	27.38	-2005.13	-2344.39	3288.689	7110
12970	12.74	-4.16	27.38	-2005.16	-2343.61	3288.694	7110
12975	12.60	-4.14	27.32	-2006.44	-2345.38	3288.699	7110
12980	12.29	-3.86	27.34	-2007.18	-2347.13	3288.704	7110
12985	12.45	-3.97	27.33	-2006.41	-2347.45	3288.709	7110
12990	12.59	-4.02	27.34	-2006.91	-2347.17	3288.714	7110
12995	12.90	-4.05	27.35	-2006.82	-2346.99	3288.719	7110
13000	12.70	-4.05	27.33	-2007.11	-2347.11	3288.724	7110
13005	12.70	-4.09	27.35	-2007.45	-2347.61	3288.729	7110
13010	13.01	-3.96	27.33	-2008.29	-2348.46	3288.734	7110
13015	12.91	-3.93	27.32	-2008.21	-2348.43	3288.739	7110
13020	12.50	-4.06	27.37	-2007.10	-2347.68	3288.745	7110
13025	12.55	-3.83	27.39	-2006.70	-2347.12	3288.749	7110
13030	12.82	-3.90	27.36	-2006.18	-2346.41	3288.754	7110
13035	12.74	-3.93	27.35	-2006.50	-2346.08	3288.758	7110
13040	12.84	-4.02	27.36	-2005.08	-2345.05	3288.765	7110
13045	12.56	-4.21	27.36	-2005.55	-2345.83	3288.768	7110
13050	12.59	-4.04	27.37	-2006.20	-2347.04	3288.773	7110
13055	12.74	-3.93	27.34	-2006.40	-2347.62	3288.779	7110
13060	12.59	-3.80	27.38	-2006.29	-2346.78	3288.784	7110
13065	12.58	-3.98	27.36	-2005.68	-2346.45	3288.788	7110
13070	12.72	-4.48	27.29	-2005.63	-2345.92	3288.796	7110
13075	12.54	-4.11	27.33	-2006.55	-2346.54	3288.799	7110
13080	12.65	-3.88	27.32	-2007.19	-2347.41	3288.804	7110
13085	12.68	-3.94	27.35	-2006.59	-2346.77	3288.809	7110
13090	12.62	-4.13	27.35	-2006.37	-2346.91	3288.814	7110
13095	12.75	-3.98	27.35	-2006.27	-2347.63	3288.819	7110
13100	13.50	-3.81	27.31	-2006.59	-2346.52	3288.826	7110
13105	12.68	-3.96	27.36	-2006.24	-2346.30	3288.829	7110
13110	12.70	-3.99	27.37	-2005.88	-2346.12	3288.834	7110
13115	12.24	-4.18	27.40	-2005.76	-2346.27	3288.839	7110
13120	12.46	-3.77	27.37	-2007.88	-2347.85	3288.846	7110
13125	12.59	-3.81	27.34	-2007.41	-2347.72	3288.849	7110
13130	12.88	-3.93	27.31	-2006.85	-2347.15	3288.854	7110
13135	12.92	-3.96	27.29	-2006.94	-2347.18	3288.859	7110
13140	12.66	-3.85	27.33	-2006.80	-2346.85	3288.865	7110
13145	12.69	-4.06	27.37	-2005.64	-2346.33	3288.870	7110
13150	12.78	-4.04	27.34	-2006.40	-2346.38	3288.874	7110
13155	12.64	-4.05	27.35	-2005.98	-2346.10	3288.879	7110
13160	12.50	-3.95	27.36	-2006.55	-2346.23	3288.884	7110
13165	12.61	-3.98	27.34	-2006.54	-2346.66	3288.889	7110
13170	12.73	-4.14	27.32	-2006.88	-2347.17	3288.893	7110
13175	12.62	-4.05	27.34	-2006.72	-2346.30	3288.900	7110
13180	12.92	-3.96	27.31	-2006.73	-2346.42	3288.904	7110
13185	12.53	-4.04	27.38	-2006.95	-2346.80	3288.909	7110
13190	13.03	-3.83	27.30	-2007.10	-2346.59	3288.913	7110
13195	12.75	-3.89	27.38	-2006.08	-2346.16	3288.919	7110
13200	12.88	-4.04	27.36	-2006.08	-2346.06	3288.924	7110
13205	12.56	-4.10	27.35	-2005.37	-2345.58	3288.930	7110
13210	13.15	-3.98	27.34	-2005.52	-2345.42	3288.933	7110
13215	12.55	-4.01	27.37	-2005.59	-2346.01	3288.938	7110
13220	12.40	-3.99	27.37	-2006.01	-2345.16	3288.944	7110
13225	12.30	-3.94	27.36	-2005.73	-2345.90	3288.950	7110
13230	12.80	-3.97	27.35	-2005.36	-2346.08	3288.954	7110
13235	12.78	-4.03	27.34	-2005.26	-2345.45	3288.959	7110
13240	12.77	-4.06	27.35	-2005.60	-2345.40	3288.964	7110
13245	12.56	-4.07	27.38	-2005.53	-2346.08	3288.969	7110
13250	12.82	-3.89	27.34	-2006.22	-2346.13	3288.974	7110
13255	12.33	-3.77	27.35	-2006.24	-2346.87	3288.980	7110
13260	12.41	-3.99	27.35	-2005.45	-2346.30	3288.983	7110
13265	12.59	-4.04	27.33	-2006.11	-2346.04	3288.990	7110
13270	12.80	-3.95	27.32	-2006.26	-2346.03	3288.994	7110
13275	12.77	-4.01	27.31	-2005.91	-2346.46	3288.999	7110
13280	12.64	-4.01	27.35	-2005.99	-2345.90	3289.004	7110
13285	12.42	-3.87	27.36	-2005.96	-2346.09	3289.009	7110
13290	12.41	-4.00	27.38	-2005.80	-2345.91	3289.014	7110
13295	12.56	-4.17	27.38	-2005.76	-2345.93	3289.019	7110
13300	13.10	-3.95	27.33	-2006.65	-2346.68	3289.025	7110
13305	12.46	-4.00	27.36	-2006.22	-2346.51	3289.029	7110
13310	12.45	-4.00	27.38	-2006.25	-2346.77	3289.034	7110
13315	12.90	-4.04	27.32	-2006.45	-2346.97	3289.039	7110
13320	12.25	-3.92	27.36	-2006.18	-2346.91	3289.045	7110
13325	12.85	-3.89	27.34	-2005.76	-2346.72	3289.049	7110
13330	12.92	-4.10	27.29	-2005.89	-2346.02	3289.053	7110
13335	12.37	-4.10	27.36	-2005.92	-2346.50	3289.059	7110
13340	12.56	-4.07	27.33	-2006.64	-2347.09	3289.064	7110
13345	12.84	-3.92	27.32	-2006.57	-2347.57	3289.068	7110
13350	12.46	-3.98	27.37	-2006.86	-2347.79	3289.074	7110
13355	12.71	-3.82	27.32	-2006.99	-2347.86	3289.078	7110
13360	12.76	-3.90	27.34	-2007.11	-2347.07	3289.084	7110
13365	12.65	-4.02	27.34	-2006.95	-2346.69	3289.088	7110
13370	12.95	-4.11	27.36	-2006.28	-2346.52	3289.096	7110
13375	12.41	-4.07	27.37	-2006.32	-2346.93	3289.098	7110
13380	12.66	-3.89	27.35	-2006.66	-2346.89	3289.104	7110
13385	12.97	-3.96	27.35	-2005.87	-2346.55	3289.108	7110
13390	12.46	-3.92	27.32	-2006.19	-2346.77	3289.116	7110
13395	12.76	-4.01	27.31	-2006.37	-2346.17	3289.119	7110
13400	12.69	-3.93	27.32	-2006.49	-2346.60	3289.124	7110
13405	12.48	-4.03	27.35	-2006.24	-2346.53	3289.129	7110
13410	12.88	-3.70	27.40	-2005.53	-2346.27	3289.136	7110
13415	12.58	-3.97	27.37	-2006.35	-2346.97	3289.139	7110
13420	12.59	-4.01	27.35	-2006.17	-2346.40	3289.144	7110
13425	12.72	-3.92	27.35	-2005.92	-2345.72	3289.148	7110
13430	12.58	-3.94	27.37	-2005.58	-2346.22	3289.155	7110
13435	12.50	-4.09	27.37	-2005.43	-2346.09	3289.159	7110
13440	12.79	-3.98	27.37	-2006.45	-2346.23	3289.164	7110
13445	13.12	-4.00	27.32	-2006.42	-2346.58	3289.170	7110
13450	12.69	-4.03	27.35	-2006.92	-2346.15	3289.174	7110
13455	12.70	-4.03	27.37	-2007.07	-2346.67	3289.179	7110
13460	12.38	-3.96	27.38	-2007.22	-2346.79	3289.184	7110
13465	12.57	-3.89	27.38	-2006.77	-2346.36	3289.189	7110
13470	12.80	-4.10	27.38	-2005.98	-2346.67	3289.194	7110
13475	12.68	-3.95	27.37	-2006.07	-2346.56	3289.199	7110
13480	12.82	-4.09	27.36	-2005.95	-2346.83	3289.204	7110
13485	12.55	-3.98	27.36	-2006.57	-2347.01	3289.209	7110
13490	12.71	-3.97	27.35	-2006.72	-2346.76	3289.213	7110
13495	12.57	-3.87	27.37	-2006.75	-2346.95	3289.220	7110
13500	12.83	-3.91	27.36	-2005.92	-2346.54	3289.223	7110
13505	12.73	-4.01	27.35	-2006.37	-2346.41	3289.229	7110
13510	12.87	-3.91	27.31	-2006.53	-2346.20	3289.233	7110
13515	12.47	-3.97	27.33	-2005.73	-2345.57	3289.240	7110
13520	12.40	-4.09	27.38	-2005.80	-2346.39	3289.243	7110
13525	12.55	-4.09	27.34	-2006.32	-2346.73	3289.249	7110
13530	12.49	-3.87	27.36	-2007.15	-2347.30	3289.253	7110
13535	12.49	-4.11	27.38	-2006.62	-2346.97	3289.260	7110
13540	12.78	-3.97	27.36	-2006.89	-2347.32	3289.264	7110
13545	12.41	-4.01	27.41	-2006.75	-2347.65	3289.270	7110
13550	12.63	-4.01	27.38	-2006.53	-2347.49	3289.273	7110
13555	12.98	-3.93	27.32	-2006.60	-2346.94	3289.280	7110
13560	12.39	-3.96	27.39	-2006.31	-2346.41	3289.284	7110
13565	12.30	-4.08	27.35	-2007.34	-2344.50	3289.291	7110
13570	12.82	-4.00	27.33	-2006.67	-2346.21	3289.294	7110
13575	12.65	-3.97	27.35	-2006.38	-2346.65	3289.299	7110
13580	12.72	-3.94	27.35	-2006.30	-2345.77	3289.303	7110
13585	12.66	-4.04	27.40	-2005.83	-2345.87	3289.309	7110
13590	12.58	-4.00	27.36	-2005.82	-2345.93	3289.314	7110
13595	12.65	-4.04	27.36	-2006.04	-2346.21	3289.319	7110
13600	12.80	-3.91	27.34	-2006.61	-2346.29	3289.323	7110
13605	12.92	-3.94	27.33	-2006.55	-2346.21	3289.329	7110
13610	12.72	-3.93	27.35	-2006.20	-2346.47	3289.334	7110
13615	12.80	-4.09	27.31	-2006.20	-2346.10	3289.339	7110
13620	12.88	-3.96	27.33	-2006.31	-2346.46	3289.344	7110
13625	12.87	-4.02	27.34	-2005.84	-2346.27	3289.349	7110
13630	12.66	-4.14	27.36	-2006.29	-2346.77	3289.354	7110
13635	12.24	-4.02	27.35	-2006.72	-2347.37	3289.358	7110
13640	12.53	-3.96	27.35	-2006.42	-2346.91	3289.364	7110
13645	12.92	-3.99	27.33	-2006.64	-2346.54	3289.369	7110
13650	12.61	-4.18	27.30	-2006.70	-2347.21	3289.376	7110
13655	12.34	-4.00	27.35	-2006.80	-2347.41	3289.378	7110
13660	12.58	-4.00	27.36	-2006.87	-2347.63	3289.384	7110
13665	12.47	-3.93	27.33	-2007.04	-2346.67	3289.388	7110
13670	12.64	-4.09	27.34	-2007.23	-2346.78	3289.394	7110
13675	12.76	-3.86	27.35	-2006.82	-2347.38	3289.398	7110
13680	12.56	-3.96	27.36	-2006.33	-2346.93	3289.404	7110
13685	12.60	-3.93	27.36	-2006.10	-2346.87	3289.409	7110
13690	12.91	-3.98	27.35	-2005.78	-2346.25	3289.416	7110
13695	12.75	-4.05	27.35	-2006.03	-2346.36	3289.419	7110
13700	12.42	-4.17	27.35	-2006.37	-2346.82	3289.424	7110
13705	12.94	-3.93	27.31	-2007.60	-2347.55	3289.428	7110
13710	12.58	-4.07	27.35	-2007.05	-2346.95	3289.434	7110
13715	12.68	-4.02	27.36	-2006.88	-2347.53	3289.439	7110
13720	13.94	-4.13	27.18	-2007.05	-2347.37	3289.446	7110
13725	12.90	-4.03	27.34	-2007.30	-2346.63	3289.448	7110
13730	12.96	-3.94	27.33	-2006.84	-2346.81	3289.454	7110
13735	12.73	-3.91	27.34	-2006.49	-2346.99	3289.459	7110
13740	12.84	-3.95	27.33	-2006.72	-2346.65	3289.464	7110
13745	12.69	-3.93	27.32	-2006.65	-2345.99	3289.469	7110
13750	12.54	-4.06	27.31	-2005.98	-2346.06	3289.474	7110
13755	12.57	-4.06	27.33	-2006.49	-2346.78	3289.479	7110
13760	12.60	-3.91	27.34	-2006.54	-2346.88	3289.484	7110
13765	12.70	-3.80	27.37	-2006.10	-2346.42	3289.489	7110
13770	12.56	-3.88	27.34	-2005.16	-2346.48	3289.494	7110
13775	12.59	-4.06	27.34	-2005.46	-2346.17	3289.499	7110
13780	13.04	-4.05	27.33	-2006.15	-2346.17	3289.504	7110
13785	12.63	-3.98	27.32	-2006.13	-2346.40	3289.509	7110
13790	12.72	-3.97	27.33	-2005.98	-2346.07	3289.513	7110
13795	12.37	-3.90	27.34	-2005.67	-2345.92	3289.520	7110
13800	12.56	-4.17	27.38	-2005.56	-2345.91	3289.524	7110
13805	12.59	-4.02	27.36	-2006.08	-2346.54	3289.529	7110
13810	12.81	-4.03	27.32	-2006.59	-2346.83	3289.533	7110
13815	12.34	-4.03	27.35	-2006.81	-2347.36	3289.540	7110
13820	12.22	-3.89	27.35	-2007.35	-2347.25	3289.544	7110
13825	12.65	-4.03	27.33	-2006.98	-2346.99	3289.549	7110
13830	12.27	-4.16	27.33	-2006.97	-2347.36	3289.553	7110
13835	12.44	-3.95	27.34	-2007.35	-2347.35	3289.559	7110
13840	12.62	-4.00	27.34	-2007.57	-2347.22	3289.563	7110
13845	12.88	-3.98	27.33	-2007.33	-2347.21	3289.569	7110
13850	12.54	-3.97	27.34	-2007.17	-2347.28	3289.573	7110
13855	12.41	-3.92	27.40	-2006.76	-2346.42	3289.580	7110
13860	12.97	-3.98	27.34	-2006.44	-2346.05	3289.584	7110
13865	12.42	-4.11	27.37	-2006.71	-2346.87	3289.589	7110
[truncated: 43,494 more rows]
