# Supplementary material for: Structural characterization of the saxitoxin-targeting APTSTX1 aptamer using optical tweezers and molecular dynamics simulations
Source: PLoS One. 2019 Nov 7;14(11):e0222468. doi: 10.1371/journal.pone.0222468 (PMC6837747; doi:10.1371/journal.pone.0222468)
Supplement: S2 File — Data repository, aptamer under magnesium. (ZIP) [file pone.0222468.s006.zip › Mg/Mg/September/290915/1gcont4COM.txt]

Instrument name = Christians toy
*****Calibration values *****
TrapA Temperature Fudge	-0.400000
TrapB Temperature Fudge	-1.550000
TrapA Force Sensitivity	0.025700	0.026000	0.032000
TrapB Force Sensitivity	0.026200	0.027400	0.032000
TrapA Lever Sensitivity	15000.000000	14500.000000	0.000000
TrapB Lever Sensitivity	15200.000000	14500.000000	0.000000
Motor Threshold	20	20	20
*****Initial Preference Settings*****
ForceRateDiv	1
ForceGain	32
PosRateDivA	3
PosRateDivB	3
PositionGainA	32
PositionGainB	32
GotoSpeedX	9
GotoSpeedY	9
GotoSpeedZ	4
MaxDataFileSize	10000000
HopDistance	2
*CycleCount/n____	1
*A_PsdX__________	0
*A_PsdY__________	0
*A_PsdSum________	0
*A_Iris__________	0
*A_LeverX________	0
*A_LeverY________	0
*A_LeverSum______	0
*B_PsdX__________	0
*B_PsdY__________	0
*B_PsdSum________	0
*B_Iris__________	0
*B_LeverX________	0
*B_LeverY________	0
*B_LeverSum______	0
*A_Temperature___	0
*B_Temperature___	0
*X_force_________	1
*Y_force_________	1
*Z_force_________	1
*Tension_________	0
*A_dist-X________	0
*A_dist-Y________	1
*B_dist-X________	0
*B_dist-Y________	1
*Motor_X_________	0
*Motor_Y_________	0
*Motor_Z_________	0
*MotorVel_X______	0
*MotorVel_Y______	0
*MotorVel_Z______	0
*A_trapPIC_Err___	0
*B_trapPIC_Err___	0
*comPIC_Err______	0
*A_CycleCount____	0
*B_CycleCount____	0
*Motor_CycleCount	0
*time(sec)_______	1
*Status__________	1
*Null____________	0
samples/line_HI	400
samples/line_LO	20
goto0	8388608	8388608	8388608
goto1	8387389	8384692	8389074
goto2	8419563	8410568	8388131
goto3	8422830	8353240	8389507
goto4	8422772	8353948	8399333
goto5	8388608	8388608	8388608
goto6	8388608	8388608	8388608
goto7	8388608	8388608	8388608
goto8	8388608	8388608	8388608
goto9	8388608	8388608	8388608
yourXYZint	123	456	789
MaxForceP1	25.000000
MinForceP1	2.000000
PullRateP1	100.000000
refoldTime1	0.000000
unfoldTime1	0.000000
MaxForceP2	75.000000
MinForceP2	2.000000
PullRateP2	1000.000000
refoldTime2	0.000000
unfoldTime2	0.000000
MaxForceP3	10.000000
MinForceP3	-10.000000
PullRateP3	1.000000
refoldTime3	2.000000
unfoldTime3	2.000000
constForce1	5.000000
constForce2	6.000000
yourFloat	1.234000
yourXYZfloat	1.000000	2.000000	3.000000
*****End Initial Preference Settings*****

Zero-Force Offsets (pN)  16.133379	-4.768074	-51.728146
0	trapA_Empty_PSD_Sum = 0
        trapB_Empty_PSD_Sum = 0
        trapA_Empty_Iris = 0
        trapB_Empty_Iris = 0
        trapA_Full_PSD_Sum = 18067
        trapB_Full_PSD_Sum = 18896
        trapA_Full_Iris = 16275
        trapB_Full_Iris = 17895
2600	tempA = 21.860	tempB = 22.208
4235	Start Constant-Force1 = 4.000000
12650	tempA = 21.850	tempB = 22.201
22655	tempA = 21.859	tempB = 22.212
32720	tempA = 21.859	tempB = 22.200
42770	tempA = 21.865	tempB = 22.198
52780	tempA = 21.852	tempB = 22.202
62825	tempA = 21.841	tempB = 22.210
72830	tempA = 21.857	tempB = 22.214
82895	tempA = 21.857	tempB = 22.197
92940	tempA = 21.868	tempB = 22.205
102955	tempA = 21.856	tempB = 22.222
113015	tempA = 21.854	tempB = 22.216
123030	tempA = 21.856	tempB = 22.219
133095	tempA = 21.858	tempB = 22.221
143160	tempA = 21.859	tempB = 22.225
153165	tempA = 21.866	tempB = 22.210
163220	tempA = 21.859	tempB = 22.218
173265	tempA = 21.872	tempB = 22.231
183300	tempA = 21.860	tempB = 22.225
193355	tempA = 21.879	tempB = 22.230
203355	tempA = 21.863	tempB = 22.226
213415	tempA = 21.865	tempB = 22.239
223460	tempA = 21.878	tempB = 22.233
231305	Stop All Protocols, go to manual mode
232490	End Write
