# Supplementary material for: Structural characterization of the saxitoxin-targeting APTSTX1 aptamer using optical tweezers and molecular dynamics simulations
Source: PLoS One. 2019 Nov 7;14(11):e0222468. doi: 10.1371/journal.pone.0222468 (PMC6837747; doi:10.1371/journal.pone.0222468)
Supplement: S2 File — Data repository, aptamer under magnesium. (ZIP) [file pone.0222468.s006.zip › Mg/Mg/September/290915/1hA.txt]

#Begin Write:
CycleCount/n	X_force	Y_force	Z_force	A_dist-Y	B_dist-Y	time(sec)	Status
0	-0.58	-8.93	0.71	-426.41	-1520.42	205.066	1031
5	0.17	-9.13	0.93	-426.73	-1520.11	205.071	1031
10	-0.12	-8.86	0.53	-426.70	-1520.77	205.075	1031
15	-0.04	-9.05	0.64	-425.55	-1519.55	205.081	1031
20	0.38	-9.23	0.78	-425.45	-1519.55	205.085	1031
25	-0.48	-9.15	0.78	-425.70	-1518.70	205.091	1031
30	0.25	-9.24	0.76	-425.36	-1518.03	205.095	1031
35	-0.01	-9.12	0.75	-425.97	-1519.01	205.101	1031
40	0.36	-9.25	0.77	-425.62	-1518.46	205.105	1031
45	-0.02	-9.10	0.61	-425.71	-1517.21	205.111	1031
50	-0.55	-9.15	0.75	-425.22	-1518.47	205.115	1031
55	-0.56	-9.15	0.72	-425.56	-1518.89	205.121	1031
60	0.22	-9.33	0.83	-425.31	-1518.79	205.125	1031
65	0.47	-9.27	0.74	-425.25	-1517.72	205.130	1031
70	0.02	-9.29	0.88	-425.03	-1517.33	205.135	1031
75	0.11	-9.20	0.70	-425.37	-1516.10	205.140	1031
80	0.14	-9.33	0.82	-425.49	-1515.55	205.145	1031
85	0.10	-9.26	0.77	-425.41	-1518.02	205.150	1031
90	0.12	-9.39	0.84	-425.22	-1517.39	205.155	1031
95	0.17	-9.41	0.86	-425.05	-1515.56	205.160	1031
100	0.10	-9.31	0.75	-425.12	-1514.11	205.165	1031
105	0.02	-9.17	0.61	-425.27	-1514.60	205.170	1031
110	0.04	-9.33	0.84	-425.18	-1515.76	205.175	1031
115	0.07	-9.26	0.75	-425.16	-1517.57	205.180	1031
120	0.58	-9.44	0.82	-425.20	-1517.97	205.186	1031
125	-0.02	-9.36	0.81	-424.97	-1517.25	205.190	1031
130	0.18	-9.41	0.75	-425.03	-1518.85	205.196	1031
135	0.46	-9.37	0.68	-425.05	-1518.66	205.200	1031
140	0.14	-9.33	0.76	-425.24	-1518.46	205.206	1031
145	0.03	-9.37	0.89	-425.28	-1519.05	205.210	1031
150	0.37	-9.49	0.93	-425.04	-1518.42	205.216	1031
155	0.01	-9.34	0.76	-425.35	-1517.99	205.220	1031
160	0.07	-9.28	0.66	-425.11	-1517.13	205.226	1031
165	0.26	-9.37	0.80	-425.27	-1516.83	205.230	1031
170	0.22	-9.25	0.67	-425.32	-1517.50	205.236	1031
175	0.25	-9.40	0.78	-425.45	-1517.59	205.240	1031
180	0.43	-9.37	0.66	-425.27	-1517.14	205.246	1031
185	0.18	-9.45	0.93	-425.29	-1518.27	205.250	1031
190	0.01	-9.32	0.78	-425.25	-1518.14	205.256	1031
195	0.20	-9.36	0.80	-425.25	-1514.93	205.260	1031
200	-0.15	-9.40	0.84	-425.44	-1515.24	205.266	1031
205	1.10	-9.37	0.74	-425.33	-1516.12	205.273	1031
210	0.16	-9.39	0.72	-425.02	-1515.71	205.275	1031
215	-0.15	-9.25	0.63	-425.16	-1515.11	205.281	1031
220	-0.32	-9.16	0.64	-424.67	-1514.68	205.286	1031
225	-0.27	-9.23	0.73	-425.19	-1514.28	205.290	1031
230	0.13	-9.20	0.65	-425.18	-1515.96	205.295	1031
235	-0.14	-9.40	0.73	-425.09	-1515.13	205.300	1031
240	0.08	-9.42	0.83	-425.33	-1516.28	205.305	1031
245	-0.16	-9.43	0.92	-424.86	-1515.37	205.310	1031
250	-0.29	-9.22	0.77	-424.91	-1515.69	205.315	1031
255	-0.18	-9.21	0.71	-424.97	-1514.08	205.321	1031
260	-0.15	-9.36	0.92	-425.21	-1513.71	205.325	1031
265	-0.19	-9.38	0.90	-425.19	-1515.06	205.330	1031
270	0.15	-9.48	0.89	-424.94	-1516.44	205.335	1031
275	0.19	-9.44	0.94	-424.95	-1515.18	205.340	1031
280	0.18	-9.50	0.92	-424.77	-1515.55	205.345	1031
285	-0.13	-9.52	1.00	-424.96	-1515.99	205.351	1031
290	0.05	-9.40	0.86	-425.20	-1515.96	205.355	1031
295	-0.19	-9.46	0.98	-424.69	-1515.72	205.361	1031
300	0.01	-9.46	0.89	-424.86	-1516.53	205.365	1031
305	0.04	-9.42	0.84	-424.77	-1517.97	205.371	1031
310	0.04	-9.44	0.87	-424.86	-1515.66	205.375	1031
315	0.18	-9.42	0.88	-425.13	-1517.10	205.381	1031
320	0.34	-9.51	0.84	-424.99	-1516.92	205.385	1031
325	-0.32	-9.34	0.77	-425.11	-1516.85	205.391	1031
330	0.09	-9.45	0.78	-424.71	-1516.41	205.395	1031
335	0.10	-9.41	0.80	-424.94	-1516.42	205.401	1031
340	0.06	-9.32	0.71	-424.93	-1517.74	205.405	1031
345	-0.05	-9.42	0.76	-424.90	-1517.70	205.411	1031
350	-0.33	-9.37	0.77	-424.86	-1517.25	205.415	1031
355	-0.30	-10.31	0.82	-418.30	-1508.66	205.421	1031
360	0.06	-11.99	1.01	-409.93	-1501.27	205.425	1031
365	-0.34	-11.98	1.12	-408.48	-1501.70	205.433	1031
370	-0.09	-11.89	0.94	-409.18	-1500.91	205.435	1031
375	-0.48	-11.99	1.11	-409.30	-1500.40	205.440	1031
380	0.27	-12.02	0.92	-409.75	-1502.36	205.445	1031
385	0.19	-12.16	1.01	-408.40	-1501.20	205.450	1031
390	-0.08	-12.92	1.05	-398.55	-1500.05	205.457	1031
395	0.36	-13.09	1.12	-398.30	-1499.99	205.460	1031
400	-0.05	-13.03	1.09	-397.91	-1500.05	205.465	1031
405	0.03	-13.30	1.31	-398.11	-1498.58	205.470	1031
410	-0.42	-13.35	1.05	-396.32	-1497.38	205.477	1031
415	-0.25	-13.43	1.06	-396.22	-1496.41	205.480	1031
420	0.02	-13.82	1.19	-396.34	-1496.28	205.487	1030
425	0.12	-13.62	1.04	-395.86	-1494.71	205.490	1030
430	0.19	-13.43	1.04	-397.14	-1494.88	205.496	1030
435	0.09	-13.61	1.28	-397.36	-1493.51	205.500	1030
440	-0.25	-13.30	0.85	-398.40	-1496.21	205.508	1030
445	-0.11	-13.30	0.96	-398.20	-1494.35	205.510	1030
450	-0.30	-13.41	1.16	-398.12	-1493.75	205.516	1030
455	0.03	-13.51	1.19	-398.30	-1490.97	205.520	1030
460	-0.46	-13.37	1.24	-399.24	-1491.82	205.526	1030
465	-0.42	-13.24	1.28	-399.91	-1495.13	205.530	1030
470	-0.01	-13.25	1.19	-400.08	-1496.76	205.536	1030
475	-0.24	-13.15	1.24	-400.63	-1495.51	205.540	1030
480	-0.67	-13.01	1.01	-400.49	-1493.66	205.545	1030
485	-0.39	-13.16	1.19	-400.49	-1493.89	205.551	1030
490	-0.14	-13.01	1.06	-400.62	-1493.29	205.555	1030
495	-0.48	-12.93	0.89	-400.56	-1493.14	205.560	1030
500	-0.14	-12.98	0.97	-401.10	-1492.00	205.565	1030
505	-0.76	-12.82	1.05	-402.82	-1493.17	205.572	1030
510	-0.36	-12.83	1.01	-402.61	-1494.43	205.575	1030
515	-0.02	-12.82	0.91	-402.84	-1495.63	205.580	1030
520	-0.00	-12.89	1.01	-402.68	-1494.90	205.585	1030
525	-0.09	-12.62	0.93	-404.29	-1495.00	205.592	1030
530	-0.63	-12.53	0.83	-404.15	-1496.48	205.595	1030
535	0.13	-12.64	1.01	-404.09	-1496.15	205.601	1030
540	0.34	-12.65	0.96	-404.05	-1495.19	205.605	1030
545	-0.22	-12.40	0.68	-405.25	-1495.57	205.611	1030
550	-0.00	-12.36	0.71	-405.54	-1496.94	205.615	1030
555	0.66	-12.49	0.55	-405.33	-1496.92	205.623	1030
560	-0.07	-12.26	0.72	-405.51	-1496.59	205.625	1030
565	0.16	-12.41	1.01	-405.71	-1496.70	205.631	1030
570	-0.09	-12.35	0.85	-405.74	-1494.38	205.635	1030
575	-0.00	-12.03	0.82	-406.87	-1497.62	205.641	1030
580	-0.03	-11.89	0.89	-407.66	-1500.23	205.645	1030
585	0.04	-11.99	0.76	-408.01	-1501.73	205.651	1030
590	0.00	-11.92	0.77	-407.84	-1502.30	205.656	1030
595	-0.42	-11.91	1.05	-407.50	-1502.53	205.660	1030
600	-0.16	-11.73	0.91	-409.35	-1502.60	205.665	1030
605	-0.21	-11.76	0.97	-409.39	-1502.86	205.670	1030
610	-0.11	-11.62	0.77	-410.04	-1502.41	205.676	1030
615	-0.09	-11.63	0.89	-410.06	-1502.66	205.680	1030
620	0.06	-11.66	0.67	-409.92	-1501.70	205.685	1030
625	0.34	-11.82	0.99	-410.13	-1500.08	205.690	1030
630	-0.02	-11.50	0.98	-411.53	-1501.05	205.695	1030
635	0.06	-11.52	0.97	-411.07	-1502.45	205.700	1030
640	0.56	-11.48	0.63	-411.50	-1501.12	205.707	1030
645	0.67	-11.60	0.82	-411.12	-1503.14	205.710	1030
650	0.47	-11.63	0.91	-411.00	-1503.65	205.715	1030
655	0.06	-11.53	0.91	-411.38	-1504.24	205.720	1030
660	0.08	-11.18	0.94	-413.67	-1503.77	205.727	1030
665	-0.01	-11.01	0.84	-414.01	-1503.39	205.730	1030
670	0.63	-11.10	0.70	-414.02	-1504.21	205.736	1030
675	0.29	-11.12	0.89	-413.90	-1508.22	205.740	1030
680	-0.33	-10.75	0.61	-414.66	-1506.63	205.746	1030
685	-0.12	-10.77	0.70	-415.39	-1505.97	205.750	1030
690	0.28	-10.88	0.85	-415.09	-1505.00	205.756	1030
695	-0.22	-10.78	0.80	-415.05	-1504.79	205.761	1030
700	-0.33	-10.60	0.55	-415.53	-1505.31	205.766	1030
705	-0.39	-10.76	0.74	-415.52	-1508.16	205.771	1030
710	0.38	-10.80	0.90	-415.88	-1507.31	205.775	1030
715	0.03	-10.75	0.90	-417.42	-1507.36	205.780	1030
720	0.11	-10.80	0.76	-417.91	-1505.95	205.785	1030
725	0.22	-10.63	0.87	-418.08	-1504.59	205.791	1030
730	-0.47	-10.54	0.90	-418.01	-1505.33	205.795	1030
735	0.51	-10.66	0.81	-418.36	-1504.91	205.800	1030
740	0.39	-10.83	1.16	-418.37	-1504.12	205.805	1030
745	0.16	-10.39	0.85	-419.58	-1506.42	205.812	1030
750	-0.18	-10.34	0.73	-419.86	-1506.92	205.815	1030
755	0.30	-10.29	0.68	-420.26	-1509.58	205.822	1030
760	0.62	-10.54	0.92	-419.86	-1508.98	205.825	1030
765	0.29	-10.29	0.88	-420.83	-1511.04	205.831	1030
770	-0.20	-10.06	0.77	-421.41	-1510.95	205.835	1030
775	0.17	-10.12	0.82	-421.72	-1511.37	205.841	1030
780	0.37	-10.08	0.74	-421.92	-1510.79	205.845	1030
785	0.04	-9.96	0.76	-422.05	-1511.18	205.851	1030
790	0.47	-10.05	0.77	-421.83	-1510.43	205.855	1030
795	0.37	-9.97	0.67	-422.05	-1510.34	205.861	1030
800	-0.26	-9.74	0.62	-422.02	-1508.96	205.865	1030
805	-0.18	-9.74	0.82	-423.23	-1509.40	205.871	1030
810	-0.06	-9.48	0.72	-424.29	-1510.33	205.876	1030
815	0.57	-9.67	0.71	-424.28	-1510.47	205.880	1030
820	0.22	-9.56	0.71	-424.25	-1511.10	205.886	1030
825	-0.00	-9.50	0.76	-424.57	-1514.61	205.890	1030
830	-0.33	-9.46	0.66	-426.05	-1513.50	205.895	1030
835	-0.15	-9.46	0.73	-426.29	-1512.39	205.900	1030
840	-0.08	-9.30	0.76	-427.01	-1513.21	205.907	1030
845	0.11	-9.36	0.86	-427.11	-1513.95	205.910	1030
850	0.05	-9.28	0.64	-426.87	-1513.62	205.915	1030
855	0.12	-9.21	0.57	-427.02	-1513.97	205.920	1030
860	0.53	-9.11	0.55	-428.47	-1515.17	205.927	1030
865	-0.25	-8.97	0.63	-428.50	-1516.08	205.930	1030
870	-0.34	-9.10	0.63	-428.65	-1513.14	205.937	1030
875	-0.25	-8.82	0.45	-428.27	-1513.50	205.940	1030
880	-0.33	-8.83	0.77	-429.83	-1516.31	205.946	1030
885	0.48	-8.80	0.59	-429.98	-1516.27	205.950	1030
890	0.33	-8.58	0.60	-430.59	-1516.87	205.956	1030
895	0.35	-8.59	0.62	-430.80	-1515.89	205.960	1030
900	-0.19	-8.59	0.71	-430.90	-1516.29	205.966	1030
905	-0.14	-8.54	0.57	-430.96	-1516.15	205.970	1030
910	0.18	-8.56	0.54	-430.57	-1516.56	205.976	1030
915	0.09	-8.61	0.74	-430.86	-1515.28	205.980	1030
920	0.02	-8.37	0.59	-431.63	-1516.16	205.985	1030
925	-0.12	-8.39	0.77	-432.19	-1516.49	205.991	1030
930	-0.09	-8.21	0.63	-432.37	-1517.03	205.995	1030
935	0.02	-8.29	0.63	-432.13	-1518.09	206.001	1030
940	-0.46	-8.16	0.62	-432.39	-1517.69	206.005	1030
945	-0.13	-8.09	0.48	-434.62	-1517.07	206.010	1030
950	-0.15	-8.06	0.62	-434.66	-1515.76	206.015	1030
955	0.86	-8.06	0.49	-435.84	-1516.67	206.022	1030
960	0.14	-8.00	0.55	-435.60	-1516.38	206.025	1030
965	-0.08	-7.91	0.53	-435.53	-1517.92	206.031	1030
970	-0.00	-7.99	0.56	-435.35	-1518.34	206.035	1030
975	-0.18	-7.54	0.44	-436.91	-1520.47	206.042	1030
980	-0.51	-7.46	0.41	-437.08	-1520.12	206.045	1030
985	0.03	-7.73	0.63	-436.81	-1521.25	206.051	1030
990	0.07	-7.53	0.44	-437.28	-1518.96	206.055	1030
995	-0.03	-7.55	0.66	-437.92	-1518.78	206.061	1030
1000	0.10	-7.33	0.43	-438.41	-1520.43	206.065	1030
1005	0.64	-7.42	0.46	-438.69	-1521.97	206.071	1030
1010	0.29	-7.38	0.56	-438.52	-1522.66	206.075	1030
1015	-0.11	-7.17	0.07	-439.34	-1523.17	206.081	1030
1020	-0.08	-7.22	0.17	-439.98	-1523.20	206.086	1030
1025	0.30	-7.22	0.60	-440.19	-1521.70	206.090	1030
1030	-0.25	-7.27	0.58	-440.07	-1522.51	206.095	1030
1035	0.50	-7.33	0.53	-440.45	-1522.79	206.100	1030
1040	0.01	-7.02	0.66	-441.66	-1523.44	206.106	1030
1045	-0.15	-6.85	0.50	-441.53	-1523.99	206.110	1030
1050	0.10	-6.88	0.48	-441.61	-1523.87	206.115	1030
1055	-0.26	-7.01	0.49	-441.58	-1524.00	206.120	1030
1060	-0.59	-6.90	0.64	-443.08	-1526.05	206.127	1030
1065	0.10	-6.72	0.57	-442.99	-1526.03	206.130	1030
1070	0.21	-6.86	0.61	-443.12	-1525.70	206.135	1030
1075	-0.33	-6.75	0.59	-443.12	-1525.19	206.140	1030
1080	-0.51	-6.30	0.36	-445.02	-1527.83	206.147	1030
1085	-0.20	-6.30	0.47	-444.83	-1526.21	206.150	1030
1090	0.33	-6.41	0.37	-444.88	-1526.37	206.156	1030
1095	-0.17	-6.43	0.48	-444.90	-1527.17	206.160	1030
1100	-0.22	-6.24	0.33	-445.90	-1527.92	206.166	1030
1105	0.40	-6.04	0.30	-446.17	-1528.45	206.170	1030
1110	0.24	-6.07	0.26	-446.37	-1528.56	206.176	1030
1115	0.02	-6.00	0.31	-446.68	-1528.78	206.180	1030
1120	0.06	-6.06	0.38	-446.53	-1527.43	206.186	1030
1125	0.16	-6.34	0.67	-446.29	-1527.26	206.190	1030
1130	0.82	-6.39	0.55	-446.45	-1527.36	206.195	1030
1135	0.37	-6.23	0.50	-446.50	-1526.53	206.200	1030
1140	0.30	-6.02	0.46	-447.53	-1526.21	206.205	1030
1145	-0.23	-5.97	0.61	-449.42	-1525.64	206.211	1030
1150	-0.01	-5.83	0.41	-449.80	-1525.42	206.215	1030
1155	0.81	-6.02	0.45	-449.63	-1524.77	206.221	1030
1160	-0.34	-5.55	0.19	-449.93	-1523.69	206.225	1030
1165	-0.05	-5.59	0.31	-450.91	-1524.55	206.230	1030
1170	-0.12	-5.65	0.37	-450.85	-1524.76	206.235	1030
1175	0.22	-5.75	0.42	-451.74	-1524.73	206.242	1030
1180	0.24	-5.40	0.32	-451.62	-1525.82	206.245	1030
1185	0.26	-5.72	0.59	-451.68	-1526.22	206.250	1030
1190	0.78	-5.65	0.44	-451.64	-1526.85	206.255	1030
1195	0.57	-5.42	0.31	-453.00	-1528.24	206.262	1030
1200	0.38	-5.12	0.18	-453.18	-1527.96	206.265	1030
1205	-0.65	-4.73	0.28	-452.88	-1529.09	206.273	1030
1210	0.46	-5.26	0.29	-453.43	-1528.36	206.275	1030
1215	0.52	-4.92	0.28	-454.55	-1529.36	206.281	1030
1220	0.49	-4.96	0.36	-454.79	-1530.32	206.285	1030
1225	0.10	-4.68	0.21	-455.44	-1533.73	206.291	1030
1230	0.32	-4.79	0.27	-455.83	-1534.75	206.295	1030
1235	0.05	-4.87	0.56	-455.86	-1534.54	206.301	1030
1240	0.41	-4.68	0.20	-455.60	-1534.54	206.306	1030
1245	0.30	-4.76	0.40	-455.51	-1535.36	206.310	1030
1250	0.19	-4.79	0.37	-455.69	-1534.24	206.315	1030
1255	0.20	-4.84	0.54	-456.26	-1534.12	206.320	1030
1260	-0.00	-4.53	0.38	-458.24	-1533.21	206.326	1030
1265	0.31	-4.52	0.27	-458.21	-1533.61	206.330	1030
1270	-0.17	-4.25	0.05	-458.13	-1536.65	206.336	1030
1275	0.14	-4.39	0.24	-458.40	-1536.95	206.340	1030
1280	0.40	-4.15	0.11	-459.86	-1537.08	206.345	1030
1285	0.49	-4.29	0.38	-459.82	-1537.35	206.350	1030
1290	-0.44	-3.92	0.31	-460.80	-1539.16	206.357	1030
1295	0.26	-3.99	0.25	-460.72	-1536.43	206.360	1030
1300	0.33	-4.03	0.33	-460.81	-1537.01	206.366	1030
1305	0.58	-3.94	0.10	-460.59	-1537.30	206.370	1030
1310	1.04	-3.66	0.38	-462.45	-1541.52	206.378	1030
1315	0.23	-3.76	0.28	-462.20	-1540.86	206.380	1030
1320	0.53	-3.74	0.23	-462.02	-1539.84	206.386	1030
1325	0.11	-3.82	0.42	-462.08	-1541.21	206.390	1030
1330	0.27	-3.52	0.08	-463.12	-1540.05	206.396	1030
1335	0.23	-3.52	0.30	-463.84	-1540.07	206.400	1030
1340	0.32	-3.48	0.26	-464.08	-1540.29	206.406	1030
1345	-0.34	-3.33	0.30	-464.99	-1540.31	206.411	1030
1350	-0.21	-3.40	0.45	-464.86	-1540.37	206.415	1030
1355	0.45	-3.27	0.06	-464.93	-1540.50	206.420	1030
1360	0.47	-3.31	0.21	-465.10	-1540.70	206.425	1030
1365	-0.28	-2.91	0.22	-466.61	-1542.46	206.430	1030
1370	-0.05	-2.96	0.16	-466.52	-1544.60	206.435	1030
1375	0.30	-3.04	0.31	-466.49	-1544.66	206.442	1030
1380	0.03	-3.07	0.34	-466.67	-1543.43	206.445	1030
1385	0.08	-3.12	0.36	-466.64	-1543.49	206.452	1030
1390	-0.23	-2.90	0.16	-466.40	-1543.29	206.455	1030
1395	0.15	-2.82	0.38	-468.62	-1547.07	206.460	1030
1400	0.12	-2.80	0.43	-468.89	-1547.57	206.465	1030
1405	0.15	-2.76	0.46	-469.81	-1546.48	206.472	1030
1410	0.37	-2.62	0.36	-469.71	-1546.07	206.475	1030
1415	-0.26	-2.40	0.14	-469.62	-1546.12	206.481	1030
1420	-0.37	-2.52	0.30	-469.51	-1546.38	206.485	1030
1425	0.17	-2.28	0.10	-470.63	-1546.50	206.491	1030
1430	-0.36	-2.12	0.12	-471.08	-1547.18	206.495	1030
1435	-0.22	-2.32	0.39	-471.31	-1547.89	206.501	1030
1440	-0.27	-2.29	0.40	-471.26	-1547.55	206.506	1030
1445	-0.12	-2.33	0.35	-471.94	-1547.45	206.511	1030
1450	-0.11	-2.09	0.17	-472.72	-1548.01	206.515	1030
1455	-0.19	-2.16	0.27	-472.84	-1548.67	206.520	1030
1460	0.14	-2.14	0.39	-473.31	-1549.69	206.526	1030
1465	-0.31	-1.91	0.15	-473.44	-1550.08	206.530	1030
1470	0.30	-2.00	0.18	-473.42	-1549.53	206.535	1030
1475	0.06	-1.94	0.23	-473.57	-1550.64	206.540	1030
1480	-0.26	-1.62	-0.05	-475.10	-1551.87	206.547	1030
1485	-0.31	-1.69	0.10	-475.22	-1550.34	206.550	1030
1490	0.18	-1.93	0.28	-474.74	-1550.79	206.557	1030
1495	-0.20	-1.75	0.23	-475.26	-1550.38	206.560	1030
1500	-0.34	-1.55	0.22	-476.69	-1552.05	206.565	1030
1505	-0.27	-1.47	0.19	-476.67	-1551.69	206.570	1030
1510	-0.09	-1.37	0.22	-477.79	-1553.75	206.577	1030
1515	-0.00	-1.29	0.09	-477.63	-1554.17	206.580	1030
1520	0.19	-1.30	0.24	-477.48	-1553.12	206.586	1030
1525	0.13	-1.34	0.27	-477.75	-1553.93	206.590	1030
1530	-0.07	-1.24	0.38	-478.76	-1554.33	206.596	1030
1535	0.03	-1.03	0.12	-479.03	-1554.81	206.600	1030
1540	-0.04	-1.01	0.17	-479.10	-1556.61	206.606	1030
1545	-0.12	-1.20	0.47	-479.17	-1556.10	206.611	1030
1550	0.10	-1.12	0.25	-478.97	-1555.42	206.616	1030
1555	-0.07	-0.98	0.18	-479.10	-1555.60	206.621	1030
1560	0.67	-1.04	0.16	-480.17	-1556.56	206.625	1031
1565	0.07	-0.67	0.22	-481.33	-1558.04	206.630	1031
1570	0.26	-0.70	0.23	-481.29	-1557.79	206.635	1031
1575	-0.08	-0.67	0.12	-480.83	-1559.95	206.641	1031
1580	0.54	-0.66	-0.04	-480.88	-1560.36	206.646	1031
1585	-0.15	-0.74	0.29	-480.83	-1560.49	206.650	1031
1590	0.10	-0.73	0.17	-480.64	-1558.65	206.655	1031
1595	0.33	-0.77	0.02	-479.42	-1557.49	206.660	1031
1600	-0.00	-0.69	0.06	-479.50	-1558.92	206.665	1031
1605	0.02	-0.89	0.32	-479.44	-1560.16	206.672	1031
1610	0.32	-0.75	0.06	-479.48	-1559.27	206.675	1031
1615	-0.15	-0.79	0.11	-479.16	-1559.47	206.680	1031
1620	-0.57	-0.88	0.27	-479.20	-1559.07	206.685	1031
1625	-0.04	-1.14	0.20	-477.57	-1557.38	206.691	1031
1630	0.29	-1.24	0.17	-477.10	-1556.52	206.695	1031
1635	-0.14	-1.29	0.34	-477.59	-1556.17	206.703	1031
1640	-0.03	-1.25	0.28	-477.02	-1556.95	206.705	1031
1645	-0.19	-1.22	0.30	-476.75	-1556.62	206.711	1031
1650	-0.26	-1.15	0.16	-477.04	-1556.84	206.715	1031
1655	0.06	-1.36	0.14	-475.60	-1556.97	206.721	1031
1660	-0.12	-1.50	0.18	-474.95	-1555.99	206.726	1031
1665	0.18	-1.50	0.09	-474.75	-1555.24	206.731	1031
1670	0.29	-1.70	0.33	-474.92	-1556.05	206.735	1031
1675	0.23	-1.64	0.21	-474.21	-1557.62	206.741	1031
1680	0.16	-1.64	0.23	-473.51	-1556.26	206.746	1031
1685	0.06	-1.72	0.29	-473.19	-1555.77	206.750	1031
1690	-0.28	-1.59	0.14	-473.47	-1557.26	206.756	1031
1695	0.22	-1.66	0.09	-473.09	-1557.33	206.760	1031
1700	0.04	-1.84	0.35	-471.79	-1557.50	206.765	1031
1705	-0.23	-1.80	0.39	-471.75	-1556.91	206.770	1031
1710	0.08	-1.89	0.34	-470.96	-1555.43	206.777	1031
1715	0.39	-1.87	0.16	-470.87	-1556.01	206.780	1031
1720	-0.11	-1.79	0.13	-471.01	-1558.00	206.786	1031
1725	0.02	-1.95	0.27	-470.96	-1557.80	206.790	1031
1730	0.22	-2.23	0.35	-469.55	-1554.41	206.796	1031
1735	0.08	-2.17	0.16	-469.33	-1553.32	206.800	1031
1740	0.02	-2.17	0.27	-469.59	-1552.84	206.808	1031
1745	0.20	-2.23	0.34	-469.35	-1552.89	206.810	1031
1750	0.07	-2.15	0.27	-469.78	-1552.55	206.816	1031
1755	0.06	-2.08	0.22	-469.39	-1553.82	206.820	1031
1760	0.19	-2.40	0.37	-468.12	-1554.18	206.826	1031
1765	0.11	-2.47	0.23	-466.97	-1553.27	206.830	1031
1770	-0.04	-2.68	0.40	-466.50	-1551.05	206.836	1031
1775	-0.04	-2.68	0.27	-466.22	-1550.55	206.841	1031
1780	0.35	-2.73	0.31	-466.39	-1550.07	206.845	1031
1785	0.32	-2.78	0.36	-466.47	-1549.51	206.850	1031
1790	-0.16	-2.92	0.56	-465.86	-1549.87	206.855	1031
1795	-0.16	-2.90	0.42	-465.06	-1547.32	206.861	1031
1800	-0.28	-2.79	0.18	-464.78	-1546.98	206.865	1031
1805	-0.52	-2.81	0.36	-464.87	-1547.14	206.871	1031
1810	0.15	-2.81	0.22	-464.93	-1547.43	206.875	1031
1815	-0.04	-3.06	0.29	-463.28	-1547.27	206.880	1031
1820	0.18	-3.15	0.41	-463.43	-1547.01	206.885	1031
1825	-0.76	-3.15	0.48	-462.61	-1546.49	206.891	1031
1830	0.09	-3.25	0.51	-462.35	-1544.90	206.895	1031
1835	0.29	-3.20	0.32	-462.18	-1544.71	206.902	1031
1840	0.12	-3.21	0.38	-462.54	-1545.68	206.905	1031
1845	-0.01	-3.30	0.49	-462.52	-1545.10	206.911	1031
1850	-0.03	-3.18	0.25	-462.23	-1546.38	206.915	1031
1855	0.35	-3.52	0.25	-460.03	-1545.69	206.923	1031
1860	-0.05	-3.64	0.31	-460.08	-1545.58	206.925	1031
1865	-0.43	-3.64	0.42	-459.93	-1545.74	206.931	1031
1870	-0.15	-3.74	0.43	-460.01	-1545.54	206.935	1031
1875	0.11	-3.87	0.38	-459.15	-1545.43	206.941	1031
1880	0.11	-3.92	0.31	-458.46	-1544.97	206.946	1031
1885	0.21	-4.05	0.41	-458.76	-1545.29	206.951	1031
1890	-0.27	-3.86	0.27	-458.82	-1543.55	206.956	1031
1895	0.14	-3.92	0.18	-457.81	-1542.25	206.960	1031
1900	0.21	-4.26	0.37	-457.10	-1541.51	206.965	1031
1905	0.09	-4.19	0.31	-456.83	-1541.07	206.970	1031
1910	0.41	-4.31	0.38	-456.32	-1539.69	206.976	1031
1915	0.03	-4.31	0.37	-456.39	-1540.61	206.980	1031
1920	-0.17	-4.24	0.34	-456.36	-1541.03	206.985	1031
1925	0.06	-4.42	0.48	-456.21	-1540.90	206.990	1031
1930	0.20	-4.72	0.61	-454.76	-1539.21	206.997	1031
1935	-0.00	-4.63	0.49	-454.74	-1539.93	207.000	1031
1940	-0.02	-4.50	0.30	-454.63	-1541.82	207.007	1031
1945	0.47	-4.75	0.54	-454.75	-1540.39	207.010	1031
1950	-0.41	-4.73	0.40	-453.46	-1538.96	207.016	1031
1955	0.27	-4.78	0.36	-453.15	-1538.38	207.020	1031
1960	-0.20	-5.00	0.61	-452.46	-1538.12	207.026	1031
1965	0.07	-5.02	0.49	-452.47	-1536.87	207.030	1031
1970	0.03	-4.93	0.57	-452.88	-1536.26	207.036	1031
1975	0.29	-4.99	0.54	-452.41	-1536.51	207.040	1031
1980	-0.08	-4.91	0.47	-452.37	-1538.03	207.046	1031
1985	0.21	-5.00	0.48	-452.29	-1539.19	207.050	1031
1990	0.02	-5.16	0.47	-450.83	-1535.72	207.056	1031
1995	0.34	-5.33	0.39	-449.64	-1534.50	207.061	1031
2000	-0.16	-5.22	0.39	-449.83	-1538.13	207.066	1031
2005	0.02	-5.32	0.46	-449.79	-1551.83	207.071	1031
2010	0.04	-5.41	0.51	-449.20	-1552.17	207.075	1031
2015	0.26	-5.52	0.49	-448.34	-1551.48	207.080	1031
2020	0.30	-5.57	0.53	-448.20	-1550.53	207.085	1031
2025	-0.12	-5.56	0.47	-447.58	-1551.07	207.091	1031
2030	-0.57	-5.50	0.55	-447.35	-1550.17	207.095	1031
2035	0.04	-5.57	0.46	-447.48	-1551.55	207.100	1031
2040	-0.06	-5.68	0.59	-447.48	-1551.70	207.104	1031
2045	-0.24	-5.79	0.52	-445.84	-1549.60	207.112	1031
2050	-0.06	-5.81	0.48	-446.05	-1549.54	207.115	1031
2055	-0.11	-5.91	0.64	-445.96	-1547.60	207.122	1031
2060	-0.14	-5.90	0.59	-445.98	-1548.29	207.125	1031
2065	0.38	-6.31	0.73	-444.75	-1547.44	207.131	1031
2070	0.05	-6.10	0.41	-444.38	-1546.72	207.135	1031
2075	-0.39	-6.16	0.54	-443.81	-1545.83	207.141	1031
2080	0.23	-6.37	0.67	-443.44	-1547.19	207.145	1031
2085	0.57	-6.34	0.56	-444.11	-1546.11	207.153	1031
2090	-0.29	-6.29	0.66	-443.27	-1544.95	207.155	1031
2095	0.10	-6.40	0.70	-443.02	-1543.84	207.161	1031
2100	-0.08	-6.42	0.83	-443.18	-1544.36	207.165	1031
2105	0.04	-6.55	0.63	-441.81	-1542.81	207.171	1031
2110	0.00	-6.76	0.78	-440.97	-1543.84	207.176	1031
2115	-0.05	-6.73	0.71	-441.00	-1543.03	207.180	1031
2120	-0.39	-6.62	0.57	-441.15	-1542.55	207.186	1031
2125	-0.31	-6.65	0.52	-440.78	-1542.08	207.190	1031
2130	0.08	-6.86	0.53	-439.96	-1541.87	207.195	1031
2135	-0.71	-6.83	0.72	-439.78	-1541.62	207.200	1031
2140	-0.46	-7.05	0.76	-438.57	-1541.35	207.206	1031
2145	-0.82	-6.98	0.79	-438.81	-1541.15	207.210	1031
2150	-0.32	-6.99	0.69	-438.77	-1541.58	207.215	1031
2155	-0.21	-7.16	0.89	-438.84	-1541.16	207.220	1031
2160	0.10	-7.32	0.75	-437.39	-1540.43	207.227	1031
2165	0.08	-7.39	0.82	-437.38	-1541.21	207.230	1031
2170	-0.02	-7.38	0.79	-437.57	-1541.13	207.237	1031
2175	-0.22	-7.21	0.60	-437.46	-1540.53	207.240	1031
2180	-0.79	-7.40	0.67	-435.81	-1538.40	207.246	1031
2185	0.01	-7.47	0.59	-435.82	-1538.87	207.250	1031
2190	0.07	-7.58	0.59	-434.99	-1537.61	207.256	1031
2195	0.10	-7.68	0.71	-434.96	-1536.82	207.260	1031
2200	-0.29	-7.64	0.69	-434.66	-1538.19	207.266	1031
2205	0.00	-7.64	0.62	-434.88	-1538.59	207.270	1031
2210	0.28	-7.82	0.79	-434.63	-1537.20	207.276	1031
2215	-0.27	-7.64	0.63	-434.55	-1536.89	207.280	1031
2220	-0.18	-7.67	0.64	-433.71	-1537.35	207.286	1031
2225	-0.41	-7.88	0.91	-432.53	-1537.18	207.291	1031
2230	-0.19	-7.79	0.69	-432.54	-1537.43	207.295	1031
2235	-0.44	-7.83	0.67	-432.47	-1536.73	207.300	1031
2240	0.16	-8.09	0.86	-432.05	-1536.45	207.305	1031
2245	0.30	-8.23	0.70	-430.93	-1536.20	207.311	1031
2250	-0.21	-8.20	0.72	-430.64	-1534.39	207.315	1031
2255	-0.39	-8.22	0.78	-430.62	-1534.77	207.322	1031
2260	0.06	-8.39	0.95	-430.71	-1534.37	207.325	1031
2265	0.26	-8.61	0.79	-429.19	-1533.65	207.332	1031
2270	0.48	-8.70	0.93	-429.25	-1534.06	207.335	1031
2275	0.07	-8.72	0.82	-428.61	-1532.16	207.341	1031
2280	-0.15	-8.72	0.84	-428.40	-1533.07	207.345	1031
2285	0.26	-8.69	0.73	-428.33	-1532.52	207.351	1031
2290	0.10	-8.70	0.79	-428.37	-1533.22	207.355	1031
2295	0.27	-8.89	1.00	-427.37	-1532.84	207.363	1031
2300	-0.35	-8.81	0.97	-427.74	-1532.40	207.365	1031
2305	0.08	-8.83	0.85	-427.47	-1531.06	207.371	1031
2310	0.00	-8.83	0.87	-427.43	-1530.58	207.375	1031
2315	-0.17	-8.98	0.86	-426.03	-1529.36	207.381	1031
2320	-0.30	-9.15	0.89	-425.33	-1528.11	207.385	1031
2325	-0.31	-9.15	0.89	-425.17	-1527.69	207.391	1031
2330	-0.35	-9.10	0.65	-424.82	-1527.96	207.395	1031
2335	-0.37	-9.19	0.82	-424.74	-1527.82	207.401	1031
2340	0.02	-9.36	0.96	-424.67	-1528.07	207.405	1031
2345	-0.11	-9.30	0.85	-424.34	-1526.39	207.410	1031
2350	-0.12	-9.34	0.86	-424.54	-1526.08	207.415	1031
2355	-0.16	-9.30	0.87	-424.42	-1527.50	207.420	1031
2360	-0.01	-9.48	0.94	-422.79	-1530.42	207.427	1031
2365	-0.53	-9.45	0.94	-422.57	-1531.54	207.430	1031
2370	0.00	-9.60	0.80	-422.66	-1528.93	207.437	1031
2375	-0.14	-9.49	0.82	-422.56	-1528.60	207.440	1031
2380	0.17	-9.78	0.87	-420.88	-1527.52	207.446	1031
2385	-0.69	-9.83	1.08	-420.61	-1527.08	207.450	1031
2390	-0.01	-9.87	0.81	-419.93	-1527.33	207.457	1031
2395	-0.26	-9.86	0.87	-419.76	-1526.47	207.460	1031
2400	-0.68	-9.74	0.73	-420.01	-1527.14	207.466	1031
2405	-0.07	-10.02	0.95	-419.95	-1527.70	207.470	1031
2410	0.22	-9.97	0.79	-418.35	-1523.90	207.478	1031
2415	-0.51	-10.03	0.82	-418.51	-1524.24	207.480	1031
2420	-0.36	-10.25	1.00	-418.69	-1525.24	207.486	1031
2425	0.43	-10.45	0.91	-418.31	-1523.92	207.491	1031
2430	-0.22	-10.75	0.99	-417.75	-1523.84	207.496	1031
2435	0.12	-10.62	1.02	-416.76	-1522.38	207.500	1031
2440	-0.19	-10.46	0.88	-416.35	-1522.11	207.505	1031
2445	-0.06	-10.73	1.01	-415.81	-1522.14	207.510	1031
2450	-0.04	-10.85	0.94	-415.54	-1521.56	207.515	1031
2455	0.08	-10.87	1.07	-415.87	-1522.44	207.521	1031
2460	0.16	-10.53	0.87	-415.84	-1521.61	207.525	1031
2465	-0.34	-10.61	0.84	-415.46	-1521.80	207.530	1031
2470	0.15	-10.97	1.06	-415.35	-1521.26	207.535	1031
2475	0.17	-11.33	1.07	-413.66	-1519.03	207.542	1031
2480	-0.23	-10.96	0.83	-413.28	-1519.13	207.545	1030
2485	-0.22	-11.15	1.08	-413.46	-1518.36	207.550	1030
2490	-0.13	-11.10	0.96	-412.93	-1518.87	207.555	1030
2495	0.57	-11.15	1.13	-414.80	-1520.41	207.562	1030
2500	-0.09	-10.85	0.92	-414.91	-1519.65	207.565	1030
2505	0.30	-11.03	1.06	-414.89	-1519.97	207.572	1030
2510	0.15	-11.09	1.06	-414.71	-1519.44	207.575	1030
2515	-0.13	-10.79	1.07	-415.84	-1522.62	207.581	1030
2520	-0.06	-10.79	1.03	-416.19	-1521.20	207.585	1030
2525	-0.68	-10.47	0.83	-417.04	-1522.78	207.593	1030
2530	-0.06	-10.67	0.96	-416.99	-1521.97	207.595	1030
2535	0.15	-10.71	0.98	-417.16	-1522.10	207.601	1030
2540	0.16	-10.60	0.83	-417.19	-1522.02	207.605	1030
2545	0.09	-10.56	0.99	-418.00	-1522.68	207.611	1030
2550	-0.01	-10.44	0.92	-418.63	-1523.36	207.615	1030
2555	-0.03	-10.40	0.95	-418.47	-1523.14	207.621	1030
2560	-0.15	-10.37	0.83	-418.47	-1524.39	207.626	1030
2565	-0.10	-10.33	0.88	-418.67	-1524.88	207.630	1030
2570	-0.19	-10.39	0.99	-418.46	-1525.29	207.636	1030
2575	0.21	-10.54	1.04	-419.59	-1525.41	207.641	1030
2580	-0.01	-10.40	0.99	-420.96	-1522.63	207.645	1030
2585	-0.02	-10.20	0.86	-421.09	-1523.16	207.650	1030
2590	-0.05	-10.19	0.89	-421.72	-1523.81	207.656	1030
2595	-0.33	-10.15	0.94	-421.67	-1523.82	207.660	1030
2600	-0.09	-10.11	0.81	-421.79	-1523.47	207.665	1030
2605	0.23	-10.25	1.02	-421.68	-1523.46	207.670	1030
2610	-0.19	-9.97	0.99	-423.13	-1524.97	207.677	1030
2615	0.10	-9.89	0.88	-423.20	-1526.03	207.680	1030
2620	0.13	-9.88	0.74	-423.24	-1524.92	207.686	1030
2625	-0.05	-9.92	0.88	-423.19	-1525.42	207.690	1030
2630	0.03	-9.77	0.97	-424.55	-1526.75	207.697	1030
2635	0.03	-9.65	0.79	-424.74	-1526.82	207.700	1030
2640	0.11	-9.67	0.84	-424.53	-1527.75	207.706	1030
2645	-0.28	-9.50	0.67	-424.52	-1528.18	207.710	1030
2650	-0.99	-9.08	0.72	-426.08	-1529.00	207.718	1030
2655	-0.16	-9.30	0.70	-426.00	-1529.58	207.720	1030
2660	0.13	-9.43	0.85	-425.84	-1529.97	207.726	1030
2665	-0.24	-9.41	0.90	-425.81	-1529.53	207.730	1030
2670	-0.34	-9.25	0.86	-426.77	-1529.70	207.736	1030
2675	-0.09	-9.12	0.74	-427.40	-1530.33	207.741	1030
2680	-0.18	-9.20	0.83	-427.70	-1531.32	207.746	1030
2685	-0.17	-9.18	0.86	-427.37	-1531.26	207.750	1030
2690	0.09	-9.35	1.08	-427.79	-1531.45	207.755	1030
2695	-0.04	-9.00	0.95	-429.38	-1532.29	207.761	1030
2700	-0.09	-8.91	0.86	-429.29	-1531.37	207.765	1030
2705	0.48	-8.98	0.68	-429.25	-1531.54	207.771	1030
2710	-0.28	-8.83	0.80	-429.58	-1531.02	207.775	1030
2715	-0.36	-8.75	0.71	-430.74	-1530.71	207.780	1030
2720	0.04	-8.75	0.80	-430.84	-1530.69	207.785	1030
2725	-0.45	-8.69	1.03	-431.84	-1532.68	207.792	1030
2730	-0.12	-8.59	0.78	-431.45	-1533.15	207.795	1030
2735	0.12	-8.64	0.78	-431.82	-1531.52	207.801	1030
2740	0.31	-8.77	0.90	-431.76	-1532.03	207.805	1030
2745	0.15	-8.48	0.84	-432.84	-1533.18	207.811	1030
2750	0.11	-8.45	0.87	-433.23	-1533.65	207.815	1030
2755	0.79	-8.53	0.75	-432.93	-1534.21	207.823	1030
2760	-0.24	-8.41	0.82	-433.24	-1533.16	207.825	1030
2765	-0.58	-8.34	0.91	-433.19	-1533.25	207.831	1030
2770	-0.10	-8.32	0.74	-433.49	-1533.53	207.835	1030
2775	-0.07	-8.14	0.69	-434.85	-1535.70	207.841	1030
2780	-0.28	-8.05	0.79	-435.59	-1535.41	207.845	1030
2785	-0.12	-8.06	0.82	-435.36	-1536.11	207.851	1030
2790	-0.17	-8.03	0.82	-435.61	-1536.65	207.856	1030
2795	-0.48	-8.01	0.85	-436.05	-1536.19	207.860	1030
2800	-0.11	-7.77	0.73	-437.18	-1537.84	207.865	1030
2805	0.45	-7.88	0.84	-437.43	-1538.85	207.870	1030
2810	0.03	-7.72	0.84	-437.94	-1537.23	207.876	1030
2815	-0.12	-7.62	0.76	-437.65	-1537.79	207.880	1030
2820	-0.52	-7.60	0.76	-437.56	-1537.51	207.886	1030
2825	-0.62	-7.59	0.89	-437.84	-1538.39	207.890	1030
2830	-0.11	-7.43	0.76	-439.17	-1538.80	207.895	1030
2835	-0.49	-7.40	0.70	-439.37	-1539.58	207.900	1030
2840	0.26	-7.34	0.74	-440.45	-1540.45	207.907	1030
2845	-0.60	-7.15	0.70	-440.12	-1540.00	207.910	1030
2850	-0.12	-7.08	0.56	-440.30	-1540.66	207.917	1030
2855	-0.21	-7.17	0.65	-440.29	-1542.10	207.920	1030
2860	0.30	-7.12	0.76	-441.05	-1543.63	207.926	1030
2865	0.04	-7.01	0.73	-441.43	-1546.46	207.930	1030
2870	0.53	-7.06	0.66	-442.30	-1540.88	207.938	1030
2875	0.11	-6.82	0.67	-442.49	-1541.44	207.940	1030
2880	0.13	-6.92	0.74	-442.45	-1541.15	207.946	1030
2885	0.39	-6.91	0.66	-442.06	-1541.34	207.950	1030
2890	-0.00	-6.85	0.83	-442.99	-1544.83	207.956	1030
2895	-0.16	-6.62	0.69	-443.64	-1547.01	207.961	1030
2900	0.31	-6.71	0.70	-443.85	-1544.78	207.966	1030
2905	0.17	-6.57	0.51	-443.80	-1545.04	207.971	1030
2910	-0.38	-6.58	0.76	-444.29	-1544.95	207.975	1030
2915	0.14	-6.57	0.69	-445.81	-1544.32	207.980	1030
2920	0.28	-6.44	0.50	-445.64	-1545.11	207.985	1030
2925	-0.04	-6.33	0.55	-446.46	-1546.14	207.991	1030
2930	0.42	-6.42	0.64	-446.21	-1545.77	207.995	1030
2935	0.66	-6.39	0.54	-446.31	-1544.12	208.000	1030
2940	0.28	-6.47	0.81	-446.33	-1545.16	208.005	1030
2945	0.06	-6.14	0.60	-447.67	-1546.18	208.010	1030
2950	0.28	-6.12	0.48	-448.37	-1546.09	208.017	1030
2955	0.07	-6.11	0.59	-448.18	-1546.21	208.020	1030
2960	0.41	-6.23	0.68	-447.97	-1546.82	208.025	1030
2965	0.52	-6.11	0.49	-448.20	-1545.64	208.031	1030
2970	0.24	-6.15	0.56	-448.15	-1545.46	208.035	1030
2975	0.50	-5.80	0.57	-449.59	-1547.52	208.042	1030
2980	-0.26	-5.71	0.54	-449.78	-1548.31	208.045	1030
2985	-0.00	-5.82	0.81	-449.88	-1548.43	208.053	1030
2990	-0.06	-5.76	0.56	-450.12	-1549.09	208.055	1030
2995	-0.37	-5.56	0.60	-450.97	-1549.56	208.061	1030
3000	-0.16	-5.46	0.62	-452.09	-1550.57	208.065	1030
3005	-0.20	-5.38	0.59	-452.46	-1552.03	208.071	1030
3010	-0.23	-5.26	0.51	-452.78	-1551.87	208.076	1030
3015	0.10	-5.32	0.60	-452.85	-1551.92	208.080	1030
3020	-0.15	-5.25	0.49	-453.09	-1552.81	208.086	1030
3025	-0.06	-5.11	0.46	-453.06	-1551.98	208.090	1030
3030	-0.54	-5.11	0.58	-454.13	-1552.36	208.095	1030
3035	-0.21	-4.97	0.45	-454.32	-1553.08	208.100	1030
3040	-0.13	-5.01	0.50	-454.96	-1552.69	208.106	1030
3045	-0.20	-4.90	0.33	-454.99	-1552.44	208.110	1030
3050	0.08	-5.03	0.42	-454.63	-1552.51	208.115	1030
3055	0.08	-4.96	0.31	-454.84	-1551.35	208.120	1030
3060	0.20	-4.64	0.17	-456.49	-1553.46	208.127	1030
3065	-0.05	-4.77	0.36	-456.37	-1553.63	208.130	1030
3070	0.40	-4.81	0.50	-456.61	-1553.75	208.137	1030
3075	0.37	-4.80	0.43	-456.63	-1553.69	208.140	1030
3080	-0.27	-4.48	0.36	-457.73	-1556.74	208.146	1030
3085	-0.32	-4.33	0.26	-458.16	-1556.48	208.150	1030
3090	0.49	-4.71	0.76	-457.96	-1557.30	208.158	1030
3095	0.03	-4.41	0.54	-458.83	-1557.47	208.160	1030
3100	0.07	-4.31	0.34	-458.82	-1557.40	208.166	1030
3105	-0.19	-4.15	0.28	-458.88	-1557.47	208.170	1030
3110	0.09	-4.12	0.42	-459.48	-1559.35	208.178	1030
3115	-0.13	-3.99	0.40	-460.05	-1559.52	208.180	1030
3120	-0.46	-4.00	0.47	-460.03	-1558.88	208.186	1030
3125	0.20	-4.03	0.42	-460.35	-1558.80	208.191	1030
3130	-0.41	-3.89	0.55	-461.03	-1559.11	208.195	1030
3135	0.36	-3.76	0.35	-462.32	-1559.54	208.200	1030
3140	0.14	-3.71	0.42	-462.24	-1560.23	208.205	1030
3145	0.02	-3.73	0.57	-462.39	-1559.94	208.210	1030
3150	0.25	-3.64	0.49	-462.97	-1560.03	208.215	1030
3155	0.34	-3.69	0.62	-462.96	-1562.01	208.222	1030
3160	0.19	-3.65	0.47	-463.01	-1560.97	208.225	1030
3165	0.42	-3.64	0.45	-462.91	-1562.31	208.231	1030
3170	0.03	-3.64	0.51	-463.24	-1562.22	208.235	1030
3175	0.64	-3.21	0.36	-465.52	-1562.45	208.242	1030
3180	0.01	-3.23	0.44	-465.53	-1563.60	208.245	1030
3185	-0.09	-3.22	0.28	-465.09	-1563.47	208.252	1030
3190	0.02	-3.31	0.58	-465.42	-1562.74	208.255	1030
3195	-0.10	-2.88	0.21	-466.20	-1564.43	208.260	1030
3200	-0.31	-2.85	0.41	-466.98	-1565.22	208.265	1030
3205	0.32	-2.89	0.47	-467.72	-1565.71	208.271	1030
3210	0.30	-2.69	0.26	-467.67	-1565.48	208.275	1030
3215	0.01	-2.84	0.49	-467.57	-1566.18	208.281	1030
3220	0.09	-2.83	0.42	-467.86	-1565.98	208.285	1030
3225	0.29	-2.73	0.38	-468.40	-1566.02	208.291	1030
3230	-0.19	-2.48	0.21	-469.70	-1566.33	208.296	1030
3235	-0.02	-2.46	0.17	-469.74	-1566.94	208.300	1030
3240	-0.46	-2.62	0.41	-469.84	-1566.92	208.306	1030
3245	-0.29	-2.57	0.40	-470.00	-1566.61	208.310	1030
3250	0.26	-2.48	0.28	-471.13	-1565.88	208.315	1030
3255	-0.06	-2.51	0.36	-471.33	-1566.43	208.320	1030
3260	0.31	-2.36	0.38	-471.77	-1569.54	208.325	1030
3265	-0.41	-2.17	0.20	-471.97	-1569.55	208.330	1030
3270	-0.22	-2.12	0.17	-471.76	-1568.36	208.337	1030
3275	-0.12	-2.09	0.18	-472.03	-1569.58	208.340	1030
3280	0.27	-2.46	0.52	-471.95	-1568.58	208.345	1030
3285	0.03	-2.30	0.37	-471.96	-1568.79	208.350	1030
3290	-0.37	-1.90	0.20	-474.07	-1569.68	208.357	1030
3295	-0.19	-1.71	0.11	-474.02	-1569.98	208.360	1030
3300	-0.19	-1.93	0.42	-473.83	-1570.43	208.366	1030
3305	0.25	-1.85	0.22	-474.14	-1570.50	208.370	1030
3310	0.62	-1.68	0.31	-475.44	-1572.29	208.378	1030
3315	0.14	-1.57	0.28	-475.69	-1572.72	208.380	1030
3320	0.00	-1.67	0.47	-475.72	-1572.56	208.386	1030
3325	0.05	-1.57	0.25	-475.75	-1572.86	208.390	1030
3330	0.11	-1.46	0.35	-476.59	-1573.55	208.396	1030
3335	0.02	-1.29	0.18	-477.36	-1574.75	208.401	1030
3340	-0.29	-1.19	0.16	-477.50	-1574.72	208.406	1030
3345	-0.11	-1.31	0.30	-477.34	-1574.48	208.410	1030
3350	-0.22	-1.26	0.24	-478.02	-1575.10	208.415	1030
3355	-0.10	-1.02	0.14	-478.91	-1574.61	208.421	1030
3360	0.07	-1.11	0.20	-478.97	-1576.87	208.425	1030
3365	-0.31	-0.96	0.23	-479.07	-1577.50	208.430	1030
3370	0.30	-1.00	0.12	-479.29	-1577.65	208.435	1030
3375	0.18	-0.97	0.28	-480.57	-1577.25	208.442	1030
3380	-0.14	-0.80	0.20	-480.73	-1577.39	208.445	1030
3385	-0.17	-0.82	0.20	-480.56	-1578.60	208.452	1031
3390	-0.04	-0.71	0.08	-480.55	-1577.43	208.455	1031
3395	-0.06	-0.97	0.18	-479.29	-1576.25	208.460	1031
3400	-0.05	-0.96	0.12	-479.06	-1576.70	208.465	1031
3405	0.28	-1.20	0.11	-478.37	-1576.86	208.472	1031
3410	-0.28	-1.10	0.24	-478.29	-1575.30	208.475	1031
3415	-0.34	-1.09	0.29	-478.46	-1576.56	208.481	1031
3420	0.32	-1.07	0.12	-478.48	-1576.14	208.485	1031
3425	-0.14	-1.28	0.23	-477.17	-1574.83	208.491	1031
3430	-0.25	-1.41	0.35	-476.73	-1574.80	208.496	1031
3435	-0.02	-1.31	0.20	-476.70	-1574.04	208.501	1031
3440	-0.12	-1.31	0.23	-476.91	-1574.62	208.506	1031
3445	0.15	-1.34	0.13	-476.21	-1574.07	208.510	1031
3450	-0.08	-1.48	0.14	-475.17	-1572.84	208.515	1031
3455	-0.43	-1.61	0.36	-475.33	-1572.48	208.520	1031
3460	0.27	-1.72	0.32	-475.15	-1572.43	208.526	1031
3465	0.08	-1.61	0.15	-474.96	-1572.71	208.530	1031
3470	0.12	-1.61	0.08	-474.61	-1572.07	208.535	1031
3475	-0.29	-1.64	0.26	-474.58	-1573.13	208.540	1031
3480	0.26	-2.04	0.41	-473.12	-1571.36	208.545	1031
3485	-0.01	-1.99	0.36	-472.76	-1571.54	208.550	1031
3490	0.30	-2.09	0.38	-472.90	-1571.51	208.557	1031
3495	0.18	-1.90	0.20	-473.08	-1570.11	208.560	1031
3500	0.25	-2.05	0.35	-473.11	-1570.35	208.565	1031
3505	0.10	-1.90	0.16	-472.97	-1570.67	208.570	1031
3510	0.58	-2.52	0.40	-471.06	-1569.13	208.577	1031
3515	0.26	-2.37	0.31	-470.88	-1568.69	208.580	1031
3520	0.22	-2.49	0.40	-470.42	-1569.24	208.588	1031
3525	-0.47	-2.30	0.36	-470.79	-1569.66	208.590	1031
3530	0.05	-2.56	0.42	-469.64	-1568.38	208.596	1031
3535	-0.10	-2.56	0.34	-468.86	-1568.42	208.600	1031
3540	-0.03	-2.59	0.35	-468.47	-1567.32	208.606	1031
3545	-0.06	-2.76	0.42	-468.30	-1567.10	208.610	1031
3550	-0.67	-2.72	0.29	-468.14	-1567.52	208.616	1031
3555	-0.08	-2.82	0.53	-468.22	-1566.91	208.621	1031
3560	-0.17	-2.64	0.31	-468.18	-1567.64	208.625	1031
3565	-0.50	-2.65	0.37	-468.13	-1566.48	208.631	1031
3570	-0.24	-2.68	0.26	-467.54	-1565.45	208.635	1031
3575	-0.19	-2.78	0.30	-466.33	-1565.28	208.640	1031
3580	0.13	-3.09	0.54	-466.06	-1565.10	208.645	1031
3585	0.22	-3.21	0.40	-465.46	-1566.20	208.652	1031
3590	0.14	-3.02	0.45	-465.28	-1566.24	208.655	1031
3595	-0.27	-2.96	0.40	-465.52	-1565.99	208.661	1031
3600	-0.01	-3.03	0.45	-465.53	-1566.32	208.665	1031
3605	0.39	-3.23	0.30	-463.82	-1564.81	208.672	1031
3610	0.36	-3.41	0.48	-464.07	-1564.62	208.675	1031
3615	0.39	-3.34	0.22	-463.34	-1564.31	208.680	1031
3620	0.11	-3.41	0.47	-463.09	-1564.35	208.685	1031
3625	0.26	-3.56	0.38	-462.44	-1564.78	208.692	1031
3630	0.18	-3.58	0.47	-462.42	-1564.28	208.695	1031
3635	0.01	-3.32	0.33	-462.16	-1563.61	208.703	1031
3640	-0.01	-3.56	0.54	-462.17	-1563.82	208.705	1031
3645	0.07	-3.76	0.45	-461.03	-1562.02	208.711	1031
3650	-0.18	-3.68	0.33	-460.62	-1561.92	208.715	1031
3655	0.20	-3.71	0.36	-460.56	-1561.23	208.721	1031
3660	0.11	-3.71	0.46	-460.61	-1561.62	208.726	1031
3665	0.30	-3.75	0.46	-460.60	-1560.77	208.730	1031
3670	0.00	-3.73	0.33	-459.72	-1561.36	208.735	1031
3675	0.08	-3.97	0.61	-459.17	-1561.54	208.740	1031
3680	-0.01	-3.85	0.37	-458.56	-1560.90	208.745	1031
3685	0.26	-4.06	0.49	-458.35	-1561.37	208.750	1031
3690	0.34	-4.04	0.40	-458.68	-1560.99	208.756	1031
3695	0.12	-3.98	0.38	-458.34	-1560.53	208.760	1031
3700	0.21	-4.03	0.42	-458.41	-1561.34	208.765	1031
3705	0.24	-3.98	0.35	-458.48	-1560.49	208.770	1031
3710	0.09	-4.41	0.66	-456.31	-1559.84	208.777	1031
3715	-0.01	-4.39	0.40	-456.18	-1559.02	208.780	1031
3720	0.42	-4.46	0.48	-455.78	-1557.83	208.787	1031
3725	0.26	-4.38	0.35	-455.96	-1558.26	208.790	1031
3730	-0.17	-4.53	0.50	-455.16	-1557.70	208.796	1031
3735	0.19	-4.56	0.48	-454.90	-1556.90	208.800	1031
3740	-0.38	-4.74	0.49	-453.41	-1556.10	208.808	1031
3745	0.40	-4.80	0.56	-453.93	-1556.74	208.810	1031
3750	-0.26	-4.66	0.47	-453.86	-1557.47	208.816	1031
3755	-0.22	-4.72	0.58	-453.84	-1557.09	208.820	1031
3760	-0.13	-4.85	0.59	-452.83	-1556.38	208.826	1031
3765	-0.08	-4.99	0.60	-452.11	-1557.13	208.831	1031
3770	-0.00	-5.00	0.67	-452.46	-1556.04	208.835	1031
3775	-0.16	-4.88	0.47	-452.43	-1555.22	208.840	1031
3780	0.12	-5.08	0.63	-451.74	-1554.48	208.845	1031
3785	-0.07	-5.07	0.51	-450.86	-1555.03	208.851	1031
3790	0.02	-5.15	0.59	-450.78	-1555.25	208.855	1031
3795	0.28	-5.07	0.48	-450.88	-1556.18	208.862	1031
3800	0.10	-4.93	0.33	-450.56	-1556.03	208.865	1031
3805	0.03	-5.34	0.65	-449.66	-1554.18	208.871	1031
3810	0.34	-5.38	0.62	-449.30	-1554.63	208.875	1031
3815	-0.02	-5.39	0.69	-449.01	-1554.38	208.881	1031
3820	0.18	-5.48	0.62	-448.79	-1554.46	208.885	1031
3825	-0.02	-5.43	0.61	-448.55	-1554.61	208.891	1031
3830	0.07	-5.48	0.60	-448.39	-1554.54	208.895	1031
3835	0.29	-5.68	0.75	-447.76	-1552.81	208.902	1031
3840	-0.04	-5.60	0.66	-447.85	-1553.72	208.905	1031
3845	0.19	-5.47	0.35	-447.76	-1551.48	208.911	1031
3850	-0.08	-5.70	0.76	-447.60	-1551.08	208.915	1031
3855	0.39	-5.88	0.56	-446.12	-1551.24	208.921	1031
3860	0.29	-6.02	0.63	-445.08	-1552.32	208.926	1031
3865	-0.05	-5.91	0.54	-445.13	-1552.40	208.931	1031
3870	0.09	-5.98	0.60	-445.12	-1552.14	208.935	1031
3875	0.13	-6.16	0.76	-444.35	-1551.85	208.941	1031
3880	0.58	-6.11	0.48	-443.39	-1551.49	208.945	1031
3885	0.04	-6.10	0.59	-443.35	-1550.29	208.950	1031
3890	0.30	-6.23	0.75	-443.35	-1550.89	208.956	1031
3895	0.24	-6.22	0.67	-443.46	-1551.58	208.960	1031
3900	0.23	-6.17	0.52	-443.26	-1551.07	208.965	1031
3905	0.09	-6.22	0.50	-443.06	-1550.78	208.970	1031
3910	0.50	-6.54	0.51	-441.47	-1548.31	208.977	1031
3915	0.08	-6.61	0.68	-441.34	-1548.76	208.980	1031
3920	0.34	-6.63	0.64	-441.38	-1549.40	208.986	1031
3925	0.29	-6.59	0.54	-441.26	-1549.55	208.990	1031
3930	-0.11	-6.83	0.70	-440.22	-1547.30	208.996	1031
3935	-0.11	-6.97	0.83	-439.97	-1547.01	209.000	1031
3940	-0.10	-6.75	0.58	-439.57	-1545.48	209.007	1031
3945	0.18	-6.87	0.54	-439.39	-1545.92	209.010	1031
3950	-0.20	-6.68	0.61	-439.63	-1544.49	209.018	1031
3955	-0.25	-6.95	0.70	-439.36	-1544.44	209.020	1031
3960	-0.10	-7.40	0.78	-436.97	-1541.85	209.027	1031
3965	-0.21	-7.32	0.64	-437.33	-1543.41	209.030	1031
3970	0.02	-7.42	0.67	-436.72	-1543.93	209.036	1031
3975	0.02	-7.45	0.69	-436.51	-1544.12	209.040	1031
3980	0.32	-7.42	0.49	-436.18	-1542.59	209.046	1031
3985	0.03	-7.45	0.57	-435.95	-1541.80	209.050	1031
3990	0.09	-7.57	0.63	-435.35	-1542.01	209.056	1031
3995	-0.07	-7.60	0.69	-435.50	-1541.98	209.061	1031
4000	-0.11	-7.49	0.67	-435.52	-1541.12	209.065	1031
4005	0.13	-7.57	0.66	-435.92	-1540.18	209.071	1031
4010	-0.22	-7.58	0.73	-435.27	-1540.56	209.075	1031
4015	0.14	-7.94	0.71	-433.71	-1541.01	209.080	1031
4020	-0.24	-8.10	0.93	-433.49	-1540.37	209.085	1031
4025	-0.30	-7.90	0.67	-433.29	-1540.01	209.090	1031
4030	-0.01	-7.95	0.57	-433.45	-1539.58	209.095	1031
4035	-0.01	-8.16	0.80	-432.94	-1538.73	209.102	1031
4040	-0.22	-8.05	0.66	-432.94	-1538.57	209.105	1031
4045	-0.12	-7.97	0.42	-432.81	-1538.48	209.111	1031
4050	0.33	-8.09	0.52	-432.62	-1540.74	209.115	1031
4055	0.02	-8.30	0.37	-431.11	-1535.70	209.122	1031
4060	-0.14	-8.47	0.65	-430.56	-1535.98	209.125	1031
4065	-0.36	-8.55	0.86	-430.70	-1537.04	209.131	1031
4070	0.40	-8.57	0.57	-430.53	-1537.49	209.135	1031
4075	0.00	-8.80	0.95	-429.55	-1535.54	209.141	1031
4080	0.07	-8.72	0.69	-429.11	-1536.60	209.145	1031
4085	-0.20	-8.88	0.88	-428.81	-1535.02	209.151	1031
4090	-0.15	-8.74	0.69	-428.67	-1534.57	209.156	1031
4095	0.31	-8.89	0.66	-427.84	-1535.40	209.161	1031
4100	0.02	-8.92	0.85	-427.15	-1535.83	209.165	1031
4105	0.23	-9.16	0.86	-427.04	-1534.80	209.170	1031
4110	0.38	-9.17	0.92	-426.43	-1534.21	209.176	1031
4115	0.00	-9.05	0.84	-426.31	-1534.13	209.180	1031
4120	0.25	-9.09	0.79	-425.88	-1533.28	209.187	1031
4125	0.09	-9.13	0.81	-425.96	-1533.54	209.190	1031
4130	-0.37	-9.27	0.80	-425.06	-1531.66	209.195	1031
4135	-0.18	-9.27	0.75	-424.65	-1532.88	209.200	1031
4140	-0.21	-9.40	0.79	-424.13	-1534.04	209.205	1031
4145	-0.20	-9.38	0.69	-423.80	-1535.10	209.210	1031
4150	-0.04	-9.40	0.76	-424.28	-1532.11	209.217	1031
4155	0.18	-9.59	0.93	-423.88	-1532.01	209.220	1031
4160	-0.29	-9.50	0.96	-423.72	-1531.74	209.226	1031
4165	-0.06	-9.48	0.84	-423.88	-1530.89	209.230	1031
4170	0.53	-10.04	1.02	-421.26	-1530.20	209.238	1031
4175	-0.17	-9.85	0.80	-421.57	-1529.25	209.240	1031
4180	0.03	-9.89	0.90	-421.32	-1529.55	209.246	1031
4185	-0.01	-9.88	0.77	-421.26	-1530.66	209.250	1031
4190	0.55	-10.15	0.71	-420.13	-1530.72	209.256	1031
4195	-0.17	-10.11	0.87	-419.87	-1528.84	209.261	1031
4200	-0.36	-10.11	0.76	-419.63	-1532.09	209.266	1031
4205	-0.08	-10.13	0.73	-419.75	-1533.69	209.270	1031
4210	0.21	-10.29	0.83	-418.99	-1532.04	209.275	1031
4215	0.30	-10.50	0.85	-418.17	-1531.53	209.281	1031
4220	0.05	-10.43	0.96	-417.99	-1531.68	209.285	1031
4225	0.17	-10.41	0.84	-418.36	-1531.62	209.291	1031
4230	0.28	-10.43	0.83	-418.37	-1531.74	209.295	1031
4235	-0.06	-10.45	0.90	-417.28	-1531.04	209.300	1031
4240	-0.52	-10.43	0.98	-416.57	-1531.05	209.305	1031
4245	-0.36	-10.60	0.94	-416.01	-1531.18	209.310	1031
4250	0.08	-10.68	0.98	-416.00	-1533.03	209.315	1031
4255	0.58	-10.82	0.82	-416.02	-1532.04	209.322	1031
4260	-0.13	-10.73	1.01	-416.14	-1531.44	209.325	1031
4265	-0.19	-10.71	1.06	-416.37	-1531.19	209.330	1031
4270	-0.44	-10.59	0.79	-416.18	-1531.24	209.335	1031
4275	0.35	-10.96	0.80	-413.81	-1528.62	209.342	1031
4280	-0.33	-11.09	0.98	-413.68	-1528.94	209.345	1031
4285	0.32	-11.12	0.97	-413.84	-1528.31	209.352	1030
4290	0.16	-11.16	0.99	-413.91	-1529.06	209.355	1030
4295	0.17	-10.91	0.94	-414.82	-1530.33	209.361	1030
4300	0.03	-10.84	0.93	-415.38	-1531.95	209.365	1030
4305	-0.28	-10.68	0.82	-415.50	-1530.91	209.371	1030
4310	-0.17	-10.67	0.89	-415.92	-1531.80	209.376	1030
4315	0.03	-10.61	0.85	-416.22	-1530.80	209.381	1030
4320	-0.26	-10.53	0.73	-416.02	-1531.61	209.385	1030
4325	0.24	-10.60	0.74	-416.87	-1531.05	209.391	1030
4330	0.01	-10.52	0.81	-417.60	-1531.60	209.395	1030
4335	-0.31	-10.43	0.79	-417.84	-1532.23	209.400	1030
4340	-0.03	-10.48	0.80	-417.35	-1532.39	209.406	1030
4345	-0.04	-10.45	0.78	-417.58	-1532.53	209.410	1030
4350	-0.07	-10.43	0.83	-418.82	-1531.34	209.415	1030
4355	0.19	-10.43	0.77	-418.73	-1531.48	209.420	1030
4360	-0.11	-10.22	0.74	-419.89	-1533.30	209.426	1030
4365	0.19	-10.23	0.77	-420.11	-1534.77	209.430	1030
4370	0.44	-10.20	0.75	-420.12	-1532.68	209.437	1030
4375	0.15	-10.16	0.63	-419.88	-1533.07	209.440	1030
4380	0.19	-10.26	0.79	-419.81	-1532.99	209.446	1030
4385	0.14	-10.17	0.63	-419.73	-1532.78	209.450	1030
4390	0.18	-9.81	0.45	-421.76	-1533.95	209.458	1030
4395	0.14	-10.01	0.88	-421.92	-1534.05	209.460	1030
4400	0.04	-9.86	0.77	-422.22	-1533.68	209.466	1030
4405	-0.12	-9.82	0.71	-422.16	-1533.72	209.470	1030
4410	0.46	-9.82	0.73	-422.88	-1534.52	209.476	1030
4415	-0.02	-9.70	0.79	-423.55	-1534.39	209.480	1030
4420	-0.04	-9.51	0.69	-423.98	-1535.06	209.486	1030
4425	-0.20	-9.54	0.73	-424.09	-1535.78	209.491	1030
4430	0.45	-9.52	0.60	-424.28	-1536.45	209.495	1030
4435	0.28	-9.59	0.77	-424.26	-1533.38	209.500	1030
4440	0.17	-9.60	0.86	-424.68	-1528.24	209.505	1030
4445	0.09	-9.45	0.71	-425.62	-1529.10	209.510	1030
4450	0.14	-9.49	0.68	-425.60	-1528.34	209.515	1030
4455	0.37	-9.48	0.70	-425.86	-1527.56	209.521	1030
4460	0.45	-9.53	0.84	-426.11	-1529.28	209.525	1030
4465	0.08	-9.57	0.82	-425.55	-1528.47	209.530	1030
4470	0.06	-9.33	0.55	-426.18	-1530.66	209.535	1030
4475	0.24	-9.06	0.64	-427.93	-1527.77	209.542	1030
4480	0.16	-9.06	0.55	-428.11	-1527.87	209.545	1030
4485	0.09	-8.98	0.57	-427.88	-1529.40	209.552	1030
4490	-0.15	-8.94	0.49	-428.30	-1530.55	209.555	1030
4495	0.19	-8.69	0.41	-429.51	-1529.96	209.561	1030
4500	0.57	-8.92	0.72	-429.84	-1529.30	209.565	1030
4505	-0.22	-8.47	0.39	-430.31	-1538.19	209.573	1030
4510	0.40	-8.78	0.82	-430.14	-1531.46	209.575	1030
4515	-0.20	-8.67	0.76	-430.22	-1532.61	209.581	1030
4520	0.32	-8.67	0.60	-430.25	-1531.88	209.585	1030
4525	0.65	-8.62	0.51	-431.84	-1532.37	209.593	1030
4530	0.32	-8.47	0.55	-431.98	-1534.91	209.595	1030
4535	0.22	-8.40	0.58	-432.00	-1533.58	209.601	1030
4540	0.15	-8.45	0.62	-431.77	-1534.78	209.605	1030
4545	0.19	-8.33	0.66	-432.48	-1535.74	209.611	1030
4550	0.03	-8.15	0.50	-432.96	-1535.75	209.615	1030
4555	0.42	-8.31	0.74	-433.09	-1533.21	209.621	1030
4560	0.18	-8.16	0.46	-433.16	-1532.73	209.626	1030
4565	-0.07	-8.20	0.72	-433.21	-1532.91	209.630	1030
4570	-0.32	-8.12	0.62	-433.29	-1532.97	209.636	1030
4575	0.16	-8.19	0.66	-433.67	-1533.31	209.640	1030
4580	0.06	-7.85	0.63	-435.48	-1534.81	209.645	1030
4585	0.29	-7.85	0.63	-435.71	-1536.30	209.650	1030
4590	0.50	-7.70	0.54	-436.40	-1535.42	209.657	1030
4595	0.12	-7.75	0.51	-436.62	-1534.52	209.660	1030
4600	0.18	-7.73	0.51	-436.40	-1534.68	209.665	1030
4605	0.12	-7.77	0.63	-436.64	-1535.80	209.670	1030
4610	-0.16	-7.46	0.68	-437.89	-1535.25	209.677	1030
4615	-0.44	-7.42	0.69	-438.03	-1536.55	209.680	1030
4620	0.09	-7.27	0.43	-438.26	-1536.21	209.688	1030
4625	-0.65	-7.36	0.65	-438.39	-1538.72	209.690	1030
4630	-0.22	-7.29	0.72	-439.25	-1537.70	209.696	1030
4635	0.11	-7.17	0.48	-439.56	-1538.27	209.700	1030
4640	-0.35	-7.08	0.59	-440.13	-1537.82	209.706	1030
4645	0.08	-7.17	0.62	-440.53	-1538.28	209.710	1030
4650	0.02	-7.25	0.72	-440.27	-1538.85	209.716	1030
4655	-0.01	-7.12	0.66	-440.32	-1538.23	209.720	1030
4660	-0.02	-7.18	0.72	-440.58	-1538.09	209.726	1030
4665	-0.08	-7.07	0.52	-440.48	-1539.23	209.730	1030
4670	-0.16	-7.00	0.51	-440.96	-1541.08	209.736	1030
4675	0.02	-6.94	0.53	-442.46	-1543.79	209.741	1030
4680	-0.07	-7.05	0.67	-442.56	-1543.44	209.745	1030
4685	-0.30	-6.89	0.48	-442.47	-1543.08	209.750	1030
4690	0.18	-6.95	0.56	-442.83	-1543.20	209.755	1030
4695	-0.06	-6.81	0.48	-443.99	-1541.60	209.761	1030
4700	0.28	-6.83	0.50	-444.25	-1541.08	209.765	1030
4705	-0.19	-6.70	0.41	-444.33	-1541.93	209.771	1030
4710	0.03	-6.60	0.28	-444.49	-1541.53	209.775	1030
4715	0.07	-6.43	0.30	-445.73	-1543.19	209.780	1030
4720	0.03	-6.49	0.38	-445.59	-1544.43	209.785	1030
4725	0.10	-6.42	0.44	-446.68	-1544.19	209.792	1030
4730	-0.81	-6.25	0.44	-446.58	-1543.61	209.795	1030
4735	-0.57	-6.24	0.55	-446.67	-1545.04	209.801	1030
4740	0.03	-6.42	0.62	-446.83	-1543.77	209.805	1030
4745	-0.41	-6.10	0.55	-447.97	-1544.70	209.811	1030
4750	-0.54	-5.97	0.48	-448.23	-1545.42	209.815	1030
4755	0.17	-6.18	0.59	-448.55	-1550.72	209.823	1030
4760	0.01	-6.05	0.43	-448.27	-1549.04	209.825	1030
4765	0.02	-6.02	0.49	-448.30	-1549.09	209.831	1030
4770	-0.37	-6.01	0.60	-448.49	-1548.35	209.835	1030
4775	0.09	-5.55	0.30	-450.42	-1548.96	209.842	1030
4780	-0.06	-5.55	0.30	-450.46	-1549.37	209.845	1030
4785	-0.63	-5.51	0.41	-450.67	-1548.91	209.851	1030
4790	-0.14	-5.62	0.54	-450.89	-1549.50	209.856	1030
4795	-0.17	-5.44	0.33	-450.83	-1549.97	209.860	1030
4800	-0.16	-5.36	0.43	-452.10	-1552.52	209.865	1030
4805	0.20	-5.36	0.43	-452.16	-1552.09	209.870	1030
4810	-0.07	-5.34	0.53	-452.70	-1551.69	209.875	1030
4815	-0.29	-5.31	0.55	-452.87	-1551.60	209.880	1030
4820	-0.24	-5.34	0.62	-453.35	-1551.69	209.885	1030
4825	0.51	-5.40	0.64	-453.34	-1552.61	209.890	1030
4830	0.25	-5.06	0.44	-454.26	-1552.36	209.896	1030
4835	0.18	-4.98	0.40	-454.53	-1550.48	209.900	1030
4840	0.59	-5.02	0.34	-454.30	-1551.01	209.907	1030
4845	0.06	-5.01	0.46	-454.38	-1550.99	209.910	1030
4850	0.83	-4.76	0.19	-455.42	-1553.80	209.915	1030
4855	0.72	-4.75	0.27	-455.76	-1553.16	209.920	1030
4860	0.10	-4.66	0.40	-456.58	-1555.50	209.926	1030
4865	-0.03	-4.60	0.39	-456.74	-1555.13	209.930	1030
4870	0.34	-4.78	0.45	-456.82	-1558.87	209.938	1030
4875	0.29	-4.68	0.45	-456.96	-1556.59	209.940	1030
4880	0.62	-4.69	0.29	-456.77	-1557.46	209.946	1030
4885	0.11	-4.74	0.52	-456.67	-1557.53	209.950	1030
4890	0.72	-4.55	0.30	-457.78	-1558.32	209.956	1030
4895	0.54	-4.24	0.22	-458.83	-1561.48	209.961	1030
4900	0.10	-4.16	0.24	-458.97	-1557.72	209.966	1030
4905	-0.30	-4.16	0.37	-459.12	-1557.60	209.971	1030
4910	-0.24	-4.09	0.22	-459.48	-1556.16	209.975	1030
4915	-0.28	-4.06	0.29	-460.60	-1556.51	209.980	1030
4920	0.01	-4.08	0.31	-460.76	-1558.17	209.985	1030
4925	0.20	-4.03	0.37	-461.11	-1558.93	209.990	1030
4930	-0.19	-3.98	0.44	-461.12	-1558.16	209.995	1030
4935	0.03	-4.02	0.47	-461.32	-1559.80	210.001	1030
4940	0.14	-3.99	0.43	-461.15	-1560.77	210.005	1030
4945	0.43	-3.99	0.40	-461.60	-1559.87	210.011	1030
4950	-0.01	-3.94	0.44	-461.80	-1559.71	210.015	1030
4955	-0.05	-3.44	0.33	-464.18	-1562.42	210.022	1030
4960	-0.07	-3.26	0.03	-464.29	-1561.87	210.025	1030
4965	0.15	-3.31	0.09	-464.05	-1560.78	210.031	1030
4970	-0.06	-3.33	0.20	-464.28	-1560.14	210.035	1030
4975	-0.52	-3.19	0.47	-465.57	-1565.06	210.043	1030
4980	0.17	-3.05	0.09	-465.57	-1562.80	210.045	1030
4985	0.11	-3.15	0.26	-465.62	-1562.50	210.051	1030
4990	-0.25	-3.15	0.37	-465.57	-1562.22	210.055	1030
4995	0.15	-3.03	0.29	-466.43	-1563.00	210.061	1030
5000	-0.06	-2.86	0.22	-466.75	-1563.51	210.065	1030
5005	0.49	-2.90	0.21	-467.43	-1563.55	210.071	1030
5010	-0.24	-2.77	0.24	-467.82	-1564.99	210.076	1030
5015	-0.09	-2.84	0.30	-467.78	-1563.50	210.080	1030
5020	0.30	-2.87	0.23	-467.88	-1564.58	210.085	1030
5025	-0.11	-2.84	0.28	-468.07	-1565.67	210.090	1030
5030	0.10	-2.61	0.22	-469.12	-1566.09	210.096	1030
5035	-0.24	-2.64	0.32	-469.24	-1566.27	210.100	1030
5040	-0.59	-2.53	0.24	-469.47	-1564.76	210.106	1030
5045	0.06	-2.67	0.30	-469.45	-1564.63	210.110	1030
5050	-0.12	-2.30	0.18	-470.86	-1566.34	210.115	1030
5055	-0.08	-2.19	0.10	-471.22	-1565.93	210.120	1030
5060	0.12	-2.23	0.32	-471.57	-1569.84	210.125	1030
5065	0.02	-2.05	0.10	-471.54	-1569.66	210.130	1030
5070	0.34	-2.28	0.46	-471.69	-1567.20	210.137	1030
5075	0.37	-2.38	0.57	-471.73	-1568.35	210.140	1030
5080	0.48	-2.23	0.29	-471.78	-1567.82	210.146	1030
5085	0.35	-2.27	0.38	-471.68	-1568.30	210.150	1030
5090	0.36	-1.68	0.00	-473.84	-1569.23	210.158	1030
5095	0.03	-1.66	0.12	-474.10	-1570.45	210.160	1030
5100	0.20	-1.69	0.11	-474.23	-1570.20	210.166	1030
5105	0.17	-1.74	0.26	-474.29	-1569.97	210.171	1030
5110	-0.25	-1.42	0.04	-475.13	-1573.15	210.176	1030
5115	0.12	-1.34	0.02	-475.72	-1572.63	210.180	1030
5120	-0.07	-1.27	0.02	-475.96	-1572.68	210.186	1030
5125	-0.09	-1.26	0.11	-476.54	-1574.22	210.190	1030
5130	-0.17	-1.23	0.01	-476.58	-1573.22	210.195	1030
5135	-0.21	-1.30	0.19	-476.80	-1573.29	210.201	1030
5140	-0.33	-1.25	0.14	-476.70	-1574.61	210.205	1030
5145	-0.00	-1.23	0.13	-477.09	-1572.68	210.211	1030
5150	-0.12	-1.20	0.15	-477.14	-1572.44	210.215	1030
5155	0.32	-0.97	0.11	-478.89	-1575.60	210.222	1030
5160	0.27	-0.97	0.10	-479.35	-1575.57	210.225	1030
5165	-0.07	-0.90	0.16	-479.17	-1576.20	210.230	1030
5170	-0.26	-0.73	-0.09	-479.12	-1574.91	210.235	1030
5175	0.15	-0.72	-0.00	-480.59	-1575.81	210.242	1030
5180	0.34	-0.78	0.06	-480.27	-1575.16	210.245	1030
5185	-0.77	-0.63	0.10	-480.56	-1574.94	210.253	1031
5190	-0.24	-0.62	-0.09	-480.74	-1575.23	210.255	1031
5195	-0.11	-0.92	0.15	-479.43	-1574.66	210.261	1031
5200	-0.03	-0.90	-0.02	-479.07	-1578.85	210.265	1031
5205	0.34	-1.13	0.13	-478.74	-1578.42	210.271	1031
5210	0.22	-1.09	0.17	-478.36	-1579.30	210.276	1031
5215	0.14	-1.07	0.23	-478.35	-1579.09	210.281	1031
5220	-0.05	-1.03	0.12	-478.35	-1580.00	210.285	1031
5225	-0.14	-1.04	0.14	-478.09	-1577.89	210.291	1031
5230	-0.06	-1.22	0.36	-477.03	-1577.40	210.296	1031
5235	0.07	-1.17	0.19	-476.84	-1577.65	210.300	1031
5240	0.25	-1.17	0.18	-476.90	-1577.45	210.306	1031
5245	0.16	-1.22	0.20	-476.54	-1578.32	210.310	1031
5250	0.15	-1.41	0.22	-475.59	-1578.06	210.315	1031
5255	0.08	-1.38	0.13	-475.22	-1576.44	210.320	1031
5260	-0.21	-1.46	0.28	-474.78	-1576.28	210.325	1031
5265	0.33	-1.47	0.17	-474.83	-1577.19	210.330	1031
5270	0.18	-1.55	0.27	-474.58	-1575.12	210.337	1031
5275	0.09	-1.50	0.34	-474.73	-1575.77	210.340	1031
5280	0.40	-1.58	0.34	-474.52	-1578.62	210.345	1031
5285	-0.22	-1.39	0.30	-474.65	-1579.03	210.350	1031
5290	0.70	-2.03	0.51	-472.01	-1576.21	210.357	1031
5295	-0.28	-1.78	0.25	-472.11	-1573.90	210.360	1031
5300	1.08	-1.98	0.26	-472.22	-1573.23	210.367	1031
5305	-0.04	-1.78	0.22	-472.27	-1574.83	210.370	1031
5310	0.07	-1.91	0.07	-470.87	-1569.29	210.376	1031
5315	-0.51	-2.04	0.25	-470.69	-1568.54	210.380	1031
5320	0.65	-2.26	0.20	-470.37	-1569.08	210.386	1031
5325	0.18	-2.20	0.20	-470.12	-1569.16	210.390	1031
5330	0.37	-2.19	0.17	-470.10	-1567.63	210.396	1031
5335	-0.26	-2.04	0.15	-470.39	-1568.39	210.400	1031
5340	0.07	-2.04	0.09	-470.16	-1568.13	210.405	1031
5345	0.60	-2.21	0.14	-470.45	-1568.25	210.411	1031
5350	-0.13	-2.11	0.16	-470.36	-1571.48	210.415	1031
5355	0.21	-2.19	0.20	-470.06	-1567.62	210.421	1031
5360	-0.49	-2.24	0.27	-469.19	-1566.86	210.425	1031
5365	0.04	-2.40	0.22	-466.91	-1567.42	210.430	1031
5370	0.38	-2.36	0.14	-466.88	-1566.59	210.435	1031
5375	-0.37	-2.47	0.39	-466.23	-1567.00	210.441	1031
5380	-0.24	-2.46	0.30	-466.22	-1567.01	210.445	1031
5385	0.64	-2.57	0.23	-466.20	-1567.45	210.452	1031
5390	0.14	-2.52	0.33	-466.15	-1568.29	210.455	1031
5395	-0.17	-2.67	0.45	-464.83	-1568.28	210.461	1031
5400	0.52	-2.70	0.32	-464.84	-1568.43	210.465	1031
5405	-0.01	-2.74	0.22	-463.85	-1567.98	210.472	1031
5410	-0.14	-2.71	0.31	-464.24	-1566.83	210.475	1031
5415	-0.27	-2.73	0.28	-463.79	-1568.85	210.481	1031
5420	-0.17	-2.74	0.25	-463.83	-1566.24	210.485	1031
5425	-0.67	-2.88	0.15	-461.91	-1565.95	210.493	1031
5430	0.13	-3.03	0.26	-462.37	-1565.33	210.495	1031
5435	-0.42	-2.94	0.18	-462.35	-1564.87	210.501	1031
5440	0.13	-3.11	0.30	-462.45	-1565.49	210.505	1031
5445	0.48	-3.35	0.39	-461.30	-1566.62	210.511	1031
5450	0.44	-3.31	0.26	-460.80	-1563.50	210.515	1031
5455	-0.14	-3.29	0.39	-460.74	-1563.30	210.521	1031
5460	0.36	-3.28	0.24	-460.96	-1563.82	210.526	1031
5465	0.15	-3.28	0.27	-460.87	-1562.41	210.530	1031
5470	0.19	-3.28	0.30	-460.69	-1562.53	210.536	1031
5475	0.25	-3.48	0.49	-459.89	-1564.09	210.540	1031
5480	-0.16	-3.41	0.33	-458.85	-1563.56	210.545	1031
5485	0.30	-3.62	0.47	-458.44	-1562.67	210.550	1031
5490	-0.29	-3.60	0.42	-457.81	-1562.21	210.557	1031
5495	-0.25	-3.71	0.54	-457.83	-1560.78	210.560	1031
5500	0.45	-3.82	0.46	-457.83	-1561.05	210.567	1031
5505	-0.00	-3.82	0.47	-457.77	-1562.50	210.570	1031
5510	-0.29	-3.97	0.42	-456.11	-1559.99	210.575	1031
5515	0.17	-4.08	0.52	-455.82	-1560.17	210.580	1031
5520	-0.06	-4.09	0.34	-455.47	-1558.55	210.587	1031
5525	0.05	-4.05	0.16	-455.44	-1558.28	210.590	1031
5530	0.00	-4.30	0.56	-455.36	-1556.49	210.596	1031
5535	-0.04	-4.23	0.55	-455.19	-1557.08	210.600	1031
5540	-0.42	-4.36	0.36	-453.68	-1556.79	210.608	1031
5545	-0.01	-4.49	0.52	-453.82	-1558.45	210.610	1031
5550	-0.26	-4.51	0.57	-453.67	-1556.80	210.616	1031
5555	0.04	-4.43	0.41	-453.78	-1557.38	210.621	1031
5560	-0.02	-4.65	0.54	-452.63	-1555.98	210.626	1031
5565	0.20	-4.78	0.56	-452.17	-1555.03	210.630	1031
5570	-0.10	-4.75	0.51	-451.75	-1554.52	210.635	1031
5575	-0.07	-4.82	0.47	-451.13	-1554.64	210.641	1031
5580	-0.14	-4.78	0.44	-451.34	-1554.67	210.645	1031
5585	-0.97	-4.65	0.32	-451.00	-1553.85	210.652	1031
5590	0.11	-4.88	0.40	-451.09	-1553.96	210.655	1031
5595	-0.12	-4.97	0.34	-449.70	-1552.69	210.660	1031
5600	0.47	-5.17	0.49	-449.73	-1552.79	210.665	1031
5605	0.15	-5.25	0.47	-448.81	-1551.63	210.670	1031
5610	-0.12	-5.25	0.51	-448.75	-1551.82	210.675	1031
5615	-0.12	-5.29	0.47	-448.68	-1552.04	210.680	1031
5620	-0.34	-5.26	0.55	-448.79	-1551.98	210.685	1031
5625	0.53	-5.43	0.49	-448.93	-1551.15	210.692	1031
5630	-0.13	-5.32	0.50	-448.52	-1550.87	210.695	1031
5635	0.31	-5.61	0.81	-448.44	-1552.68	210.702	1031
5640	0.11	-5.51	0.73	-448.73	-1551.52	210.705	1031
5645	0.36	-5.73	0.47	-446.38	-1549.75	210.711	1031
5650	0.16	-5.83	0.60	-445.73	-1548.44	210.715	1031
5655	1.20	-5.93	0.41	-444.63	-1547.14	210.723	1031
5660	0.26	-5.98	0.55	-444.81	-1547.18	210.725	1031
5665	0.50	-6.01	0.49	-444.64	-1545.35	210.731	1031
5670	0.25	-6.04	0.61	-444.81	-1547.30	210.736	1031
5675	0.05	-6.16	0.64	-443.97	-1546.46	210.741	1031
5680	0.02	-6.19	0.55	-443.46	-1546.54	210.745	1031
5685	0.07	-6.37	0.70	-443.02	-1549.41	210.751	1031
5690	-0.08	-6.28	0.52	-442.47	-1548.43	210.758	1031
5695	0.06	-6.25	0.47	-442.97	-1546.85	210.761	1031
5700	0.13	-6.32	0.64	-442.72	-1547.57	210.765	1031
5705	-0.09	-6.40	0.73	-441.82	-1547.43	210.771	1031
5710	-0.17	-6.38	0.55	-441.12	-1547.84	210.775	1031
5715	-0.09	-6.47	0.53	-440.91	-1548.29	210.780	1031
5720	0.26	-6.59	0.74	-440.95	-1547.57	210.787	1031
5725	0.05	-6.63	0.72	-441.02	-1546.99	210.790	1031
5730	0.09	-6.59	0.63	-440.92	-1547.21	210.795	1031
5735	-0.10	-6.59	0.62	-440.77	-1547.11	210.800	1031
5740	0.87	-7.03	0.68	-438.78	-1545.50	210.807	1031
5745	-0.04	-6.92	0.66	-438.69	-1545.79	210.810	1031
5750	0.26	-6.97	0.68	-438.69	-1545.23	210.815	1031
5755	0.04	-6.96	0.65	-438.71	-1545.68	210.820	1031
5760	-0.05	-7.33	0.90	-437.41	-1544.61	210.827	1031
5765	0.14	-7.27	0.74	-437.23	-1543.98	210.830	1031
5770	0.02	-7.27	0.72	-437.45	-1544.40	210.838	1031
5775	-0.16	-7.16	0.64	-437.12	-1544.27	210.840	1031
5780	-0.10	-7.28	0.60	-436.14	-1544.22	210.846	1031
5785	0.06	-7.40	0.63	-435.87	-1542.46	210.850	1031
5790	-0.06	-7.52	0.76	-435.25	-1541.76	210.856	1031
5795	-0.03	-7.45	0.49	-434.81	-1541.33	210.860	1031
5800	-0.01	-7.52	0.71	-434.95	-1540.84	210.865	1031
5805	-0.10	-7.39	0.49	-434.85	-1542.43	210.871	1031
5810	-0.25	-7.58	0.78	-434.82	-1542.19	210.875	1031
5815	-0.09	-7.57	0.82	-434.86	-1542.38	210.880	1031
5820	-0.17	-7.60	0.62	-434.39	-1542.00	210.885	1031
5825	0.52	-7.87	0.52	-432.90	-1540.94	210.891	1031
5830	-0.14	-7.90	0.65	-432.53	-1540.05	210.895	1031
5835	0.05	-7.94	0.63	-432.51	-1539.52	210.902	1031
5840	0.38	-8.06	0.70	-432.38	-1539.11	210.905	1031
5845	0.03	-8.04	0.58	-431.36	-1536.32	210.910	1031
5850	-0.38	-8.05	0.60	-431.05	-1537.38	210.915	1031
5855	-0.13	-8.23	0.57	-430.28	-1537.95	210.922	1031
5860	-0.07	-8.29	0.73	-430.28	-1537.12	210.925	1031
5865	-0.12	-8.29	0.70	-430.31	-1537.26	210.930	1031
5870	0.03	-8.29	0.76	-430.32	-1537.86	210.935	1031
5875	-1.15	-8.21	0.51	-428.85	-1536.41	210.943	1031
5880	-0.02	-8.46	0.61	-428.69	-1535.81	210.945	1031
5885	-0.30	-8.61	0.73	-428.46	-1535.83	210.953	1031
5890	-0.12	-8.58	0.80	-428.64	-1536.65	210.955	1031
5895	0.08	-8.71	0.83	-427.74	-1536.41	210.961	1031
5900	-0.56	-8.72	0.80	-426.98	-1536.27	210.965	1031
5905	-0.09	-8.70	0.62	-426.90	-1534.45	210.971	1031
5910	0.06	-8.83	0.81	-426.96	-1534.59	210.975	1031
5915	-0.41	-8.79	0.71	-426.76	-1532.82	210.981	1031
5920	-0.38	-8.85	0.60	-426.21	-1532.16	210.986	1031
5925	-0.16	-8.83	0.64	-426.33	-1532.68	210.990	1031
5930	-0.05	-8.87	0.73	-426.14	-1534.24	210.995	1031
5935	-0.45	-8.97	0.83	-425.46	-1533.38	211.000	1031
5940	-0.13	-9.37	0.93	-423.93	-1532.37	211.006	1031
5945	-0.09	-9.32	0.83	-423.75	-1532.57	211.010	1031
5950	-0.40	-9.18	0.68	-423.88	-1532.27	211.017	1031
5955	-0.09	-9.28	0.68	-423.95	-1531.82	211.020	1031
5960	0.32	-9.42	0.73	-422.57	-1532.07	211.026	1031
5965	-0.13	-9.46	0.78	-422.34	-1533.65	211.030	1031
5970	0.18	-9.62	0.83	-421.54	-1531.37	211.037	1031
5975	-0.27	-9.56	0.92	-421.45	-1531.49	211.040	1031
5980	0.10	-9.69	0.95	-421.42	-1531.13	211.047	1031
5985	-0.03	-9.68	0.87	-420.98	-1531.33	211.050	1031
5990	-0.08	-9.79	0.83	-420.08	-1529.91	211.056	1031
5995	-0.02	-9.82	0.74	-419.60	-1529.56	211.060	1031
6000	-0.16	-9.88	0.64	-419.26	-1528.16	211.066	1031
6005	0.16	-10.03	0.77	-418.81	-1526.89	211.071	1031
6010	-0.10	-9.96	0.70	-418.92	-1527.14	211.076	1031
6015	-0.33	-10.00	0.90	-419.24	-1527.00	211.080	1031
6020	-0.07	-10.12	0.84	-418.27	-1526.85	211.085	1031
6025	-0.55	-10.03	0.76	-417.36	-1526.30	211.091	1031
6030	0.36	-10.27	0.85	-417.43	-1526.33	211.095	1031
6035	-0.14	-10.25	0.97	-417.40	-1526.15	211.100	1031
6040	-0.27	-10.27	0.94	-417.31	-1526.38	211.105	1031
6045	-0.03	-10.47	0.85	-415.84	-1525.83	211.112	1031
6050	-0.06	-10.41	0.71	-415.82	-1525.70	211.115	1031
6055	-0.34	-10.48	0.97	-416.10	-1526.52	211.122	1031
6060	-0.29	-10.46	0.84	-416.07	-1525.23	211.125	1031
6065	-0.15	-10.67	0.98	-414.45	-1524.41	211.131	1031
6070	-0.47	-10.61	0.72	-414.13	-1525.52	211.135	1031
6075	-0.59	-10.59	0.81	-413.47	-1525.15	211.142	1031
6080	-0.41	-10.70	0.95	-413.72	-1524.64	211.145	1031
6085	-0.49	-10.72	0.94	-413.42	-1523.65	211.151	1031
6090	-0.20	-10.83	0.95	-413.31	-1523.76	211.155	1031
6095	-0.21	-11.04	0.89	-411.83	-1522.05	211.161	1031
6100	-0.42	-11.07	0.90	-412.04	-1521.70	211.165	1031
6105	-0.08	-11.04	0.72	-411.93	-1522.23	211.171	1031
6110	-0.53	-11.06	0.91	-411.77	-1522.35	211.176	1031
6115	-0.69	-11.02	0.91	-411.56	-1521.80	211.181	1030
6120	-0.29	-11.12	0.97	-411.84	-1521.97	211.185	1030
6125	-0.34	-10.92	1.03	-413.11	-1522.91	211.191	1030
6130	-0.03	-10.80	0.96	-414.18	-1523.91	211.195	1030
6135	-0.99	-10.62	1.03	-414.68	-1524.04	211.201	1030
6140	-0.47	-10.70	1.06	-414.98	-1523.56	211.206	1030
6145	-0.20	-10.78	1.04	-415.05	-1524.33	211.210	1030
6150	-0.23	-10.72	0.96	-414.99	-1524.10	211.216	1030
6155	-0.32	-10.68	0.91	-415.17	-1524.92	211.220	1030
6160	-0.38	-10.54	0.78	-416.41	-1523.65	211.225	1030
6165	-0.48	-10.55	0.87	-416.41	-1523.39	211.230	1030
6170	-0.07	-10.46	0.67	-416.93	-1522.73	211.237	1030
6175	0.11	-10.43	0.76	-416.91	-1524.76	211.240	1030
6180	-0.01	-10.48	0.88	-416.80	-1524.40	211.246	1030
6185	-0.52	-10.35	0.80	-416.70	-1526.25	211.250	1030
6190	-0.76	-9.98	0.62	-418.50	-1525.53	211.257	1030
6195	-0.14	-10.08	0.60	-418.70	-1525.98	211.260	1030
6200	0.99	-10.40	0.95	-418.77	-1526.81	211.268	1030
6205	0.10	-10.17	0.79	-418.85	-1526.37	211.270	1030
6210	0.04	-9.97	0.71	-419.97	-1526.77	211.276	1030
6215	-0.13	-9.86	0.69	-419.96	-1527.56	211.280	1030
6220	-0.14	-9.74	0.70	-420.55	-1528.50	211.286	1030
6225	0.14	-9.77	0.63	-420.75	-1528.11	211.290	1030
6230	-0.21	-9.73	0.60	-420.65	-1528.67	211.296	1030
6235	-0.01	-9.79	0.60	-420.79	-1528.24	211.300	1030
6240	-0.66	-9.68	0.71	-421.41	-1528.96	211.306	1030
6245	-0.28	-9.45	0.68	-422.36	-1529.76	211.311	1030
6250	-0.09	-9.44	0.61	-422.47	-1529.69	211.315	1030
6255	0.06	-9.44	0.68	-422.37	-1529.95	211.320	1030
6260	0.17	-9.43	0.68	-422.88	-1529.84	211.325	1030
6265	0.01	-9.31	0.74	-423.92	-1531.81	211.330	1030
6270	0.26	-9.40	0.89	-423.97	-1530.66	211.335	1030
6275	0.07	-9.29	0.72	-423.85	-1532.72	211.342	1030
6280	-0.15	-9.21	0.62	-424.10	-1533.36	211.345	1030
6285	-0.42	-9.09	0.55	-424.30	-1530.56	211.352	1030
6290	0.31	-9.29	0.63	-423.88	-1530.48	211.355	1030
6295	0.13	-9.03	0.75	-425.79	-1533.11	211.361	1030
6300	0.15	-8.95	0.78	-426.37	-1533.45	211.365	1030
6305	0.51	-8.91	0.65	-426.99	-1534.32	211.372	1030
6310	0.25	-8.83	0.62	-426.93	-1534.19	211.375	1030
6315	0.15	-8.79	0.56	-427.21	-1535.30	211.381	1030
6320	0.11	-8.83	0.65	-427.16	-1534.71	211.385	1030
6325	-0.50	-8.34	0.71	-429.21	-1535.11	211.393	1030
6330	-0.09	-8.52	0.64	-428.60	-1535.13	211.395	1030
6335	-0.18	-8.49	0.68	-428.51	-1534.81	211.401	1030
6340	-0.10	-8.44	0.55	-428.60	-1535.72	211.406	1030
6345	0.22	-8.32	0.37	-429.20	-1536.13	211.411	1030
6350	0.33	-8.29	0.42	-430.04	-1537.16	211.415	1030
6355	-0.57	-8.10	0.39	-430.52	-1536.43	211.421	1030
6360	-0.11	-8.15	0.48	-430.85	-1538.38	211.426	1030
6365	0.02	-8.16	0.51	-430.75	-1539.33	211.430	1030
6370	-0.15	-8.08	0.45	-430.78	-1539.62	211.435	1030
6375	-0.18	-8.08	0.62	-430.93	-1539.47	211.440	1030
6380	-0.05	-7.97	0.54	-432.56	-1539.57	211.447	1030
6385	-0.07	-8.05	0.65	-432.15	-1538.97	211.450	1030
6390	0.26	-8.04	0.49	-432.30	-1538.55	211.455	1030
6395	0.19	-8.03	0.53	-432.46	-1538.78	211.460	1030
6400	0.52	-7.95	0.29	-432.30	-1537.98	211.467	1030
6405	0.04	-7.96	0.42	-432.28	-1538.21	211.470	1030
6410	0.02	-7.78	0.45	-433.78	-1539.42	211.476	1030
6415	-0.24	-7.78	0.55	-433.93	-1540.12	211.480	1030
6420	-0.23	-7.51	0.42	-435.40	-1541.13	211.487	1030
6425	-0.06	-7.64	0.64	-435.26	-1540.66	211.490	1030
6430	-0.27	-7.39	0.30	-435.56	-1541.22	211.497	1030
6435	0.04	-7.48	0.46	-435.36	-1540.70	211.500	1030
6440	-0.20	-7.34	0.57	-436.71	-1542.18	211.506	1030
6445	-0.05	-7.37	0.61	-436.93	-1542.17	211.510	1030
6450	-0.23	-7.27	0.65	-437.62	-1541.18	211.516	1030
6455	-0.33	-7.09	0.45	-437.77	-1540.98	211.520	1030
6460	0.39	-7.22	0.49	-437.72	-1541.44	211.526	1030
6465	-0.07	-7.16	0.49	-437.68	-1541.94	211.530	1030
6470	-0.13	-6.95	0.37	-438.90	-1541.35	211.536	1030
6475	-0.36	-6.90	0.51	-439.41	-1541.83	211.541	1030
6480	0.09	-6.94	0.48	-439.23	-1542.53	211.546	1030
6485	-0.24	-6.93	0.53	-439.68	-1542.57	211.550	1030
6490	-0.09	-6.85	0.55	-440.06	-1542.42	211.555	1030
6495	-0.39	-6.70	0.57	-440.77	-1543.50	211.561	1030
6500	0.06	-6.72	0.49	-440.90	-1543.19	211.565	1030
6505	0.01	-6.74	0.46	-440.98	-1543.34	211.572	1030
6510	-0.11	-6.76	0.56	-441.05	-1543.45	211.575	1030
6515	-0.28	-6.49	0.53	-441.86	-1544.78	211.580	1030
6520	-0.42	-6.45	0.49	-441.96	-1545.53	211.585	1030
6525	-0.28	-6.37	0.54	-443.13	-1545.92	211.592	1030
6530	0.11	-6.41	0.57	-443.32	-1545.96	211.595	1030
6535	-0.20	-6.39	0.64	-443.21	-1546.64	211.602	1030
6540	-0.64	-6.26	0.56	-443.26	-1545.60	211.605	1030
6545	-0.29	-6.09	0.42	-444.08	-1547.82	211.611	1030
6550	-0.04	-6.11	0.58	-444.51	-1547.84	211.615	1030
6555	0.01	-6.09	0.61	-445.95	-1549.02	211.623	1030
6560	0.32	-5.90	0.39	-445.47	-1548.50	211.625	1030
6565	0.03	-6.06	0.54	-445.38	-1548.23	211.631	1030
6570	-0.48	-5.97	0.67	-445.27	-1548.27	211.635	1030
6575	0.53	-5.86	0.56	-446.14	-1548.69	211.641	1030
6580	-0.06	-5.76	0.40	-446.95	-1549.70	211.645	1030
6585	0.04	-5.62	0.52	-447.56	-1550.62	211.651	1030
6590	-0.46	-5.52	0.49	-447.93	-1551.63	211.656	1030
6595	-0.27	-5.52	0.36	-448.22	-1550.98	211.660	1030
6600	0.20	-5.44	0.51	-448.27	-1550.38	211.665	1030
6605	-0.08	-5.52	0.52	-448.66	-1550.23	211.671	1030
6610	-0.46	-5.34	0.46	-449.57	-1550.42	211.675	1030
6615	-0.03	-5.24	0.42	-449.54	-1550.15	211.680	1030
6620	-0.31	-5.58	0.74	-449.57	-1550.76	211.687	1030
6625	0.40	-5.39	0.37	-449.52	-1550.82	211.690	1030
6630	0.03	-5.45	0.46	-449.55	-1550.81	211.695	1030
6635	-0.27	-5.16	0.35	-449.76	-1551.36	211.700	1030
6640	-0.03	-5.24	0.45	-451.61	-1551.36	211.705	1030
6645	0.17	-5.26	0.46	-451.87	-1551.57	211.710	1030
6650	-0.31	-5.20	0.51	-451.80	-1551.66	211.717	1030
6655	-0.08	-5.12	0.42	-452.24	-1551.12	211.720	1030
6660	0.35	-5.10	0.40	-451.95	-1551.87	211.726	1030
6665	0.29	-5.08	0.42	-452.08	-1552.72	211.730	1030
6670	-0.25	-4.73	0.28	-453.76	-1555.45	211.736	1030
6675	-0.37	-4.68	0.32	-454.18	-1555.16	211.740	1030
6680	0.21	-4.85	0.44	-453.67	-1557.76	211.748	1030
6685	-0.17	-4.75	0.33	-454.31	-1557.77	211.750	1030
6690	-0.12	-4.87	0.59	-454.22	-1556.04	211.756	1030
6695	0.22	-4.82	0.45	-454.00	-1556.48	211.760	1030
6700	0.22	-4.59	0.40	-455.24	-1557.09	211.766	1030
6705	0.11	-4.32	0.26	-456.38	-1556.76	211.771	1030
6710	0.06	-4.47	0.48	-456.37	-1557.51	211.776	1030
6715	0.27	-4.42	0.37	-456.52	-1555.43	211.780	1030
6720	0.09	-4.34	0.33	-457.01	-1558.03	211.785	1030
6725	0.06	-4.09	0.31	-458.05	-1558.24	211.791	1030
6730	0.15	-4.20	0.42	-457.96	-1559.48	211.795	1030
6735	-0.10	-4.18	0.51	-458.07	-1558.25	211.800	1030
6740	-0.05	-4.13	0.42	-458.09	-1557.53	211.805	1030
6745	-0.17	-3.81	0.28	-459.29	-1560.40	211.810	1030
6750	-0.41	-3.67	0.19	-459.10	-1559.34	211.815	1030
6755	0.10	-3.78	0.15	-459.40	-1558.29	211.822	1030
6760	0.41	-3.95	0.35	-459.36	-1558.93	211.825	1030
6765	-0.50	-3.81	0.27	-459.51	-1558.07	211.832	1030
6770	0.29	-3.83	0.21	-459.51	-1559.86	211.835	1030
6775	0.10	-3.62	0.41	-461.76	-1561.70	211.841	1030
6780	0.25	-3.55	0.41	-461.87	-1561.74	211.845	1030
6785	0.09	-3.23	0.23	-462.67	-1562.65	211.852	1030
6790	-0.33	-3.35	0.37	-463.00	-1562.13	211.855	1030
6795	-0.04	-3.37	0.34	-462.93	-1561.86	211.861	1030
6800	-0.13	-3.37	0.36	-462.91	-1561.52	211.865	1030
6805	-0.04	-3.25	0.50	-464.22	-1561.45	211.873	1030
6810	-0.05	-3.11	0.10	-464.62	-1561.60	211.875	1030
6815	-0.24	-3.22	0.41	-464.58	-1561.22	211.881	1030
6820	-0.04	-3.15	0.29	-464.61	-1562.55	211.885	1030
6825	0.15	-3.02	0.21	-465.28	-1564.30	211.891	1030
6830	0.20	-2.88	0.15	-466.10	-1564.87	211.895	1030
6835	-0.49	-2.70	0.11	-466.51	-1565.42	211.901	1030
6840	-0.18	-2.71	0.14	-467.03	-1564.26	211.906	1030
6845	-0.92	-2.66	0.24	-466.91	-1563.75	211.911	1030
6850	-0.15	-2.82	0.42	-466.92	-1564.42	211.915	1030
6855	0.38	-2.74	0.30	-467.00	-1565.00	211.920	1030
6860	0.43	-2.59	0.35	-468.31	-1566.98	211.927	1030
6865	-0.26	-2.54	0.29	-468.57	-1567.08	211.930	1030
6870	0.26	-2.45	0.18	-468.33	-1568.40	211.937	1030
6875	-0.32	-2.37	0.12	-468.65	-1568.46	211.940	1030
6880	-0.15	-2.29	0.30	-469.72	-1569.88	211.946	1030
6885	-0.34	-2.25	0.37	-470.05	-1568.97	211.950	1030
6890	-0.26	-2.06	0.28	-470.69	-1571.63	211.957	1030
6895	-0.62	-1.93	0.19	-471.14	-1572.14	211.960	1030
6900	0.17	-2.07	0.29	-471.03	-1571.92	211.966	1030
6905	-0.18	-1.97	0.14	-470.77	-1572.19	211.970	1030
6910	-0.68	-1.50	0.02	-472.19	-1571.32	211.978	1030
6915	-0.06	-1.69	0.03	-472.48	-1573.78	211.980	1030
6920	-0.21	-1.72	0.09	-472.28	-1573.59	211.986	1030
6925	0.09	-1.79	0.12	-472.15	-1572.54	211.990	1030
6930	-0.23	-1.75	0.27	-473.01	-1572.92	211.996	1030
6935	0.39	-1.58	0.00	-473.86	-1573.69	212.000	1030
6940	0.07	-1.49	-0.01	-473.99	-1574.19	212.006	1030
6945	-0.65	-1.42	0.12	-473.99	-1573.64	212.011	1030
6950	-0.17	-1.43	0.04	-474.09	-1574.07	212.015	1030
6955	0.14	-1.39	-0.02	-474.23	-1575.84	212.021	1030
6960	-0.07	-1.49	0.06	-474.45	-1576.02	212.025	1030
6965	0.09	-1.36	0.12	-476.13	-1576.20	212.030	1030
6970	-0.05	-1.25	0.00	-476.30	-1577.71	212.035	1030
6975	0.00	-1.28	0.24	-477.11	-1576.93	212.040	1030
6980	-0.28	-1.15	-0.02	-476.93	-1577.15	212.045	1030
6985	-0.13	-1.39	0.40	-477.08	-1577.78	212.052	1030
6990	0.21	-1.19	0.05	-476.98	-1579.61	212.055	1030
6995	-0.10	-1.22	0.25	-477.21	-1578.36	212.061	1030
7000	-0.40	-1.15	0.37	-477.04	-1577.50	212.065	1030
7005	-0.75	-0.25	-0.30	-479.06	-1579.04	212.072	1030
7010	-0.07	-0.74	0.03	-479.61	-1578.46	212.075	1030
7015	0.12	-0.64	-0.04	-479.51	-1579.16	212.081	1031
7020	-0.41	-0.70	0.11	-479.33	-1579.44	212.085	1031
7025	-0.37	-0.41	-0.20	-477.87	-1578.77	212.093	1031
7030	-0.18	-0.86	0.05	-478.08	-1578.64	212.095	1031
7035	0.06	-0.93	0.25	-478.26	-1578.45	212.101	1031
7040	-0.18	-0.76	-0.01	-477.93	-1577.77	212.105	1031
7045	0.09	-1.00	0.20	-476.91	-1578.05	212.111	1031
7050	0.13	-1.01	0.04	-476.54	-1576.86	212.115	1031
7055	0.29	-1.00	-0.00	-476.29	-1576.95	212.120	1031
7060	-0.32	-1.02	-0.07	-476.06	-1576.47	212.125	1031
7065	-0.06	-1.09	0.01	-475.41	-1575.40	212.131	1031
7070	-0.41	-1.05	-0.07	-475.23	-1576.69	212.135	1031
7075	-0.42	-1.18	0.08	-475.11	-1576.83	212.140	1031
7080	0.38	-1.25	0.15	-474.99	-1577.32	212.145	1031
7085	-0.22	-1.25	0.06	-475.10	-1577.14	212.150	1031
7090	-0.05	-1.25	0.16	-475.19	-1577.60	212.157	1031
7095	0.41	-1.42	0.20	-474.98	-1576.47	212.160	1031
7100	-0.26	-1.38	0.15	-474.20	-1576.80	212.165	1031
7105	0.32	-1.43	0.11	-473.81	-1575.69	212.170	1031
7110	-0.15	-1.66	0.31	-472.44	-1575.64	212.176	1031
7115	0.00	-1.52	0.10	-472.17	-1576.45	212.180	1031
7120	-0.19	-1.62	0.20	-471.36	-1577.89	212.188	1031
7125	-0.15	-1.56	0.12	-471.99	-1576.52	212.190	1031
7130	-0.12	-1.55	0.11	-471.96	-1576.19	212.196	1031
7135	-0.42	-1.50	0.13	-471.81	-1577.31	212.200	1031
7140	-0.08	-1.87	0.18	-470.48	-1575.28	212.206	1031
7145	-0.10	-1.90	0.20	-469.78	-1574.85	212.210	1031
7150	-0.13	-1.99	0.20	-469.76	-1574.58	212.216	1031
7155	0.19	-1.93	0.11	-469.57	-1574.94	212.220	1031
7160	-0.30	-1.99	0.15	-469.13	-1573.21	212.225	1031
7165	0.14	-2.23	0.20	-468.12	-1571.93	212.230	1031
7170	-0.00	-2.16	0.10	-468.38	-1573.24	212.235	1031
7175	-0.20	-2.13	0.10	-468.04	-1572.29	212.241	1031
7180	-0.05	-2.20	0.08	-468.32	-1573.09	212.245	1031
7185	0.11	-2.21	0.21	-468.36	-1573.36	212.251	1031
7190	-0.12	-2.15	0.13	-467.69	-1571.12	212.255	1031
7195	-0.20	-2.46	0.09	-466.48	-1568.24	212.260	1031
7200	-0.46	-2.43	0.04	-466.42	-1570.43	212.265	1031
7205	-0.22	-2.72	0.39	-465.32	-1569.14	212.272	1031
7210	-0.01	-2.75	0.36	-465.08	-1571.89	212.275	1031
7215	0.05	-2.62	-0.04	-465.31	-1571.19	212.281	1031
7220	-0.04	-2.66	0.15	-465.45	-1571.11	212.285	1031
7225	0.14	-2.97	0.38	-464.30	-1569.91	212.292	1031
7230	-0.38	-2.96	0.30	-463.59	-1569.36	212.295	1031
7235	0.53	-3.41	0.77	-463.45	-1569.27	212.303	1031
7240	-0.01	-3.02	0.27	-463.82	-1570.31	212.305	1031
7245	0.31	-3.15	0.21	-462.99	-1567.45	212.311	1031
7250	-0.14	-3.15	0.18	-462.17	-1565.68	212.315	1031
7255	0.36	-3.31	0.20	-461.80	-1564.93	212.321	1031
7260	-0.18	-3.27	0.30	-461.35	-1566.37	212.326	1031
7265	-0.08	-3.49	0.54	-461.17	-1564.98	212.331	1031
7270	-0.09	-3.38	0.40	-461.46	-1565.09	212.335	1031
7275	0.26	-3.52	0.39	-461.03	-1565.19	212.340	1031
7280	0.16	-3.71	0.46	-459.34	-1562.68	212.346	1031
7285	0.28	-3.72	0.37	-459.80	-1562.13	212.350	1031
7290	0.63	-3.69	0.32	-459.75	-1562.58	212.355	1031
7295	0.18	-3.58	0.21	-459.45	-1563.18	212.360	1031
7300	0.12	-3.84	0.27	-458.24	-1559.98	212.365	1031
7305	0.50	-3.89	0.29	-457.90	-1560.93	212.370	1031
7310	0.22	-4.06	0.50	-457.99	-1561.45	212.377	1031
7315	0.08	-3.88	0.33	-458.04	-1560.69	212.380	1031
7320	-0.04	-3.85	0.31	-458.08	-1560.42	212.386	1031
7325	-0.27	-3.82	0.36	-458.03	-1560.35	212.390	1031
7330	0.27	-4.20	0.34	-456.46	-1559.15	212.396	1031
7335	-0.02	-4.30	0.51	-456.15	-1558.68	212.400	1031
7340	-0.09	-4.38	0.53	-456.46	-1558.25	212.407	1031
7345	-0.10	-4.09	0.25	-456.12	-1558.11	212.410	1031
7350	0.21	-4.14	0.21	-455.88	-1557.94	212.416	1031
7355	-0.04	-4.08	0.19	-456.21	-1558.08	212.420	1031
7360	-0.19	-4.35	0.36	-454.66	-1559.60	212.426	1031
7365	0.04	-4.50	0.38	-453.63	-1559.02	212.431	1031
7370	-0.44	-4.55	0.44	-453.29	-1559.44	212.436	1031
7375	-0.12	-4.67	0.52	-452.75	-1559.68	212.440	1031
7380	-0.06	-4.72	0.44	-452.64	-1557.67	212.445	1031
7385	-0.06	-4.92	0.58	-451.97	-1557.74	212.451	1031
7390	-0.08	-4.87	0.52	-452.04	-1556.63	212.455	1031
7395	0.25	-4.77	0.33	-451.82	-1557.57	212.460	1031
7400	-0.26	-4.88	0.51	-451.79	-1556.87	212.465	1031
7405	-0.23	-4.88	0.24	-450.58	-1553.69	212.471	1031
7410	-0.51	-4.95	0.41	-450.57	-1554.85	212.475	1031
7415	-0.20	-5.05	0.44	-450.56	-1555.26	212.480	1031
7415	0.17	-5.11	0.38	-450.49	-1553.60	212.441	1031
7420	-1.07	-5.08	0.54	-449.24	-1555.18	212.449	1031
7425	0.22	-5.21	0.46	-448.99	-1554.40	212.452	1031
7430	-0.18	-5.22	0.50	-448.94	-1553.59	212.457	1031
7435	0.19	-5.14	0.38	-449.19	-1553.96	212.462	1031
7440	-0.08	-5.06	0.48	-450.01	-1555.41	212.468	1031
7445	-0.06	-4.92	0.34	-450.26	-1555.09	212.472	1031
7450	0.09	-4.84	0.24	-450.22	-1555.86	212.477	1031
7455	0.14	-4.92	0.28	-450.28	-1555.10	212.482	1031
7460	0.11	-5.23	0.54	-449.53	-1556.41	212.487	1031
7465	0.01	-5.20	0.30	-448.89	-1554.56	212.492	1031
7470	-0.17	-5.19	0.37	-448.61	-1555.80	212.497	1031
7475	0.06	-5.23	0.36	-448.83	-1554.08	212.502	1031
7480	0.27	-5.38	0.42	-448.27	-1556.19	212.507	1031
7485	0.30	-5.48	0.36	-447.38	-1554.28	212.513	1031
7490	0.25	-5.60	0.54	-447.43	-1555.14	212.517	1031
7495	0.18	-5.51	0.43	-447.54	-1553.03	212.522	1031
7500	-0.44	-5.33	0.31	-447.31	-1552.86	212.527	1031
7505	0.05	-5.52	0.14	-445.61	-1551.70	212.533	1031
7510	0.12	-5.70	0.35	-445.60	-1551.57	212.536	1031
7515	0.36	-5.75	0.40	-445.51	-1551.87	212.542	1031
7520	-0.24	-5.65	0.36	-445.24	-1552.86	212.546	1031
7525	0.39	-5.93	0.35	-444.30	-1551.24	212.552	1031
7530	0.41	-6.01	0.39	-443.82	-1550.29	212.556	1031
7535	0.50	-5.99	0.50	-443.56	-1551.12	212.564	1031
7540	0.19	-5.99	0.38	-443.97	-1551.24	212.567	1031
7545	0.39	-6.21	0.49	-444.11	-1551.69	212.574	1031
7550	-0.31	-6.03	0.48	-443.86	-1551.43	212.577	1031
7555	0.23	-6.39	0.39	-441.56	-1549.50	212.583	1031
7560	-0.12	-6.51	0.68	-441.51	-1550.50	212.587	1031
7565	0.07	-6.49	0.51	-441.25	-1549.46	212.592	1031
7570	-0.03	-6.53	0.54	-440.91	-1549.52	212.597	1031
7575	0.05	-6.61	0.51	-440.58	-1550.04	212.602	1031
7580	-0.00	-6.67	0.57	-440.21	-1548.72	212.607	1031
7585	0.21	-6.77	0.51	-440.00	-1548.01	212.612	1031
7590	-0.07	-6.74	0.50	-439.56	-1548.50	212.617	1031
7595	0.20	-6.92	0.63	-439.23	-1547.86	212.622	1031
7600	0.26	-6.87	0.60	-439.15	-1545.62	212.628	1031
7605	-0.01	-6.77	0.66	-439.06	-1546.17	212.631	1031
7610	-0.16	-6.72	0.51	-439.27	-1548.10	212.637	1031
7615	-0.10	-6.77	0.54	-439.00	-1547.19	212.642	1031
7620	-0.15	-6.87	0.49	-436.93	-1548.45	212.648	1031
7625	-0.10	-6.84	0.42	-436.93	-1547.74	212.652	1031
7630	-0.54	-6.88	0.52	-436.89	-1545.94	212.657	1031
7635	-0.52	-6.94	0.53	-436.76	-1546.05	212.662	1031
7640	0.07	-7.21	0.66	-435.58	-1543.96	212.668	1031
7645	-0.09	-7.11	0.64	-435.43	-1545.92	212.671	1031
7650	0.08	-7.17	0.58	-435.34	-1544.04	212.677	1031
7655	0.39	-7.17	0.44	-435.28	-1544.96	212.682	1031
7660	0.55	-7.49	0.56	-433.95	-1545.07	212.689	1031
7665	0.29	-7.38	0.69	-433.81	-1543.43	212.692	1031
7670	0.17	-7.37	0.56	-433.91	-1543.06	212.697	1031
7675	0.01	-7.40	0.63	-433.86	-1542.45	212.702	1031
7680	0.06	-7.65	0.64	-432.75	-1543.70	212.708	1031
7685	-0.16	-7.67	0.65	-432.38	-1544.12	212.712	1031
7690	-0.63	-7.59	0.62	-432.35	-1542.97	212.719	1031
7695	0.24	-7.70	0.53	-432.41	-1543.68	212.722	1031
7700	-0.06	-7.87	0.72	-431.80	-1546.28	212.727	1031
7705	-0.11	-7.97	0.62	-430.92	-1541.19	212.732	1031
7710	-0.35	-8.03	0.71	-430.59	-1540.88	212.737	1031
7715	-0.19	-8.17	0.72	-430.10	-1541.28	212.742	1031
7720	-0.11	-8.05	0.60	-429.85	-1540.61	212.747	1031
7725	-0.73	-7.96	0.43	-429.07	-1539.75	212.753	1031
7730	-0.08	-8.22	0.67	-429.19	-1540.18	212.757	1031
7735	-0.10	-8.26	0.70	-429.26	-1539.70	212.762	1031
7740	-0.56	-8.23	0.72	-429.07	-1539.28	212.766	1031
7745	0.11	-8.48	0.55	-427.68	-1539.47	212.774	1031
7750	0.03	-8.59	0.70	-427.64	-1539.22	212.777	1031
7755	-0.03	-8.60	0.70	-427.60	-1537.74	212.782	1031
7760	0.03	-8.64	0.80	-427.66	-1537.18	212.786	1031
7765	-1.09	-8.56	0.62	-426.18	-1535.60	212.794	1031
7770	-0.17	-8.78	0.67	-425.88	-1536.21	212.797	1031
7775	0.60	-8.96	0.71	-425.80	-1537.19	212.802	1031
7780	-0.21	-8.80	0.63	-425.96	-1538.20	212.807	1031
7785	0.33	-9.18	0.96	-425.21	-1534.57	212.813	1031
7790	-0.22	-8.97	0.66	-424.55	-1534.19	212.817	1031
7795	-0.23	-9.05	0.70	-424.63	-1532.93	212.822	1031
7800	-0.25	-9.09	0.78	-424.57	-1532.79	212.827	1031
7805	-0.32	-9.18	0.72	-423.98	-1531.95	212.832	1031
7810	-0.31	-9.29	0.65	-422.96	-1533.35	212.838	1031
7815	-0.45	-9.31	0.71	-422.96	-1532.30	212.842	1031
7820	0.00	-9.47	0.86	-422.85	-1533.00	212.847	1031
7825	-0.49	-9.36	0.79	-422.64	-1531.67	212.852	1031
7830	-0.48	-9.58	0.81	-421.28	-1531.23	212.857	1031
7835	-0.24	-9.66	0.82	-421.29	-1531.46	212.862	1031
7840	-0.62	-9.52	0.64	-421.66	-1531.77	212.868	1031
7845	-0.21	-9.68	0.92	-421.25	-1529.97	212.871	1031
7850	-0.33	-9.65	0.88	-421.26	-1529.62	212.877	1031
7855	-0.28	-9.57	0.71	-421.68	-1530.46	212.881	1031
7860	-0.87	-9.97	0.97	-419.45	-1527.79	212.889	1031
7865	-0.39	-10.06	0.93	-419.24	-1528.28	212.892	1031
7870	-0.28	-10.02	0.86	-419.27	-1529.02	212.897	1031
7875	-0.16	-10.11	1.05	-419.26	-1528.97	212.902	1031
7880	-0.11	-10.24	0.75	-417.42	-1527.29	212.909	1031
7885	-0.12	-10.27	0.93	-417.43	-1527.12	212.912	1031
7890	0.07	-10.38	0.93	-417.25	-1527.31	212.917	1031
7895	-0.15	-10.32	0.89	-417.44	-1527.51	212.922	1031
7900	-0.25	-10.32	0.68	-416.20	-1526.40	212.928	1031
7905	-0.35	-10.46	0.70	-415.71	-1525.88	212.932	1031
7910	-0.45	-10.51	0.85	-415.72	-1526.80	212.937	1031
7915	-0.32	-10.54	0.83	-415.57	-1526.70	212.942	1031
7920	0.52	-10.80	0.87	-415.00	-1525.60	212.947	1031
7925	-0.18	-10.86	0.84	-413.93	-1524.86	212.953	1031
7930	-0.28	-10.86	0.96	-413.92	-1525.31	212.957	1031
7935	-0.56	-10.78	0.83	-414.22	-1524.84	212.962	1031
7940	-0.19	-10.96	0.99	-413.58	-1525.89	212.967	1031
7945	0.17	-10.95	0.85	-412.48	-1525.27	212.973	1031
7950	-0.24	-10.97	0.99	-412.87	-1526.46	212.977	1031
7955	-0.31	-10.92	0.90	-412.46	-1524.95	212.983	1030
7960	-0.12	-10.90	0.86	-412.76	-1525.11	212.986	1030
7965	-0.13	-10.75	0.95	-413.94	-1526.02	212.992	1030
7970	-0.04	-10.67	0.87	-414.28	-1526.29	212.996	1030
7975	-0.47	-10.34	0.62	-414.94	-1526.48	213.004	1030
7980	-0.30	-10.43	0.70	-414.81	-1525.36	213.006	1030
7985	-0.28	-10.53	0.85	-414.74	-1524.35	213.014	1030
7990	-0.01	-10.73	1.00	-414.75	-1524.87	213.017	1030
7995	-0.17	-10.38	0.74	-415.83	-1524.78	213.022	1030
8000	-0.45	-10.25	0.72	-416.16	-1525.76	213.027	1030
8005	-0.17	-10.40	0.86	-416.82	-1525.12	213.032	1030
8010	-0.24	-10.35	0.86	-417.16	-1525.94	213.037	1030
8015	0.04	-10.26	0.75	-416.85	-1528.39	213.044	1030
8020	0.10	-10.34	0.78	-416.88	-1525.29	213.047	1030
8025	-0.36	-10.29	0.87	-417.02	-1527.62	213.052	1030
8030	-0.33	-10.29	0.82	-417.12	-1527.58	213.057	1030
8035	0.04	-10.21	0.79	-417.69	-1527.27	213.062	1030
8040	-0.14	-9.98	0.86	-418.99	-1529.55	213.068	1030
8045	-0.33	-10.00	0.92	-419.08	-1529.78	213.072	1030
8050	-0.64	-9.87	0.79	-419.30	-1529.61	213.077	1030
8055	-0.15	-9.83	0.77	-419.48	-1531.32	213.082	1030
8060	-0.34	-9.66	0.82	-420.71	-1533.14	213.087	1030
8065	-0.38	-9.59	0.77	-420.71	-1531.60	213.092	1030
8070	-0.33	-9.67	0.82	-420.82	-1530.36	213.097	1030
8075	-0.53	-9.67	0.85	-420.77	-1530.20	213.101	1030
8080	-0.69	-9.39	0.71	-422.00	-1532.27	213.109	1030
8085	-0.31	-9.47	0.78	-421.98	-1530.30	213.112	1030
8090	0.33	-9.45	0.66	-422.05	-1529.99	213.119	1030
8095	-0.24	-9.49	0.83	-421.99	-1530.24	213.122	1030
8100	0.60	-9.45	1.08	-423.71	-1531.23	213.129	1030
8105	-0.17	-9.21	0.74	-423.46	-1531.98	213.132	1030
8110	-0.34	-9.11	0.76	-423.85	-1533.90	213.137	1030
8115	-0.26	-9.06	0.75	-423.97	-1533.16	213.142	1030
8120	-0.18	-9.04	0.83	-424.56	-1533.95	213.148	1030
8125	-0.31	-8.89	0.74	-424.93	-1534.72	213.152	1030
8130	-0.38	-8.95	0.84	-424.88	-1535.49	213.157	1030
8135	-0.02	-8.97	0.76	-425.21	-1535.53	213.162	1030
8140	-0.23	-8.83	0.65	-425.51	-1536.30	213.167	1030
8145	-0.34	-8.73	0.80	-426.38	-1536.39	213.172	1030
8150	-0.01	-8.67	0.73	-426.51	-1537.05	213.177	1030
8155	-0.63	-8.50	0.71	-427.25	-1537.06	213.182	1030
8160	-0.05	-8.54	0.60	-427.27	-1536.81	213.187	1030
8165	-0.18	-8.58	0.77	-427.28	-1535.35	213.193	1030
8170	-0.14	-8.58	0.60	-427.08	-1535.37	213.197	1030
8175	-0.37	-8.55	0.68	-427.38	-1535.70	213.202	1030
8180	-0.74	-8.48	0.64	-427.61	-1535.49	213.206	1030
8185	-0.34	-8.12	0.52	-429.49	-1536.85	213.214	1030
8190	-0.37	-8.19	0.51	-429.58	-1536.74	213.216	1030
8195	0.37	-8.16	0.47	-430.24	-1537.15	213.222	1030
8200	0.15	-8.15	0.43	-430.26	-1538.01	213.226	1030
8205	-0.16	-8.01	0.49	-431.08	-1539.80	213.232	1030
8210	-0.11	-7.95	0.65	-431.14	-1540.18	213.237	1030
8215	0.23	-7.79	0.75	-431.33	-1542.26	213.244	1030
8220	-0.31	-7.95	0.60	-431.23	-1540.75	213.247	1030
8225	0.32	-7.99	0.47	-431.05	-1540.45	213.253	1030
8230	0.24	-8.01	0.58	-431.52	-1540.05	213.257	1030
8235	-0.15	-7.83	0.63	-432.55	-1540.60	213.262	1030
8240	-0.13	-7.65	0.51	-433.44	-1542.16	213.267	1030
8245	0.07	-7.60	0.53	-433.53	-1542.05	213.272	1030
8250	-0.10	-7.59	0.44	-433.66	-1540.80	213.277	1030
8255	0.25	-7.58	0.41	-433.98	-1543.25	213.282	1030
8260	-0.21	-7.35	0.43	-435.10	-1543.20	213.288	1030
8265	0.37	-7.38	0.36	-435.02	-1543.49	213.292	1030
8270	0.11	-7.47	0.55	-435.06	-1544.84	213.297	1030
8275	-0.07	-7.32	0.23	-434.97	-1544.52	213.301	1030
8280	0.53	-7.23	0.51	-436.56	-1545.56	213.308	1030
8285	0.06	-7.21	0.52	-436.54	-1545.23	213.311	1030
8290	-0.06	-7.24	0.60	-436.73	-1545.45	213.317	1030
8295	-0.08	-7.21	0.53	-436.67	-1546.78	213.321	1030
8300	0.25	-7.01	0.58	-438.39	-1547.78	213.328	1030
8305	0.32	-6.91	0.30	-438.34	-1548.94	213.331	1030
8310	-0.02	-6.81	0.43	-438.87	-1547.99	213.337	1030
8315	-0.13	-6.82	0.44	-439.05	-1547.77	213.342	1030
8320	0.49	-6.75	0.50	-440.35	-1547.45	213.349	1030
8325	0.17	-6.60	0.28	-439.92	-1547.69	213.352	1030
8330	0.20	-6.66	0.37	-439.60	-1547.69	213.357	1030
8335	-0.04	-6.68	0.50	-439.89	-1546.69	213.362	1030
8340	0.04	-6.53	0.37	-440.48	-1547.75	213.367	1030
8345	0.20	-6.33	0.20	-440.94	-1547.36	213.372	1030
8350	-0.02	-6.31	0.26	-441.04	-1547.33	213.377	1030
8355	-0.11	-6.36	0.26	-440.97	-1546.85	213.382	1030
8360	0.52	-6.41	0.28	-441.39	-1547.79	213.387	1030
8365	0.09	-6.25	0.40	-442.52	-1549.60	213.392	1030
8370	0.03	-6.28	0.57	-442.52	-1552.01	213.397	1030
8375	-0.05	-6.04	0.20	-442.89	-1550.90	213.403	1030
8380	0.23	-6.13	0.37	-442.76	-1550.51	213.406	1030
8385	0.14	-6.25	0.57	-442.56	-1549.27	213.412	1030
8390	0.52	-6.20	0.46	-443.32	-1549.66	213.417	1030
8395	-0.50	-5.77	0.45	-445.30	-1551.00	213.423	1030
8400	-0.10	-5.87	0.54	-445.29	-1550.77	213.427	1030
8405	-0.12	-5.84	0.52	-445.01	-1550.63	213.432	1030
8410	0.26	-5.86	0.36	-445.38	-1550.92	213.436	1030
8415	0.11	-5.63	0.43	-447.08	-1552.04	213.443	1030
8420	0.03	-5.62	0.38	-446.89	-1552.14	213.447	1030
8425	-0.27	-5.52	0.38	-446.90	-1552.29	213.452	1030
8430	0.02	-5.58	0.40	-446.81	-1552.59	213.458	1030
8435	0.37	-5.45	0.32	-448.07	-1555.49	213.462	1030
8440	0.36	-5.37	0.29	-448.41	-1556.45	213.467	1030
8445	-0.04	-5.37	0.42	-448.61	-1555.76	213.472	1030
8450	0.29	-5.40	0.39	-448.62	-1554.02	213.477	1030
8455	-0.07	-5.19	0.31	-449.22	-1554.38	213.483	1030
8460	-0.23	-5.05	0.25	-449.56	-1554.59	213.487	1030
8465	0.09	-5.08	0.25	-449.59	-1554.94	213.492	1030
8470	0.08	-5.09	0.30	-449.53	-1555.76	213.497	1030
8475	-0.18	-5.03	0.28	-450.48	-1554.24	213.502	1030
8480	0.07	-4.89	0.41	-451.16	-1556.59	213.507	1030
8485	0.21	-4.85	0.36	-451.25	-1556.71	213.512	1030
8490	-0.02	-4.83	0.39	-451.54	-1557.40	213.518	1030
8495	0.33	-4.88	0.23	-451.86	-1556.43	213.521	1030
8500	-0.15	-4.89	0.38	-451.54	-1556.18	213.528	1030
8505	0.24	-4.86	0.36	-451.55	-1557.12	213.531	1030
8510	-0.16	-4.51	0.28	-453.71	-1559.23	213.537	1030
8515	0.05	-4.46	0.16	-453.74	-1559.00	213.542	1030
8520	0.32	-4.36	0.20	-454.70	-1558.78	213.548	1030
8525	0.14	-4.52	0.38	-454.69	-1559.23	213.551	1030
8530	-0.23	-4.47	0.38	-454.81	-1559.74	213.557	1030
8535	0.09	-4.41	0.28	-454.79	-1560.70	213.561	1030
8540	0.12	-4.23	0.26	-455.93	-1561.44	213.567	1030
8545	0.13	-4.14	0.06	-456.36	-1560.46	213.571	1030
8550	0.77	-4.12	0.02	-456.62	-1560.26	213.579	1030
8555	-0.03	-4.15	0.20	-456.48	-1561.05	213.582	1030
8560	0.22	-4.27	0.22	-456.63	-1562.37	213.589	1030
8565	0.55	-4.20	0.12	-456.48	-1561.63	213.592	1030
8570	-0.11	-3.86	0.16	-458.15	-1562.39	213.597	1030
8575	0.13	-3.92	0.28	-458.58	-1565.00	213.602	1030
8580	-0.01	-3.72	0.17	-459.04	-1563.74	213.608	1030
8585	0.29	-3.68	0.21	-459.12	-1563.96	213.612	1030
8590	0.29	-3.77	0.14	-459.45	-1563.48	213.617	1030
8595	0.24	-3.75	0.17	-459.28	-1563.39	213.622	1030
8600	0.20	-3.55	0.17	-459.91	-1563.85	213.627	1030
8605	-0.20	-3.39	0.26	-460.76	-1565.19	213.633	1030
8610	-0.00	-3.52	0.28	-460.82	-1564.84	213.637	1030
8615	-0.44	-3.36	0.23	-461.20	-1565.41	213.643	1030
8620	-0.26	-3.44	0.35	-461.23	-1565.37	213.647	1030
8625	-0.28	-3.14	0.22	-462.69	-1566.93	213.652	1030
8630	-0.12	-3.04	0.13	-462.66	-1568.04	213.656	1030
8635	0.08	-2.92	0.01	-463.36	-1568.64	213.663	1030
8640	-0.42	-2.92	0.10	-463.61	-1566.71	213.666	1030
8645	-0.07	-2.92	0.06	-463.30	-1567.32	213.672	1030
8650	-0.04	-3.02	0.11	-463.50	-1566.17	213.676	1030
8655	-0.03	-2.86	0.10	-464.65	-1567.92	213.682	1030
8660	0.59	-2.80	0.09	-465.02	-1568.41	213.686	1030
8665	0.16	-2.72	0.12	-464.56	-1568.35	213.693	1030
8670	-0.04	-2.82	0.22	-464.97	-1567.87	213.697	1030
8675	-0.20	-2.71	0.10	-465.12	-1568.36	213.702	1030
8680	0.29	-2.70	0.04	-464.78	-1568.66	213.707	1030
8685	0.85	-2.27	0.07	-466.60	-1570.66	213.714	1030
8690	0.12	-2.47	0.15	-467.36	-1570.27	213.717	1030
8695	0.20	-2.36	0.01	-467.25	-1571.67	213.722	1030
8700	-0.00	-2.33	0.05	-467.04	-1571.47	213.727	1030
8705	-0.22	-2.27	0.04	-468.11	-1571.73	213.732	1030
8710	-0.10	-2.20	0.09	-468.66	-1574.05	213.737	1030
8715	0.56	-2.22	0.13	-468.99	-1571.65	213.742	1030
8720	-0.30	-2.17	0.24	-468.65	-1572.02	213.747	1030
8725	0.10	-2.17	0.12	-469.42	-1572.46	213.752	1030
8730	0.34	-2.03	0.17	-470.52	-1573.37	213.757	1030
8735	0.25	-1.79	-0.12	-470.30	-1573.68	213.762	1030
8740	-0.23	-1.86	0.32	-471.06	-1575.34	213.767	1030
8745	-0.09	-1.79	0.25	-471.41	-1575.43	213.771	1030
8750	-0.57	-1.80	0.34	-471.25	-1575.63	213.778	1030
8755	0.06	-1.77	0.00	-471.45	-1576.64	213.782	1030
8760	0.04	-1.70	-0.00	-471.30	-1575.77	213.787	1030
8765	0.19	-1.86	0.21	-471.55	-1575.65	213.792	1030
8770	0.19	-1.55	0.20	-473.36	-1577.61	213.798	1030
8775	0.70	-1.61	0.13	-473.27	-1578.12	213.801	1030
8780	-0.25	-1.44	0.11	-473.44	-1577.57	213.807	1030
8785	0.12	-1.40	0.06	-473.58	-1577.13	213.811	1030
8790	0.10	-1.37	0.34	-474.87	-1579.08	213.817	1030
8795	-0.18	-1.17	0.19	-475.31	-1579.63	213.822	1030
8800	0.30	-1.18	0.10	-475.51	-1578.19	213.829	1030
8805	0.28	-1.15	0.04	-475.33	-1579.07	213.832	1030
8810	0.08	-1.23	0.24	-475.52	-1592.38	213.837	1030
8815	-0.12	-1.03	-0.07	-475.28	-1591.42	213.842	1030
8820	-0.04	-0.85	0.01	-476.99	-1593.43	213.849	1030
8825	0.14	-0.80	0.05	-477.26	-1593.28	213.852	1030
8830	0.47	-0.93	-0.09	-477.00	-1594.47	213.859	1031
8835	-0.16	-0.71	-0.08	-477.11	-1594.08	213.862	1031
8840	-0.05	-0.97	0.17	-476.53	-1593.87	213.868	1031
8845	-0.08	-1.00	0.05	-476.17	-1592.93	213.872	1031
8850	-0.12	-0.98	0.03	-475.85	-1592.90	213.877	1031
8855	-0.02	-1.11	0.07	-475.44	-1592.47	213.882	1031
8860	0.14	-1.18	0.12	-475.56	-1591.99	213.887	1031
8865	0.06	-1.10	-0.02	-475.29	-1592.09	213.893	1031
8870	0.20	-1.08	0.00	-475.26	-1592.16	213.897	1031
8875	-0.24	-1.07	-0.02	-475.29	-1592.64	213.902	1031
8880	-0.08	-1.15	-0.04	-474.62	-1591.90	213.907	1031
8885	0.53	-1.66	0.19	-473.19	-1592.09	213.913	1031
8890	-0.13	-1.39	0.05	-473.34	-1591.98	213.917	1031
8895	0.38	-1.48	0.01	-473.07	-1591.73	213.922	1031
8900	-0.28	-1.41	0.01	-473.08	-1592.28	213.926	1031
8905	-0.44	-1.58	0.03	-471.91	-1589.43	213.933	1031
8910	-0.01	-1.69	0.12	-471.99	-1588.69	213.936	1031
8915	0.15	-1.82	0.24	-471.74	-1587.87	213.942	1031
8920	0.23	-1.74	0.15	-471.69	-1587.80	213.946	1031
8925	-0.24	-1.98	0.23	-470.63	-1586.86	213.952	1031
8930	-0.03	-1.96	0.20	-470.42	-1586.92	213.957	1031
8935	-0.64	-1.73	-0.19	-470.65	-1587.00	213.964	1031
8940	-0.34	-1.93	0.22	-470.21	-1587.28	213.967	1031
8945	-0.42	-1.87	0.17	-469.90	-1587.17	213.974	1031
8950	-0.43	-1.88	0.22	-470.39	-1587.73	213.977	1031
8955	0.11	-2.29	0.23	-468.38	-1585.69	213.982	1031
8960	-0.02	-2.32	0.20	-467.65	-1585.37	213.987	1031
8965	0.10	-2.58	0.26	-467.40	-1584.42	213.994	1031
8970	0.08	-2.55	0.31	-467.26	-1584.32	213.997	1031
8975	-0.27	-2.42	0.13	-467.17	-1583.71	214.002	1031
8980	-0.07	-2.53	0.28	-467.08	-1584.08	214.007	1031
8985	-0.32	-2.62	0.35	-466.18	-1583.12	214.012	1031
8990	-0.08	-2.64	0.16	-465.91	-1582.36	214.017	1031
8995	0.02	-2.85	0.30	-465.72	-1582.13	214.022	1031
9000	0.07	-2.70	0.10	-465.65	-1582.84	214.027	1031
9005	0.07	-2.79	0.22	-465.46	-1581.45	214.032	1031
9010	-0.31	-3.00	0.28	-464.05	-1581.46	214.038	1031
9015	0.28	-3.04	0.22	-464.21	-1583.11	214.042	1031
9020	0.14	-3.02	0.32	-464.03	-1582.14	214.048	1031
9025	0.21	-3.02	0.27	-463.74	-1582.66	214.052	1031
9030	0.22	-3.18	0.33	-462.57	-1582.97	214.057	1031
9035	0.10	-3.14	0.27	-462.50	-1582.56	214.061	1031
9040	0.45	-3.35	0.32	-461.73	-1582.38	214.067	1031
9045	0.22	-3.42	0.44	-461.66	-1582.88	214.071	1031
9050	0.02	-3.28	0.30	-461.39	-1582.38	214.078	1031
9055	-0.36	-3.29	0.37	-461.42	-1582.46	214.081	1031
9060	0.20	-3.27	0.28	-461.76	-1582.72	214.087	1031
9065	-0.08	-3.13	0.23	-461.71	-1582.60	214.092	1031
9070	0.97	-3.90	0.52	-459.24	-1580.65	214.099	1031
9075	-0.02	-3.57	0.31	-459.57	-1581.54	214.102	1031
9080	-0.05	-3.60	0.37	-459.50	-1581.22	214.107	1031
9085	-0.03	-3.46	0.13	-459.48	-1581.12	214.112	1031
9090	0.08	-3.77	0.37	-458.49	-1579.08	214.117	1031
9095	0.24	-3.84	0.31	-457.84	-1579.85	214.122	1031
9100	0.80	-3.92	0.23	-457.84	-1580.74	214.129	1031
9105	-0.12	-3.88	0.40	-457.84	-1579.74	214.132	1031
9110	-0.28	-3.87	0.28	-457.77	-1573.60	214.137	1031
9115	-0.12	-3.88	0.41	-457.89	-1571.48	214.142	1031
9120	0.54	-4.12	0.39	-456.76	-1572.80	214.147	1031
9125	-0.11	-4.23	0.45	-455.53	-1571.89	214.152	1031
9130	-0.34	-4.25	0.47	-455.35	-1572.09	214.157	1031
9135	0.36	-4.26	0.24	-455.02	-1571.44	214.163	1031
9140	-0.05	-4.29	0.39	-454.90	-1569.47	214.167	1031
9145	0.03	-4.38	0.45	-455.15	-1570.73	214.172	1031
9150	-0.16	-4.33	0.35	-454.63	-1569.31	214.177	1031
9155	-0.02	-4.46	0.20	-453.27	-1568.50	214.183	1031
9160	-0.07	-4.48	0.24	-453.25	-1567.91	214.186	1031
9165	-0.18	-4.54	0.35	-453.10	-1568.25	214.192	1031
9170	-0.59	-4.56	0.57	-453.20	-1567.86	214.196	1031
9175	0.32	-4.77	0.43	-451.50	-1567.51	214.204	1031
9180	-0.04	-4.84	0.40	-451.60	-1565.95	214.207	1031
9185	0.18	-4.87	0.42	-451.59	-1566.32	214.212	1031
9190	-0.03	-4.84	0.49	-451.76	-1566.02	214.217	1031
9195	-0.20	-4.84	0.41	-450.50	-1565.76	214.222	1031
9200	-0.13	-5.03	0.64	-450.53	-1566.06	214.227	1031
9205	0.23	-4.89	0.35	-450.41	-1567.80	214.232	1031
9210	0.13	-4.97	0.46	-450.34	-1566.71	214.237	1031
9215	0.06	-4.92	0.36	-450.40	-1566.08	214.243	1031
9220	-0.07	-4.93	0.39	-450.17	-1566.05	214.247	1031
9225	0.15	-4.93	0.40	-450.33	-1565.69	214.252	1031
9230	0.12	-4.97	0.43	-450.23	-1566.46	214.257	1031
9235	0.29	-5.21	0.39	-448.69	-1564.57	214.262	1031
9240	0.11	-5.53	0.52	-447.32	-1564.19	214.267	1031
9245	0.05	-5.42	0.41	-447.22	-1562.82	214.272	1031
9250	0.08	-5.63	0.63	-447.22	-1563.92	214.277	1031
9255	0.01	-5.59	0.50	-446.94	-1562.66	214.282	1031
9260	-0.06	-5.74	0.43	-445.67	-1561.99	214.288	1031
9265	0.41	-5.84	0.49	-445.54	-1561.28	214.292	1031
9270	-0.02	-5.83	0.58	-445.38	-1561.64	214.297	1031
9275	-0.23	-5.78	0.52	-445.37	-1560.72	214.301	1031
9280	-0.12	-6.15	0.74	-443.49	-1560.20	214.308	1031
9285	-0.30	-6.04	0.56	-443.87	-1560.09	214.311	1031
9290	-0.30	-6.12	0.66	-444.10	-1560.21	214.317	1031
9295	-0.80	-5.97	0.67	-444.05	-1560.35	214.321	1031
9300	-0.49	-6.29	0.48	-442.12	-1559.00	214.328	1031
9305	-0.13	-6.41	0.72	-442.28	-1559.16	214.331	1031
9310	-0.12	-6.32	0.60	-441.98	-1559.39	214.337	1031
9315	0.19	-6.41	0.59	-442.03	-1560.07	214.341	1031
9320	-0.14	-6.42	0.69	-440.98	-1559.36	214.347	1031
9325	-0.13	-6.56	0.79	-440.61	-1558.71	214.352	1031
9330	0.17	-6.17	0.18	-440.83	-1559.68	214.359	1031
9335	-0.15	-6.59	0.77	-440.46	-1559.12	214.362	1031
9340	-0.32	-6.72	0.80	-440.85	-1556.89	214.367	1031
9345	-0.19	-6.43	0.55	-440.82	-1558.54	214.372	1031
9350	0.21	-6.77	0.67	-439.82	-1556.39	214.377	1031
9355	-0.04	-7.01	0.81	-438.62	-1555.42	214.382	1031
9360	-0.52	-6.84	0.66	-438.49	-1554.22	214.387	1031
9365	0.00	-6.92	0.59	-438.39	-1553.79	214.392	1031
9370	0.04	-6.91	0.61	-438.03	-1553.92	214.397	1031
9375	0.07	-7.01	0.58	-436.76	-1553.38	214.403	1031
9380	-0.07	-7.08	0.72	-436.69	-1553.11	214.407	1031
9385	0.16	-7.12	0.72	-436.58	-1552.70	214.412	1031
9390	0.20	-7.31	0.95	-436.29	-1551.47	214.417	1031
9395	-0.02	-7.32	0.72	-435.58	-1553.10	214.423	1031
9400	-0.08	-7.38	0.67	-435.47	-1552.66	214.427	1031
9405	-0.04	-7.28	0.68	-435.34	-1555.28	214.432	1031
9410	-0.18	-7.23	0.58	-435.34	-1553.18	214.436	1031
9415	-0.52	-7.41	0.56	-434.06	-1550.84	214.442	1031
9420	0.01	-7.63	0.85	-433.86	-1551.28	214.446	1031
9425	0.03	-7.70	0.73	-433.33	-1551.32	214.452	1031
9430	-0.66	-7.67	0.80	-433.01	-1552.07	214.456	1031
9435	0.19	-7.70	0.63	-433.03	-1551.82	214.463	1031
9440	-0.13	-7.71	0.60	-433.00	-1551.59	214.467	1031
9445	0.33	-7.96	0.91	-432.93	-1550.86	214.473	1031
9450	0.40	-7.88	0.75	-432.89	-1551.58	214.477	1031
9455	0.00	-8.04	0.68	-431.18	-1549.74	214.482	1031
9460	-0.06	-8.13	0.66	-430.77	-1548.54	214.487	1031
9465	0.23	-8.40	0.79	-430.19	-1547.14	214.494	1031
9470	0.13	-8.39	0.77	-429.94	-1548.38	214.497	1031
9475	-0.17	-8.40	0.82	-429.78	-1546.24	214.503	1031
9480	0.00	-8.37	0.73	-429.82	-1546.07	214.507	1031
9485	0.25	-8.56	0.70	-428.88	-1545.37	214.512	1031
9490	0.21	-8.65	0.76	-428.59	-1545.14	214.517	1031
9495	0.12	-8.65	0.76	-428.21	-1545.06	214.522	1031
9500	-0.08	-8.65	0.79	-428.20	-1544.68	214.527	1031
9505	-0.23	-8.71	0.76	-427.98	-1544.23	214.532	1031
9510	-0.11	-8.85	0.75	-426.71	-1543.62	214.537	1031
9515	-0.16	-9.04	0.94	-426.48	-1543.00	214.542	1031
9520	-0.15	-8.93	0.77	-426.55	-1543.07	214.547	1031
9525	-0.20	-8.87	0.73	-426.55	-1543.45	214.552	1031
9530	0.15	-8.94	0.86	-426.67	-1545.11	214.557	1031
9535	0.12	-8.92	0.76	-426.56	-1544.53	214.561	1031
9540	0.42	-9.29	0.81	-424.75	-1542.48	214.567	1031
9545	-0.09	-9.30	0.98	-424.41	-1542.81	214.571	1031
9550	-0.96	-9.17	0.88	-423.79	-1541.00	214.578	1031
9555	-0.41	-9.39	0.87	-423.76	-1540.86	214.582	1031
9560	-0.26	-9.38	0.79	-423.58	-1540.49	214.587	1031
9565	-0.34	-9.25	0.65	-423.54	-1540.13	214.592	1031
9570	0.56	-9.68	0.83	-422.30	-1539.19	214.599	1031
9575	0.56	-9.76	0.88	-422.23	-1540.75	214.602	1031
9580	-0.43	-9.45	0.49	-422.29	-1540.66	214.609	1031
9585	-0.21	-9.54	0.68	-422.19	-1540.79	214.612	1031
9590	-0.50	-9.69	0.76	-420.68	-1538.80	214.618	1031
9595	-0.40	-9.87	0.82	-420.46	-1538.88	214.622	1031
9600	-0.37	-9.92	0.86	-420.33	-1538.62	214.627	1031
9605	-0.23	-9.97	0.83	-419.66	-1538.67	214.632	1031
9610	-0.14	-10.04	0.89	-419.83	-1538.50	214.637	1031
9615	-0.13	-9.86	0.68	-419.85	-1538.47	214.642	1031
9620	0.17	-10.10	0.76	-419.32	-1538.43	214.647	1031
9625	-0.12	-10.20	0.79	-418.48	-1537.02	214.652	1031
9630	-0.26	-10.15	0.74	-418.16	-1536.84	214.657	1031
9635	-0.43	-10.07	0.68	-418.19	-1538.59	214.663	1031
9640	0.26	-10.31	0.89	-418.05	-1535.99	214.667	1031
9645	-0.16	-10.17	0.80	-418.62	-1536.79	214.672	1031
9650	0.28	-10.43	0.86	-417.72	-1536.43	214.677	1031
9655	0.38	-10.62	0.66	-416.01	-1534.69	214.682	1031
9660	-0.22	-10.46	0.67	-415.78	-1534.61	214.686	1031
9665	0.60	-10.81	0.89	-414.77	-1534.37	214.693	1031
9670	-0.01	-10.75	0.84	-414.90	-1533.88	214.696	1031
9675	0.04	-10.66	0.84	-414.99	-1534.36	214.702	1031
9680	0.22	-10.77	0.85	-415.07	-1534.17	214.707	1031
9685	0.33	-10.88	0.62	-413.75	-1534.54	214.714	1031
9690	0.16	-11.03	1.02	-413.52	-1534.30	214.717	1031
9695	0.07	-10.92	0.91	-413.52	-1534.21	214.723	1030
9700	-0.18	-10.96	0.96	-413.59	-1533.98	214.727	1030
9705	0.14	-10.89	0.97	-414.35	-1532.58	214.732	1030
9710	-0.32	-10.71	0.94	-414.58	-1534.74	214.737	1030
9715	0.45	-10.81	0.99	-415.27	-1536.05	214.742	1030
9720	-0.16	-10.61	0.95	-415.47	-1537.11	214.747	1030
9725	-0.19	-10.50	0.92	-415.39	-1536.61	214.752	1030
9730	-0.00	-10.65	0.96	-415.55	-1535.27	214.758	1030
9735	-0.29	-10.58	0.98	-415.92	-1533.88	214.762	1030
9740	-0.31	-10.31	0.82	-416.98	-1533.78	214.767	1030
9745	-0.02	-10.42	0.89	-416.92	-1534.35	214.771	1030
9750	-0.39	-10.23	0.87	-417.85	-1533.03	214.778	1030
9755	-0.23	-10.22	0.73	-417.81	-1533.52	214.782	1030
9760	-0.36	-10.26	0.81	-417.70	-1533.35	214.787	1030
9765	-0.20	-10.21	0.80	-417.62	-1533.95	214.791	1030
9770	-0.29	-10.18	0.93	-419.18	-1535.38	214.797	1030
9775	0.21	-10.14	0.83	-419.09	-1536.31	214.801	1030
9780	-0.33	-9.99	0.74	-419.22	-1537.69	214.808	1030
9785	-0.10	-10.05	0.83	-419.40	-1537.67	214.811	1030
9790	-0.20	-10.02	0.70	-419.39	-1538.28	214.817	1030
9795	-0.48	-10.01	0.91	-419.34	-1537.79	214.824	1030
9800	-0.54	-9.62	0.72	-421.19	-1540.60	214.827	1030
9805	-0.28	-9.70	0.87	-421.64	-1540.01	214.832	1030
9810	-0.35	-9.67	0.75	-421.65	-1540.31	214.837	1030
9815	-0.23	-9.71	0.76	-421.64	-1539.74	214.842	1030
9820	-0.21	-9.66	0.79	-421.48	-1540.18	214.847	1030
9825	-0.36	-9.75	0.76	-421.83	-1539.08	214.852	1030
9830	-0.04	-9.74	0.94	-422.64	-1540.24	214.857	1030
9835	-0.23	-9.62	0.86	-423.00	-1542.37	214.862	1030
9840	0.02	-9.49	0.67	-423.24	-1540.39	214.867	1030
9845	0.06	-9.51	0.64	-423.22	-1539.32	214.872	1030
9850	0.01	-9.41	0.71	-423.69	-1539.50	214.877	1030
9855	0.30	-9.24	0.82	-425.43	-1540.73	214.883	1030
9860	-0.20	-9.12	0.88	-425.72	-1541.57	214.887	1030
9865	0.15	-9.09	0.70	-425.47	-1542.32	214.893	1030
9870	-0.52	-9.15	0.78	-425.89	-1541.85	214.896	1030
9875	-0.08	-8.92	0.74	-427.02	-1543.68	214.902	1030
9880	0.22	-8.77	0.61	-427.35	-1543.95	214.907	1030
9885	0.09	-8.87	0.70	-428.08	-1544.85	214.912	1030
9890	-0.45	-8.69	0.53	-427.71	-1543.42	214.916	1030
9895	-0.02	-8.78	0.62	-427.89	-1542.87	214.922	1030
9900	-0.20	-8.83	0.72	-427.81	-1542.66	214.926	1030
9905	0.29	-8.76	0.82	-429.38	-1542.61	214.934	1030
9910	-0.12	-8.56	0.68	-429.30	-1543.56	214.937	1030
9915	0.03	-8.59	0.63	-429.49	-1544.35	214.942	1030
9920	0.08	-8.49	0.56	-429.58	-1545.56	214.947	1030
9925	-0.40	-8.35	0.70	-430.89	-1545.01	214.952	1030
9930	0.07	-8.37	0.72	-431.35	-1547.82	214.957	1030
9935	0.33	-8.40	0.66	-431.23	-1547.29	214.962	1030
9940	-0.11	-8.23	0.53	-431.24	-1547.93	214.967	1030
9945	0.12	-8.37	0.67	-431.12	-1547.80	214.972	1030
9950	-0.12	-8.44	0.80	-431.01	-1546.03	214.977	1030
9955	-0.04	-8.20	0.62	-431.90	-1546.66	214.982	1030
9960	0.05	-7.91	0.55	-433.21	-1547.54	214.987	1030
9965	-0.19	-7.94	0.67	-433.35	-1548.19	214.992	1030
9970	0.15	-7.86	0.73	-434.07	-1548.42	214.998	1030
9975	0.03	-7.84	0.50	-434.04	-1549.64	215.002	1030
9980	-0.93	-7.80	0.78	-433.96	-1548.77	215.008	1030
[truncated: 75,963 more rows]
