# Supplementary material for: Structural characterization of the saxitoxin-targeting APTSTX1 aptamer using optical tweezers and molecular dynamics simulations
Source: PLoS One. 2019 Nov 7;14(11):e0222468. doi: 10.1371/journal.pone.0222468 (PMC6837747; doi:10.1371/journal.pone.0222468)
Supplement: S2 File — Data repository, aptamer under magnesium. (ZIP) [file pone.0222468.s006.zip › Mg/Mg/September/290915/1hCOM.txt]

Instrument name = Christians toy
*****Calibration values *****
TrapA Temperature Fudge	-0.400000
TrapB Temperature Fudge	-1.550000
TrapA Force Sensitivity	0.025700	0.026000	0.032000
TrapB Force Sensitivity	0.026200	0.027400	0.032000
TrapA Lever Sensitivity	15000.000000	14500.000000	0.000000
TrapB Lever Sensitivity	15200.000000	14500.000000	0.000000
Motor Threshold	20	20	20
*****Initial Preference Settings*****
ForceRateDiv	1
ForceGain	32
PosRateDivA	3
PosRateDivB	3
PositionGainA	32
PositionGainB	32
GotoSpeedX	9
GotoSpeedY	9
GotoSpeedZ	4
MaxDataFileSize	10000000
HopDistance	2
*CycleCount/n____	1
*A_PsdX__________	0
*A_PsdY__________	0
*A_PsdSum________	0
*A_Iris__________	0
*A_LeverX________	0
*A_LeverY________	0
*A_LeverSum______	0
*B_PsdX__________	0
*B_PsdY__________	0
*B_PsdSum________	0
*B_Iris__________	0
*B_LeverX________	0
*B_LeverY________	0
*B_LeverSum______	0
*A_Temperature___	0
*B_Temperature___	0
*X_force_________	1
*Y_force_________	1
*Z_force_________	1
*Tension_________	0
*A_dist-X________	0
*A_dist-Y________	1
*B_dist-X________	0
*B_dist-Y________	1
*Motor_X_________	0
*Motor_Y_________	0
*Motor_Z_________	0
*MotorVel_X______	0
*MotorVel_Y______	0
*MotorVel_Z______	0
*A_trapPIC_Err___	0
*B_trapPIC_Err___	0
*comPIC_Err______	0
*A_CycleCount____	0
*B_CycleCount____	0
*Motor_CycleCount	0
*time(sec)_______	1
*Status__________	1
*Null____________	0
samples/line_HI	400
samples/line_LO	20
goto0	8388608	8388608	8388608
goto1	8387389	8384692	8389074
goto2	8419563	8410568	8388131
goto3	8422830	8353240	8389507
goto4	8422772	8353948	8399333
goto5	8388608	8388608	8388608
goto6	8388608	8388608	8388608
goto7	8388608	8388608	8388608
goto8	8388608	8388608	8388608
goto9	8388608	8388608	8388608
yourXYZint	123	456	789
MaxForceP1	10.000000
MinForceP1	2.000000
PullRateP1	100.000000
refoldTime1	0.000000
unfoldTime1	0.000000
MaxForceP2	75.000000
MinForceP2	2.000000
PullRateP2	1000.000000
refoldTime2	0.000000
unfoldTime2	0.000000
MaxForceP3	10.000000
MinForceP3	-10.000000
PullRateP3	1.000000
refoldTime3	2.000000
unfoldTime3	2.000000
constForce1	46.000000
constForce2	28.000000
yourFloat	1.234000
yourXYZfloat	1.000000	2.000000	3.000000
*****End Initial Preference Settings*****

Zero-Force Offsets (pN)  8.431094	-13.821086	-37.160614
0	trapA_Empty_PSD_Sum = 0
        trapB_Empty_PSD_Sum = 0
        trapA_Empty_Iris = 0
        trapB_Empty_Iris = 0
        trapA_Full_PSD_Sum = 18878
        trapB_Full_PSD_Sum = 18630
        trapA_Full_Iris = 16570
        trapB_Full_Iris = 17727
415	   maxForce-limit
1560	   minForce-limit
2480	   maxForce-limit
3380	   minForce-limit
4280	   maxForce-limit
5095	tempA = 22.152	tempB = 22.532
5180	   minForce-limit
6110	   maxForce-limit
7010	   minForce-limit
7950	   maxForce-limit
8825	   minForce-limit
9690	   maxForce-limit
10570	   minForce-limit
11455	   maxForce-limit
12325	   minForce-limit
13220	   maxForce-limit
14140	   minForce-limit
15050	   maxForce-limit
15140	tempA = 22.150	tempB = 22.543
15905	   minForce-limit
16780	   maxForce-limit
17725	   minForce-limit
18655	   maxForce-limit
19585	   minForce-limit
20485	   maxForce-limit
21385	   minForce-limit
22285	   maxForce-limit
23165	   minForce-limit
24150	   maxForce-limit
25085	   minForce-limit
25195	tempA = 22.150	tempB = 22.524
26080	   maxForce-limit
27040	   minForce-limit
27940	   maxForce-limit
28850	   minForce-limit
29810	   maxForce-limit
30775	   minForce-limit
31680	   maxForce-limit
32580	   minForce-limit
33530	   maxForce-limit
34510	   minForce-limit
35195	tempA = 22.151	tempB = 22.539
35375	   maxForce-limit
36275	   minForce-limit
37180	   maxForce-limit
38130	   minForce-limit
39110	   maxForce-limit
40010	   minForce-limit
40945	   maxForce-limit
41845	   minForce-limit
43595	   maxForce-limit
45265	tempA = 22.161	tempB = 22.523
45360	   minForce-limit
47100	   maxForce-limit
48835	   minForce-limit
50560	   maxForce-limit
52245	   minForce-limit
53965	   maxForce-limit
55270	tempA = 22.161	tempB = 22.539
55680	   minForce-limit
57410	   maxForce-limit
59125	   minForce-limit
60810	   maxForce-limit
62525	   minForce-limit
64220	   maxForce-limit
65330	tempA = 22.157	tempB = 22.529
65965	   minForce-limit
67730	   maxForce-limit
69470	   minForce-limit
71185	   maxForce-limit
72920	   minForce-limit
74635	   maxForce-limit
75370	tempA = 22.157	tempB = 22.538
76330	   minForce-limit
78025	   maxForce-limit
79730	   minForce-limit
81435	   maxForce-limit
83165	   minForce-limit
84895	   maxForce-limit
85395	tempA = 22.153	tempB = 22.522
86615	   minForce-limit
88425	   maxForce-limit
90200	   minForce-limit
91955	   maxForce-limit
93725	   minForce-limit
95440	tempA = 22.173	tempB = 22.537
   maxForce-limit
97150	   minForce-limit
98890	   maxForce-limit
100595	   minForce-limit
102330	   maxForce-limit
104045	   minForce-limit
105445	tempA = 22.162	tempB = 22.545
105760	   maxForce-limit
107435	   minForce-limit
109140	   maxForce-limit
110855	   minForce-limit
112585	   maxForce-limit
114295	   minForce-limit
115505	tempA = 22.166	tempB = 22.548
116095	   maxForce-limit
117875	   minForce-limit
119635	   maxForce-limit
121380	   minForce-limit
123135	   maxForce-limit
124825	   minForce-limit
125570	tempA = 22.150	tempB = 22.543
126520	   maxForce-limit
128260	   minForce-limit
130005	   maxForce-limit
131740	   minForce-limit
133465	   maxForce-limit
135200	   minForce-limit
135595	tempA = 22.165	tempB = 22.547
136905	   maxForce-limit
138655	   minForce-limit
140360	   maxForce-limit
142045	   minForce-limit
143745	   maxForce-limit
145450	   minForce-limit
145650	tempA = 22.172	tempB = 22.559
147165	   maxForce-limit
148900	   minForce-limit
150615	   maxForce-limit
152325	   minForce-limit
154050	   maxForce-limit
155695	tempA = 22.175	tempB = 22.555
155810	   minForce-limit
157495	   maxForce-limit
159190	   minForce-limit
160905	   maxForce-limit
162620	   minForce-limit
164300	   maxForce-limit
165705	tempA = 22.179	tempB = 22.553
166005	   minForce-limit
167725	   maxForce-limit
169495	   minForce-limit
171335	   maxForce-limit
173040	   minForce-limit
174700	   maxForce-limit
175755	tempA = 22.175	tempB = 22.558
176370	   minForce-limit
178065	   maxForce-limit
179730	   minForce-limit
181435	   maxForce-limit
183155	   minForce-limit
184885	   maxForce-limit
185775	tempA = 22.183	tempB = 22.552
186605	   minForce-limit
188335	   maxForce-limit
189965	   minForce-limit
191650	   maxForce-limit
193345	   minForce-limit
195035	   maxForce-limit
195835	tempA = 22.185	tempB = 22.562
196705	   minForce-limit
198395	   maxForce-limit
200120	   minForce-limit
201805	   maxForce-limit
203480	   minForce-limit
205225	   maxForce-limit
205895	tempA = 22.192	tempB = 22.558
206980	   minForce-limit
208700	   maxForce-limit
210455	   minForce-limit
212235	   maxForce-limit
213955	   minForce-limit
215620	   maxForce-limit
215900	tempA = 22.188	tempB = 22.556
217270	   minForce-limit
218995	   maxForce-limit
220775	   minForce-limit
222505	   maxForce-limit
224210	   minForce-limit
225905	   maxForce-limit
225955	tempA = 22.202	tempB = 22.566
227640	   minForce-limit
229340	   maxForce-limit
231020	   minForce-limit
232715	   maxForce-limit
234470	   minForce-limit
235965	tempA = 22.193	tempB = 22.577
236185	   maxForce-limit
237960	   minForce-limit
239655	   maxForce-limit
241360	   minForce-limit
243055	   maxForce-limit
244780	   minForce-limit
246015	tempA = 22.199	tempB = 22.577
246530	   maxForce-limit
248210	   minForce-limit
249915	   maxForce-limit
251610	   minForce-limit
253315	   maxForce-limit
255000	   minForce-limit
256085	tempA = 22.211	tempB = 22.575
256680	   maxForce-limit
258365	   minForce-limit
260105	   maxForce-limit
261935	   minForce-limit
263710	   maxForce-limit
265470	   minForce-limit
266105	tempA = 22.202	tempB = 22.576
267240	   maxForce-limit
268975	   minForce-limit
270735	   maxForce-limit
272475	   minForce-limit
274210	   maxForce-limit
275940	   minForce-limit
276160	tempA = 22.206	tempB = 22.568
277665	   maxForce-limit
279370	   minForce-limit
281090	   maxForce-limit
282765	   minForce-limit
284490	   maxForce-limit
286230	tempA = 22.210	tempB = 22.571
286250	   minForce-limit
287990	   maxForce-limit
289715	   minForce-limit
291455	   maxForce-limit
293180	   minForce-limit
294870	   maxForce-limit
296230	tempA = 22.202	tempB = 22.572
296565	   minForce-limit
298265	   maxForce-limit
299960	   minForce-limit
301675	   maxForce-limit
303440	   minForce-limit
305085	   maxForce-limit
306300	tempA = 22.219	tempB = 22.578
306780	   minForce-limit
308505	   maxForce-limit
310230	   minForce-limit
311955	   maxForce-limit
313665	   minForce-limit
315355	   maxForce-limit
316310	tempA = 22.206	tempB = 22.582
317075	   minForce-limit
318810	   maxForce-limit
320455	   minForce-limit
322165	   maxForce-limit
323855	   minForce-limit
326275	   maxForce-limit
326355	tempA = 22.209	tempB = 22.584
328750	   minForce-limit
331290	   maxForce-limit
333795	   minForce-limit
336335	   maxForce-limit
336415	tempA = 22.215	tempB = 22.599
338815	   minForce-limit
341230	   maxForce-limit
343685	   minForce-limit
346195	   maxForce-limit
346425	tempA = 22.215	tempB = 22.596
348720	   minForce-limit
351220	   maxForce-limit
353685	   minForce-limit
356225	   maxForce-limit
356485	tempA = 22.224	tempB = 22.587
358745	   minForce-limit
361225	   maxForce-limit
363735	   minForce-limit
366220	   maxForce-limit
366495	tempA = 22.223	tempB = 22.581
368775	   minForce-limit
371275	   maxForce-limit
372375	   minForce-limit
373775	   maxForce-limit
375205	   minForce-limit
376575	tempA = 22.229	tempB = 22.612
376635	   maxForce-limit
378055	   minForce-limit
379470	   maxForce-limit
380850	   minForce-limit
382275	   maxForce-limit
383675	   minForce-limit
386625	tempA = 22.229	tempB = 22.595
389535	Stop All Protocols, go to manual mode
394720	End Write
