# Supplementary material for: Structural characterization of the saxitoxin-targeting APTSTX1 aptamer using optical tweezers and molecular dynamics simulations
Source: PLoS One. 2019 Nov 7;14(11):e0222468. doi: 10.1371/journal.pone.0222468 (PMC6837747; doi:10.1371/journal.pone.0222468)
Supplement: S2 File — Data repository, aptamer under magnesium. (ZIP) [file pone.0222468.s006.zip › Mg/Mg/September/290915/2aA.txt]

#Begin Write:
CycleCount/n	X_force	Y_force	Z_force	A_dist-Y	B_dist-Y	time(sec)	Status
0	-0.13	-11.15	1.07	-3116.13	-4215.74	582.045	0
100	-0.42	-11.01	1.18	-3115.98	-4215.84	582.147	0
200	-0.27	-11.12	1.11	-3116.15	-4216.05	582.244	0
300	-0.45	-10.96	1.15	-3116.01	-4216.35	582.346	0
400	-0.19	-11.14	1.05	-3116.32	-4214.63	582.438	0
500	-0.62	-10.90	1.14	-3116.22	-4213.85	582.548	0
600	-0.52	-10.98	1.17	-3116.25	-4214.54	582.650	0
700	-0.57	-10.87	1.15	-3116.38	-4214.89	582.748	0
800	-0.54	-10.99	1.16	-3116.17	-4214.18	582.852	0
900	-0.27	-11.07	1.07	-3116.50	-4214.73	582.950	0
1000	-0.30	-11.03	1.12	-3116.29	-4214.35	583.037	0
1100	-0.42	-10.91	1.16	-3116.19	-4215.13	583.139	0
1200	-0.62	-10.84	1.17	-3116.33	-4214.56	583.242	0
1300	-0.22	-11.12	1.09	-3116.29	-4214.89	583.344	0
1400	-0.67	-11.02	1.13	-3116.51	-4214.37	583.451	0
1500	-0.47	-11.03	1.08	-3116.52	-4201.90	583.551	0
1600	-0.29	-11.05	1.11	-3116.44	-4202.35	583.644	0
1700	-0.37	-11.06	1.07	-3116.32	-4201.35	583.747	0
1800	-0.37	-10.98	1.19	-3116.45	-4204.48	583.849	0
1900	-0.76	-11.06	1.04	-3116.35	-4202.41	583.945	0
2000	-0.17	-11.11	1.02	-3116.47	-4207.80	584.048	0
2100	-0.44	-10.98	1.08	-3116.64	-4203.27	584.143	0
2200	-0.33	-11.10	1.07	-3116.39	-4203.24	584.245	0
2300	-0.17	-11.03	1.11	-3116.52	-4203.61	584.345	0
2400	-0.46	-10.98	1.00	-3116.35	-4202.85	584.451	0
2480	-0.40	-11.13	1.05	-3116.42	-4202.34	584.515	0
2485	-0.53	-10.85	1.17	-3116.28	-4202.03	584.520	0
2490	-0.48	-11.01	1.02	-3116.41	-4202.40	584.525	0
2495	-0.02	-11.11	1.05	-3116.65	-4201.91	584.531	0
2500	-0.49	-10.88	1.15	-3116.29	-4201.72	584.535	0
2505	-0.34	-10.85	1.10	-3116.47	-4203.34	584.540	0
2510	-0.71	-10.84	1.19	-3116.38	-4202.59	584.545	0
2515	-0.42	-10.78	1.22	-3116.61	-4203.59	584.550	0
2520	-0.15	-10.93	1.16	-3116.52	-4202.41	584.555	0
2525	-0.43	-10.86	1.18	-3116.33	-4203.69	584.560	0
2530	-0.36	-11.03	1.12	-3116.45	-4202.70	584.565	0
2535	-0.35	-10.99	1.09	-3116.62	-4202.52	584.570	0
2540	0.03	-11.11	1.06	-3116.48	-4203.79	584.575	0
2545	-0.99	-10.77	1.21	-3116.22	-4203.78	584.580	0
2550	-0.30	-10.98	1.12	-3116.32	-4204.29	584.585	0
2555	-0.41	-11.01	1.11	-3116.40	-4203.30	584.590	0
2560	-0.57	-10.88	1.20	-3116.20	-4202.57	584.595	0
2565	-0.48	-10.99	1.06	-3116.21	-4202.45	584.599	0
2570	-0.79	-10.75	1.22	-3116.34	-4202.24	584.605	0
2575	-0.52	-10.85	1.17	-3116.35	-4203.09	584.609	0
2580	-0.35	-11.03	1.07	-3116.31	-4202.85	584.615	0
2585	-0.52	-11.07	1.07	-3116.30	-4202.05	584.619	0
2590	-0.36	-11.05	1.11	-3116.34	-4203.20	584.625	0
2595	-0.56	-11.05	1.05	-3116.43	-4203.05	584.629	0
2600	-0.07	-11.11	0.95	-3116.21	-4202.55	584.637	0
2605	0.37	-11.29	0.98	-3116.37	-4202.41	584.640	278
2610	-0.02	-11.02	1.13	-3116.27	-4202.39	584.645	1000
2615	0.08	-11.21	0.99	-3116.57	-4203.44	584.650	1000
2620	-0.70	-11.09	1.03	-3116.39	-4201.87	584.655	1000
2625	-0.06	-11.28	0.96	-3116.40	-4203.60	584.660	1000
2630	-0.54	-10.91	1.17	-3116.48	-4202.45	584.665	1000
2635	-1.01	-10.63	1.27	-3116.55	-4202.56	584.670	1000
2640	-0.09	-11.07	1.15	-3116.45	-4202.47	584.677	1000
2645	-0.26	-10.93	1.21	-3116.32	-4202.29	584.680	1000
2650	-0.28	-11.03	1.13	-3116.47	-4202.24	584.685	1000
2655	-0.92	-10.88	1.14	-3116.42	-4202.28	584.690	1000
2660	-0.59	-10.23	1.33	-3116.32	-4206.81	584.695	1000
2665	0.94	-5.33	1.49	-3116.45	-4251.80	584.701	1022
2670	1.52	-0.35	1.95	-3116.64	-4296.96	584.705	1030
2675	1.37	4.18	2.30	-3116.69	-4342.27	584.710	1030
2680	1.78	7.80	2.66	-3116.83	-4385.21	584.715	1030
2685	1.00	11.09	3.15	-3117.27	-4425.80	584.720	1030
2690	0.32	13.92	3.75	-3117.37	-4457.73	584.724	1030
2695	-1.05	17.08	4.60	-3117.98	-4502.29	584.731	1030
2700	-1.69	18.42	5.08	-3117.52	-4523.71	584.734	1030
2705	-1.16	21.41	5.87	-3117.98	-4563.06	584.741	1030
2710	-0.84	22.60	6.21	-3117.80	-4575.90	584.744	1030
2715	0.13	25.16	6.65	-3119.41	-4606.25	584.750	1031
2720	0.57	26.54	6.98	-3119.40	-4625.07	584.754	1031
2725	0.10	27.92	7.47	-3118.95	-4647.57	584.760	1031
2730	0.10	29.42	7.81	-3119.13	-4663.50	584.765	1031
2735	0.12	31.36	8.17	-3118.93	-4686.53	584.772	1031
2740	0.10	31.33	8.29	-3118.99	-4694.65	584.775	1031
2745	1.06	32.27	8.35	-3118.80	-4709.25	584.780	1031
2750	0.91	33.41	8.48	-3119.03	-4719.05	584.785	1031
2755	1.05	34.54	8.65	-3117.90	-4729.86	584.790	1031
2760	1.39	34.74	8.68	-3116.94	-4738.01	584.795	1031
2765	1.31	35.51	8.82	-3117.09	-4745.51	584.800	1031
2770	1.88	36.05	8.74	-3117.23	-4753.52	584.806	1031
2775	1.61	36.51	8.77	-3116.79	-4757.41	584.810	1031
2780	1.72	36.62	8.81	-3116.12	-4761.13	584.815	1031
2785	1.63	36.99	8.80	-3116.00	-4765.71	584.820	1031
2790	1.50	37.52	8.92	-3115.39	-4770.70	584.826	1031
2795	1.78	37.94	8.91	-3115.13	-4771.53	584.830	1031
2800	1.69	38.10	8.92	-3115.01	-4775.80	584.835	1031
2805	1.66	38.32	8.94	-3115.14	-4778.17	584.839	1031
2810	1.27	38.04	9.04	-3114.04	-4780.22	584.846	1031
2815	1.28	38.27	8.98	-3113.96	-4781.23	584.850	1031
2820	1.28	38.42	8.97	-3113.94	-4783.20	584.857	1031
2825	0.77	38.48	9.09	-3113.91	-4783.85	584.860	1031
2830	0.79	38.48	9.13	-3112.81	-4783.86	584.866	1031
2835	1.05	38.66	9.11	-3112.52	-4783.91	584.870	1031
2840	0.14	38.37	9.25	-3111.71	-4784.92	584.877	1031
2845	0.42	38.57	9.16	-3111.73	-4786.02	584.880	1031
2850	0.32	38.79	9.19	-3111.62	-4786.91	584.886	1031
2855	0.76	39.05	9.16	-3111.77	-4787.89	584.890	1031
2860	0.49	38.92	9.17	-3110.93	-4787.66	584.895	1031
2865	0.62	38.71	9.12	-3110.45	-4788.42	584.900	1031
2870	0.12	38.82	9.21	-3110.19	-4788.74	584.905	1031
2875	0.66	38.88	9.14	-3109.64	-4789.20	584.910	1031
2880	0.58	38.82	9.13	-3109.78	-4788.33	584.915	1031
2885	0.67	38.69	9.10	-3109.76	-4788.25	584.920	1031
2890	0.31	38.73	9.15	-3109.59	-4789.16	584.924	1031
2895	0.36	38.24	9.18	-3108.12	-4788.68	584.931	1031
2900	0.41	38.20	9.14	-3108.03	-4788.75	584.935	1031
2905	0.32	38.28	9.17	-3108.04	-4787.53	584.941	1031
2910	0.34	38.51	9.21	-3108.31	-4787.29	584.944	1031
2915	0.45	38.29	9.21	-3107.15	-4786.74	584.950	1031
2920	-0.06	38.20	9.31	-3106.82	-4787.45	584.955	1031
2925	-0.56	38.38	9.46	-3105.93	-4785.57	584.962	1031
2930	0.16	37.91	9.26	-3105.99	-4785.69	584.964	1031
2935	-0.07	37.63	9.24	-3106.24	-4786.52	584.972	1031
2940	0.36	38.07	9.23	-3106.14	-4785.83	584.975	1031
2945	0.02	38.05	9.32	-3105.00	-4785.43	584.980	1031
2950	-0.23	37.87	9.36	-3104.72	-4786.26	584.985	1031
2955	0.16	37.77	9.32	-3104.34	-4785.96	584.991	1031
2960	0.22	37.51	9.30	-3104.13	-4785.59	584.995	1031
2965	0.11	37.37	9.30	-3104.14	-4785.09	585.000	1031
2970	0.13	37.27	9.27	-3104.00	-4785.91	585.005	1031
2975	0.24	37.35	9.32	-3103.32	-4783.49	585.010	1031
2980	0.08	37.11	9.37	-3102.50	-4781.82	585.015	1031
2985	-0.19	37.05	9.43	-3102.70	-4783.00	585.020	1031
2990	0.30	37.23	9.37	-3102.69	-4782.52	585.025	1031
2995	-0.17	37.15	9.46	-3102.47	-4781.81	585.030	1031
3000	-0.23	37.05	9.53	-3101.44	-4780.35	585.036	1031
3005	-0.25	37.14	9.53	-3101.40	-4780.69	585.040	1031
3010	-0.31	36.95	9.52	-3101.29	-4780.40	585.045	1031
3015	-0.26	37.05	9.53	-3101.17	-4780.61	585.049	1031
3020	0.08	36.68	9.50	-3099.59	-4779.07	585.056	1031
3025	0.01	36.61	9.52	-3099.56	-4778.96	585.060	1031
3030	0.14	36.78	9.49	-3099.72	-4778.62	585.065	1031
3035	0.31	36.97	9.54	-3099.69	-4778.78	585.069	1031
3040	0.46	36.29	9.43	-3098.30	-4779.47	585.077	1031
3045	0.03	36.91	9.59	-3098.49	-4778.40	585.080	1031
3050	0.02	36.73	9.58	-3098.37	-4778.49	585.085	1031
3055	-0.05	36.69	9.62	-3098.50	-4778.11	585.090	1031
3060	-0.21	36.54	9.69	-3097.17	-4777.79	585.096	1031
3065	0.07	36.18	9.63	-3096.91	-4776.76	585.100	1031
3070	-0.11	36.18	9.64	-3097.07	-4775.63	585.105	1031
3075	0.03	36.16	9.59	-3097.22	-4775.51	585.110	1031
3080	-0.37	36.09	9.70	-3096.65	-4774.63	585.115	1031
3085	0.09	35.86	9.66	-3095.80	-4774.00	585.120	1031
3090	-0.08	35.87	9.71	-3095.45	-4773.72	585.125	1031
3095	-0.48	35.72	9.82	-3095.10	-4773.80	585.131	1031
3100	-0.15	35.60	9.69	-3095.03	-4773.44	585.135	1031
3105	-0.34	35.54	9.78	-3095.04	-4773.51	585.141	1031
3110	-0.12	35.64	9.75	-3094.83	-4772.93	585.144	1031
3115	-0.15	35.44	9.79	-3093.61	-4771.92	585.150	1031
3120	-0.18	35.39	9.80	-3093.56	-4772.11	585.154	1031
3125	0.27	35.25	9.68	-3093.12	-4770.49	585.161	1031
3130	0.17	35.17	9.72	-3093.05	-4770.51	585.165	1031
3135	0.44	35.00	9.65	-3093.14	-4770.80	585.170	1031
3140	0.31	35.08	9.69	-3092.93	-4770.70	585.174	1031
3145	0.38	35.28	9.75	-3092.06	-4769.47	585.181	1031
3150	0.39	34.66	9.72	-3091.56	-4768.65	585.185	1031
3155	-0.01	34.20	9.80	-3091.42	-4768.05	585.192	1031
3160	-0.24	34.50	9.84	-3091.79	-4769.01	585.195	1031
3165	-0.18	34.71	9.84	-3091.64	-4769.36	585.201	1031
3170	-0.46	34.76	9.90	-3091.48	-4769.25	585.205	1031
3175	-0.30	34.69	9.96	-3090.32	-4767.34	585.210	1031
3180	-0.30	34.20	9.96	-3089.58	-4767.69	585.215	1031
3185	-0.40	34.31	9.99	-3089.66	-4767.40	585.220	1031
3190	-0.51	34.39	10.01	-3089.36	-4766.64	585.225	1031
3195	-0.46	34.19	10.05	-3088.90	-4765.48	585.230	1031
3200	-0.50	34.19	10.12	-3088.16	-4764.74	585.235	1031
3205	-0.49	34.06	10.08	-3088.05	-4764.58	585.240	1031
3210	-0.13	34.12	10.02	-3087.47	-4763.86	585.246	1031
3215	-0.42	34.21	10.13	-3087.57	-4764.23	585.250	1031
3220	-0.14	33.98	9.98	-3087.90	-4764.75	585.256	1031
3225	-0.38	33.89	10.08	-3087.55	-4763.97	585.260	1031
3230	-0.32	33.81	10.11	-3086.18	-4763.20	585.265	1031
3235	-0.37	33.83	10.12	-3085.90	-4762.35	585.269	1031
3240	-0.05	33.49	10.07	-3085.43	-4762.66	585.276	1031
3245	-0.02	33.34	10.05	-3085.35	-4762.19	585.280	1031
3250	-0.16	33.28	10.05	-3085.39	-4761.39	585.285	1031
3255	0.00	33.26	10.06	-3085.42	-4761.42	585.290	1031
3260	0.48	33.25	10.05	-3084.11	-4760.71	585.297	1031
3265	-0.03	33.25	10.14	-3084.07	-4760.33	585.300	1031
3270	0.06	33.21	10.15	-3084.01	-4759.67	585.305	1031
3275	0.26	33.16	10.06	-3083.85	-4759.71	585.310	1031
3280	-0.26	32.94	10.20	-3083.14	-4759.50	585.315	1031
3285	-0.27	32.71	10.16	-3082.75	-4760.81	585.320	1031
3290	-0.21	32.87	10.18	-3082.75	-4759.58	585.325	1031
3295	-0.75	32.72	10.30	-3082.70	-4758.81	585.330	1031
3300	-0.89	32.97	10.35	-3082.75	-4758.53	585.337	1031
3305	-0.63	32.80	10.26	-3082.81	-4758.35	585.340	1031
3310	-0.73	32.86	10.34	-3082.24	-4758.09	585.345	1031
3315	-0.63	32.54	10.34	-3080.88	-4757.04	585.350	1031
3320	-0.33	32.52	10.32	-3080.80	-4756.03	585.355	1031
3325	-0.10	32.30	10.25	-3079.84	-4755.97	585.361	1031
3330	-0.40	32.43	10.32	-3080.21	-4756.59	585.365	1031
3335	-0.47	32.52	10.39	-3079.90	-4757.19	585.370	1031
3340	-0.26	32.51	10.31	-3080.02	-4755.88	585.374	1031
3345	0.10	32.21	10.29	-3078.52	-4754.84	585.380	1031
3350	-0.33	31.99	10.36	-3078.58	-4755.63	585.384	1031
3355	-0.16	31.93	10.35	-3078.21	-4755.15	585.392	1031
3360	-0.58	31.91	10.40	-3078.57	-4754.66	585.394	1031
3365	-0.43	32.14	10.42	-3078.42	-4754.73	585.400	1031
3370	-0.33	32.13	10.39	-3078.36	-4755.50	585.405	1031
3375	-0.46	32.13	10.52	-3076.72	-4754.09	585.412	1031
3380	-0.34	31.82	10.45	-3076.37	-4753.87	585.415	1031
3385	-0.29	31.81	10.43	-3076.35	-4753.39	585.420	1031
3390	-0.09	32.02	10.45	-3076.35	-4752.95	585.425	1031
3395	0.05	31.96	10.49	-3075.25	-4752.42	585.430	1031
3400	-0.26	31.93	10.55	-3074.94	-4752.55	585.435	1031
3405	-0.47	32.08	10.64	-3074.96	-4751.99	585.440	1031
3410	-0.28	31.81	10.58	-3074.81	-4751.06	585.445	1031
3415	-0.54	31.83	10.66	-3074.43	-4750.45	585.450	1031
3420	0.06	31.71	10.62	-3073.59	-4749.78	585.455	1031
3425	-0.26	31.90	10.74	-3073.35	-4749.12	585.460	1031
3430	0.04	31.43	10.60	-3073.02	-4748.52	585.466	1031
3435	-0.35	31.61	10.73	-3072.94	-4748.95	585.470	1031
3440	-0.08	31.47	10.65	-3072.69	-4748.97	585.475	1031
3445	-0.04	31.41	10.64	-3072.64	-4748.37	585.479	1031
3450	-0.23	31.43	10.79	-3071.61	-4746.70	585.486	1031
3455	-0.19	31.19	10.72	-3071.54	-4746.99	585.489	1031
3460	-0.06	31.15	10.65	-3071.63	-4746.95	585.497	1031
3465	-0.14	31.09	10.67	-3071.61	-4747.83	585.499	1031
3470	0.36	31.02	10.64	-3070.46	-4746.59	585.505	1031
3475	-0.24	30.75	10.74	-3070.20	-4746.40	585.510	1031
3480	0.21	30.64	10.72	-3069.52	-4745.99	585.515	1031
3485	0.08	30.73	10.73	-3069.30	-4746.16	585.520	1031
3490	0.26	31.07	10.73	-3069.09	-4745.66	585.527	1031
3495	-0.16	30.72	10.79	-3069.22	-4744.77	585.530	1031
3500	-0.08	30.81	10.78	-3069.34	-4745.46	585.535	1031
3505	0.12	30.80	10.75	-3069.03	-4745.65	585.540	1031
3510	-0.08	30.30	10.81	-3068.08	-4743.57	585.545	1031
3515	0.40	30.45	10.80	-3067.09	-4742.37	585.550	1031
3520	0.28	30.38	10.83	-3066.66	-4741.85	585.555	1031
3525	0.20	30.37	10.87	-3066.31	-4741.23	585.560	1031
3530	0.30	30.34	10.83	-3066.54	-4741.75	585.565	1031
3535	0.41	30.58	10.91	-3066.47	-4742.25	585.570	1031
3540	0.37	30.41	10.87	-3066.14	-4743.58	585.575	1031
3545	-0.09	30.00	10.94	-3065.01	-4741.02	585.581	1031
3550	0.13	30.07	10.93	-3064.86	-4741.79	585.585	1031
3555	0.11	30.23	10.96	-3064.83	-4739.85	585.591	1031
3560	0.20	29.93	10.92	-3064.92	-4740.50	585.594	1031
3565	0.19	29.64	10.97	-3063.71	-4738.80	585.600	1031
3570	0.02	29.64	11.01	-3063.77	-4739.05	585.605	1031
3575	0.13	29.52	10.99	-3063.32	-4740.74	585.610	1031
3580	0.37	29.64	10.97	-3063.10	-4739.13	585.616	1031
3585	0.41	29.52	10.94	-3062.89	-4739.26	585.620	1031
3590	0.34	29.69	10.99	-3063.10	-4739.17	585.625	1031
3595	0.19	29.72	11.03	-3063.48	-4738.55	585.630	1031
3600	0.68	29.50	10.90	-3063.08	-4738.52	585.635	1031
3605	0.52	29.33	10.87	-3061.21	-4738.43	585.642	1031
3610	0.41	29.32	11.02	-3061.26	-4738.62	585.645	1031
3615	0.41	29.03	10.97	-3061.17	-4738.91	585.650	1031
3620	0.19	29.07	11.03	-3061.11	-4738.55	585.655	1031
3625	0.66	28.97	10.99	-3060.12	-4737.48	585.660	1031
3630	0.84	28.96	11.00	-3059.51	-4737.21	585.665	1031
3635	1.03	28.82	10.97	-3058.82	-4736.23	585.670	1031
3640	1.04	28.69	10.96	-3058.70	-4735.01	585.675	1031
3645	0.61	28.55	11.06	-3058.88	-4734.82	585.680	1031
3650	0.90	28.68	11.00	-3058.93	-4734.42	585.686	1031
3655	0.58	28.22	11.05	-3058.57	-4736.02	585.690	1031
3660	0.75	28.60	11.00	-3058.83	-4734.28	585.695	1031
3665	0.96	28.88	11.05	-3058.69	-4734.00	585.700	1031
3670	1.14	28.34	11.02	-3056.80	-4731.56	585.706	1031
3675	1.09	28.37	11.04	-3056.84	-4731.50	585.710	1031
3680	0.95	28.53	11.16	-3056.99	-4732.33	585.715	1031
3685	0.75	28.33	11.12	-3056.85	-4733.02	585.719	1031
3690	0.81	28.18	11.23	-3055.51	-4731.28	585.726	1031
3695	0.63	28.15	11.22	-3055.53	-4731.27	585.730	1031
3700	0.70	28.29	11.26	-3055.56	-4731.12	585.735	1031
3705	1.06	28.23	11.15	-3055.44	-4730.76	585.740	1031
3710	1.04	27.87	11.28	-3054.50	-4728.96	585.747	1031
3715	0.81	28.03	11.29	-3053.99	-4729.44	585.750	1031
3720	1.00	28.04	11.24	-3054.39	-4729.61	585.757	1031
3725	0.87	27.76	11.21	-3053.95	-4729.69	585.760	1031
3730	0.93	27.80	11.34	-3053.10	-4728.74	585.766	1031
3735	1.03	27.73	11.29	-3052.78	-4728.68	585.770	1031
3740	1.25	27.61	11.25	-3052.29	-4729.62	585.775	1031
3745	0.90	27.76	11.37	-3052.00	-4727.49	585.780	1031
3750	1.23	27.67	11.26	-3051.93	-4727.75	585.785	1031
3755	0.84	27.62	11.31	-3051.66	-4727.36	585.790	1031
3760	1.11	27.37	11.27	-3051.55	-4727.29	585.795	1031
3765	0.73	27.45	11.40	-3050.45	-4726.21	585.800	1031
3770	1.16	27.53	11.34	-3050.54	-4726.60	585.805	1031
3775	1.28	27.05	11.31	-3049.96	-4724.91	585.811	1031
3780	1.30	27.29	11.35	-3049.73	-4724.87	585.815	1031
3785	1.19	27.45	11.41	-3049.55	-4724.87	585.820	1031
3790	1.05	27.17	11.39	-3049.61	-4725.06	585.824	1031
3795	0.65	26.66	11.49	-3048.54	-4724.04	585.831	1031
3800	0.80	26.92	11.52	-3048.41	-4723.72	585.835	1031
3805	0.64	26.66	11.46	-3048.97	-4723.48	585.842	1031
3810	0.91	26.63	11.41	-3048.13	-4723.74	585.845	1031
3815	0.68	26.46	11.50	-3047.44	-4722.46	585.850	1031
3820	0.61	26.47	11.56	-3047.05	-4722.39	585.855	1031
3825	0.43	26.20	11.60	-3046.34	-4721.56	585.862	1031
3830	0.56	26.33	11.59	-3046.52	-4722.19	585.865	1031
3835	0.79	26.46	11.60	-3046.09	-4720.05	585.871	1031
3840	0.81	26.55	11.60	-3046.28	-4720.29	585.875	1031
3845	0.79	26.19	11.62	-3045.06	-4718.62	585.880	1031
3850	0.97	26.00	11.58	-3044.68	-4718.30	585.885	1031
3855	0.77	26.10	11.70	-3044.22	-4718.09	585.890	1031
3860	0.77	26.25	11.70	-3043.92	-4718.03	585.895	1031
3865	1.03	26.19	11.67	-3044.00	-4718.07	585.900	1031
3870	1.20	25.99	11.61	-3043.87	-4717.38	585.905	1031
3875	1.26	26.22	11.66	-3043.51	-4716.39	585.909	1031
3880	1.32	25.91	11.64	-3042.67	-4715.90	585.915	1031
3885	0.91	25.97	11.77	-3042.52	-4715.73	585.920	1031
3890	0.98	25.98	11.73	-3042.63	-4716.50	585.926	1031
3895	0.66	25.93	11.79	-3042.48	-4717.69	585.929	1031
3900	0.74	25.93	11.78	-3042.27	-4716.32	585.935	1031
3905	0.65	25.54	11.72	-3042.28	-4716.15	585.940	1031
3910	0.83	25.23	11.73	-3040.65	-4714.33	585.945	1031
3915	0.63	25.67	11.90	-3040.45	-4715.24	585.950	1031
3920	0.46	25.61	11.89	-3040.29	-4713.74	585.955	1031
3925	0.85	25.67	11.84	-3040.32	-4713.43	585.960	1031
3930	0.96	25.57	11.89	-3039.72	-4712.60	585.967	1031
3935	0.95	25.51	11.83	-3039.27	-4713.30	585.970	1031
3940	0.82	25.71	11.91	-3039.40	-4713.29	585.975	1031
3945	0.98	25.63	11.86	-3039.53	-4711.89	585.980	1031
3950	1.09	25.29	11.86	-3038.36	-4711.83	585.985	1031
3955	1.11	24.92	11.86	-3037.86	-4711.78	585.990	1031
3960	1.24	25.01	11.88	-3037.64	-4712.20	585.995	1031
3965	1.39	25.32	11.87	-3037.54	-4711.13	586.000	1031
3970	1.38	25.09	11.96	-3036.70	-4710.07	586.007	1031
3975	1.05	24.92	11.87	-3037.72	-4710.94	586.010	1031
3980	1.34	25.09	11.90	-3037.74	-4709.74	586.015	1031
3985	1.49	25.08	11.81	-3037.49	-4712.71	586.020	1031
3990	1.46	25.16	11.90	-3036.38	-4709.83	586.025	1031
3995	1.23	24.45	11.95	-3035.01	-4706.83	586.030	1031
4000	1.36	24.44	11.91	-3035.03	-4706.69	586.035	1031
4005	1.36	24.55	11.95	-3034.56	-4707.16	586.041	1031
4010	0.91	24.32	12.00	-3034.75	-4708.49	586.045	1031
4015	1.23	24.35	11.94	-3034.85	-4707.80	586.050	1031
4020	0.94	24.16	11.98	-3034.66	-4706.57	586.054	1031
4025	1.06	23.84	12.00	-3032.61	-4703.54	586.060	1031
4030	1.05	24.03	12.05	-3032.77	-4705.13	586.065	1031
4035	1.33	23.93	11.98	-3032.84	-4706.01	586.072	1031
4040	1.23	24.16	12.03	-3032.77	-4705.61	586.075	1031
4045	1.17	24.28	12.12	-3032.45	-4706.22	586.080	1031
4050	1.15	24.04	12.06	-3032.48	-4705.85	586.085	1031
4055	1.30	23.92	12.04	-3031.24	-4705.55	586.090	1031
4060	0.99	24.07	12.21	-3030.76	-4705.28	586.095	1031
4065	1.76	24.35	12.16	-3030.42	-4707.56	586.102	1031
4070	1.37	23.94	12.13	-3030.58	-4705.77	586.105	1031
4075	1.58	23.98	12.09	-3030.76	-4705.77	586.110	1031
4080	1.52	24.01	12.08	-3030.40	-4706.00	586.115	1031
4085	1.38	24.01	12.20	-3028.97	-4706.59	586.120	1031
4090	1.46	23.80	12.18	-3028.36	-4704.87	586.125	1031
4095	1.18	23.76	12.22	-3028.46	-4705.82	586.130	1031
4100	1.28	23.84	12.26	-3028.33	-4704.74	586.135	1031
4105	1.25	23.63	12.24	-3028.32	-4703.83	586.140	1031
4110	0.85	23.42	12.22	-3028.29	-4704.65	586.145	1031
4115	0.80	23.51	12.30	-3028.36	-4703.64	586.150	1031
4120	0.95	23.34	12.22	-3028.25	-4702.86	586.155	1031
4125	0.88	23.33	12.26	-3027.64	-4706.01	586.160	1031
4130	1.89	23.23	12.21	-3025.88	-4705.21	586.165	1031
4135	1.65	23.09	12.27	-3025.52	-4705.31	586.170	1031
4140	1.10	23.02	12.33	-3025.75	-4705.51	586.176	1031
4145	1.42	22.81	12.26	-3025.39	-4704.94	586.180	1031
4150	1.64	23.12	12.30	-3025.64	-4705.25	586.185	1031
4155	1.80	23.07	12.25	-3025.51	-4705.13	586.189	1031
4160	1.67	22.74	12.31	-3023.84	-4698.51	586.195	1031
4165	1.61	22.90	12.39	-3023.13	-4697.01	586.200	1031
4170	1.58	23.11	12.52	-3023.14	-4698.13	586.207	1031
4175	1.84	22.88	12.39	-3023.32	-4697.04	586.210	1031
4180	1.99	22.72	12.29	-3023.27	-4697.69	586.215	1031
4185	1.93	22.73	12.35	-3023.20	-4697.59	586.220	1031
4190	1.97	22.55	12.37	-3021.71	-4697.28	586.225	1031
4195	1.76	22.57	12.43	-3021.35	-4697.05	586.230	1031
4200	1.92	22.40	12.37	-3021.35	-4696.55	586.236	1031
4205	1.74	22.43	12.45	-3021.19	-4697.01	586.240	1031
4210	1.71	22.43	12.44	-3021.19	-4696.33	586.245	1031
4215	1.10	22.22	12.54	-3021.05	-4696.12	586.250	1031
4220	1.35	22.01	12.55	-3019.95	-4695.65	586.255	1031
4225	1.86	21.90	12.45	-3019.41	-4693.70	586.260	1031
4230	1.76	22.12	12.56	-3018.88	-4694.11	586.265	1031
4235	1.77	22.11	12.55	-3018.92	-4694.69	586.270	1031
4240	2.05	22.04	12.48	-3018.68	-4693.87	586.275	1031
4245	1.93	22.06	12.53	-3018.83	-4693.86	586.280	1031
4250	1.75	21.61	12.49	-3017.97	-4692.67	586.285	1031
4255	1.69	21.12	12.53	-3016.94	-4692.19	586.290	1031
4260	2.08	21.38	12.53	-3016.57	-4691.45	586.295	1031
4265	1.57	21.06	12.55	-3016.60	-4691.77	586.301	1031
4270	1.85	21.58	12.63	-3016.84	-4692.00	586.305	1031
4275	1.88	21.69	12.60	-3016.63	-4691.12	586.310	1031
4280	2.12	21.72	12.58	-3016.64	-4691.62	586.315	1031
4285	2.11	21.65	12.56	-3016.71	-4691.85	586.320	1031
4290	2.09	21.71	12.60	-3016.46	-4691.67	586.325	1031
4295	2.23	21.25	12.62	-3014.55	-4690.61	586.330	1031
4300	2.30	21.30	12.58	-3014.53	-4689.15	586.335	1031
4305	2.03	21.41	12.69	-3014.57	-4689.13	586.341	1031
4310	2.05	21.27	12.68	-3014.50	-4688.62	586.344	1031
4315	1.99	21.20	12.68	-3014.37	-4687.79	586.350	1031
4320	2.13	21.39	12.70	-3014.39	-4688.31	586.355	1031
4325	2.36	21.03	12.69	-3012.28	-4688.25	586.360	1031
4330	2.20	20.68	12.72	-3011.48	-4687.96	586.365	1031
4335	2.04	20.63	12.85	-3011.31	-4687.23	586.372	1031
4340	2.16	20.82	12.72	-3011.63	-4687.59	586.375	1031
4345	2.24	20.73	12.80	-3011.96	-4689.31	586.380	1031
4350	2.03	21.11	12.84	-3011.83	-4687.49	586.385	1031
4355	2.16	20.35	12.84	-3010.24	-4685.88	586.390	1031
4360	2.20	20.31	12.81	-3009.43	-4684.69	586.395	1031
4365	2.30	20.17	12.77	-3009.41	-4683.98	586.400	1031
4370	2.38	20.17	12.80	-3009.74	-4684.15	586.405	1031
4375	2.51	20.18	12.74	-3009.15	-4682.86	586.410	1031
4380	2.67	20.05	12.73	-3009.48	-4683.28	586.415	1031
4385	2.46	20.01	12.74	-3008.77	-4682.27	586.420	1031
4390	2.63	19.67	12.79	-3007.65	-4681.77	586.425	1031
4395	2.42	19.69	12.86	-3007.38	-4681.63	586.430	1031
4400	2.32	20.19	12.99	-3007.47	-4683.26	586.436	1031
4405	2.61	20.04	12.99	-3007.52	-4680.53	586.440	1031
4410	2.70	20.34	12.90	-3006.95	-4680.27	586.445	1031
4415	2.14	19.65	13.07	-3007.02	-4680.13	586.450	1031
4420	2.11	19.81	13.06	-3005.44	-4678.57	586.455	1031
4425	2.21	19.60	13.03	-3005.48	-4678.48	586.460	1031
4430	2.22	19.60	13.03	-3005.70	-4678.38	586.465	1031
4435	2.10	19.66	13.04	-3005.47	-4677.22	586.469	1031
4440	2.50	19.26	12.95	-3005.30	-4677.37	586.476	1031
4445	2.49	19.64	12.94	-3005.20	-4676.84	586.479	1031
4450	2.46	19.34	13.00	-3005.47	-4677.07	586.485	1031
4455	2.61	19.74	12.96	-3005.36	-4677.51	586.490	1031
4460	2.52	19.34	13.16	-3002.85	-4674.76	586.495	1031
4465	2.60	19.39	13.10	-3002.45	-4674.78	586.500	1031
4470	2.60	19.34	13.18	-3002.49	-4673.71	586.507	1031
4475	2.53	19.21	13.11	-3002.38	-4673.78	586.510	1031
4480	2.88	19.14	13.07	-3002.57	-4673.42	586.515	1031
4485	2.36	19.06	13.16	-3002.63	-4673.48	586.520	1031
4490	2.53	18.58	13.12	-3000.90	-4672.43	586.526	1031
4495	2.85	18.64	13.13	-3000.24	-4672.66	586.530	1031
4500	2.56	18.60	13.10	-3000.25	-4672.11	586.535	1031
4505	2.81	18.72	13.18	-3000.63	-4672.75	586.540	1031
4510	2.70	18.61	13.09	-3000.25	-4671.51	586.545	1031
4515	2.71	18.56	13.22	-3000.19	-4672.15	586.550	1031
4520	2.76	18.39	13.15	-2999.33	-4669.94	586.555	1031
4525	2.61	18.16	13.30	-2998.35	-4669.38	586.560	1031
4530	2.62	18.15	13.25	-2998.31	-4668.84	586.565	1031
4535	3.16	18.14	13.14	-2998.27	-4669.94	586.570	1031
4540	2.67	18.09	13.12	-2998.27	-4668.25	586.575	1031
4545	2.47	18.20	13.25	-2998.25	-4667.85	586.580	1031
4550	2.29	18.25	13.28	-2997.89	-4667.80	586.585	1031
4555	2.52	18.07	13.36	-2996.44	-4666.85	586.590	1031
4560	2.34	17.76	13.39	-2996.15	-4666.17	586.595	1031
4565	2.81	17.93	13.22	-2996.41	-4665.99	586.601	1031
4570	2.67	17.93	13.36	-2996.29	-4665.90	586.604	1031
4575	2.15	17.93	13.35	-2996.26	-4666.66	586.610	1031
4580	2.57	17.64	13.35	-2996.30	-4667.38	586.614	1031
4585	2.90	17.96	13.24	-2996.12	-4666.30	586.620	1031
4590	2.67	17.48	13.28	-2996.42	-4666.70	586.625	1031
4595	2.79	17.53	13.30	-2994.40	-4665.92	586.630	1031
4600	3.08	17.71	13.41	-2993.92	-4665.66	586.635	1031
4605	2.46	17.51	13.37	-2994.32	-4665.24	586.642	1031
4610	2.78	17.47	13.38	-2993.98	-4665.44	586.645	1031
4615	3.13	17.58	13.36	-2994.00	-4665.55	586.650	1031
4620	2.87	17.65	13.42	-2993.84	-4664.72	586.655	1031
4625	2.64	16.90	13.48	-2992.28	-4664.14	586.661	1031
4630	2.99	16.92	13.38	-2991.32	-4662.35	586.665	1031
4635	3.00	16.97	13.27	-2991.77	-4662.53	586.672	1031
4640	2.64	17.15	13.53	-2991.11	-4662.61	586.675	1031
4645	2.64	16.78	13.42	-2991.40	-4662.75	586.680	1031
4650	2.76	16.69	13.37	-2990.84	-4662.21	586.685	1031
4655	2.91	16.51	13.52	-2990.26	-4661.24	586.690	1031
4660	2.86	16.61	13.48	-2988.90	-4660.21	586.695	1031
4665	2.95	16.81	13.64	-2988.94	-4659.54	586.700	1031
4670	3.07	16.97	13.52	-2989.15	-4660.29	586.706	1031
4675	3.14	16.47	13.55	-2989.04	-4660.22	586.710	1031
4680	3.18	16.83	13.53	-2988.74	-4659.83	586.715	1031
4685	3.02	16.53	13.66	-2988.26	-4659.98	586.720	1031
4690	2.88	16.50	13.66	-2986.73	-4658.80	586.725	1031
4695	3.12	16.06	13.65	-2986.33	-4659.82	586.730	1031
4700	3.11	16.57	13.66	-2986.47	-4658.64	586.735	1031
4705	2.73	16.09	13.65	-2986.34	-4658.25	586.739	1031
4710	2.94	15.98	13.61	-2986.30	-4657.66	586.745	1031
4715	2.93	16.17	13.63	-2986.42	-4658.83	586.750	1031
4720	2.84	15.54	13.62	-2984.59	-4657.22	586.755	1031
4725	2.52	15.61	13.74	-2984.15	-4657.51	586.759	1031
4730	2.07	15.71	13.86	-2983.44	-4656.88	586.767	1031
4735	2.45	15.52	13.74	-2984.23	-4656.67	586.770	1031
4740	2.78	15.73	13.74	-2984.33	-4656.99	586.775	1031
4745	2.63	15.55	13.70	-2984.17	-4657.03	586.780	1031
4750	2.76	15.42	13.79	-2982.41	-4655.33	586.786	1031
4755	3.26	15.54	13.72	-2982.26	-4655.40	586.790	1031
4760	3.06	15.68	13.80	-2982.07	-4655.24	586.795	1031
4765	2.73	15.35	13.78	-2982.13	-4655.26	586.800	1031
4770	2.61	15.42	13.85	-2982.07	-4654.93	586.805	1031
4775	2.66	15.34	13.83	-2982.17	-4655.59	586.810	1031
4780	2.64	15.11	13.80	-2982.02	-4654.71	586.815	1031
4785	2.98	15.13	13.68	-2982.34	-4654.83	586.820	1031
4790	3.00	14.93	13.73	-2981.22	-4654.12	586.825	1031
4795	3.05	14.62	13.80	-2979.54	-4651.46	586.830	1031
4800	2.91	14.93	13.87	-2979.51	-4651.90	586.835	1031
4805	3.08	14.92	13.85	-2979.68	-4652.05	586.841	1031
4810	3.19	14.91	13.79	-2979.52	-4652.32	586.845	1031
4815	2.96	14.91	13.83	-2979.44	-4652.78	586.850	1031
4820	3.00	14.85	13.83	-2979.32	-4651.34	586.854	1031
4825	3.03	14.30	13.82	-2977.37	-4650.67	586.860	1031
4830	3.00	14.27	13.86	-2977.16	-4650.39	586.864	1031
4835	3.39	14.37	13.82	-2977.05	-4650.20	586.871	1031
4840	3.21	14.33	13.86	-2976.85	-4650.13	586.875	1031
4845	2.93	14.38	13.93	-2977.19	-4650.02	586.880	1031
4850	3.05	14.25	13.88	-2976.86	-4650.40	586.885	1031
4855	3.18	14.32	13.95	-2975.39	-4650.29	586.890	1031
4860	2.86	14.07	13.97	-2975.24	-4649.87	586.895	1031
4865	3.71	14.13	13.88	-2975.10	-4649.69	586.902	1031
4870	3.23	14.23	13.95	-2974.97	-4648.91	586.905	1031
4875	3.24	14.05	13.92	-2974.91	-4648.52	586.911	1031
4880	3.14	14.06	13.92	-2974.92	-4649.47	586.915	1031
4885	2.77	13.83	14.02	-2973.98	-4649.17	586.920	1031
4890	3.23	13.99	14.02	-2973.04	-4649.07	586.925	1031
4895	3.13	13.97	14.04	-2972.83	-4650.25	586.930	1031
4900	2.94	14.06	14.10	-2972.83	-4649.69	586.936	1031
4905	2.84	13.91	14.09	-2973.12	-4649.84	586.940	1031
4910	3.37	13.90	13.98	-2972.93	-4648.91	586.945	1031
4915	3.07	13.87	14.06	-2972.72	-4648.30	586.950	1031
4920	3.10	13.89	14.09	-2972.83	-4648.62	586.955	1031
4925	3.43	13.82	14.00	-2972.59	-4648.38	586.960	1031
4930	3.29	13.42	14.07	-2970.93	-4646.21	586.965	1031
4935	3.23	13.65	14.19	-2970.85	-4645.83	586.970	1031
4940	3.69	13.77	14.13	-2970.71	-4645.62	586.976	1031
4945	3.11	13.54	14.15	-2970.69	-4645.69	586.980	1031
4950	3.21	13.32	14.14	-2970.44	-4645.84	586.985	1031
4955	3.32	13.36	14.11	-2970.48	-4645.72	586.989	1031
4960	3.36	12.94	14.16	-2968.18	-4643.99	586.995	1031
4965	3.65	12.80	14.13	-2967.52	-4644.48	586.999	1031
4970	3.33	13.10	14.24	-2967.61	-4643.16	587.005	1031
4975	3.61	12.99	14.16	-2967.61	-4646.49	587.010	1031
4980	3.51	12.99	14.20	-2967.35	-4646.95	587.015	1031
4985	3.42	12.86	14.16	-2967.63	-4647.13	587.020	1031
4990	3.63	13.04	14.22	-2967.11	-4646.58	587.025	1031
4995	3.42	12.94	14.23	-2967.06	-4645.44	587.030	1031
5000	2.57	12.44	14.24	-2966.60	-4639.81	587.037	1031
5005	3.24	12.64	14.20	-2967.17	-4640.71	587.040	1031
5010	3.16	12.94	14.31	-2967.14	-4640.43	587.045	1031
5015	3.48	12.84	14.24	-2967.40	-4640.34	587.050	1031
5020	3.63	12.28	14.25	-2964.62	-4638.12	587.055	1031
5025	3.44	12.23	14.35	-2963.47	-4637.11	587.060	1031
5030	3.67	12.38	14.35	-2963.53	-4637.30	587.065	1031
5035	3.50	12.15	14.34	-2963.36	-4637.26	587.070	1031
5040	3.28	12.31	14.43	-2963.12	-4637.13	587.075	1031
5045	3.39	12.22	14.36	-2963.20	-4637.32	587.080	1031
5050	3.50	12.20	14.38	-2962.54	-4636.81	587.085	1031
5055	3.49	11.83	14.43	-2961.16	-4637.18	587.090	1031
5060	3.61	11.90	14.41	-2961.22	-4630.54	587.095	1031
5065	3.52	11.72	14.41	-2961.28	-4627.95	587.101	1031
5070	3.41	12.08	14.50	-2961.39	-4628.38	587.105	1031
5075	3.36	11.71	14.40	-2961.29	-4627.89	587.110	1031
5080	3.40	11.67	14.37	-2961.02	-4628.39	587.114	1031
5085	3.17	11.78	14.61	-2959.14	-4625.68	587.120	1031
5090	3.64	11.75	14.53	-2959.21	-4625.83	587.124	1031
5095	3.41	11.33	14.48	-2959.08	-4626.67	587.130	1031
5100	3.53	11.24	14.46	-2958.97	-4626.64	587.135	1031
5105	3.76	11.23	14.38	-2958.82	-4626.58	587.142	1031
5110	3.52	11.27	14.47	-2958.96	-4626.59	587.145	1031
5115	3.69	11.36	14.42	-2958.95	-4626.42	587.150	1031
5120	3.74	11.49	14.47	-2958.99	-4626.19	587.155	1031
5125	3.91	11.22	14.53	-2957.12	-4623.67	587.160	1031
5130	3.92	11.00	14.54	-2956.08	-4623.16	587.165	1031
5135	4.21	10.99	14.47	-2956.18	-4624.96	587.171	1031
5140	3.79	10.93	14.52	-2955.93	-4629.97	587.175	1031
5145	3.99	10.88	14.49	-2956.10	-4629.05	587.180	1031
5150	3.74	10.92	14.55	-2956.07	-4629.56	587.185	1031
5155	3.65	10.54	14.56	-2955.22	-4629.42	587.190	1031
5160	3.64	10.49	14.59	-2953.95	-4628.09	587.195	1031
5165	3.74	10.67	14.65	-2954.04	-4628.13	587.200	1031
5170	4.35	10.64	14.52	-2953.95	-4627.60	587.206	1031
5175	3.93	10.36	14.54	-2953.73	-4628.14	587.210	1031
5180	3.93	10.65	14.62	-2953.95	-4628.28	587.215	1031
5185	4.10	10.66	14.62	-2953.48	-4628.24	587.220	1031
5190	4.13	10.52	14.72	-2951.98	-4625.98	587.225	1031
5195	3.88	10.21	14.68	-2951.93	-4625.83	587.230	1031
5200	3.74	10.23	14.70	-2951.93	-4626.53	587.236	1031
5205	3.89	10.15	14.66	-2951.96	-4625.66	587.239	1031
5210	4.31	10.36	14.66	-2951.88	-4625.94	587.245	1031
5215	3.94	10.29	14.67	-2951.84	-4625.17	587.250	1031
5220	4.08	9.84	14.73	-2950.09	-4624.83	587.255	1031
5225	3.94	9.93	14.78	-2949.91	-4623.68	587.260	1031
5230	3.90	9.93	14.77	-2949.75	-4623.35	587.265	1031
5235	4.09	9.93	14.74	-2949.60	-4623.36	587.270	1031
5240	4.05	10.03	14.79	-2949.77	-4623.43	587.275	1031
5245	3.91	10.01	14.79	-2949.66	-4623.87	587.280	1031
5250	4.09	9.78	14.70	-2949.65	-4623.68	587.285	1031
5255	3.96	9.64	14.71	-2949.58	-4623.68	587.290	1031
5260	3.98	9.66	14.77	-2947.66	-4623.69	587.295	1031
5265	4.09	9.54	14.77	-2947.53	-4622.95	587.300	1031
5270	3.57	9.71	14.94	-2947.38	-4622.66	587.305	1031
5275	3.92	9.36	14.80	-2947.34	-4624.40	587.310	1031
5280	3.79	9.19	14.78	-2947.12	-4622.63	587.315	1031
5285	3.75	9.45	14.86	-2947.28	-4621.41	587.320	1031
5290	3.96	9.11	14.86	-2945.29	-4620.74	587.325	1031
5295	4.01	9.12	14.92	-2944.39	-4619.28	587.330	1031
5300	3.69	8.97	14.93	-2944.22	-4619.57	587.335	1031
5305	3.90	9.03	14.96	-2944.44	-4621.02	587.340	1031
5310	3.99	8.90	14.86	-2944.37	-4619.75	587.345	1031
5315	4.38	9.01	14.82	-2944.54	-4618.92	587.350	1031
5320	3.91	8.65	14.89	-2943.53	-4616.63	587.355	1031
5325	3.80	8.32	14.92	-2942.27	-4616.75	587.360	1031
5330	3.93	8.54	14.94	-2942.30	-4617.04	587.365	1031
5335	3.78	8.46	14.97	-2942.40	-4614.56	587.371	1031
5340	3.77	8.82	15.09	-2942.21	-4614.21	587.375	1031
5345	3.94	8.58	14.96	-2942.08	-4616.24	587.380	1031
5350	3.94	8.48	14.97	-2941.80	-4616.15	587.385	1031
5355	4.10	8.37	15.03	-2940.19	-4614.36	587.390	1031
5360	4.18	8.27	15.07	-2940.04	-4614.51	587.394	1031
5365	3.54	8.34	15.18	-2940.09	-4612.50	587.401	1031
5370	3.92	8.40	15.12	-2940.06	-4615.14	587.405	1031
5375	3.99	8.32	15.08	-2939.82	-4615.02	587.410	1031
5380	3.71	8.44	15.16	-2940.06	-4614.83	587.414	1031
5385	4.16	8.33	15.15	-2938.23	-4615.11	587.420	1031
5390	3.90	8.38	15.23	-2937.91	-4613.73	587.425	1031
5395	4.01	8.11	15.13	-2937.74	-4613.03	587.430	1031
5400	4.05	8.20	15.16	-2937.84	-4612.77	587.435	1031
5405	3.84	8.10	15.17	-2937.74	-4614.89	587.441	1031
5410	4.11	8.06	15.10	-2937.58	-4613.99	587.445	1031
5415	4.52	7.99	15.03	-2937.76	-4612.69	587.450	1031
5420	4.58	7.92	15.01	-2937.72	-4614.19	587.455	1031
5425	4.58	7.82	15.07	-2936.27	-4612.75	587.460	1031
5430	4.27	7.45	15.14	-2934.95	-4609.36	587.465	1031
5435	4.35	7.41	15.12	-2934.88	-4610.67	587.470	1031
5440	4.02	7.27	15.18	-2934.81	-4611.74	587.475	1031
5445	4.34	7.44	15.18	-2934.73	-4611.82	587.480	1031
5450	4.06	7.39	15.21	-2934.78	-4611.70	587.485	1031
5455	4.26	7.38	15.27	-2933.83	-4609.34	587.490	1031
5460	4.85	7.21	15.21	-2932.73	-4609.30	587.495	1031
5465	4.07	6.98	15.28	-2932.52	-4609.13	587.500	1031
5470	4.42	6.79	15.17	-2932.35	-4608.26	587.506	1031
5475	4.60	6.96	15.17	-2932.46	-4608.54	587.510	1031
5480	4.22	6.99	15.28	-2932.32	-4608.99	587.515	1031
5485	4.24	6.90	15.27	-2931.81	-4607.51	587.520	1031
5490	4.06	6.80	15.37	-2930.56	-4605.82	587.525	1031
5495	4.20	6.67	15.32	-2930.40	-4604.61	587.529	1031
5500	4.62	6.55	15.26	-2930.08	-4605.99	587.536	1031
5505	4.43	6.49	15.26	-2930.16	-4605.15	587.539	1031
5510	4.34	6.49	15.30	-2930.29	-4604.49	587.545	1031
5515	4.50	6.66	15.34	-2930.31	-4606.03	587.549	1031
5520	4.29	6.27	15.38	-2928.65	-4604.90	587.555	1031
5525	4.13	6.19	15.40	-2928.50	-4602.55	587.559	1031
5530	5.37	6.07	15.15	-2928.36	-4603.32	587.567	1031
5535	4.78	6.05	15.25	-2928.32	-4604.69	587.570	1031
5540	5.38	6.27	15.22	-2928.19	-4603.54	587.575	1031
5545	5.16	6.15	15.24	-2928.10	-4602.50	587.580	1031
5550	5.38	6.02	15.28	-2926.88	-4602.48	587.586	1031
5555	5.08	6.01	15.37	-2926.43	-4602.83	587.590	1031
5560	5.35	5.98	15.32	-2926.16	-4601.70	587.595	1031
5565	5.35	6.10	15.35	-2926.16	-4602.25	587.600	1031
5570	5.67	5.95	15.29	-2926.14	-4601.05	587.605	1031
5575	5.15	6.09	15.39	-2925.94	-4601.23	587.610	1031
5580	5.44	5.94	15.32	-2926.05	-4600.56	587.615	1031
5585	5.44	5.74	15.28	-2926.00	-4601.27	587.620	1031
5590	5.54	6.03	15.35	-2925.22	-4600.39	587.625	1031
5595	5.71	5.76	15.41	-2923.55	-4598.54	587.630	1031
5600	5.63	5.73	15.40	-2923.55	-4596.08	587.635	1031
5605	5.48	5.44	15.36	-2923.66	-4592.87	587.641	1031
5610	5.75	5.61	15.36	-2923.53	-4592.26	587.645	1031
5615	5.59	5.48	15.36	-2923.53	-4592.35	587.650	1031
5620	5.59	5.27	15.36	-2922.70	-4591.81	587.655	1031
5625	5.57	5.32	15.48	-2920.93	-4590.69	587.661	1031
5630	5.88	5.38	15.46	-2921.43	-4590.92	587.665	1031
5635	5.74	5.26	15.45	-2921.23	-4597.75	587.670	1031
5640	5.30	5.16	15.53	-2921.05	-4596.38	587.674	1031
5645	5.82	5.53	15.52	-2920.82	-4596.19	587.680	1031
5650	5.65	5.18	15.46	-2920.98	-4596.17	587.684	1031
5655	5.75	4.99	15.49	-2919.89	-4595.41	587.690	1031
5660	6.19	4.83	15.38	-2919.66	-4595.17	587.695	1031
5665	5.64	5.13	15.55	-2919.59	-4594.62	587.702	1031
5670	5.46	4.74	15.45	-2919.47	-4595.27	587.705	1031
5675	5.55	4.98	15.54	-2919.47	-4595.38	587.710	1031
5680	5.60	4.67	15.46	-2919.49	-4595.00	587.715	1031
5685	5.63	4.57	15.59	-2917.24	-4593.38	587.721	1031
5690	5.90	4.50	15.58	-2916.58	-4592.78	587.725	1031
5695	6.19	4.73	15.55	-2916.77	-4594.43	587.732	1031
5700	5.49	4.38	15.59	-2916.59	-4594.24	587.735	1031
5705	5.69	4.31	15.57	-2916.51	-4594.39	587.740	1031
5710	5.81	4.33	15.56	-2916.31	-4593.89	587.745	1031
5715	6.11	4.35	15.57	-2915.55	-4593.42	587.750	1031
5720	5.89	4.03	15.63	-2914.43	-4590.51	587.755	1031
5725	5.90	4.01	15.62	-2914.19	-4591.21	587.760	1031
5730	5.76	3.75	15.63	-2914.29	-4591.06	587.765	1031
5735	5.91	3.97	15.65	-2913.94	-4591.18	587.769	1031
5740	5.88	3.94	15.65	-2914.03	-4591.29	587.776	1031
5745	5.85	3.72	15.59	-2913.90	-4591.25	587.780	1031
5750	5.59	3.76	15.68	-2914.00	-4589.94	587.785	1031
5755	5.38	3.88	15.74	-2913.36	-4590.06	587.789	1031
5760	5.52	3.40	15.78	-2911.07	-4587.88	587.795	1031
5765	5.85	3.71	15.77	-2910.93	-4588.61	587.799	1031
5770	5.91	3.50	15.74	-2910.87	-4588.18	587.807	1031
5775	5.88	3.20	15.68	-2910.94	-4587.72	587.809	1031
5780	6.16	3.17	15.59	-2910.92	-4588.05	587.815	1031
5785	6.31	3.27	15.56	-2910.97	-4588.51	587.819	1031
5790	6.42	2.95	15.62	-2908.89	-4586.44	587.825	1031
5795	6.61	2.71	15.55	-2908.82	-4585.81	587.830	1031
5800	6.80	2.99	15.60	-2908.91	-4587.20	587.837	1031
5805	6.39	2.95	15.69	-2908.68	-4587.20	587.840	1031
5810	5.82	3.06	15.83	-2908.31	-4585.54	587.845	1031
5815	6.13	2.93	15.74	-2908.58	-4585.71	587.850	1031
5820	6.13	2.56	15.77	-2907.24	-4584.31	587.856	1031
5825	6.15	2.43	15.75	-2906.58	-4584.40	587.860	1031
5830	6.16	2.32	15.73	-2906.57	-4584.35	587.865	1031
5835	5.84	2.35	15.80	-2906.49	-4584.21	587.870	1031
5840	5.80	2.40	15.82	-2906.35	-4583.99	587.875	1031
5845	5.56	2.45	15.88	-2906.58	-4584.21	587.880	1031
5850	5.48	2.41	15.91	-2905.81	-4583.34	587.885	1031
5855	5.64	2.07	15.93	-2904.49	-4582.68	587.890	1031
5860	5.66	2.11	15.93	-2904.27	-4582.48	587.895	1031
5865	5.41	2.21	16.02	-2904.20	-4582.73	587.900	1031
5870	5.24	2.22	16.07	-2904.38	-4581.86	587.904	1031
5875	6.15	2.29	15.90	-2904.67	-4581.85	587.911	1031
5880	6.13	2.22	15.87	-2904.43	-4581.91	587.914	1031
5885	6.11	2.26	15.87	-2904.29	-4583.03	587.920	1031
5890	5.93	2.03	15.90	-2904.13	-4581.21	587.925	1031
5895	5.59	1.50	16.00	-2901.93	-4580.64	587.930	1031
5900	5.80	1.81	16.06	-2901.76	-4580.06	587.934	1031
5905	5.23	1.39	16.07	-2901.42	-4580.15	587.942	1031
5910	5.71	1.42	16.02	-2901.57	-4580.04	587.944	1031
5915	5.76	1.60	16.03	-2901.28	-4579.89	587.950	1031
5920	5.99	1.55	15.97	-2901.43	-4578.61	587.954	1031
5925	5.78	1.16	16.04	-2899.52	-4577.07	587.960	1031
5930	5.78	0.99	16.03	-2899.10	-4576.90	587.964	1031
5935	6.55	1.44	15.98	-2899.13	-4577.15	587.972	1031
5940	5.93	1.37	16.12	-2899.24	-4577.07	587.975	1031
5945	5.83	1.18	16.12	-2898.96	-4577.81	587.980	1031
5950	5.71	1.20	16.12	-2899.05	-4578.31	587.985	1031
5955	5.72	1.12	16.19	-2897.74	-4576.30	587.990	1031
5960	5.43	0.99	16.22	-2897.48	-4575.97	587.995	1031
5965	5.74	0.94	16.10	-2897.36	-4576.04	588.001	1031
5970	5.60	1.04	16.23	-2897.23	-4576.23	588.005	1031
5975	5.61	0.92	16.15	-2896.80	-4576.90	588.010	1031
5980	5.47	0.98	16.26	-2896.91	-4575.82	588.015	1031
5985	5.32	0.75	16.25	-2896.41	-4575.34	588.020	1031
5990	5.46	0.46	16.25	-2895.15	-4574.06	588.025	1031
5995	5.57	0.43	16.26	-2895.11	-4573.53	588.030	1031
6000	5.64	0.68	16.27	-2894.86	-4574.09	588.035	1031
6005	5.62	0.37	16.21	-2894.89	-4574.23	588.040	1031
6010	6.02	0.68	16.22	-2894.77	-4573.68	588.045	1031
6015	6.31	0.52	16.15	-2894.83	-4573.22	588.050	1031
6020	6.25	0.44	16.14	-2894.84	-4574.90	588.055	1031
6025	6.51	0.56	16.10	-2894.34	-4573.21	588.060	1031
6030	6.65	0.37	16.17	-2893.08	-4572.70	588.065	1031
6035	6.55	0.30	16.20	-2892.78	-4571.52	588.070	1031
6040	6.74	0.28	16.17	-2892.90	-4572.67	588.076	1031
6045	6.25	0.41	16.26	-2892.78	-4572.20	588.079	1031
6050	6.27	0.35	16.27	-2892.57	-4572.21	588.085	1031
6055	6.52	0.37	16.23	-2892.60	-4571.16	588.089	1031
6060	6.40	0.07	16.33	-2890.70	-4569.45	588.095	1031
6065	6.55	-0.27	16.19	-2890.33	-4569.06	588.099	1031
6070	6.63	-0.37	16.26	-2889.87	-4567.90	588.107	1031
6075	6.34	-0.18	16.31	-2890.05	-4569.37	588.110	1031
6080	5.92	-0.12	16.39	-2889.91	-4569.20	588.115	1031
6085	5.61	-0.16	16.45	-2890.01	-4569.92	588.120	1031
6090	5.96	-0.25	16.43	-2888.16	-4569.15	588.125	1031
6095	5.93	-0.47	16.39	-2887.74	-4569.23	588.130	1031
6100	6.50	-0.38	16.35	-2887.80	-4568.11	588.136	1031
6105	6.12	-0.38	16.37	-2887.65	-4568.95	588.140	1031
6110	5.90	-0.35	16.42	-2887.92	-4569.51	588.145	1031
6115	5.68	-0.46	16.46	-2887.46	-4568.77	588.150	1031
6120	5.99	-0.79	16.40	-2886.00	-4567.15	588.155	1031
6125	6.02	-0.80	16.49	-2885.39	-4566.13	588.160	1031
6130	6.32	-0.92	16.37	-2885.28	-4566.02	588.165	1031
6135	5.89	-0.98	16.46	-2885.29	-4565.54	588.171	1031
6140	6.10	-1.01	16.49	-2885.25	-4565.85	588.175	1031
6145	6.08	-0.93	16.44	-2885.25	-4565.58	588.180	1031
6150	6.59	-1.07	16.38	-2884.46	-4564.80	588.185	1031
6155	6.72	-1.16	16.46	-2883.14	-4563.63	588.190	1031
6160	5.85	-1.15	16.60	-2883.12	-4563.66	588.195	1031
6165	6.79	-1.24	16.45	-2883.18	-4563.36	588.200	1031
6170	7.48	-1.12	16.32	-2882.90	-4565.74	588.204	1031
6175	7.97	-1.24	16.21	-2883.06	-4563.45	588.211	1031
6180	8.13	-1.02	16.25	-2882.94	-4563.77	588.215	1031
6185	7.58	-0.87	16.37	-2882.97	-4564.55	588.220	1031
6190	7.79	-1.18	16.25	-2883.00	-4564.32	588.225	1031
6195	7.94	-1.44	16.34	-2880.39	-4562.17	588.230	1031
6200	7.80	-1.36	16.41	-2880.39	-4561.29	588.234	1031
6205	7.76	-1.56	16.39	-2880.21	-4561.30	588.241	1031
6210	8.02	-1.56	16.28	-2880.24	-4562.71	588.244	1031
6215	7.76	-1.45	16.42	-2880.09	-4561.46	588.250	1031
6220	7.91	-1.51	16.37	-2879.84	-4560.86	588.255	1031
6225	7.91	-1.61	16.44	-2878.23	-4555.50	588.260	1031
6230	7.13	-1.70	16.59	-2877.88	-4554.35	588.265	1031
6235	8.04	-1.66	16.50	-2877.56	-4559.48	588.272	1031
6240	7.72	-1.67	16.50	-2877.78	-4560.31	588.275	1031
6245	7.85	-1.79	16.47	-2877.66	-4559.92	588.280	1031
6250	7.86	-1.78	16.44	-2877.52	-4560.61	588.285	1031
6255	7.85	-1.58	16.62	-2876.54	-4564.17	588.290	1031
6260	7.60	-2.07	16.61	-2875.68	-4563.05	588.295	1031
6265	7.72	-2.16	16.58	-2875.57	-4562.66	588.300	1031
6270	7.98	-2.00	16.56	-2875.50	-4559.79	588.305	1031
6275	8.42	-2.05	16.48	-2875.58	-4557.81	588.310	1031
6280	8.21	-2.00	16.54	-2875.42	-4558.05	588.315	1031
6285	7.67	-2.27	16.60	-2874.62	-4556.76	588.320	1031
6290	8.02	-2.62	16.52	-2873.63	-4559.52	588.325	1031
6295	8.19	-2.44	16.53	-2873.62	-4558.08	588.330	1031
6300	7.95	-2.44	16.60	-2873.67	-4556.36	588.335	1031
6300	7.80	-2.68	16.53	-2873.55	-4556.21	588.297	1031
6305	7.72	-2.50	16.59	-2873.27	-4555.94	588.302	1031
6310	8.01	-2.68	16.53	-2873.43	-4556.23	588.306	1031
6315	7.51	-2.48	16.61	-2873.83	-4556.69	588.311	1031
6320	7.85	-2.54	16.52	-2873.96	-4556.66	588.316	1031
6325	7.79	-2.49	16.56	-2873.86	-4557.90	588.321	1031
6330	7.99	-2.53	16.49	-2874.03	-4557.11	588.326	1031
6335	8.40	-2.43	16.50	-2873.59	-4557.47	588.332	1031
6340	8.03	-2.53	16.51	-2873.58	-4556.04	588.336	1031
6345	8.24	-2.50	16.48	-2873.83	-4557.75	588.342	1031
6350	8.05	-2.38	16.59	-2873.75	-4556.27	588.346	1031
6355	7.96	-2.63	16.51	-2873.48	-4556.13	588.352	1031
6360	7.78	-2.66	16.57	-2873.49	-4555.95	588.356	1031
6365	7.50	-2.95	16.52	-2873.27	-4555.06	588.362	1031
6370	7.73	-2.86	16.52	-2873.29	-4555.38	588.367	1031
6375	7.55	-2.75	16.56	-2873.31	-4555.80	588.372	1031
6380	7.83	-2.77	16.51	-2873.23	-4555.82	588.376	1031
6385	7.44	-3.16	16.68	-2870.76	-4552.88	588.382	1031
6390	7.44	-3.72	16.67	-2869.04	-4550.96	588.386	1031
6395	8.01	-3.63	16.60	-2868.77	-4551.34	588.391	1031
6400	7.72	-3.54	16.67	-2868.69	-4551.44	588.397	1031
6405	7.85	-3.34	16.68	-2868.99	-4551.46	588.401	1031
6410	8.20	-3.52	16.62	-2868.74	-4551.36	588.406	1031
6415	8.23	-3.55	16.66	-2867.87	-4550.61	588.412	1031
6420	8.29	-3.86	16.65	-2866.64	-4549.59	588.416	1031
6425	8.19	-3.80	16.68	-2866.72	-4546.90	588.421	1031
6430	8.49	-3.79	16.74	-2866.46	-4542.73	588.427	1031
6435	8.27	-3.95	16.60	-2866.51	-4543.13	588.431	1031
6440	8.30	-3.87	16.69	-2866.42	-4542.57	588.436	1031
6445	8.22	-3.99	16.68	-2865.85	-4542.46	588.441	1031
6450	8.47	-4.14	16.79	-2864.56	-4541.28	588.446	1031
6455	8.39	-4.12	16.75	-2864.29	-4540.94	588.451	1031
6460	8.41	-4.32	16.72	-2864.22	-4541.18	588.457	1031
6465	8.12	-4.16	16.80	-2864.21	-4540.87	588.461	1031
6470	8.75	-4.52	16.74	-2864.11	-4550.12	588.468	1031
6475	8.41	-4.20	16.74	-2864.16	-4548.46	588.471	1031
6480	8.44	-3.92	16.82	-2864.22	-4547.69	588.476	1031
6485	8.12	-4.23	16.82	-2864.31	-4546.70	588.481	1031
6490	8.23	-4.66	16.85	-2861.84	-4544.66	588.487	1031
6495	8.23	-4.66	16.86	-2861.35	-4544.65	588.491	1031
6500	8.01	-4.97	16.81	-2861.08	-4543.44	588.498	1031
6505	8.42	-4.60	16.86	-2861.14	-4543.61	588.501	1031
6510	8.11	-4.88	16.89	-2860.95	-4543.73	588.507	1031
6515	8.22	-4.80	16.89	-2861.03	-4543.41	588.511	1031
6520	8.04	-5.41	16.82	-2859.88	-4543.14	588.517	1031
6525	7.92	-5.33	16.91	-2859.18	-4542.31	588.521	1031
6530	8.14	-5.04	16.94	-2859.05	-4541.89	588.527	1031
6535	8.33	-5.22	16.87	-2859.03	-4541.69	588.532	1031
6540	8.36	-4.99	16.90	-2858.90	-4541.87	588.536	1031
6545	8.40	-5.27	16.89	-2858.58	-4542.08	588.541	1031
6550	8.67	-5.09	16.96	-2857.69	-4541.66	588.546	1031
6555	8.62	-5.68	16.93	-2856.43	-4539.94	588.551	1031
6560	8.62	-5.50	16.94	-2856.57	-4539.78	588.556	1031
6565	8.97	-5.21	16.97	-2856.50	-4539.68	588.562	1031
6570	8.45	-5.50	16.96	-2856.56	-4539.47	588.566	1031
6575	8.81	-5.30	16.99	-2856.49	-4539.78	588.571	1031
6580	8.59	-5.36	17.06	-2856.14	-4539.12	588.576	1031
6585	8.72	-5.72	17.04	-2854.08	-4537.90	588.581	1031
6590	8.87	-5.48	17.11	-2854.18	-4538.03	588.586	1031
6595	8.76	-5.66	17.09	-2853.99	-4537.62	588.593	1031
6600	8.65	-5.74	17.05	-2854.15	-4538.91	588.596	1031
6605	8.90	-5.71	17.05	-2854.07	-4537.47	588.601	1031
6610	8.96	-5.83	17.01	-2854.00	-4537.63	588.606	1031
6615	8.94	-6.02	17.08	-2852.31	-4535.12	588.611	1031
6620	9.34	-5.91	17.11	-2852.17	-4535.31	588.616	1031
6625	8.67	-6.20	17.12	-2851.97	-4535.79	588.621	1031
6630	8.83	-6.11	17.14	-2851.88	-4535.84	588.626	1031
6635	8.39	-6.16	17.18	-2851.84	-4535.55	588.633	1031
6640	8.76	-6.31	17.06	-2852.08	-4536.45	588.636	1031
6645	8.72	-6.01	17.16	-2852.04	-4535.20	588.642	1031
6650	8.47	-6.15	17.17	-2851.77	-4535.34	588.646	1031
6655	8.61	-6.42	17.23	-2849.78	-4533.18	588.652	1031
6660	8.75	-6.88	17.07	-2849.12	-4532.85	588.656	1031
6665	8.87	-6.66	17.17	-2849.11	-4533.17	588.662	1031
6670	8.86	-6.66	17.15	-2848.90	-4532.44	588.667	1031
6675	9.21	-6.70	17.12	-2848.95	-4532.12	588.672	1031
6680	9.03	-6.62	17.16	-2848.88	-4532.39	588.676	1031
6685	8.70	-6.99	17.20	-2848.08	-4531.87	588.682	1031
6690	8.53	-7.16	17.27	-2847.14	-4530.80	588.686	1031
6695	9.58	-6.90	17.18	-2846.85	-4529.98	588.691	1031
6700	9.05	-6.91	17.30	-2846.68	-4530.62	588.697	1031
6705	8.95	-6.85	17.32	-2846.56	-4531.08	588.701	1031
6710	8.72	-7.10	17.31	-2846.44	-4530.76	588.706	1031
6715	9.00	-7.04	17.31	-2846.08	-4529.70	588.711	1031
6720	9.03	-7.28	17.37	-2844.53	-4528.15	588.716	1031
6725	9.32	-7.09	17.33	-2844.64	-4527.82	588.721	1031
6730	8.98	-7.59	17.22	-2844.56	-4528.77	588.727	1031
6735	9.04	-7.28	17.32	-2844.63	-4529.35	588.731	1031
6740	9.17	-7.26	17.30	-2844.38	-4529.47	588.736	1031
6745	9.15	-7.48	17.25	-2844.33	-4528.82	588.741	1031
6750	8.87	-7.65	17.33	-2842.55	-4527.71	588.746	1031
6755	8.85	-7.49	17.43	-2842.03	-4526.05	588.751	1031
6760	9.29	-7.47	17.38	-2841.97	-4529.97	588.758	1031
6765	9.38	-7.41	17.33	-2842.03	-4527.04	588.761	1031
6770	8.94	-7.51	17.40	-2842.08	-4526.62	588.766	1031
6775	8.95	-7.39	17.46	-2842.08	-4528.43	588.771	1031
6780	8.81	-7.80	17.46	-2840.51	-4526.43	588.777	1031
6785	9.08	-7.85	17.46	-2840.06	-4526.17	588.781	1031
6790	8.88	-7.92	17.50	-2839.83	-4525.51	588.787	1031
6795	8.85	-7.90	17.51	-2839.80	-4526.28	588.791	1031
6800	9.30	-8.11	17.36	-2839.68	-4525.85	588.797	1031
6805	9.36	-7.87	17.42	-2839.74	-4526.51	588.801	1031
6810	8.99	-8.18	17.38	-2839.60	-4526.03	588.807	1031
6815	9.13	-7.98	17.41	-2839.64	-4526.24	588.811	1031
6820	9.40	-7.65	17.56	-2838.03	-4526.06	588.817	1031
6825	9.16	-7.94	17.53	-2836.89	-4526.39	588.821	1031
6830	9.26	-7.93	17.55	-2836.64	-4525.67	588.827	1031
6835	9.42	-7.98	17.51	-2836.58	-4526.63	588.832	1031
6840	9.46	-8.00	17.52	-2836.55	-4525.97	588.836	1031
6845	9.00	-7.91	17.60	-2836.47	-4526.13	588.841	1031
6850	8.86	-7.87	17.70	-2836.11	-4525.35	588.846	1031
6855	9.16	-8.54	17.55	-2834.47	-4523.27	588.851	1031
6860	8.90	-8.23	17.72	-2834.38	-4523.09	588.856	1031
6865	9.14	-8.44	17.63	-2834.44	-4523.46	588.863	1031
6870	9.11	-8.08	17.77	-2834.41	-4523.18	588.866	1031
6875	9.34	-8.33	17.61	-2834.39	-4522.93	588.871	1031
6880	8.90	-8.48	17.64	-2834.20	-4523.69	588.876	1031
6885	9.00	-8.61	17.72	-2832.42	-4522.29	588.881	1031
6890	8.96	-8.65	17.75	-2832.44	-4522.03	588.886	1031
6895	9.04	-8.99	17.70	-2832.49	-4521.04	588.893	1031
6900	9.44	-8.79	17.62	-2832.48	-4520.94	588.896	1031
6905	9.32	-8.78	17.67	-2832.32	-4520.65	588.902	1031
6910	9.45	-8.46	17.74	-2832.13	-4520.14	588.906	1031
6915	9.02	-9.05	17.70	-2831.04	-4518.94	588.912	1031
6920	9.49	-8.99	17.73	-2830.47	-4518.66	588.916	1031
6925	9.52	-8.98	17.73	-2830.09	-4519.05	588.922	1031
6930	9.36	-8.80	17.82	-2830.28	-4518.76	588.927	1031
6935	9.44	-9.18	17.67	-2830.22	-4518.36	588.932	1031
6940	9.61	-9.07	17.68	-2830.22	-4519.19	588.936	1031
6945	9.35	-9.44	17.71	-2828.94	-4517.67	588.942	1031
6950	9.50	-9.33	17.85	-2827.90	-4517.11	588.946	1031
6955	9.32	-9.50	17.83	-2827.66	-4517.06	588.951	1031
6960	9.39	-9.49	17.77	-2827.71	-4517.92	588.956	1031
6965	9.25	-9.84	17.70	-2827.69	-4516.53	588.961	1031
6970	9.39	-9.51	17.77	-2827.66	-4516.34	588.967	1031
6975	9.02	-9.61	17.78	-2827.58	-4516.61	588.971	1031
6980	8.97	-9.70	17.81	-2827.59	-4517.04	588.977	1031
6985	9.46	-9.81	17.75	-2827.20	-4516.56	588.981	1031
6990	9.70	-9.89	17.86	-2824.76	-4515.54	588.986	1031
6995	9.59	-9.71	17.96	-2824.65	-4515.21	588.991	1031
7000	9.38	-9.66	18.03	-2824.52	-4513.56	588.996	1031
7005	9.54	-9.77	17.95	-2824.35	-4514.54	589.001	1031
7010	9.94	-9.94	17.82	-2824.38	-4514.94	589.006	1031
7015	9.66	-9.81	17.95	-2824.23	-4513.78	589.011	1031
7020	9.93	-10.11	17.84	-2823.56	-4513.01	589.016	1031
7025	10.03	-9.91	17.88	-2823.47	-4513.55	589.021	1031
7030	10.53	-9.81	17.86	-2823.68	-4516.56	589.029	1031
7035	9.67	-10.11	17.90	-2823.41	-4514.72	589.031	1031
7040	9.90	-10.26	17.84	-2823.55	-4514.20	589.037	1031
7045	9.63	-10.34	17.85	-2823.49	-4515.00	589.041	1031
7050	9.96	-10.58	17.87	-2821.32	-4512.80	589.047	1031
7055	10.28	-10.89	17.80	-2820.19	-4511.54	589.051	1031
7060	9.78	-10.97	17.90	-2820.05	-4510.49	589.057	1031
7065	10.22	-10.60	17.95	-2819.83	-4510.13	589.062	1031
7070	10.31	-10.97	17.80	-2819.68	-4510.74	589.066	1031
7075	9.94	-10.82	17.92	-2819.58	-4510.71	589.071	1031
7080	9.92	-10.91	17.96	-2818.86	-4508.81	589.076	1031
7085	10.05	-11.24	17.91	-2817.71	-4507.58	589.081	1031
7090	9.65	-11.29	17.97	-2817.65	-4507.52	589.087	1031
7095	9.55	-11.12	18.03	-2817.40	-4509.84	589.092	1031
7100	9.78	-11.22	18.00	-2817.56	-4507.73	589.096	1031
7105	9.80	-11.13	18.02	-2817.23	-4508.10	589.101	1031
7110	9.74	-11.12	18.08	-2817.07	-4507.53	589.106	1031
7115	9.98	-11.41	18.08	-2815.46	-4505.99	589.111	1031
7120	10.01	-11.52	18.05	-2815.29	-4505.62	589.116	1031
7125	9.89	-11.58	18.07	-2815.19	-4506.95	589.121	1031
7130	10.18	-11.41	18.08	-2815.20	-4505.90	589.126	1031
7135	10.08	-11.45	18.08	-2814.82	-4506.29	589.133	1031
7140	10.25	-11.53	18.03	-2815.06	-4507.75	589.136	1031
7145	10.09	-11.63	18.00	-2814.95	-4506.07	589.141	1031
7150	10.40	-11.58	17.99	-2814.94	-4507.08	589.146	1031
7155	9.76	-11.93	18.18	-2812.61	-4505.00	589.152	1031
7160	10.19	-11.83	18.15	-2812.00	-4504.26	589.156	1031
7165	10.22	-12.13	18.06	-2811.71	-4504.24	589.163	1031
7170	10.53	-12.03	18.04	-2812.14	-4503.79	589.166	1031
7175	11.06	-11.89	18.00	-2811.96	-4503.91	589.172	1031
7180	10.43	-11.81	18.16	-2812.08	-4504.25	589.176	1031
7185	10.43	-12.03	18.13	-2811.14	-4503.80	589.181	1031
7190	10.50	-12.18	18.13	-2809.92	-4504.48	589.186	1031
7195	10.51	-12.28	18.15	-2810.02	-4503.92	589.192	1031
7200	10.77	-12.35	18.05	-2809.84	-4502.68	589.197	1031
7205	10.40	-12.30	18.16	-2809.64	-4503.23	589.201	1031
7210	10.52	-12.09	18.21	-2809.81	-4503.65	589.207	1031
7215	10.22	-12.19	18.25	-2808.99	-4503.77	589.211	1031
7220	10.33	-12.36	18.30	-2807.74	-4503.22	589.216	1031
7225	10.25	-12.26	18.34	-2807.64	-4501.02	589.221	1031
7230	9.89	-12.36	18.40	-2807.57	-4500.94	589.227	1031
7235	9.81	-12.14	18.52	-2807.20	-4501.49	589.231	1031
7240	10.02	-12.29	18.41	-2807.36	-4501.97	589.236	1031
7245	9.70	-12.22	18.51	-2807.11	-4501.91	589.241	1031
7250	9.95	-12.61	18.50	-2805.35	-4499.88	589.246	1031
7255	9.70	-12.76	18.44	-2805.37	-4499.15	589.251	1031
7260	9.70	-12.68	18.48	-2805.28	-4499.98	589.258	1031
7265	10.07	-12.88	18.35	-2805.35	-4500.11	589.261	1031
7270	10.10	-12.77	18.38	-2805.18	-4498.83	589.266	1031
7275	10.01	-12.92	18.38	-2804.92	-4498.46	589.271	1031
7280	10.37	-12.96	18.47	-2803.29	-4497.85	589.276	1031
7285	10.10	-13.19	18.42	-2803.15	-4497.29	589.281	1031
7290	10.28	-13.10	18.41	-2803.02	-4497.49	589.286	1031
7295	10.26	-13.09	18.43	-2803.22	-4497.07	589.291	1031
7300	10.42	-12.99	18.41	-2802.96	-4497.17	589.298	1031
7305	10.39	-13.07	18.43	-2802.98	-4497.44	589.301	1031
7310	10.25	-12.79	18.57	-2803.04	-4497.64	589.307	1031
7315	10.33	-13.04	18.45	-2802.75	-4497.77	589.311	1031
7320	10.33	-13.59	18.46	-2800.41	-4494.91	589.317	1031
7325	10.18	-13.69	18.50	-2799.69	-4495.55	589.321	1031
7330	10.82	-13.70	18.36	-2799.48	-4495.11	589.327	1031
7335	10.44	-13.77	18.42	-2799.88	-4494.56	589.332	1031
7340	10.50	-13.83	18.39	-2799.78	-4494.46	589.337	1031
7345	10.60	-13.69	18.42	-2799.69	-4494.78	589.341	1031
7350	10.62	-13.72	18.47	-2798.90	-4494.49	589.347	1031
7355	10.54	-13.67	18.54	-2797.72	-4494.16	589.351	1031
7360	10.69	-13.89	18.49	-2797.51	-4494.79	589.356	1031
7365	10.31	-14.00	18.50	-2797.46	-4494.90	589.362	1031
7370	10.33	-13.73	18.64	-2797.40	-4494.62	589.366	1031
7375	10.34	-14.32	18.40	-2797.17	-4495.05	589.372	1031
7380	10.49	-14.15	18.42	-2796.96	-4494.67	589.376	1031
7385	10.79	-14.21	18.51	-2795.08	-4493.37	589.381	1031
7390	10.78	-14.47	18.47	-2795.05	-4493.42	589.386	1031
7395	10.67	-14.28	18.51	-2794.51	-4493.73	589.393	1031
7400	10.65	-14.45	18.50	-2794.51	-4493.79	589.396	1031
7405	10.90	-14.60	18.43	-2794.05	-4493.87	589.403	1031
7410	10.98	-14.23	18.54	-2794.32	-4494.02	589.406	1031
7415	10.92	-14.64	18.52	-2792.88	-4492.51	589.412	1031
7420	10.24	-14.75	18.59	-2792.99	-4491.44	589.416	1031
7425	10.91	-14.69	18.59	-2791.82	-4491.49	589.424	1031
7430	10.66	-14.83	18.62	-2791.93	-4491.21	589.426	1031
7435	10.71	-14.90	18.55	-2791.72	-4492.16	589.432	1031
7440	11.08	-14.89	18.47	-2791.62	-4491.12	589.436	1031
7445	10.97	-14.76	18.63	-2790.70	-4491.31	589.442	1031
7450	10.62	-14.83	18.73	-2790.21	-4490.79	589.446	1031
7455	10.74	-14.84	18.65	-2790.20	-4489.95	589.452	1031
7460	10.73	-14.94	18.64	-2790.27	-4490.16	589.456	1031
7465	10.38	-15.28	18.57	-2790.27	-4491.05	589.464	1031
7470	10.49	-14.88	18.70	-2790.11	-4490.10	589.466	1031
7475	10.71	-15.15	18.56	-2790.08	-4491.45	589.472	1031
7480	10.64	-14.91	18.68	-2790.25	-4490.39	589.476	1031
7485	10.74	-15.25	18.60	-2789.30	-4489.23	589.481	1031
7490	10.69	-15.37	18.74	-2787.48	-4487.99	589.486	1031
7495	10.58	-15.51	18.71	-2787.24	-4488.05	589.491	1031
7500	10.46	-15.60	18.69	-2787.20	-4486.54	589.497	1031
7505	10.93	-15.44	18.68	-2787.20	-4486.33	589.501	1031
7510	10.41	-15.39	18.78	-2787.22	-4486.20	589.506	1031
7515	10.31	-15.50	18.79	-2786.88	-4486.81	589.511	1031
7520	10.62	-15.82	18.75	-2785.32	-4485.23	589.516	1031
7525	10.65	-15.82	18.73	-2784.89	-4486.53	589.521	1031
7530	10.72	-15.89	18.75	-2784.67	-4484.94	589.528	1031
7535	10.67	-15.92	18.72	-2784.86	-4485.24	589.531	1031
7540	11.05	-15.79	18.72	-2784.88	-4485.16	589.537	1031
7545	11.25	-15.64	18.77	-2784.70	-4485.21	589.541	1031
7550	11.56	-15.70	18.84	-2782.95	-4483.20	589.547	1031
7555	11.80	-15.53	18.94	-2782.45	-4483.22	589.551	1031
7560	11.79	-15.10	19.13	-2782.09	-4483.33	589.557	1031
7565	11.89	-15.08	19.11	-2782.40	-4483.22	589.561	1031
7570	12.37	-14.77	19.09	-2782.12	-4481.51	589.568	1031
7575	12.29	-15.22	18.98	-2782.15	-4481.12	589.571	1031
7580	11.79	-15.64	18.98	-2781.66	-4481.05	589.577	1031
7585	12.10	-15.61	19.05	-2780.29	-4481.37	589.581	1031
7590	12.17	-15.76	19.04	-2779.82	-4480.00	589.586	1031
7595	12.08	-15.46	19.23	-2779.53	-4480.46	589.591	1031
7600	12.65	-15.33	19.17	-2779.16	-4481.79	589.596	1031
7605	12.60	-15.38	19.17	-2779.22	-4478.98	589.602	1031
7610	12.39	-15.53	19.15	-2778.95	-4479.53	589.606	1031
7615	12.47	-15.76	19.05	-2777.66	-4479.88	589.611	1031
7620	12.20	-15.42	19.34	-2777.55	-4480.89	589.616	1031
7625	12.40	-15.71	19.26	-2776.60	-4479.28	589.623	1031
7630	12.22	-15.99	19.15	-2776.84	-4479.35	589.626	1031
7635	12.36	-15.59	19.33	-2776.79	-4478.24	589.633	1031
7640	12.29	-15.82	19.20	-2776.61	-4478.89	589.636	1031
7645	12.57	-15.83	19.30	-2775.54	-4476.97	589.642	1031
7650	12.34	-15.96	19.32	-2775.28	-4478.27	589.646	1031
7655	12.51	-16.34	19.17	-2774.68	-4478.65	589.652	1031
7660	12.24	-15.90	19.49	-2774.49	-4478.45	589.659	1031
7665	12.44	-16.41	19.15	-2774.66	-4478.29	589.662	1031
7670	12.62	-16.15	19.26	-2774.54	-4478.15	589.667	1031
7675	12.50	-16.29	19.24	-2774.46	-4477.90	589.672	1031
7680	12.50	-16.05	19.36	-2774.35	-4478.15	589.676	1031
7685	12.18	-16.45	19.27	-2773.47	-4477.40	589.682	1031
7690	12.47	-16.72	19.25	-2772.76	-4476.80	589.686	1031
7695	12.49	-16.59	19.30	-2772.50	-4476.11	589.691	1031
7700	12.40	-16.61	19.31	-2772.29	-4475.47	589.697	1031
7705	12.76	-16.66	19.24	-2772.01	-4476.10	589.701	1031
7710	12.78	-16.41	19.33	-2772.22	-4476.09	589.706	1031
7715	12.42	-16.57	19.36	-2771.97	-4476.62	589.711	1031
7720	12.32	-16.88	19.33	-2770.28	-4476.65	589.716	1031
7725	12.36	-16.73	19.41	-2770.07	-4475.57	589.721	1031
7730	12.50	-16.78	19.42	-2769.65	-4476.87	589.728	1031
7735	12.74	-16.64	19.36	-2769.60	-4477.94	589.731	1031
7740	12.74	-16.43	19.50	-2769.67	-4475.80	589.736	1031
7745	11.98	-17.28	19.28	-2769.54	-4474.57	589.741	1031
7750	12.37	-17.13	19.44	-2767.88	-4473.65	589.747	1031
7755	12.21	-17.12	19.54	-2767.73	-4473.50	589.751	1031
7760	12.38	-17.37	19.37	-2767.88	-4474.18	589.758	1031
7765	12.56	-17.56	19.29	-2767.51	-4473.69	589.761	1031
7770	12.25	-17.14	19.54	-2767.25	-4474.12	589.769	1031
7775	12.16	-17.27	19.48	-2767.28	-4474.23	589.771	1031
7780	12.66	-17.26	19.51	-2766.19	-4473.66	589.777	1031
7785	12.30	-17.78	19.42	-2765.26	-4471.79	589.781	1031
7790	12.29	-18.00	19.36	-2764.90	-4471.35	589.787	1031
7795	12.42	-17.84	19.45	-2764.56	-4472.04	589.792	1031
7800	12.31	-17.84	19.50	-2764.38	-4471.49	589.796	1031
7805	12.57	-17.99	19.38	-2764.55	-4471.23	589.802	1031
7810	12.35	-17.79	19.59	-2763.90	-4470.68	589.806	1031
7815	12.59	-18.16	19.45	-2763.03	-4468.20	589.811	1031
7820	12.75	-17.92	19.54	-2762.82	-4468.01	589.816	1031
7825	12.59	-18.02	19.56	-2761.95	-4467.75	589.821	1031
7830	12.43	-18.09	19.62	-2761.63	-4468.35	589.826	1031
7835	12.70	-18.28	19.50	-2761.84	-4467.06	589.832	1031
7840	12.55	-18.23	19.54	-2761.86	-4468.21	589.836	1031
7845	12.75	-18.26	19.49	-2761.98	-4469.71	589.842	1031
7850	12.40	-18.30	19.57	-2761.82	-4467.52	589.846	1031
7855	13.05	-18.16	19.65	-2760.11	-4467.26	589.851	1031
7860	12.50	-18.51	19.61	-2759.49	-4466.98	589.856	1031
7865	12.63	-18.49	19.56	-2759.42	-4465.26	589.863	1031
7870	12.55	-18.54	19.63	-2759.40	-4466.43	589.866	1031
7875	12.63	-18.80	19.45	-2759.43	-4464.76	589.872	1031
7880	12.72	-18.51	19.58	-2759.27	-4466.23	589.876	1031
7885	12.56	-18.75	19.64	-2757.75	-4463.53	589.882	1031
7890	12.76	-18.69	19.75	-2757.23	-4463.40	589.886	1031
7895	13.03	-18.65	19.75	-2757.16	-4463.50	589.894	1031
7900	12.46	-18.80	19.75	-2756.94	-4465.08	589.896	1031
7905	12.68	-18.85	19.67	-2757.09	-4463.66	589.902	1031
7910	12.65	-18.78	19.77	-2757.10	-4463.60	589.906	1031
7915	12.63	-19.05	19.77	-2756.04	-4462.79	589.912	1031
7920	12.73	-19.30	19.71	-2754.89	-4462.47	589.916	1031
7925	12.58	-19.38	19.69	-2755.03	-4461.17	589.922	1031
7930	12.71	-19.33	19.67	-2754.69	-4460.80	589.927	1031
7935	12.16	-19.41	19.75	-2754.84	-4461.49	589.931	1031
7940	12.32	-19.21	19.86	-2754.63	-4461.23	589.936	1031
7945	12.26	-19.70	19.66	-2754.16	-4462.27	589.941	1031
7950	12.55	-19.83	19.68	-2752.46	-4459.85	589.946	1031
7955	12.73	-19.59	19.81	-2752.25	-4459.18	589.951	1031
7960	13.08	-19.90	19.55	-2751.95	-4459.64	589.958	1031
7965	13.34	-19.37	19.81	-2751.93	-4459.27	589.961	1031
7970	13.09	-19.52	19.79	-2751.87	-4459.69	589.968	1031
7975	12.97	-19.31	19.88	-2751.78	-4458.74	589.971	1031
7980	12.94	-20.13	19.67	-2750.14	-4457.69	589.976	1031
7985	12.92	-20.08	19.73	-2749.72	-4458.19	589.981	1031
7990	13.22	-19.84	19.82	-2749.03	-4457.86	589.989	1031
7995	12.85	-19.94	19.91	-2749.00	-4457.55	589.991	1031
8000	13.78	-19.80	19.86	-2748.90	-4454.60	589.999	1031
8005	12.97	-20.17	19.81	-2749.09	-4456.08	590.001	1031
8010	12.59	-20.23	19.85	-2748.81	-4457.72	590.007	1031
8015	12.82	-19.98	19.96	-2749.03	-4457.00	590.012	1031
8020	12.93	-20.07	19.95	-2748.07	-4457.78	590.016	1031
8025	13.13	-20.08	19.92	-2747.65	-4456.19	590.021	1031
8030	12.62	-19.97	20.12	-2747.06	-4456.62	590.027	1031
8035	12.68	-20.18	20.00	-2746.84	-4457.29	590.032	1031
8040	12.82	-20.21	20.01	-2746.69	-4452.90	590.036	1031
8045	12.98	-20.41	19.87	-2746.53	-4455.97	590.041	1031
8050	13.08	-20.42	19.91	-2745.94	-4454.84	590.046	1031
8055	13.18	-20.49	19.99	-2744.64	-4454.44	590.051	1031
8060	12.86	-20.76	19.93	-2744.48	-4454.32	590.056	1031
8065	12.95	-20.51	19.97	-2744.67	-4455.09	590.062	1031
8070	13.39	-20.62	19.93	-2744.59	-4454.41	590.066	1031
8075	13.02	-20.74	19.90	-2744.30	-4454.27	590.071	1031
8080	12.89	-20.74	19.97	-2744.34	-4454.94	590.076	1031
8085	13.06	-20.96	20.00	-2742.60	-4452.93	590.082	1031
8090	13.08	-21.02	20.01	-2742.17	-4452.25	590.086	1031
8095	12.85	-20.94	20.12	-2741.94	-4452.16	590.093	1031
8100	13.11	-20.95	20.15	-2741.80	-4451.75	590.096	1031
8105	13.40	-21.34	19.85	-2741.65	-4451.90	590.102	1030
8110	13.48	-21.26	19.91	-2741.61	-4452.22	590.106	1030
8115	13.14	-20.87	19.93	-2743.29	-4454.69	590.112	1030
8120	12.83	-20.73	20.04	-2743.79	-4455.70	590.116	1030
8125	12.39	-20.83	20.06	-2743.51	-4454.54	590.122	1030
8130	13.03	-20.80	20.05	-2743.71	-4453.57	590.127	1030
8135	13.12	-20.80	19.99	-2743.79	-4453.98	590.132	1030
8140	12.88	-20.93	19.97	-2743.40	-4453.68	590.137	1030
8145	13.13	-20.58	20.03	-2744.04	-4453.71	590.142	1030
8150	13.06	-20.37	20.06	-2745.49	-4453.76	590.146	1030
8155	12.81	-20.40	20.10	-2745.95	-4454.03	590.151	1030
8160	13.09	-20.47	19.98	-2746.24	-4455.33	590.156	1030
8165	12.88	-20.45	20.05	-2746.27	-4454.73	590.161	1030
8170	13.52	-20.51	19.85	-2746.29	-4453.84	590.168	1030
8175	13.22	-20.47	19.89	-2746.47	-4455.01	590.171	1030
8180	13.18	-20.66	19.82	-2746.43	-4455.39	590.176	1030
8185	13.37	-20.74	19.82	-2746.38	-4453.80	590.181	1030
8190	13.09	-20.32	19.88	-2748.15	-4455.20	590.186	1030
8195	12.47	-20.20	19.97	-2748.38	-4456.64	590.191	1030
8200	13.31	-20.22	19.92	-2748.28	-4455.30	590.198	1030
8205	12.93	-20.13	19.93	-2748.29	-4456.35	590.201	1030
8210	12.79	-20.36	19.85	-2748.29	-4456.43	590.207	1030
8215	12.95	-20.32	19.85	-2748.29	-4456.12	590.211	1030
8220	12.76	-19.95	19.88	-2749.71	-4457.24	590.217	1030
8225	12.87	-19.75	19.91	-2749.99	-4457.48	590.221	1030
8230	12.59	-19.84	19.91	-2749.89	-4457.64	590.227	1030
8235	12.75	-19.82	19.86	-2749.94	-4457.08	590.232	1030
8240	12.48	-19.73	19.99	-2750.30	-4456.76	590.237	1030
8245	12.07	-20.18	19.85	-2750.16	-4457.45	590.241	1030
8250	12.30	-19.84	19.93	-2751.11	-4457.56	590.247	1030
8255	12.69	-19.75	19.80	-2752.13	-4456.80	590.251	1030
8260	12.52	-19.60	19.94	-2752.16	-4456.98	590.256	1030
8265	12.71	-19.87	19.74	-2752.22	-4457.30	590.262	1030
8270	12.66	-19.87	19.78	-2752.27	-4456.84	590.266	1030
8275	12.74	-19.64	19.88	-2752.28	-4457.76	590.272	1030
8280	12.79	-19.48	19.91	-2752.52	-4457.91	590.276	1030
8285	12.82	-19.46	19.71	-2754.31	-4459.86	590.281	1030
8290	12.66	-19.29	19.85	-2754.13	-4459.55	590.286	1030
8295	12.83	-19.18	19.89	-2754.15	-4462.09	590.293	1030
8300	12.74	-19.33	19.82	-2754.43	-4460.30	590.296	1030
8305	12.94	-19.16	19.85	-2754.13	-4460.17	590.301	1030
8310	13.13	-19.11	19.88	-2754.14	-4461.09	590.306	1030
8315	12.57	-18.93	19.91	-2755.82	-4463.02	590.312	1030
8320	12.91	-18.88	19.76	-2756.23	-4463.61	590.316	1030
8325	12.34	-18.96	19.84	-2755.81	-4461.03	590.323	1030
8330	12.94	-19.14	19.66	-2756.04	-4462.10	590.326	1030
8335	13.08	-18.82	19.77	-2756.20	-4463.42	590.333	1030
8340	13.07	-19.13	19.61	-2756.14	-4463.93	590.336	1030
8345	12.73	-18.82	19.68	-2757.58	-4462.35	590.342	1030
8350	12.29	-18.65	19.90	-2758.09	-4461.33	590.346	1030
8355	12.41	-18.69	19.78	-2758.51	-4461.59	590.352	1030
8360	12.53	-18.82	19.69	-2758.75	-4461.54	590.356	1030
8365	12.74	-18.48	19.82	-2758.47	-4461.45	590.362	1030
8370	12.42	-18.86	19.69	-2758.82	-4461.75	590.367	1030
8375	12.93	-18.72	19.66	-2758.73	-4462.16	590.371	1030
8380	12.37	-18.54	19.84	-2758.76	-4462.66	590.376	1030
8385	12.62	-18.76	19.68	-2758.71	-4462.32	590.381	1030
8390	12.43	-18.93	19.57	-2759.29	-4463.03	590.386	1030
8395	12.71	-18.27	19.89	-2759.39	-4463.15	590.391	1030
8400	12.63	-18.57	19.68	-2760.58	-4462.94	590.398	1030
8405	12.56	-18.56	19.62	-2760.66	-4463.33	590.401	1030
8410	12.52	-18.25	19.76	-2760.91	-4463.12	590.406	1030
8415	12.44	-18.42	19.81	-2760.68	-4462.96	590.411	1030
8420	12.64	-18.12	19.66	-2762.53	-4465.13	590.417	1030
8425	12.71	-18.09	19.58	-2763.01	-4465.29	590.421	1030
8430	12.80	-18.17	19.49	-2762.87	-4465.22	590.428	1030
8435	12.63	-17.94	19.66	-2762.91	-4465.61	590.431	1030
8440	12.17	-18.16	19.65	-2762.95	-4465.81	590.437	1030
8445	12.27	-17.84	19.82	-2762.91	-4465.40	590.441	1030
8450	12.81	-17.74	19.62	-2764.49	-4467.00	590.447	1030
8455	12.28	-17.86	19.56	-2764.85	-4467.43	590.451	1030
8460	12.32	-17.24	19.79	-2764.99	-4467.95	590.459	1030
8465	12.55	-17.71	19.64	-2764.66	-4466.31	590.461	1030
8470	12.40	-17.72	19.67	-2764.95	-4466.19	590.467	1030
8475	12.06	-17.91	19.60	-2764.90	-4466.65	590.471	1030
8480	12.54	-17.35	19.67	-2765.99	-4467.75	590.477	1030
8485	12.34	-17.63	19.48	-2766.72	-4468.85	590.481	1030
8490	12.66	-17.33	19.56	-2766.59	-4468.29	590.486	1030
8495	12.30	-17.44	19.55	-2766.48	-4468.74	590.492	1030
8500	12.41	-17.26	19.69	-2766.51	-4468.92	590.496	1030
8505	12.28	-17.19	19.61	-2766.92	-4468.81	590.501	1030
8510	12.36	-17.19	19.67	-2766.53	-4469.61	590.506	1030
8515	12.48	-17.32	19.43	-2768.74	-4469.04	590.511	1030
8520	13.16	-16.94	19.46	-2768.46	-4466.94	590.516	1030
8525	12.79	-16.98	19.58	-2768.63	-4469.31	590.521	1030
8530	12.52	-17.11	19.55	-2768.82	-4467.13	590.526	1030
8535	12.86	-17.15	19.50	-2768.74	-4467.80	590.533	1030
8540	12.76	-16.96	19.58	-2769.04	-4469.31	590.536	1030
8545	12.64	-17.45	19.38	-2768.54	-4468.26	590.542	1030
8550	12.91	-17.06	19.51	-2768.66	-4468.50	590.546	1030
8555	12.93	-16.41	19.54	-2770.85	-4471.28	590.552	1030
8560	12.60	-16.59	19.50	-2771.56	-4471.97	590.556	1030
8565	12.62	-16.49	19.47	-2772.07	-4472.38	590.562	1030
8570	12.67	-16.45	19.52	-2771.72	-4472.76	590.567	1030
8575	12.63	-16.34	19.63	-2771.67	-4472.47	590.572	1030
8580	12.23	-16.39	19.58	-2771.56	-4471.96	590.576	1030
8585	12.22	-16.50	19.50	-2772.79	-4473.79	590.581	1030
8590	12.34	-16.07	19.54	-2773.82	-4474.68	590.586	1030
8595	12.13	-16.24	19.45	-2773.53	-4473.81	590.591	1030
8600	12.16	-16.20	19.39	-2773.91	-4473.89	590.597	1030
8605	12.28	-16.31	19.44	-2773.44	-4473.59	590.601	1030
8610	12.47	-15.96	19.56	-2773.66	-4474.31	590.606	1030
8615	12.37	-16.05	19.47	-2773.82	-4474.98	590.611	1030
8620	12.81	-15.90	19.40	-2775.53	-4474.26	590.616	1030
8625	12.75	-15.73	19.53	-2775.46	-4474.95	590.621	1030
8630	12.48	-15.57	19.48	-2775.34	-4474.96	590.628	1030
8635	12.48	-15.97	19.43	-2775.47	-4474.94	590.631	1030
8640	12.44	-16.04	19.36	-2775.63	-4474.97	590.637	1030
8645	12.07	-16.04	19.37	-2775.76	-4475.81	590.641	1030
8650	12.14	-15.88	19.30	-2777.34	-4476.36	590.647	1030
8655	12.35	-15.65	19.32	-2777.97	-4477.07	590.651	1030
8660	13.00	-15.47	19.39	-2777.68	-4475.40	590.659	1030
8665	12.35	-15.43	19.35	-2778.04	-4476.36	590.661	1030
8670	11.96	-15.57	19.36	-2778.02	-4476.19	590.667	1030
8675	12.61	-15.60	19.27	-2777.82	-4477.86	590.671	1030
8680	12.39	-14.97	19.48	-2779.34	-4478.96	590.677	1030
8685	12.17	-15.27	19.27	-2780.11	-4479.16	590.681	1030
8690	12.17	-15.07	19.38	-2779.91	-4479.12	590.687	1030
8695	12.02	-14.94	19.47	-2780.07	-4479.83	590.692	1030
8700	12.11	-15.14	19.32	-2780.34	-4478.53	590.697	1030
8705	11.88	-15.05	19.38	-2780.23	-4478.36	590.701	1030
8710	11.97	-14.96	19.37	-2780.83	-4479.21	590.706	1030
8715	12.18	-14.63	19.32	-2782.17	-4480.13	590.711	1030
8720	11.88	-14.64	19.38	-2782.12	-4480.26	590.716	1030
8725	12.06	-15.16	19.12	-2782.39	-4481.42	590.721	1030
8730	11.83	-14.81	19.33	-2782.17	-4481.45	590.726	1030
8735	11.53	-15.05	19.29	-2782.33	-4481.21	590.733	1030
8740	11.56	-14.80	19.35	-2782.24	-4480.77	590.736	1030
8745	12.01	-14.79	19.30	-2782.57	-4481.02	590.741	1030
8750	11.94	-14.99	19.21	-2782.48	-4481.56	590.746	1030
8755	11.57	-14.31	19.34	-2784.92	-4484.78	590.752	1030
8760	11.43	-14.54	19.24	-2784.99	-4485.05	590.756	1030
8765	11.45	-14.29	19.35	-2784.58	-4484.19	590.763	1030
8770	11.55	-14.54	19.21	-2784.76	-4483.84	590.766	1030
8775	11.15	-14.64	19.24	-2784.61	-4483.85	590.772	1030
8780	11.83	-14.64	19.15	-2784.77	-4484.31	590.776	1030
8785	11.75	-14.01	19.22	-2786.42	-4485.62	590.782	1030
8790	12.28	-13.84	19.22	-2786.97	-4485.89	590.786	1030
8795	11.23	-13.98	19.45	-2786.71	-4486.96	590.794	1030
8800	11.31	-13.93	19.29	-2787.09	-4485.24	590.796	1030
8805	11.53	-14.12	19.22	-2787.16	-4485.75	590.802	1030
8810	11.57	-14.18	19.16	-2787.07	-4484.89	590.806	1030
8815	11.53	-13.86	19.26	-2788.25	-4484.78	590.812	1030
8820	11.95	-13.90	19.11	-2789.04	-4485.47	590.816	1030
8825	11.33	-14.14	19.11	-2789.17	-4485.44	590.822	1030
8830	11.61	-13.97	19.16	-2789.26	-4485.52	590.827	1030
8835	11.75	-13.82	19.20	-2789.35	-4485.44	590.831	1030
8840	11.93	-13.78	19.18	-2789.19	-4485.86	590.836	1030
8845	11.45	-13.59	19.28	-2789.54	-4487.56	590.841	1030
8850	11.44	-13.77	19.03	-2791.04	-4487.58	590.846	1030
8855	11.64	-13.49	19.18	-2790.98	-4486.96	590.851	1030
8860	11.29	-13.83	19.06	-2791.23	-4488.10	590.857	1030
8865	11.64	-13.60	19.06	-2791.20	-4487.28	590.861	1030
8870	11.49	-13.51	19.13	-2790.86	-4487.43	590.866	1030
8875	11.53	-13.57	19.13	-2791.11	-4487.41	590.871	1030
8880	11.07	-13.36	19.18	-2792.61	-4489.15	590.877	1030
8885	11.54	-13.38	18.99	-2793.21	-4489.57	590.881	1030
8890	11.76	-13.29	18.97	-2793.47	-4489.30	590.887	1030
8895	11.64	-13.17	19.00	-2793.37	-4489.79	590.891	1030
8900	10.69	-13.24	19.11	-2793.30	-4489.24	590.898	1030
8905	11.49	-13.39	18.96	-2793.26	-4489.96	590.901	1030
8910	11.73	-12.91	19.16	-2793.39	-4489.28	590.907	1030
8915	11.48	-13.32	19.01	-2793.28	-4488.99	590.911	1030
8920	11.53	-12.90	18.96	-2795.53	-4490.93	590.917	1030
8925	11.33	-12.78	18.92	-2796.17	-4491.40	590.921	1030
8930	11.34	-12.65	18.98	-2795.96	-4491.74	590.927	1030
8935	11.46	-12.75	18.99	-2796.11	-4491.27	590.931	1030
8940	11.77	-12.65	18.96	-2796.31	-4492.70	590.937	1030
8945	11.32	-12.79	18.91	-2796.17	-4492.14	590.941	1030
8950	11.79	-12.57	18.91	-2796.76	-4491.80	590.946	1030
8955	11.54	-12.56	18.87	-2798.20	-4492.11	590.951	1030
8960	11.60	-12.75	18.79	-2798.35	-4491.19	590.956	1030
8965	11.71	-12.49	18.91	-2798.50	-4491.77	590.962	1030
8970	11.64	-12.40	18.93	-2798.41	-4491.54	590.966	1030
8975	11.66	-12.47	18.88	-2798.31	-4491.48	590.971	1030
8980	11.46	-12.48	19.00	-2798.75	-4491.22	590.976	1030
8985	11.61	-12.17	18.87	-2800.35	-4493.33	590.981	1030
8990	11.48	-12.29	18.83	-2800.15	-4493.60	590.986	1030
8995	12.04	-12.35	18.82	-2800.47	-4493.79	590.993	1030
9000	11.16	-12.12	18.85	-2800.61	-4493.52	590.996	1030
9005	11.31	-12.15	18.87	-2800.32	-4493.40	591.002	1030
9010	11.21	-12.12	18.96	-2800.47	-4493.82	591.006	1030
9015	11.34	-11.75	18.93	-2802.09	-4494.92	591.012	1030
9020	11.34	-11.97	18.82	-2802.44	-4495.71	591.016	1030
9025	11.30	-11.57	18.89	-2802.28	-4495.66	591.023	1030
9030	11.83	-11.80	18.85	-2802.46	-4495.48	591.028	1030
9035	11.52	-11.75	18.83	-2802.56	-4495.72	591.032	1030
9040	11.19	-11.57	18.94	-2802.58	-4495.48	591.036	1030
9045	11.00	-11.59	18.81	-2804.08	-4496.86	591.042	1030
9050	11.22	-11.38	18.85	-2804.43	-4497.73	591.046	1030
9055	11.53	-11.23	18.84	-2804.33	-4497.23	591.052	1030
9060	11.07	-11.58	18.81	-2804.38	-4497.68	591.056	1030
9065	11.41	-11.02	18.89	-2804.54	-4497.72	591.062	1030
9070	11.33	-11.23	18.86	-2804.56	-4497.32	591.066	1030
9075	11.72	-11.35	18.75	-2804.64	-4497.23	591.072	1030
9080	11.64	-11.44	18.69	-2804.78	-4497.71	591.076	1030
9085	11.71	-11.15	18.78	-2805.16	-4497.45	591.082	1030
9090	11.72	-11.44	18.67	-2805.02	-4496.87	591.086	1030
9095	11.58	-11.44	18.66	-2805.10	-4497.26	591.092	1030
9100	11.06	-11.27	18.83	-2805.12	-4497.43	591.097	1030
9105	11.37	-11.51	18.71	-2805.07	-4497.03	591.101	1030
9110	10.80	-11.48	18.84	-2805.19	-4497.42	591.106	1030
9115	11.13	-11.54	18.78	-2805.05	-4497.88	591.111	1030
9120	11.15	-11.01	18.73	-2808.98	-4497.41	591.116	1030
9125	10.93	-11.27	18.58	-2809.26	-4497.59	591.121	1030
9130	11.00	-11.19	18.63	-2809.47	-4498.10	591.128	1030
9135	10.93	-11.01	18.69	-2809.52	-4498.23	591.131	1030
9140	11.07	-10.83	18.76	-2809.39	-4497.99	591.137	1030
9145	11.26	-10.76	18.72	-2809.45	-4498.38	591.141	1030
9150	11.23	-10.74	18.55	-2811.31	-4500.78	591.146	1030
9155	11.16	-10.61	18.56	-2811.71	-4500.38	591.151	1030
9160	11.09	-10.67	18.60	-2811.97	-4500.46	591.158	1030
9165	11.37	-10.36	18.68	-2811.80	-4500.00	591.161	1030
9170	11.56	-10.58	18.52	-2811.82	-4499.85	591.167	1030
9175	11.10	-10.44	18.68	-2811.63	-4501.24	591.171	1030
9180	11.73	-9.99	18.58	-2813.44	-4501.87	591.177	1030
9185	11.60	-10.08	18.55	-2813.59	-4501.40	591.181	1030
9190	11.79	-10.12	18.45	-2813.62	-4502.21	591.187	1030
9195	10.83	-10.22	18.62	-2813.64	-4502.59	591.191	1030
9200	11.21	-9.72	18.78	-2813.43	-4501.54	591.198	1030
9205	11.31	-10.03	18.61	-2813.61	-4503.20	591.201	1030
9210	11.22	-9.98	18.62	-2813.57	-4504.02	591.207	1030
9215	10.82	-9.96	18.68	-2813.77	-4503.99	591.211	1030
9220	10.95	-9.95	18.60	-2815.19	-4503.12	591.217	1030
9225	11.35	-9.92	18.46	-2816.04	-4502.66	591.221	1030
9230	11.07	-9.91	18.53	-2816.53	-4503.23	591.227	1030
9235	11.33	-9.99	18.47	-2816.30	-4503.15	591.232	1030
9240	11.41	-9.76	18.50	-2816.40	-4503.02	591.236	1030
9245	11.06	-9.90	18.50	-2816.37	-4503.69	591.241	1030
9250	10.84	-9.66	18.59	-2816.78	-4502.88	591.246	1030
9255	11.05	-9.47	18.48	-2818.20	-4505.72	591.251	1030
9260	11.04	-9.54	18.47	-2818.38	-4505.11	591.256	1030
9265	10.92	-9.57	18.48	-2818.11	-4504.73	591.263	1030
9270	10.66	-9.80	18.44	-2818.27	-4504.78	591.266	1030
9275	10.92	-9.68	18.43	-2818.25	-4505.03	591.272	1030
9280	10.95	-9.50	18.48	-2818.35	-4504.50	591.276	1030
9285	11.19	-8.98	18.47	-2820.29	-4499.89	591.281	1030
9290	10.95	-9.37	18.31	-2820.52	-4499.87	591.286	1030
9295	11.33	-8.73	18.43	-2820.64	-4500.29	591.293	1030
9300	11.24	-8.79	18.49	-2820.40	-4500.77	591.296	1030
9305	10.92	-9.23	18.40	-2820.38	-4499.61	591.302	1030
9310	10.97	-8.92	18.52	-2820.54	-4500.48	591.306	1030
9315	11.12	-8.85	18.25	-2822.22	-4501.81	591.312	1030
9320	10.84	-8.87	18.36	-2822.61	-4501.95	591.316	1030
9325	11.31	-8.69	18.34	-2822.43	-4502.71	591.324	1030
9330	11.19	-8.88	18.25	-2822.35	-4502.60	591.326	1030
9335	11.01	-8.70	18.39	-2822.67	-4503.11	591.332	1030
9340	11.01	-8.88	18.28	-2822.67	-4502.58	591.336	1030
9345	10.62	-8.75	18.39	-2823.67	-4502.21	591.342	1030
9350	10.60	-8.51	18.40	-2824.30	-4502.62	591.346	1030
9355	10.89	-8.39	18.41	-2824.45	-4506.87	591.352	1030
9360	10.60	-8.41	18.44	-2824.70	-4510.13	591.356	1030
9365	10.86	-8.63	18.31	-2824.58	-4510.35	591.361	1030
9370	10.92	-8.46	18.35	-2824.82	-4508.85	591.366	1030
9375	10.46	-8.39	18.50	-2824.62	-4509.46	591.371	1030
9380	10.26	-8.53	18.48	-2824.74	-4518.86	591.377	1030
9385	10.91	-8.55	18.27	-2825.47	-4518.75	591.381	1030
9390	10.77	-8.42	18.24	-2827.16	-4519.25	591.386	1030
9395	10.70	-7.97	18.40	-2827.36	-4519.23	591.391	1030
9400	11.07	-8.11	18.23	-2827.33	-4520.64	591.398	1030
9405	10.75	-8.15	18.26	-2827.48	-4520.35	591.401	1030
9410	11.17	-8.18	18.21	-2827.51	-4519.82	591.406	1030
9415	11.03	-7.92	18.37	-2827.42	-4520.02	591.411	1030
9420	10.73	-7.61	18.35	-2829.37	-4522.03	591.417	1030
9425	10.62	-8.05	18.13	-2829.59	-4522.61	591.421	1030
9430	10.74	-7.34	18.41	-2829.60	-4522.78	591.428	1030
9435	10.97	-7.63	18.20	-2829.50	-4523.10	591.431	1030
9440	10.41	-7.62	18.34	-2829.68	-4522.87	591.437	1030
9445	10.79	-7.66	18.24	-2829.67	-4522.66	591.441	1030
9450	10.67	-7.65	18.12	-2831.46	-4524.92	591.447	1030
9455	10.83	-7.21	18.21	-2831.71	-4524.94	591.451	1030
9460	11.64	-6.91	18.06	-2832.08	-4525.40	591.459	1030
9465	10.64	-7.17	18.27	-2831.72	-4525.69	591.461	1030
9470	10.87	-7.00	18.24	-2831.81	-4525.23	591.467	1030
9475	10.83	-6.93	18.27	-2831.81	-4525.06	591.471	1030
9480	10.86	-7.01	18.09	-2833.06	-4525.97	591.477	1030
9485	10.75	-6.95	18.07	-2833.78	-4527.33	591.481	1030
9490	10.61	-6.85	18.13	-2833.74	-4527.50	591.487	1030
9495	10.52	-6.91	18.10	-2834.01	-4527.28	591.492	1030
9500	10.95	-6.71	18.16	-2833.85	-4527.19	591.496	1030
9505	10.84	-6.74	18.12	-2833.60	-4527.38	591.501	1030
9510	10.96	-6.61	18.11	-2834.79	-4527.50	591.506	1030
9515	10.88	-6.53	18.07	-2835.80	-4527.25	591.511	1030
9520	10.81	-6.63	18.02	-2836.14	-4527.43	591.516	1030
9525	10.32	-6.58	18.20	-2835.90	-4527.29	591.521	1030
9530	10.58	-6.85	18.03	-2835.94	-4527.71	591.526	1030
9535	11.12	-6.67	17.96	-2835.99	-4527.43	591.532	1030
9540	10.90	-6.68	18.04	-2835.82	-4527.14	591.536	1030
9545	11.12	-6.58	18.00	-2836.00	-4527.26	591.541	1030
9550	11.06	-6.24	18.12	-2836.27	-4528.13	591.546	1030
9555	11.10	-6.30	17.85	-2838.46	-4529.36	591.551	1030
9560	11.06	-6.22	17.84	-2838.61	-4530.00	591.556	1030
9565	11.06	-6.10	17.94	-2838.44	-4529.93	591.563	1030
9570	10.57	-6.05	18.05	-2838.76	-4529.74	591.566	1030
9575	10.15	-6.22	18.03	-2838.92	-4529.53	591.572	1030
9580	10.04	-6.30	18.03	-2838.70	-4530.53	591.576	1030
9585	10.14	-5.88	18.01	-2840.33	-4531.19	591.582	1030
9590	10.44	-5.88	17.94	-2840.93	-4532.45	591.586	1030
9595	10.89	-6.05	17.81	-2840.60	-4533.24	591.593	1030
9600	10.39	-5.73	18.03	-2840.60	-4532.95	591.596	1030
9605	10.47	-5.78	17.99	-2840.72	-4532.89	591.602	1030
9610	10.34	-5.33	18.18	-2840.79	-4532.28	591.606	1030
9615	10.38	-5.30	18.07	-2842.11	-4533.63	591.612	1030
9620	11.15	-5.26	17.84	-2842.80	-4534.81	591.616	1030
9625	10.52	-5.46	17.89	-2843.08	-4535.03	591.622	1030
9630	10.45	-5.50	17.81	-2843.01	-4534.86	591.627	1030
9635	10.78	-5.30	17.83	-2842.97	-4535.14	591.631	1030
9640	10.76	-5.38	17.86	-2843.22	-4535.66	591.636	1030
9645	10.40	-5.48	17.86	-2843.12	-4535.26	591.641	1030
9650	10.52	-5.09	17.82	-2845.05	-4536.66	591.646	1030
9655	10.32	-5.14	17.83	-2845.29	-4537.09	591.651	1030
9660	9.86	-5.33	17.79	-2845.27	-4538.32	591.658	1030
9665	9.75	-5.40	17.77	-2845.24	-4537.05	591.661	1030
9670	10.29	-4.78	17.99	-2845.42	-4538.20	591.666	1030
9675	10.56	-5.05	17.81	-2845.59	-4538.09	591.671	1030
9680	10.51	-4.95	17.66	-2847.22	-4539.50	591.676	1030
9685	10.02	-4.86	17.82	-2847.44	-4539.42	591.681	1030
9690	10.51	-5.02	17.62	-2847.64	-4540.19	591.686	1030
9695	10.51	-4.51	17.78	-2847.89	-4540.04	591.691	1030
9700	10.95	-4.55	17.74	-2847.88	-4539.53	591.698	1030
9705	10.90	-4.36	17.83	-2847.69	-4540.74	591.701	1030
9710	10.72	-4.52	17.68	-2847.80	-4540.59	591.709	1030
9715	10.68	-4.43	17.83	-2847.73	-4539.98	591.711	1030
9720	10.84	-4.02	17.69	-2849.83	-4542.42	591.717	1030
9725	10.97	-3.98	17.64	-2850.33	-4543.31	591.721	1030
9730	10.57	-4.06	17.68	-2850.51	-4543.09	591.727	1030
9735	10.45	-3.97	17.73	-2850.42	-4543.06	591.731	1030
9740	10.46	-4.12	17.63	-2850.45	-4543.34	591.737	1030
9745	10.02	-3.89	17.79	-2850.55	-4543.05	591.741	1030
9750	10.36	-4.24	17.56	-2850.58	-4543.25	591.747	1030
9755	10.43	-4.11	17.63	-2851.02	-4542.94	591.751	1030
9760	10.31	-3.89	17.76	-2851.12	-4543.63	591.756	1030
9765	10.41	-3.98	17.68	-2851.18	-4542.73	591.762	1030
9770	10.21	-4.00	17.72	-2851.20	-4543.03	591.766	1030
9775	9.98	-4.11	17.69	-2851.30	-4543.05	591.771	1030
9780	10.04	-3.91	17.73	-2851.65	-4543.34	591.776	1030
9785	10.19	-3.48	17.61	-2854.65	-4546.01	591.781	1030
9790	9.96	-3.75	17.56	-2854.87	-4546.10	591.786	1030
9795	9.74	-3.72	17.61	-2854.85	-4545.88	591.793	1030
9800	9.39	-3.77	17.64	-2854.87	-4546.45	591.796	1030
9805	10.11	-3.69	17.50	-2855.00	-4546.06	591.802	1030
9810	9.41	-3.55	17.70	-2854.96	-4546.12	591.806	1030
9815	9.65	-3.22	17.59	-2856.51	-4547.38	591.811	1030
9820	9.52	-3.33	17.58	-2856.82	-4547.28	591.816	1030
9825	9.95	-3.03	17.60	-2856.76	-4547.94	591.823	1030
9830	9.59	-3.49	17.48	-2857.04	-4547.65	591.826	1030
9835	9.67	-3.38	17.50	-2856.95	-4548.13	591.832	1030
9840	9.35	-3.24	17.62	-2857.14	-4547.72	591.836	1030
9845	9.73	-2.95	17.45	-2858.81	-4548.92	591.842	1030
9850	9.19	-2.92	17.59	-2858.72	-4548.51	591.846	1030
9855	9.76	-2.94	17.45	-2859.02	-4548.23	591.852	1030
9860	9.22	-3.08	17.53	-2858.97	-4548.42	591.856	1030
9865	9.21	-2.88	17.59	-2858.65	-4548.25	591.862	1030
9870	9.15	-2.92	17.61	-2858.97	-4548.77	591.866	1030
9875	9.33	-3.26	17.43	-2858.88	-4542.48	591.872	1030
9880	9.21	-3.59	17.33	-2858.99	-4539.46	591.876	1030
9885	9.19	-2.85	17.48	-2860.50	-4541.14	591.882	1030
9890	9.55	-2.39	17.46	-2861.73	-4541.96	591.886	1030
9895	9.22	-2.39	17.51	-2861.87	-4540.60	591.892	1030
9900	9.36	-2.70	17.35	-2861.65	-4541.25	591.897	1030
9905	9.06	-2.67	17.39	-2861.85	-4544.19	591.901	1030
9910	9.73	-2.24	17.42	-2861.84	-4551.27	591.907	1030
9915	9.54	-2.33	17.38	-2861.83	-4551.23	591.911	1030
9920	9.52	-1.96	17.34	-2863.65	-4552.96	591.916	1030
9925	9.43	-2.51	17.16	-2863.86	-4552.55	591.921	1030
9930	9.17	-1.80	17.51	-2864.00	-4552.48	591.928	1030
9935	9.11	-1.78	17.48	-2864.10	-4552.31	591.931	1030
9940	9.60	-1.77	17.43	-2864.02	-4552.82	591.936	1030
9945	9.81	-1.61	17.44	-2863.72	-4552.95	591.941	1030
9950	10.45	-1.33	17.26	-2865.69	-4554.27	591.946	1030
9955	9.56	-1.76	17.25	-2866.10	-4554.84	591.951	1030
9960	9.50	-1.60	17.34	-2866.16	-4554.60	591.958	1030
9965	9.58	-1.85	17.22	-2866.03	-4555.06	591.961	1030
9970	9.29	-1.92	17.28	-2866.00	-4558.09	591.967	1030
9975	9.04	-1.65	17.40	-2866.02	-4556.71	591.971	1030
9980	9.13	-1.41	17.28	-2867.69	-4558.37	591.977	1030
9985	9.56	-1.37	17.16	-2868.05	-4558.89	591.981	1030
9990	9.40	-1.31	17.24	-2867.90	-4558.05	591.987	1030
9995	9.87	-0.90	17.28	-2868.10	-4559.55	591.991	1030
10000	9.77	-1.47	17.06	-2868.39	-4558.36	591.998	1030
10005	9.32	-1.13	17.29	-2868.22	-4560.10	592.001	1030
10010	9.67	-0.89	17.33	-2868.12	-4559.16	592.007	1030
10015	9.35	-1.08	17.27	-2868.32	-4559.32	592.011	1030
10020	9.59	-0.81	17.20	-2870.04	-4559.61	592.017	1030
10025	9.54	-0.94	17.06	-2870.99	-4560.91	592.021	1030
10030	9.58	-1.31	16.94	-2870.94	-4561.07	592.026	1030
10035	9.36	-0.91	17.12	-2871.21	-4561.63	592.032	1030
10040	9.70	-0.30	17.26	-2871.00	-4562.04	592.037	1030
10045	9.67	-0.61	17.14	-2871.34	-4561.44	592.041	1030
10050	9.53	-0.75	17.14	-2871.32	-4561.59	592.046	1030
10055	9.44	-0.71	16.96	-2872.97	-4562.98	592.051	1030
10060	9.02	-0.59	17.05	-2873.30	-4563.26	592.056	1030
10065	8.95	-0.56	17.08	-2873.38	-4562.82	592.063	1030
10070	9.09	-0.62	17.09	-2873.29	-4562.49	592.066	1030
10075	9.36	-0.34	17.13	-2873.20	-4562.81	592.071	1030
10080	9.29	-0.49	17.04	-2873.52	-4563.11	592.076	1030
10085	9.44	-0.08	17.02	-2874.99	-4564.84	592.082	1030
10090	9.16	-0.07	17.06	-2875.25	-4564.59	592.086	1030
10095	8.93	-0.53	16.94	-2875.51	-4565.04	592.093	1030
10100	9.35	-0.17	16.95	-2875.26	-4564.93	592.096	1030
10105	9.58	-0.10	16.95	-2875.19	-4554.83	592.102	1031
10110	9.26	0.22	17.16	-2875.12	-4553.62	592.106	1031
10115	9.28	-0.15	17.15	-2873.71	-4552.73	592.112	1031
10120	9.55	-0.63	16.98	-2873.48	-4554.12	592.116	1031
10125	10.40	-1.09	16.68	-2873.17	-4554.99	592.124	1031
10130	9.59	-0.38	17.05	-2873.62	-4553.37	592.126	1031
10135	9.46	-0.43	17.09	-2873.27	-4552.94	592.132	1031
10140	9.46	-0.48	17.02	-2873.41	-4554.34	592.136	1031
10145	9.45	-0.35	17.17	-2872.64	-4552.48	592.142	1031
10150	9.17	-0.72	17.21	-2871.52	-4552.21	592.146	1031
10155	9.80	-0.54	17.14	-2871.44	-4551.75	592.152	1031
10160	9.26	-0.84	17.16	-2871.26	-4551.63	592.156	1031
10165	9.26	-0.64	17.23	-2871.31	-4552.07	592.161	1031
10170	9.17	-0.56	17.25	-2871.28	-4552.02	592.167	1031
10175	8.94	-0.54	17.30	-2871.28	-4552.59	592.171	1031
10180	9.21	-0.65	17.20	-2871.60	-4552.19	592.176	1031
10185	8.98	-0.80	17.28	-2870.93	-4551.28	592.181	1031
10190	9.49	-1.18	17.19	-2868.90	-4549.29	592.186	1031
10195	9.62	-1.23	17.17	-2868.61	-4549.62	592.191	1031
10200	9.35	-1.31	17.13	-2868.74	-4549.75	592.198	1031
10205	9.72	-0.94	17.19	-2868.94	-4549.52	592.201	1031
10210	9.65	-1.40	17.09	-2868.77	-4549.73	592.207	1031
10215	9.44	-1.06	17.26	-2868.83	-4549.76	592.211	1031
10220	9.52	-1.66	17.19	-2867.10	-4548.83	592.217	1031
10225	9.38	-1.82	17.18	-2866.75	-4548.79	592.221	1031
10230	9.82	-1.20	17.38	-2866.43	-4547.41	592.227	1031
10235	9.75	-1.69	17.17	-2866.52	-4549.10	592.231	1031
10240	9.83	-1.74	17.15	-2866.75	-4557.66	592.237	1031
10245	9.33	-1.41	17.36	-2866.85	-4558.04	592.241	1031
10250	9.53	-1.96	17.26	-2865.24	-4555.84	592.247	1031
10255	9.57	-1.67	17.39	-2864.99	-4557.29	592.251	1031
10260	10.09	-1.96	17.17	-2865.02	-4556.77	592.259	1031
10265	9.28	-1.83	17.39	-2864.81	-4556.43	592.261	1031
10270	8.84	-2.28	17.32	-2864.70	-4556.31	592.267	1031
10275	9.13	-2.02	17.33	-2864.87	-4556.20	592.271	1031
10280	9.34	-2.17	17.33	-2863.76	-4555.97	592.277	1031
10285	9.10	-1.97	17.58	-2862.79	-4555.34	592.281	1031
10290	9.48	-2.45	17.32	-2862.76	-4553.88	592.287	1031
10295	8.90	-2.67	17.37	-2862.77	-4554.97	592.291	1031
10300	9.16	-2.64	17.30	-2862.78	-4554.78	592.297	1031
10305	9.15	-2.58	17.33	-2862.87	-4555.18	592.301	1031
10310	9.66	-2.56	17.28	-2862.06	-4555.50	592.306	1031
10315	9.60	-2.42	17.45	-2860.79	-4553.67	592.311	1031
10320	9.11	-2.52	17.47	-2860.75	-4554.28	592.316	1031
10325	9.41	-2.64	17.34	-2860.82	-4554.66	592.321	1031
10330	9.21	-2.57	17.43	-2860.69	-4554.57	592.326	1031
10335	9.06	-2.66	17.43	-2860.55	-4554.85	592.332	1031
10340	9.47	-2.31	17.46	-2860.62	-4555.64	592.336	1031
10345	9.51	-2.51	17.41	-2860.63	-4555.04	592.341	1031
10350	9.56	-2.51	17.39	-2860.69	-4554.42	592.346	1031
10355	9.14	-2.48	17.66	-2858.31	-4555.30	592.351	1031
10360	9.14	-2.89	17.47	-2857.90	-4554.83	592.356	1031
10365	9.20	-2.71	17.54	-2858.09	-4553.77	592.363	1031
10370	9.52	-2.48	17.63	-2858.22	-4553.29	592.366	1031
10375	9.46	-2.73	17.52	-2858.16	-4552.81	592.371	1031
10380	9.61	-2.85	17.43	-2858.24	-4552.16	592.376	1031
10385	9.36	-2.91	17.63	-2856.85	-4551.51	592.382	1031
10390	9.80	-3.00	17.56	-2856.24	-4551.66	592.388	1031
10395	9.47	-3.29	17.57	-2856.30	-4551.46	592.392	1031
10400	9.50	-3.21	17.53	-2856.38	-4552.10	592.396	1031
10405	9.51	-3.19	17.54	-2856.01	-4551.06	592.402	1031
10410	9.51	-3.26	17.54	-2856.17	-4550.32	592.406	1031
10415	9.64	-3.65	17.47	-2855.12	-4550.07	592.412	1031
10420	9.66	-3.47	17.64	-2854.24	-4549.84	592.416	1031
10425	9.68	-3.43	17.64	-2854.14	-4549.18	592.422	1031
10430	9.57	-3.54	17.62	-2854.11	-4548.98	592.426	1031
10435	9.76	-3.88	17.47	-2854.14	-4548.61	592.431	1031
10440	9.67	-3.76	17.53	-2854.20	-4549.49	592.436	1031
10445	9.54	-3.30	17.77	-2853.35	-4550.16	592.441	1031
10450	9.94	-3.83	17.59	-2851.92	-4549.13	592.446	1031
10455	9.59	-3.57	17.74	-2851.93	-4549.67	592.451	1031
10460	9.87	-3.51	17.79	-2851.52	-4550.50	592.457	1031
10465	9.74	-3.48	17.79	-2851.53	-4548.39	592.461	1031
10470	10.00	-3.80	17.63	-2851.92	-4548.37	592.466	1031
10475	9.61	-3.99	17.65	-2851.43	-4547.64	592.471	1031
10480	9.64	-4.35	17.70	-2849.93	-4547.08	592.476	1031
10485	9.76	-4.26	17.69	-2849.93	-4546.95	592.481	1031
10490	9.78	-4.16	17.77	-2849.92	-4545.67	592.486	1031
10495	9.77	-4.27	17.70	-2849.88	-4546.84	592.491	1031
10500	9.41	-3.96	17.89	-2849.93	-4545.95	592.497	1031
10505	9.98	-4.16	17.70	-2849.76	-4545.72	592.501	1031
10510	9.66	-4.07	17.82	-2849.72	-4547.10	592.506	1031
10515	9.63	-4.37	17.70	-2849.77	-4546.38	592.511	1031
10520	9.77	-4.87	17.71	-2847.17	-4543.73	592.516	1031
10525	9.87	-4.72	17.82	-2847.04	-4542.87	592.521	1031
10530	10.27	-4.81	17.77	-2846.86	-4541.04	592.529	1031
10535	10.17	-4.79	17.74	-2847.36	-4541.85	592.531	1031
10540	10.07	-4.79	17.76	-2847.08	-4542.25	592.537	1031
10545	9.89	-4.68	17.86	-2846.90	-4542.67	592.541	1031
10550	10.70	-4.76	17.82	-2845.52	-4541.17	592.547	1031
10555	10.45	-5.26	17.75	-2844.86	-4540.63	592.551	1031
10560	10.13	-5.14	17.86	-2844.93	-4541.99	592.557	1031
10565	10.14	-5.54	17.66	-2844.82	-4541.16	592.562	1031
10570	10.03	-5.29	17.88	-2844.68	-4539.99	592.566	1031
10575	9.51	-5.28	17.93	-2844.80	-4541.01	592.571	1031
10580	10.04	-5.10	18.00	-2844.03	-4540.13	592.576	1031
10585	9.87	-5.36	17.97	-2842.63	-4541.60	592.581	1031
10590	9.77	-5.30	18.01	-2842.58	-4541.33	592.586	1031
10595	9.46	-5.48	18.01	-2842.52	-4540.88	592.592	1031
10600	10.13	-5.32	17.89	-2842.52	-4540.35	592.596	1031
10605	9.90	-5.16	18.09	-2842.25	-4539.60	592.601	1031
10610	10.54	-5.15	17.93	-2842.56	-4539.47	592.606	1031
10615	10.05	-5.84	17.90	-2840.62	-4539.26	592.611	1031
10620	9.96	-5.96	17.91	-2840.52	-4538.81	592.616	1031
10625	10.21	-5.46	18.02	-2840.69	-4538.97	592.623	1031
10630	10.17	-5.83	17.88	-2840.42	-4538.21	592.626	1031
10635	10.08	-5.84	17.92	-2840.34	-4529.67	592.631	1031
10640	10.16	-5.88	17.92	-2840.27	-4538.58	592.636	1031
10645	9.90	-5.93	18.00	-2839.27	-4538.27	592.642	1031
10650	9.99	-6.13	17.98	-2838.71	-4538.61	592.646	1031
10655	9.79	-6.08	18.01	-2838.94	-4538.62	592.652	1031
10660	9.75	-6.02	18.09	-2838.60	-4537.45	592.656	1031
10665	9.97	-6.27	17.91	-2838.95	-4538.09	592.663	1031
10670	10.11	-5.96	18.08	-2838.68	-4538.59	592.666	1031
10675	10.12	-5.90	17.99	-2838.67	-4538.62	592.672	1031
10680	10.07	-6.14	18.07	-2838.48	-4537.78	592.676	1031
10685	10.31	-6.04	18.10	-2837.19	-4536.50	592.682	1031
10690	10.05	-6.55	18.04	-2835.92	-4534.25	592.686	1031
10695	10.25	-6.60	18.16	-2835.86	-4534.32	592.691	1031
10700	10.43	-6.64	17.97	-2835.94	-4534.89	592.697	1031
10705	10.41	-6.40	18.18	-2835.73	-4534.62	592.701	1031
10710	10.16	-6.58	18.06	-2835.94	-4534.27	592.706	1031
10715	9.76	-6.38	18.15	-2835.81	-4535.28	592.711	1031
10720	10.35	-6.70	18.08	-2834.10	-4534.23	592.716	1031
10725	9.84	-6.92	18.17	-2833.94	-4533.56	592.721	1031
10730	9.95	-6.58	18.27	-2833.84	-4533.15	592.727	1031
10735	10.29	-6.59	18.16	-2833.86	-4533.99	592.731	1031
10740	10.21	-6.75	18.14	-2833.84	-4533.73	592.737	1031
10745	10.44	-6.72	18.08	-2833.83	-4533.38	592.741	1031
10750	10.51	-7.11	18.15	-2831.80	-4531.42	592.746	1031
10755	10.24	-6.94	18.25	-2831.62	-4531.23	592.751	1031
10760	10.51	-7.04	18.21	-2831.68	-4532.28	592.758	1031
10765	10.34	-6.96	18.23	-2831.75	-4532.79	592.761	1031
10770	10.48	-7.41	18.08	-2831.74	-4532.00	592.767	1031
10775	10.48	-7.07	18.14	-2831.63	-4531.59	592.771	1031
10780	10.54	-7.19	18.25	-2830.43	-4530.65	592.777	1031
10785	10.46	-7.27	18.29	-2829.45	-4529.93	592.781	1031
10790	10.58	-7.65	18.23	-2829.42	-4529.56	592.787	1031
10795	10.77	-7.42	18.23	-2829.31	-4528.21	592.792	1031
10800	10.72	-7.48	18.22	-2829.18	-4529.78	592.796	1031
10805	10.36	-7.40	18.30	-2829.33	-4530.72	592.801	1031
10810	10.04	-7.57	18.36	-2828.90	-4528.81	592.806	1031
10815	10.48	-7.61	18.30	-2827.13	-4528.29	592.811	1031
10820	10.15	-8.02	18.24	-2827.05	-4529.07	592.816	1031
10825	10.36	-7.68	18.28	-2826.96	-4529.31	592.821	1031
10830	10.72	-7.68	18.31	-2827.03	-4528.11	592.826	1031
10835	10.48	-7.55	18.42	-2827.12	-4529.06	592.832	1031
10840	10.56	-7.70	18.26	-2827.14	-4529.44	592.836	1031
10845	10.70	-7.65	18.29	-2826.95	-4528.89	592.841	1031
10850	10.62	-7.74	18.28	-2826.85	-4528.58	592.846	1031
10855	10.66	-8.00	18.40	-2824.89	-4524.80	592.851	1031
10860	10.71	-8.01	18.46	-2824.20	-4523.89	592.856	1031
10865	10.40	-8.48	18.32	-2824.33	-4525.59	592.863	1031
10870	10.60	-8.29	18.34	-2824.44	-4525.52	592.866	1031
10875	10.83	-8.36	18.26	-2824.36	-4523.15	592.872	1031
10880	10.90	-8.12	18.41	-2824.19	-4524.11	592.876	1031
10885	10.32	-8.75	18.42	-2822.61	-4523.94	592.882	1031
10890	10.71	-8.94	18.29	-2822.27	-4522.54	592.886	1031
10895	10.82	-8.64	18.49	-2822.23	-4522.56	592.894	1031
10900	10.42	-8.57	18.49	-2822.47	-4522.24	592.896	1031
10905	10.28	-8.97	18.38	-2822.42	-4523.03	592.902	1031
10910	10.16	-8.89	18.41	-2822.48	-4522.24	592.906	1031
10915	10.11	-9.05	18.49	-2821.03	-4521.06	592.912	1031
10920	10.08	-9.20	18.48	-2820.45	-4520.32	592.916	1031
10925	10.20	-9.36	18.36	-2820.42	-4521.36	592.922	1031
10930	9.93	-9.36	18.45	-2820.19	-4514.20	592.927	1031
10935	9.79	-9.09	18.57	-2820.34	-4514.47	592.931	1031
10940	10.37	-8.98	18.55	-2820.25	-4519.82	592.936	1031
10945	10.10	-8.94	18.65	-2819.65	-4519.97	592.941	1031
10950	10.53	-9.51	18.41	-2818.24	-4519.66	592.946	1031
10955	10.55	-9.27	18.53	-2818.35	-4519.62	592.951	1031
10960	11.10	-9.28	18.39	-2818.20	-4519.05	592.957	1031
10965	10.63	-9.21	18.54	-2818.26	-4519.42	592.961	1031
10970	10.53	-9.66	18.38	-2818.08	-4521.09	592.966	1031
10975	10.32	-9.44	18.54	-2817.81	-4519.35	592.971	1031
10980	10.43	-9.53	18.60	-2816.29	-4517.82	592.976	1031
10985	10.86	-9.95	18.35	-2816.18	-4517.80	592.981	1031
10990	10.70	-9.41	18.64	-2816.17	-4518.11	592.986	1031
10995	10.12	-9.91	18.57	-2816.01	-4518.37	592.991	1031
11000	10.17	-9.87	18.54	-2815.79	-4518.29	592.998	1031
11005	10.51	-9.91	18.44	-2816.19	-4518.01	593.001	1031
11010	10.59	-9.48	18.60	-2816.18	-4517.27	593.006	1031
11015	10.77	-9.67	18.51	-2816.09	-4518.09	593.011	1031
11020	10.79	-10.14	18.58	-2813.87	-4518.15	593.017	1031
11025	10.10	-10.25	18.69	-2813.46	-4517.27	593.021	1031
11030	11.13	-9.92	18.57	-2813.77	-4515.56	593.028	1031
11035	10.86	-10.31	18.55	-2813.43	-4516.25	593.031	1031
11040	11.06	-10.01	18.65	-2813.74	-4515.98	593.037	1031
11045	10.83	-9.85	18.75	-2813.49	-4516.00	593.041	1031
11050	11.08	-10.68	18.49	-2811.87	-4514.45	593.047	1031
11055	11.03	-10.49	18.66	-2811.33	-4513.20	593.051	1031
11060	11.73	-10.52	18.59	-2811.12	-4513.99	593.058	1031
11065	10.96	-10.31	18.78	-2811.20	-4513.51	593.061	1031
11070	11.13	-10.80	18.53	-2811.05	-4514.63	593.069	1031
11075	10.98	-10.52	18.68	-2811.27	-4513.12	593.071	1031
11080	11.30	-10.55	18.66	-2810.33	-4513.46	593.076	1031
11085	11.20	-10.74	18.64	-2808.96	-4513.64	593.081	1031
11090	11.08	-10.67	18.70	-2809.18	-4513.63	593.086	1031
11095	11.05	-10.87	18.66	-2809.09	-4513.32	593.091	1031
11100	11.23	-10.94	18.57	-2809.03	-4513.26	593.096	1031
11105	11.27	-10.63	18.73	-2809.03	-4514.15	593.101	1031
11110	10.93	-10.67	18.76	-2809.12	-4513.01	593.106	1031
11115	11.28	-10.51	18.85	-2808.44	-4512.18	593.111	1031
11120	11.21	-10.87	18.71	-2808.14	-4512.51	593.116	1031
11125	10.92	-10.72	18.80	-2808.31	-4511.84	593.121	1031
11130	10.71	-10.84	18.84	-2808.02	-4512.13	593.126	1031
11135	11.16	-10.90	18.71	-2808.13	-4513.06	593.133	1031
11140	10.89	-10.74	18.81	-2808.06	-4512.65	593.136	1031
11145	10.71	-10.66	18.90	-2808.32	-4511.79	593.141	1031
11150	10.82	-10.99	18.71	-2808.26	-4513.03	593.146	1031
11155	10.90	-11.49	18.83	-2804.85	-4509.49	593.151	1031
11160	10.95	-11.46	18.91	-2804.29	-4508.77	593.156	1031
11165	10.85	-11.99	18.75	-2804.12	-4507.72	593.164	1031
11170	10.95	-11.57	18.86	-2804.05	-4508.08	593.166	1031
11175	11.15	-11.61	18.83	-2803.89	-4508.26	593.172	1031
11180	11.34	-11.68	18.78	-2804.15	-4508.43	593.176	1031
11185	11.39	-11.60	18.93	-2802.78	-4502.08	593.182	1031
11190	11.14	-11.98	18.87	-2802.04	-4496.54	593.186	1031
11195	11.00	-12.11	18.87	-2802.15	-4496.66	593.192	1031
11200	11.01	-11.78	19.00	-2802.04	-4496.18	593.197	1031
11205	11.18	-11.79	19.00	-2801.89	-4496.43	593.201	1031
11210	11.06	-12.18	18.83	-2801.62	-4496.00	593.206	1031
11215	11.03	-12.20	18.93	-2801.12	-4496.81	593.211	1031
11220	11.15	-11.97	19.02	-2799.69	-4496.73	593.216	1031
11225	11.02	-12.25	18.96	-2799.66	-4496.25	593.221	1031
11230	11.09	-12.03	19.03	-2799.59	-4495.86	593.227	1031
11235	11.10	-12.03	19.02	-2799.42	-4496.31	593.231	1031
11240	11.61	-12.26	18.83	-2799.53	-4496.31	593.236	1031
11245	11.16	-12.23	18.88	-2799.19	-4495.57	593.241	1031
11250	11.86	-12.67	18.81	-2797.64	-4493.93	593.246	1031
11255	11.36	-12.86	18.85	-2797.51	-4494.98	593.251	1031
11260	11.11	-12.28	19.10	-2797.45	-4494.19	593.258	1031
11265	10.96	-12.92	18.97	-2797.46	-4494.05	593.261	1031
11270	11.50	-12.45	18.95	-2797.64	-4494.11	593.266	1031
11275	11.27	-12.66	18.95	-2797.69	-4503.47	593.271	1031
11280	11.40	-12.82	19.04	-2795.90	-4502.25	593.276	1031
11285	11.37	-13.09	18.95	-2795.28	-4502.74	593.281	1031
11290	11.39	-13.07	18.99	-2795.44	-4501.90	593.286	1031
11295	11.08	-13.16	18.99	-2795.35	-4502.10	593.291	1031
11300	11.32	-12.84	19.11	-2795.27	-4501.81	593.298	1031
11305	11.07	-13.29	18.98	-2795.23	-4502.00	593.301	1031
11310	11.79	-13.41	18.81	-2795.38	-4502.14	593.307	1031
11315	11.36	-13.06	19.00	-2795.21	-4501.83	593.311	1031
11320	11.26	-13.20	19.20	-2793.17	-4499.66	593.317	1031
11325	11.47	-13.47	19.08	-2792.61	-4498.74	593.321	1031
11330	11.27	-13.74	19.01	-2792.66	-4498.90	593.327	1031
11335	11.32	-13.65	19.03	-2792.57	-4499.21	593.331	1031
11340	10.92	-13.55	19.13	-2792.34	-4499.16	593.337	1031
11345	11.04	-13.79	19.06	-2792.44	-4498.89	593.341	1031
11350	10.83	-13.51	19.16	-2791.66	-4499.02	593.347	1031
11355	10.99	-13.80	19.19	-2790.50	-4499.11	593.351	1031
11360	11.16	-13.67	19.15	-2790.37	-4499.43	593.356	1031
11365	11.20	-13.85	19.06	-2790.55	-4499.36	593.362	1031
11370	11.30	-14.01	19.09	-2790.42	-4499.59	593.366	1031
11375	11.25	-14.05	18.99	-2790.57	-4499.81	593.371	1031
11380	11.55	-13.87	19.12	-2790.41	-4499.54	593.376	1031
11385	11.52	-13.98	19.19	-2788.63	-4498.26	593.381	1031
11390	11.53	-14.12	19.15	-2788.64	-4497.59	593.386	1031
11395	11.20	-13.81	19.33	-2788.43	-4496.62	593.393	1031
11400	11.59	-13.83	19.32	-2788.34	-4496.26	593.396	1031
11405	11.62	-13.80	19.21	-2788.54	-4496.38	593.402	1031
11410	11.56	-14.10	19.16	-2788.21	-4496.26	593.406	1031
11415	11.30	-14.52	19.21	-2786.45	-4494.68	593.411	1031
11420	11.36	-14.41	19.25	-2786.11	-4495.72	593.416	1031
11425	11.56	-14.35	19.27	-2785.95	-4493.56	593.424	1031
11430	11.72	-14.27	19.25	-2786.06	-4494.13	593.426	1031
11435	11.75	-14.10	19.28	-2786.13	-4494.43	593.432	1031
11440	11.68	-14.48	19.21	-2785.89	-4494.61	593.436	1031
11445	11.63	-14.54	19.29	-2784.97	-4493.75	593.442	1031
11450	11.88	-14.69	19.30	-2784.04	-4493.12	593.446	1031
11455	11.33	-14.95	19.32	-2783.93	-4492.39	593.452	1031
11460	11.74	-14.77	19.29	-2784.03	-4492.76	593.456	1031
11465	11.62	-14.78	19.26	-2784.00	-4494.00	593.461	1031
11470	11.59	-14.94	19.27	-2783.74	-4493.13	593.467	1031
11475	11.59	-14.74	19.31	-2783.94	-4492.06	593.471	1031
11480	11.78	-14.73	19.30	-2784.06	-4492.14	593.476	1031
11485	11.41	-14.96	19.28	-2782.91	-4492.12	593.482	1031
11490	11.73	-14.99	19.31	-2781.36	-4493.44	593.486	1031
11495	11.60	-14.86	19.40	-2781.33	-4493.48	593.491	1031
11500	11.68	-14.87	19.34	-2780.89	-4493.70	593.497	1031
11505	11.45	-15.13	19.27	-2781.11	-4493.59	593.501	1031
11510	11.86	-14.92	19.30	-2781.19	-4492.50	593.506	1031
11515	11.43	-15.05	19.38	-2781.41	-4493.47	593.511	1031
11520	11.70	-15.29	19.46	-2779.56	-4492.00	593.516	1031
11525	11.45	-15.45	19.48	-2778.89	-4490.11	593.521	1031
11530	11.86	-15.90	19.25	-2778.89	-4491.55	593.528	1031
11535	11.88	-15.60	19.28	-2779.03	-4491.71	593.531	1031
11540	12.13	-15.49	19.33	-2778.73	-4491.65	593.537	1031
11545	11.76	-15.48	19.43	-2778.73	-4489.84	593.541	1031
11550	11.40	-15.69	19.57	-2776.98	-4488.26	593.547	1031
11555	11.64	-15.73	19.50	-2776.80	-4488.06	593.551	1031
11560	12.04	-15.55	19.53	-2776.17	-4489.50	593.559	1031
11565	11.37	-16.03	19.46	-2776.82	-4489.47	593.561	1031
11570	11.58	-15.92	19.45	-2777.21	-4488.03	593.567	1031
11575	11.72	-15.82	19.48	-2776.58	-4488.25	593.571	1031
11580	12.21	-16.08	19.35	-2775.60	-4487.01	593.577	1031
11585	11.69	-16.41	19.41	-2775.06	-4486.51	593.581	1031
11590	11.72	-16.13	19.53	-2774.76	-4486.79	593.587	1031
11595	11.84	-16.30	19.41	-2774.79	-4486.87	593.592	1031
11600	11.78	-16.17	19.54	-2774.74	-4487.37	593.596	1031
11605	11.64	-16.31	19.45	-2774.37	-4487.64	593.601	1031
11610	12.14	-16.00	19.58	-2773.79	-4486.24	593.606	1031
11615	11.98	-16.20	19.58	-2772.68	-4486.56	593.611	1031
11620	12.09	-16.32	19.53	-2772.48	-4486.60	593.616	1031
11625	12.26	-16.43	19.44	-2772.68	-4485.98	593.621	1031
11630	12.21	-16.73	19.35	-2772.64	-4486.51	593.626	1031
11635	12.00	-16.78	19.33	-2772.44	-4487.30	593.632	1031
11640	12.36	-16.51	19.42	-2772.57	-4486.26	593.636	1031
11645	12.33	-16.25	19.53	-2772.47	-4487.63	593.641	1031
11650	12.16	-16.43	19.49	-2772.22	-4486.96	593.646	1031
11655	12.41	-16.79	19.50	-2770.02	-4484.12	593.651	1031
11660	12.04	-16.97	19.55	-2769.69	-4483.41	593.656	1031
11665	12.55	-17.14	19.39	-2769.70	-4483.76	593.663	1031
11670	12.20	-16.68	19.63	-2769.72	-4483.73	593.666	1031
11675	12.09	-16.98	19.55	-2769.55	-4484.01	593.672	1031
11680	11.97	-16.87	19.62	-2769.68	-4483.58	593.676	1031
11685	12.44	-17.10	19.58	-2767.74	-4481.38	593.682	1031
11690	12.10	-17.16	19.66	-2767.60	-4481.63	593.686	1031
11695	12.11	-17.55	19.59	-2767.27	-4481.07	593.693	1031
11700	12.36	-17.12	19.66	-2767.43	-4480.95	593.696	1031
11705	12.44	-17.06	19.68	-2767.19	-4481.15	593.702	1031
11710	12.35	-17.12	19.65	-2767.01	-4481.30	593.706	1031
11715	12.22	-17.55	19.63	-2765.99	-4479.99	593.712	1031
11720	12.21	-17.48	19.72	-2765.65	-4480.47	593.716	1031
11725	12.44	-17.90	19.47	-2765.27	-4479.73	593.722	1031
11730	12.11	-17.74	19.63	-2765.37	-4479.80	593.726	1031
11735	12.24	-17.64	19.69	-2765.24	-4479.86	593.731	1031
11740	12.40	-17.66	19.62	-2765.16	-4480.70	593.736	1031
11745	12.53	-17.73	19.59	-2764.59	-4480.23	593.741	1031
11750	12.37	-17.75	19.71	-2763.30	-4479.74	593.746	1031
11755	12.36	-17.71	19.76	-2763.20	-4480.22	593.752	1031
11760	12.24	-17.74	19.73	-2763.08	-4479.43	593.756	1031
11765	12.45	-17.54	19.82	-2763.17	-4478.72	593.761	1031
11770	12.45	-17.88	19.65	-2763.12	-4479.38	593.766	1031
11775	12.46	-17.82	19.67	-2762.94	-4479.13	593.771	1031
11780	12.62	-18.04	19.72	-2761.49	-4478.04	593.776	1031
11785	12.36	-18.18	19.66	-2761.38	-4476.50	593.781	1031
11790	12.54	-18.15	19.73	-2761.18	-4478.72	593.786	1031
11795	12.14	-18.30	19.71	-2761.27	-4477.52	593.791	1031
11800	11.82	-18.49	19.71	-2761.41	-4477.31	593.799	1031
11805	12.46	-18.28	19.66	-2761.06	-4477.08	593.801	1031
11810	12.80	-18.13	19.66	-2761.10	-4477.14	593.807	1031
11815	12.41	-18.15	19.71	-2761.08	-4476.62	593.811	1031
11820	12.34	-18.48	19.82	-2758.49	-4474.96	593.817	1031
11825	12.52	-18.54	19.83	-2758.17	-4474.74	593.821	1031
11830	12.60	-18.80	19.70	-2758.27	-4474.69	593.827	1031
11835	12.49	-18.80	19.74	-2757.86	-4474.63	593.832	1031
11840	12.40	-18.41	19.94	-2758.01	-4474.66	593.837	1031
11845	12.55	-18.49	19.86	-2757.94	-4474.35	593.841	1031
11850	12.66	-18.67	19.81	-2757.10	-4474.53	593.847	1031
11855	12.72	-19.02	19.77	-2756.16	-4473.41	593.851	1031
11860	12.42	-18.98	19.91	-2756.07	-4472.68	593.856	1031
11865	12.38	-19.19	19.80	-2756.02	-4472.50	593.862	1031
11870	12.36	-19.21	19.78	-2755.88	-4472.72	593.866	1031
11875	12.33	-18.91	19.91	-2755.69	-4473.60	593.871	1031
11880	12.86	-19.01	19.74	-2755.39	-4473.13	593.876	1031
11885	12.66	-19.35	19.86	-2753.73	-4469.93	593.881	1031
11890	12.46	-19.36	19.93	-2753.53	-4469.88	593.886	1031
11895	12.57	-19.65	19.83	-2753.71	-4469.45	593.893	1031
11900	12.44	-19.48	19.84	-2753.91	-4469.93	593.896	1031
11905	12.74	-19.67	19.71	-2753.93	-4469.89	593.902	1031
11910	13.05	-19.44	19.79	-2753.87	-4469.84	593.906	1031
11915	12.83	-19.77	19.83	-2751.99	-4467.92	593.911	1031
11920	13.00	-19.76	19.89	-2751.69	-4467.74	593.916	1031
11925	12.13	-19.39	20.14	-2751.63	-4467.23	593.924	1031
11930	12.73	-19.77	19.95	-2751.36	-4467.29	593.926	1031
11935	13.00	-19.67	19.90	-2751.37	-4467.43	593.932	1031
11940	12.65	-19.81	19.90	-2751.42	-4467.90	593.936	1031
11945	12.84	-19.93	19.92	-2749.97	-4467.93	593.942	1031
11950	13.36	-19.85	19.95	-2749.28	-4466.93	593.946	1031
11955	13.49	-19.89	19.88	-2749.26	-4466.63	593.952	1031
11960	12.76	-20.10	19.97	-2749.32	-4465.68	593.956	1031
11965	13.09	-20.04	19.88	-2749.38	-4465.70	593.961	1031
11970	12.92	-20.18	19.99	-2749.09	-4465.79	593.967	1031
11975	12.84	-20.22	19.92	-2749.03	-4465.59	593.971	1031
11980	12.82	-20.07	19.95	-2749.25	-4466.77	593.976	1031
11985	12.73	-20.28	20.04	-2748.18	-4465.16	593.981	1031
11990	12.88	-20.50	20.07	-2746.88	-4463.31	593.986	1031
11995	12.99	-20.50	20.01	-2746.83	-4463.49	593.991	1031
12000	12.92	-20.82	19.95	-2746.37	-4463.89	593.997	1031
12005	13.22	-20.77	19.94	-2746.45	-4463.10	594.001	1031
12010	12.78	-20.81	19.98	-2746.25	-4463.57	594.006	1031
12015	12.97	-20.81	19.94	-2746.30	-4463.06	594.010	1031
12020	12.87	-20.85	20.12	-2744.43	-4461.02	594.016	1031
12025	13.23	-20.81	20.05	-2744.35	-4461.39	594.021	1031
12030	13.45	-20.81	20.08	-2744.47	-4461.78	594.028	1031
12035	13.14	-20.87	20.05	-2744.11	-4462.16	594.031	1031
12040	13.23	-20.89	19.99	-2743.96	-4462.81	594.037	1031
12045	13.32	-21.13	19.95	-2743.84	-4462.03	594.041	1031
12050	13.44	-21.22	20.05	-2741.88	-4460.22	594.047	1031
12055	13.03	-21.37	20.12	-2741.45	-4459.81	594.051	1031
12060	12.38	-21.35	20.30	-2740.87	-4460.58	594.059	1031
12065	12.92	-21.31	20.17	-2741.51	-4459.92	594.061	1031
12070	12.56	-21.47	20.15	-2741.39	-4459.56	594.067	1031
12075	12.73	-21.42	20.11	-2741.29	-4459.44	594.071	1031
12080	12.71	-21.76	20.10	-2740.17	-4459.64	594.077	1031
12085	12.80	-21.98	20.08	-2739.28	-4459.59	594.081	1031
12090	13.11	-21.74	20.16	-2739.44	-4458.64	594.087	1031
12095	12.90	-21.70	20.22	-2739.42	-4457.70	594.092	1031
12100	13.49	-21.27	20.32	-2739.29	-4458.18	594.096	1030
12105	12.92	-21.79	20.13	-2739.53	-4459.23	594.101	1030
12110	12.96	-21.83	20.08	-2740.09	-4458.29	594.106	1030
12115	12.96	-21.91	19.97	-2741.25	-4457.99	594.111	1030
12120	13.50	-21.33	20.14	-2741.50	-4458.41	594.116	1030
12125	13.03	-21.32	20.26	-2741.29	-4460.10	594.122	1030
12130	13.00	-21.52	20.10	-2741.58	-4458.70	594.126	1030
12135	13.01	-21.59	20.07	-2741.14	-4460.39	594.131	1030
12140	12.84	-21.73	20.03	-2740.92	-4460.59	594.136	1030
12145	13.22	-21.68	19.97	-2741.09	-4459.27	594.141	1030
12150	13.31	-21.39	20.13	-2741.26	-4460.15	594.146	1030
12155	13.09	-21.15	20.07	-2742.78	-4461.43	594.152	1030
12160	12.99	-21.28	20.05	-2743.16	-4461.40	594.156	1030
12165	12.93	-21.22	20.09	-2742.99	-4461.83	594.163	1030
12170	13.11	-21.19	20.10	-2742.99	-4460.78	594.166	1030
12175	13.23	-21.11	20.06	-2743.23	-4461.35	594.172	1030
12180	13.02	-21.17	20.03	-2743.20	-4461.44	594.176	1030
12185	13.17	-20.69	19.96	-2745.62	-4463.45	594.182	1030
12190	13.03	-20.68	19.93	-2746.07	-4463.85	594.186	1030
12195	13.23	-20.07	20.25	-2745.97	-4462.86	594.194	1030
12200	12.79	-20.77	19.99	-2745.82	-4464.38	594.196	1030
12205	13.10	-20.69	19.93	-2745.73	-4463.93	594.202	1030
12210	12.80	-20.67	20.00	-2745.91	-4464.55	594.206	1030
12215	12.54	-20.56	19.97	-2747.21	-4465.94	594.212	1030
12220	12.65	-20.36	19.95	-2747.89	-4467.50	594.216	1030
12225	12.85	-20.57	19.82	-2747.90	-4468.02	594.222	1030
12230	12.28	-20.46	19.99	-2747.69	-4466.97	594.226	1030
12235	12.59	-20.39	19.99	-2747.63	-4467.42	594.232	1030
12240	12.21	-20.62	19.94	-2747.69	-4466.67	594.236	1030
12245	12.28	-20.33	20.04	-2748.12	-4466.03	594.241	1030
12250	12.45	-20.52	19.86	-2749.51	-4467.40	594.246	1030
12255	12.45	-20.20	19.98	-2749.48	-4466.21	594.251	1030
12260	12.78	-20.07	20.00	-2749.57	-4468.04	594.258	1030
12265	12.73	-20.19	19.92	-2749.58	-4466.14	594.261	1030
12270	12.99	-20.17	19.91	-2749.54	-4465.96	594.266	1030
12275	12.82	-20.11	19.95	-2749.71	-4466.16	594.271	1030
12280	12.92	-19.72	19.94	-2751.23	-4467.91	594.276	1030
12285	13.32	-19.48	19.97	-2751.42	-4467.62	594.281	1030
12290	13.26	-19.73	19.86	-2751.49	-4467.83	594.286	1030
12295	12.87	-19.67	19.98	-2751.33	-4468.20	594.291	1030
12300	12.63	-19.47	20.17	-2751.32	-4468.08	594.298	1030
12305	12.39	-19.79	20.01	-2751.57	-4468.65	594.301	1030
12310	12.74	-19.61	20.01	-2751.48	-4468.11	594.307	1030
12315	12.85	-20.09	19.77	-2751.68	-4468.29	594.311	1030
12320	12.97	-19.36	19.91	-2753.68	-4470.86	594.317	1030
12325	12.63	-19.32	19.92	-2754.09	-4470.70	594.321	1030
12330	11.75	-19.67	20.12	-2753.48	-4470.12	594.329	1030
12335	12.22	-19.36	19.89	-2754.36	-4471.74	594.331	1030
[truncated: 52,885 more rows]
