# Supplementary material for: Structural characterization of the saxitoxin-targeting APTSTX1 aptamer using optical tweezers and molecular dynamics simulations
Source: PLoS One. 2019 Nov 7;14(11):e0222468. doi: 10.1371/journal.pone.0222468 (PMC6837747; doi:10.1371/journal.pone.0222468)
Supplement: S2 File — Data repository, aptamer under magnesium. (ZIP) [file pone.0222468.s006.zip › Mg/Mg/September/290915/2aCOM.txt]

Instrument name = Christians toy
*****Calibration values *****
TrapA Temperature Fudge	-0.400000
TrapB Temperature Fudge	-1.550000
TrapA Force Sensitivity	0.025700	0.026000	0.032000
TrapB Force Sensitivity	0.026200	0.027400	0.032000
TrapA Lever Sensitivity	15000.000000	14500.000000	0.000000
TrapB Lever Sensitivity	15200.000000	14500.000000	0.000000
Motor Threshold	20	20	20
*****Initial Preference Settings*****
ForceRateDiv	1
ForceGain	32
PosRateDivA	3
PosRateDivB	3
PositionGainA	32
PositionGainB	32
GotoSpeedX	9
GotoSpeedY	9
GotoSpeedZ	4
MaxDataFileSize	10000000
HopDistance	2
*CycleCount/n____	1
*A_PsdX__________	0
*A_PsdY__________	0
*A_PsdSum________	0
*A_Iris__________	0
*A_LeverX________	0
*A_LeverY________	0
*A_LeverSum______	0
*B_PsdX__________	0
*B_PsdY__________	0
*B_PsdSum________	0
*B_Iris__________	0
*B_LeverX________	0
*B_LeverY________	0
*B_LeverSum______	0
*A_Temperature___	0
*B_Temperature___	0
*X_force_________	1
*Y_force_________	1
*Z_force_________	1
*Tension_________	0
*A_dist-X________	0
*A_dist-Y________	1
*B_dist-X________	0
*B_dist-Y________	1
*Motor_X_________	0
*Motor_Y_________	0
*Motor_Z_________	0
*MotorVel_X______	0
*MotorVel_Y______	0
*MotorVel_Z______	0
*A_trapPIC_Err___	0
*B_trapPIC_Err___	0
*comPIC_Err______	0
*A_CycleCount____	0
*B_CycleCount____	0
*Motor_CycleCount	0
*time(sec)_______	1
*Status__________	1
*Null____________	0
samples/line_HI	400
samples/line_LO	20
goto0	8388608	8388608	8388608
goto1	8387389	8384692	8389074
goto2	8419563	8410568	8388131
goto3	8422830	8353240	8389507
goto4	8422772	8353948	8399333
goto5	8388608	8388608	8388608
goto6	8388608	8388608	8388608
goto7	8388608	8388608	8388608
goto8	8388608	8388608	8388608
goto9	8388608	8388608	8388608
yourXYZint	123	456	789
MaxForceP1	20.000000
MinForceP1	2.000000
PullRateP1	100.000000
refoldTime1	0.000000
unfoldTime1	0.000000
MaxForceP2	75.000000
MinForceP2	2.000000
PullRateP2	1000.000000
refoldTime2	0.000000
unfoldTime2	0.000000
MaxForceP3	10.000000
MinForceP3	-10.000000
PullRateP3	1.000000
refoldTime3	2.000000
unfoldTime3	2.000000
constForce1	46.000000
constForce2	28.000000
yourFloat	1.234000
yourXYZfloat	1.000000	2.000000	3.000000
*****End Initial Preference Settings*****

Zero-Force Offsets (pN)  10.508018	-11.949377	-21.302340
0	trapA_Empty_PSD_Sum = 0
        trapB_Empty_PSD_Sum = 0
        trapA_Empty_Iris = 0
        trapB_Empty_Iris = 0
        trapA_Full_PSD_Sum = 18634
        trapB_Full_PSD_Sum = 18438
        trapA_Full_Iris = 16776
        trapB_Full_Iris = 17442
2605	Start P1 pulling protocol 
2710	   minForce-limit
2845	tempA = 23.145	tempB = 23.507
8100	   maxForce-limit
10100	   minForce-limit
12100	   maxForce-limit
12900	tempA = 23.139	tempB = 23.501
14135	   minForce-limit
16105	   maxForce-limit
17985	   minForce-limit
19840	   maxForce-limit
21715	   minForce-limit
22955	tempA = 23.138	tempB = 23.502
23675	   maxForce-limit
25655	   minForce-limit
27600	   maxForce-limit
29620	   minForce-limit
31545	   maxForce-limit
32960	tempA = 23.134	tempB = 23.497
33450	   minForce-limit
35335	   maxForce-limit
37250	   minForce-limit
39175	   maxForce-limit
41115	   minForce-limit
43010	tempA = 23.138	tempB = 23.514
43145	   maxForce-limit
45215	   minForce-limit
47260	   maxForce-limit
49310	   minForce-limit
51250	   maxForce-limit
53025	tempA = 23.130	tempB = 23.510
53190	   minForce-limit
55175	   maxForce-limit
57215	   minForce-limit
59275	   maxForce-limit
61335	   minForce-limit
63070	tempA = 23.137	tempB = 23.519
63365	   maxForce-limit
65325	   minForce-limit
67305	   maxForce-limit
69260	   minForce-limit
71210	   maxForce-limit
73120	tempA = 23.141	tempB = 23.506
73225	   minForce-limit
75175	   maxForce-limit
77090	   minForce-limit
79035	   maxForce-limit
81075	   minForce-limit
83060	   maxForce-limit
83120	tempA = 23.152	tempB = 23.511
84980	   minForce-limit
86960	   maxForce-limit
89030	   minForce-limit
91025	   maxForce-limit
92980	   minForce-limit
93170	tempA = 23.145	tempB = 23.512
94920	   maxForce-limit
96900	   minForce-limit
98875	   maxForce-limit
100875	   minForce-limit
102905	   maxForce-limit
103180	tempA = 23.148	tempB = 23.520
105045	   minForce-limit
107135	   maxForce-limit
109205	   minForce-limit
111275	   maxForce-limit
113230	tempA = 23.153	tempB = 23.523
   minForce-limit
115265	   maxForce-limit
117315	   minForce-limit
119325	   maxForce-limit
121355	   minForce-limit
123300	tempA = 23.154	tempB = 23.527
123320	   maxForce-limit
125350	   minForce-limit
127350	   maxForce-limit
129445	   minForce-limit
131495	   maxForce-limit
133300	tempA = 23.157	tempB = 23.518
133470	   minForce-limit
135440	   maxForce-limit
137550	   minForce-limit
139695	   maxForce-limit
141780	   minForce-limit
143350	tempA = 23.152	tempB = 23.535
143830	   maxForce-limit
145875	   minForce-limit
147920	   maxForce-limit
149985	   minForce-limit
152020	   maxForce-limit
153350	tempA = 23.155	tempB = 23.517
154080	   minForce-limit
156080	   maxForce-limit
158070	   minForce-limit
160090	   maxForce-limit
162140	   minForce-limit
163415	tempA = 23.156	tempB = 23.535
164180	   maxForce-limit
166240	   minForce-limit
168295	   maxForce-limit
170420	   minForce-limit
172485	   maxForce-limit
173475	tempA = 23.159	tempB = 23.533
174460	   minForce-limit
176455	   maxForce-limit
178435	   minForce-limit
180455	   maxForce-limit
182490	   minForce-limit
183485	tempA = 23.165	tempB = 23.539
184485	   maxForce-limit
186610	   minForce-limit
188715	   maxForce-limit
190775	   minForce-limit
192850	   maxForce-limit
193550	tempA = 23.153	tempB = 23.531
194975	   minForce-limit
197115	   maxForce-limit
199260	   minForce-limit
201405	   maxForce-limit
203575	   minForce-limit
203605	tempA = 23.173	tempB = 23.531
205675	   maxForce-limit
207840	   minForce-limit
209975	   maxForce-limit
212035	   minForce-limit
213635	tempA = 23.163	tempB = 23.534
214095	   maxForce-limit
216130	   minForce-limit
218170	   maxForce-limit
220260	   minForce-limit
222315	   maxForce-limit
223685	tempA = 23.158	tempB = 23.536
224375	   minForce-limit
226425	   maxForce-limit
228475	   minForce-limit
230495	   maxForce-limit
232615	   minForce-limit
233690	tempA = 23.173	tempB = 23.536
234735	   maxForce-limit
236870	   minForce-limit
239035	   maxForce-limit
241160	   minForce-limit
243230	   maxForce-limit
243740	tempA = 23.169	tempB = 23.539
245365	   minForce-limit
247435	   maxForce-limit
249560	   minForce-limit
251695	   maxForce-limit
253810	tempA = 23.167	tempB = 23.543
253885	   minForce-limit
255945	   maxForce-limit
257965	   minForce-limit
260020	   maxForce-limit
262065	   minForce-limit
263830	tempA = 23.183	tempB = 23.542
264115	   maxForce-limit
266165	   minForce-limit
268215	   maxForce-limit
270305	   minForce-limit
272335	   maxForce-limit
273875	tempA = 23.170	tempB = 23.540
274375	   minForce-limit
276430	   maxForce-limit
276740	Stop All Protocols, go to manual mode
277485	End Write
