# Supplementary material for: Structural characterization of the saxitoxin-targeting APTSTX1 aptamer using optical tweezers and molecular dynamics simulations
Source: PLoS One. 2019 Nov 7;14(11):e0222468. doi: 10.1371/journal.pone.0222468 (PMC6837747; doi:10.1371/journal.pone.0222468)
Supplement: S2 File — Data repository, aptamer under magnesium. (ZIP) [file pone.0222468.s006.zip › Mg/Mg/September/290915/2bcont15A.txt]

#Begin Write:
CycleCount/n	X_force	Y_force	Z_force	A_dist-Y	B_dist-Y	time(sec)	Status
0	1.65	-8.99	0.00	-2770.87	-4515.41	35.274	0
100	1.78	-8.67	0.00	-2771.03	-4513.64	35.382	0
200	1.54	-8.98	0.00	-2770.88	-4515.11	35.476	0
300	1.51	-9.06	0.00	-2770.85	-4507.28	35.570	0
400	1.32	-9.05	0.00	-2771.15	-4506.94	35.682	0
500	1.21	-9.04	0.00	-2771.05	-4515.79	35.781	0
600	1.31	-9.03	0.00	-2770.66	-4520.92	35.877	0
700	1.44	-8.91	0.00	-2770.74	-4517.18	35.972	0
800	1.50	-8.88	0.00	-2770.74	-4514.77	36.077	0
900	1.55	-9.33	0.00	-2770.53	-4515.33	36.182	0
1000	1.59	-9.13	0.00	-2770.72	-4519.12	36.273	0
1100	1.80	-8.88	0.00	-2770.56	-4515.67	36.370	0
1200	2.02	-8.83	0.00	-2770.64	-4518.90	36.478	0
1300	2.05	-9.09	0.00	-2770.44	-4516.02	36.574	0
1425	1.70	-9.20	0.00	-2770.60	-4516.50	36.677	0
1430	1.48	-9.10	0.00	-2770.50	-4516.82	36.680	0
1435	1.53	-8.83	0.00	-2770.39	-4515.99	36.685	0
1440	1.49	-9.16	0.00	-2770.64	-4516.49	36.690	0
1445	1.39	-9.03	0.00	-2770.50	-4513.01	36.695	0
1450	1.58	-8.97	0.00	-2770.48	-4509.71	36.700	0
1455	1.45	-9.10	0.00	-2770.39	-4511.33	36.705	0
1460	1.52	-9.13	0.00	-2770.63	-4511.22	36.710	0
1465	1.73	-9.13	0.00	-2770.34	-4514.59	36.715	0
1470	1.88	-9.30	0.00	-2770.39	-4512.50	36.721	0
1475	1.57	-9.30	0.00	-2770.52	-4513.47	36.725	0
1480	1.66	-9.26	0.00	-2770.66	-4513.59	36.731	0
1485	1.45	-8.93	0.00	-2770.27	-4513.75	36.735	0
1490	1.59	-9.01	0.00	-2770.35	-4513.20	36.741	0
1495	1.67	-8.89	0.00	-2770.54	-4513.40	36.745	0
1500	1.54	-8.90	0.00	-2770.37	-4514.38	36.751	0
1505	1.50	-9.01	0.00	-2770.46	-4515.21	36.755	0
1510	1.76	-8.65	0.00	-2770.31	-4513.31	36.761	0
1515	1.63	-9.12	0.00	-2770.38	-4510.46	36.765	0
1520	1.86	-9.07	0.00	-2770.42	-4513.13	36.771	0
1525	1.77	-8.94	0.00	-2770.43	-4509.40	36.775	0
1530	1.85	-8.63	0.00	-2770.58	-4513.74	36.781	0
1535	1.67	-8.97	0.00	-2770.74	-4509.54	36.785	0
1540	1.53	-9.02	0.00	-2770.53	-4510.32	36.791	0
1545	1.67	-9.03	0.00	-2770.80	-4510.68	36.795	0
1550	1.75	-9.32	0.00	-2770.66	-4510.14	36.801	0
1555	1.50	-9.26	0.00	-2770.66	-4510.12	36.805	0
1560	1.32	-8.87	0.00	-2770.54	-4512.38	36.810	0
1565	1.70	-8.94	0.00	-2770.49	-4514.93	36.815	0
1570	1.46	-9.06	0.00	-2770.52	-4512.01	36.820	5250
1575	1.78	-9.27	0.00	-2770.53	-4509.81	36.825	7000
1580	1.84	-9.11	0.00	-2770.40	-4515.62	36.830	7000
1585	1.66	-8.97	0.00	-2770.39	-4515.11	36.836	7000
1590	1.46	-8.95	0.00	-2770.40	-4515.13	36.840	7000
1595	1.63	-11.23	0.00	-2750.18	-4504.50	36.845	7033
1600	1.98	-14.00	0.00	-2730.30	-4494.92	36.850	7110
1605	1.72	-14.84	0.00	-2722.16	-4490.71	36.857	7110
1610	1.89	-14.95	0.00	-2721.24	-4490.23	36.860	7110
1615	1.37	-14.99	0.00	-2719.51	-4490.28	36.866	7110
1620	1.68	-15.35	0.00	-2719.65	-4490.14	36.870	7110
1625	1.80	-14.87	0.00	-2721.64	-4494.38	36.877	7110
1630	1.62	-14.89	0.00	-2721.85	-4492.09	36.880	7110
1635	1.52	-15.24	0.00	-2722.57	-4492.13	36.886	7110
1640	1.40	-14.80	0.00	-2722.42	-4491.05	36.890	7110
1645	2.05	-14.65	0.00	-2720.85	-4486.51	36.898	7110
1650	1.42	-15.02	0.00	-2720.59	-4486.15	36.900	7110
1655	1.51	-14.77	0.00	-2721.85	-4491.08	36.907	7110
1660	1.55	-15.03	0.00	-2721.83	-4491.03	36.910	7110
1665	1.57	-14.94	0.00	-2721.67	-4488.26	36.916	7110
1670	1.67	-14.90	0.00	-2721.38	-4487.71	36.920	7110
1675	1.49	-14.93	0.00	-2720.92	-4490.39	36.926	7110
1680	1.68	-15.08	0.00	-2720.16	-4490.50	36.931	7110
1685	1.54	-15.22	0.00	-2721.21	-4491.81	36.935	7110
1690	1.56	-14.92	0.00	-2722.17	-4491.23	36.940	7110
1695	1.50	-14.88	0.00	-2721.19	-4486.56	36.946	7110
1700	1.60	-14.95	0.00	-2720.55	-4485.62	36.951	7110
1705	1.77	-14.99	0.00	-2721.03	-4489.62	36.955	7110
1710	1.41	-14.89	0.00	-2721.07	-4489.74	36.960	7110
1715	1.52	-15.31	0.00	-2720.64	-4487.17	36.965	7110
1720	1.57	-14.69	0.00	-2721.19	-4487.11	36.971	7110
1725	1.42	-14.97	0.00	-2720.05	-4491.11	36.975	7110
1730	1.62	-15.08	0.00	-2720.02	-4496.41	36.981	7110
1735	1.48	-14.99	0.00	-2720.76	-4498.21	36.985	7110
1740	1.56	-14.96	0.00	-2720.98	-4495.93	36.991	7110
1745	1.74	-14.91	0.00	-2720.66	-4494.94	36.995	7110
1750	1.78	-14.99	0.00	-2719.71	-4492.77	37.000	7110
1755	1.34	-14.99	0.00	-2719.58	-4491.49	37.005	7110
1760	1.50	-15.03	0.00	-2719.63	-4491.55	37.011	7110
1765	2.11	-14.95	0.00	-2719.39	-4493.62	37.015	7110
1770	1.54	-14.72	0.00	-2720.53	-4494.46	37.021	7110
1775	1.58	-15.00	0.00	-2719.70	-4495.47	37.025	7110
1780	1.56	-14.88	0.00	-2720.99	-4496.28	37.032	7110
1785	1.22	-14.99	0.00	-2720.43	-4495.71	37.035	7110
1790	1.66	-15.06	0.00	-2720.33	-4493.40	37.041	7110
1795	1.86	-14.84	0.00	-2720.31	-4493.90	37.045	7110
1800	1.97	-15.75	0.00	-2720.53	-4495.92	37.053	7110
1805	1.63	-14.81	0.00	-2721.12	-4494.78	37.055	7110
1810	1.27	-15.03	0.00	-2720.41	-4491.55	37.062	7110
1815	1.23	-15.11	0.00	-2720.04	-4490.86	37.065	7110
1820	1.49	-15.12	0.00	-2719.20	-4489.94	37.071	7110
1825	1.75	-14.79	0.00	-2719.12	-4489.21	37.075	7110
1830	1.44	-15.01	0.00	-2718.63	-4489.44	37.081	7110
1835	1.47	-15.10	0.00	-2719.22	-4489.67	37.085	7110
1840	1.51	-14.89	0.00	-2719.38	-4490.78	37.092	7110
1845	1.67	-14.80	0.00	-2719.41	-4493.31	37.096	7110
1850	1.60	-15.22	0.00	-2719.39	-4493.53	37.101	7110
1855	1.42	-14.86	0.00	-2719.41	-4493.80	37.105	7110
1860	1.39	-15.39	0.00	-2719.02	-4494.25	37.111	7110
1865	1.37	-14.74	0.00	-2719.79	-4493.48	37.116	7110
1870	1.48	-15.13	0.00	-2719.67	-4492.55	37.120	7110
1875	1.51	-15.06	0.00	-2721.08	-4493.58	37.125	7110
1880	1.73	-14.63	0.00	-2720.55	-4493.41	37.130	7110
1885	1.53	-14.99	0.00	-2720.74	-4488.81	37.135	7110
1890	1.54	-14.87	0.00	-2720.12	-4490.85	37.140	7110
1895	1.50	-14.66	0.00	-2720.14	-4490.86	37.146	7110
1900	1.67	-15.42	0.00	-2719.36	-4490.61	37.150	7110
1905	1.41	-14.74	0.00	-2720.19	-4493.08	37.155	7110
1910	1.45	-15.31	0.00	-2719.58	-4490.80	37.160	7110
1915	1.53	-14.90	0.00	-2720.93	-4493.81	37.165	7110
1920	1.41	-14.72	0.00	-2720.41	-4493.33	37.170	7110
1925	1.86	-15.43	0.00	-2720.06	-4491.42	37.177	7110
1930	1.83	-14.95	0.00	-2720.09	-4491.65	37.180	7110
1935	1.32	-14.92	0.00	-2720.89	-4493.83	37.186	7110
1940	1.64	-14.97	0.00	-2720.67	-4492.76	37.190	7110
1945	1.93	-14.93	0.00	-2720.11	-4495.28	37.196	7110
1950	1.60	-14.88	0.00	-2719.56	-4494.22	37.200	7110
1955	1.82	-15.01	0.00	-2720.44	-4491.57	37.208	7110
1960	1.60	-15.08	0.00	-2720.58	-4491.71	37.210	7110
1965	1.58	-14.89	0.00	-2720.61	-4491.63	37.216	7110
1970	1.61	-15.02	0.00	-2720.14	-4492.22	37.220	7110
1975	2.21	-14.38	0.00	-2719.08	-4493.24	37.228	7110
1980	1.66	-14.97	0.00	-2720.37	-4491.84	37.230	7110
1985	1.69	-15.06	0.00	-2720.28	-4491.71	37.236	7110
1990	1.71	-14.93	0.00	-2720.01	-4491.21	37.240	7110
1995	1.79	-15.05	0.00	-2719.86	-4485.68	37.246	7110
2000	1.57	-15.06	0.00	-2719.93	-4488.11	37.251	7110
2005	1.61	-15.02	0.00	-2720.12	-4486.46	37.256	7110
2010	1.28	-14.80	0.00	-2720.04	-4484.84	37.260	7110
2015	1.83	-14.88	0.00	-2719.72	-4483.04	37.265	7110
2020	1.41	-15.06	0.00	-2718.95	-4483.50	37.271	7110
2025	1.42	-14.95	0.00	-2719.17	-4482.96	37.275	7110
2030	1.50	-15.40	0.00	-2720.10	-4483.57	37.281	7110
2035	1.42	-14.88	0.00	-2721.00	-4485.62	37.285	7110
2040	1.55	-15.14	0.00	-2719.94	-4484.65	37.290	7110
2045	1.33	-15.02	0.00	-2721.04	-4486.98	37.295	7110
2050	1.31	-14.76	0.00	-2721.06	-4488.94	37.301	7110
2055	1.25	-15.00	0.00	-2720.05	-4492.01	37.305	7110
2060	1.86	-15.14	0.00	-2720.18	-4493.82	37.310	7110
2065	1.54	-14.97	0.00	-2721.27	-4494.54	37.315	7110
2070	1.14	-14.87	0.00	-2720.70	-4492.54	37.322	7110
2075	1.35	-15.17	0.00	-2720.64	-4491.14	37.325	7110
2080	1.78	-14.86	0.00	-2720.64	-4491.55	37.330	7110
2085	1.76	-14.74	0.00	-2719.68	-4489.48	37.335	7110
2090	1.54	-15.13	0.00	-2718.68	-4489.85	37.342	7110
2095	1.41	-15.28	0.00	-2718.97	-4490.04	37.345	7110
2100	1.66	-14.96	0.00	-2720.20	-4492.85	37.351	7110
2105	1.60	-15.10	0.00	-2719.77	-4493.29	37.355	7110
2110	1.47	-15.04	0.00	-2720.03	-4490.34	37.362	7110
2115	1.78	-15.09	0.00	-2719.76	-4488.42	37.365	7110
2120	1.25	-15.16	0.00	-2720.96	-4488.90	37.371	7110
2125	1.58	-14.91	0.00	-2721.49	-4490.11	37.376	7110
2130	2.50	-14.78	0.00	-2720.09	-4487.18	37.383	7110
2135	1.58	-14.95	0.00	-2721.01	-4487.51	37.385	7110
2140	1.29	-14.77	0.00	-2719.73	-4485.25	37.392	7110
2145	1.85	-15.05	0.00	-2719.90	-4485.17	37.395	7110
2150	1.52	-14.91	0.00	-2719.19	-4484.36	37.401	7110
2155	1.28	-15.05	0.00	-2718.54	-4483.40	37.406	7110
2160	1.95	-15.12	0.00	-2718.61	-4483.93	37.410	7110
2165	1.52	-15.22	0.00	-2718.77	-4484.13	37.416	7110
2170	1.74	-14.91	0.00	-2718.97	-4485.01	37.421	7110
2175	1.29	-15.07	0.00	-2719.20	-4491.69	37.425	7110
2180	1.38	-15.14	0.00	-2719.72	-4491.38	37.430	7110
2185	1.47	-15.17	0.00	-2720.27	-4495.04	37.435	7110
2190	1.76	-14.96	0.00	-2720.98	-4495.47	37.440	7110
2195	1.52	-15.09	0.00	-2720.70	-4495.30	37.446	7110
2200	1.52	-14.92	0.00	-2721.03	-4497.61	37.450	7110
2205	1.51	-15.00	0.00	-2721.04	-4493.46	37.455	7110
2210	1.82	-14.78	0.00	-2721.07	-4491.85	37.460	7110
2215	1.84	-15.20	0.00	-2719.88	-4496.25	37.467	7110
2220	1.66	-14.96	0.00	-2720.28	-4494.44	37.470	7110
2225	1.39	-15.07	0.00	-2719.60	-4491.28	37.475	7110
2230	1.35	-14.81	0.00	-2720.08	-4491.82	37.480	7110
2235	0.92	-15.41	0.00	-2719.97	-4491.01	37.487	7110
2240	1.63	-14.96	0.00	-2720.15	-4491.99	37.490	7110
2245	2.01	-14.95	0.00	-2720.09	-4494.34	37.496	7110
2250	1.70	-14.86	0.00	-2719.68	-4495.38	37.500	7110
2255	1.17	-14.93	0.00	-2719.20	-4486.99	37.507	7110
2260	1.66	-15.05	0.00	-2719.07	-4489.46	37.510	7110
2265	1.68	-14.95	0.00	-2719.05	-4487.03	37.516	7110
2270	1.52	-14.97	0.00	-2718.82	-4487.35	37.520	7110
2275	2.14	-14.62	0.00	-2719.47	-4483.53	37.527	7110
2280	1.49	-15.01	0.00	-2719.13	-4483.50	37.530	7110
2285	1.38	-15.09	0.00	-2719.45	-4483.85	37.536	7110
2290	1.37	-15.10	0.00	-2719.52	-4483.39	37.540	7110
2295	1.84	-14.88	0.00	-2720.39	-4483.03	37.546	7110
2300	1.42	-14.58	0.00	-2719.61	-4482.55	37.550	7110
2305	1.49	-15.19	0.00	-2718.75	-4481.00	37.556	7110
2310	1.51	-14.96	0.00	-2718.61	-4480.12	37.560	7110
2315	1.11	-14.94	0.00	-2719.16	-4481.78	37.566	7110
2320	1.78	-15.13	0.00	-2718.62	-4481.63	37.571	7110
2325	1.65	-15.14	0.00	-2720.06	-4483.88	37.578	7110
2330	1.74	-14.89	0.00	-2720.31	-4482.30	37.581	7110
2335	1.55	-15.03	0.00	-2720.09	-4481.20	37.586	7110
2340	1.37	-15.06	0.00	-2720.28	-4482.40	37.590	7110
2345	1.83	-14.73	0.00	-2719.58	-4484.81	37.595	7110
2350	1.66	-15.07	0.00	-2719.05	-4482.52	37.601	7110
2355	1.83	-14.94	0.00	-2719.29	-4483.39	37.606	7110
2360	1.72	-14.94	0.00	-2719.45	-4482.45	37.611	7110
2365	1.40	-15.31	0.00	-2719.71	-4483.59	37.615	7110
2370	1.79	-15.07	0.00	-2720.37	-4484.85	37.620	7110
2375	1.42	-14.72	0.00	-2720.32	-4484.77	37.625	7110
2380	1.16	-15.02	0.00	-2719.19	-4484.08	37.632	7110
2385	1.56	-15.04	0.00	-2719.18	-4484.63	37.635	7110
2390	1.73	-14.84	0.00	-2719.36	-4483.69	37.641	7110
2395	1.81	-14.78	0.00	-2718.52	-4483.33	37.645	7110
2400	1.41	-15.36	0.00	-2718.50	-4483.96	37.651	7110
2405	1.87	-15.02	0.00	-2719.60	-4484.35	37.655	7110
2410	1.49	-14.90	0.00	-2719.16	-4483.51	37.661	7110
2415	1.36	-15.09	0.00	-2719.12	-4485.12	37.665	7110
2420	1.51	-15.11	0.00	-2720.04	-4489.96	37.671	7110
2425	1.49	-14.82	0.00	-2720.38	-4489.28	37.675	7110
2430	1.48	-14.82	0.00	-2719.76	-4488.81	37.683	7110
2435	1.59	-15.03	0.00	-2718.79	-4486.95	37.685	7110
2440	1.46	-14.75	0.00	-2719.07	-4490.03	37.691	7110
2445	1.71	-15.18	0.00	-2718.86	-4490.84	37.695	7110
2450	1.65	-14.75	0.00	-2719.15	-4494.52	37.701	7110
2455	1.66	-15.15	0.00	-2719.01	-4490.93	37.705	7110
2460	1.55	-15.09	0.00	-2719.44	-4491.23	37.711	7110
2465	1.45	-14.70	0.00	-2719.60	-4492.00	37.716	7110
2470	1.61	-15.18	0.00	-2718.51	-4490.28	37.721	7110
2475	1.68	-14.94	0.00	-2718.39	-4492.40	37.725	7110
2480	1.47	-15.10	0.00	-2718.79	-4494.76	37.731	7110
2485	1.50	-14.91	0.00	-2719.90	-4493.28	37.736	7110
2490	1.50	-15.06	0.00	-2719.61	-4493.50	37.740	7110
2495	1.46	-15.14	0.00	-2719.59	-4494.49	37.745	7110
2500	1.19	-15.05	0.00	-2719.76	-4493.66	37.750	7110
2505	1.71	-15.15	0.00	-2719.93	-4495.36	37.756	7110
2510	1.89	-14.92	0.00	-2720.19	-4494.53	37.760	7110
2515	1.52	-15.12	0.00	-2719.76	-4494.72	37.766	7110
2520	1.60	-15.15	0.00	-2720.12	-4496.13	37.770	7110
2525	1.66	-14.74	0.00	-2720.73	-4495.88	37.777	7110
2530	1.44	-15.11	0.00	-2719.87	-4492.70	37.780	7110
2535	1.43	-14.87	0.00	-2720.28	-4497.46	37.785	7110
2540	1.74	-14.89	0.00	-2719.69	-4488.72	37.790	7110
2545	1.78	-14.82	0.00	-2719.89	-4483.80	37.796	7110
2550	1.51	-15.16	0.00	-2719.27	-4483.58	37.800	7110
2555	1.19	-15.14	0.00	-2720.29	-4487.39	37.806	7110
2560	1.90	-15.32	0.00	-2720.63	-4490.76	37.810	7110
2565	1.46	-14.96	0.00	-2721.19	-4485.88	37.817	7110
2570	1.64	-14.98	0.00	-2720.52	-4485.12	37.820	7110
2575	1.42	-14.44	0.00	-2720.72	-4484.80	37.828	7110
2580	1.92	-14.91	0.00	-2719.71	-4485.00	37.830	7110
2585	1.86	-14.86	0.00	-2719.13	-4483.49	37.836	7110
2590	1.46	-15.14	0.00	-2718.82	-4482.90	37.840	7110
2595	1.32	-14.95	0.00	-2720.07	-4485.97	37.846	7110
2600	1.46	-14.97	0.00	-2720.06	-4484.77	37.850	7110
2605	1.62	-15.00	0.00	-2719.69	-4484.62	37.856	7110
2610	1.69	-15.16	0.00	-2718.98	-4484.25	37.860	7110
2615	1.45	-15.10	0.00	-2719.84	-4484.87	37.866	7110
2620	1.71	-14.92	0.00	-2720.61	-4485.86	37.871	7110
2625	1.35	-15.08	0.00	-2720.43	-4483.19	37.875	7110
2630	1.46	-15.05	0.00	-2720.27	-4481.88	37.881	7110
2635	1.56	-14.78	0.00	-2720.20	-4482.69	37.886	7110
2640	1.98	-14.99	0.00	-2720.24	-4485.73	37.890	7110
2645	1.39	-15.13	0.00	-2720.65	-4488.62	37.896	7110
2650	1.55	-14.90	0.00	-2720.12	-4487.85	37.901	7110
2655	1.61	-15.13	0.00	-2720.20	-4488.94	37.905	7110
2660	1.70	-14.87	0.00	-2720.05	-4484.31	37.911	7110
2665	1.58	-14.89	0.00	-2720.04	-4485.50	37.915	7110
2670	1.68	-15.10	0.00	-2719.22	-4487.65	37.920	7110
2675	1.64	-15.02	0.00	-2719.24	-4485.08	37.925	7110
2680	1.56	-14.93	0.00	-2720.11	-4484.41	37.932	7110
2685	1.56	-15.16	0.00	-2720.01	-4483.40	37.935	7110
2690	1.79	-14.79	0.00	-2720.57	-4484.52	37.940	7110
2695	1.73	-15.00	0.00	-2719.75	-4483.72	37.945	7110
2700	1.21	-14.93	0.00	-2719.65	-4482.97	37.951	7110
2705	1.62	-15.09	0.00	-2719.97	-4483.48	37.955	7110
2710	1.27	-15.07	0.00	-2718.66	-4496.58	37.962	7110
2715	1.63	-15.03	0.00	-2719.45	-4494.94	37.965	7110
2720	1.40	-15.15	0.00	-2719.57	-4490.91	37.971	7110
2725	1.54	-15.03	0.00	-2719.25	-4490.42	37.975	7110
2730	1.54	-14.99	0.00	-2720.14	-4491.27	37.982	7110
2735	1.48	-14.90	0.00	-2719.61	-4492.87	37.985	7110
2740	1.50	-14.90	0.00	-2719.63	-4490.43	37.991	7110
2745	1.31	-14.96	0.00	-2719.61	-4491.42	37.995	7110
2750	1.46	-15.12	0.00	-2718.89	-4490.87	38.001	7110
2755	1.85	-15.08	0.00	-2719.11	-4489.94	38.005	7110
2760	1.55	-15.14	0.00	-2719.48	-4494.45	38.011	7110
2765	1.77	-14.90	0.00	-2719.97	-4496.33	38.015	7110
2770	2.13	-14.62	0.00	-2720.09	-4492.67	38.023	7110
2775	1.39	-14.98	0.00	-2719.87	-4494.51	38.025	7110
2780	1.39	-14.92	0.00	-2719.56	-4485.96	38.031	7110
2785	1.46	-15.00	0.00	-2719.62	-4485.58	38.035	7110
2790	1.61	-15.18	0.00	-2720.51	-4485.81	38.043	7110
2795	1.83	-15.00	0.00	-2720.14	-4487.55	38.045	7110
2800	1.55	-14.74	0.00	-2719.70	-4486.99	38.051	7110
2805	1.73	-15.11	0.00	-2719.71	-4487.88	38.055	7110
2810	1.77	-14.98	0.00	-2720.32	-4485.58	38.060	7110
2815	1.32	-15.00	0.00	-2720.00	-4485.44	38.066	7110
2820	1.38	-14.83	0.00	-2720.00	-4485.29	38.070	7110
2825	1.94	-15.24	0.00	-2719.87	-4484.53	38.075	7110
2830	1.59	-15.15	0.00	-2720.33	-4485.11	38.080	7110
2835	1.60	-15.05	0.00	-2720.23	-4484.97	38.086	7110
2840	1.53	-15.07	0.00	-2720.08	-4487.23	38.090	7110
2845	1.65	-14.77	0.00	-2720.33	-4491.12	38.097	7110
2850	1.42	-15.13	0.00	-2720.09	-4489.12	38.100	7110
2855	1.56	-14.86	0.00	-2720.71	-4490.27	38.105	7110
2860	1.63	-14.82	0.00	-2720.52	-4487.37	38.110	7110
2865	1.21	-14.84	0.00	-2720.27	-4484.26	38.117	7110
2870	1.34	-15.02	0.00	-2719.66	-4483.81	38.120	7110
2875	1.63	-15.04	0.00	-2719.77	-4485.43	38.127	7110
2880	1.87	-15.04	0.00	-2720.27	-4485.16	38.130	7110
2885	1.33	-14.98	0.00	-2720.79	-4484.99	38.136	7110
2890	1.98	-14.98	0.00	-2720.17	-4485.40	38.140	7110
2895	1.33	-15.02	0.00	-2719.70	-4485.33	38.148	7110
2900	1.67	-14.99	0.00	-2719.42	-4483.39	38.150	7110
2905	1.71	-14.97	0.00	-2720.04	-4484.79	38.156	7110
2910	1.76	-14.72	0.00	-2719.44	-4483.80	38.160	7110
2915	1.53	-14.59	0.00	-2718.33	-4483.51	38.167	7110
2920	1.29	-15.24	0.00	-2717.78	-4482.60	38.170	7110
2925	1.22	-14.91	0.00	-2719.07	-4489.44	38.176	7110
2930	1.45	-15.07	0.00	-2718.02	-4487.36	38.181	7110
2935	1.73	-15.06	0.00	-2718.60	-4488.82	38.185	7110
2940	1.40	-15.02	0.00	-2719.15	-4488.69	38.190	7110
2945	1.62	-15.17	0.00	-2719.34	-4488.31	38.196	7110
2950	1.52	-14.84	0.00	-2720.11	-4489.70	38.200	7110
2955	1.34	-15.03	0.00	-2718.77	-4489.97	38.206	7110
2960	1.63	-14.86	0.00	-2718.92	-4488.71	38.210	7110
2965	1.40	-15.18	0.00	-2718.95	-4488.19	38.215	7110
2970	1.20	-15.08	0.00	-2719.72	-4489.26	38.220	7110
2975	1.71	-15.08	0.00	-2720.07	-4491.03	38.225	7110
2980	1.41	-15.04	0.00	-2720.30	-4490.76	38.231	7110
2985	1.58	-15.00	0.00	-2719.98	-4490.75	38.235	7110
2990	1.73	-14.97	0.00	-2720.44	-4490.94	38.240	7110
2995	1.81	-14.84	0.00	-2719.90	-4490.26	38.245	7110
3000	1.85	-14.78	0.00	-2719.53	-4496.36	38.252	7110
3005	1.54	-15.02	0.00	-2719.38	-4494.30	38.255	7110
3010	1.89	-14.84	0.00	-2719.66	-4493.93	38.260	7110
3015	1.66	-14.76	0.00	-2718.66	-4492.91	38.265	7110
3020	1.66	-14.73	0.00	-2717.81	-4490.94	38.271	7110
3025	1.31	-15.29	0.00	-2717.57	-4488.94	38.275	7110
3030	1.92	-14.59	0.00	-2718.64	-4493.23	38.282	7110
3035	1.32	-14.99	0.00	-2718.52	-4491.39	38.285	7110
3040	1.37	-14.88	0.00	-2718.79	-4490.33	38.292	7110
3045	1.71	-15.17	0.00	-2718.72	-4490.06	38.295	7110
3050	1.55	-15.01	0.00	-2720.15	-4490.06	38.301	7110
3055	1.60	-14.88	0.00	-2720.17	-4492.55	38.305	7110
3060	1.96	-14.78	0.00	-2719.24	-4492.16	38.312	7110
3065	1.64	-15.11	0.00	-2718.68	-4494.81	38.315	7110
3070	1.49	-15.05	0.00	-2720.34	-4497.05	38.321	7110
3075	1.62	-14.99	0.00	-2720.29	-4495.28	38.325	7110
3080	1.26	-15.01	0.00	-2719.92	-4494.31	38.331	7110
3085	1.64	-14.82	0.00	-2719.23	-4493.20	38.336	7110
3090	1.68	-15.03	0.00	-2718.61	-4493.43	38.341	7110
3095	1.83	-14.91	0.00	-2718.60	-4492.51	38.346	7110
3100	1.47	-15.16	0.00	-2718.94	-4492.99	38.350	7110
3105	1.63	-15.21	0.00	-2719.74	-4494.47	38.355	7110
3110	1.56	-14.94	0.00	-2720.70	-4497.19	38.360	7110
3115	1.39	-14.75	0.00	-2719.83	-4496.01	38.366	7110
3120	1.61	-14.81	0.00	-2719.32	-4494.40	38.370	7110
3125	1.60	-14.91	0.00	-2718.10	-4491.66	38.375	7110
3130	1.64	-15.06	0.00	-2718.18	-4492.52	38.380	7110
3135	1.42	-14.80	0.00	-2718.40	-4491.24	38.386	7110
3140	1.69	-14.93	0.00	-2718.20	-4490.46	38.390	7110
3145	1.49	-15.02	0.00	-2718.22	-4485.53	38.397	7110
3150	1.90	-15.21	0.00	-2718.28	-4488.43	38.400	7110
3155	1.36	-15.22	0.00	-2719.40	-4489.89	38.405	7110
3160	1.57	-14.87	0.00	-2719.89	-4490.13	38.410	7110
3165	1.57	-14.93	0.00	-2718.57	-4486.68	38.416	7110
3170	1.51	-15.06	0.00	-2718.72	-4488.95	38.420	7110
3175	1.37	-14.98	0.00	-2717.85	-4486.77	38.426	7110
3180	1.68	-15.01	0.00	-2717.47	-4485.17	38.430	7110
3185	1.46	-14.93	0.00	-2718.29	-4485.74	38.437	7110
3190	1.45	-14.95	0.00	-2717.78	-4484.59	38.440	7110
3195	1.83	-15.08	0.00	-2718.21	-4484.15	38.447	7110
3200	1.57	-15.02	0.00	-2718.06	-4482.01	38.450	7110
3205	1.51	-15.05	0.00	-2718.96	-4483.71	38.456	7110
3210	1.45	-15.01	0.00	-2718.28	-4483.21	38.460	7110
3215	1.46	-14.92	0.00	-2718.88	-4484.56	38.466	7110
3220	1.85	-15.11	0.00	-2718.75	-4484.55	38.470	7110
3225	1.31	-14.52	0.00	-2719.29	-4485.79	38.476	7110
3230	1.58	-15.23	0.00	-2718.06	-4484.29	38.480	7110
3235	1.69	-14.96	0.00	-2719.03	-4491.33	38.486	7110
3240	1.55	-15.18	0.00	-2718.28	-4492.15	38.491	7110
3245	1.85	-14.84	0.00	-2719.02	-4492.80	38.496	7110
3250	1.28	-14.84	0.00	-2718.52	-4490.66	38.503	7110
3255	1.41	-15.00	0.00	-2718.66	-4485.16	38.506	7110
3260	1.60	-15.15	0.00	-2719.10	-4481.99	38.510	7110
3265	1.66	-15.10	0.00	-2719.61	-4483.10	38.516	7110
3270	1.57	-14.81	0.00	-2719.31	-4483.51	38.520	7110
3275	1.78	-14.81	0.00	-2718.38	-4481.81	38.525	7110
3280	1.66	-14.99	0.00	-2717.18	-4481.48	38.531	7110
3285	1.61	-15.17	0.00	-2717.48	-4481.81	38.535	7110
3290	1.49	-14.99	0.00	-2718.61	-4482.56	38.540	7110
3295	1.71	-14.96	0.00	-2719.00	-4481.47	38.545	7110
3300	1.89	-14.83	0.00	-2718.77	-4483.03	38.552	7110
3305	1.58	-14.64	0.00	-2717.95	-4487.01	38.555	7110
3310	1.52	-15.13	0.00	-2717.96	-4488.15	38.562	7110
3315	1.71	-15.03	0.00	-2718.27	-4489.17	38.565	7110
3320	1.44	-14.93	0.00	-2718.93	-4490.16	38.570	7110
3325	1.48	-15.02	0.00	-2719.03	-4490.60	38.575	7110
3330	1.48	-15.14	0.00	-2718.00	-4488.64	38.582	7110
3335	1.50	-15.17	0.00	-2718.44	-4489.41	38.585	7110
3340	1.23	-14.75	0.00	-2718.59	-4489.83	38.591	7110
3345	1.91	-14.98	0.00	-2718.16	-4489.66	38.595	7110
3350	1.20	-15.10	0.00	-2718.04	-4488.88	38.602	7110
3355	1.50	-15.11	0.00	-2717.69	-4488.88	38.605	7110
3360	1.73	-15.26	0.00	-2718.65	-4489.07	38.613	7110
3365	1.46	-15.12	0.00	-2718.56	-4489.35	38.615	7110
3370	1.78	-14.91	0.00	-2719.29	-4489.78	38.621	7110
3375	1.59	-15.00	0.00	-2719.10	-4488.58	38.625	7110
3380	1.50	-15.20	0.00	-2719.08	-4488.98	38.631	7110
3385	1.74	-14.73	0.00	-2719.46	-4489.74	38.635	7110
3390	1.40	-15.20	0.00	-2718.99	-4490.01	38.641	7110
3395	1.62	-14.96	0.00	-2718.74	-4491.80	38.645	7110
3400	1.48	-15.13	0.00	-2718.94	-4490.23	38.651	7110
3405	1.32	-14.90	0.00	-2719.08	-4489.49	38.656	7110
3410	1.88	-14.76	0.00	-2718.20	-4488.69	38.661	7110
3415	1.56	-15.23	0.00	-2718.27	-4489.26	38.665	7110
3420	1.51	-15.03	0.00	-2717.88	-4489.15	38.671	7110
3425	1.62	-14.90	0.00	-2718.25	-4489.70	38.676	7110
3430	1.74	-15.17	0.00	-2718.56	-4490.08	38.680	7110
3435	1.69	-14.95	0.00	-2719.46	-4489.42	38.685	7110
3440	1.33	-15.07	0.00	-2718.43	-4488.53	38.690	7110
3445	1.44	-15.06	0.00	-2719.42	-4483.09	38.696	7110
3450	1.46	-15.05	0.00	-2719.74	-4482.38	38.700	7110
3455	1.42	-15.25	0.00	-2719.48	-4482.62	38.705	7110
3460	1.65	-14.80	0.00	-2720.04	-4484.41	38.710	7110
3465	1.74	-15.18	0.00	-2718.83	-4483.88	38.717	7110
3470	1.51	-14.78	0.00	-2719.40	-4484.36	38.720	7110
3475	1.94	-14.87	0.00	-2719.20	-4484.25	38.727	7110
3480	1.84	-14.91	0.00	-2718.92	-4484.38	38.730	7110
3485	1.69	-14.84	0.00	-2718.78	-4486.32	38.736	7110
3490	1.59	-14.86	0.00	-2718.53	-4485.12	38.740	7110
3495	1.59	-15.14	0.00	-2718.48	-4487.91	38.746	7110
3500	1.82	-14.79	0.00	-2718.26	-4488.01	38.750	7110
3505	1.72	-15.11	0.00	-2716.18	-4485.92	38.758	7110
3510	1.51	-15.03	0.00	-2716.58	-4485.79	38.760	7110
3515	1.45	-15.02	0.00	-2717.25	-4488.24	38.766	7110
3520	1.62	-14.95	0.00	-2717.72	-4486.84	38.770	7110
3525	1.83	-15.22	0.00	-2718.12	-4488.41	38.776	7110
3530	1.64	-14.93	0.00	-2718.93	-4488.53	38.780	7110
3535	1.54	-14.90	0.00	-2719.16	-4487.97	38.786	7110
3540	1.46	-14.81	0.00	-2718.44	-4486.89	38.790	7110
3545	1.73	-15.22	0.00	-2718.22	-4484.92	38.796	7110
3550	1.61	-14.79	0.00	-2718.35	-4487.09	38.801	7110
3555	1.38	-14.92	0.00	-2718.02	-4485.89	38.806	7110
3560	1.58	-15.05	0.00	-2717.77	-4483.13	38.811	7110
3565	1.73	-15.03	0.00	-2717.33	-4482.50	38.816	7110
3570	1.65	-15.04	0.00	-2717.85	-4482.23	38.820	7110
3575	1.77	-15.11	0.00	-2718.12	-4482.45	38.826	7110
3580	1.74	-15.01	0.00	-2717.89	-4485.78	38.831	7110
3585	1.34	-14.98	0.00	-2717.54	-4487.63	38.835	7110
3590	1.40	-15.26	0.00	-2717.25	-4485.55	38.841	7110
3595	1.86	-15.17	0.00	-2718.12	-4488.55	38.845	7110
3600	1.53	-14.96	0.00	-2719.00	-4486.16	38.850	7110
3605	1.77	-14.94	0.00	-2718.74	-4485.40	38.855	7110
3610	1.91	-15.05	0.00	-2717.87	-4488.44	38.862	7110
3615	1.53	-15.09	0.00	-2718.43	-4483.26	38.865	7110
3620	1.55	-15.12	0.00	-2718.92	-4485.11	38.870	7110
3625	1.19	-14.89	0.00	-2719.49	-4487.85	38.875	7110
3630	1.51	-14.78	0.00	-2719.21	-4489.10	38.881	7110
3635	1.65	-15.03	0.00	-2718.71	-4489.73	38.885	7110
3640	1.54	-15.03	0.00	-2718.74	-4486.83	38.890	7110
3645	1.75	-14.81	0.00	-2717.91	-4487.98	38.895	7110
3650	1.70	-14.89	0.00	-2718.44	-4486.63	38.902	7110
3655	1.68	-14.80	0.00	-2718.41	-4486.05	38.905	7110
3660	1.28	-15.16	0.00	-2717.05	-4481.75	38.912	7110
3665	1.45	-15.00	0.00	-2716.75	-4481.95	38.915	7110
3670	1.50	-15.16	0.00	-2716.99	-4484.22	38.921	7110
3675	1.37	-15.04	0.00	-2718.09	-4485.96	38.925	7110
3680	1.70	-15.23	0.00	-2718.63	-4491.03	38.932	7110
3685	1.40	-14.74	0.00	-2718.49	-4487.19	38.935	7110
3690	1.48	-14.90	0.00	-2717.93	-4485.12	38.941	7110
3695	1.48	-15.16	0.00	-2717.61	-4487.13	38.945	7110
3700	1.39	-14.99	0.00	-2718.84	-4487.39	38.951	7110
3705	1.24	-15.13	0.00	-2719.34	-4485.81	38.955	7110
3710	1.92	-14.90	0.00	-2720.04	-4490.33	38.961	7110
3715	1.70	-14.80	0.00	-2719.76	-4491.29	38.966	7110
3720	1.90	-14.85	0.00	-2718.89	-4488.93	38.971	7110
3725	1.42	-15.23	0.00	-2718.74	-4487.63	38.975	7110
3730	1.49	-14.83	0.00	-2718.44	-4488.93	38.981	7110
3735	1.62	-15.16	0.00	-2718.04	-4486.13	38.986	7110
3740	1.53	-14.97	0.00	-2718.64	-4486.74	38.990	7110
3745	1.48	-15.12	0.00	-2718.77	-4487.52	38.996	7110
3750	1.70	-14.73	0.00	-2718.26	-4482.05	39.000	7110
3755	1.23	-14.92	0.00	-2717.33	-4480.79	39.005	7110
3760	1.57	-15.27	0.00	-2717.83	-4482.19	39.010	7110
3765	1.48	-15.08	0.00	-2718.77	-4483.77	39.016	7110
3770	1.61	-14.86	0.00	-2718.84	-4483.40	39.020	7110
3775	1.57	-15.10	0.00	-2719.17	-4490.98	39.025	7110
3780	1.54	-14.94	0.00	-2719.18	-4493.62	39.030	7110
3785	1.58	-14.80	0.00	-2719.01	-4489.78	39.035	7110
3790	1.66	-15.16	0.00	-2718.03	-4489.13	39.040	7110
3795	1.77	-14.77	0.00	-2718.90	-4488.06	39.046	7110
3800	0.98	-14.97	0.00	-2718.46	-4487.77	39.050	7110
3805	1.44	-14.99	0.00	-2718.40	-4487.57	39.056	7110
3810	1.84	-15.04	0.00	-2718.40	-4488.33	39.060	7110
3815	0.95	-14.65	0.00	-2719.17	-4489.11	39.067	7110
3820	1.53	-14.61	0.00	-2718.76	-4489.22	39.070	7110
3825	1.94	-14.90	0.00	-2717.05	-4486.72	39.078	7110
3830	1.52	-14.99	0.00	-2716.52	-4485.87	39.080	7110
3835	1.69	-15.28	0.00	-2717.27	-4485.61	39.086	7110
3840	1.56	-15.10	0.00	-2718.18	-4487.04	39.090	7110
3845	1.76	-15.17	0.00	-2718.82	-4488.82	39.096	7110
3850	1.53	-14.82	0.00	-2719.07	-4488.98	39.100	7110
3855	1.62	-15.09	0.00	-2717.83	-4487.71	39.106	7110
3860	1.71	-14.92	0.00	-2717.90	-4488.11	39.111	7110
3865	1.53	-14.95	0.00	-2717.68	-4487.87	39.116	7110
3870	1.96	-15.06	0.00	-2718.27	-4487.77	39.120	7110
3875	1.42	-15.12	0.00	-2718.16	-4486.99	39.128	7110
3880	1.68	-15.00	0.00	-2717.93	-4488.08	39.130	7110
3885	1.70	-15.10	0.00	-2718.09	-4486.95	39.136	7110
3890	1.53	-15.08	0.00	-2718.50	-4488.16	39.140	7110
3895	1.59	-15.05	0.00	-2718.68	-4488.75	39.145	7110
3900	1.69	-15.12	0.00	-2719.16	-4489.59	39.150	7110
3905	1.80	-14.94	0.00	-2720.08	-4491.05	39.155	7110
3910	1.47	-14.63	0.00	-2718.48	-4488.92	39.161	7110
3915	1.40	-14.97	0.00	-2717.37	-4487.85	39.165	7110
3920	1.40	-15.24	0.00	-2717.81	-4488.29	39.170	7110
3925	1.41	-15.06	0.00	-2718.89	-4489.33	39.175	7110
3930	1.54	-15.10	0.00	-2718.08	-4488.74	39.182	7110
3935	1.41	-14.98	0.00	-2718.01	-4487.64	39.185	7110
3940	1.88	-15.17	0.00	-2718.54	-4489.14	39.190	7110
3945	1.44	-15.07	0.00	-2719.07	-4489.57	39.195	7110
3950	1.41	-14.86	0.00	-2719.66	-4489.84	39.202	7110
3955	1.26	-14.79	0.00	-2719.49	-4488.88	39.205	7110
3960	1.41	-15.00	0.00	-2718.55	-4488.55	39.212	7110
3965	1.57	-14.99	0.00	-2718.67	-4488.47	39.215	7110
3970	1.82	-14.91	0.00	-2718.53	-4488.70	39.221	7110
3975	1.55	-15.19	0.00	-2718.17	-4488.88	39.225	7110
3980	1.34	-14.82	0.00	-2718.79	-4489.06	39.232	7110
3985	1.37	-15.08	0.00	-2718.50	-4488.93	39.235	7110
3990	1.50	-14.92	0.00	-2719.34	-4490.57	39.241	7110
3995	1.55	-14.95	0.00	-2718.59	-4488.71	39.245	7110
4000	1.33	-15.08	0.00	-2719.11	-4487.85	39.253	7110
4005	1.37	-14.92	0.00	-2718.84	-4487.34	39.255	7110
4010	1.63	-15.06	0.00	-2718.52	-4487.05	39.262	7110
4015	1.54	-14.74	0.00	-2718.00	-4486.19	39.265	7110
4020	2.07	-14.89	0.00	-2717.55	-4486.37	39.271	7110
4025	1.57	-14.95	0.00	-2717.28	-4487.45	39.275	7110
4030	1.43	-15.13	0.00	-2716.96	-4487.95	39.281	7110
4035	1.59	-15.08	0.00	-2716.97	-4488.52	39.286	7110
4040	1.48	-15.02	0.00	-2717.86	-4488.01	39.291	7110
4045	1.48	-14.98	0.00	-2717.71	-4488.53	39.295	7110
4050	1.65	-14.95	0.00	-2717.44	-4487.80	39.300	7110
4055	1.80	-14.94	0.00	-2717.92	-4487.79	39.305	7110
4060	1.68	-15.01	0.00	-2717.53	-4487.64	39.310	7110
4065	1.49	-14.98	0.00	-2716.93	-4488.76	39.315	7110
4070	1.86	-15.09	0.00	-2716.82	-4486.31	39.320	7110
4075	1.32	-15.01	0.00	-2717.29	-4483.78	39.326	7110
4080	1.34	-14.76	0.00	-2717.33	-4483.23	39.330	7110
4085	1.63	-15.03	0.00	-2716.87	-4482.11	39.335	7110
4090	1.61	-15.13	0.00	-2717.02	-4482.42	39.340	7110
4095	1.21	-15.11	0.00	-2717.18	-4482.08	39.347	7110
4100	1.75	-15.17	0.00	-2717.96	-4482.82	39.350	7110
4105	1.82	-14.98	0.00	-2719.26	-4483.69	39.355	7110
4110	1.42	-14.86	0.00	-2719.08	-4483.21	39.360	7110
4115	1.66	-15.37	0.00	-2717.65	-4482.58	39.367	7110
4120	1.25	-14.86	0.00	-2717.80	-4483.05	39.370	7110
4125	1.34	-15.08	0.00	-2717.81	-4481.71	39.377	7110
4130	1.48	-15.14	0.00	-2717.84	-4483.05	39.380	7110
4135	1.58	-14.68	0.00	-2717.92	-4483.41	39.388	7110
4140	1.69	-14.99	0.00	-2718.46	-4482.62	39.390	7110
4145	1.31	-14.95	0.00	-2717.56	-4482.47	39.396	7110
4150	1.53	-15.09	0.00	-2717.84	-4482.55	39.400	7110
4155	1.76	-14.86	0.00	-2717.95	-4486.39	39.406	7110
4160	1.60	-15.08	0.00	-2718.33	-4487.34	39.410	7110
4165	1.55	-15.10	0.00	-2718.13	-4486.31	39.416	7110
4170	1.63	-14.90	0.00	-2718.46	-4487.54	39.420	7110
4175	1.39	-14.96	0.00	-2717.84	-4485.52	39.426	7110
4180	1.78	-15.16	0.00	-2718.49	-4484.08	39.431	7110
4185	1.76	-14.96	0.00	-2718.61	-4487.88	39.436	7110
4190	1.48	-14.85	0.00	-2718.58	-4485.80	39.441	7110
4195	1.57	-14.85	0.00	-2717.98	-4482.94	39.446	7110
4200	1.54	-15.29	0.00	-2718.20	-4483.03	39.450	7110
4205	1.60	-15.06	0.00	-2719.24	-4484.58	39.456	7110
4210	1.55	-15.04	0.00	-2719.08	-4483.61	39.461	7110
4215	1.55	-15.06	0.00	-2719.95	-4484.62	39.465	7110
4220	1.56	-14.99	0.00	-2719.57	-4483.73	39.470	7110
4225	1.42	-14.77	0.00	-2719.36	-4483.69	39.475	7110
4230	1.58	-15.03	0.00	-2718.47	-4482.32	39.481	7110
4235	1.62	-15.09	0.00	-2718.06	-4483.12	39.485	7110
4240	1.53	-14.89	0.00	-2719.10	-4483.52	39.490	7110
4245	1.85	-14.89	0.00	-2718.93	-4482.03	39.495	7110
4250	1.66	-15.11	0.00	-2717.90	-4481.34	39.501	7110
4255	1.67	-15.06	0.00	-2718.04	-4481.76	39.505	7110
4260	1.25	-14.80	0.00	-2717.85	-4487.19	39.512	7110
4265	1.65	-14.90	0.00	-2717.94	-4486.45	39.515	7110
4270	1.54	-14.88	0.00	-2718.27	-4486.42	39.522	7110
4275	1.26	-15.00	0.00	-2718.22	-4484.79	39.525	7110
4280	1.35	-15.04	0.00	-2718.40	-4488.32	39.531	7110
4285	1.66	-15.15	0.00	-2718.57	-4482.81	39.535	7110
4290	1.73	-14.77	0.00	-2718.29	-4482.48	39.542	7110
4295	1.62	-15.19	0.00	-2718.45	-4482.72	39.545	7110
4300	1.27	-14.94	0.00	-2718.64	-4486.60	39.551	7110
4305	1.43	-14.92	0.00	-2718.43	-4485.81	39.555	7110
4310	1.43	-15.35	0.00	-2718.00	-4484.63	39.561	7110
4315	1.64	-15.06	0.00	-2718.83	-4484.01	39.565	7110
4320	1.77	-15.00	0.00	-2719.01	-4482.52	39.571	7110
4325	1.72	-14.94	0.00	-2719.14	-4482.26	39.575	7110
4330	1.15	-15.02	0.00	-2717.61	-4481.02	39.582	7110
4335	1.45	-15.22	0.00	-2717.40	-4481.32	39.585	7110
4340	1.43	-15.04	0.00	-2718.38	-4483.69	39.591	7110
4345	1.69	-14.71	0.00	-2717.89	-4486.69	39.596	7110
4350	1.69	-15.00	0.00	-2717.21	-4486.97	39.601	7110
4355	1.65	-15.10	0.00	-2717.80	-4486.45	39.605	7110
4360	1.46	-15.45	0.00	-2718.87	-4487.15	39.610	7110
4365	1.18	-14.87	0.00	-2719.88	-4488.21	39.615	7110
4370	1.78	-15.00	0.00	-2719.60	-4485.91	39.620	7110
4375	1.59	-15.06	0.00	-2719.60	-4489.25	39.626	7110
4380	1.56	-15.01	0.00	-2720.02	-4486.29	39.630	7110
4385	1.65	-14.82	0.00	-2719.35	-4482.77	39.635	7110
4390	1.29	-15.16	0.00	-2719.36	-4482.62	39.640	7110
4395	1.58	-14.90	0.00	-2718.80	-4482.37	39.647	7110
4400	1.45	-14.83	0.00	-2718.87	-4482.52	39.650	7110
4405	1.79	-15.08	0.00	-2718.27	-4480.16	39.655	7110
4410	1.71	-14.96	0.00	-2718.38	-4480.73	39.660	7110
4415	1.37	-15.26	0.00	-2718.82	-4484.57	39.666	7110
4420	1.94	-15.18	0.00	-2719.61	-4490.06	39.670	7110
4425	1.72	-14.72	0.00	-2720.14	-4489.62	39.677	7110
4430	1.15	-15.18	0.00	-2720.64	-4489.47	39.680	7110
4435	1.47	-14.90	0.00	-2719.95	-4489.48	39.687	7110
4440	1.46	-14.92	0.00	-2719.25	-4489.32	39.690	7110
4445	1.51	-14.91	0.00	-2719.14	-4488.73	39.696	7110
4450	1.71	-14.96	0.00	-2718.51	-4489.18	39.700	7110
4455	1.16	-14.86	0.00	-2719.81	-4489.02	39.708	7110
4460	1.59	-14.74	0.00	-2719.16	-4488.08	39.710	7110
4465	1.74	-15.05	0.00	-2718.72	-4489.33	39.716	7110
4470	1.39	-14.92	0.00	-2718.85	-4489.39	39.720	7110
4475	1.61	-15.09	0.00	-2718.11	-4488.65	39.726	7110
4480	1.49	-14.88	0.00	-2718.17	-4488.49	39.730	7110
4485	1.41	-15.04	0.00	-2717.69	-4489.05	39.736	7110
4490	1.81	-15.20	0.00	-2718.18	-4489.74	39.740	7110
4495	1.77	-14.83	0.00	-2719.15	-4490.07	39.746	7110
4500	1.57	-14.90	0.00	-2718.80	-4488.82	39.751	7110
4505	1.81	-15.17	0.00	-2719.01	-4489.56	39.756	7110
4510	1.70	-14.87	0.00	-2719.58	-4489.67	39.761	7110
4515	1.50	-14.87	0.00	-2719.26	-4488.83	39.765	7110
4520	1.66	-14.64	0.00	-2718.25	-4488.00	39.770	7110
4525	1.47	-15.13	0.00	-2717.88	-4486.84	39.775	7110
4530	1.58	-14.93	0.00	-2718.26	-4488.42	39.781	7110
4535	1.47	-14.87	0.00	-2718.01	-4487.50	39.785	7110
4540	1.38	-15.13	0.00	-2717.07	-4486.70	39.790	7110
4545	1.88	-14.82	0.00	-2717.06	-4486.49	39.795	7110
4550	1.59	-15.23	0.00	-2717.04	-4487.07	39.801	7110
4555	1.22	-15.18	0.00	-2718.19	-4488.27	39.805	7110
4560	1.38	-14.76	0.00	-2718.52	-4487.77	39.811	7110
4565	1.78	-15.22	0.00	-2718.19	-4486.62	39.815	7110
4570	1.69	-15.26	0.00	-2718.96	-4488.64	39.820	7110
4575	1.48	-14.92	0.00	-2719.98	-4489.00	39.825	7110
4580	1.60	-14.86	0.00	-2718.93	-4488.23	39.832	7110
4585	1.46	-14.92	0.00	-2718.47	-4488.62	39.835	7110
4590	1.52	-15.21	0.00	-2718.01	-4487.88	39.841	7110
4595	1.55	-14.92	0.00	-2718.81	-4489.45	39.845	7110
4600	1.45	-14.74	0.00	-2717.57	-4488.35	39.852	7110
4605	1.43	-15.39	0.00	-2718.76	-4489.01	39.857	7110
4610	1.58	-15.00	0.00	-2719.34	-4490.09	39.861	7110
4615	1.59	-14.82	0.00	-2719.07	-4489.10	39.865	7110
4620	1.65	-15.14	0.00	-2719.17	-4488.58	39.871	7110
4625	1.77	-14.88	0.00	-2719.35	-4489.44	39.875	7110
4630	1.50	-14.98	0.00	-2718.46	-4487.48	39.881	7110
4635	1.50	-14.90	0.00	-2718.33	-4487.52	39.885	7110
4640	1.53	-15.08	0.00	-2717.73	-4485.75	39.891	7110
4645	1.37	-15.08	0.00	-2718.32	-4487.35	39.895	7110
4650	1.95	-14.92	0.00	-2717.95	-4485.99	39.901	7110
4655	1.67	-15.03	0.00	-2717.77	-4486.02	39.906	7110
4660	1.74	-14.83	0.00	-2717.27	-4486.46	39.911	7110
4665	1.61	-15.11	0.00	-2717.49	-4486.92	39.916	7110
4670	1.47	-15.02	0.00	-2717.81	-4487.32	39.920	7110
4675	1.19	-14.80	0.00	-2717.85	-4486.53	39.925	7110
4680	1.15	-15.17	0.00	-2717.72	-4486.78	39.930	7110
4685	1.64	-15.19	0.00	-2718.48	-4488.21	39.936	7110
4690	1.89	-14.74	0.00	-2718.46	-4488.20	39.940	7110
4695	1.40	-14.74	0.00	-2717.87	-4483.30	39.946	7110
4700	1.73	-15.26	0.00	-2717.44	-4479.33	39.950	7110
4705	1.48	-14.88	0.00	-2718.06	-4480.64	39.957	7110
4710	1.83	-14.88	0.00	-2717.87	-4480.02	39.960	7110
4715	1.31	-15.07	0.00	-2718.91	-4480.69	39.965	7110
4720	1.65	-14.80	0.00	-2718.81	-4480.45	39.970	7110
4725	1.72	-15.02	0.00	-2717.32	-4479.16	39.977	7110
4730	1.48	-14.98	0.00	-2717.54	-4479.12	39.980	7110
4735	1.81	-15.04	0.00	-2717.49	-4479.64	39.986	7110
4740	1.87	-14.94	0.00	-2717.74	-4479.98	39.990	7110
4745	1.66	-15.09	0.00	-2717.40	-4480.47	39.997	7110
4750	1.61	-14.92	0.00	-2717.51	-4479.38	40.000	7110
4755	1.14	-14.94	0.00	-2717.04	-4477.87	40.008	7110
4760	1.40	-15.30	0.00	-2717.55	-4479.52	40.010	7110
4765	1.46	-14.84	0.00	-2717.63	-4479.29	40.016	7110
4770	1.91	-14.94	0.00	-2717.00	-4478.13	40.020	7110
4775	1.67	-14.92	0.00	-2717.28	-4477.71	40.026	7110
4780	1.71	-15.18	0.00	-2717.32	-4478.62	40.030	7110
4785	1.49	-15.06	0.00	-2717.72	-4479.01	40.036	7110
4790	1.33	-14.97	0.00	-2718.25	-4479.60	40.040	7110
4795	1.17	-15.10	0.00	-2717.28	-4480.68	40.048	7110
4800	1.75	-15.05	0.00	-2717.48	-4479.48	40.050	7110
4805	1.74	-14.88	0.00	-2718.17	-4479.32	40.056	7110
4810	1.52	-14.86	0.00	-2718.05	-4478.87	40.061	7110
4815	1.70	-15.14	0.00	-2717.68	-4479.14	40.066	7110
4820	1.49	-14.83	0.00	-2718.01	-4479.42	40.070	7110
4825	1.44	-14.87	0.00	-2717.23	-4478.40	40.075	7110
4830	1.51	-15.14	0.00	-2717.65	-4479.39	40.081	7110
4835	1.79	-14.85	0.00	-2717.47	-4480.08	40.085	7110
4840	1.35	-14.87	0.00	-2718.00	-4480.33	40.091	7110
4845	1.47	-15.14	0.00	-2717.81	-4479.47	40.095	7110
4850	1.72	-14.88	0.00	-2718.31	-4481.02	40.100	7110
4855	1.40	-14.94	0.00	-2717.84	-4479.67	40.105	7110
4860	1.76	-15.05	0.00	-2717.79	-4478.62	40.111	7110
4865	1.77	-14.92	0.00	-2717.44	-4479.05	40.115	7110
4870	1.68	-15.00	0.00	-2718.33	-4480.24	40.120	7110
4875	1.27	-14.95	0.00	-2718.30	-4478.87	40.125	7110
4880	1.40	-14.94	0.00	-2718.50	-4479.96	40.132	7110
4885	1.33	-15.01	0.00	-2718.26	-4479.89	40.135	7110
4890	1.56	-15.00	0.00	-2718.33	-4481.38	40.142	7110
4895	1.68	-15.15	0.00	-2718.08	-4480.79	40.145	7110
4900	1.50	-15.08	0.00	-2718.05	-4479.85	40.151	7110
4905	1.50	-15.06	0.00	-2718.62	-4481.03	40.155	7110
4910	1.77	-14.86	0.00	-2718.54	-4480.68	40.162	7110
4915	1.46	-14.98	0.00	-2718.48	-4480.21	40.165	7110
4920	1.52	-14.83	0.00	-2717.70	-4479.41	40.171	7110
4925	1.60	-15.18	0.00	-2717.10	-4479.60	40.176	7110
4930	1.25	-15.13	0.00	-2717.95	-4479.68	40.181	7110
4935	1.49	-15.12	0.00	-2718.78	-4481.59	40.185	7110
4940	1.57	-15.53	0.00	-2719.04	-4479.26	40.193	7110
4945	1.42	-15.15	0.00	-2719.27	-4480.42	40.195	7110
4950	1.58	-14.87	0.00	-2719.86	-4481.01	40.201	7110
4955	1.92	-15.03	0.00	-2719.50	-4480.35	40.205	7110
4960	1.81	-14.80	0.00	-2719.86	-4481.77	40.211	7110
4965	1.91	-14.91	0.00	-2717.49	-4479.01	40.216	7110
4970	1.67	-14.97	0.00	-2716.57	-4477.76	40.220	7110
4975	1.88	-15.23	0.00	-2716.52	-4477.86	40.225	7110
4980	1.41	-14.74	0.00	-2717.11	-4477.84	40.230	7110
4985	1.38	-15.16	0.00	-2716.84	-4476.60	40.236	7110
4990	1.59	-15.07	0.00	-2717.46	-4477.22	40.240	7110
4995	1.47	-15.13	0.00	-2717.52	-4479.52	40.246	7110
5000	1.52	-14.85	0.00	-2717.91	-4478.07	40.250	7110
5005	1.48	-15.06	0.00	-2717.11	-4476.89	40.255	7110
5010	1.92	-15.04	0.00	-2717.60	-4478.19	40.260	7110
5015	1.56	-15.05	0.00	-2718.36	-4478.89	40.267	7110
5020	1.40	-15.10	0.00	-2718.59	-4479.87	40.270	7110
5025	1.39	-14.66	0.00	-2717.93	-4483.02	40.276	7110
5030	1.56	-15.10	0.00	-2717.52	-4488.17	40.280	7110
5035	1.46	-14.85	0.00	-2717.36	-4486.98	40.285	7110
5040	1.72	-15.13	0.00	-2716.88	-4486.36	40.290	7110
5045	1.65	-15.09	0.00	-2716.94	-4478.51	40.297	7110
5050	1.51	-15.14	0.00	-2717.17	-4478.91	40.300	7110
5055	1.56	-14.94	0.00	-2717.67	-4478.43	40.306	7110
5060	1.48	-15.16	0.00	-2717.89	-4478.74	40.310	7110
5065	1.58	-15.10	0.00	-2717.79	-4479.43	40.317	7110
5070	2.00	-15.07	0.00	-2718.17	-4479.95	40.320	7110
5075	1.29	-15.04	0.00	-2718.50	-4478.50	40.328	7110
5080	1.47	-14.90	0.00	-2718.30	-4479.40	40.330	7110
5085	1.67	-15.06	0.00	-2717.76	-4479.18	40.336	7110
5090	1.61	-14.86	0.00	-2717.89	-4479.41	40.340	7110
5095	1.58	-14.92	0.00	-2717.80	-4476.88	40.346	7110
5100	1.53	-14.94	0.00	-2717.01	-4477.56	40.350	7110
5105	1.45	-14.88	0.00	-2716.58	-4478.39	40.356	7110
5110	1.57	-15.13	0.00	-2716.16	-4477.26	40.360	7110
5115	1.44	-14.93	0.00	-2716.57	-4479.03	40.366	7110
5120	1.37	-15.30	0.00	-2716.66	-4477.96	40.370	7110
5125	1.62	-15.07	0.00	-2717.76	-4479.27	40.376	7110
5130	1.38	-14.94	0.00	-2717.80	-4478.97	40.381	7110
5135	1.68	-15.06	0.00	-2717.25	-4478.41	40.385	7110
5140	1.79	-14.89	0.00	-2717.45	-4479.09	40.390	7110
5145	1.65	-14.99	0.00	-2717.12	-4477.72	40.395	7110
5150	1.43	-14.92	0.00	-2717.30	-4478.89	40.401	7110
5155	1.33	-15.07	0.00	-2717.65	-4478.34	40.405	7110
5160	1.87	-14.83	0.00	-2717.74	-4478.44	40.412	7110
5165	1.29	-15.10	0.00	-2717.72	-4478.97	40.415	7110
5170	1.78	-14.99	0.00	-2717.93	-4479.04	40.420	7110
5175	1.46	-14.91	0.00	-2717.79	-4479.66	40.425	7110
5180	1.52	-14.84	0.00	-2717.99	-4480.82	40.431	7110
5185	1.66	-15.03	0.00	-2718.15	-4479.67	40.435	7110
5190	1.38	-14.62	0.00	-2718.83	-4480.83	40.442	7110
5195	1.69	-15.06	0.00	-2718.11	-4480.15	40.445	7110
5200	1.59	-14.97	0.00	-2718.13	-4479.93	40.451	7110
5205	1.69	-15.05	0.00	-2717.65	-4480.09	40.455	7110
5210	1.02	-14.92	0.00	-2718.20	-4481.18	40.462	7110
5215	1.44	-15.10	0.00	-2718.60	-4478.30	40.465	7110
5220	1.50	-15.10	0.00	-2718.28	-4479.53	40.471	7110
5225	1.43	-14.89	0.00	-2718.79	-4480.05	40.475	7110
5230	1.65	-15.25	0.00	-2718.27	-4479.15	40.482	7110
5235	1.39	-15.02	0.00	-2718.58	-4479.96	40.485	7110
5240	1.51	-14.93	0.00	-2718.71	-4481.60	40.491	7110
5245	1.91	-14.96	0.00	-2717.91	-4479.92	40.495	7110
5250	1.32	-14.81	0.00	-2717.87	-4479.73	40.501	7110
5255	1.88	-15.14	0.00	-2717.17	-4478.53	40.506	7110
5260	1.51	-15.19	0.00	-2718.15	-4479.97	40.511	7110
5265	1.50	-15.11	0.00	-2718.99	-4479.93	40.515	7110
5270	1.47	-14.90	0.00	-2719.28	-4481.09	40.520	7110
5275	1.73	-14.99	0.00	-2719.75	-4480.07	40.526	7110
5280	1.50	-14.69	0.00	-2719.20	-4478.14	40.530	7110
5285	1.58	-14.94	0.00	-2717.86	-4476.55	40.535	7110
5290	1.54	-15.21	0.00	-2717.97	-4477.85	40.540	7110
5295	1.31	-14.90	0.00	-2719.26	-4479.52	40.545	7110
5300	1.33	-14.97	0.00	-2718.64	-4479.49	40.550	7110
5305	1.80	-14.92	0.00	-2718.76	-4480.05	40.556	7110
5310	1.69	-15.16	0.00	-2718.51	-4479.87	40.560	7110
5315	1.09	-14.64	0.00	-2719.17	-4480.39	40.567	7110
5320	1.41	-14.90	0.00	-2718.35	-4480.09	40.570	7110
5325	1.68	-15.07	0.00	-2718.69	-4477.83	40.576	7110
5330	1.45	-14.99	0.00	-2718.69	-4478.07	40.580	7110
5335	1.26	-14.75	0.00	-2717.45	-4479.31	40.587	7110
5340	1.58	-15.47	0.00	-2717.75	-4478.95	40.590	7110
5345	1.53	-15.09	0.00	-2719.41	-4480.20	40.596	7110
5350	1.68	-14.86	0.00	-2719.80	-4480.29	40.600	7110
5355	1.92	-14.88	0.00	-2718.18	-4478.88	40.607	7110
5360	1.55	-15.08	0.00	-2718.31	-4479.07	40.610	7110
5365	1.40	-15.26	0.00	-2718.61	-4480.78	40.616	7110
5370	1.73	-14.69	0.00	-2719.52	-4480.84	40.620	7110
5375	1.50	-14.77	0.00	-2717.98	-4480.18	40.628	7110
5380	1.73	-15.08	0.00	-2717.98	-4479.77	40.630	7110
5385	2.37	-14.86	0.00	-2717.28	-4477.42	40.638	7110
5390	1.65	-15.01	0.00	-2716.64	-4478.09	40.640	7110
5395	1.35	-15.03	0.00	-2717.03	-4478.26	40.646	7110
5400	1.31	-15.05	0.00	-2717.31	-4478.96	40.650	7110
5405	1.83	-15.03	0.00	-2717.77	-4479.34	40.656	7110
5410	1.15	-15.09	0.00	-2717.69	-4478.61	40.661	7110
5415	1.25	-14.89	0.00	-2717.51	-4479.94	40.665	7110
5420	1.83	-15.13	0.00	-2716.77	-4479.31	40.670	7110
5425	1.50	-15.00	0.00	-2717.93	-4479.01	40.675	7110
5430	1.81	-14.88	0.00	-2718.17	-4479.52	40.681	7110
5435	1.37	-15.14	0.00	-2717.66	-4479.28	40.685	7110
5440	1.56	-14.86	0.00	-2717.86	-4479.59	40.690	7110
5445	1.61	-14.76	0.00	-2716.65	-4479.06	40.695	7110
5450	1.53	-15.24	0.00	-2717.04	-4479.02	40.701	7110
5455	1.63	-15.16	0.00	-2717.72	-4479.11	40.705	7110
5460	2.21	-14.84	0.00	-2718.28	-4480.04	40.711	7110
5465	1.62	-14.93	0.00	-2718.49	-4479.97	40.715	7110
5470	1.37	-14.89	0.00	-2717.44	-4479.51	40.720	7110
5475	1.79	-15.12	0.00	-2717.53	-4480.63	40.725	7110
5480	1.73	-15.17	0.00	-2717.63	-4479.53	40.732	7110
5485	1.41	-14.95	0.00	-2717.65	-4480.06	40.735	7110
5490	1.53	-15.10	0.00	-2717.70	-4479.89	40.740	7110
5495	1.61	-14.68	0.00	-2718.45	-4481.01	40.745	7110
5500	1.86	-14.90	0.00	-2717.59	-4479.69	40.752	7110
5505	1.80	-14.87	0.00	-2717.32	-4479.30	40.755	7110
5510	1.55	-15.05	0.00	-2716.72	-4479.68	40.761	7110
5515	1.60	-15.09	0.00	-2716.79	-4477.91	40.765	7110
5520	1.76	-14.97	0.00	-2718.46	-4481.04	40.772	7110
5525	1.38	-15.14	0.00	-2718.69	-4481.23	40.775	7110
5530	2.06	-14.70	0.00	-2717.90	-4480.22	40.783	7110
5535	1.51	-15.10	0.00	-2718.48	-4479.52	40.785	7110
5540	1.49	-14.87	0.00	-2718.47	-4479.99	40.791	7110
5545	1.47	-15.07	0.00	-2718.07	-4480.03	40.795	7110
5550	1.66	-15.24	0.00	-2718.23	-4481.60	40.801	7110
5555	1.44	-14.90	0.00	-2719.03	-4480.67	40.806	7110
5560	1.92	-15.14	0.00	-2718.39	-4481.09	40.811	7110
5565	1.62	-15.05	0.00	-2718.85	-4480.76	40.816	7110
5570	1.70	-14.93	0.00	-2719.13	-4480.97	40.821	7110
5575	1.50	-14.95	0.00	-2719.40	-4480.85	40.825	7110
5580	1.84	-14.87	0.00	-2718.87	-4482.02	40.831	7110
5585	1.42	-14.85	0.00	-2718.00	-4480.91	40.835	7110
5590	1.47	-14.93	0.00	-2717.38	-4479.30	40.840	7110
5595	1.09	-15.02	0.00	-2718.07	-4478.89	40.846	7110
5600	1.59	-15.18	0.00	-2718.02	-4479.19	40.850	7110
5605	1.33	-15.04	0.00	-2718.93	-4480.08	40.855	7110
5610	1.66	-15.03	0.00	-2719.00	-4481.94	40.860	7110
5615	1.51	-15.15	0.00	-2719.33	-4481.48	40.866	7110
5620	1.74	-14.79	0.00	-2719.17	-4481.14	40.870	7110
5625	1.50	-15.03	0.00	-2718.51	-4480.08	40.875	7110
5630	1.59	-15.28	0.00	-2718.89	-4481.41	40.880	7110
5635	1.49	-14.77	0.00	-2719.23	-4481.34	40.885	7110
5640	1.59	-14.81	0.00	-2717.95	-4481.06	40.890	7110
5645	1.33	-15.08	0.00	-2716.79	-4479.37	40.897	7110
5650	1.63	-14.93	0.00	-2717.06	-4480.45	40.900	7110
5655	1.60	-14.78	0.00	-2717.74	-4479.56	40.907	7110
5660	1.50	-15.14	0.00	-2717.95	-4480.40	40.910	7110
5665	1.61	-14.94	0.00	-2717.89	-4480.57	40.916	7110
5670	1.89	-14.81	0.00	-2716.93	-4480.02	40.920	7110
5675	2.13	-14.93	0.00	-2715.79	-4479.99	40.927	7110
5680	2.13	-14.85	0.00	-2715.82	-4479.36	40.930	7110
5685	1.32	-15.06	0.00	-2716.32	-4480.27	40.936	7110
5690	1.57	-14.95	0.00	-2716.72	-4478.41	40.940	7110
5695	1.61	-15.16	0.00	-2716.52	-4478.84	40.946	7110
5700	1.76	-14.94	0.00	-2717.29	-4479.81	40.950	7110
5705	1.28	-15.21	0.00	-2717.22	-4479.92	40.956	7110
5710	1.36	-14.78	0.00	-2717.74	-4480.35	40.960	7110
5715	1.56	-14.91	0.00	-2716.62	-4479.07	40.966	7110
5720	1.54	-15.14	0.00	-2716.52	-4481.04	40.970	7110
5725	1.45	-15.14	0.00	-2717.23	-4481.31	40.976	7110
5730	1.81	-14.96	0.00	-2718.01	-4482.43	40.981	7110
5735	1.28	-15.02	0.00	-2718.23	-4481.77	40.986	7110
5740	1.80	-14.87	0.00	-2718.16	-4482.39	40.990	7110
5745	1.41	-15.19	0.00	-2717.89	-4479.77	40.996	7110
5750	1.73	-14.88	0.00	-2718.40	-4481.29	41.000	7110
5755	1.62	-14.74	0.00	-2717.43	-4480.85	41.005	7110
5760	1.77	-14.91	0.00	-2717.38	-4479.56	41.011	7110
5765	1.46	-15.41	0.00	-2718.32	-4481.09	41.015	7110
5770	1.40	-14.79	0.00	-2719.24	-4482.92	41.020	7110
5775	1.60	-14.69	0.00	-2718.24	-4480.32	41.025	7110
5780	1.47	-15.04	0.00	-2718.01	-4480.33	41.032	7110
5785	1.65	-15.04	0.00	-2718.08	-4480.46	41.035	7110
5790	1.62	-15.17	0.00	-2719.48	-4480.35	41.042	7110
5795	1.60	-14.96	0.00	-2720.33	-4481.82	41.045	7110
5800	1.57	-14.93	0.00	-2719.93	-4482.34	41.050	7110
5805	1.70	-15.10	0.00	-2718.92	-4481.87	41.055	7110
5810	1.28	-15.00	0.00	-2718.31	-4480.81	41.062	7110
5815	1.86	-14.93	0.00	-2718.37	-4481.31	41.065	7110
5820	1.68	-15.05	0.00	-2717.89	-4478.63	41.071	7110
5825	1.66	-14.88	0.00	-2717.43	-4479.69	41.075	7110
5830	1.57	-15.11	0.00	-2717.12	-4480.20	41.082	7110
5835	1.87	-14.97	0.00	-2717.53	-4480.97	41.085	7110
5840	1.60	-15.24	0.00	-2716.75	-4479.48	41.091	7110
5845	1.47	-15.05	0.00	-2717.91	-4481.51	41.095	7110
5850	1.87	-14.89	0.00	-2717.90	-4481.74	41.103	7110
5855	1.68	-15.03	0.00	-2717.64	-4481.14	41.105	7110
5860	1.45	-14.99	0.00	-2717.73	-4482.05	41.111	7110
5865	1.45	-15.13	0.00	-2718.06	-4482.17	41.115	7110
5870	1.74	-14.85	0.00	-2718.82	-4481.07	41.121	7110
5875	1.50	-14.95	0.00	-2718.11	-4480.94	41.125	7110
5880	1.63	-14.98	0.00	-2718.59	-4483.06	41.131	7110
5885	1.46	-15.02	0.00	-2719.07	-4481.29	41.135	7110
5890	1.60	-14.75	0.00	-2718.77	-4480.14	41.141	7110
5895	1.69	-15.06	0.00	-2718.17	-4479.19	41.146	7110
5900	1.72	-15.11	0.00	-2718.38	-4480.07	41.150	7110
5905	1.33	-15.01	0.00	-2718.36	-4482.15	41.155	7110
5910	1.42	-14.87	0.00	-2718.02	-4482.64	41.160	7110
5915	1.97	-14.83	0.00	-2717.49	-4479.46	41.165	7110
5920	1.72	-15.12	0.00	-2717.28	-4478.73	41.170	7110
5925	1.66	-14.90	0.00	-2716.60	-4478.96	41.176	7110
5930	1.32	-15.14	0.00	-2715.86	-4478.70	41.180	7110
5935	1.44	-14.99	0.00	-2718.39	-4481.54	41.186	7110
5940	1.46	-14.97	0.00	-2718.03	-4481.51	41.190	7110
5945	2.04	-14.97	0.00	-2718.03	-4481.79	41.195	7110
5950	1.44	-14.88	0.00	-2717.94	-4481.23	41.200	7110
5955	1.74	-14.92	0.00	-2718.17	-4480.33	41.207	7110
5960	1.44	-14.90	0.00	-2718.30	-4480.05	41.211	7110
5965	1.60	-14.81	0.00	-2718.33	-4478.95	41.216	7110
5970	2.00	-15.12	0.00	-2716.64	-4478.92	41.220	7110
5975	1.59	-14.87	0.00	-2716.86	-4479.61	41.226	7110
5980	1.86	-14.54	0.00	-2716.76	-4479.14	41.230	7110
5985	1.04	-15.18	0.00	-2714.51	-4476.32	41.236	7110
5990	1.60	-14.99	0.00	-2715.21	-4477.64	41.240	7110
5995	1.03	-15.11	0.00	-2716.79	-4477.92	41.248	7110
6000	1.54	-15.07	0.00	-2716.62	-4478.12	41.250	7110
6005	1.80	-15.80	0.00	-2717.48	-4479.52	41.258	7110
6010	1.72	-15.14	0.00	-2718.20	-4480.09	41.260	7110
6015	1.33	-14.58	0.00	-2717.80	-4480.58	41.266	7110
6020	1.53	-15.04	0.00	-2717.03	-4478.55	41.270	7110
6025	1.80	-14.67	0.00	-2717.01	-4478.49	41.278	7110
6030	1.59	-14.79	0.00	-2716.92	-4479.51	41.280	7110
6035	1.61	-14.97	0.00	-2716.40	-4479.25	41.286	7110
6040	1.48	-15.00	0.00	-2716.86	-4478.83	41.290	7110
6045	1.60	-14.97	0.00	-2717.42	-4479.20	41.295	7110
6050	1.55	-15.12	0.00	-2717.34	-4479.77	41.301	7110
6055	1.53	-14.92	0.00	-2718.14	-4480.49	41.305	7110
6060	1.36	-15.00	0.00	-2717.05	-4478.48	41.311	7110
6065	1.45	-14.95	0.00	-2716.96	-4478.27	41.315	7110
6070	1.82	-15.10	0.00	-2717.47	-4480.17	41.320	7110
6075	1.41	-15.09	0.00	-2717.21	-4480.29	41.325	7110
6080	1.17	-14.99	0.00	-2717.48	-4480.45	41.330	7110
6085	1.51	-14.89	0.00	-2717.17	-4479.78	41.335	7110
6090	1.84	-15.48	0.00	-2717.36	-4479.90	41.342	7110
6095	1.76	-14.76	0.00	-2718.36	-4481.00	41.345	7110
6100	1.20	-15.01	0.00	-2716.09	-4479.46	41.352	7110
6105	1.59	-15.05	0.00	-2716.30	-4478.97	41.355	7110
6110	1.56	-15.10	0.00	-2715.87	-4477.97	41.360	7110
6115	1.53	-15.14	0.00	-2716.33	-4479.38	41.365	7110
6120	1.29	-14.96	0.00	-2718.07	-4478.64	41.372	7110
6125	1.67	-14.88	0.00	-2717.70	-4477.77	41.375	7110
6130	1.66	-14.98	0.00	-2717.13	-4478.35	41.381	7110
6135	1.53	-14.96	0.00	-2717.12	-4478.30	41.385	7110
6140	1.72	-15.10	0.00	-2718.29	-4477.62	41.392	7110
6145	1.50	-15.09	0.00	-2718.38	-4479.77	41.395	7110
6150	1.30	-14.82	0.00	-2718.12	-4478.16	41.401	7110
6155	1.45	-14.96	0.00	-2717.38	-4477.64	41.405	7110
6160	1.40	-15.26	0.00	-2716.87	-4478.04	41.412	7110
6165	1.40	-15.18	0.00	-2717.06	-4478.58	41.415	7110
6170	1.79	-14.87	0.00	-2717.34	-4478.80	41.421	7110
6175	1.76	-14.72	0.00	-2716.87	-4477.05	41.425	7110
6180	1.44	-15.35	0.00	-2715.94	-4476.57	41.431	7110
6185	1.61	-15.16	0.00	-2717.57	-4477.53	41.435	7110
6190	1.15	-14.97	0.00	-2717.49	-4477.65	41.443	7110
6195	1.66	-15.07	0.00	-2717.32	-4477.76	41.445	7110
6200	1.42	-14.80	0.00	-2717.24	-4477.42	41.451	7110
6205	1.41	-14.98	0.00	-2716.51	-4477.69	41.455	7110
6210	1.51	-14.86	0.00	-2716.85	-4477.85	41.460	7110
6215	1.36	-15.06	0.00	-2716.27	-4476.44	41.465	7110
6220	1.46	-15.13	0.00	-2716.77	-4478.17	41.470	7110
6225	1.32	-15.30	0.00	-2717.75	-4477.75	41.476	7110
6230	1.69	-14.87	0.00	-2718.18	-4477.77	41.480	7110
6235	1.80	-15.15	0.00	-2717.25	-4477.38	41.486	7110
6240	1.56	-14.98	0.00	-2717.79	-4477.62	41.490	7110
6245	1.45	-14.90	0.00	-2717.50	-4477.75	41.497	7110
6250	1.71	-14.69	0.00	-2717.38	-4477.78	41.500	7110
6255	1.58	-14.98	0.00	-2716.90	-4476.78	41.505	7110
6260	1.91	-14.86	0.00	-2716.62	-4475.62	41.510	7110
6265	1.83	-15.01	0.00	-2716.20	-4476.56	41.517	7110
6270	1.59	-15.04	0.00	-2716.18	-4477.21	41.520	7110
6275	1.34	-14.90	0.00	-2716.78	-4477.66	41.526	7110
6280	1.19	-15.02	0.00	-2716.88	-4477.00	41.530	7110
6285	1.76	-14.89	0.00	-2717.23	-4477.16	41.537	7110
6290	1.49	-14.79	0.00	-2716.90	-4477.18	41.540	7110
6295	1.54	-15.06	0.00	-2715.88	-4476.92	41.546	7110
6300	1.39	-15.03	0.00	-2716.40	-4477.35	41.550	7110
6305	1.42	-14.81	0.00	-2716.69	-4477.18	41.558	7110
6310	1.58	-15.01	0.00	-2716.58	-4476.88	41.560	7110
6315	1.53	-15.02	0.00	-2716.72	-4478.00	41.566	7110
6320	1.32	-15.02	0.00	-2716.96	-4477.37	41.570	7110
6325	1.82	-15.09	0.00	-2717.77	-4480.44	41.576	7110
6330	1.38	-14.99	0.00	-2718.29	-4480.35	41.581	7110
6335	1.51	-15.07	0.00	-2717.74	-4479.30	41.586	7110
6340	1.71	-15.08	0.00	-2718.55	-4479.11	41.590	7110
6345	1.57	-15.11	0.00	-2718.48	-4478.47	41.596	7110
6350	1.84	-15.01	0.00	-2718.91	-4480.26	41.601	7110
6355	1.81	-14.90	0.00	-2718.46	-4479.71	41.606	7110
6360	1.45	-14.83	0.00	-2717.75	-4481.08	41.611	7110
6365	1.66	-14.85	0.00	-2717.65	-4480.28	41.615	7110
6370	1.45	-14.74	0.00	-2717.78	-4479.51	41.620	7110
6375	1.99	-14.99	0.00	-2716.50	-4477.94	41.625	7110
6380	1.64	-14.68	0.00	-2716.85	-4479.05	41.631	7110
6385	1.26	-15.11	0.00	-2716.20	-4477.96	41.635	7110
6390	1.45	-15.16	0.00	-2716.45	-4477.83	41.640	7110
6395	1.57	-15.13	0.00	-2717.07	-4479.02	41.645	7110
6400	1.86	-14.97	0.00	-2718.43	-4479.46	41.651	7110
6405	1.78	-14.67	0.00	-2717.84	-4478.60	41.655	7110
6410	1.48	-14.82	0.00	-2715.71	-4477.78	41.662	7110
6415	1.39	-15.02	0.00	-2715.12	-4477.33	41.665	7110
6420	1.69	-15.12	0.00	-2715.86	-4478.03	41.670	7110
6425	1.67	-15.07	0.00	-2716.66	-4478.44	41.675	7110
6430	1.59	-14.87	0.00	-2716.26	-4476.66	41.682	7110
6435	1.56	-15.06	0.00	-2716.19	-4476.36	41.685	7110
6440	1.33	-14.89	0.00	-2716.87	-4478.35	41.691	7110
6445	1.61	-14.78	0.00	-2716.20	-4477.54	41.695	7110
6450	1.77	-14.83	0.00	-2716.70	-4478.33	41.703	7110
6455	1.89	-14.94	0.00	-2717.00	-4478.87	41.705	7110
6460	1.61	-15.18	0.00	-2716.82	-4477.02	41.713	7110
6465	1.42	-14.91	0.00	-2716.65	-4477.37	41.715	7110
6470	1.32	-15.23	0.00	-2716.76	-4477.23	41.721	7110
6475	1.60	-15.04	0.00	-2716.84	-4478.11	41.725	7110
6480	1.08	-15.03	0.00	-2717.47	-4479.44	41.731	7110
6485	1.68	-14.87	0.00	-2717.63	-4478.44	41.735	7110
6490	1.61	-15.23	0.00	-2716.77	-4476.38	41.741	7110
6495	1.87	-14.89	0.00	-2717.35	-4478.51	41.746	7110
6500	1.80	-14.87	0.00	-2716.62	-4478.75	41.750	7110
6505	1.68	-15.05	0.00	-2716.30	-4478.77	41.756	7110
6510	1.45	-15.40	0.00	-2716.92	-4477.86	41.761	7110
6515	1.77	-14.95	0.00	-2718.37	-4479.32	41.765	7110
6520	1.71	-14.96	0.00	-2718.09	-4479.79	41.771	7110
6525	1.23	-14.85	0.00	-2717.49	-4478.52	41.776	7110
6530	1.52	-15.08	0.00	-2717.09	-4479.43	41.780	7110
6535	1.45	-14.81	0.00	-2716.03	-4478.65	41.786	7110
6540	1.39	-15.29	0.00	-2716.04	-4478.31	41.790	7110
6545	1.40	-14.83	0.00	-2717.23	-4478.74	41.795	7110
6550	1.37	-15.16	0.00	-2717.06	-4478.65	41.800	7110
6555	1.65	-15.17	0.00	-2717.72	-4478.81	41.806	7110
6560	1.70	-14.87	0.00	-2718.22	-4478.98	41.810	7110
6565	1.39	-14.95	0.00	-2717.11	-4478.55	41.816	7110
6570	1.57	-14.91	0.00	-2717.41	-4478.56	41.820	7110
6575	1.59	-15.24	0.00	-2718.41	-4478.27	41.827	7110
6580	1.48	-14.87	0.00	-2718.60	-4478.91	41.830	7110
6585	1.60	-15.07	0.00	-2718.86	-4479.58	41.836	7110
6590	1.69	-15.03	0.00	-2718.83	-4480.25	41.840	7110
6595	1.83	-15.09	0.00	-2718.31	-4480.99	41.846	7110
6600	1.06	-14.97	0.00	-2719.09	-4481.19	41.850	7110
6605	1.63	-14.48	0.00	-2718.65	-4482.03	41.858	7110
6610	1.73	-14.83	0.00	-2718.11	-4478.76	41.860	7110
6615	1.44	-14.96	0.00	-2717.36	-4478.35	41.866	7110
6620	1.69	-15.15	0.00	-2717.63	-4478.73	41.870	7110
6625	1.55	-15.16	0.00	-2718.06	-4479.09	41.876	7110
6630	1.57	-14.85	0.00	-2718.63	-4479.14	41.880	7110
6635	1.47	-15.06	0.00	-2718.07	-4477.71	41.886	7110
6640	1.71	-14.96	0.00	-2717.93	-4478.95	41.890	7110
6645	1.80	-15.08	0.00	-2717.48	-4478.34	41.896	7110
6650	1.60	-15.02	0.00	-2718.09	-4480.17	41.900	7110
6655	1.91	-14.80	0.00	-2717.97	-4478.93	41.905	7110
6660	1.71	-15.17	0.00	-2717.04	-4477.97	41.911	7110
6665	1.64	-14.91	0.00	-2717.45	-4477.52	41.915	7110
6670	1.40	-14.95	0.00	-2717.27	-4477.43	41.920	7110
6675	1.61	-15.06	0.00	-2717.08	-4477.25	41.925	7110
6680	1.57	-14.84	0.00	-2717.31	-4478.76	41.931	7110
6685	1.44	-15.10	0.00	-2717.15	-4478.91	41.935	7110
6690	1.47	-15.14	0.00	-2717.67	-4479.85	41.940	7110
6695	1.59	-14.96	0.00	-2718.54	-4480.41	41.945	7110
6700	1.36	-14.95	0.00	-2718.71	-4478.79	41.952	7110
6705	1.56	-15.01	0.00	-2718.59	-4479.01	41.955	7110
6710	1.59	-15.19	0.00	-2718.25	-4478.22	41.960	7110
6715	1.74	-14.84	0.00	-2718.68	-4478.49	41.965	7110
6720	1.08	-15.10	0.00	-2717.70	-4477.27	41.972	7110
6725	1.66	-14.95	0.00	-2717.02	-4477.49	41.975	7110
6730	1.59	-14.95	0.00	-2717.06	-4477.32	41.981	7110
6735	1.68	-15.16	0.00	-2717.14	-4477.81	41.985	7110
6740	0.88	-15.15	0.00	-2717.66	-4477.08	41.992	7110
6745	1.64	-14.99	0.00	-2717.48	-4478.02	41.995	7110
6750	1.73	-15.07	0.00	-2717.38	-4478.40	42.001	7110
6755	1.57	-15.06	0.00	-2717.64	-4479.25	42.005	7110
6760	1.08	-14.98	0.00	-2717.66	-4478.06	42.011	7110
6765	1.68	-14.97	0.00	-2717.58	-4479.11	42.015	7110
6770	1.77	-15.34	0.00	-2717.87	-4477.52	42.023	7110
6775	1.59	-14.87	0.00	-2718.13	-4478.87	42.025	7110
6780	1.32	-14.90	0.00	-2717.99	-4477.10	42.031	7110
6785	1.62	-15.07	0.00	-2717.91	-4478.32	42.035	7110
6790	1.50	-15.02	0.00	-2718.63	-4478.34	42.041	7110
6795	1.33	-15.04	0.00	-2718.41	-4477.47	42.046	7110
6800	1.76	-15.12	0.00	-2717.81	-4478.34	42.051	7110
6805	1.62	-15.14	0.00	-2718.36	-4479.91	42.055	7110
6810	1.83	-14.69	0.00	-2718.71	-4479.48	42.061	7110
6815	1.59	-14.95	0.00	-2717.88	-4478.66	42.065	7110
6820	1.31	-14.95	0.00	-2717.85	-4478.58	42.070	7110
6825	1.75	-14.97	0.00	-2718.08	-4479.01	42.075	7110
6830	1.71	-14.95	0.00	-2718.48	-4478.34	42.080	7110
6835	1.74	-14.87	0.00	-2718.62	-4478.98	42.085	7110
6840	1.39	-14.90	0.00	-2718.07	-4478.45	42.090	7110
6845	1.66	-14.99	0.00	-2717.89	-4478.62	42.095	7110
6850	1.45	-15.13	0.00	-2717.65	-4480.80	42.100	7110
6855	1.67	-14.81	0.00	-2718.34	-4480.97	42.107	7110
6860	1.51	-14.92	0.00	-2718.06	-4480.91	42.110	7110
6865	1.53	-15.00	0.00	-2717.46	-4479.66	42.115	7110
6870	1.45	-15.08	0.00	-2716.96	-4479.87	42.120	7110
6875	1.78	-15.33	0.00	-2717.47	-4478.73	42.127	7110
6880	1.58	-15.03	0.00	-2718.03	-4479.22	42.130	7110
6885	1.61	-14.77	0.00	-2718.08	-4478.76	42.136	7110
6890	1.41	-14.97	0.00	-2717.47	-4477.66	42.140	7110
6895	2.06	-15.09	0.00	-2716.67	-4477.62	42.147	7110
6900	1.56	-14.93	0.00	-2717.04	-4478.54	42.150	7110
6905	1.71	-15.33	0.00	-2716.54	-4479.19	42.156	7110
6910	1.44	-14.96	0.00	-2717.02	-4479.49	42.160	7110
6915	1.59	-14.85	0.00	-2717.09	-4479.27	42.166	7110
6920	1.61	-15.04	0.00	-2716.39	-4479.09	42.170	7110
6925	1.79	-15.10	0.00	-2716.95	-4478.88	42.176	7110
6930	1.79	-15.07	0.00	-2716.82	-4480.28	42.180	7110
6935	1.76	-14.95	0.00	-2717.41	-4480.14	42.185	7110
6940	1.17	-15.12	0.00	-2718.07	-4480.26	42.191	7110
6945	1.44	-15.02	0.00	-2718.50	-4480.60	42.196	7110
6950	1.63	-14.84	0.00	-2717.97	-4479.93	42.200	7110
6955	1.68	-15.02	0.00	-2717.25	-4478.65	42.206	7110
6960	1.60	-15.17	0.00	-2717.86	-4477.93	42.211	7110
6965	1.32	-15.07	0.00	-2718.42	-4477.88	42.215	7110
6970	1.39	-14.88	0.00	-2718.23	-4479.32	42.220	7110
6975	1.53	-14.96	0.00	-2717.92	-4477.87	42.225	7110
6980	1.24	-14.94	0.00	-2718.48	-4479.02	42.231	7110
6985	1.60	-15.15	0.00	-2718.46	-4479.01	42.235	7110
6990	1.45	-15.09	0.00	-2718.73	-4479.48	42.241	7110
6995	1.54	-15.00	0.00	-2719.11	-4480.04	42.245	7110
7000	1.54	-15.01	0.00	-2719.00	-4480.54	42.250	7110
7005	1.61	-14.85	0.00	-2718.83	-4478.91	42.255	7110
7010	1.47	-14.65	0.00	-2718.86	-4479.07	42.262	7110
7015	1.59	-15.16	0.00	-2718.07	-4478.70	42.265	7110
7020	1.62	-14.90	0.00	-2718.51	-4480.21	42.270	7110
7025	1.73	-14.90	0.00	-2719.38	-4480.21	42.275	7110
7030	1.53	-14.82	0.00	-2717.88	-4478.16	42.281	7110
7035	1.53	-15.18	0.00	-2717.97	-4479.03	42.285	7110
7040	1.56	-14.54	0.00	-2718.51	-4479.14	42.292	7110
7045	1.42	-15.24	0.00	-2717.69	-4478.17	42.295	7110
7050	1.87	-14.96	0.00	-2718.30	-4480.06	42.301	7110
7055	1.51	-14.88	0.00	-2718.77	-4479.74	42.305	7110
7060	1.84	-14.62	0.00	-2718.17	-4479.01	42.312	7110
7065	1.44	-15.11	0.00	-2717.58	-4478.64	42.315	7110
7070	1.74	-15.32	0.00	-2718.72	-4479.69	42.323	7110
7075	1.91	-15.06	0.00	-2719.58	-4479.02	42.325	7110
7080	1.44	-15.06	0.00	-2719.91	-4481.54	42.331	7110
7085	1.88	-14.77	0.00	-2719.51	-4480.48	42.335	7110
7090	1.42	-14.94	0.00	-2717.93	-4478.56	42.341	7110
7095	1.32	-15.02	0.00	-2717.92	-4479.70	42.346	7110
7100	1.34	-14.98	0.00	-2718.72	-4480.33	42.350	7110
7105	1.66	-14.93	0.00	-2718.79	-4478.84	42.355	7110
7110	1.51	-14.98	0.00	-2718.04	-4477.92	42.361	7110
7115	1.53	-15.15	0.00	-2717.96	-4479.04	42.365	7110
7120	1.69	-15.01	0.00	-2718.94	-4479.52	42.370	7110
7125	1.49	-15.21	0.00	-2719.09	-4478.33	42.375	7110
7130	1.47	-15.06	0.00	-2719.86	-4480.35	42.380	7110
7135	1.40	-14.67	0.00	-2719.35	-4478.71	42.386	7110
7140	1.43	-15.04	0.00	-2718.75	-4477.88	42.390	7110
7145	1.74	-15.23	0.00	-2719.05	-4478.56	42.395	7110
7150	1.95	-14.84	0.00	-2719.38	-4480.67	42.400	7110
7155	1.71	-15.03	0.00	-2719.28	-4480.71	42.406	7110
7160	1.69	-14.67	0.00	-2718.71	-4480.83	42.410	7110
7165	1.53	-15.04	0.00	-2717.91	-4478.87	42.415	7110
7170	1.51	-15.20	0.00	-2718.32	-4479.16	42.420	7110
7175	1.65	-15.13	0.00	-2718.60	-4478.02	42.427	7110
7180	1.44	-14.85	0.00	-2718.96	-4478.87	42.430	7110
7185	1.70	-15.12	0.00	-2719.06	-4480.68	42.436	7110
7190	1.86	-14.75	0.00	-2718.72	-4480.37	42.440	7110
7195	1.46	-14.88	0.00	-2716.75	-4478.17	42.447	7110
7200	1.43	-15.25	0.00	-2716.32	-4478.09	42.450	7110
7205	1.57	-15.17	0.00	-2717.90	-4479.72	42.458	7110
7210	1.24	-14.91	0.00	-2717.53	-4480.35	42.460	7110
7215	1.82	-14.76	0.00	-2717.26	-4480.13	42.466	7110
7220	1.66	-15.16	0.00	-2717.10	-4478.90	42.470	7110
7225	1.53	-15.10	0.00	-2717.31	-4479.27	42.476	7110
7230	1.67	-14.69	0.00	-2717.47	-4479.66	42.480	7110
7235	1.51	-14.96	0.00	-2717.58	-4479.76	42.487	7110
7240	1.76	-14.87	0.00	-2717.51	-4480.32	42.490	7110
7245	1.46	-15.24	0.00	-2716.73	-4478.91	42.496	7110
7250	1.28	-15.09	0.00	-2717.63	-4478.99	42.500	7110
7255	1.61	-14.82	0.00	-2718.14	-4479.23	42.506	7110
7260	1.41	-15.16	0.00	-2718.20	-4477.88	42.511	7110
7265	1.63	-14.75	0.00	-2718.47	-4479.23	42.516	7110
7270	1.60	-15.06	0.00	-2717.61	-4478.14	42.520	7110
7275	1.61	-14.80	0.00	-2717.65	-4479.71	42.525	7110
7280	1.93	-14.99	0.00	-2716.79	-4478.59	42.531	7110
7285	1.83	-15.10	0.00	-2716.86	-4478.56	42.535	7110
7290	1.08	-14.87	0.00	-2716.72	-4479.11	42.541	7110
7295	1.38	-14.92	0.00	-2715.86	-4478.35	42.545	7110
7300	1.30	-15.20	0.00	-2716.25	-4477.22	42.550	7110
7305	1.41	-15.33	0.00	-2717.58	-4478.80	42.555	7110
7310	1.35	-14.69	0.00	-2718.50	-4480.60	42.562	7110
7315	1.63	-15.20	0.00	-2717.77	-4480.80	42.566	7110
7320	1.53	-14.79	0.00	-2718.18	-4479.40	42.570	7110
7325	1.53	-14.95	0.00	-2717.74	-4478.15	42.575	7110
7330	1.70	-15.07	0.00	-2717.59	-4479.07	42.580	7110
7335	1.63	-15.19	0.00	-2717.66	-4478.94	42.585	7110
7340	1.49	-14.76	0.00	-2718.42	-4479.42	42.591	7110
7345	1.63	-14.85	0.00	-2717.70	-4477.70	42.595	7110
7350	1.67	-14.96	0.00	-2716.69	-4478.69	42.601	7110
7355	1.42	-14.95	0.00	-2716.76	-4477.55	42.605	7110
7360	1.28	-15.04	0.00	-2717.24	-4477.54	42.612	7110
7365	1.87	-14.96	0.00	-2717.14	-4477.55	42.615	7110
7370	1.57	-14.95	0.00	-2716.75	-4477.76	42.621	7110
7375	1.33	-15.03	0.00	-2716.49	-4476.72	42.625	7110
7380	1.33	-15.13	0.00	-2718.59	-4480.90	42.633	7110
7385	1.70	-14.89	0.00	-2718.31	-4479.50	42.635	7110
7390	1.80	-14.74	0.00	-2718.21	-4479.01	42.641	7110
7395	1.56	-14.99	0.00	-2716.84	-4478.39	42.645	7110
7400	1.40	-15.05	0.00	-2716.77	-4478.42	42.651	7110
7405	1.24	-15.15	0.00	-2717.73	-4479.36	42.655	7110
7410	1.34	-15.14	0.00	-2718.07	-4479.60	42.660	7110
7415	1.77	-14.93	0.00	-2718.60	-4479.65	42.666	7110
7420	1.56	-14.81	0.00	-2718.30	-4478.45	42.671	7110
7425	1.73	-15.17	0.00	-2717.48	-4477.69	42.675	7110
7430	1.83	-14.75	0.00	-2717.98	-4478.49	42.680	7110
7435	1.16	-15.15	0.00	-2717.42	-4479.45	42.686	7110
7440	1.41	-15.01	0.00	-2718.19	-4478.75	42.690	7110
7445	1.46	-14.95	0.00	-2718.08	-4478.06	42.695	7110
7450	1.64	-14.97	0.00	-2717.78	-4479.37	42.700	7110
7455	1.43	-14.84	0.00	-2718.00	-4478.45	42.706	7110
7460	1.50	-14.88	0.00	-2717.65	-4477.69	42.710	7110
7465	1.64	-15.09	0.00	-2717.72	-4477.56	42.715	7110
7470	1.46	-14.97	0.00	-2717.79	-4477.73	42.720	7110
7475	1.78	-15.31	0.00	-2717.28	-4479.69	42.727	7110
7480	1.49	-14.74	0.00	-2717.49	-4478.63	42.730	7110
7485	1.85	-15.25	0.00	-2716.55	-4477.96	42.735	7110
7490	1.39	-14.58	0.00	-2716.99	-4479.13	42.740	7110
7495	1.23	-15.37	0.00	-2717.62	-4477.50	42.747	7110
7500	1.60	-14.68	0.00	-2717.58	-4478.24	42.750	7110
7505	1.95	-14.95	0.00	-2716.99	-4477.80	42.756	7110
7510	1.58	-14.99	0.00	-2716.11	-4477.68	42.760	7110
7515	1.17	-15.12	0.00	-2716.75	-4477.84	42.767	7110
7520	1.64	-15.19	0.00	-2717.17	-4477.08	42.770	7110
7525	1.79	-14.85	0.00	-2717.21	-4477.62	42.776	7110
7530	1.51	-14.91	0.00	-2716.69	-4477.71	42.780	7110
7535	1.77	-14.81	0.00	-2716.50	-4476.58	42.786	7110
7540	1.73	-15.04	0.00	-2715.43	-4476.06	42.790	7110
7545	1.70	-15.20	0.00	-2715.80	-4477.22	42.796	7110
7550	1.38	-15.04	0.00	-2716.20	-4478.36	42.800	7110
7555	1.57	-14.97	0.00	-2717.15	-4477.88	42.806	7110
7560	1.29	-14.86	0.00	-2716.89	-4477.82	42.811	7110
7565	1.51	-14.89	0.00	-2715.78	-4476.98	42.816	7110
7570	1.54	-15.10	0.00	-2715.78	-4476.53	42.820	7110
7575	1.42	-14.95	0.00	-2716.45	-4477.19	42.826	7110
7580	1.59	-15.13	0.00	-2717.03	-4478.31	42.831	7110
7585	1.48	-14.90	0.00	-2716.63	-4478.89	42.835	7110
7590	1.59	-15.05	0.00	-2716.15	-4478.18	42.841	7110
7595	1.48	-15.16	0.00	-2716.62	-4477.45	42.845	7110
7600	1.42	-14.81	0.00	-2717.44	-4477.83	42.850	7110
7605	1.87	-15.25	0.00	-2717.31	-4478.41	42.855	7110
7610	1.54	-14.98	0.00	-2717.70	-4478.31	42.861	7110
7615	1.68	-14.99	0.00	-2718.01	-4477.86	42.865	7110
7620	1.67	-14.92	0.00	-2717.34	-4478.58	42.870	7110
7625	1.26	-15.03	0.00	-2716.46	-4479.08	42.875	7110
7630	1.49	-15.15	0.00	-2717.87	-4479.23	42.880	7110
7635	1.73	-14.80	0.00	-2718.64	-4479.55	42.885	7110
7640	1.83	-14.73	0.00	-2717.12	-4477.81	42.892	7110
7645	1.73	-15.09	0.00	-2716.93	-4477.71	42.895	7110
7650	1.58	-15.05	0.00	-2717.26	-4477.60	42.901	7110
7655	1.35	-14.89	0.00	-2716.53	-4476.37	42.905	7110
7660	1.40	-14.59	0.00	-2716.07	-4477.93	42.912	7110
7665	1.64	-15.04	0.00	-2716.11	-4477.72	42.915	7110
7670	1.55	-15.09	0.00	-2715.69	-4477.24	42.921	7110
7675	1.41	-15.24	0.00	-2716.17	-4477.95	42.925	7110
7680	1.12	-15.00	0.00	-2717.38	-4477.21	42.933	7110
7685	1.64	-15.09	0.00	-2716.94	-4477.92	42.935	7110
7690	1.51	-15.25	0.00	-2717.24	-4478.50	42.941	7110
7695	1.57	-14.67	0.00	-2717.43	-4478.19	42.945	7110
7700	1.60	-15.23	0.00	-2717.81	-4478.06	42.952	7110
7705	1.71	-15.13	0.00	-2718.34	-4477.67	42.955	7110
7710	1.56	-15.11	0.00	-2718.86	-4479.24	42.961	7110
7715	1.35	-14.78	0.00	-2719.17	-4478.59	42.965	7110
7720	1.30	-14.77	0.00	-2718.14	-4478.86	42.971	7110
7725	1.43	-15.12	0.00	-2717.11	-4476.81	42.976	7110
7730	1.27	-15.18	0.00	-2717.36	-4478.63	42.981	7110
7735	1.40	-14.89	0.00	-2717.81	-4478.58	42.985	7110
7740	1.58	-15.10	0.00	-2717.35	-4478.81	42.991	7110
7745	1.77	-15.17	0.00	-2717.94	-4478.36	42.995	7110
7750	1.74	-14.84	0.00	-2718.89	-4479.06	43.000	7110
7755	1.84	-14.97	0.00	-2718.27	-4478.94	43.006	7110
7760	1.47	-14.95	0.00	-2718.06	-4479.14	43.010	7110
7765	1.35	-15.08	0.00	-2717.77	-4479.59	43.015	7110
7770	1.74	-15.11	0.00	-2718.08	-4480.57	43.020	7110
7775	1.38	-14.77	0.00	-2718.68	-4480.62	43.026	7110
7780	1.53	-14.81	0.00	-2718.31	-4479.07	43.030	7110
7785	1.94	-15.27	0.00	-2717.21	-4478.05	43.035	7110
7790	1.35	-15.02	0.00	-2718.81	-4480.20	43.040	7110
7795	1.97	-14.88	0.00	-2718.21	-4479.83	43.047	7110
7800	1.57	-15.20	0.00	-2718.04	-4478.46	43.050	7110
7805	1.10	-15.00	0.00	-2719.10	-4480.53	43.057	7110
7810	1.61	-15.02	0.00	-2719.17	-4481.21	43.060	7110
7815	1.52	-15.04	0.00	-2719.66	-4481.90	43.066	7110
7820	1.78	-15.04	0.00	-2719.81	-4480.89	43.070	7110
7825	1.83	-14.83	0.00	-2718.91	-4481.23	43.076	7110
7830	1.52	-15.00	0.00	-2718.70	-4481.32	43.080	7110
7835	1.69	-15.77	0.00	-2719.86	-4480.47	43.088	7110
7840	1.61	-14.90	0.00	-2718.57	-4479.08	43.090	7110
7845	1.83	-14.88	0.00	-2717.82	-4479.26	43.096	7110
7850	1.38	-15.09	0.00	-2718.73	-4480.38	43.100	7110
7855	1.49	-14.59	0.00	-2718.61	-4480.18	43.106	7110
7860	1.72	-14.94	0.00	-2717.39	-4478.23	43.111	7110
7865	1.33	-15.11	0.00	-2717.70	-4479.18	43.116	7110
7870	1.59	-14.84	0.00	-2717.68	-4479.63	43.120	7110
7875	1.62	-14.95	0.00	-2717.14	-4479.95	43.126	7110
7880	1.30	-15.10	0.00	-2717.31	-4479.04	43.131	7110
7885	1.45	-14.89	0.00	-2717.81	-4479.82	43.136	7110
7890	1.15	-14.92	0.00	-2717.86	-4478.87	43.141	7110
7895	1.72	-15.08	0.00	-2717.90	-4480.24	43.145	7110
7900	1.83	-14.84	0.00	-2718.74	-4481.60	43.150	7110
7905	1.54	-14.87	0.00	-2717.95	-4481.15	43.155	7110
7910	1.79	-14.94	0.00	-2717.77	-4479.38	43.161	7110
7915	1.51	-15.20	0.00	-2718.00	-4479.40	43.165	7110
7920	1.22	-14.89	0.00	-2717.92	-4478.11	43.170	7110
7925	1.65	-15.12	0.00	-2717.68	-4478.83	43.175	7110
7930	1.27	-14.80	0.00	-2718.55	-4478.12	43.182	7110
7935	1.78	-15.02	0.00	-2718.03	-4478.24	43.185	7110
7940	1.66	-14.80	0.00	-2717.95	-4476.78	43.192	7110
7945	1.48	-15.15	0.00	-2717.65	-4476.84	43.195	7110
7950	1.28	-14.79	0.00	-2717.52	-4478.05	43.200	7110
7955	1.28	-15.09	0.00	-2716.85	-4477.36	43.205	7110
7960	2.37	-14.68	0.00	-2716.54	-4478.96	43.212	7110
7965	1.61	-15.21	0.00	-2716.38	-4475.98	43.215	7110
7970	1.52	-15.09	0.00	-2717.59	-4476.60	43.221	7110
7975	1.73	-14.97	0.00	-2717.09	-4477.05	43.225	7110
7980	1.39	-14.96	0.00	-2717.67	-4476.95	43.232	7110
7985	1.40	-15.07	0.00	-2717.73	-4477.57	43.235	7110
7990	1.63	-14.69	0.00	-2718.18	-4478.66	43.242	7110
7995	1.40	-14.83	0.00	-2717.88	-4477.87	43.245	7110
8000	1.74	-15.03	0.00	-2718.26	-4478.17	43.252	7110
8005	1.49	-14.91	0.00	-2718.26	-4478.79	43.255	7110
8010	1.60	-15.03	0.00	-2718.20	-4478.54	43.261	7110
8015	1.54	-14.96	0.00	-2718.56	-4478.35	43.265	7110
8020	1.18	-15.19	0.00	-2718.61	-4477.52	43.272	7110
8025	1.65	-14.99	0.00	-2718.56	-4479.57	43.275	7110
8030	1.40	-14.80	0.00	-2718.46	-4477.42	43.281	7110
8035	1.33	-14.92	0.00	-2717.68	-4477.27	43.286	7110
8040	1.94	-14.92	0.00	-2716.78	-4475.78	43.291	7110
8045	1.49	-15.05	0.00	-2716.14	-4477.82	43.295	7110
8050	1.35	-15.07	0.00	-2716.89	-4477.39	43.300	7110
8055	1.58	-15.05	0.00	-2718.03	-4477.12	43.306	7110
8060	1.57	-14.89	0.00	-2718.06	-4476.82	43.310	7110
8065	1.49	-14.78	0.00	-2717.43	-4476.57	43.315	7110
8070	1.44	-15.20	0.00	-2716.62	-4476.09	43.320	7110
8075	1.63	-15.00	0.00	-2717.05	-4475.78	43.326	7110
8080	1.65	-15.26	0.00	-2717.39	-4476.86	43.330	7110
8085	1.64	-14.79	0.00	-2717.85	-4476.85	43.335	7110
8090	1.52	-14.92	0.00	-2717.45	-4477.85	43.340	7110
8095	1.30	-15.18	0.00	-2717.41	-4476.65	43.347	7110
8100	1.29	-14.92	0.00	-2717.78	-4477.19	43.350	7110
8105	1.77	-15.21	0.00	-2718.60	-4477.88	43.356	7110
8110	1.76	-14.84	0.00	-2718.69	-4478.74	43.360	7110
8115	1.76	-14.90	0.00	-2718.26	-4478.54	43.366	7110
8120	1.80	-14.76	0.00	-2717.88	-4478.09	43.370	7110
8125	1.39	-14.93	0.00	-2717.58	-4477.93	43.377	7110
8130	1.43	-14.93	0.00	-2717.35	-4477.96	43.380	7110
8135	1.95	-15.37	0.00	-2716.05	-4476.17	43.387	7110
8140	1.88	-15.35	0.00	-2717.32	-4477.11	43.390	7110
8145	1.44	-14.83	0.00	-2717.96	-4477.11	43.396	7110
8150	1.54	-14.93	0.00	-2717.26	-4476.99	43.400	7110
8155	1.52	-15.16	0.00	-2717.03	-4476.67	43.406	7110
8160	1.27	-14.95	0.00	-2717.23	-4476.34	43.410	7110
8165	1.68	-15.00	0.00	-2717.63	-4476.35	43.416	7110
8170	1.75	-15.02	0.00	-2717.61	-4476.38	43.420	7110
8175	1.50	-14.98	0.00	-2717.30	-4476.42	43.426	7110
8180	1.50	-14.94	0.00	-2717.06	-4476.42	43.431	7110
8185	1.44	-15.22	0.00	-2717.07	-4477.14	43.436	7110
8190	1.33	-15.15	0.00	-2717.80	-4478.03	43.440	7110
8195	1.66	-14.99	0.00	-2718.69	-4480.57	43.446	7110
8200	1.61	-14.84	0.00	-2718.69	-4480.99	43.450	7110
8205	1.45	-15.00	0.00	-2718.13	-4478.84	43.455	7110
8210	1.60	-15.10	0.00	-2718.12	-4478.07	43.460	7110
8215	1.70	-15.06	0.00	-2718.66	-4478.62	43.465	7110
8220	1.49	-14.89	0.00	-2718.87	-4478.65	43.471	7110
8225	1.45	-15.08	0.00	-2718.32	-4477.98	43.475	7110
8230	1.57	-14.97	0.00	-2718.06	-4477.47	43.480	7110
8235	1.53	-15.09	0.00	-2718.39	-4477.89	43.485	7110
8240	1.58	-14.85	0.00	-2716.91	-4476.46	43.492	7110
8245	1.38	-14.90	0.00	-2716.51	-4476.72	43.495	7110
8250	1.34	-14.98	0.00	-2717.33	-4477.06	43.500	7110
8255	1.36	-15.12	0.00	-2717.23	-4476.77	43.505	7110
8260	1.39	-15.25	0.00	-2717.81	-4477.95	43.512	7110
8265	1.80	-15.02	0.00	-2718.09	-4478.96	43.515	7110
8270	1.82	-15.01	0.00	-2719.01	-4478.48	43.521	7110
8275	1.60	-15.03	0.00	-2719.71	-4478.57	43.525	7110
8280	1.93	-14.74	0.00	-2718.26	-4477.96	43.532	7110
8285	1.65	-14.98	0.00	-2717.76	-4476.73	43.535	7110
8290	1.91	-15.59	0.00	-2717.78	-4475.95	43.542	7110
8295	1.57	-14.91	0.00	-2718.11	-4476.69	43.545	7110
8300	1.53	-14.80	0.00	-2717.92	-4478.48	43.551	7110
8305	1.74	-14.85	0.00	-2717.14	-4477.19	43.555	7110
8310	1.40	-14.89	0.00	-2716.55	-4475.48	43.561	7110
8315	1.40	-15.29	0.00	-2716.77	-4476.43	43.565	7110
8320	2.12	-14.70	0.00	-2717.87	-4476.07	43.572	7110
8325	1.74	-14.79	0.00	-2716.57	-4476.00	43.575	7110
8330	1.58	-14.94	0.00	-2715.78	-4475.36	43.581	7110
8335	1.34	-15.29	0.00	-2715.98	-4475.43	43.585	7110
8340	1.39	-15.05	0.00	-2716.85	-4476.76	43.591	7110
8345	1.39	-15.34	0.00	-2717.70	-4477.63	43.595	7110
8350	1.57	-14.71	0.00	-2718.73	-4479.34	43.601	7110
8355	1.77	-14.80	0.00	-2717.20	-4477.35	43.605	7110
8360	1.63	-15.20	0.00	-2716.74	-4476.96	43.610	7110
8365	1.55	-14.90	0.00	-2717.70	-4477.43	43.615	7110
8370	1.47	-15.05	0.00	-2717.28	-4476.99	43.620	7110
8375	1.63	-15.30	0.00	-2717.45	-4477.24	43.626	7110
8380	1.63	-15.20	0.00	-2718.37	-4477.84	43.630	7110
8385	1.41	-14.90	0.00	-2718.29	-4478.22	43.636	7110
8390	1.48	-14.98	0.00	-2717.79	-4476.60	43.640	7110
8395	1.51	-15.19	0.00	-2716.92	-4477.63	43.645	7110
8400	1.66	-14.86	0.00	-2718.24	-4478.96	43.650	7110
8405	1.36	-15.06	0.00	-2717.10	-4477.15	43.656	7110
8410	1.51	-15.11	0.00	-2717.18	-4477.92	43.660	7110
8415	0.95	-15.43	0.00	-2718.15	-4478.69	43.667	7110
8420	1.13	-15.06	0.00	-2719.43	-4480.79	43.670	7110
8425	1.67	-15.39	0.00	-2720.75	-4481.21	43.677	7110
8430	1.21	-14.94	0.00	-2721.55	-4482.62	43.680	7110
8435	1.37	-15.10	0.00	-2721.25	-4482.31	43.686	7110
8440	1.61	-15.16	0.00	-2722.02	-4481.92	43.690	7110
8445	1.46	-15.04	0.00	-2721.61	-4481.13	43.697	7110
8450	1.70	-14.92	0.00	-2721.91	-4481.48	43.700	7110
8455	1.71	-14.73	0.00	-2721.71	-4481.44	43.706	7110
8460	2.02	-14.82	0.00	-2720.82	-4480.50	43.710	7110
8465	1.77	-14.84	0.00	-2720.00	-4480.52	43.716	7110
8470	1.57	-14.94	0.00	-2719.87	-4479.43	43.720	7110
8475	1.82	-14.70	0.00	-2719.07	-4478.24	43.726	7110
8480	1.55	-15.00	0.00	-2718.06	-4475.87	43.730	7110
8485	1.52	-15.08	0.00	-2718.04	-4478.10	43.736	7110
8490	1.80	-14.88	0.00	-2717.49	-4477.61	43.741	7110
8495	1.34	-15.06	0.00	-2717.58	-4478.34	43.746	7110
8500	1.47	-15.15	0.00	-2718.14	-4478.96	43.750	7110
8505	1.54	-14.83	0.00	-2719.03	-4478.92	43.755	7110
8510	1.49	-14.97	0.00	-2718.34	-4478.15	43.761	7110
8515	1.62	-15.18	0.00	-2718.75	-4480.07	43.765	7110
8520	2.01	-14.78	0.00	-2718.87	-4478.64	43.770	7110
8525	1.46	-14.77	0.00	-2717.97	-4477.46	43.775	7110
8530	1.86	-15.03	0.00	-2717.30	-4477.60	43.780	7110
8535	1.80	-14.89	0.00	-2717.36	-4477.33	43.785	7110
8540	1.18	-14.99	0.00	-2717.23	-4477.06	43.792	7110
8545	1.58	-15.33	0.00	-2717.79	-4476.72	43.795	7110
8550	1.42	-14.93	0.00	-2717.92	-4478.83	43.800	7110
8555	1.90	-14.81	0.00	-2717.97	-4477.70	43.805	7110
8560	1.89	-14.77	0.00	-2716.90	-4476.39	43.812	7110
8565	1.68	-14.87	0.00	-2716.34	-4475.45	43.815	7110
8570	1.43	-15.13	0.00	-2715.29	-4475.02	43.821	7110
8575	1.49	-15.36	0.00	-2716.48	-4476.13	43.825	7110
8580	1.71	-14.86	0.00	-2716.96	-4475.71	43.831	7110
8585	1.71	-14.89	0.00	-2716.69	-4476.10	43.835	7110
8590	2.00	-15.37	0.00	-2715.72	-4477.05	43.842	7110
8595	1.63	-14.65	0.00	-2715.93	-4476.56	43.845	7110
8600	1.46	-15.27	0.00	-2715.08	-4474.28	43.851	7110
8605	1.22	-15.05	0.00	-2714.84	-4476.03	43.855	7110
8610	1.35	-15.13	0.00	-2716.33	-4480.16	43.863	7110
8615	1.36	-15.15	0.00	-2716.45	-4478.09	43.865	7110
8620	1.56	-14.93	0.00	-2717.38	-4477.61	43.871	7110
8625	1.57	-14.82	0.00	-2716.72	-4477.25	43.875	7110
8630	1.40	-15.23	0.00	-2716.74	-4477.87	43.881	7110
8635	1.53	-14.92	0.00	-2717.03	-4477.27	43.885	7110
8640	1.90	-14.96	0.00	-2717.77	-4477.13	43.891	7110
8645	1.59	-14.91	0.00	-2717.24	-4477.59	43.895	7110
8650	1.75	-15.13	0.00	-2716.83	-4477.52	43.900	7110
8655	1.24	-14.99	0.00	-2716.89	-4476.90	43.905	7110
8660	1.97	-14.99	0.00	-2716.92	-4476.69	43.910	7110
8665	1.68	-14.83	0.00	-2716.82	-4476.39	43.915	7110
8670	1.57	-14.78	0.00	-2716.57	-4477.57	43.921	7110
8675	1.56	-15.04	0.00	-2716.04	-4476.79	43.925	7110
8680	1.35	-14.90	0.00	-2716.36	-4478.43	43.930	7110
8685	1.56	-15.17	0.00	-2716.44	-4477.50	43.935	7110
8690	1.72	-15.00	0.00	-2717.20	-4478.79	43.940	7110
8695	1.65	-14.79	0.00	-2717.15	-4477.42	43.947	7110
8700	1.65	-15.12	0.00	-2716.95	-4477.12	43.950	7110
8705	1.55	-15.01	0.00	-2717.61	-4478.50	43.955	7110
8710	1.44	-14.98	0.00	-2717.02	-4477.62	43.960	7110
8715	1.32	-15.10	0.00	-2716.24	-4476.56	43.965	7110
8720	1.51	-15.17	0.00	-2716.65	-4478.11	43.970	7110
8725	1.60	-14.95	0.00	-2718.11	-4479.32	43.976	7110
8730	1.72	-14.82	0.00	-2716.79	-4477.92	43.980	7110
8735	1.20	-14.98	0.00	-2716.37	-4477.51	43.986	7110
8740	1.42	-15.25	0.00	-2716.47	-4476.56	43.990	7110
8745	1.63	-14.85	0.00	-2717.91	-4477.06	43.997	7110
8750	1.13	-14.75	0.00	-2716.83	-4476.29	44.000	7110
8755	2.00	-15.13	0.00	-2716.33	-4476.86	44.007	7110
8760	1.59	-14.94	0.00	-2716.71	-4476.22	44.010	7110
8765	1.87	-14.96	0.00	-2717.77	-4476.57	44.016	7110
8770	1.77	-14.80	0.00	-2716.86	-4474.92	44.020	7110
8775	1.33	-15.03	0.00	-2716.66	-4476.08	44.026	7110
8780	1.31	-14.98	0.00	-2716.59	-4476.34	44.030	7110
8785	1.46	-15.05	0.00	-2717.02	-4477.85	44.036	7110
8790	1.28	-15.33	0.00	-2717.36	-4478.97	44.040	7110
8795	1.68	-14.94	0.00	-2718.42	-4480.42	44.046	7110
8800	1.95	-15.01	0.00	-2718.88	-4480.25	44.050	7110
8805	1.62	-14.94	0.00	-2718.89	-4479.22	44.055	7110
8810	1.70	-15.07	0.00	-2718.83	-4478.72	44.061	7110
8815	1.39	-14.83	0.00	-2718.15	-4479.87	44.065	7110
8820	1.37	-15.19	0.00	-2717.97	-4480.58	44.070	7110
8825	1.62	-14.98	0.00	-2718.51	-4480.00	44.075	7110
8830	2.00	-14.79	0.00	-2718.76	-4481.27	44.081	7110
8835	1.55	-14.76	0.00	-2718.47	-4479.76	44.085	7110
8840	1.32	-15.20	0.00	-2717.71	-4477.96	44.092	7110
8845	1.44	-14.96	0.00	-2718.07	-4478.19	44.095	7110
8850	1.60	-15.01	0.00	-2718.22	-4480.04	44.100	7110
8855	1.59	-14.85	0.00	-2718.46	-4480.13	44.105	7110
8860	1.43	-15.15	0.00	-2718.09	-4479.83	44.111	7110
8865	1.55	-15.00	0.00	-2718.70	-4479.96	44.115	7110
8870	1.33	-14.85	0.00	-2719.99	-4480.78	44.122	7110
8875	1.49	-14.60	0.00	-2718.87	-4479.99	44.125	7110
8880	1.39	-15.02	0.00	-2718.50	-4478.85	44.131	7110
8885	1.69	-15.05	0.00	-2718.64	-4479.96	44.135	7110
8890	1.64	-14.76	0.00	-2718.72	-4480.25	44.141	7110
8895	1.79	-14.91	0.00	-2717.62	-4479.42	44.145	7110
8900	1.64	-15.09	0.00	-2717.12	-4478.90	44.151	7110
8905	1.42	-14.81	0.00	-2717.01	-4477.85	44.155	7110
8910	1.22	-15.13	0.00	-2716.92	-4476.05	44.163	7110
8915	1.43	-15.18	0.00	-2716.90	-4476.49	44.165	7110
8920	2.00	-15.05	0.00	-2716.93	-4474.20	44.172	7110
8925	1.65	-15.03	0.00	-2717.30	-4474.71	44.175	7110
8930	1.46	-14.97	0.00	-2717.14	-4476.80	44.181	7110
8935	1.84	-15.04	0.00	-2716.75	-4475.44	44.185	7110
8940	1.22	-15.35	0.00	-2718.33	-4478.06	44.191	7110
8945	1.63	-14.84	0.00	-2719.51	-4480.67	44.196	7110
8950	1.50	-15.12	0.00	-2719.34	-4480.00	44.200	7110
8955	1.56	-14.90	0.00	-2719.86	-4480.31	44.205	7110
8960	1.41	-14.90	0.00	-2719.43	-4477.97	44.210	7110
8965	1.60	-15.21	0.00	-2719.66	-4478.71	44.215	7110
8970	1.59	-14.81	0.00	-2719.95	-4480.31	44.220	7110
8975	2.01	-14.81	0.00	-2719.21	-4479.60	44.226	7110
8980	1.89	-14.92	0.00	-2718.97	-4479.15	44.230	7110
8985	1.85	-14.87	0.00	-2718.62	-4478.47	44.235	7110
8990	1.62	-14.90	0.00	-2718.11	-4478.09	44.240	7110
8995	1.71	-14.98	0.00	-2718.46	-4476.74	44.246	7110
9000	1.50	-15.18	0.00	-2717.84	-4476.79	44.250	7110
9005	1.69	-14.65	0.00	-2718.35	-4477.00	44.255	7110
9010	1.62	-14.79	0.00	-2717.65	-4478.12	44.260	7110
9015	1.54	-15.27	0.00	-2717.33	-4476.56	44.266	7110
9020	1.48	-14.86	0.00	-2717.89	-4477.29	44.270	7110
9025	1.27	-15.24	0.00	-2717.47	-4476.81	44.277	7110
9030	1.47	-15.29	0.00	-2718.32	-4478.63	44.280	7110
9035	1.75	-14.80	0.00	-2718.45	-4479.35	44.286	7110
9040	1.61	-14.90	0.00	-2717.60	-4478.64	44.290	7110
9045	1.56	-14.94	0.00	-2717.26	-4475.16	44.296	7110
9050	1.54	-14.82	0.00	-2716.40	-4474.21	44.300	7110
9055	1.42	-14.74	0.00	-2717.11	-4476.61	44.307	7110
9060	1.44	-15.15	0.00	-2716.84	-4475.64	44.310	7110
9065	1.81	-14.77	0.00	-2718.65	-4478.82	44.316	7110
9070	1.63	-14.83	0.00	-2717.77	-4477.59	44.320	7110
9075	1.87	-15.00	0.00	-2717.50	-4477.71	44.326	7110
9080	1.76	-14.93	0.00	-2717.38	-4476.80	44.330	7110
9085	1.46	-15.04	0.00	-2717.20	-4476.64	44.336	7110
9090	1.40	-15.25	0.00	-2717.85	-4477.38	44.340	7110
9095	1.28	-14.88	0.00	-2718.76	-4478.00	44.346	7110
9100	1.43	-14.92	0.00	-2718.14	-4478.25	44.350	7110
9105	1.53	-14.98	0.00	-2717.38	-4477.64	44.356	7110
9110	1.73	-14.98	0.00	-2718.30	-4476.87	44.361	7110
9115	1.56	-14.89	0.00	-2717.66	-4476.95	44.366	7110
9120	1.63	-14.88	0.00	-2717.48	-4476.67	44.370	7110
9125	1.27	-15.25	0.00	-2717.49	-4477.32	44.376	7110
9130	1.71	-15.11	0.00	-2718.33	-4478.19	44.380	7110
9135	1.68	-14.84	0.00	-2718.61	-4477.78	44.385	7110
9140	1.67	-14.82	0.00	-2718.04	-4475.96	44.390	7110
9145	1.78	-15.07	0.00	-2718.05	-4475.58	44.395	7110
9150	1.64	-15.09	0.00	-2717.31	-4477.15	44.401	7110
9155	1.53	-14.96	0.00	-2717.14	-4476.71	44.405	7110
9160	1.28	-14.76	0.00	-2716.99	-4477.13	44.411	7110
9165	1.77	-15.02	0.00	-2716.67	-4476.95	44.415	7110
9170	1.48	-15.10	0.00	-2716.36	-4477.17	44.420	7110
9175	1.30	-15.15	0.00	-2717.16	-4477.51	44.425	7110
9180	1.55	-14.87	0.00	-2717.17	-4476.72	44.430	7110
9185	1.77	-14.93	0.00	-2716.13	-4476.60	44.435	7110
9190	1.59	-14.89	0.00	-2716.96	-4477.20	44.442	7110
9195	1.44	-15.03	0.00	-2716.50	-4475.63	44.445	7110
9200	1.60	-15.00	0.00	-2716.84	-4476.96	44.451	7110
9205	1.77	-15.06	0.00	-2717.20	-4477.81	44.455	7110
9210	1.29	-14.80	0.00	-2717.14	-4477.93	44.462	7110
9215	1.59	-15.01	0.00	-2716.92	-4477.38	44.465	7110
9220	1.65	-14.93	0.00	-2717.09	-4477.79	44.471	7110
9225	1.41	-15.26	0.00	-2717.44	-4478.10	44.475	7110
9230	1.20	-14.85	0.00	-2718.82	-4480.16	44.483	7110
9235	1.40	-15.01	0.00	-2718.98	-4478.69	44.485	7110
9240	1.61	-14.92	0.00	-2718.92	-4478.59	44.491	7110
9245	1.65	-14.84	0.00	-2718.08	-4478.03	44.495	7110
9250	1.88	-15.01	0.00	-2718.19	-4478.29	44.501	7110
9255	1.48	-14.89	0.00	-2718.41	-4478.87	44.505	7110
9260	1.02	-15.21	0.00	-2718.59	-4478.79	44.513	7110
9265	1.34	-15.19	0.00	-2717.91	-4477.34	44.515	7110
9270	1.58	-14.82	0.00	-2718.53	-4478.20	44.521	7110
9275	1.75	-14.85	0.00	-2718.15	-4477.67	44.526	7110
9280	1.54	-15.01	0.00	-2717.57	-4477.29	44.530	7110
9285	1.47	-15.17	0.00	-2717.98	-4478.51	44.535	7110
9290	1.47	-15.02	0.00	-2718.59	-4479.43	44.540	7110
9295	1.56	-15.20	0.00	-2718.89	-4478.85	44.547	7110
9300	1.36	-15.06	0.00	-2719.20	-4478.51	44.550	7110
9305	1.58	-14.92	0.00	-2719.81	-4479.99	44.555	7110
9310	1.62	-15.00	0.00	-2719.15	-4478.55	44.560	7110
9315	1.69	-14.92	0.00	-2719.03	-4478.14	44.565	7110
9320	1.37	-14.95	0.00	-2718.24	-4477.64	44.570	7110
9325	1.61	-15.13	0.00	-2717.75	-4477.62	44.577	7110
9330	1.54	-15.12	0.00	-2718.56	-4477.64	44.580	7110
9335	1.60	-14.72	0.00	-2719.22	-4477.95	44.586	7110
9340	1.75	-15.12	0.00	-2718.49	-4478.75	44.590	7110
9345	1.64	-15.04	0.00	-2718.38	-4478.32	44.597	7110
9350	1.80	-15.01	0.00	-2718.82	-4479.66	44.600	7110
9355	1.56	-14.86	0.00	-2718.03	-4478.83	44.606	7110
9360	1.78	-15.04	0.00	-2717.48	-4478.29	44.610	7110
9365	1.76	-14.91	0.00	-2717.67	-4477.73	44.616	7110
9370	1.48	-14.96	0.00	-2717.03	-4476.87	44.620	7110
9375	1.65	-15.00	0.00	-2717.00	-4477.11	44.626	7110
9380	1.77	-15.09	0.00	-2717.24	-4477.42	44.630	7110
9385	1.50	-14.81	0.00	-2717.70	-4478.08	44.636	7110
9390	1.51	-14.97	0.00	-2717.19	-4477.54	44.640	7110
9395	1.84	-14.95	0.00	-2716.79	-4477.09	44.646	7110
9400	1.28	-15.07	0.00	-2716.68	-4476.97	44.650	7110
9405	1.90	-14.73	0.00	-2718.72	-4477.42	44.658	7110
9410	1.53	-14.86	0.00	-2717.74	-4477.53	44.660	7110
9415	1.63	-15.16	0.00	-2717.47	-4477.97	44.665	7110
9420	1.61	-14.65	0.00	-2717.68	-4478.29	44.670	7110
9425	1.54	-15.08	0.00	-2716.21	-4476.21	44.675	7110
9430	1.43	-15.30	0.00	-2716.92	-4477.24	44.680	7110
9435	1.39	-15.08	0.00	-2718.31	-4477.63	44.685	7110
9440	1.38	-15.01	0.00	-2719.21	-4478.19	44.691	7110
9445	1.81	-15.00	0.00	-2718.65	-4478.26	44.695	7110
9450	1.45	-15.14	0.00	-2718.62	-4477.90	44.700	7110
9455	1.49	-15.06	0.00	-2719.43	-4479.15	44.705	7110
9460	1.61	-14.71	0.00	-2719.14	-4478.86	44.710	7110
9465	1.82	-15.14	0.00	-2718.51	-4477.85	44.715	7110
9470	1.41	-14.83	0.00	-2717.95	-4478.13	44.720	7110
9475	1.63	-15.04	0.00	-2716.91	-4477.35	44.725	7110
9480	1.35	-15.13	0.00	-2717.31	-4478.64	44.731	7110
9485	1.42	-15.07	0.00	-2718.07	-4478.63	44.735	7110
9490	1.52	-14.85	0.00	-2718.19	-4478.17	44.740	7110
9495	1.45	-14.92	0.00	-2717.04	-4477.56	44.745	7110
9500	1.19	-15.02	0.00	-2717.17	-4478.53	44.752	7110
9505	1.62	-15.05	0.00	-2717.78	-4477.21	44.755	7110
9510	1.28	-15.13	0.00	-2717.85	-4477.33	44.761	7110
9515	1.25	-15.11	0.00	-2718.81	-4477.62	44.765	7110
9520	1.59	-15.03	0.00	-2719.63	-4478.97	44.771	7110
9525	1.59	-14.89	0.00	-2719.99	-4480.48	44.775	7110
9530	1.65	-14.99	0.00	-2719.24	-4480.22	44.781	7110
9535	1.63	-14.81	0.00	-2718.97	-4479.85	44.785	7110
9540	1.64	-14.93	0.00	-2718.63	-4479.07	44.791	7110
9545	1.88	-15.15	0.00	-2718.91	-4479.08	44.795	7110
9550	1.80	-15.04	0.00	-2718.89	-4478.55	44.801	7110
9555	1.81	-14.86	0.00	-2718.54	-4477.92	44.805	7110
9560	1.17	-15.09	0.00	-2718.80	-4479.51	44.811	7110
9565	1.35	-14.69	0.00	-2718.68	-4477.06	44.815	7110
9570	1.44	-15.08	0.00	-2718.09	-4478.20	44.820	7110
9575	1.42	-15.16	0.00	-2718.00	-4478.70	44.826	7110
9580	1.55	-15.04	0.00	-2717.83	-4478.25	44.830	7110
9585	1.72	-15.03	0.00	-2718.23	-4478.39	44.835	7110
9590	1.69	-14.99	0.00	-2717.78	-4477.57	44.840	7110
9595	1.67	-14.95	0.00	-2717.68	-4478.82	44.846	7110
9600	1.62	-15.17	0.00	-2717.31	-4478.36	44.850	7110
9605	1.61	-14.89	0.00	-2719.04	-4479.00	44.855	7110
9610	1.32	-15.03	0.00	-2719.08	-4478.40	44.860	7110
9615	1.48	-14.85	0.00	-2718.91	-4477.35	44.865	7110
9620	1.34	-15.03	0.00	-2718.03	-4478.23	44.870	7110
9625	1.95	-15.16	0.00	-2718.20	-4478.27	44.877	7110
9630	1.45	-14.75	0.00	-2718.11	-4479.14	44.880	7110
9635	1.59	-15.08	0.00	-2717.81	-4477.66	44.885	7110
9640	1.75	-14.96	0.00	-2718.02	-4478.69	44.890	7110
9645	1.39	-15.13	0.00	-2717.62	-4478.18	44.897	7110
9650	1.58	-14.86	0.00	-2717.75	-4478.48	44.900	7110
9655	1.38	-15.15	0.00	-2716.83	-4477.33	44.906	7110
9660	1.44	-15.20	0.00	-2718.59	-4479.12	44.910	7110
9665	1.30	-15.11	0.00	-2717.72	-4478.08	44.917	7110
9670	2.04	-15.14	0.00	-2717.59	-4477.95	44.920	7110
9675	1.74	-14.68	0.00	-2718.38	-4476.95	44.926	7110
9680	1.43	-15.02	0.00	-2717.22	-4476.86	44.930	7110
9685	1.11	-15.12	0.00	-2716.89	-4477.82	44.937	7110
9690	1.18	-15.13	0.00	-2716.85	-4479.79	44.940	7110
9695	1.38	-15.14	0.00	-2717.56	-4479.27	44.946	7110
9700	2.03	-14.98	0.00	-2718.71	-4479.37	44.950	7110
9705	1.59	-14.96	0.00	-2717.76	-4478.16	44.956	7110
9710	1.76	-15.00	0.00	-2717.54	-4477.35	44.960	7110
9715	1.66	-14.92	0.00	-2716.49	-4477.28	44.966	7110
9720	1.47	-15.05	0.00	-2716.82	-4476.78	44.970	7110
9725	1.78	-14.73	0.00	-2717.04	-4477.21	44.976	7110
9730	1.50	-15.16	0.00	-2717.11	-4477.99	44.980	7110
9735	1.65	-15.05	0.00	-2717.80	-4477.89	44.985	7110
9740	1.40	-14.97	0.00	-2718.16	-4477.61	44.991	7110
9745	1.71	-14.91	0.00	-2718.26	-4477.64	44.995	7110
9750	1.52	-14.90	0.00	-2717.26	-4477.16	45.000	7110
9755	1.71	-15.02	0.00	-2717.11	-4477.35	45.005	7110
9760	1.40	-15.12	0.00	-2716.81	-4476.78	45.010	7110
9765	1.60	-15.18	0.00	-2717.40	-4477.63	45.015	7110
9770	1.45	-14.82	0.00	-2717.66	-4477.74	45.020	7110
9775	1.27	-15.24	0.00	-2717.57	-4477.44	45.025	7110
9780	1.60	-14.60	0.00	-2718.40	-4478.01	45.032	7110
9785	1.70	-14.86	0.00	-2717.47	-4477.99	45.035	7110
9790	1.61	-14.99	0.00	-2716.44	-4475.95	45.042	7110
9795	1.49	-14.91	0.00	-2716.42	-4476.14	45.045	7110
9800	1.61	-15.03	0.00	-2716.30	-4476.21	45.050	7110
9805	1.37	-14.95	0.00	-2716.03	-4477.11	45.055	7110
9810	1.92	-14.98	0.00	-2716.67	-4476.55	45.061	7110
9815	1.76	-15.02	0.00	-2716.12	-4477.54	45.065	7110
9820	1.40	-14.98	0.00	-2715.82	-4476.67	45.071	7110
9825	1.77	-15.09	0.00	-2716.06	-4476.77	45.075	7110
9830	0.58	-15.68	0.00	-2716.79	-4475.90	45.083	7110
9835	1.60	-15.04	0.00	-2716.67	-4476.29	45.085	7110
9840	1.93	-14.62	0.00	-2717.44	-4477.58	45.093	7110
9845	1.71	-14.98	0.00	-2715.86	-4476.42	45.095	7110
9850	1.42	-15.12	0.00	-2716.25	-4476.35	45.101	7110
9855	1.46	-14.97	0.00	-2716.60	-4477.48	45.105	7110
9860	1.51	-14.82	0.00	-2716.14	-4476.70	45.111	7110
9865	1.33	-15.25	0.00	-2715.80	-4476.49	45.115	7110
9870	1.75	-15.02	0.00	-2716.43	-4477.16	45.121	7110
9875	1.18	-15.08	0.00	-2717.33	-4478.01	45.125	7110
9880	1.58	-14.90	0.00	-2717.36	-4477.43	45.130	7110
9885	1.79	-15.04	0.00	-2717.71	-4478.07	45.136	7110
9890	1.53	-14.87	0.00	-2716.64	-4477.31	45.141	7110
9895	1.58	-15.31	0.00	-2716.40	-4476.08	45.145	7110
9900	1.34	-14.87	0.00	-2717.88	-4478.51	45.150	7110
9905	1.61	-15.02	0.00	-2718.08	-4477.62	45.156	7110
9910	1.93	-14.82	0.00	-2717.44	-4477.38	45.160	7110
9915	2.05	-14.81	0.00	-2716.18	-4477.00	45.165	7110
9920	1.74	-15.32	0.00	-2715.91	-4476.57	45.170	7110
9925	1.87	-15.00	0.00	-2717.56	-4477.03	45.176	7110
9930	1.49	-14.91	0.00	-2717.59	-4477.12	45.180	7110
9935	1.45	-15.21	0.00	-2717.66	-4477.17	45.185	7110
9940	1.39	-14.42	0.00	-2717.61	-4477.78	45.190	7110
9945	1.70	-15.02	0.00	-2716.06	-4476.38	45.195	7110
9950	1.63	-15.17	0.00	-2716.29	-4478.24	45.200	7110
9955	1.47	-14.93	0.00	-2716.33	-4477.63	45.206	7110
9960	1.63	-14.91	0.00	-2716.35	-4476.39	45.210	7110
9965	1.67	-14.63	0.00	-2715.72	-4476.38	45.216	7110
9970	1.54	-15.04	0.00	-2715.05	-4475.56	45.220	7110
9975	1.37	-15.03	0.00	-2716.45	-4476.47	45.227	7110
9980	1.35	-15.10	0.00	-2716.85	-4476.71	45.230	7110
9985	1.82	-14.88	0.00	-2717.76	-4479.18	45.236	7110
9990	1.50	-14.77	0.00	-2717.49	-4478.11	45.240	7110
9995	1.37	-15.16	0.00	-2715.75	-4476.69	45.246	7110
10000	1.75	-15.00	0.00	-2716.21	-4475.73	45.250	7110
10005	1.35	-15.33	0.00	-2716.66	-4476.73	45.257	7110
10010	1.46	-15.03	0.00	-2716.98	-4477.49	45.260	7110
10015	1.42	-14.94	0.00	-2716.53	-4475.89	45.266	7110
10020	1.60	-15.29	0.00	-2716.34	-4476.82	45.272	7110
10025	1.67	-15.26	0.00	-2716.35	-4476.65	45.276	7110
10030	1.50	-15.12	0.00	-2717.02	-4476.70	45.280	7110
10035	1.50	-15.00	0.00	-2717.45	-4477.27	45.285	7110
10040	1.60	-14.91	0.00	-2717.16	-4476.64	45.290	7110
10045	1.49	-15.02	0.00	-2716.96	-4476.43	45.295	7110
10050	1.94	-14.78	0.00	-2718.15	-4478.11	45.301	7110
10055	1.40	-14.83	0.00	-2717.12	-4477.48	45.305	7110
10060	1.39	-15.12	0.00	-2716.18	-4476.96	45.310	7110
10065	1.55	-15.13	0.00	-2716.65	-4476.97	45.315	7110
10070	1.61	-14.91	0.00	-2715.78	-4476.12	45.320	7110
10075	1.63	-15.07	0.00	-2715.90	-4476.29	45.325	7110
10080	1.56	-15.03	0.00	-2716.25	-4477.46	45.330	7110
10085	1.57	-14.81	0.00	-2716.70	-4476.90	45.335	7110
10090	1.78	-15.07	0.00	-2717.41	-4478.14	45.340	7110
10095	1.40	-14.77	0.00	-2717.66	-4479.65	45.345	7110
10100	1.69	-15.10	0.00	-2716.21	-4477.05	45.352	7110
10105	1.71	-15.12	0.00	-2716.50	-4477.26	45.355	7110
10110	1.50	-14.98	0.00	-2717.20	-4475.45	45.361	7110
10115	1.35	-15.00	0.00	-2717.64	-4477.01	45.365	7110
10120	1.75	-14.67	0.00	-2716.85	-4477.03	45.372	7110
10125	1.74	-14.96	0.00	-2715.89	-4475.57	45.375	7110
10130	1.63	-14.93	0.00	-2715.01	-4474.12	45.381	7110
10135	1.44	-15.21	0.00	-2714.79	-4475.88	45.385	7110
10140	1.61	-15.14	0.00	-2716.32	-4477.74	45.391	7110
10145	1.86	-14.98	0.00	-2717.22	-4478.77	45.395	7110
10150	1.54	-14.98	0.00	-2716.57	-4477.49	45.401	7110
10155	1.36	-14.91	0.00	-2716.13	-4478.11	45.405	7110
10160	1.25	-14.95	0.00	-2715.86	-4477.29	45.410	7110
10165	1.53	-15.22	0.00	-2715.74	-4478.15	45.415	7110
10170	1.56	-14.81	0.00	-2716.95	-4479.47	45.423	7110
10175	1.72	-14.92	0.00	-2715.75	-4478.18	45.425	7110
10180	1.69	-15.06	0.00	-2715.50	-4479.03	45.431	7110
10185	1.59	-15.18	0.00	-2715.90	-4479.23	45.435	7110
10190	1.46	-14.86	0.00	-2716.23	-4479.21	45.440	7110
10195	1.68	-14.90	0.00	-2716.19	-4477.21	45.446	7110
10200	1.24	-14.87	0.00	-2716.15	-4476.66	45.450	7110
10205	1.53	-14.87	0.00	-2714.85	-4476.03	45.455	7110
10210	1.74	-15.03	0.00	-2714.30	-4475.30	45.460	7110
10215	1.47	-15.15	0.00	-2714.54	-4475.09	45.465	7110
10220	1.24	-15.29	0.00	-2715.63	-4476.33	45.470	7110
10225	1.67	-14.73	0.00	-2716.82	-4476.22	45.476	7110
10230	1.60	-14.95	0.00	-2716.11	-4475.53	45.480	7110
10235	1.61	-15.06	0.00	-2716.66	-4476.83	45.485	7110
10240	1.71	-14.89	0.00	-2716.85	-4476.50	45.490	7110
10245	1.74	-14.85	0.00	-2717.32	-4479.28	45.497	7110
10250	1.48	-14.97	0.00	-2716.57	-4478.68	45.500	7110
10255	1.95	-14.99	0.00	-2717.39	-4480.60	45.506	7110
10260	1.51	-14.87	0.00	-2716.71	-4479.20	45.510	7110
10265	1.35	-14.75	0.00	-2715.76	-4477.09	45.517	7110
10270	1.58	-15.21	0.00	-2715.97	-4478.19	45.520	7110
10275	1.52	-15.00	0.00	-2716.19	-4478.63	45.526	7110
10280	1.46	-15.06	0.00	-2716.85	-4478.69	45.530	7110
10285	2.11	-15.08	0.00	-2716.95	-4475.62	45.538	7110
10290	1.72	-14.87	0.00	-2716.85	-4476.56	45.540	7110
10295	1.52	-15.01	0.00	-2716.58	-4476.99	45.546	7110
10300	1.51	-14.80	0.00	-2716.78	-4475.73	45.550	7110
10305	1.65	-15.11	0.00	-2715.88	-4478.11	45.556	7110
10310	1.82	-14.91	0.00	-2716.83	-4478.42	45.560	7110
10315	1.61	-14.75	0.00	-2716.10	-4476.94	45.568	7110
10320	1.75	-15.17	0.00	-2715.70	-4476.58	45.570	7110
10325	1.94	-14.91	0.00	-2716.14	-4477.29	45.576	7110
10330	1.41	-15.00	0.00	-2715.26	-4477.75	45.580	7110
10335	1.05	-15.07	0.00	-2715.48	-4477.75	45.586	7110
10340	1.66	-15.24	0.00	-2716.18	-4478.27	45.591	7110
10345	1.33	-14.97	0.00	-2716.49	-4478.49	45.595	7110
10350	1.65	-15.08	0.00	-2716.68	-4478.05	45.600	7110
10355	1.75	-14.59	0.00	-2715.88	-4477.47	45.605	7110
10360	1.47	-15.24	0.00	-2715.02	-4477.80	45.611	7110
10365	1.46	-15.09	0.00	-2716.08	-4478.17	45.615	7110
10370	1.31	-15.03	0.00	-2716.71	-4477.14	45.620	7110
10375	1.73	-14.86	0.00	-2716.87	-4478.47	45.625	7110
10380	1.25	-15.16	0.00	-2716.18	-4476.46	45.630	7110
10385	1.57	-15.01	0.00	-2716.47	-4477.19	45.635	7110
10390	1.59	-15.00	0.00	-2716.69	-4476.67	45.640	7110
10395	1.43	-14.97	0.00	-2717.00	-4476.24	45.645	7110
10400	1.27	-15.34	0.00	-2716.47	-4476.76	45.652	7110
10405	1.49	-14.92	0.00	-2717.20	-4477.96	45.655	7110
10410	1.43	-15.05	0.00	-2716.50	-4478.66	45.661	7110
10415	1.55	-15.06	0.00	-2717.15	-4478.89	45.665	7110
10420	1.68	-14.85	0.00	-2717.63	-4478.83	45.672	7110
10425	1.76	-14.90	0.00	-2717.56	-4478.52	45.675	7110
10430	1.61	-15.02	0.00	-2717.59	-4480.19	45.681	7110
10435	1.30	-15.05	0.00	-2717.02	-4479.77	45.685	7110
10440	1.30	-14.93	0.00	-2717.22	-4480.01	45.691	7110
10445	1.18	-15.08	0.00	-2717.48	-4479.75	45.695	7110
10450	1.70	-14.76	0.00	-2718.04	-4480.70	45.701	7110
10455	1.64	-14.98	0.00	-2717.63	-4480.29	45.705	7110
10460	1.54	-15.04	0.00	-2716.99	-4479.43	45.711	7110
10465	1.75	-14.75	0.00	-2716.97	-4477.88	45.715	7110
10470	1.94	-15.14	0.00	-2716.20	-4477.14	45.721	7110
10475	1.69	-15.12	0.00	-2716.94	-4478.88	45.725	7110
10480	1.90	-14.72	0.00	-2716.99	-4476.92	45.731	7110
10485	1.52	-15.19	0.00	-2716.36	-4476.01	45.735	7110
10490	1.56	-14.92	0.00	-2717.18	-4476.85	45.740	7110
10495	1.51	-15.20	0.00	-2716.53	-4477.83	45.746	7110
10500	1.52	-15.08	0.00	-2718.02	-4479.04	45.750	7110
10505	1.52	-14.98	0.00	-2717.75	-4478.08	45.755	7110
10510	1.84	-14.93	0.00	-2716.97	-4477.71	45.760	7110
10515	1.42	-15.00	0.00	-2716.67	-4478.80	45.765	7110
10520	1.24	-15.06	0.00	-2716.86	-4477.51	45.770	7110
10525	1.69	-15.10	0.00	-2716.80	-4477.84	45.775	7110
10530	1.68	-14.70	0.00	-2716.87	-4479.03	45.780	7110
10535	2.03	-14.79	0.00	-2716.50	-4478.13	45.787	7110
10540	1.15	-14.99	0.00	-2716.00	-4476.76	45.790	7110
10545	1.30	-14.93	0.00	-2717.34	-4477.23	45.795	7110
10550	1.86	-14.90	0.00	-2716.85	-4477.00	45.800	7110
10555	1.81	-14.88	0.00	-2717.77	-4476.67	45.807	7110
10560	1.19	-15.11	0.00	-2717.16	-4476.54	45.810	7110
10565	1.29	-15.05	0.00	-2717.09	-4476.93	45.816	7110
10570	1.76	-14.95	0.00	-2716.95	-4477.02	45.820	7110
10575	1.20	-15.14	0.00	-2716.59	-4477.40	45.827	7110
10580	1.43	-15.15	0.00	-2717.05	-4477.67	45.830	7110
10585	1.82	-15.05	0.00	-2718.00	-4478.99	45.836	7110
10590	1.48	-14.76	0.00	-2717.81	-4477.58	45.840	7110
10595	1.38	-15.09	0.00	-2717.13	-4478.15	45.846	7110
10600	1.57	-14.87	0.00	-2717.05	-4477.47	45.850	7110
10605	1.44	-15.11	0.00	-2716.94	-4477.72	45.856	7110
10610	1.77	-14.94	0.00	-2717.36	-4477.57	45.860	7110
10615	1.62	-14.81	0.00	-2717.13	-4474.65	45.866	7110
10620	1.64	-14.95	0.00	-2715.98	-4475.82	45.870	7110
10625	1.88	-14.72	0.00	-2716.11	-4478.28	45.876	7110
10630	1.40	-15.17	0.00	-2715.76	-4476.74	45.881	7110
10635	1.48	-15.12	0.00	-2716.62	-4478.22	45.885	7110
10640	1.38	-15.01	0.00	-2717.01	-4477.82	45.890	7110
10645	1.69	-15.23	0.00	-2716.57	-4475.69	45.895	7110
10650	1.65	-15.05	0.00	-2717.52	-4477.59	45.900	7110
10655	1.69	-14.88	0.00	-2717.61	-4478.12	45.905	7110
10660	1.56	-15.12	0.00	-2716.66	-4477.05	45.911	7110
10665	1.72	-15.03	0.00	-2717.58	-4477.54	45.915	7110
10670	1.76	-14.98	0.00	-2717.62	-4476.89	45.920	7110
10675	1.80	-14.97	0.00	-2717.64	-4477.46	45.925	7110
10680	1.39	-15.01	0.00	-2717.57	-4477.53	45.930	7110
10685	1.66	-14.91	0.00	-2718.25	-4478.30	45.935	7110
10690	1.77	-14.94	0.00	-2717.11	-4476.29	45.940	7110
10695	1.29	-15.02	0.00	-2716.79	-4476.37	45.945	7110
10700	1.60	-15.14	0.00	-2718.03	-4476.74	45.952	7110
10705	1.70	-14.96	0.00	-2718.47	-4478.08	45.955	7110
10710	1.57	-14.94	0.00	-2718.22	-4478.40	45.960	7110
10715	1.75	-14.76	0.00	-2717.76	-4478.54	45.965	7110
10720	1.41	-15.29	0.00	-2717.82	-4478.66	45.971	7110
10725	1.58	-14.96	0.00	-2718.27	-4479.79	45.975	7110
10730	1.30	-15.05	0.00	-2717.26	-4478.21	45.982	7110
10735	1.54	-14.92	0.00	-2717.50	-4477.35	45.985	7110
10740	1.72	-15.02	0.00	-2718.97	-4479.04	45.992	7110
10745	1.79	-14.78	0.00	-2718.72	-4477.94	45.995	7110
10750	1.54	-14.90	0.00	-2718.22	-4478.15	46.001	7110
10755	1.51	-14.91	0.00	-2717.79	-4476.00	46.005	7110
10760	1.78	-15.05	0.00	-2717.70	-4477.02	46.011	7110
10765	1.31	-15.01	0.00	-2717.96	-4478.19	46.015	7110
10770	1.59	-14.89	0.00	-2718.11	-4478.19	46.021	7110
10775	1.66	-14.98	0.00	-2717.83	-4477.61	46.025	7110
10780	1.75	-14.93	0.00	-2718.33	-4477.63	46.031	7110
10785	1.45	-14.92	0.00	-2718.23	-4477.47	46.035	7110
10790	1.46	-14.85	0.00	-2717.24	-4476.06	46.040	7110
10795	1.61	-14.93	0.00	-2717.30	-4476.53	46.046	7110
10800	1.47	-15.12	0.00	-2717.76	-4476.39	46.050	7110
10805	1.62	-14.75	0.00	-2717.52	-4477.61	46.055	7110
10810	1.52	-15.22	0.00	-2716.74	-4476.66	46.060	7110
10815	1.35	-14.96	0.00	-2716.94	-4477.24	46.065	7110
10820	1.39	-15.25	0.00	-2716.83	-4477.60	46.070	7110
10825	2.04	-14.90	0.00	-2718.62	-4478.30	46.076	7110
10830	1.42	-14.75	0.00	-2718.21	-4477.74	46.080	7110
10835	1.48	-15.11	0.00	-2716.85	-4476.33	46.085	7110
10840	1.11	-15.20	0.00	-2718.22	-4476.84	46.090	7110
10845	1.51	-15.01	0.00	-2718.17	-4477.82	46.095	7110
10850	1.47	-14.77	0.00	-2717.96	-4478.17	46.100	7110
10855	1.64	-14.92	0.00	-2716.61	-4477.37	46.105	7110
10860	1.35	-15.30	0.00	-2716.56	-4477.25	46.110	7110
10865	1.80	-15.06	0.00	-2719.05	-4479.92	46.117	7110
10870	1.71	-14.98	0.00	-2719.38	-4479.92	46.120	7110
10875	1.61	-14.91	0.00	-2719.32	-4478.48	46.126	7110
10880	1.80	-14.86	0.00	-2719.17	-4477.85	46.130	7110
10885	1.72	-14.99	0.00	-2718.41	-4478.62	46.136	7110
10890	1.43	-14.81	0.00	-2717.74	-4477.88	46.140	7110
10895	1.46	-15.04	0.00	-2718.06	-4476.83	46.146	7110
10900	1.48	-15.02	0.00	-2718.30	-4476.26	46.150	7110
10905	1.43	-15.16	0.00	-2718.40	-4476.66	46.156	7110
10910	1.53	-15.00	0.00	-2718.84	-4476.73	46.160	7110
10915	1.55	-14.96	0.00	-2719.35	-4479.16	46.166	7110
10920	1.81	-14.87	0.00	-2719.52	-4479.43	46.170	7110
10925	1.20	-15.17	0.00	-2719.35	-4478.71	46.175	7110
10930	1.91	-14.71	0.00	-2719.59	-4479.42	46.181	7110
10935	1.54	-14.89	0.00	-2719.36	-4478.52	46.185	7110
10940	1.54	-15.21	0.00	-2718.54	-4478.05	46.190	7110
10945	1.75	-14.99	0.00	-2718.65	-4478.22	46.195	7110
10950	1.59	-14.98	0.00	-2718.66	-4478.14	46.201	7110
10955	1.89	-14.86	0.00	-2718.82	-4477.74	46.205	7110
10960	1.57	-14.78	0.00	-2717.42	-4475.94	46.210	7110
10965	1.79	-15.11	0.00	-2716.59	-4474.70	46.215	7110
10970	1.47	-15.13	0.00	-2717.51	-4476.62	46.220	7110
10975	1.55	-15.14	0.00	-2718.90	-4476.94	46.225	7110
10980	1.44	-14.95	0.00	-2719.68	-4477.53	46.230	7110
10985	1.74	-14.85	0.00	-2719.64	-4477.91	46.235	7110
10990	1.31	-14.90	0.00	-2719.29	-4476.72	46.240	7110
10995	1.76	-15.17	0.00	-2718.49	-4477.15	46.245	7110
11000	1.74	-14.93	0.00	-2718.77	-4478.25	46.252	7110
11005	1.61	-15.07	0.00	-2718.76	-4479.54	46.255	7110
11010	1.26	-14.91	0.00	-2718.25	-4477.67	46.260	7110
11015	1.63	-15.06	0.00	-2717.79	-4477.49	46.265	7110
11020	1.60	-14.92	0.00	-2717.44	-4477.86	46.271	7110
11025	1.80	-15.20	0.00	-2717.76	-4477.47	46.275	7110
11030	1.30	-15.17	0.00	-2717.91	-4478.05	46.282	7110
11035	1.53	-14.99	0.00	-2718.23	-4478.03	46.285	7110
11040	1.47	-14.92	0.00	-2718.75	-4477.86	46.291	7110
11045	1.62	-14.96	0.00	-2718.61	-4477.62	46.295	7110
11050	1.84	-14.72	0.00	-2718.54	-4476.36	46.301	7110
11055	1.62	-15.26	0.00	-2718.38	-4476.49	46.305	7110
11060	1.40	-14.78	0.00	-2718.27	-4478.56	46.311	7110
11065	1.73	-14.95	0.00	-2718.00	-4477.40	46.315	7110
11070	1.71	-15.00	0.00	-2718.01	-4477.57	46.321	7110
11075	1.62	-15.14	0.00	-2717.75	-4477.92	46.325	7110
11080	1.65	-15.12	0.00	-2718.42	-4478.94	46.331	7110
11085	1.35	-14.93	0.00	-2718.34	-4478.79	46.336	7110
11090	1.54	-14.81	0.00	-2718.06	-4477.90	46.341	7110
11095	1.57	-15.13	0.00	-2717.70	-4477.08	46.345	7110
11100	1.52	-14.89	0.00	-2717.99	-4476.62	46.351	7110
11105	1.73	-15.16	0.00	-2718.23	-4477.18	46.355	7110
11110	1.79	-14.81	0.00	-2718.18	-4477.82	46.360	7110
11115	1.57	-15.03	0.00	-2717.52	-4478.19	46.365	7110
11120	1.34	-15.04	0.00	-2717.68	-4477.80	46.370	7110
11125	1.68	-15.17	0.00	-2718.22	-4477.45	46.376	7110
11130	1.42	-14.85	0.00	-2718.50	-4477.20	46.380	7110
11135	1.62	-15.08	0.00	-2718.20	-4477.94	46.385	7110
11140	1.53	-15.11	0.00	-2718.71	-4479.02	46.390	7110
11145	1.38	-15.00	0.00	-2718.93	-4478.46	46.395	7110
11150	1.49	-14.93	0.00	-2718.89	-4478.33	46.400	7110
11155	1.48	-14.94	0.00	-2718.71	-4477.43	46.406	7110
11160	1.37	-14.83	0.00	-2718.27	-4477.36	46.410	7110
11165	1.70	-15.06	0.00	-2716.80	-4476.00	46.415	7110
11170	1.32	-15.21	0.00	-2717.36	-4476.67	46.420	7110
11175	1.49	-15.03	0.00	-2718.79	-4477.29	46.426	7110
11180	1.65	-14.89	0.00	-2718.59	-4476.99	46.430	7110
11185	2.13	-15.26	0.00	-2718.92	-4477.71	46.437	7110
11190	1.50	-14.79	0.00	-2718.80	-4477.92	46.440	7110
11195	1.78	-14.95	0.00	-2718.81	-4477.93	46.447	7110
11200	1.56	-15.26	0.00	-2719.40	-4476.95	46.450	7110
11205	1.71	-14.83	0.00	-2719.86	-4477.77	46.456	7110
11210	1.47	-15.00	0.00	-2719.74	-4479.58	46.460	7110
11215	1.51	-14.76	0.00	-2719.37	-4478.89	46.466	7110
11220	1.38	-14.98	0.00	-2718.83	-4478.21	46.470	7110
11225	1.71	-15.10	0.00	-2718.29	-4478.14	46.476	7110
11230	1.42	-15.16	0.00	-2719.07	-4479.53	46.480	7110
11235	1.58	-14.94	0.00	-2719.59	-4479.70	46.486	7110
11240	1.95	-15.01	0.00	-2719.51	-4479.20	46.490	7110
11245	1.37	-14.94	0.00	-2719.19	-4478.64	46.495	7110
11250	1.81	-14.87	0.00	-2718.93	-4479.03	46.500	7110
11255	1.83	-15.12	0.00	-2718.68	-4477.85	46.505	7110
11260	1.42	-14.91	0.00	-2718.86	-4479.27	46.511	7110
11265	1.56	-14.79	0.00	-2718.80	-4478.30	46.515	7110
11270	1.44	-15.04	0.00	-2718.41	-4478.35	46.520	7110
11275	1.38	-14.86	0.00	-2718.28	-4477.52	46.525	7110
11280	1.31	-14.95	0.00	-2718.11	-4477.96	46.531	7110
11285	1.52	-14.94	0.00	-2718.24	-4478.54	46.535	7110
11290	1.73	-15.13	0.00	-2718.06	-4477.77	46.540	7110
11295	1.33	-14.94	0.00	-2718.25	-4478.17	46.545	7110
11300	1.77	-15.09	0.00	-2717.81	-4476.78	46.550	7110
11305	1.93	-14.84	0.00	-2717.86	-4477.63	46.555	7110
11310	1.51	-15.14	0.00	-2717.56	-4476.85	46.560	7110
11315	1.43	-14.81	0.00	-2717.52	-4477.03	46.565	7110
11320	1.41	-14.54	0.00	-2717.45	-4477.12	46.572	7110
11325	1.53	-14.99	0.00	-2716.65	-4474.90	46.575	7110
11330	1.57	-14.91	0.00	-2717.20	-4476.55	46.581	7110
11335	1.83	-14.98	0.00	-2716.83	-4476.62	46.585	7110
11340	1.45	-14.90	0.00	-2716.95	-4475.35	46.591	7110
[truncated: 71,003 more rows]
