# Supplementary material for: Structural characterization of the saxitoxin-targeting APTSTX1 aptamer using optical tweezers and molecular dynamics simulations
Source: PLoS One. 2019 Nov 7;14(11):e0222468. doi: 10.1371/journal.pone.0222468 (PMC6837747; doi:10.1371/journal.pone.0222468)
Supplement: S2 File — Data repository, aptamer under magnesium. (ZIP) [file pone.0222468.s006.zip › Mg/Mg/September/290915/2bcont15COM.txt]

Instrument name = Christians toy
*****Calibration values *****
TrapA Temperature Fudge	-0.400000
TrapB Temperature Fudge	-1.550000
TrapA Force Sensitivity	0.025700	0.026000	0.032000
TrapB Force Sensitivity	0.026200	0.027400	0.032000
TrapA Lever Sensitivity	15000.000000	14500.000000	0.000000
TrapB Lever Sensitivity	15200.000000	14500.000000	0.000000
Motor Threshold	20	20	20
*****Initial Preference Settings*****
ForceRateDiv	1
ForceGain	32
PosRateDivA	3
PosRateDivB	3
PositionGainA	32
PositionGainB	32
GotoSpeedX	9
GotoSpeedY	9
GotoSpeedZ	4
MaxDataFileSize	10000000
HopDistance	2
*CycleCount/n____	1
*A_PsdX__________	0
*A_PsdY__________	0
*A_PsdSum________	0
*A_Iris__________	0
*A_LeverX________	0
*A_LeverY________	0
*A_LeverSum______	0
*B_PsdX__________	0
*B_PsdY__________	0
*B_PsdSum________	0
*B_Iris__________	0
*B_LeverX________	0
*B_LeverY________	0
*B_LeverSum______	0
*A_Temperature___	0
*B_Temperature___	0
*X_force_________	1
*Y_force_________	1
*Z_force_________	1
*Tension_________	0
*A_dist-X________	0
*A_dist-Y________	1
*B_dist-X________	0
*B_dist-Y________	1
*Motor_X_________	0
*Motor_Y_________	0
*Motor_Z_________	0
*MotorVel_X______	0
*MotorVel_Y______	0
*MotorVel_Z______	0
*A_trapPIC_Err___	0
*B_trapPIC_Err___	0
*comPIC_Err______	0
*A_CycleCount____	0
*B_CycleCount____	0
*Motor_CycleCount	0
*time(sec)_______	1
*Status__________	1
*Null____________	0
samples/line_HI	400
samples/line_LO	20
goto0	8388608	8388608	8388608
goto1	8387389	8384692	8389074
goto2	8419563	8410568	8388131
goto3	8422830	8353240	8389507
goto4	8422772	8353948	8399333
goto5	8388608	8388608	8388608
goto6	8388608	8388608	8388608
goto7	8388608	8388608	8388608
goto8	8388608	8388608	8388608
goto9	8388608	8388608	8388608
yourXYZint	123	456	789
MaxForceP1	50.000000
MinForceP1	2.000000
PullRateP1	100.000000
refoldTime1	0.000000
unfoldTime1	0.000000
MaxForceP2	75.000000
MinForceP2	2.000000
PullRateP2	1000.000000
refoldTime2	0.000000
unfoldTime2	0.000000
MaxForceP3	10.000000
MinForceP3	-10.000000
PullRateP3	1.000000
refoldTime3	2.000000
unfoldTime3	2.000000
constForce1	15.000000
constForce2	28.000000
yourFloat	1.234000
yourXYZfloat	1.000000	2.000000	3.000000
*****End Initial Preference Settings*****

Zero-Force Offsets (pN)  0.000000	0.000000	0.000000
0	trapA_Empty_PSD_Sum = 0
        trapB_Empty_PSD_Sum = 0
        trapA_Empty_Iris = 0
        trapB_Empty_Iris = 0
        trapA_Full_PSD_Sum = 0
        trapB_Full_PSD_Sum = 0
        trapA_Full_Iris = 0
        trapB_Full_Iris = 0
1570	Start Constant-Force1 = 15.000000
1930	tempA = 23.194	tempB = 23.556
11945	tempA = 23.185	tempB = 23.552
22005	tempA = 23.178	tempB = 23.553
30810	Stop All Protocols, go to manual mode
32060	tempA = 23.186	tempB = 23.549
42075	tempA = 23.188	tempB = 23.555
44505	Start P1 pulling protocol 
46125	   minForce-limit
48370	   maxForce-limit
50585	   minForce-limit
52120	tempA = 23.177	tempB = 23.552
52800	   maxForce-limit
55065	   minForce-limit
57265	   maxForce-limit
59585	   minForce-limit
60530	Stop All Protocols, go to manual mode
61595	Start Constant-Force1 = 15.000000
62155	tempA = 23.188	tempB = 23.555
72220	tempA = 23.192	tempB = 23.557
82260	tempA = 23.186	tempB = 23.560
92275	tempA = 23.192	tempB = 23.564
102330	tempA = 23.194	tempB = 23.559
112395	tempA = 23.178	tempB = 23.567
122415	tempA = 23.199	tempB = 23.566
132470	tempA = 23.200	tempB = 23.562
142485	tempA = 23.195	tempB = 23.569
152525	tempA = 23.208	tempB = 23.570
162580	tempA = 23.206	tempB = 23.569
172580	tempA = 23.195	tempB = 23.568
182655	tempA = 23.206	tempB = 23.575
192690	tempA = 23.203	tempB = 23.570
202735	tempA = 23.199	tempB = 23.580
212775	tempA = 23.209	tempB = 23.572
222785	tempA = 23.214	tempB = 23.579
232840	tempA = 23.218	tempB = 23.574
242845	tempA = 23.207	tempB = 23.572
252890	tempA = 23.214	tempB = 23.588
262945	tempA = 23.214	tempB = 23.581
272950	tempA = 23.223	tempB = 23.570
283020	tempA = 23.211	tempB = 23.591
293085	tempA = 23.220	tempB = 23.581
303090	tempA = 23.221	tempB = 23.586
313145	tempA = 23.229	tempB = 23.592
323150	tempA = 23.219	tempB = 23.591
333195	tempA = 23.220	tempB = 23.579
343235	tempA = 23.203	tempB = 23.581
353235	tempA = 23.219	tempB = 23.587
363280	tempA = 23.220	tempB = 23.583
373280	tempA = 23.228	tempB = 23.586
380145	Stop All Protocols, go to manual mode
381025	End Write
