# Supplementary material for: Structural characterization of the saxitoxin-targeting APTSTX1 aptamer using optical tweezers and molecular dynamics simulations
Source: PLoS One. 2019 Nov 7;14(11):e0222468. doi: 10.1371/journal.pone.0222468 (PMC6837747; doi:10.1371/journal.pone.0222468)
Supplement: S2 File — Data repository, aptamer under magnesium. (ZIP) [file pone.0222468.s006.zip › Mg/Mg/September/290915/2bnbA.txt]

#Begin Write:
CycleCount/n	X_force	Y_force	Z_force	A_dist-Y	B_dist-Y	time(sec)	Status
0	1.29	-4.25	5.53	-2253.54	-2863.79	2975.716	1
100	1.38	-4.42	5.51	-2253.62	-2864.43	2975.831	1
200	1.20	-4.02	5.59	-2254.03	-2863.02	2975.949	1
300	1.36	-4.30	5.53	-2253.72	-2863.33	2976.050	1
400	1.08	-4.55	5.48	-2253.74	-2863.10	2976.146	1
500	1.04	-4.38	5.52	-2253.77	-2863.00	2976.240	1
600	1.09	-4.31	5.52	-2253.19	-2862.48	2976.352	1
700	0.89	-3.95	5.60	-2253.74	-2863.58	2976.449	1
800	1.50	-4.32	5.60	-2253.41	-2862.95	2976.550	1
900	1.31	-4.07	5.63	-2253.61	-2863.48	2976.650	1
1000	1.19	-4.33	5.56	-2253.47	-2863.46	2976.737	1
1100	1.14	-4.29	5.56	-2253.71	-2863.50	2976.841	1
1200	0.61	-3.42	5.81	-2253.32	-2863.68	2976.953	1
1300	1.17	-4.46	5.55	-2253.49	-2863.98	2977.042	1
1400	1.08	-4.39	5.54	-2253.59	-2864.77	2977.143	1
1500	1.24	-4.44	5.51	-2253.55	-2863.89	2977.250	1
1600	1.33	-3.95	5.66	-2253.64	-2864.29	2977.352	1
1700	1.22	-4.29	5.55	-2253.59	-2863.58	2977.443	1
1800	0.95	-4.42	5.48	-2253.93	-2862.79	2977.551	1
1900	1.13	-4.36	5.56	-2253.48	-2862.67	2977.652	1
2000	0.98	-4.16	5.50	-2253.99	-2863.49	2977.751	1
2100	1.14	-4.65	5.46	-2253.85	-2863.31	2977.850	1
2200	1.30	-4.25	5.54	-2253.69	-2864.05	2977.948	1
2300	1.15	-4.32	5.53	-2253.80	-2864.21	2978.044	1
2400	1.55	-4.50	5.53	-2253.87	-2863.76	2978.146	1
2480	1.01	-4.67	5.59	-2253.84	-2863.83	2978.158	1
2485	1.30	-4.42	5.50	-2253.68	-2863.83	2978.161	1
2490	1.04	-3.83	5.62	-2253.69	-2863.90	2978.165	1
2495	1.25	-4.22	5.56	-2253.68	-2863.57	2978.170	1
2500	1.65	-4.77	5.50	-2253.72	-2863.61	2978.175	1
2505	1.37	-4.10	5.59	-2253.72	-2864.51	2978.180	1
2510	1.42	-4.54	5.49	-2253.86	-2864.49	2978.185	1
2515	1.64	-4.56	5.47	-2254.08	-2863.84	2978.190	1
2520	1.14	-4.10	5.57	-2253.71	-2864.46	2978.195	1
2525	1.33	-4.25	5.59	-2253.66	-2864.06	2978.201	1
2530	1.30	-4.50	5.44	-2253.88	-2864.11	2978.205	1
2535	1.34	-3.97	5.59	-2253.78	-2864.06	2978.210	1
2540	1.21	-4.48	5.47	-2254.00	-2864.84	2978.215	1
2545	1.46	-4.61	5.46	-2253.58	-2864.67	2978.221	1
2550	1.18	-4.08	5.55	-2253.64	-2865.15	2978.225	1
2555	1.33	-4.29	5.55	-2253.62	-2863.87	2978.231	1
2560	1.42	-3.89	5.64	-2253.98	-2864.16	2978.235	1
2565	1.12	-4.13	5.56	-2253.73	-2864.27	2978.241	1
2570	0.94	-3.89	5.60	-2253.69	-2864.26	2978.245	1
2575	1.12	-4.18	5.52	-2253.85	-2864.47	2978.251	1
2580	1.39	-4.06	5.63	-2253.81	-2863.98	2978.256	1
2585	0.70	-4.05	5.53	-2254.01	-2862.28	2978.261	1
2590	1.37	-4.29	5.55	-2253.90	-2864.65	2978.265	1
2595	1.23	-4.59	5.43	-2253.83	-2864.83	2978.271	1
2600	1.10	-3.88	5.63	-2253.69	-2864.93	2978.276	1
2605	1.10	-4.21	5.55	-2253.88	-2864.92	2978.281	1
2610	1.17	-4.04	5.58	-2253.73	-2864.79	2978.286	1
2615	1.58	-4.36	5.54	-2253.56	-2865.01	2978.291	924
2620	1.46	-4.55	5.46	-2254.09	-2864.75	2978.295	1001
2625	1.30	-4.18	5.61	-2253.53	-2864.71	2978.300	1001
2630	1.09	-4.02	5.58	-2253.82	-2864.57	2978.305	1001
2635	1.53	-3.84	5.62	-2253.86	-2864.95	2978.311	1001
2640	1.27	-4.62	5.48	-2253.80	-2864.95	2978.316	1001
2645	1.48	-4.41	5.49	-2253.90	-2864.80	2978.320	1001
2650	1.60	-4.55	5.51	-2253.62	-2865.25	2978.325	1001
2655	1.24	-4.29	5.53	-2253.76	-2864.90	2978.330	1005
2660	1.93	-2.23	5.67	-2253.70	-2891.20	2978.336	1031
2665	2.89	0.70	5.94	-2253.77	-2922.45	2978.340	1031
2670	3.14	5.16	6.37	-2253.47	-2968.30	2978.346	1031
2675	3.18	6.83	6.51	-2253.67	-2998.60	2978.350	1031
2680	2.71	9.49	7.23	-2246.58	-3041.58	2978.357	1031
2685	2.80	10.71	7.46	-2246.67	-3060.48	2978.360	1031
2690	2.42	13.12	8.03	-2246.34	-3095.34	2978.367	1031
2695	2.32	13.97	8.31	-2246.28	-3108.54	2978.370	1031
2700	1.41	14.63	8.94	-2240.35	-3127.10	2978.376	1031
2705	1.70	15.69	9.31	-2239.44	-3141.58	2978.380	1031
2710	1.10	16.79	9.85	-2237.32	-3157.91	2978.386	1031
2715	1.00	17.66	10.19	-2235.87	-3169.84	2978.390	1031
2720	0.49	18.64	10.59	-2235.64	-3184.55	2978.396	1031
2725	-0.47	19.43	10.94	-2235.76	-3196.58	2978.401	1031
2730	-0.19	19.99	11.17	-2235.50	-3206.81	2978.405	1031
2735	-0.38	20.72	11.46	-2235.61	-3218.26	2978.411	1031
2740	-0.35	20.40	11.74	-2232.01	-3222.64	2978.416	1031
2745	-0.11	19.95	12.13	-2225.20	-3225.23	2978.420	1031
2750	-0.52	20.07	12.42	-2223.60	-3229.53	2978.425	1031
2755	-0.40	20.08	12.62	-2221.51	-3233.67	2978.431	1031
2760	-0.59	20.09	12.72	-2221.25	-3238.49	2978.435	1031
2765	-0.56	20.14	12.85	-2221.42	-3243.48	2978.440	1031
2770	-0.34	20.43	12.96	-2220.09	-3246.19	2978.445	1031
2775	-0.91	19.73	13.37	-2214.18	-3245.72	2978.452	1031
2780	-0.71	19.75	13.36	-2213.92	-3247.99	2978.455	1031
2785	-0.39	20.00	13.47	-2214.08	-3251.79	2978.462	1031
2790	-1.29	20.13	13.60	-2213.74	-3252.97	2978.465	1031
2795	-0.68	19.55	13.80	-2207.78	-3250.30	2978.471	1031
2800	-0.63	19.57	13.90	-2206.80	-3251.41	2978.475	1031
2805	-1.47	19.09	14.11	-2203.21	-3251.51	2978.482	1031
2810	-1.21	19.04	14.16	-2203.07	-3251.55	2978.485	1031
2815	-0.96	19.05	14.15	-2202.75	-3253.03	2978.490	1031
2820	-1.12	19.00	14.20	-2203.04	-3254.21	2978.495	1031
2825	-1.01	18.45	14.41	-2197.78	-3250.93	2978.501	1031
2830	-1.27	18.12	14.54	-2196.10	-3249.55	2978.506	1031
2835	-1.08	18.15	14.54	-2195.96	-3249.64	2978.510	1031
2840	-0.74	17.99	14.48	-2195.83	-3249.80	2978.515	1031
2845	-0.60	17.60	14.51	-2194.39	-3249.00	2978.520	1031
2850	0.03	16.76	14.59	-2189.29	-3245.59	2978.526	1031
2855	0.07	16.86	14.72	-2187.73	-3244.79	2978.530	1031
2860	0.19	16.56	14.77	-2185.70	-3242.70	2978.536	1031
2865	-0.17	16.39	14.80	-2185.36	-3243.47	2978.540	1031
2870	-0.35	16.53	14.85	-2185.38	-3243.75	2978.547	1031
2875	-0.29	16.27	14.86	-2184.30	-3243.01	2978.550	1031
2880	-0.14	15.41	15.01	-2178.77	-3238.26	2978.555	1031
2885	0.13	15.48	15.07	-2178.16	-3238.04	2978.560	1031
2890	-0.16	15.20	15.21	-2174.32	-3238.40	2978.567	1031
2895	0.15	15.03	15.10	-2174.27	-3237.91	2978.570	1031
2900	-0.08	15.07	15.19	-2174.23	-3237.68	2978.575	1031
2905	0.14	15.13	15.17	-2174.12	-3237.76	2978.580	1031
2910	0.50	14.32	15.32	-2167.31	-3237.42	2978.588	1031
2915	-0.10	14.16	15.40	-2167.12	-3237.56	2978.590	1031
2920	0.51	14.15	15.33	-2167.41	-3237.43	2978.598	1031
2925	0.15	14.41	15.41	-2167.01	-3237.20	2978.600	1031
2930	1.00	13.79	15.42	-2162.69	-3236.04	2978.606	1031
2935	0.98	13.64	15.52	-2160.00	-3235.31	2978.611	1031
2940	0.40	13.38	15.74	-2157.27	-3232.09	2978.616	1031
2945	1.03	13.12	15.68	-2156.22	-3230.14	2978.620	1031
2950	1.00	12.80	15.73	-2154.33	-3228.00	2978.626	1031
2955	0.78	12.46	15.83	-2152.45	-3225.08	2978.631	1031
2960	0.58	12.06	15.84	-2152.27	-3224.10	2978.635	1031
2965	0.62	12.02	15.88	-2151.77	-3221.99	2978.642	1031
2970	0.77	11.88	15.91	-2150.64	-3220.64	2978.645	1031
2975	1.15	10.89	16.04	-2144.96	-3214.63	2978.651	1031
2980	1.18	10.87	16.04	-2144.64	-3213.37	2978.655	1031
2985	1.32	11.40	16.10	-2144.66	-3213.60	2978.661	1031
2990	1.69	10.86	16.00	-2144.42	-3213.92	2978.665	1031
2995	1.33	9.94	16.16	-2140.05	-3210.02	2978.670	1031
3000	1.49	10.18	16.22	-2139.49	-3208.82	2978.675	1031
3005	1.43	10.07	16.56	-2133.56	-3201.76	2978.682	1031
3010	1.36	9.75	16.55	-2133.26	-3201.76	2978.686	1031
3015	1.92	9.58	16.45	-2133.20	-3201.13	2978.690	1031
3020	1.74	9.68	16.52	-2132.88	-3201.25	2978.695	1031
3025	2.07	9.31	16.86	-2124.93	-3194.96	2978.703	1031
3030	2.38	8.62	16.68	-2125.47	-3193.93	2978.706	1031
3035	2.27	8.35	16.66	-2125.28	-3193.66	2978.710	1031
3040	2.32	8.81	16.76	-2125.41	-3193.65	2978.716	1031
3045	2.11	7.85	16.81	-2121.38	-3192.67	2978.721	1031
3050	2.36	7.49	16.83	-2117.82	-3192.13	2978.725	1031
3055	2.50	7.82	16.99	-2116.20	-3190.13	2978.731	1031
3060	2.65	7.04	16.96	-2113.92	-3187.05	2978.736	1031
3065	2.52	7.30	17.05	-2113.63	-3186.65	2978.740	1031
3070	2.67	6.68	16.95	-2113.20	-3185.95	2978.745	1031
3075	2.33	7.37	17.15	-2113.12	-3185.30	2978.750	1031
3080	3.23	6.27	17.21	-2106.64	-3179.01	2978.756	1031
3085	2.60	6.48	17.37	-2106.16	-3177.67	2978.760	1031
3090	2.36	6.27	17.39	-2105.90	-3177.14	2978.767	1031
3095	2.61	6.48	17.40	-2105.60	-3176.87	2978.770	1031
3100	2.49	6.55	17.45	-2105.66	-3176.71	2978.777	1031
3105	3.16	6.50	17.40	-2105.68	-3176.85	2978.780	1031
3110	3.01	5.30	17.80	-2096.09	-3168.14	2978.786	1031
3115	3.03	5.04	17.83	-2094.56	-3166.83	2978.791	1031
3120	1.90	3.90	18.10	-2090.39	-3163.31	2978.798	1031
3125	3.09	4.60	17.99	-2090.54	-3162.34	2978.800	1031
3130	2.88	4.23	17.96	-2090.19	-3162.06	2978.806	1031
3135	3.19	4.23	17.96	-2089.78	-3161.62	2978.811	1031
3140	2.73	3.70	18.25	-2084.76	-3156.85	2978.816	1031
3145	3.56	3.51	18.25	-2082.65	-3154.64	2978.820	1031
3150	4.00	3.38	18.23	-2082.17	-3154.09	2978.827	1031
3155	3.86	3.20	18.11	-2082.35	-3153.66	2978.830	1031
3160	3.97	3.06	18.23	-2079.79	-3151.08	2978.835	1031
3165	3.87	2.47	18.39	-2075.04	-3146.63	2978.840	1031
3170	4.27	2.13	18.43	-2073.38	-3145.37	2978.845	1031
3175	4.13	1.95	18.60	-2070.92	-3143.62	2978.851	1031
3180	4.21	1.78	18.58	-2070.84	-3143.51	2978.855	1031
3185	4.05	1.85	18.60	-2070.73	-3143.20	2978.861	1031
3190	4.52	1.50	18.49	-2069.61	-3142.13	2978.865	1031
3195	4.87	1.03	18.73	-2063.24	-3135.80	2978.871	1031
3200	4.88	0.61	18.68	-2063.01	-3135.70	2978.875	1031
3205	4.34	0.66	18.79	-2062.66	-3134.92	2978.882	1031
3210	5.14	1.04	18.79	-2062.84	-3135.25	2978.885	1031
3215	5.19	-0.14	18.92	-2056.61	-3129.48	2978.890	1031
3220	4.98	0.40	19.17	-2055.07	-3128.28	2978.895	1031
3225	5.49	-0.60	19.15	-2051.64	-3124.24	2978.902	1031
3230	5.68	-0.90	18.99	-2051.73	-3124.52	2978.905	1031
3235	5.10	-1.01	19.05	-2050.99	-3125.44	2978.913	1031
3240	5.51	-0.40	19.19	-2051.18	-3124.98	2978.916	1031
3245	5.61	-1.60	19.18	-2046.42	-3121.14	2978.921	1031
3250	5.58	-1.95	19.32	-2043.50	-3117.17	2978.925	1031
3255	6.04	-1.43	19.56	-2040.96	-3114.80	2978.931	1031
3260	6.26	-2.07	19.44	-2040.01	-3114.25	2978.936	1031
3265	6.27	-2.24	19.43	-2039.55	-3113.43	2978.940	1031
3270	6.38	-1.91	19.49	-2039.44	-3113.64	2978.946	1031
3275	5.97	-2.96	19.50	-2036.74	-3110.71	2978.950	1031
3280	6.36	-3.37	19.62	-2032.33	-3106.44	2978.956	1031
3285	5.82	-3.22	19.79	-2031.39	-3106.24	2978.960	1031
3290	6.22	-4.07	19.81	-2027.88	-3103.43	2978.966	1031
3295	6.83	-4.03	19.71	-2027.94	-3103.22	2978.970	1031
3300	6.28	-3.88	19.85	-2027.65	-3103.24	2978.975	1031
3305	7.01	-4.19	19.66	-2027.49	-3103.30	2978.979	1031
3310	7.63	-4.46	20.06	-2020.23	-3096.62	2978.987	1031
3315	7.20	-4.50	20.04	-2020.16	-3096.68	2978.990	1031
3320	6.73	-4.98	19.97	-2019.80	-3096.09	2978.997	1031
3325	7.16	-5.12	19.93	-2019.66	-3096.51	2979.000	1031
3330	7.03	-5.48	20.11	-2014.26	-3095.92	2979.006	1031
3335	7.34	-5.54	20.14	-2012.21	-3095.30	2979.010	1031
3340	7.49	-6.09	20.25	-2008.09	-3093.01	2979.018	1031
3345	7.18	-6.12	20.24	-2008.68	-3091.16	2979.020	1031
3350	7.39	-5.76	20.40	-2008.29	-3090.03	2979.026	1031
3355	7.47	-6.18	20.28	-2008.29	-3090.40	2979.030	1031
3360	7.46	-6.38	20.37	-2004.94	-3086.95	2979.036	1031
3365	8.10	-7.29	20.38	-2000.88	-3083.67	2979.041	1031
3370	8.00	-7.38	20.42	-2000.54	-3083.77	2979.045	1031
3375	7.71	-7.22	20.52	-2000.44	-3083.81	2979.051	1031
3380	7.86	-7.68	20.58	-1997.60	-3081.20	2979.056	1031
3385	7.95	-8.29	20.72	-1993.17	-3076.97	2979.061	1031
3390	8.08	-8.63	20.72	-1991.43	-3075.17	2979.065	1031
3395	8.37	-9.06	20.75	-1988.89	-3072.96	2979.070	1031
3400	7.94	-9.00	20.86	-1988.48	-3073.18	2979.075	1031
3405	8.01	-9.21	20.77	-1988.23	-3073.50	2979.082	1031
3410	8.24	-9.07	20.77	-1988.31	-3073.62	2979.085	1031
3415	8.51	-9.44	20.60	-1988.20	-3073.71	2979.091	1031
3420	7.87	-9.29	20.82	-1987.12	-3072.52	2979.095	1031
3425	8.06	-10.75	21.06	-1978.08	-3063.57	2979.100	1031
3430	8.43	-10.82	21.03	-1977.10	-3062.99	2979.105	1031
3435	8.81	-10.92	21.21	-1973.27	-3063.15	2979.112	1031
3440	8.95	-10.80	21.18	-1973.14	-3062.81	2979.115	1031
3445	8.93	-11.20	21.07	-1972.95	-3062.27	2979.120	1031
3450	8.36	-11.14	21.18	-1973.02	-3062.45	2979.125	1031
3455	8.38	-11.91	21.37	-1965.51	-3061.90	2979.133	1031
3460	9.11	-11.77	21.28	-1965.03	-3061.90	2979.135	1031
3465	9.05	-11.42	21.49	-1964.95	-3061.07	2979.140	1031
3470	8.86	-11.86	21.37	-1964.58	-3060.00	2979.145	1031
3475	9.27	-12.42	21.49	-1960.22	-3054.64	2979.151	1031
3480	9.55	-13.57	21.40	-1957.40	-3051.69	2979.155	1031
3485	9.33	-12.98	21.64	-1956.73	-3050.85	2979.161	1031
3490	9.51	-13.00	21.65	-1956.62	-3050.66	2979.166	1031
3495	9.36	-13.39	21.58	-1956.37	-3051.30	2979.170	1031
3500	9.62	-13.21	21.56	-1956.24	-3051.82	2979.175	1031
3505	9.65	-14.42	21.51	-1952.41	-3048.59	2979.181	1031
3510	10.04	-14.91	21.83	-1945.29	-3041.42	2979.186	1031
3515	10.05	-15.02	21.79	-1944.99	-3040.22	2979.190	1031
3520	9.94	-14.75	21.94	-1944.70	-3039.55	2979.197	1031
3525	10.02	-15.29	21.77	-1943.50	-3038.47	2979.200	1031
3530	10.13	-16.34	21.93	-1937.81	-3032.70	2979.206	1031
3535	9.98	-16.36	22.02	-1936.62	-3031.72	2979.209	1031
3540	10.40	-17.01	22.02	-1933.47	-3028.80	2979.216	1031
3545	10.50	-16.83	22.07	-1933.42	-3029.17	2979.220	1031
3550	10.59	-16.91	22.00	-1932.96	-3028.82	2979.227	1031
3555	9.92	-17.13	22.09	-1932.86	-3028.56	2979.230	1031
3560	10.40	-17.37	22.22	-1926.84	-3028.31	2979.236	1031
3565	10.21	-17.56	22.22	-1926.06	-3027.91	2979.240	1031
3570	10.51	-17.76	22.41	-1922.21	-3025.08	2979.248	1031
3575	10.31	-18.26	22.29	-1922.08	-3024.27	2979.250	1031
3580	10.82	-18.29	22.26	-1921.71	-3023.09	2979.256	1031
3585	11.03	-18.68	22.12	-1921.47	-3023.51	2979.260	1031
3590	10.82	-19.48	22.28	-1915.99	-3018.56	2979.266	1031
3595	11.42	-19.93	22.25	-1913.90	-3015.57	2979.271	1031
3600	11.47	-19.50	22.43	-1913.50	-3015.29	2979.276	1031
3605	11.37	-19.55	22.41	-1913.57	-3015.63	2979.280	1031
3610	11.13	-20.44	22.37	-1910.38	-3012.99	2979.286	1031
3615	11.10	-20.97	22.58	-1906.25	-3008.28	2979.291	1031
3620	11.08	-21.19	22.52	-1906.08	-3007.74	2979.295	1031
3625	11.30	-20.89	22.62	-1905.83	-3007.61	2979.301	1031
3630	11.29	-21.29	22.53	-1904.34	-3006.76	2979.305	1031
3635	11.49	-22.39	22.67	-1898.43	-3001.21	2979.311	1031
3640	11.41	-22.65	22.70	-1897.24	-3000.02	2979.315	1031
3645	11.60	-22.89	22.81	-1894.35	-2997.04	2979.320	1031
3650	11.73	-22.91	22.80	-1893.83	-2996.63	2979.324	1031
3655	11.82	-23.04	22.78	-1893.42	-2996.64	2979.331	1031
3660	11.92	-23.11	22.80	-1893.28	-2996.74	2979.335	1031
3665	11.83	-22.87	22.87	-1893.33	-2996.53	2979.340	1031
3670	12.20	-23.05	22.72	-1892.87	-2996.84	2979.345	1031
3675	12.27	-23.69	22.88	-1883.14	-2996.34	2979.352	1031
3680	11.82	-23.97	22.96	-1882.51	-2996.02	2979.355	1031
3685	11.92	-23.85	22.85	-1882.08	-2995.46	2979.363	1031
3690	12.28	-24.08	22.82	-1881.93	-2995.60	2979.365	1031
3695	12.35	-25.15	23.03	-1875.80	-2989.35	2979.371	1030
3700	12.29	-25.47	23.03	-1873.67	-2986.94	2979.375	1030
3705	12.33	-25.05	22.98	-1875.96	-2989.22	2979.382	1030
3710	12.57	-24.85	22.98	-1876.82	-2989.43	2979.385	1030
3715	12.30	-24.71	23.05	-1876.60	-2989.06	2979.391	1030
3720	12.09	-25.15	23.04	-1876.67	-2989.17	2979.395	1030
3725	11.93	-24.46	23.02	-1879.60	-2992.23	2979.401	1030
3730	11.99	-23.88	22.95	-1883.36	-2994.97	2979.406	1030
3735	11.79	-23.92	22.96	-1883.47	-2994.92	2979.411	1030
3740	11.88	-23.83	23.06	-1883.41	-2994.41	2979.416	1030
3745	11.91	-23.92	22.91	-1883.82	-2994.66	2979.420	1030
3750	11.35	-22.87	22.86	-1890.09	-3000.15	2979.427	1030
3755	11.56	-23.01	22.83	-1890.48	-3000.67	2979.430	1030
3760	11.34	-22.34	22.81	-1893.64	-3003.52	2979.436	1030
3765	11.63	-22.29	22.70	-1893.57	-3003.52	2979.439	1030
3770	11.36	-22.05	22.70	-1897.58	-3003.53	2979.447	1030
3775	11.53	-22.34	22.59	-1897.31	-3003.58	2979.450	1030
3780	11.32	-22.03	22.75	-1897.47	-3003.47	2979.456	1030
3785	11.60	-22.08	22.67	-1897.41	-3003.60	2979.460	1030
3790	11.04	-21.20	22.54	-1903.96	-3010.09	2979.468	1030
3795	11.04	-21.15	22.50	-1904.15	-3008.29	2979.471	1030
3800	11.10	-20.72	22.68	-1904.45	-3008.56	2979.476	1030
3805	11.05	-21.28	22.51	-1904.58	-3009.71	2979.480	1030
3810	10.94	-20.48	22.44	-1908.80	-3013.75	2979.486	1030
3815	11.16	-19.89	22.41	-1911.36	-3016.51	2979.491	1030
3820	11.47	-20.45	22.32	-1911.34	-3017.10	2979.498	1030
3825	11.04	-20.01	22.43	-1911.38	-3016.49	2979.500	1030
3830	11.02	-19.07	22.41	-1914.81	-3019.28	2979.506	1030
3835	10.56	-18.80	22.37	-1918.68	-3021.91	2979.510	1030
3840	10.68	-18.56	22.32	-1919.71	-3022.77	2979.515	1030
3845	10.25	-18.18	22.22	-1922.17	-3026.17	2979.521	1030
3850	10.69	-18.41	22.14	-1922.35	-3026.18	2979.525	1030
3855	9.91	-18.28	22.19	-1922.36	-3026.22	2979.531	1030
3860	10.43	-18.43	22.19	-1923.11	-3026.45	2979.535	1030
3865	9.70	-17.50	22.05	-1929.06	-3032.11	2979.541	1030
3870	10.08	-16.99	22.08	-1929.80	-3032.31	2979.545	1030
3875	10.42	-16.45	21.98	-1932.94	-3035.33	2979.552	1030
3880	10.04	-16.38	22.09	-1932.91	-3035.12	2979.555	1030
3885	10.05	-16.76	22.00	-1932.82	-3034.25	2979.561	1030
3890	10.03	-16.77	21.94	-1932.96	-3034.11	2979.565	1030
3895	9.22	-15.46	21.96	-1939.85	-3040.35	2979.572	1030
3900	9.59	-15.34	22.01	-1940.12	-3040.48	2979.575	1030
3905	9.23	-15.58	21.97	-1940.20	-3040.87	2979.583	1030
3910	9.39	-15.84	21.86	-1940.25	-3040.30	2979.585	1030
3915	9.53	-14.72	21.76	-1946.54	-3045.47	2979.591	1030
3920	9.41	-14.40	21.74	-1947.89	-3046.66	2979.595	1030
3925	9.13	-13.98	21.76	-1950.44	-3049.14	2979.601	1030
3930	9.35	-14.06	21.55	-1951.49	-3049.79	2979.605	1030
3935	9.12	-14.19	21.57	-1951.27	-3049.25	2979.611	1030
3940	9.12	-13.84	21.68	-1951.67	-3048.98	2979.616	1030
3945	9.04	-13.46	21.63	-1954.20	-3051.16	2979.620	1030
3950	9.21	-12.77	21.51	-1958.92	-3054.71	2979.626	1030
3955	8.72	-12.72	21.47	-1959.30	-3054.38	2979.631	1030
3960	8.75	-12.57	21.60	-1959.11	-3054.59	2979.635	1030
3965	9.05	-12.81	21.51	-1959.94	-3054.69	2979.640	1030
3970	9.04	-11.59	21.37	-1966.19	-3060.18	2979.646	1030
3975	8.75	-11.60	21.39	-1966.71	-3060.07	2979.650	1030
3980	8.76	-11.92	21.24	-1966.90	-3059.86	2979.655	1030
3985	8.37	-11.87	21.32	-1967.05	-3060.04	2979.660	1030
3990	8.61	-11.42	21.06	-1974.22	-3058.12	2979.667	1030
3995	8.56	-11.43	21.11	-1974.19	-3058.67	2979.670	1030
4000	7.84	-11.45	21.26	-1974.21	-3059.35	2979.677	1030
4005	8.60	-11.05	21.26	-1974.15	-3059.85	2979.680	1030
4010	8.25	-10.28	21.04	-1980.17	-3066.17	2979.686	1030
4015	8.36	-10.17	20.99	-1981.54	-3067.41	2979.690	1030
4020	8.30	-9.27	20.85	-1985.14	-3071.72	2979.697	1030
4025	8.18	-9.42	20.89	-1985.49	-3071.41	2979.700	1030
4030	7.99	-9.60	20.93	-1985.53	-3070.10	2979.706	1030
4035	8.40	-9.59	20.82	-1985.83	-3069.92	2979.710	1030
4040	7.45	-8.63	20.82	-1990.99	-3074.78	2979.716	1030
4045	7.42	-8.44	20.75	-1992.81	-3076.91	2979.721	1030
4050	7.53	-8.28	20.72	-1992.97	-3077.44	2979.726	1030
4055	7.78	-8.32	20.67	-1993.06	-3077.76	2979.730	1030
4060	7.33	-8.02	20.67	-1995.77	-3080.09	2979.736	1030
4065	7.46	-7.82	20.36	-1999.78	-3084.51	2979.741	1030
4070	7.82	-7.27	20.46	-2000.09	-3084.49	2979.745	1030
4075	7.90	-7.50	20.38	-2000.05	-3084.83	2979.751	1030
4080	7.22	-7.21	20.61	-2000.68	-3085.51	2979.755	1030
4085	7.43	-6.28	20.37	-2006.45	-3091.07	2979.760	1030
4090	7.39	-6.25	20.33	-2007.76	-3092.03	2979.765	1030
4095	7.09	-5.79	20.24	-2010.87	-3094.35	2979.770	1030
4100	7.14	-5.65	20.27	-2010.93	-3094.84	2979.775	1030
4105	6.81	-6.26	20.19	-2011.00	-3093.94	2979.782	1030
4110	7.20	-6.02	20.13	-2010.90	-3094.08	2979.785	1030
4115	7.09	-5.91	20.19	-2011.09	-3093.64	2979.791	1030
4120	6.98	-5.90	20.21	-2011.07	-3093.89	2979.795	1030
4125	6.99	-5.36	19.81	-2022.08	-3094.44	2979.802	1030
4130	6.83	-5.05	19.99	-2021.91	-3094.96	2979.805	1030
4135	6.49	-5.26	19.85	-2021.84	-3095.17	2979.812	1030
4140	6.81	-4.94	19.95	-2022.54	-3095.95	2979.815	1030
4145	6.43	-4.31	19.71	-2028.40	-3101.43	2979.821	1030
4150	6.13	-3.87	19.75	-2029.31	-3103.11	2979.825	1030
4155	6.36	-3.46	19.73	-2031.70	-3105.73	2979.831	1030
4160	5.59	-3.69	19.64	-2033.33	-3107.41	2979.835	1030
4165	5.96	-3.45	19.62	-2033.48	-3107.83	2979.841	1030
4170	6.01	-3.28	19.65	-2033.49	-3108.01	2979.846	1030
4175	5.63	-2.59	19.59	-2037.03	-3111.38	2979.851	1030
4180	5.62	-2.06	19.50	-2041.19	-3115.60	2979.856	1030
4185	5.44	-2.13	19.45	-2041.02	-3115.63	2979.861	1030
4190	5.63	-1.72	19.57	-2041.19	-3115.27	2979.866	1030
4195	5.54	-1.90	19.47	-2042.15	-3115.68	2979.870	1030
4200	5.15	-1.39	19.22	-2047.98	-3121.79	2979.875	1030
4205	5.63	-0.87	19.23	-2049.24	-3122.90	2979.880	1030
4210	5.26	-0.66	19.09	-2052.53	-3125.42	2979.886	1030
4215	5.13	-0.73	19.06	-2052.53	-3125.28	2979.890	1030
4220	5.32	-0.33	19.14	-2052.46	-3125.90	2979.896	1030
4225	4.99	-1.00	19.00	-2052.62	-3126.16	2979.900	1030
4230	4.63	0.34	18.94	-2060.11	-3133.68	2979.907	1030
4235	4.89	-0.01	18.73	-2059.89	-3133.17	2979.910	1030
4240	4.69	0.25	18.89	-2060.02	-3133.38	2979.916	1030
4245	5.03	0.61	18.91	-2060.15	-3133.14	2979.920	1030
4250	4.40	1.51	18.73	-2067.25	-3140.86	2979.927	1030
4255	4.43	1.88	18.75	-2067.49	-3140.81	2979.930	1030
4260	4.38	1.67	18.74	-2067.77	-3141.81	2979.936	1030
4265	4.57	1.34	18.63	-2067.70	-3140.61	2979.940	1030
4270	3.57	1.96	18.56	-2073.01	-3144.29	2979.947	1030
4275	3.94	2.77	18.56	-2075.09	-3145.99	2979.951	1030
4280	4.08	2.32	18.47	-2075.29	-3146.09	2979.956	1031
4285	3.71	2.10	18.43	-2075.33	-3146.45	2979.960	1031
4290	4.54	1.73	18.34	-2073.32	-3144.81	2979.965	1031
4295	4.34	1.85	18.71	-2068.56	-3139.50	2979.971	1031
4300	4.66	1.38	18.55	-2068.33	-3139.90	2979.975	1031
4305	5.04	1.64	18.57	-2068.43	-3139.86	2979.981	1031
4310	4.71	1.62	18.60	-2068.04	-3139.63	2979.985	1031
4315	4.85	0.38	18.74	-2061.98	-3133.53	2979.991	1031
4320	5.08	1.14	18.90	-2061.43	-3133.50	2979.995	1031
4325	4.85	0.21	18.94	-2057.55	-3130.14	2980.001	1031
4330	4.83	0.07	18.95	-2057.77	-3129.94	2980.005	1031
4335	5.20	0.59	19.05	-2057.68	-3129.43	2980.010	1031
4340	5.00	-0.07	18.93	-2057.62	-3129.18	2980.015	1031
4345	4.93	-0.33	19.20	-2050.98	-3129.68	2980.021	1031
4350	4.78	-0.42	19.23	-2050.58	-3129.31	2980.025	1031
4355	3.96	0.12	19.46	-2050.97	-3128.13	2980.032	1031
4360	5.30	-0.20	19.22	-2050.36	-3128.11	2980.035	1031
4365	5.46	-1.53	19.20	-2045.62	-3123.29	2980.042	1031
4370	5.26	-1.13	19.35	-2045.40	-3122.83	2980.045	1031
4375	5.83	-1.49	19.53	-2040.19	-3117.78	2980.051	1031
4380	5.86	-2.10	19.46	-2039.42	-3116.74	2980.055	1031
4385	5.43	-2.34	19.59	-2036.89	-3114.68	2980.061	1031
4390	6.22	-2.42	19.60	-2035.93	-3113.30	2980.065	1031
4395	6.22	-2.38	19.60	-2035.71	-3112.88	2980.070	1031
4400	5.73	-3.02	19.49	-2035.60	-3112.17	2980.075	1031
4405	5.71	-3.06	19.72	-2032.82	-3109.35	2980.081	1031
4410	6.27	-3.48	19.80	-2028.73	-3105.74	2980.086	1031
4415	6.11	-3.60	19.79	-2028.67	-3105.53	2980.091	1031
4420	6.33	-3.74	19.76	-2028.86	-3104.93	2980.096	1031
4425	6.37	-3.73	19.80	-2027.75	-3105.16	2980.100	1031
4430	6.74	-4.84	19.98	-2021.21	-3098.36	2980.106	1031
4435	6.83	-4.71	19.95	-2021.21	-3098.65	2980.110	1031
4440	6.84	-4.59	20.03	-2020.86	-3098.64	2980.116	1031
4445	7.17	-4.15	20.07	-2020.76	-3098.62	2980.120	1031
4450	6.81	-5.58	20.19	-2014.17	-3091.58	2980.127	1031
4455	6.87	-5.88	20.15	-2014.03	-3091.83	2980.130	1031
4460	6.72	-5.55	20.32	-2013.90	-3091.59	2980.135	1031
4465	6.98	-5.49	20.24	-2014.04	-3091.07	2980.140	1031
4470	7.07	-6.77	20.31	-2006.96	-3085.38	2980.147	1031
4475	7.50	-6.68	20.38	-2006.60	-3084.55	2980.150	1031
4480	7.55	-6.44	20.45	-2006.33	-3084.36	2980.156	1031
4485	7.04	-6.67	20.44	-2006.39	-3083.96	2980.160	1031
4490	7.99	-7.75	20.44	-2001.27	-3079.56	2980.166	1031
4495	7.70	-7.97	20.53	-1999.33	-3077.54	2980.170	1031
4500	7.73	-7.57	20.67	-1998.79	-3076.90	2980.177	1031
4505	8.13	-7.74	20.57	-1999.19	-3077.39	2980.180	1031
4510	7.51	-8.30	20.69	-1996.31	-3075.38	2980.186	1031
4515	8.23	-8.72	20.80	-1992.35	-3070.84	2980.190	1031
4520	8.13	-9.10	20.82	-1990.63	-3069.94	2980.196	1031
4525	8.16	-9.70	20.79	-1988.59	-3067.92	2980.201	1031
4530	8.31	-9.32	20.91	-1988.36	-3067.70	2980.205	1031
4535	7.90	-9.59	20.85	-1988.26	-3068.14	2980.210	1031
4540	8.33	-9.78	20.83	-1987.77	-3068.48	2980.215	1031
4545	8.37	-11.30	20.80	-1981.01	-3062.67	2980.222	1031
4550	8.43	-11.00	20.91	-1980.63	-3062.31	2980.225	1031
4555	9.12	-10.94	20.84	-1980.35	-3062.74	2980.232	1031
4560	8.60	-10.39	21.03	-1980.62	-3062.41	2980.235	1031
4565	8.26	-10.92	21.20	-1974.00	-3062.66	2980.241	1031
4570	8.48	-11.27	21.11	-1973.20	-3062.51	2980.245	1031
4575	8.53	-11.53	21.23	-1970.26	-3059.91	2980.251	1031
4580	8.90	-11.46	21.26	-1969.88	-3059.13	2980.256	1031
4585	8.81	-10.71	21.49	-1969.37	-3058.58	2980.263	1031
4590	8.71	-11.78	21.23	-1969.33	-3058.76	2980.265	1031
4595	8.76	-11.77	21.21	-1969.27	-3058.76	2980.272	1031
4600	8.89	-11.80	21.25	-1969.29	-3058.98	2980.275	1031
4605	8.97	-12.73	21.40	-1962.40	-3052.79	2980.281	1031
4610	9.07	-13.36	21.55	-1958.37	-3049.20	2980.286	1031
4615	9.18	-13.84	21.49	-1956.40	-3048.73	2980.291	1031
4620	9.48	-13.70	21.59	-1954.36	-3048.47	2980.295	1031
4625	9.10	-13.79	21.59	-1954.26	-3048.00	2980.300	1031
4630	9.04	-13.84	21.55	-1954.05	-3048.11	2980.305	1031
4635	9.07	-14.15	21.72	-1951.20	-3045.10	2980.311	1031
4640	9.58	-14.78	21.79	-1946.71	-3041.38	2980.316	1031
4645	9.72	-15.08	21.65	-1946.56	-3041.12	2980.320	1031
4650	9.64	-15.06	21.72	-1946.49	-3041.20	2980.326	1031
4655	9.13	-14.89	21.82	-1946.17	-3040.69	2980.330	1031
4660	9.42	-16.05	21.94	-1940.14	-3034.73	2980.335	1031
4665	9.94	-15.70	22.07	-1939.39	-3034.26	2980.340	1031
4670	9.57	-16.56	21.95	-1935.82	-3033.95	2980.347	1031
4675	9.92	-16.67	21.91	-1935.57	-3033.70	2980.350	1031
4680	9.56	-16.68	21.99	-1935.30	-3033.03	2980.355	1031
4685	9.89	-16.49	21.96	-1935.18	-3033.10	2980.360	1031
4690	9.99	-17.43	22.31	-1928.15	-3026.57	2980.367	1031
4695	10.28	-17.98	22.02	-1928.02	-3026.04	2980.370	1031
4700	9.11	-18.34	22.17	-1927.70	-3026.48	2980.377	1031
4705	10.45	-17.60	22.19	-1927.78	-3025.86	2980.381	1031
4710	10.18	-18.85	22.19	-1922.50	-3021.02	2980.386	1031
4715	10.64	-18.83	22.31	-1920.70	-3018.74	2980.390	1031
4720	11.18	-19.19	22.30	-1918.28	-3016.37	2980.396	1031
4725	10.62	-19.77	22.34	-1916.99	-3015.62	2980.401	1031
4730	11.03	-19.69	22.26	-1916.62	-3015.06	2980.405	1031
4735	10.96	-19.61	22.34	-1916.46	-3014.72	2980.411	1031
4740	11.08	-19.84	22.45	-1913.87	-3012.01	2980.416	1031
4745	10.79	-20.60	22.56	-1909.53	-3008.19	2980.420	1031
4750	11.31	-20.97	22.48	-1908.74	-3007.49	2980.426	1031
4755	11.10	-21.20	22.62	-1905.44	-3005.14	2980.431	1031
4760	11.38	-21.13	22.65	-1905.27	-3004.77	2980.435	1031
4765	11.65	-21.19	22.62	-1905.32	-3004.63	2980.440	1031
4770	11.15	-21.27	22.67	-1905.14	-3004.63	2980.445	1031
4775	11.61	-22.17	22.63	-1897.99	-3004.67	2980.452	1031
4780	11.64	-21.92	22.69	-1897.98	-3004.82	2980.455	1031
4785	11.37	-21.85	22.73	-1897.90	-3004.61	2980.460	1031
4790	11.19	-21.87	22.77	-1897.75	-3004.89	2980.465	1031
4795	12.05	-23.15	22.81	-1890.78	-2998.14	2980.472	1031
4800	11.63	-23.20	22.82	-1890.46	-2997.45	2980.475	1031
4805	12.02	-22.96	22.92	-1890.31	-2997.55	2980.480	1031
4810	11.77	-23.15	22.88	-1889.90	-2996.92	2980.486	1031
4815	12.24	-24.07	22.83	-1885.62	-2992.66	2980.491	1031
4820	11.86	-24.67	22.89	-1882.52	-2990.49	2980.495	1031
4825	11.86	-24.34	23.00	-1882.35	-2989.96	2980.501	1030
4830	12.16	-24.46	22.96	-1882.08	-2989.77	2980.506	1030
4835	11.77	-24.08	22.86	-1884.88	-2992.66	2980.510	1030
4840	11.91	-23.54	22.75	-1889.28	-2996.63	2980.516	1030
4845	11.60	-23.33	22.84	-1889.29	-2996.90	2980.521	1030
4850	11.96	-23.31	22.81	-1889.20	-2997.08	2980.526	1030
4855	11.99	-23.22	22.80	-1890.05	-2998.15	2980.530	1030
4860	11.16	-22.12	22.76	-1895.86	-3004.35	2980.537	1030
4865	11.21	-22.33	22.66	-1896.36	-3003.98	2980.540	1030
4870	11.34	-22.44	22.61	-1896.15	-3004.90	2980.546	1030
4875	11.35	-22.33	22.63	-1896.19	-3004.40	2980.550	1030
4880	11.48	-21.86	22.49	-1902.60	-3004.88	2980.555	1030
4885	11.18	-21.60	22.62	-1903.10	-3004.71	2980.560	1030
4890	11.71	-20.97	22.48	-1906.56	-3008.28	2980.567	1030
4895	10.99	-21.36	22.47	-1906.77	-3008.02	2980.570	1030
4900	11.00	-20.97	22.55	-1906.73	-3008.04	2980.577	1030
4905	11.16	-20.88	22.61	-1906.81	-3007.92	2980.581	1030
4910	11.11	-19.98	22.50	-1912.14	-3013.10	2980.585	1030
4915	10.59	-20.06	22.38	-1913.82	-3014.43	2980.590	1030
4920	10.18	-19.36	22.48	-1916.72	-3017.26	2980.596	1030
4925	10.62	-19.15	22.35	-1917.34	-3017.80	2980.600	1030
4930	10.75	-18.98	22.39	-1917.26	-3018.08	2980.605	1030
4935	10.69	-19.01	22.44	-1917.57	-3018.04	2980.611	1030
4940	10.80	-18.65	22.38	-1919.49	-3020.27	2980.615	1030
4945	10.50	-18.05	22.23	-1924.16	-3024.54	2980.620	1030
4950	10.36	-18.13	22.20	-1924.47	-3023.82	2980.626	1030
4955	10.31	-17.89	22.27	-1924.83	-3021.59	2980.631	1030
4960	10.41	-18.29	22.18	-1924.30	-3022.59	2980.635	1030
4965	10.28	-18.02	22.31	-1924.82	-3023.91	2980.642	1030
4970	10.49	-17.62	22.33	-1925.81	-3026.02	2980.645	1030
4975	10.00	-16.50	22.02	-1934.65	-3033.74	2980.651	1030
4980	9.83	-16.48	22.06	-1934.84	-3034.07	2980.655	1030
4985	9.59	-15.80	21.90	-1938.25	-3036.80	2980.662	1030
4990	10.16	-15.79	21.86	-1938.85	-3037.24	2980.666	1030
4995	9.54	-15.87	21.89	-1938.83	-3036.42	2980.670	1030
5000	9.55	-15.68	22.00	-1938.91	-3036.98	2980.675	1030
5005	10.08	-13.91	21.84	-1946.45	-3042.51	2980.683	1030
5010	9.24	-14.75	21.79	-1946.07	-3043.22	2980.686	1030
5015	9.48	-14.62	21.79	-1946.04	-3043.26	2980.690	1030
5020	9.53	-14.64	21.78	-1946.30	-3043.12	2980.695	1030
5025	8.77	-14.78	21.56	-1952.58	-3044.13	2980.702	1030
5030	9.29	-14.55	21.47	-1953.65	-3044.21	2980.706	1030
5035	9.59	-14.04	21.63	-1953.89	-3043.79	2980.710	1030
5040	9.44	-14.14	21.63	-1953.89	-3043.85	2980.716	1030
5045	9.41	-13.75	21.50	-1956.93	-3047.19	2980.720	1030
5050	8.65	-13.27	21.51	-1960.64	-3050.17	2980.726	1030
5055	8.75	-12.73	21.55	-1961.72	-3051.00	2980.730	1030
5060	8.52	-12.70	21.36	-1964.94	-3053.78	2980.736	1030
5065	8.73	-12.69	21.34	-1966.04	-3054.29	2980.740	1030
5070	8.59	-11.84	21.29	-1968.83	-3057.40	2980.745	1030
5075	8.39	-11.78	21.37	-1969.42	-3058.46	2980.750	1030
5080	8.41	-11.17	21.28	-1972.36	-3060.99	2980.755	1030
5085	8.44	-11.45	21.17	-1972.19	-3061.01	2980.760	1030
5090	8.51	-11.30	21.19	-1972.91	-3060.68	2980.767	1030
5095	8.51	-11.05	21.26	-1972.83	-3060.14	2980.770	1030
5100	8.05	-11.06	21.33	-1972.85	-3060.51	2980.776	1030
5105	8.54	-10.86	21.31	-1972.94	-3060.66	2980.780	1030
5110	7.88	-9.59	21.03	-1982.14	-3069.38	2980.785	1030
5115	7.86	-9.62	20.90	-1983.89	-3070.81	2980.791	1030
5120	7.42	-8.50	20.98	-1987.29	-3073.77	2980.798	1030
5125	7.81	-9.02	20.79	-1987.66	-3073.20	2980.800	1030
5130	7.66	-9.14	20.76	-1987.63	-3073.63	2980.806	1030
5135	7.81	-9.07	20.80	-1987.65	-3073.76	2980.811	1030
5140	7.63	-8.28	20.76	-1991.99	-3077.19	2980.816	1030
5145	7.52	-7.98	20.65	-1994.70	-3080.23	2980.820	1030
5150	7.24	-7.90	20.65	-1994.86	-3081.62	2980.826	1030
5155	7.35	-7.71	20.76	-1995.02	-3080.47	2980.831	1030
5160	7.01	-7.17	20.78	-1997.29	-3083.09	2980.835	1030
5165	7.22	-6.95	20.49	-2001.59	-3087.02	2980.840	1030
5170	7.27	-6.98	20.37	-2003.29	-3087.88	2980.845	1030
5175	7.04	-6.21	20.41	-2005.56	-3089.72	2980.851	1030
5180	6.97	-6.22	20.43	-2005.71	-3089.43	2980.855	1030
5185	7.09	-6.39	20.38	-2005.79	-3089.75	2980.861	1030
5190	7.08	-6.05	20.44	-2006.06	-3089.98	2980.865	1030
5195	6.54	-5.50	20.19	-2012.92	-3096.36	2980.872	1030
5200	6.53	-5.25	20.26	-2012.58	-3095.82	2980.875	1030
5205	6.71	-5.88	20.14	-2013.18	-3095.60	2980.882	1030
5210	6.56	-5.52	20.23	-2013.20	-3095.92	2980.885	1030
5215	6.13	-4.64	20.04	-2019.39	-3100.76	2980.890	1030
5220	5.95	-4.40	20.09	-2020.55	-3101.68	2980.895	1030
5225	5.86	-4.08	19.97	-2023.55	-3104.21	2980.901	1030
5230	5.79	-3.75	19.99	-2024.54	-3104.66	2980.905	1030
5235	6.45	-3.83	19.88	-2024.67	-3105.43	2980.913	1030
5240	5.96	-4.02	19.91	-2024.83	-3105.02	2980.916	1030
5245	6.20	-3.74	19.92	-2025.06	-3105.02	2980.921	1030
5250	5.70	-3.57	20.04	-2024.96	-3104.92	2980.925	1030
5255	5.62	-2.79	19.78	-2031.48	-3110.60	2980.931	1030
5260	5.64	-2.07	19.66	-2035.72	-3115.11	2980.936	1030
5265	5.70	-2.17	19.60	-2036.02	-3114.97	2980.941	1030
5270	5.76	-2.28	19.56	-2036.05	-3115.24	2980.946	1030
5275	5.07	-1.95	19.57	-2038.65	-3117.32	2980.951	1030
5280	5.59	-1.26	19.36	-2043.20	-3121.20	2980.956	1030
5285	4.65	-1.32	19.34	-2044.80	-3122.84	2980.960	1030
5290	5.27	-0.66	19.31	-2046.71	-3125.69	2980.965	1030
5295	4.85	-0.65	19.31	-2047.51	-3126.37	2980.970	1030
5300	4.87	-0.23	19.19	-2050.71	-3127.88	2980.975	1030
5305	4.69	-0.47	19.17	-2050.91	-3127.61	2980.980	1030
5310	4.75	-0.10	19.31	-2050.92	-3127.28	2980.987	1030
5315	5.00	-0.44	19.13	-2051.37	-3126.98	2980.990	1030
5320	4.82	-0.56	19.17	-2051.40	-3127.56	2980.995	1030
5325	5.24	-0.20	19.16	-2051.56	-3127.28	2981.000	1030
5330	4.23	0.44	18.79	-2062.22	-3136.18	2981.007	1030
5335	4.36	1.17	18.89	-2062.25	-3136.56	2981.010	1030
5340	4.33	1.18	18.87	-2062.53	-3137.51	2981.017	1031
5345	4.43	1.04	18.84	-2062.50	-3136.92	2981.020	1031
5350	4.32	0.85	19.04	-2057.32	-3136.67	2981.026	1031
5355	5.03	0.52	18.98	-2055.35	-3136.09	2981.030	1031
5360	5.04	-0.00	18.98	-2052.53	-3131.28	2981.038	1031
5365	4.41	0.27	19.23	-2052.28	-3131.04	2981.041	1031
5370	4.96	-0.06	19.12	-2052.01	-3130.40	2981.046	1031
5375	4.96	-0.01	19.14	-2052.11	-3129.94	2981.050	1031
5380	5.01	-0.25	19.25	-2048.31	-3129.79	2981.056	1031
5385	4.98	-0.38	19.38	-2045.03	-3129.89	2981.061	1031
5390	4.90	-1.17	19.26	-2045.18	-3128.69	2981.066	1031
5395	5.08	-0.91	19.28	-2044.97	-3127.72	2981.070	1031
5400	5.54	-1.13	19.41	-2042.18	-3124.13	2981.075	1031
5405	5.53	-1.77	19.55	-2038.11	-3120.79	2981.081	1031
5410	5.40	-1.63	19.63	-2037.92	-3120.83	2981.085	1031
5415	5.80	-1.85	19.53	-2037.84	-3120.13	2981.091	1031
5420	5.71	-2.18	19.54	-2036.61	-3118.70	2981.095	1031
5425	6.23	-3.06	19.68	-2031.06	-3112.84	2981.100	1031
5430	6.46	-3.04	19.71	-2030.48	-3110.84	2981.105	1031
5435	6.23	-3.07	19.96	-2027.24	-3106.99	2981.112	1031
5440	6.39	-3.14	19.95	-2026.99	-3107.24	2981.115	1031
5445	6.23	-3.96	19.69	-2027.01	-3106.70	2981.122	1031
5450	6.27	-3.30	19.90	-2026.99	-3106.41	2981.125	1031
5455	6.22	-4.06	20.04	-2020.04	-3106.50	2981.132	1031
5460	6.78	-3.94	19.98	-2019.66	-3106.42	2981.135	1031
5465	6.31	-4.63	20.11	-2016.64	-3102.42	2981.140	1031
5470	6.53	-4.69	20.14	-2015.93	-3100.97	2981.145	1031
5475	6.46	-5.95	20.09	-2012.56	-3096.90	2981.153	1031
5480	6.76	-5.32	20.20	-2012.34	-3097.27	2981.155	1031
5485	6.37	-5.35	20.25	-2011.95	-3096.36	2981.161	1031
5490	7.09	-5.34	20.17	-2012.15	-3095.85	2981.166	1031
5495	6.74	-5.86	20.28	-2008.39	-3095.56	2981.170	1031
5500	7.15	-5.82	20.41	-2005.51	-3094.83	2981.177	1031
5505	6.65	-6.01	20.45	-2005.37	-3094.08	2981.181	1031
5510	6.81	-6.13	20.43	-2005.23	-3093.63	2981.186	1031
5515	7.04	-5.36	20.65	-2004.88	-3092.85	2981.190	1031
5520	6.72	-6.46	20.38	-2004.89	-3091.98	2981.197	1031
5525	6.90	-6.38	20.50	-2004.51	-3091.55	2981.199	1031
5530	7.05	-7.29	20.70	-1997.20	-3084.52	2981.206	1031
5535	7.31	-7.86	20.58	-1996.23	-3083.22	2981.209	1031
5540	7.77	-8.49	20.81	-1990.71	-3077.18	2981.216	1031
5545	7.60	-8.53	20.76	-1990.62	-3077.19	2981.220	1031
5550	8.08	-9.06	20.60	-1990.62	-3076.95	2981.227	1031
5555	7.73	-8.49	20.80	-1990.78	-3076.69	2981.230	1031
5560	7.92	-9.46	20.93	-1984.72	-3070.66	2981.236	1031
5565	8.07	-9.84	20.90	-1983.71	-3069.83	2981.240	1031
5570	8.65	-9.57	21.15	-1980.10	-3066.85	2981.248	1031
5575	8.34	-10.24	21.07	-1979.17	-3066.21	2981.250	1031
5580	8.21	-10.64	20.97	-1979.38	-3065.67	2981.256	1031
5585	7.93	-10.66	21.01	-1979.28	-3065.31	2981.260	1031
5590	7.92	-10.98	21.18	-1976.55	-3062.53	2981.266	1031
5595	8.41	-11.31	21.32	-1972.11	-3058.56	2981.271	1031
5600	8.32	-11.58	21.30	-1971.99	-3057.64	2981.276	1031
5605	8.56	-11.74	21.15	-1971.96	-3057.08	2981.280	1031
5610	8.23	-12.15	21.35	-1968.89	-3054.34	2981.286	1031
5615	9.03	-12.48	21.38	-1964.59	-3050.46	2981.291	1031
5620	8.83	-12.63	21.41	-1964.71	-3050.54	2981.295	1031
5625	8.88	-12.41	21.49	-1964.44	-3050.30	2981.301	1031
5630	8.58	-12.74	21.47	-1963.34	-3049.84	2981.305	1031
5635	9.11	-13.61	21.59	-1957.30	-3044.03	2981.311	1031
5640	9.32	-13.71	21.58	-1956.50	-3043.60	2981.314	1031
5645	9.41	-14.11	21.67	-1953.55	-3041.76	2981.320	1031
5650	9.29	-14.08	21.76	-1953.03	-3041.25	2981.324	1031
5655	9.17	-14.57	21.59	-1952.99	-3041.24	2981.332	1031
5660	9.37	-14.43	21.61	-1953.01	-3041.54	2981.335	1031
5665	9.16	-14.54	21.63	-1952.80	-3042.43	2981.340	1031
5670	9.40	-14.28	21.67	-1952.73	-3042.27	2981.345	1031
5675	9.87	-14.74	21.98	-1941.73	-3042.25	2981.352	1031
5680	9.41	-15.46	21.85	-1941.41	-3041.84	2981.355	1031
5685	9.31	-15.36	21.92	-1941.08	-3041.59	2981.361	1031
5690	9.74	-15.13	21.96	-1940.93	-3040.31	2981.365	1031
5695	9.29	-16.82	22.01	-1934.12	-3033.97	2981.373	1031
5700	9.83	-16.50	22.04	-1934.09	-3033.48	2981.375	1031
5705	10.01	-16.31	22.16	-1933.96	-3033.75	2981.383	1031
5710	9.92	-16.35	22.12	-1933.68	-3033.63	2981.385	1031
5715	9.64	-16.61	22.23	-1929.81	-3032.04	2981.391	1031
5720	10.05	-17.00	22.23	-1927.01	-3030.96	2981.395	1031
5725	10.55	-17.37	22.24	-1925.04	-3028.88	2981.401	1031
5730	10.15	-17.74	22.33	-1923.26	-3026.54	2981.405	1031
5735	10.08	-18.02	22.25	-1923.03	-3025.65	2981.411	1031
5740	10.20	-17.89	22.33	-1923.02	-3025.86	2981.416	1031
5745	10.44	-18.07	22.30	-1922.77	-3025.39	2981.420	1031
5750	10.52	-18.35	22.26	-1922.02	-3024.73	2981.426	1031
5755	10.50	-18.61	22.19	-1922.05	-3023.54	2981.430	1031
5760	10.27	-18.65	22.24	-1921.61	-3022.63	2981.437	1031
5765	10.40	-18.74	22.39	-1919.93	-3021.03	2981.440	1031
5770	11.13	-20.52	22.52	-1909.57	-3010.30	2981.445	1031
5775	10.62	-21.00	22.41	-1908.87	-3009.15	2981.450	1031
5780	11.44	-21.09	22.56	-1905.38	-3006.57	2981.456	1031
5785	11.36	-21.34	22.54	-1904.64	-3007.08	2981.460	1031
5790	11.50	-21.47	22.48	-1904.60	-3006.43	2981.467	1031
5795	11.53	-21.30	22.58	-1904.45	-3006.86	2981.470	1031
5800	11.07	-21.18	22.69	-1904.15	-3005.70	2981.476	1031
5805	10.89	-21.58	22.56	-1904.26	-3005.54	2981.480	1031
5810	11.50	-21.94	22.85	-1893.56	-3004.07	2981.488	1031
5815	10.76	-22.04	22.86	-1893.68	-3004.59	2981.490	1031
5820	9.72	-22.22	23.02	-1893.77	-3002.97	2981.498	1031
5825	11.13	-21.98	22.92	-1893.50	-3003.29	2981.500	1031
5830	11.33	-23.27	22.77	-1888.79	-2999.55	2981.506	1031
5835	11.79	-23.55	22.88	-1885.99	-2996.77	2981.510	1031
5840	11.96	-23.37	23.08	-1883.33	-2996.63	2981.516	1031
5845	11.62	-23.92	22.98	-1881.76	-2996.00	2981.521	1031
5850	11.65	-23.85	23.01	-1881.43	-2995.61	2981.526	1031
5855	11.59	-23.97	23.01	-1881.47	-2995.85	2981.530	1031
5860	11.76	-24.36	23.04	-1879.53	-2993.79	2981.536	1031
5865	11.86	-25.47	23.08	-1874.23	-2988.44	2981.541	1031
5870	12.06	-25.44	23.07	-1874.18	-2988.33	2981.545	1031
5875	11.98	-25.42	23.15	-1873.70	-2987.64	2981.552	1031
5880	12.09	-25.37	23.14	-1873.71	-2987.86	2981.555	1030
5885	11.99	-25.34	23.16	-1873.55	-2987.32	2981.562	1030
5890	11.65	-25.30	23.22	-1874.18	-2988.37	2981.564	1030
5895	11.82	-23.79	22.97	-1883.30	-2996.65	2981.570	1030
5900	12.14	-23.67	22.98	-1883.76	-2997.13	2981.574	1030
5905	11.55	-23.47	22.81	-1887.33	-3000.18	2981.582	1030
5910	11.81	-23.25	22.84	-1887.40	-3000.36	2981.585	1030
5915	11.92	-23.17	22.82	-1887.28	-2999.78	2981.591	1030
5920	11.84	-23.08	22.94	-1887.60	-2999.78	2981.595	1030
5925	11.59	-21.76	22.94	-1893.91	-3004.77	2981.603	1030
5930	11.61	-22.02	22.78	-1894.59	-3004.99	2981.605	1030
5935	11.51	-22.07	22.80	-1894.88	-3004.82	2981.611	1030
5940	11.60	-22.11	22.80	-1894.51	-3004.58	2981.615	1030
5945	11.24	-21.42	22.71	-1898.94	-3008.27	2981.621	1030
5950	11.12	-20.95	22.72	-1901.71	-3010.40	2981.626	1030
5955	11.03	-21.16	22.64	-1902.31	-3010.12	2981.631	1030
5960	11.30	-21.31	22.62	-1902.12	-3010.29	2981.635	1030
5965	11.40	-20.49	22.63	-1905.18	-3012.91	2981.641	1030
5970	11.03	-20.11	22.47	-1908.88	-3015.64	2981.645	1030
5975	10.93	-19.99	22.46	-1909.72	-3016.01	2981.650	1030
5980	10.54	-19.18	22.60	-1912.59	-3018.11	2981.655	1030
5985	11.15	-19.47	22.38	-1912.52	-3018.06	2981.661	1030
5990	10.51	-19.26	22.55	-1912.74	-3017.72	2981.666	1030
5995	10.78	-19.28	22.53	-1912.87	-3017.37	2981.670	1030
6000	10.82	-19.60	22.45	-1912.61	-3017.14	2981.675	1030
6005	11.02	-19.66	22.35	-1912.86	-3016.90	2981.680	1030
6010	10.68	-17.91	22.20	-1923.01	-3027.38	2981.687	1030
6015	10.66	-17.71	22.30	-1922.88	-3027.18	2981.690	1030
6020	10.63	-17.69	22.31	-1922.98	-3026.55	2981.697	1030
6025	10.34	-18.18	22.20	-1923.27	-3026.06	2981.700	1030
6030	10.43	-17.67	22.06	-1929.17	-3025.93	2981.706	1030
6035	10.09	-17.06	22.30	-1930.15	-3026.60	2981.709	1030
6040	10.02	-16.63	22.15	-1933.54	-3030.45	2981.717	1030
6045	9.78	-16.87	22.09	-1933.90	-3030.51	2981.720	1030
6050	10.04	-16.92	22.02	-1934.00	-3030.38	2981.725	1030
6055	10.03	-16.64	22.10	-1934.10	-3030.13	2981.730	1030
6060	9.95	-15.90	21.87	-1940.74	-3036.04	2981.738	1030
6065	9.83	-15.53	21.97	-1941.06	-3036.74	2981.740	1030
6070	9.70	-15.77	21.86	-1940.96	-3037.14	2981.745	1030
6075	9.50	-15.58	21.96	-1941.25	-3036.96	2981.750	1030
6080	9.78	-15.61	21.89	-1941.34	-3037.20	2981.756	1030
6085	9.97	-15.65	21.89	-1941.15	-3037.19	2981.760	1030
6090	9.42	-15.23	21.76	-1945.56	-3040.94	2981.766	1030
6095	9.49	-14.37	21.81	-1948.28	-3043.49	2981.770	1030
6100	9.49	-14.55	21.75	-1948.88	-3043.77	2981.776	1030
6105	9.39	-14.52	21.79	-1948.66	-3043.09	2981.780	1030
6110	9.37	-14.03	21.68	-1952.05	-3046.06	2981.786	1030
6115	8.78	-12.99	21.57	-1959.37	-3051.76	2981.791	1030
6120	8.84	-12.65	21.55	-1960.57	-3053.29	2981.795	1030
6125	9.18	-12.55	21.32	-1963.25	-3055.80	2981.801	1030
6130	9.23	-12.37	21.36	-1963.27	-3056.20	2981.805	1030
6135	9.25	-12.46	21.33	-1963.39	-3056.29	2981.811	1030
6140	8.79	-12.57	21.35	-1963.90	-3056.34	2981.814	1030
6145	8.51	-11.19	21.32	-1969.91	-3061.99	2981.820	1030
6150	8.51	-11.19	21.24	-1970.48	-3061.76	2981.824	1030
6155	8.29	-11.67	21.08	-1970.65	-3061.61	2981.832	1030
6160	8.39	-11.22	21.29	-1970.57	-3061.42	2981.835	1030
6165	8.37	-11.04	21.33	-1970.50	-3061.52	2981.840	1030
6170	8.42	-11.62	21.14	-1970.62	-3061.09	2981.845	1030
6175	8.20	-9.76	21.02	-1979.95	-3069.58	2981.850	1030
6180	7.98	-9.66	20.96	-1981.68	-3071.01	2981.855	1030
6185	7.88	-9.50	21.02	-1982.30	-3071.22	2981.863	1030
6190	7.86	-9.66	20.99	-1981.84	-3070.84	2981.865	1030
6195	7.56	-9.36	21.15	-1982.14	-3070.49	2981.871	1030
6200	7.59	-9.79	20.97	-1982.20	-3070.61	2981.875	1030
6205	7.39	-8.38	20.88	-1989.69	-3077.07	2981.881	1030
6210	7.33	-8.24	20.69	-1992.78	-3080.03	2981.885	1030
6215	7.86	-7.96	20.70	-1993.12	-3079.76	2981.892	1030
6220	7.27	-8.10	20.77	-1992.75	-3079.57	2981.895	1030
6225	7.23	-7.74	20.65	-1995.47	-3081.81	2981.901	1030
6230	7.02	-7.26	20.50	-1999.98	-3085.72	2981.906	1030
6235	6.98	-6.77	20.52	-2001.72	-3086.46	2981.911	1030
6240	7.43	-6.76	20.34	-2003.66	-3088.44	2981.916	1030
6245	6.82	-6.17	20.54	-2004.28	-3087.77	2981.920	1030
6250	7.20	-5.83	20.36	-2007.67	-3090.81	2981.927	1030
6255	6.62	-5.90	20.40	-2007.54	-3090.99	2981.930	1030
6260	6.93	-5.92	20.34	-2007.54	-3090.68	2981.936	1030
6265	6.77	-5.99	20.35	-2007.67	-3090.26	2981.939	1030
6270	6.90	-5.18	20.29	-2014.89	-3090.04	2981.947	1030
6275	6.09	-5.81	20.16	-2015.14	-3090.13	2981.950	1030
6280	6.10	-6.03	20.10	-2014.94	-3090.41	2981.957	1030
6285	6.68	-5.76	20.10	-2015.06	-3090.34	2981.960	1030
6290	6.46	-4.61	20.00	-2021.46	-3095.91	2981.966	1030
6295	6.19	-4.37	20.06	-2022.26	-3097.34	2981.970	1030
6300	5.91	-4.15	19.96	-2025.50	-3100.11	2981.976	1030
6305	6.21	-4.15	19.80	-2026.55	-3100.75	2981.980	1030
6310	6.32	-3.96	19.82	-2026.37	-3100.91	2981.986	1030
6315	6.00	-3.32	20.01	-2026.44	-3100.97	2981.990	1030
6320	6.38	-3.69	19.88	-2026.23	-3101.16	2981.998	1030
6325	5.81	-3.70	19.98	-2026.61	-3101.62	2982.001	1030
6330	5.94	-3.58	19.96	-2026.78	-3101.26	2982.006	1030
6335	5.65	-4.07	19.86	-2027.14	-3101.32	2982.010	1030
6340	5.94	-2.03	19.69	-2036.39	-3110.51	2982.016	1030
6345	5.42	-1.91	19.45	-2041.14	-3115.13	2982.021	1030
6350	5.31	-1.62	19.44	-2042.93	-3116.10	2982.026	1030
6355	5.09	-1.31	19.37	-2044.78	-3118.12	2982.031	1030
6360	5.41	-1.26	19.37	-2044.95	-3118.00	2982.036	1030
6365	5.00	-1.60	19.35	-2044.81	-3118.52	2982.041	1030
6370	4.91	-1.31	19.34	-2046.28	-3119.72	2982.045	1030
6375	5.24	-0.50	19.11	-2052.24	-3125.10	2982.052	1030
6380	4.98	-0.21	19.21	-2052.79	-3125.57	2982.055	1030
6385	4.62	-0.48	19.17	-2053.06	-3125.56	2982.061	1030
6390	4.98	-0.17	19.22	-2052.92	-3125.42	2982.065	1030
6395	4.70	0.68	18.97	-2059.27	-3130.64	2982.071	1030
6400	4.57	0.45	18.88	-2060.12	-3130.75	2982.075	1030
6405	4.11	0.69	18.87	-2063.12	-3131.10	2982.080	1030
6410	4.40	0.74	18.81	-2063.67	-3131.83	2982.085	1030
6415	4.54	0.94	18.81	-2064.03	-3131.81	2982.091	1030
6420	4.35	0.91	18.82	-2064.22	-3132.02	2982.095	1030
6425	3.94	1.20	18.97	-2064.01	-3132.50	2982.102	1030
6430	4.13	1.29	18.91	-2064.29	-3132.47	2982.105	1030
6435	4.14	1.52	18.83	-2066.77	-3134.10	2982.111	1030
6440	4.20	1.58	18.73	-2067.54	-3134.61	2982.116	1030
6445	4.06	2.35	18.65	-2074.69	-3135.16	2982.121	1030
6450	3.74	2.34	18.53	-2078.98	-3135.55	2982.125	1030
6455	3.63	2.78	18.56	-2079.42	-3136.79	2982.131	1030
6460	3.68	2.59	18.50	-2079.54	-3137.51	2982.135	1030
6465	3.46	2.26	18.46	-2079.68	-3138.47	2982.140	1031
6470	3.55	2.47	18.43	-2079.86	-3139.14	2982.145	1031
6475	3.95	2.29	18.51	-2077.10	-3137.35	2982.150	1031
6480	4.09	1.23	18.72	-2069.87	-3131.65	2982.155	1031
6485	3.68	0.70	18.69	-2068.93	-3131.55	2982.160	1031
6490	4.14	0.55	18.75	-2065.90	-3130.34	2982.167	1031
6495	4.12	1.09	18.88	-2065.99	-3130.49	2982.170	1031
6500	4.47	1.00	18.77	-2066.02	-3131.25	2982.175	1031
6505	4.20	0.94	18.78	-2066.01	-3130.98	2982.180	1031
6510	4.61	0.51	19.06	-2059.64	-3125.74	2982.186	1031
6515	4.94	-0.02	18.96	-2058.59	-3124.92	2982.190	1031
6520	4.74	-0.01	19.00	-2058.56	-3125.43	2982.197	1031
6525	5.23	-0.15	18.95	-2058.45	-3125.36	2982.200	1031
6530	5.00	0.03	19.00	-2058.48	-3126.05	2982.206	1031
6535	5.09	0.20	19.00	-2058.46	-3126.67	2982.210	1031
6540	4.84	-0.50	19.26	-2049.61	-3125.81	2982.216	1031
6545	4.88	-0.74	19.23	-2047.97	-3125.47	2982.220	1031
6550	5.28	0.56	19.68	-2047.91	-3124.96	2982.228	1031
6555	4.92	-0.32	19.36	-2047.80	-3124.50	2982.230	1031
6560	5.27	-0.68	19.28	-2047.49	-3125.05	2982.236	1031
6565	4.80	-0.91	19.27	-2047.46	-3124.74	2982.241	1031
6570	5.77	-1.21	19.57	-2040.32	-3117.43	2982.246	1031
6575	5.61	-1.99	19.64	-2037.17	-3114.29	2982.251	1031
6580	5.24	-2.26	19.63	-2037.13	-3113.97	2982.256	1031
6585	5.59	-2.42	19.55	-2036.85	-3113.77	2982.260	1031
6590	6.20	-2.15	19.63	-2034.91	-3112.27	2982.265	1031
6595	5.97	-3.41	19.71	-2029.70	-3106.96	2982.271	1031
6600	5.51	-3.75	19.68	-2029.62	-3106.99	2982.275	1031
6605	5.82	-2.78	19.92	-2029.65	-3106.57	2982.281	1031
6610	5.61	-3.60	19.76	-2029.11	-3106.10	2982.285	1031
6615	6.07	-3.94	20.09	-2022.48	-3100.07	2982.291	1031
6620	6.00	-4.22	20.07	-2021.88	-3100.37	2982.295	1031
6625	6.68	-4.78	20.13	-2018.08	-3096.85	2982.302	1031
6630	6.74	-4.80	20.12	-2018.10	-3096.30	2982.305	1031
6635	6.62	-4.91	20.09	-2018.31	-3096.74	2982.311	1031
6640	6.40	-4.98	20.14	-2018.12	-3096.69	2982.315	1031
6645	7.18	-5.89	20.14	-2012.73	-3091.49	2982.321	1031
6650	6.83	-5.93	20.33	-2011.03	-3090.43	2982.325	1031
6655	6.94	-5.54	20.44	-2011.37	-3090.35	2982.332	1031
6660	7.45	-6.10	20.23	-2010.89	-3089.91	2982.335	1031
6665	6.79	-5.79	20.41	-2010.74	-3089.91	2982.341	1031
6670	6.94	-5.92	20.34	-2010.58	-3089.32	2982.346	1031
6675	7.48	-6.79	20.47	-2004.46	-3083.56	2982.351	1031
6680	7.09	-7.69	20.57	-2000.35	-3079.19	2982.355	1031
6685	7.42	-7.43	20.80	-1997.57	-3077.36	2982.361	1031
6690	7.45	-7.87	20.74	-1996.57	-3076.64	2982.365	1031
6695	7.44	-8.10	20.67	-1996.56	-3076.18	2982.370	1031
6700	7.84	-8.16	20.60	-1996.47	-3075.43	2982.375	1031
6705	7.71	-8.41	20.76	-1993.95	-3072.48	2982.380	1031
6710	7.68	-9.35	20.80	-1989.44	-3069.74	2982.385	1031
6715	8.25	-9.16	20.79	-1989.08	-3070.61	2982.390	1031
6720	8.41	-9.11	20.84	-1988.94	-3070.85	2982.396	1031
6725	7.74	-9.22	20.90	-1988.32	-3070.55	2982.400	1031
6730	7.95	-10.30	21.06	-1982.17	-3064.61	2982.405	1031
6735	8.21	-10.75	20.91	-1981.72	-3064.10	2982.410	1031
6740	8.50	-10.68	21.14	-1978.51	-3061.69	2982.416	1031
6745	8.10	-11.17	21.04	-1978.11	-3061.38	2982.420	1031
6750	8.34	-11.15	21.06	-1977.87	-3060.93	2982.427	1031
6755	8.19	-11.10	21.10	-1977.71	-3060.19	2982.430	1031
6760	8.52	-10.90	21.08	-1977.81	-3060.41	2982.436	1031
6765	8.36	-10.84	21.10	-1977.56	-3061.00	2982.440	1031
6770	8.22	-11.43	21.37	-1967.44	-3059.82	2982.447	1031
6775	8.46	-11.94	21.18	-1967.27	-3060.16	2982.450	1031
6780	8.33	-11.52	21.39	-1966.75	-3060.77	2982.456	1031
6785	8.65	-11.47	21.38	-1966.73	-3060.09	2982.460	1031
6790	8.68	-11.91	21.44	-1962.05	-3059.68	2982.466	1031
6795	8.57	-12.24	21.51	-1959.35	-3059.10	2982.471	1031
6800	8.49	-12.62	21.49	-1959.29	-3058.12	2982.476	1031
6805	8.97	-12.59	21.45	-1959.25	-3057.21	2982.480	1031
6810	8.97	-12.27	21.60	-1959.27	-3055.61	2982.485	1031
6815	8.56	-12.60	21.58	-1959.40	-3055.40	2982.491	1031
6820	8.40	-13.83	21.53	-1955.50	-3051.38	2982.495	1031
6825	9.12	-14.74	21.73	-1948.45	-3045.55	2982.501	1031
6830	9.20	-14.69	21.73	-1947.92	-3044.06	2982.506	1031
6835	9.35	-14.51	21.78	-1947.71	-3043.27	2982.510	1031
6840	9.40	-14.46	21.86	-1947.26	-3042.73	2982.515	1031
6845	9.62	-15.73	21.92	-1940.40	-3036.59	2982.521	1031
6850	8.88	-15.79	22.02	-1940.37	-3036.08	2982.525	1031
6855	9.66	-15.84	21.89	-1940.24	-3035.93	2982.531	1031
6860	9.47	-16.06	21.86	-1939.97	-3035.97	2982.535	1031
6865	9.93	-16.75	21.98	-1933.94	-3029.87	2982.541	1031
6870	9.58	-17.00	22.05	-1932.78	-3029.10	2982.545	1031
6875	10.50	-17.64	22.05	-1929.19	-3025.46	2982.552	1031
6880	10.48	-17.67	22.08	-1929.58	-3025.45	2982.555	1031
6885	10.21	-17.63	22.14	-1929.12	-3025.48	2982.561	1031
6890	10.03	-17.85	22.10	-1929.02	-3025.37	2982.565	1031
6895	10.24	-18.80	22.19	-1923.74	-3019.68	2982.571	1031
6900	10.41	-18.97	22.25	-1922.16	-3018.14	2982.575	1031
6905	10.21	-19.08	22.21	-1921.58	-3018.60	2982.581	1031
6910	10.39	-18.84	22.32	-1921.62	-3018.10	2982.585	1031
6915	10.90	-18.66	22.37	-1921.09	-3018.33	2982.593	1031
6920	10.62	-18.84	22.36	-1921.08	-3018.19	2982.595	1031
6925	10.70	-19.78	22.54	-1914.65	-3012.82	2982.601	1031
6930	10.94	-20.78	22.45	-1910.88	-3008.31	2982.605	1031
6935	10.79	-20.87	22.59	-1908.78	-3007.60	2982.611	1031
6940	10.96	-21.06	22.60	-1906.99	-3006.16	2982.616	1031
6945	11.00	-21.06	22.57	-1907.06	-3006.27	2982.620	1031
6950	11.30	-21.02	22.55	-1906.72	-3006.97	2982.625	1031
6955	11.10	-20.85	22.62	-1906.16	-3006.46	2982.630	1031
6960	11.84	-22.27	22.62	-1899.77	-3000.28	2982.636	1031
6965	10.96	-22.33	22.69	-1899.64	-3000.45	2982.640	1031
6970	11.34	-22.27	22.65	-1899.48	-3000.74	2982.645	1031
6975	11.48	-22.19	22.71	-1899.08	-3000.99	2982.650	1031
6980	11.33	-23.39	22.80	-1892.84	-2995.35	2982.655	1031
6985	11.50	-23.18	22.94	-1892.04	-2994.66	2982.660	1031
6990	11.92	-23.72	22.67	-1891.59	-2994.43	2982.667	1031
6995	11.44	-23.32	22.87	-1891.71	-2994.77	2982.670	1031
7000	11.62	-23.12	22.92	-1891.57	-2995.12	2982.677	1031
7005	11.99	-23.36	22.79	-1891.67	-2995.09	2982.680	1031
7010	11.74	-24.02	22.90	-1882.52	-2994.86	2982.686	1031
7015	11.48	-24.14	23.05	-1880.39	-2995.07	2982.690	1031
7020	12.47	-24.81	22.93	-1877.21	-2992.65	2982.698	1031
7025	11.87	-24.88	23.06	-1876.53	-2992.41	2982.700	1031
7030	11.72	-24.97	23.04	-1876.16	-2991.57	2982.706	1030
7035	11.89	-24.78	23.08	-1876.07	-2991.35	2982.710	1030
7040	11.83	-24.41	23.11	-1880.14	-2991.04	2982.716	1030
7045	11.92	-24.52	22.93	-1882.96	-2991.45	2982.721	1030
7050	12.34	-24.38	22.93	-1882.90	-2991.24	2982.725	1030
7055	11.62	-24.56	22.93	-1883.15	-2991.32	2982.731	1030
7060	11.80	-24.37	22.86	-1885.21	-2993.29	2982.735	1030
7065	11.40	-23.49	22.77	-1889.99	-2997.46	2982.741	1030
7070	11.51	-23.20	22.80	-1890.56	-2998.27	2982.745	1030
7075	12.00	-22.51	22.73	-1894.33	-3000.96	2982.752	1030
7080	11.44	-22.36	22.85	-1894.01	-3001.07	2982.755	1030
7085	11.07	-22.89	22.75	-1893.62	-3001.15	2982.760	1030
7090	11.11	-22.82	22.74	-1893.78	-3001.16	2982.764	1030
7095	10.98	-21.75	22.69	-1899.81	-3006.99	2982.771	1030
7100	10.94	-21.48	22.72	-1900.79	-3007.77	2982.775	1030
7105	11.21	-21.23	22.74	-1902.06	-3007.90	2982.782	1030
7110	10.75	-21.35	22.76	-1902.15	-3007.34	2982.785	1030
7115	11.24	-21.34	22.69	-1901.96	-3007.60	2982.791	1030
7120	11.08	-21.31	22.68	-1902.07	-3007.68	2982.795	1030
7125	11.03	-19.47	22.47	-1911.50	-3016.36	2982.803	1030
7130	10.50	-19.70	22.53	-1911.42	-3016.73	2982.805	1030
7135	10.61	-19.73	22.52	-1911.48	-3016.88	2982.811	1030
7140	10.55	-19.79	22.52	-1911.43	-3017.30	2982.815	1030
7145	10.43	-19.61	22.37	-1915.51	-3016.83	2982.821	1030
7150	10.16	-19.54	22.33	-1918.34	-3018.50	2982.826	1030
7155	10.48	-19.57	22.29	-1918.56	-3016.89	2982.831	1030
7160	10.84	-19.44	22.28	-1918.45	-3016.42	2982.835	1030
7165	10.31	-19.03	22.32	-1920.59	-3018.48	2982.841	1030
7170	10.06	-18.35	22.16	-1925.16	-3023.70	2982.846	1030
7175	10.14	-18.44	22.15	-1925.38	-3023.57	2982.850	1030
7180	10.14	-18.27	22.21	-1925.59	-3022.87	2982.855	1030
7185	10.40	-17.92	22.23	-1926.44	-3024.43	2982.860	1030
7190	9.78	-16.95	22.18	-1932.28	-3030.12	2982.866	1030
7195	9.61	-16.94	22.14	-1932.59	-3030.18	2982.870	1030
7200	9.74	-17.22	21.96	-1932.56	-3030.47	2982.876	1030
7205	10.05	-16.80	22.06	-1932.71	-3030.71	2982.880	1030
7210	9.17	-15.76	22.03	-1938.79	-3036.20	2982.885	1030
7215	9.59	-15.65	21.91	-1939.97	-3037.06	2982.890	1030
7220	9.56	-15.74	21.71	-1943.52	-3036.68	2982.897	1030
7225	9.27	-15.13	21.95	-1943.69	-3036.54	2982.900	1030
7230	9.52	-15.33	21.86	-1943.79	-3036.62	2982.905	1030
7235	9.16	-15.46	21.91	-1943.87	-3036.52	2982.910	1030
7240	9.04	-14.05	21.87	-1950.82	-3041.83	2982.917	1030
7245	9.05	-14.23	21.69	-1951.39	-3042.70	2982.920	1030
7250	8.98	-14.57	21.61	-1951.33	-3042.79	2982.925	1030
7255	9.18	-14.50	21.59	-1951.39	-3042.78	2982.930	1030
7260	9.03	-13.48	21.75	-1955.78	-3043.17	2982.936	1030
7265	9.15	-13.63	21.56	-1958.89	-3043.31	2982.940	1030
7270	8.83	-13.41	21.57	-1960.14	-3044.75	2982.946	1030
7275	8.57	-13.18	21.46	-1962.71	-3047.52	2982.951	1030
7280	8.75	-13.34	21.39	-1962.61	-3048.12	2982.956	1030
7285	8.65	-12.87	21.51	-1962.77	-3048.73	2982.960	1030
7290	9.01	-12.76	21.42	-1963.76	-3049.86	2982.965	1030
7295	8.42	-12.08	21.21	-1970.01	-3055.69	2982.972	1030
7300	8.26	-12.12	21.20	-1970.31	-3055.74	2982.975	1030
7305	8.44	-11.57	21.33	-1970.25	-3056.34	2982.982	1030
7310	8.68	-11.73	21.24	-1970.18	-3056.57	2982.984	1030
7315	8.71	-10.88	20.96	-1976.80	-3063.10	2982.992	1030
7320	8.02	-10.85	21.07	-1977.62	-3063.34	2982.995	1030
7325	8.08	-10.40	21.05	-1980.91	-3063.48	2983.000	1030
7330	7.69	-10.84	20.97	-1981.16	-3063.98	2983.005	1030
7335	7.62	-9.75	21.01	-1984.66	-3067.12	2983.012	1030
7340	7.92	-9.68	21.01	-1985.07	-3067.34	2983.015	1030
7345	7.81	-10.06	20.93	-1985.18	-3067.58	2983.021	1030
7350	7.54	-9.71	20.99	-1985.16	-3067.52	2983.025	1030
7355	7.77	-9.46	20.82	-1989.85	-3067.98	2983.031	1030
7360	8.01	-9.21	20.75	-1992.25	-3068.04	2983.036	1030
7365	7.98	-9.07	20.71	-1992.37	-3068.59	2983.041	1030
7370	7.39	-8.91	20.80	-1992.67	-3069.46	2983.045	1030
7375	7.63	-8.98	20.79	-1992.56	-3070.16	2983.050	1030
7380	7.79	-8.82	20.82	-1992.86	-3070.46	2983.055	1030
7385	7.27	-8.37	20.70	-1996.81	-3074.19	2983.060	1030
7390	7.36	-7.26	20.51	-2003.15	-3080.85	2983.065	1030
7395	7.13	-7.31	20.48	-2002.97	-3081.51	2983.071	1030
7400	6.96	-7.40	20.47	-2003.21	-3082.55	2983.075	1030
7405	6.93	-7.50	20.45	-2003.65	-3082.01	2983.080	1030
7410	6.35	-6.10	20.42	-2010.41	-3088.29	2983.087	1030
7415	6.80	-6.09	20.30	-2010.37	-3088.56	2983.090	1030
7420	6.26	-6.16	20.40	-2010.91	-3088.69	2983.097	1030
7425	6.82	-6.08	20.29	-2011.02	-3089.11	2983.100	1030
7430	6.20	-5.42	20.08	-2017.25	-3094.95	2983.105	1030
7435	6.16	-4.80	20.19	-2018.52	-3096.05	2983.110	1030
7440	6.30	-4.49	20.08	-2021.59	-3098.50	2983.116	1030
7445	6.45	-3.98	20.17	-2022.18	-3098.59	2983.120	1030
7450	6.14	-4.73	19.95	-2022.14	-3099.18	2983.127	1030
7455	6.43	-4.59	19.95	-2022.25	-3099.39	2983.130	1030
7460	6.34	-4.59	19.97	-2022.16	-3099.56	2983.136	1030
7465	6.56	-4.48	19.94	-2022.29	-3099.48	2983.140	1030
7470	6.15	-3.55	19.84	-2028.52	-3105.00	2983.146	1030
7475	5.84	-2.69	19.75	-2033.57	-3109.97	2983.151	1030
7480	5.86	-2.93	19.68	-2033.75	-3110.09	2983.156	1030
7485	5.71	-3.03	19.66	-2034.08	-3110.55	2983.161	1030
7490	6.10	-2.53	19.55	-2036.25	-3112.89	2983.166	1030
7495	5.51	-2.06	19.44	-2041.00	-3117.62	2983.170	1030
7500	5.58	-1.66	19.41	-2043.11	-3119.21	2983.176	1030
7505	5.17	-1.34	19.40	-2044.69	-3120.68	2983.181	1030
7510	4.92	-1.10	19.46	-2044.83	-3120.89	2983.185	1030
7515	5.49	-1.27	19.31	-2044.97	-3121.04	2983.190	1030
7520	5.29	-1.08	19.39	-2045.51	-3121.55	2983.195	1030
7525	4.56	-0.17	19.22	-2052.24	-3128.18	2983.202	1030
7530	4.86	-0.46	19.09	-2052.34	-3128.24	2983.205	1030
7535	5.00	-0.38	19.17	-2052.62	-3128.87	2983.210	1030
7540	4.57	-0.86	19.09	-2052.62	-3128.80	2983.215	1030
7545	4.11	0.34	19.03	-2058.90	-3134.50	2983.221	1030
7550	4.50	0.71	18.97	-2060.13	-3135.83	2983.225	1030
7555	3.95	0.25	18.91	-2060.11	-3135.09	2983.232	1030
7560	4.59	1.15	19.03	-2060.30	-3135.01	2983.235	1030
7565	5.08	0.49	18.76	-2060.21	-3136.04	2983.242	1030
7570	4.51	0.58	18.89	-2060.47	-3135.52	2983.245	1030
7575	4.31	1.72	18.55	-2068.71	-3143.12	2983.251	1030
7580	4.25	2.50	18.62	-2071.12	-3144.89	2983.256	1030
7585	4.37	2.23	18.36	-2074.43	-3147.87	2983.263	1030
7590	3.76	2.63	18.45	-2074.88	-3148.42	2983.265	1030
7595	3.74	2.52	18.47	-2075.12	-3148.37	2983.271	1031
7600	4.06	1.97	18.37	-2075.15	-3148.01	2983.275	1031
7605	3.94	2.25	18.65	-2071.12	-3145.49	2983.281	1031
7610	3.63	1.52	18.72	-2068.36	-3142.77	2983.286	1031
7615	4.40	1.68	18.67	-2068.38	-3142.60	2983.291	1031
7620	4.30	1.66	18.70	-2068.59	-3142.58	2983.296	1031
7625	5.35	1.39	18.62	-2066.59	-3139.69	2983.301	1031
7630	4.38	0.83	18.99	-2061.59	-3134.83	2983.305	1031
7635	4.08	1.09	19.06	-2061.29	-3134.91	2983.310	1031
7640	4.48	0.90	19.19	-2057.75	-3132.63	2983.316	1031
7645	4.81	0.24	19.01	-2057.89	-3132.25	2983.320	1031
7650	4.54	-0.03	19.03	-2057.58	-3131.72	2983.327	1031
7655	4.85	0.12	18.98	-2057.47	-3130.69	2983.330	1031
7660	5.00	-0.59	19.23	-2051.39	-3125.91	2983.335	1031
7665	4.66	-0.79	19.23	-2050.50	-3125.21	2983.340	1031
7670	5.07	-0.92	19.48	-2047.00	-3120.26	2983.347	1031
7675	5.09	-1.44	19.35	-2046.91	-3120.65	2983.350	1031
7680	5.17	-1.43	19.37	-2046.60	-3120.77	2983.355	1031
7685	5.24	-1.15	19.40	-2046.51	-3120.63	2983.360	1031
7690	6.24	-2.02	19.61	-2038.59	-3113.45	2983.368	1031
7695	5.04	-2.61	19.58	-2039.49	-3113.73	2983.370	1031
7700	5.60	-2.57	19.47	-2039.53	-3113.77	2983.376	1031
7705	5.46	-1.95	19.68	-2039.62	-3113.57	2983.381	1031
7710	5.64	-2.20	19.76	-2035.26	-3113.52	2983.386	1031
7715	5.71	-2.36	19.80	-2032.61	-3113.32	2983.390	1031
7720	5.34	-2.62	19.80	-2032.62	-3114.03	2983.396	1031
7725	5.17	-3.01	19.75	-2032.28	-3113.72	2983.401	1031
7730	5.67	-2.93	19.64	-2032.50	-3113.63	2983.405	1031
7735	6.04	-2.47	19.75	-2032.31	-3112.90	2983.410	1031
7740	5.29	-2.91	19.84	-2031.22	-3111.61	2983.415	1031
7745	5.97	-4.55	19.98	-2021.96	-3102.56	2983.420	1031
7750	6.08	-4.19	20.11	-2021.08	-3101.34	2983.425	1031
7755	6.09	-4.87	20.18	-2017.67	-3099.04	2983.432	1031
7760	6.44	-5.00	20.07	-2017.73	-3099.48	2983.435	1031
7765	6.10	-4.94	20.15	-2017.37	-3100.04	2983.441	1031
7770	6.12	-4.79	20.19	-2017.40	-3098.96	2983.445	1031
7775	6.74	-5.92	20.23	-2011.44	-3092.36	2983.451	1031
7780	6.82	-6.27	20.23	-2010.40	-3091.17	2983.455	1031
7785	5.90	-6.09	20.48	-2010.25	-3090.16	2983.463	1031
7790	6.71	-6.25	20.26	-2010.01	-3090.89	2983.465	1031
7795	7.03	-6.19	20.44	-2007.91	-3089.31	2983.471	1031
7800	6.69	-6.21	20.60	-2007.17	-3087.97	2983.475	1031
7805	6.72	-7.11	20.57	-2001.61	-3088.35	2983.480	1031
7810	6.85	-7.21	20.56	-1999.54	-3087.75	2983.486	1031
7815	7.05	-7.72	20.38	-1999.54	-3087.15	2983.491	1031
7820	6.70	-7.25	20.62	-1999.42	-3087.02	2983.495	1031
7825	7.17	-7.38	20.51	-1999.24	-3086.52	2983.500	1031
7830	7.20	-7.23	20.59	-1999.23	-3086.13	2983.506	1031
7835	6.76	-7.90	20.70	-1995.86	-3082.84	2983.510	1031
7840	7.42	-9.27	20.74	-1988.89	-3075.54	2983.516	1031
7845	7.50	-9.10	20.83	-1988.53	-3075.36	2983.521	1031
7850	7.47	-9.21	20.78	-1988.50	-3074.92	2983.525	1031
7855	7.12	-9.28	20.97	-1986.85	-3073.18	2983.530	1031
7860	8.05	-9.96	21.03	-1981.49	-3068.49	2983.536	1031
7865	7.85	-9.73	21.18	-1981.12	-3068.18	2983.540	1031
7870	7.86	-9.90	21.16	-1980.92	-3068.06	2983.546	1031
7875	8.33	-10.15	20.97	-1981.02	-3068.18	2983.550	1031
7880	8.16	-9.80	21.12	-1980.68	-3067.56	2983.557	1031
7885	7.63	-9.85	21.20	-1980.71	-3067.60	2983.560	1031
7890	8.15	-10.46	21.39	-1971.36	-3067.43	2983.565	1031
7895	8.49	-11.10	21.23	-1970.37	-3066.71	2983.570	1031
7900	8.77	-11.72	21.12	-1966.86	-3065.45	2983.577	1031
7905	8.30	-11.65	21.29	-1966.30	-3064.52	2983.581	1031
7910	8.25	-11.52	21.36	-1966.29	-3063.68	2983.585	1031
7915	8.25	-11.65	21.35	-1965.89	-3063.02	2983.590	1031
7920	8.31	-12.02	21.47	-1961.46	-3062.34	2983.596	1031
7925	8.57	-12.22	21.52	-1958.78	-3061.45	2983.600	1031
7930	8.88	-12.44	21.47	-1958.64	-3060.27	2983.605	1031
7935	9.02	-12.44	21.49	-1958.45	-3059.40	2983.611	1031
7940	9.16	-12.73	21.60	-1956.13	-3055.90	2983.615	1031
7945	9.25	-13.79	21.70	-1951.41	-3050.57	2983.620	1031
7950	8.80	-14.12	21.71	-1950.78	-3049.92	2983.625	1031
7955	8.66	-14.09	21.77	-1950.86	-3049.00	2983.631	1031
7960	9.38	-14.15	21.69	-1951.06	-3049.01	2983.635	1031
7965	9.34	-14.02	21.73	-1950.55	-3047.86	2983.640	1031
7970	8.97	-14.34	21.80	-1949.56	-3046.35	2983.645	1031
7975	9.58	-16.21	21.88	-1939.18	-3037.08	2983.652	1031
7980	9.69	-16.05	21.96	-1939.39	-3036.53	2983.655	1031
7985	9.61	-15.67	22.11	-1939.19	-3037.10	2983.662	1031
7990	9.37	-16.31	21.89	-1939.21	-3037.46	2983.666	1031
7995	10.34	-16.81	22.05	-1932.92	-3031.67	2983.670	1031
8000	9.92	-17.14	22.07	-1932.05	-3030.56	2983.675	1031
8005	9.80	-17.70	22.11	-1928.79	-3030.19	2983.683	1031
8010	10.14	-17.21	22.25	-1928.30	-3029.56	2983.686	1031
8015	10.04	-17.40	22.19	-1928.15	-3029.29	2983.690	1031
8020	9.90	-17.55	22.21	-1928.17	-3029.07	2983.695	1031
8025	10.47	-18.50	22.23	-1922.93	-3024.17	2983.701	1031
8030	10.65	-18.69	22.29	-1921.11	-3021.84	2983.706	1031
8035	10.62	-18.87	22.28	-1920.96	-3021.68	2983.710	1031
8040	10.06	-19.05	22.34	-1920.67	-3022.05	2983.715	1031
8045	10.65	-19.49	22.32	-1917.91	-3019.25	2983.721	1031
8050	10.57	-20.00	22.57	-1913.66	-3014.98	2983.726	1031
8055	10.60	-20.15	22.53	-1913.40	-3014.62	2983.730	1031
8060	10.62	-20.31	22.48	-1913.07	-3014.59	2983.736	1031
8065	10.81	-20.04	22.52	-1912.59	-3014.16	2983.740	1031
8070	10.78	-21.16	22.66	-1906.07	-3008.26	2983.746	1031
8075	11.10	-21.44	22.54	-1906.07	-3007.69	2983.750	1031
8080	10.84	-21.18	22.68	-1905.82	-3006.89	2983.756	1031
8085	11.70	-20.94	22.64	-1905.56	-3006.81	2983.760	1031
8090	11.06	-22.56	22.79	-1898.62	-3000.03	2983.767	1031
8095	11.49	-22.33	22.74	-1898.52	-2999.94	2983.770	1031
8100	10.97	-22.70	22.60	-1898.53	-2999.50	2983.777	1031
8105	11.36	-22.57	22.65	-1898.21	-2999.82	2983.780	1031
8110	11.24	-22.87	22.84	-1892.36	-3000.17	2983.786	1031
8115	11.71	-23.02	22.77	-1890.98	-3001.07	2983.791	1031
8120	10.86	-24.42	22.79	-1886.62	-2997.86	2983.798	1031
8125	11.68	-23.92	22.77	-1886.93	-2997.69	2983.800	1031
8130	11.58	-23.58	22.94	-1886.71	-2997.50	2983.806	1031
8135	11.77	-23.58	22.94	-1886.63	-2997.02	2983.811	1031
8140	12.01	-23.75	23.04	-1882.88	-2997.00	2983.816	1031
8145	11.49	-24.19	23.10	-1879.19	-2996.38	2983.821	1031
8150	11.67	-24.33	22.97	-1878.97	-2995.49	2983.825	1030
8155	12.03	-24.21	23.10	-1878.83	-2994.91	2983.831	1030
8160	11.78	-24.28	22.90	-1881.58	-2997.21	2983.835	1030
8165	11.52	-23.14	22.97	-1885.85	-3001.31	2983.840	1030
8170	11.16	-23.71	22.80	-1886.36	-3001.00	2983.845	1030
8175	11.36	-22.91	22.85	-1889.16	-3003.94	2983.851	1030
8180	11.05	-22.71	22.88	-1889.81	-3003.29	2983.855	1030
8185	11.02	-22.79	22.93	-1889.58	-3003.13	2983.861	1030
8190	11.15	-22.79	22.92	-1889.77	-3003.49	2983.865	1030
8195	11.30	-21.73	22.81	-1895.51	-3008.73	2983.870	1030
8200	11.11	-21.72	22.79	-1896.71	-3008.64	2983.875	1030
8205	11.07	-21.90	22.81	-1896.44	-3007.93	2983.882	1030
8210	11.33	-21.92	22.68	-1896.71	-3006.60	2983.885	1030
8215	10.83	-21.84	22.79	-1896.80	-3006.24	2983.893	1030
8220	11.61	-22.22	22.59	-1896.52	-3006.03	2983.895	1030
8225	11.03	-21.70	22.49	-1903.85	-3006.14	2983.901	1030
8230	11.33	-20.89	22.62	-1906.69	-3006.45	2983.905	1030
8235	10.69	-21.01	22.49	-1909.46	-3008.66	2983.911	1030
8240	10.29	-20.51	22.59	-1910.70	-3010.55	2983.916	1030
8245	10.84	-20.79	22.37	-1910.94	-3011.13	2983.921	1030
8250	10.61	-20.69	22.51	-1910.67	-3010.98	2983.926	1030
8255	10.92	-20.48	22.29	-1913.75	-3013.83	2983.931	1030
8260	10.52	-19.39	22.43	-1917.44	-3018.18	2983.936	1030
8265	10.58	-19.39	22.31	-1918.50	-3018.82	2983.940	1030
8270	10.32	-18.72	22.32	-1921.11	-3021.47	2983.947	1030
8275	10.06	-18.76	22.27	-1921.18	-3021.62	2983.949	1030
8280	10.15	-18.85	22.29	-1921.46	-3021.30	2983.956	1030
8285	10.37	-18.59	22.30	-1921.57	-3021.65	2983.959	1030
8290	9.98	-17.98	22.04	-1927.82	-3028.07	2983.965	1030
8295	10.27	-17.69	22.07	-1928.36	-3028.92	2983.970	1030
8300	10.20	-17.89	22.01	-1928.46	-3028.95	2983.977	1030
8305	10.12	-17.78	22.11	-1928.47	-3028.59	2983.980	1030
8310	10.16	-17.40	22.25	-1928.22	-3028.62	2983.985	1030
8315	10.06	-17.76	22.15	-1928.12	-3028.47	2983.990	1030
8320	10.11	-16.76	22.00	-1938.87	-3028.39	2983.998	1030
8325	10.29	-17.19	21.82	-1938.94	-3028.55	2984.000	1030
8330	9.65	-17.19	21.87	-1939.53	-3029.06	2984.006	1030
8335	10.33	-16.73	21.92	-1939.47	-3029.26	2984.010	1030
8340	9.73	-16.18	21.83	-1943.80	-3033.32	2984.016	1030
8345	9.96	-15.33	21.82	-1946.65	-3036.99	2984.021	1030
8350	9.95	-15.26	21.84	-1946.88	-3036.92	2984.026	1030
8355	9.42	-15.56	21.76	-1947.17	-3037.23	2984.031	1030
8360	9.41	-15.02	21.69	-1950.18	-3040.17	2984.036	1030
8365	9.12	-14.17	21.67	-1954.18	-3044.30	2984.041	1030
8370	9.39	-14.12	21.55	-1955.62	-3045.17	2984.045	1030
8375	8.96	-13.81	21.50	-1958.40	-3047.13	2984.051	1030
8380	8.94	-13.90	21.48	-1958.40	-3047.43	2984.055	1030
8385	8.81	-13.75	21.53	-1958.78	-3047.52	2984.062	1030
8390	9.10	-13.73	21.47	-1959.17	-3048.32	2984.065	1030
8395	8.59	-12.58	21.46	-1965.21	-3054.17	2984.070	1030
8400	8.91	-12.17	21.50	-1965.60	-3054.47	2984.074	1030
8405	8.61	-12.16	21.21	-1969.45	-3058.12	2984.082	1030
8410	8.19	-11.94	21.39	-1969.31	-3058.42	2984.085	1030
8415	8.43	-12.04	21.30	-1969.65	-3058.33	2984.091	1030
8420	8.44	-12.02	21.30	-1969.88	-3058.27	2984.095	1030
8425	8.74	-10.96	21.21	-1977.43	-3058.47	2984.103	1030
8430	8.64	-11.31	21.13	-1976.94	-3058.60	2984.105	1030
8435	8.19	-11.22	21.17	-1977.07	-3058.70	2984.111	1030
8440	8.27	-11.32	21.12	-1977.22	-3059.30	2984.116	1030
8445	8.32	-10.31	20.95	-1982.32	-3063.73	2984.121	1030
8450	8.06	-9.63	21.03	-1984.71	-3067.24	2984.126	1030
8455	8.28	-9.65	20.97	-1984.71	-3067.83	2984.131	1030
8460	8.11	-9.68	21.03	-1984.50	-3067.84	2984.135	1030
8465	7.88	-9.84	21.00	-1984.81	-3067.87	2984.141	1030
8470	7.72	-9.83	21.02	-1984.94	-3068.09	2984.145	1030
8475	7.91	-9.57	20.88	-1987.01	-3070.20	2984.150	1030
8480	7.70	-9.00	20.72	-1991.67	-3075.52	2984.155	1030
8485	7.47	-8.98	20.75	-1992.20	-3074.91	2984.161	1030
8490	7.03	-8.91	20.71	-1993.40	-3076.47	2984.166	1030
8495	7.82	-8.25	20.81	-1993.17	-3076.05	2984.170	1030
8500	7.93	-8.79	20.64	-1993.39	-3076.41	2984.177	1030
8505	7.38	-8.53	20.79	-1994.07	-3077.41	2984.180	1030
8510	7.00	-6.87	20.43	-2004.97	-3088.05	2984.186	1030
8515	6.81	-6.94	20.41	-2005.95	-3088.76	2984.190	1030
8520	6.77	-6.47	20.24	-2010.16	-3091.97	2984.197	1030
8525	6.59	-6.07	20.39	-2009.78	-3092.13	2984.200	1030
8530	6.96	-5.96	20.28	-2010.09	-3092.26	2984.206	1030
8535	6.79	-6.07	20.26	-2010.42	-3092.15	2984.210	1030
8540	5.97	-5.19	20.15	-2017.56	-3099.25	2984.218	1030
8545	6.68	-5.05	20.05	-2017.83	-3098.05	2984.221	1030
8550	7.40	-4.58	20.04	-2017.10	-3099.62	2984.228	1030
8555	6.85	-4.99	20.05	-2017.66	-3099.84	2984.230	1030
8560	6.53	-4.29	19.92	-2022.77	-3103.96	2984.236	1030
8565	5.97	-4.01	19.96	-2025.01	-3106.55	2984.241	1030
8570	6.53	-3.07	19.77	-2028.67	-3109.30	2984.248	1030
8575	6.25	-2.95	19.90	-2028.74	-3109.86	2984.250	1030
8580	6.55	-3.47	19.71	-2028.93	-3109.14	2984.256	1030
8585	6.21	-3.52	19.73	-2028.98	-3108.92	2984.260	1030
8590	5.64	-3.30	19.68	-2032.04	-3111.46	2984.266	1030
8595	5.71	-2.29	19.63	-2036.02	-3115.33	2984.271	1030
8600	5.77	-2.16	19.65	-2036.65	-3114.58	2984.275	1030
8605	5.76	-2.03	19.66	-2036.58	-3115.08	2984.280	1030
8610	5.60	-2.68	19.45	-2037.04	-3115.27	2984.285	1030
8615	5.20	-1.82	19.34	-2043.08	-3121.02	2984.291	1030
8620	4.98	-1.57	19.43	-2043.86	-3121.34	2984.295	1030
8625	5.49	-2.05	19.14	-2044.27	-3121.15	2984.302	1030
8630	5.54	-1.55	19.30	-2044.03	-3121.38	2984.305	1030
8635	5.60	-1.13	19.32	-2044.13	-3121.43	2984.312	1030
8640	5.34	-1.83	19.27	-2044.48	-3121.33	2984.315	1030
8645	4.94	-1.03	19.08	-2053.53	-3121.78	2984.321	1030
8650	4.88	-0.91	19.08	-2055.41	-3121.42	2984.325	1030
8655	4.48	-0.46	19.01	-2059.26	-3125.26	2984.333	1030
8660	4.51	-0.35	18.98	-2059.26	-3126.06	2984.335	1030
8665	4.70	-0.07	18.97	-2059.26	-3126.79	2984.342	1030
8670	4.97	0.01	18.98	-2059.41	-3126.55	2984.346	1030
8675	4.53	0.34	18.83	-2063.54	-3130.08	2984.351	1030
8680	4.56	0.58	18.71	-2066.63	-3133.33	2984.355	1030
8685	4.39	1.03	18.68	-2068.25	-3135.00	2984.360	1030
8690	3.82	1.58	18.68	-2070.69	-3138.57	2984.366	1030
8695	3.68	1.32	18.63	-2070.89	-3139.21	2984.370	1030
8700	3.77	1.52	18.70	-2070.88	-3138.86	2984.375	1030
8705	3.98	1.96	18.61	-2073.07	-3141.12	2984.380	1031
8710	3.45	2.22	18.40	-2078.40	-3145.42	2984.385	1031
8715	3.44	2.56	18.49	-2078.30	-3145.69	2984.389	1031
8720	4.32	1.99	18.45	-2074.91	-3141.95	2984.396	1031
8725	3.72	1.74	18.48	-2075.14	-3142.34	2984.400	1031
8730	3.51	1.70	18.48	-2075.03	-3142.37	2984.405	1031
8735	4.00	2.70	18.63	-2075.32	-3142.63	2984.410	1031
8740	3.97	1.30	18.70	-2069.02	-3136.62	2984.417	1031
8745	4.07	1.77	18.81	-2068.71	-3136.89	2984.420	1031
8750	4.39	1.27	18.65	-2068.53	-3136.96	2984.427	1031
8755	4.01	1.20	18.72	-2068.49	-3137.07	2984.430	1031
8760	4.46	0.54	18.74	-2062.53	-3137.22	2984.436	1031
8765	4.71	1.19	18.92	-2061.49	-3136.54	2984.440	1031
8770	4.19	-0.04	19.00	-2057.00	-3133.44	2984.448	1031
8775	4.48	0.31	19.03	-2057.56	-3133.10	2984.450	1031
8780	4.45	0.17	19.01	-2057.83	-3132.63	2984.456	1031
8785	4.54	0.27	18.99	-2057.57	-3132.79	2984.460	1031
8790	4.34	0.08	19.13	-2053.73	-3133.07	2984.466	1031
8795	4.49	-0.31	19.18	-2050.63	-3132.99	2984.471	1031
8800	4.79	-0.41	19.10	-2050.28	-3132.57	2984.475	1031
8805	4.56	-0.03	19.21	-2050.04	-3132.23	2984.481	1031
8810	4.94	-0.59	19.10	-2050.36	-3131.49	2984.486	1031
8815	4.42	-0.73	19.12	-2050.36	-3130.54	2984.491	1031
8820	4.42	-0.71	19.26	-2048.64	-3128.59	2984.495	1031
8825	5.27	-1.28	19.62	-2040.18	-3120.26	2984.500	1031
8830	5.29	-2.26	19.40	-2039.32	-3119.51	2984.505	1031
8835	5.34	-2.17	19.46	-2039.44	-3119.64	2984.512	1031
8840	5.51	-2.02	19.46	-2039.27	-3119.77	2984.514	1031
8845	5.00	-1.51	19.71	-2038.96	-3118.58	2984.520	1031
8850	5.67	-1.63	19.62	-2039.21	-3117.72	2984.525	1031
8855	5.79	-3.35	19.79	-2030.19	-3108.68	2984.530	1031
8860	6.34	-3.37	19.86	-2028.55	-3107.77	2984.535	1031
8865	6.09	-3.78	19.79	-2028.23	-3107.32	2984.542	1031
8870	6.19	-3.69	19.79	-2028.21	-3106.97	2984.545	1031
8875	5.69	-3.73	19.85	-2028.43	-3106.86	2984.550	1031
8880	6.08	-3.82	19.77	-2028.31	-3106.69	2984.555	1031
8885	6.29	-4.75	20.08	-2019.95	-3098.92	2984.561	1031
8890	6.44	-5.37	20.05	-2017.43	-3097.03	2984.565	1031
8895	7.12	-4.99	20.09	-2017.03	-3097.55	2984.573	1031
8900	6.41	-5.55	20.05	-2017.46	-3096.84	2984.575	1031
8905	6.57	-5.17	20.14	-2017.16	-3096.74	2984.581	1031
8910	6.72	-5.18	20.12	-2017.08	-3096.68	2984.585	1031
8915	6.65	-6.32	20.23	-2011.51	-3091.67	2984.591	1031
8920	6.76	-7.18	20.35	-2006.70	-3086.60	2984.596	1031
8925	7.07	-6.89	20.37	-2006.64	-3086.72	2984.600	1031
8930	6.83	-6.61	20.53	-2006.52	-3086.93	2984.605	1031
8935	7.00	-6.75	20.55	-2004.83	-3084.86	2984.610	1031
8940	6.84	-8.24	20.54	-1999.32	-3080.19	2984.616	1031
8945	7.25	-7.81	20.64	-1999.26	-3079.94	2984.619	1031
8950	7.37	-7.95	20.55	-1999.04	-3079.92	2984.625	1031
8955	7.29	-8.44	20.52	-1998.74	-3079.78	2984.630	1031
8960	7.90	-8.97	20.76	-1992.24	-3073.56	2984.637	1031
8965	7.69	-9.09	20.69	-1992.44	-3074.17	2984.640	1031
8970	7.28	-8.85	20.83	-1991.97	-3073.17	2984.647	1031
8975	7.74	-9.21	20.68	-1992.02	-3073.52	2984.650	1031
8980	8.12	-9.68	20.92	-1985.76	-3068.33	2984.655	1031
8985	7.70	-10.13	20.93	-1984.93	-3067.26	2984.660	1031
8990	7.91	-10.48	21.11	-1981.31	-3063.68	2984.668	1031
8995	8.12	-10.33	21.06	-1981.28	-3063.61	2984.670	1031
9000	7.98	-10.70	21.00	-1981.04	-3063.72	2984.676	1031
9005	8.12	-10.22	21.14	-1980.79	-3063.95	2984.680	1031
9010	8.20	-11.08	21.07	-1976.31	-3064.48	2984.686	1031
9015	8.51	-11.25	21.06	-1973.62	-3064.45	2984.690	1031
9020	8.14	-11.20	21.18	-1973.84	-3063.78	2984.696	1031
9025	8.24	-11.25	21.15	-1973.70	-3063.91	2984.701	1031
9030	8.27	-11.51	21.09	-1973.62	-3063.78	2984.706	1031
9035	8.29	-11.47	21.15	-1973.44	-3064.09	2984.710	1031
9040	8.42	-11.71	21.29	-1969.56	-3060.83	2984.716	1031
9045	8.77	-12.92	21.43	-1962.55	-3053.72	2984.721	1031
9050	8.63	-13.02	21.50	-1961.19	-3052.42	2984.725	1031
9055	9.36	-13.38	21.51	-1958.98	-3049.88	2984.731	1031
9060	8.95	-13.23	21.58	-1958.73	-3050.12	2984.735	1031
9065	9.45	-13.50	21.46	-1958.81	-3050.31	2984.741	1031
9070	8.90	-13.63	21.45	-1958.38	-3049.99	2984.745	1031
9075	9.27	-14.15	21.84	-1951.28	-3042.76	2984.751	1031
9080	9.22	-14.70	21.68	-1951.13	-3042.65	2984.755	1031
9085	8.77	-15.20	21.62	-1950.84	-3042.55	2984.762	1031
9090	9.01	-14.75	21.64	-1950.80	-3042.86	2984.765	1031
9095	9.35	-15.70	21.77	-1944.69	-3037.84	2984.771	1031
9100	9.39	-15.76	21.87	-1943.49	-3036.74	2984.775	1031
9105	9.35	-16.45	21.98	-1939.52	-3033.36	2984.782	1031
9110	10.07	-16.54	21.86	-1939.44	-3033.43	2984.785	1031
9115	8.95	-16.89	21.95	-1939.36	-3034.50	2984.792	1031
9120	9.52	-16.37	22.00	-1939.20	-3033.87	2984.795	1031
9125	10.12	-16.72	22.02	-1934.74	-3033.19	2984.801	1031
9130	9.97	-16.69	22.08	-1932.16	-3033.55	2984.805	1031
9135	9.72	-17.16	22.26	-1928.89	-3029.11	2984.812	1031
9140	10.24	-17.35	22.19	-1928.48	-3029.03	2984.815	1031
9145	9.82	-17.14	22.26	-1928.19	-3029.31	2984.821	1031
9150	10.06	-17.42	22.13	-1928.11	-3029.14	2984.825	1031
9155	10.47	-17.85	22.12	-1926.15	-3027.44	2984.831	1031
9160	10.21	-18.55	22.25	-1921.76	-3022.55	2984.835	1031
9165	10.32	-18.58	22.22	-1921.41	-3022.24	2984.840	1031
9170	10.09	-18.72	22.27	-1921.38	-3022.77	2984.847	1031
9175	10.44	-18.79	22.19	-1921.71	-3022.60	2984.850	1031
9180	10.60	-18.41	22.36	-1921.36	-3022.31	2984.855	1031
9185	10.20	-18.65	22.34	-1920.91	-3022.44	2984.859	1031
9190	10.89	-20.89	22.35	-1910.08	-3011.90	2984.867	1031
9195	10.66	-20.70	22.45	-1909.81	-3011.35	2984.870	1031
9200	11.09	-20.69	22.38	-1909.72	-3011.14	2984.877	1031
9205	10.74	-20.83	22.44	-1909.64	-3011.21	2984.881	1031
9210	11.19	-21.70	22.48	-1904.18	-3006.34	2984.886	1031
9215	11.25	-21.69	22.60	-1902.66	-3004.95	2984.890	1031
9220	10.39	-22.40	22.87	-1899.06	-3001.53	2984.897	1031
9225	11.42	-22.05	22.80	-1899.05	-3001.59	2984.900	1031
9230	11.12	-22.37	22.70	-1898.56	-3001.95	2984.906	1031
9235	11.51	-22.55	22.62	-1898.56	-3001.69	2984.910	1031
9240	11.62	-23.16	22.75	-1893.59	-2996.62	2984.916	1031
9245	11.26	-23.62	22.86	-1891.15	-2994.25	2984.920	1031
9250	11.77	-23.39	22.94	-1888.88	-2993.91	2984.925	1031
9255	11.64	-23.81	22.88	-1887.20	-2994.19	2984.931	1031
9260	11.56	-23.72	22.94	-1886.92	-2993.67	2984.935	1030
9265	11.56	-23.96	22.85	-1886.94	-2993.68	2984.940	1030
9270	11.73	-23.39	22.98	-1888.52	-2995.71	2984.946	1030
9275	11.06	-22.56	22.92	-1893.76	-3000.48	2984.951	1030
9280	11.50	-22.65	22.82	-1893.92	-3000.77	2984.955	1030
9285	11.51	-23.01	22.74	-1893.64	-3000.53	2984.961	1030
9290	11.33	-22.87	22.73	-1894.35	-3001.48	2984.965	1030
9295	11.32	-21.43	22.78	-1900.22	-3007.35	2984.971	1030
9300	11.13	-21.70	22.62	-1900.63	-3007.60	2984.975	1030
9305	11.03	-21.28	22.49	-1903.78	-3011.32	2984.982	1030
9310	11.31	-20.89	22.63	-1904.04	-3011.83	2984.985	1030
9315	11.04	-21.06	22.61	-1904.05	-3011.81	2984.991	1030
9320	10.64	-21.18	22.63	-1904.13	-3011.81	2984.995	1030
9325	10.36	-20.66	22.54	-1910.81	-3011.97	2985.003	1030
9330	10.89	-20.32	22.57	-1911.33	-3011.92	2985.006	1030
9335	10.61	-20.48	22.52	-1911.63	-3011.32	2985.010	1030
9340	10.84	-20.57	22.46	-1911.52	-3011.85	2985.015	1030
9345	10.30	-19.85	22.35	-1916.16	-3016.62	2985.021	1030
9350	10.52	-19.23	22.40	-1918.24	-3018.40	2985.026	1030
9355	10.27	-19.20	22.44	-1918.57	-3018.59	2985.031	1030
9360	10.89	-19.29	22.35	-1918.48	-3018.29	2985.036	1030
9365	10.86	-19.05	22.23	-1921.04	-3020.18	2985.041	1030
9370	10.61	-17.99	22.22	-1925.42	-3025.30	2985.046	1030
9375	10.34	-18.30	22.15	-1925.66	-3025.00	2985.050	1030
9380	10.18	-18.20	22.19	-1925.59	-3025.13	2985.056	1030
9385	9.95	-17.96	22.25	-1925.78	-3025.51	2985.060	1030
9390	9.89	-16.71	22.19	-1932.02	-3031.17	2985.065	1030
9395	9.53	-16.81	22.15	-1932.64	-3032.88	2985.070	1030
9400	9.48	-16.30	22.07	-1935.94	-3034.83	2985.075	1030
9405	9.75	-16.10	22.09	-1936.11	-3035.00	2985.080	1030
9410	9.70	-16.10	22.14	-1936.25	-3035.43	2985.087	1030
9415	9.66	-16.38	21.97	-1936.37	-3035.67	2985.090	1030
9420	9.39	-16.48	21.95	-1936.41	-3035.93	2985.096	1030
9425	9.70	-16.46	21.92	-1936.22	-3035.69	2985.100	1030
9430	9.30	-14.97	21.75	-1945.77	-3043.43	2985.105	1030
9435	9.03	-14.72	21.79	-1947.03	-3045.87	2985.110	1030
9440	9.30	-14.48	21.64	-1949.93	-3047.61	2985.116	1030
9445	9.12	-14.02	21.74	-1950.69	-3048.24	2985.120	1030
9450	9.43	-14.00	21.61	-1951.57	-3049.58	2985.128	1030
9455	9.07	-14.04	21.74	-1951.16	-3047.91	2985.131	1030
9460	8.96	-14.06	21.75	-1951.07	-3047.45	2985.136	1030
9465	9.52	-13.85	21.72	-1951.00	-3047.51	2985.140	1030
9470	8.97	-13.47	21.47	-1957.17	-3052.25	2985.146	1030
9475	8.53	-12.35	21.48	-1962.07	-3057.06	2985.151	1030
9480	8.82	-12.61	21.39	-1962.32	-3056.66	2985.155	1030
9485	8.71	-12.21	21.54	-1962.36	-3056.72	2985.161	1030
9490	8.64	-12.26	21.36	-1964.31	-3058.77	2985.166	1030
9495	8.16	-11.24	21.33	-1969.53	-3063.63	2985.170	1030
9500	9.10	-10.99	21.31	-1969.70	-3063.93	2985.175	1030
9505	8.45	-10.63	21.39	-1973.10	-3063.33	2985.181	1030
9510	7.93	-10.77	21.36	-1973.26	-3062.91	2985.185	1030
9515	8.27	-10.90	21.28	-1973.59	-3062.67	2985.190	1030
9520	7.68	-10.84	21.44	-1973.83	-3063.17	2985.195	1030
9525	7.82	-10.26	21.07	-1980.82	-3069.76	2985.202	1030
9530	8.05	-9.72	21.13	-1981.09	-3069.94	2985.205	1030
9535	8.24	-10.29	20.99	-1981.13	-3070.16	2985.212	1030
9540	7.85	-9.96	21.07	-1981.03	-3069.57	2985.215	1030
9545	7.61	-9.98	20.79	-1988.21	-3069.68	2985.222	1030
9550	7.89	-9.35	20.93	-1988.13	-3069.66	2985.225	1030
9555	7.02	-8.92	20.84	-1992.84	-3073.04	2985.233	1030
9560	7.97	-8.65	20.83	-1991.82	-3073.84	2985.236	1030
9565	7.52	-8.16	20.98	-1994.41	-3073.29	2985.241	1030
9570	7.62	-8.34	20.80	-1995.40	-3073.20	2985.245	1030
9575	6.99	-8.39	20.71	-1997.28	-3074.96	2985.251	1030
9580	7.31	-7.83	20.73	-1999.36	-3077.28	2985.256	1030
9585	7.22	-7.73	20.74	-1999.13	-3077.93	2985.260	1030
9590	7.23	-7.78	20.66	-1999.29	-3078.10	2985.266	1030
9595	6.98	-7.72	20.71	-1999.48	-3078.86	2985.271	1030
9600	7.56	-7.92	20.58	-1999.22	-3079.49	2985.276	1030
9605	7.29	-7.34	20.52	-2002.87	-3082.85	2985.280	1030
9610	6.87	-6.41	20.36	-2009.70	-3089.63	2985.286	1030
9615	6.94	-6.09	20.34	-2010.37	-3089.51	2985.290	1030
9620	6.37	-5.82	20.26	-2013.69	-3092.87	2985.297	1030
9625	6.60	-5.26	20.42	-2013.64	-3093.13	2985.300	1030
9630	6.70	-5.65	20.24	-2013.94	-3093.26	2985.305	1030
9635	6.53	-5.37	20.28	-2014.51	-3093.82	2985.310	1030
9640	5.94	-5.11	19.91	-2021.14	-3100.05	2985.317	1030
9645	6.15	-4.92	19.99	-2021.33	-3099.94	2985.320	1030
9650	5.99	-4.33	20.12	-2021.31	-3100.84	2985.327	1030
9655	6.11	-4.40	20.10	-2021.48	-3100.70	2985.330	1030
9660	5.71	-3.62	19.91	-2027.97	-3106.29	2985.335	1030
9665	6.07	-3.25	19.90	-2028.75	-3107.40	2985.340	1030
9670	5.97	-2.91	19.80	-2032.38	-3107.16	2985.347	1030
9675	5.73	-2.87	19.83	-2032.73	-3107.77	2985.350	1030
9680	5.84	-2.92	19.81	-2032.63	-3107.74	2985.355	1030
9685	5.49	-3.12	19.81	-2032.75	-3107.79	2985.361	1030
9690	5.38	-2.78	19.72	-2036.88	-3107.72	2985.366	1030
9695	5.73	-2.61	19.53	-2039.95	-3108.49	2985.370	1030
9700	5.64	-2.66	19.54	-2039.98	-3109.26	2985.376	1030
9705	5.75	-2.39	19.59	-2040.21	-3109.28	2985.381	1030
9710	5.71	-2.57	19.53	-2039.85	-3110.08	2985.385	1030
9715	5.89	-2.02	19.62	-2040.24	-3110.07	2985.391	1030
9720	5.41	-2.18	19.57	-2041.76	-3111.51	2985.396	1030
9725	4.98	-0.86	19.32	-2050.68	-3120.28	2985.401	1030
9730	5.05	-0.84	19.21	-2052.17	-3122.49	2985.405	1030
9735	4.91	-0.35	19.14	-2055.00	-3125.83	2985.411	1030
9740	4.54	-0.43	19.12	-2055.49	-3126.89	2985.416	1030
9745	4.92	-0.11	19.11	-2055.50	-3127.42	2985.422	1030
9750	4.76	-0.38	19.05	-2055.71	-3127.85	2985.425	1030
9755	4.78	-0.14	19.09	-2055.77	-3126.98	2985.431	1030
9760	4.57	-0.04	19.09	-2057.07	-3127.68	2985.435	1030
9765	4.01	0.83	18.79	-2065.66	-3136.75	2985.440	1030
9770	4.27	1.53	18.81	-2066.54	-3137.09	2985.445	1030
9775	3.99	1.90	18.69	-2069.80	-3141.16	2985.451	1030
9780	4.48	2.32	18.67	-2070.14	-3140.65	2985.455	1030
9785	4.48	1.41	18.48	-2070.70	-3140.92	2985.462	1030
9790	3.72	1.32	18.55	-2070.56	-3140.78	2985.465	1030
9795	3.98	2.40	18.72	-2070.78	-3141.09	2985.472	1030
9800	3.79	1.62	18.66	-2070.74	-3141.37	2985.475	1030
9805	3.73	1.91	18.36	-2079.49	-3141.05	2985.481	1031
9810	4.00	2.57	18.31	-2081.40	-3141.96	2985.485	1031
9815	3.85	1.88	18.38	-2078.82	-3140.87	2985.491	1031
9820	3.69	1.93	18.43	-2078.47	-3139.59	2985.496	1031
9825	3.53	2.41	18.50	-2078.84	-3139.87	2985.501	1031
9830	4.10	1.84	18.30	-2078.66	-3141.16	2985.506	1031
9835	3.79	2.01	18.52	-2074.59	-3142.45	2985.511	1031
9840	3.69	1.74	18.61	-2071.77	-3142.49	2985.515	1031
9845	3.57	1.69	18.61	-2071.57	-3142.56	2985.521	1031
9850	3.98	1.81	18.59	-2071.62	-3142.64	2985.526	1031
9855	3.89	1.86	18.57	-2071.24	-3142.33	2985.530	1031
9860	4.10	1.57	18.55	-2070.54	-3141.44	2985.536	1031
9865	3.35	1.21	18.55	-2070.39	-3141.68	2985.540	1031
9870	3.46	1.33	18.56	-2070.18	-3141.97	2985.547	1031
9875	4.10	1.52	18.58	-2069.91	-3141.08	2985.550	1031
9880	4.36	0.34	18.87	-2061.58	-3134.23	2985.555	1031
9885	4.78	0.56	18.85	-2060.88	-3134.38	2985.560	1031
9890	4.65	-0.23	19.26	-2053.83	-3128.30	2985.567	1031
9895	4.76	-0.31	19.16	-2053.95	-3127.72	2985.570	1031
9900	4.56	-1.09	18.99	-2053.67	-3127.44	2985.577	1031
9905	4.44	-0.42	19.21	-2053.60	-3127.22	2985.580	1031
9910	4.70	-1.26	19.34	-2047.89	-3121.76	2985.585	1031
9915	4.72	-1.54	19.40	-2046.27	-3120.48	2985.590	1031
9920	5.36	-1.47	19.47	-2043.78	-3120.72	2985.596	1031
9925	5.24	-1.97	19.38	-2042.51	-3120.50	2985.600	1031
9930	5.53	-1.77	19.35	-2042.56	-3120.40	2985.606	1031
9935	4.89	-1.66	19.54	-2042.57	-3120.81	2985.611	1031
9940	5.10	-1.57	19.48	-2042.49	-3120.63	2985.616	1031
9945	5.07	-1.66	19.46	-2042.47	-3120.33	2985.620	1031
9950	5.68	-2.39	19.52	-2038.25	-3116.60	2985.626	1031
9955	5.62	-3.58	19.65	-2032.15	-3109.81	2985.631	1031
9960	5.99	-3.58	19.68	-2031.75	-3109.01	2985.635	1031
9965	5.48	-3.27	19.83	-2031.61	-3109.35	2985.642	1031
9970	5.68	-3.03	19.87	-2031.45	-3109.46	2985.645	1031
9975	5.43	-3.01	19.94	-2031.44	-3109.27	2985.651	1031
9980	6.19	-3.58	19.77	-2030.83	-3108.93	2985.655	1031
9985	6.61	-4.37	20.18	-2020.81	-3099.73	2985.662	1031
9990	6.46	-4.60	20.09	-2020.80	-3099.58	2985.666	1031
9995	6.64	-4.78	20.04	-2020.48	-3099.47	2985.670	1031
10000	6.17	-4.35	20.21	-2020.36	-3099.01	2985.675	1031
10005	6.82	-5.40	20.35	-2013.50	-3092.40	2985.682	1031
10010	6.54	-6.00	20.19	-2013.22	-3092.45	2985.686	1031
10015	6.58	-5.96	20.22	-2013.15	-3092.53	2985.690	1031
10020	6.74	-5.92	20.22	-2013.12	-3092.33	2985.695	1031
10025	6.61	-7.40	20.27	-2005.98	-3085.38	2985.702	1031
10030	6.62	-7.10	20.42	-2006.06	-3085.95	2985.706	1031
10035	7.46	-7.07	20.34	-2005.24	-3085.20	2985.713	1031
10040	7.31	-6.74	20.45	-2005.74	-3085.58	2985.715	1031
10045	6.90	-7.31	20.51	-2001.66	-3085.51	2985.721	1031
10050	7.12	-7.22	20.60	-1998.84	-3085.68	2985.725	1031
10055	7.24	-7.91	20.55	-1996.97	-3084.46	2985.730	1031
10060	7.23	-8.18	20.61	-1995.12	-3082.70	2985.736	1031
10065	7.25	-7.72	20.77	-1995.16	-3081.80	2985.740	1031
10070	7.45	-7.96	20.70	-1994.78	-3081.59	2985.745	1031
10075	7.41	-8.33	20.75	-1993.55	-3079.92	2985.751	1031
10080	7.61	-9.17	20.90	-1988.07	-3074.97	2985.756	1031
10085	7.43	-9.26	20.94	-1987.72	-3074.52	2985.760	1031
10090	7.20	-9.39	20.92	-1987.49	-3074.80	2985.767	1031
10095	7.43	-9.19	20.92	-1987.91	-3074.96	2985.770	1031
10100	8.22	-8.86	20.89	-1987.64	-3075.10	2985.776	1031
10105	7.83	-9.14	20.92	-1986.21	-3073.56	2985.780	1031
10110	7.80	-10.99	21.05	-1977.63	-3065.49	2985.786	1031
10115	8.23	-10.65	21.17	-1976.89	-3065.14	2985.790	1031
10120	8.88	-11.21	21.17	-1973.27	-3062.11	2985.797	1031
10125	8.50	-11.14	21.28	-1972.86	-3061.95	2985.800	1031
10130	8.22	-11.30	21.21	-1972.80	-3061.62	2985.805	1031
10135	8.30	-11.29	21.23	-1972.56	-3061.52	2985.810	1031
10140	8.52	-12.85	21.26	-1965.67	-3054.20	2985.817	1031
10145	8.59	-12.44	21.40	-1965.79	-3054.80	2985.820	1031
10150	7.96	-12.09	21.67	-1966.11	-3054.09	2985.827	1031
10155	8.60	-12.51	21.44	-1965.68	-3054.37	2985.831	1031
10160	9.38	-13.75	21.53	-1957.21	-3047.73	2985.838	1031
10165	9.07	-13.60	21.56	-1958.30	-3048.06	2985.840	1031
10170	8.98	-13.98	21.65	-1955.70	-3046.33	2985.846	1031
10175	9.07	-14.18	21.64	-1954.64	-3044.03	2985.850	1031
10180	9.23	-14.45	21.66	-1952.42	-3044.21	2985.855	1031
10185	8.95	-14.46	21.78	-1950.62	-3043.99	2985.861	1031
10190	9.21	-14.70	21.66	-1950.56	-3043.92	2985.865	1031
10195	9.48	-14.74	21.67	-1950.27	-3044.19	2985.871	1031
10200	9.13	-14.68	21.73	-1950.34	-3043.89	2985.876	1031
10205	9.23	-14.49	21.77	-1950.04	-3044.49	2985.881	1031
10210	9.08	-14.70	21.79	-1949.09	-3044.27	2985.885	1031
10215	10.21	-16.07	21.89	-1940.45	-3034.87	2985.893	1031
10220	9.88	-16.48	21.88	-1938.97	-3034.53	2985.895	1031
10225	9.90	-16.39	21.93	-1938.63	-3034.63	2985.900	1031
10230	9.70	-16.55	21.94	-1938.68	-3034.25	2985.905	1031
10235	9.93	-16.45	22.00	-1938.60	-3034.28	2985.912	1031
10240	10.00	-16.49	21.96	-1938.18	-3034.56	2985.916	1031
10245	9.70	-17.59	22.21	-1931.47	-3027.38	2985.920	1031
10250	10.15	-17.83	22.10	-1930.34	-3025.78	2985.925	1031
10255	10.10	-18.40	22.41	-1924.50	-3021.02	2985.932	1031
10260	10.23	-18.59	22.31	-1924.31	-3020.65	2985.936	1031
10265	10.29	-18.80	22.25	-1924.02	-3020.75	2985.940	1031
10270	10.33	-18.49	22.35	-1924.20	-3020.83	2985.945	1031
10275	10.36	-19.63	22.35	-1919.01	-3016.00	2985.951	1031
10280	10.84	-19.76	22.37	-1917.32	-3014.77	2985.956	1031
10285	10.34	-19.82	22.40	-1917.04	-3014.67	2985.960	1031
10290	10.55	-19.79	22.40	-1917.00	-3014.72	2985.966	1031
10295	10.57	-20.26	22.26	-1916.65	-3014.98	2985.972	1031
10300	10.52	-19.99	22.26	-1916.40	-3015.46	2985.975	1031
10305	10.39	-20.55	22.45	-1912.06	-3011.49	2985.981	1031
10310	10.93	-21.34	22.52	-1906.17	-3006.11	2985.986	1031
10315	10.99	-21.71	22.50	-1904.73	-3005.93	2985.990	1031
10320	10.86	-22.07	22.61	-1902.29	-3003.23	2985.996	1031
10325	11.04	-21.96	22.64	-1902.03	-3003.68	2986.001	1031
10330	11.07	-21.85	22.68	-1902.00	-3004.02	2986.006	1031
10335	11.08	-22.15	22.64	-1901.92	-3003.77	2986.010	1031
10340	11.34	-22.52	22.77	-1894.93	-3003.61	2986.017	1031
10345	11.02	-22.42	22.84	-1894.60	-3003.81	2986.020	1031
10350	11.46	-22.36	22.79	-1894.42	-3003.86	2986.026	1031
10355	11.33	-22.53	22.78	-1894.20	-3003.56	2986.030	1031
10360	11.83	-23.65	22.90	-1887.22	-2996.38	2986.037	1031
10365	11.79	-23.68	22.91	-1886.95	-2996.49	2986.041	1031
10370	11.35	-23.90	22.90	-1886.73	-2996.00	2986.047	1031
10375	11.86	-23.72	22.90	-1886.97	-2996.18	2986.050	1031
10380	11.71	-24.19	23.02	-1881.35	-2995.87	2986.056	1030
10385	11.88	-24.11	23.13	-1879.25	-2995.31	2986.061	1030
10390	11.33	-23.71	23.02	-1883.00	-2999.83	2986.068	1030
10395	11.81	-23.63	23.03	-1882.65	-2998.01	2986.070	1030
10400	11.66	-23.94	23.02	-1882.54	-2997.40	2986.076	1030
10405	11.58	-23.83	23.05	-1882.28	-2997.45	2986.081	1030
10410	11.39	-23.71	22.94	-1886.38	-2996.78	2986.085	1030
10415	11.50	-23.45	22.91	-1889.49	-2996.40	2986.090	1030
10420	11.78	-23.51	22.88	-1889.70	-2996.17	2986.095	1030
10425	11.20	-23.62	22.90	-1889.65	-2996.39	2986.101	1030
10430	11.41	-23.88	22.74	-1889.48	-2996.18	2986.105	1030
10435	11.76	-23.65	22.85	-1889.41	-2996.08	2986.111	1030
10440	11.51	-23.64	22.86	-1889.44	-2995.98	2986.115	1030
10445	10.99	-21.99	22.70	-1899.16	-3005.55	2986.120	1030
10450	11.21	-21.83	22.67	-1900.08	-3006.46	2986.125	1030
10455	10.70	-21.93	22.71	-1900.16	-3006.42	2986.132	1030
10460	10.83	-21.63	22.75	-1900.38	-3006.11	2986.135	1030
10465	11.18	-21.56	22.77	-1899.90	-3006.62	2986.142	1030
10470	11.27	-21.44	22.74	-1900.03	-3006.21	2986.145	1030
10475	10.43	-20.03	22.63	-1908.73	-3015.14	2986.150	1030
10480	10.81	-20.10	22.45	-1910.31	-3017.06	2986.155	1030
10485	10.80	-19.44	22.44	-1914.43	-3017.29	2986.163	1030
10490	10.77	-19.79	22.35	-1914.36	-3017.40	2986.166	1030
10495	10.38	-19.87	22.43	-1914.75	-3017.19	2986.170	1030
10500	10.53	-19.72	22.48	-1914.52	-3017.00	2986.175	1030
10505	10.64	-19.50	22.26	-1920.44	-3016.62	2986.182	1030
10510	10.61	-18.81	22.49	-1920.98	-3017.08	2986.186	1030
10515	10.22	-19.03	22.45	-1921.02	-3017.51	2986.190	1030
10520	10.38	-19.41	22.26	-1921.17	-3017.82	2986.196	1030
10525	10.36	-18.85	22.30	-1923.23	-3019.35	2986.200	1030
10530	10.29	-17.90	22.26	-1927.51	-3023.57	2986.206	1030
10535	9.91	-17.82	22.23	-1928.98	-3025.02	2986.210	1030
10540	9.86	-17.67	22.03	-1931.99	-3027.19	2986.217	1030
10545	10.23	-17.01	22.22	-1931.99	-3029.03	2986.220	1030
10550	9.99	-17.11	22.19	-1932.00	-3027.82	2986.225	1030
10555	9.70	-17.18	22.15	-1932.73	-3028.37	2986.230	1030
10560	9.09	-16.41	21.96	-1939.17	-3034.30	2986.237	1030
10565	9.61	-16.07	21.99	-1939.43	-3034.78	2986.240	1030
10570	9.68	-16.03	21.98	-1939.65	-3034.69	2986.245	1030
10575	9.68	-15.85	22.00	-1939.72	-3034.64	2986.250	1030
10580	9.70	-14.92	21.80	-1945.84	-3040.45	2986.256	1030
10585	9.41	-14.82	21.81	-1946.82	-3041.80	2986.260	1030
10590	9.86	-14.70	21.88	-1947.27	-3041.50	2986.268	1030
10595	9.32	-14.81	21.85	-1947.25	-3041.40	2986.270	1030
10600	9.77	-14.88	21.78	-1947.27	-3041.33	2986.277	1030
10605	8.98	-15.02	21.85	-1947.23	-3042.02	2986.280	1030
10610	9.32	-14.42	21.69	-1954.17	-3041.85	2986.286	1030
10615	9.06	-14.12	21.63	-1958.12	-3041.65	2986.291	1030
10620	9.37	-13.53	21.60	-1960.48	-3043.60	2986.295	1030
10625	8.92	-13.27	21.59	-1962.16	-3045.96	2986.301	1030
10630	8.61	-13.89	21.43	-1962.06	-3046.67	2986.306	1030
10635	8.93	-13.19	21.55	-1962.00	-3046.96	2986.311	1030
10640	8.57	-12.97	21.53	-1964.22	-3049.17	2986.315	1030
10645	8.47	-12.01	21.43	-1969.19	-3054.48	2986.320	1030
10650	8.69	-12.02	21.32	-1969.46	-3054.89	2986.325	1030
10655	8.83	-12.00	21.27	-1969.60	-3055.14	2986.332	1030
10660	8.67	-11.70	21.40	-1969.65	-3055.56	2986.335	1030
10665	8.49	-12.01	21.35	-1969.72	-3055.58	2986.341	1030
10670	8.37	-11.98	21.35	-1969.73	-3055.39	2986.345	1030
10675	7.86	-10.56	21.11	-1978.91	-3064.40	2986.351	1030
10680	7.81	-10.17	21.14	-1980.57	-3066.11	2986.355	1030
10685	7.92	-9.73	21.00	-1983.91	-3069.21	2986.361	1030
10690	7.68	-9.99	20.90	-1984.26	-3069.91	2986.365	1030
10695	7.93	-9.79	20.97	-1984.31	-3068.82	2986.373	1030
10700	7.83	-9.90	20.96	-1984.65	-3069.64	2986.375	1030
10705	8.25	-9.49	21.01	-1984.61	-3070.05	2986.381	1030
10710	7.93	-9.52	21.02	-1984.42	-3069.99	2986.385	1030
10715	7.14	-9.03	20.70	-1992.14	-3076.99	2986.391	1030
10720	7.43	-8.32	20.65	-1994.92	-3080.44	2986.395	1030
10725	7.36	-8.41	20.62	-1995.07	-3080.71	2986.401	1030
10730	7.08	-7.77	20.85	-1995.19	-3081.00	2986.406	1030
10735	6.93	-7.93	20.75	-1995.22	-3080.83	2986.411	1030
10740	7.10	-8.03	20.73	-1995.65	-3080.79	2986.416	1030
10745	6.95	-7.85	20.55	-1999.23	-3082.72	2986.420	1030
10750	6.57	-6.94	20.34	-2005.59	-3090.35	2986.425	1030
10755	6.55	-6.66	20.42	-2006.16	-3090.39	2986.431	1030
10760	6.96	-6.78	20.34	-2006.20	-3090.95	2986.436	1030
10765	6.79	-6.30	20.44	-2006.34	-3090.55	2986.440	1030
10770	6.52	-6.09	20.56	-2006.33	-3090.46	2986.446	1030
10775	6.91	-5.95	20.48	-2006.62	-3090.62	2986.450	1030
10780	6.54	-6.24	20.46	-2006.56	-3091.17	2986.456	1030
10785	7.16	-6.55	20.31	-2006.46	-3091.83	2986.460	1030
10790	6.78	-5.68	20.07	-2018.58	-3091.07	2986.465	1030
10795	6.82	-5.57	20.00	-2020.51	-3091.75	2986.470	1030
10800	6.52	-5.61	19.98	-2021.35	-3092.84	2986.477	1030
10805	6.86	-5.34	20.00	-2020.98	-3093.38	2986.480	1030
10810	6.04	-4.80	20.24	-2020.96	-3093.68	2986.487	1030
10815	6.61	-4.99	20.09	-2021.20	-3094.08	2986.490	1030
10820	6.07	-4.49	19.92	-2029.21	-3094.86	2986.495	1030
10825	6.14	-4.40	19.75	-2032.05	-3096.84	2986.500	1030
10830	5.99	-3.58	19.72	-2035.17	-3100.94	2986.506	1030
10835	5.73	-3.09	19.80	-2036.04	-3103.06	2986.510	1030
10840	6.01	-3.09	19.71	-2036.17	-3104.49	2986.515	1030
10845	5.83	-3.35	19.67	-2036.19	-3105.11	2986.521	1030
10850	5.49	-3.73	19.58	-2036.30	-3105.52	2986.526	1030
10855	5.89	-3.07	19.68	-2036.42	-3106.36	2986.531	1030
10860	5.44	-2.80	19.60	-2040.01	-3110.14	2986.535	1030
10865	5.11	-1.86	19.32	-2047.05	-3117.82	2986.541	1030
10870	5.36	-1.50	19.31	-2048.50	-3119.34	2986.545	1030
10875	5.04	-0.94	19.26	-2051.18	-3121.81	2986.551	1030
10880	5.07	-0.75	19.29	-2051.26	-3121.31	2986.555	1030
10885	4.95	-0.98	19.23	-2051.36	-3121.78	2986.561	1030
10890	4.37	-1.13	19.25	-2051.84	-3122.22	2986.564	1030
10895	5.23	0.62	19.04	-2058.73	-3129.59	2986.572	1030
10900	4.92	0.70	19.10	-2058.91	-3129.37	2986.574	1030
10905	4.59	0.38	19.06	-2058.96	-3130.31	2986.581	1030
10910	4.58	-0.11	18.90	-2058.96	-3130.81	2986.585	1030
10915	4.53	0.29	18.49	-2066.40	-3136.79	2986.592	1030
10920	4.07	0.71	18.66	-2066.26	-3136.63	2986.595	1030
10925	4.08	1.29	18.77	-2066.39	-3137.21	2986.600	1030
10930	4.24	1.24	18.74	-2066.66	-3137.26	2986.605	1030
10935	3.28	2.00	18.47	-2074.43	-3144.49	2986.613	1030
10940	3.89	1.95	18.49	-2073.95	-3143.92	2986.616	1030
10945	3.87	1.81	18.45	-2074.06	-3144.93	2986.621	1030
10950	3.90	1.88	18.49	-2074.15	-3144.60	2986.625	1030
10955	3.62	3.04	18.52	-2078.31	-3148.45	2986.631	1030
10960	3.49	3.00	18.28	-2081.54	-3151.72	2986.635	1030
10965	3.58	2.78	18.22	-2081.78	-3152.50	2986.641	1031
10970	3.82	3.07	18.27	-2082.26	-3152.98	2986.646	1031
10975	3.84	3.11	18.36	-2079.92	-3150.61	2986.650	1031
10980	3.90	2.58	18.53	-2075.47	-3145.55	2986.655	1031
10985	4.22	2.31	18.49	-2074.86	-3145.23	2986.660	1031
10990	3.86	1.77	18.60	-2071.76	-3142.47	2986.666	1031
10995	3.99	2.40	18.72	-2071.45	-3141.72	2986.670	1031
11000	4.12	1.96	18.62	-2071.50	-3142.44	2986.677	1031
11005	3.86	1.72	18.56	-2071.64	-3142.00	2986.680	1031
11010	4.07	2.03	18.62	-2071.42	-3143.14	2986.686	1031
11015	4.08	1.83	18.57	-2071.66	-3142.89	2986.690	1031
11020	4.42	1.10	19.08	-2061.32	-3133.29	2986.697	1031
11025	4.55	1.04	19.07	-2061.12	-3133.45	2986.700	1031
11030	4.50	0.25	18.91	-2061.06	-3132.53	2986.706	1031
11035	4.21	0.01	18.85	-2060.91	-3132.43	2986.710	1031
11040	4.93	-0.26	19.13	-2054.47	-3125.90	2986.718	1031
11045	5.34	-0.42	19.13	-2054.01	-3126.14	2986.721	1031
11050	5.28	-0.24	19.21	-2053.17	-3126.12	2986.728	1031
11055	5.13	-0.30	19.17	-2053.73	-3125.96	2986.730	1031
11060	4.79	-0.72	19.50	-2048.67	-3122.13	2986.736	1031
11065	5.20	-1.46	19.36	-2046.64	-3119.88	2986.740	1031
11070	5.26	-1.38	19.49	-2044.39	-3117.79	2986.746	1031
11075	5.39	-2.04	19.46	-2043.00	-3116.36	2986.751	1031
11080	5.71	-1.70	19.50	-2042.80	-3116.44	2986.756	1031
11085	5.50	-1.66	19.50	-2042.91	-3116.34	2986.760	1031
11090	5.60	-2.20	19.58	-2040.14	-3113.24	2986.766	1031
11095	6.09	-2.96	19.65	-2035.86	-3109.32	2986.771	1031
11100	5.68	-2.78	19.72	-2035.70	-3109.28	2986.775	1031
11105	5.58	-2.74	19.77	-2035.62	-3108.58	2986.780	1031
11110	5.95	-2.69	19.72	-2035.12	-3108.74	2986.785	1031
11115	6.31	-3.83	19.82	-2028.21	-3102.30	2986.792	1031
11120	6.02	-4.10	19.82	-2028.53	-3101.95	2986.795	1031
11125	6.52	-3.64	19.90	-2028.40	-3102.77	2986.800	1031
11130	6.01	-4.09	19.82	-2028.21	-3102.58	2986.805	1031
11135	6.48	-4.71	20.07	-2020.71	-3095.90	2986.812	1031
11140	6.85	-4.74	20.11	-2020.93	-3095.87	2986.815	1031
11145	6.49	-4.77	20.17	-2020.66	-3096.29	2986.821	1031
11150	6.62	-4.67	20.11	-2020.76	-3096.38	2986.825	1031
11155	7.64	-5.81	20.02	-2013.73	-3096.24	2986.833	1031
11160	6.38	-5.84	20.15	-2013.45	-3096.44	2986.835	1031
11165	6.45	-5.31	20.27	-2013.38	-3096.33	2986.842	1031
11170	6.83	-5.10	20.34	-2013.47	-3095.99	2986.846	1031
11175	6.77	-6.21	20.31	-2009.59	-3092.45	2986.851	1031
11180	7.17	-6.53	20.37	-2006.57	-3089.34	2986.855	1031
11185	7.26	-6.72	20.40	-2004.96	-3088.60	2986.861	1031
11190	7.47	-6.71	20.55	-2002.75	-3085.69	2986.867	1031
11195	7.39	-7.21	20.44	-2002.65	-3085.95	2986.870	1031
11200	7.42	-7.10	20.45	-2002.40	-3085.23	2986.875	1031
11205	7.47	-7.15	20.44	-2002.06	-3085.35	2986.880	1031
11210	7.12	-7.13	20.53	-2002.18	-3085.33	2986.885	1031
11215	7.48	-7.15	20.54	-2001.40	-3084.71	2986.890	1031
11220	7.30	-8.50	20.75	-1994.40	-3077.92	2986.896	1031
11225	7.34	-8.29	20.79	-1994.16	-3077.91	2986.900	1031
11230	7.57	-8.66	20.66	-1994.48	-3077.42	2986.905	1031
11235	7.69	-8.40	20.75	-1994.27	-3077.60	2986.910	1031
11240	8.14	-10.07	20.90	-1984.78	-3068.57	2986.917	1031
11245	8.16	-9.75	20.98	-1984.58	-3068.55	2986.920	1031
11250	8.03	-9.91	20.98	-1984.23	-3067.98	2986.925	1031
11255	8.43	-9.61	20.99	-1984.06	-3068.02	2986.930	1031
11260	9.06	-10.18	21.07	-1976.69	-3068.00	2986.938	1031
11265	8.27	-10.09	21.26	-1977.19	-3067.41	2986.940	1031
11270	7.49	-10.42	21.28	-1976.22	-3067.39	2986.948	1031
11275	7.53	-10.63	21.19	-1976.87	-3066.76	2986.950	1031
11280	8.26	-11.22	21.24	-1972.17	-3063.09	2986.956	1031
11285	8.42	-11.61	21.25	-1969.91	-3060.36	2986.960	1031
11290	8.37	-11.71	21.32	-1967.64	-3060.04	2986.966	1031
11295	8.51	-12.03	21.32	-1965.88	-3060.01	2986.971	1031
11300	8.55	-12.06	21.29	-1965.76	-3059.63	2986.975	1031
11305	8.41	-12.16	21.26	-1965.64	-3059.31	2986.980	1031
11310	8.64	-12.24	21.35	-1963.84	-3057.56	2986.985	1031
11315	9.22	-13.27	21.44	-1958.32	-3052.53	2986.991	1031
11320	8.98	-13.10	21.51	-1958.17	-3052.44	2986.995	1031
11325	8.96	-13.08	21.59	-1958.04	-3052.02	2987.000	1031
11330	8.80	-13.28	21.54	-1957.61	-3051.56	2987.005	1031
11335	8.88	-14.08	21.82	-1950.67	-3045.05	2987.012	1031
11340	9.05	-14.28	21.76	-1950.84	-3045.23	2987.015	1031
11345	9.29	-14.28	21.76	-1950.48	-3045.16	2987.021	1031
11350	8.98	-14.47	21.73	-1950.58	-3045.09	2987.025	1031
11355	9.78	-15.58	21.84	-1943.23	-3038.32	2987.032	1031
11360	9.82	-15.55	21.86	-1943.02	-3038.62	2987.035	1031
11365	9.64	-15.16	21.88	-1943.12	-3038.46	2987.042	1031
11370	9.57	-15.45	21.87	-1942.94	-3038.63	2987.045	1031
11375	9.43	-16.10	21.96	-1937.13	-3039.28	2987.051	1031
11380	9.84	-16.17	21.93	-1935.75	-3039.00	2987.055	1031
11385	9.78	-16.52	21.98	-1933.20	-3038.92	2987.061	1031
11390	10.04	-16.33	22.12	-1931.69	-3038.32	2987.065	1031
11395	11.15	-15.70	22.11	-1931.58	-3037.28	2987.073	1031
11400	9.09	-16.68	22.20	-1931.48	-3037.09	2987.075	1031
11405	10.29	-16.34	22.10	-1931.09	-3036.25	2987.081	1031
11410	9.74	-16.98	22.06	-1930.96	-3035.74	2987.085	1031
11415	10.34	-17.63	22.06	-1927.48	-3030.99	2987.091	1031
11420	10.09	-18.49	22.38	-1920.95	-3023.84	2987.096	1031
11425	10.22	-18.91	22.23	-1920.74	-3023.63	2987.100	1031
11430	10.57	-18.67	22.25	-1920.72	-3023.44	2987.105	1031
11435	10.52	-18.75	22.37	-1919.68	-3022.56	2987.110	1031
11440	10.57	-19.71	22.47	-1913.65	-3015.87	2987.116	1031
11445	10.90	-19.69	22.50	-1913.23	-3016.22	2987.120	1031
11450	10.82	-19.65	22.51	-1912.88	-3015.90	2987.125	1031
11455	10.58	-19.46	22.56	-1912.90	-3016.76	2987.130	1031
11460	11.41	-21.82	22.37	-1906.17	-3009.51	2987.137	1031
11465	11.36	-20.83	22.59	-1905.79	-3009.90	2987.140	1031
11470	11.13	-20.98	22.51	-1905.96	-3009.59	2987.147	1031
11475	11.28	-20.99	22.63	-1905.63	-3009.51	2987.150	1031
11480	11.14	-21.83	22.72	-1900.30	-3004.07	2987.156	1031
11485	11.32	-22.36	22.67	-1898.37	-3002.65	2987.160	1031
11490	10.73	-21.94	22.89	-1894.05	-3002.68	2987.168	1031
11495	11.05	-22.62	22.76	-1894.59	-3002.77	2987.170	1031
11500	11.25	-22.88	22.63	-1894.36	-3002.23	2987.175	1031
11505	11.32	-22.64	22.79	-1894.44	-3002.31	2987.180	1031
11510	11.51	-22.78	22.79	-1890.60	-3002.56	2987.186	1031
11515	11.32	-22.96	22.93	-1887.22	-3002.60	2987.190	1031
11520	11.30	-23.11	22.83	-1887.03	-3002.97	2987.196	1031
11525	11.62	-23.16	22.92	-1886.74	-3001.60	2987.200	1031
11530	11.29	-23.75	22.93	-1884.38	-2999.73	2987.205	1031
11535	11.33	-24.67	22.99	-1879.42	-2994.88	2987.211	1031
11540	11.71	-24.29	23.08	-1878.87	-2994.19	2987.215	1030
11545	11.93	-24.54	22.97	-1878.55	-2994.27	2987.221	1030
11550	11.81	-24.59	22.98	-1878.95	-2994.19	2987.225	1030
11555	11.60	-23.43	22.87	-1885.93	-3000.25	2987.232	1030
11560	11.70	-23.38	22.91	-1885.89	-3000.02	2987.235	1030
11565	11.93	-23.15	22.95	-1885.79	-2999.59	2987.242	1030
11570	11.39	-23.46	22.92	-1885.73	-2999.40	2987.245	1030
11575	11.32	-22.46	22.77	-1891.80	-3005.52	2987.250	1030
11580	11.20	-22.17	22.78	-1892.86	-3006.29	2987.256	1030
11585	11.17	-21.61	22.79	-1895.74	-3009.22	2987.261	1030
11590	10.94	-21.65	22.74	-1896.54	-3009.70	2987.265	1030
11595	10.78	-21.43	22.69	-1896.20	-3008.16	2987.273	1030
11600	11.32	-21.83	22.68	-1896.73	-3008.75	2987.276	1030
11605	11.21	-21.72	22.77	-1896.81	-3008.21	2987.281	1030
11610	11.30	-21.95	22.69	-1896.51	-3008.49	2987.285	1030
11615	10.75	-20.79	22.70	-1902.82	-3013.65	2987.291	1030
11620	10.96	-19.94	22.58	-1906.86	-3017.69	2987.295	1030
11625	10.43	-20.24	22.57	-1906.90	-3017.45	2987.300	1030
11630	10.66	-20.28	22.53	-1906.97	-3016.67	2987.305	1030
11635	10.66	-20.07	22.46	-1909.02	-3018.77	2987.310	1030
11640	10.14	-18.69	22.62	-1914.36	-3022.49	2987.316	1030
11645	10.43	-18.90	22.52	-1914.38	-3022.23	2987.320	1030
11650	10.52	-19.18	22.38	-1914.27	-3022.49	2987.325	1030
11655	10.10	-18.90	22.50	-1914.65	-3022.80	2987.330	1030
11660	10.20	-17.93	22.34	-1921.26	-3028.72	2987.336	1030
11665	10.03	-18.18	22.24	-1921.17	-3028.44	2987.340	1030
11670	10.01	-18.22	22.30	-1920.73	-3028.12	2987.347	1030
11675	10.29	-17.88	22.37	-1921.17	-3027.97	2987.350	1030
11680	9.72	-17.42	22.16	-1927.11	-3033.16	2987.355	1030
11685	9.94	-17.25	22.09	-1928.02	-3034.11	2987.360	1030
11690	9.87	-16.80	22.04	-1931.25	-3036.24	2987.366	1030
11695	9.88	-16.39	22.18	-1931.56	-3035.90	2987.370	1030
11700	9.26	-16.85	22.05	-1932.28	-3035.80	2987.378	1030
11705	9.98	-16.61	22.07	-1932.01	-3036.03	2987.381	1030
11710	9.67	-16.77	22.13	-1931.97	-3035.44	2987.387	1030
11715	9.36	-17.17	21.98	-1931.87	-3035.44	2987.390	1030
11720	9.45	-16.06	21.96	-1940.92	-3035.17	2987.396	1030
11725	9.44	-16.17	21.81	-1942.91	-3035.57	2987.401	1030
11730	9.26	-15.29	21.94	-1945.32	-3038.05	2987.406	1030
11735	9.19	-15.15	21.88	-1946.68	-3039.65	2987.411	1030
11740	9.72	-15.07	21.82	-1947.13	-3039.92	2987.416	1030
11745	9.62	-15.37	21.69	-1946.94	-3039.68	2987.420	1030
11750	9.82	-14.98	21.76	-1946.88	-3039.76	2987.426	1030
11755	9.15	-15.46	21.74	-1947.19	-3039.61	2987.430	1030
11760	9.04	-15.13	21.73	-1948.82	-3041.45	2987.435	1030
11765	9.41	-13.93	21.68	-1954.33	-3046.62	2987.440	1030
11770	9.20	-13.75	21.54	-1956.85	-3048.42	2987.445	1030
11775	9.01	-12.85	21.50	-1961.63	-3053.27	2987.451	1030
11780	8.69	-12.85	21.56	-1961.84	-3053.60	2987.455	1030
11785	8.93	-12.75	21.54	-1961.90	-3053.30	2987.460	1030
11790	8.69	-12.93	21.48	-1962.30	-3053.61	2987.465	1030
11795	8.21	-11.35	21.49	-1968.87	-3059.65	2987.472	1030
11800	8.84	-11.90	21.23	-1969.31	-3059.58	2987.475	1030
11805	8.16	-12.03	21.23	-1969.41	-3060.41	2987.482	1030
11810	8.46	-11.76	21.26	-1969.49	-3060.51	2987.485	1030
11815	8.14	-10.48	21.24	-1975.61	-3066.14	2987.491	1030
11820	8.03	-10.72	21.12	-1976.50	-3067.12	2987.495	1030
11825	8.22	-10.12	21.10	-1979.73	-3067.36	2987.501	1030
11830	8.30	-10.43	20.98	-1980.13	-3067.22	2987.506	1030
11835	9.17	-10.14	21.02	-1980.57	-3068.10	2987.513	1030
11840	8.22	-10.22	21.04	-1980.48	-3067.34	2987.515	1030
11845	8.21	-10.36	20.99	-1980.23	-3066.94	2987.521	1030
11850	8.15	-10.39	21.01	-1980.53	-3066.62	2987.526	1030
11855	7.63	-9.43	20.99	-1985.87	-3071.64	2987.531	1030
11860	7.70	-8.72	20.83	-1990.89	-3076.97	2987.536	1030
11865	7.24	-8.86	20.85	-1991.09	-3076.81	2987.541	1030
11870	7.44	-8.83	20.76	-1991.22	-3077.45	2987.546	1030
11875	7.72	-7.55	20.62	-1998.40	-3083.93	2987.553	1030
11880	6.95	-7.88	20.62	-1997.83	-3084.20	2987.555	1030
11885	7.02	-7.41	20.70	-1998.87	-3084.87	2987.560	1030
11890	7.25	-7.05	20.49	-2001.93	-3087.89	2987.565	1030
11895	6.98	-6.97	20.54	-2002.23	-3088.11	2987.570	1030
11900	7.02	-6.91	20.55	-2002.00	-3088.08	2987.575	1030
11905	7.07	-6.64	20.61	-2002.25	-3087.76	2987.580	1030
11910	6.35	-6.57	20.54	-2004.93	-3089.02	2987.587	1030
11915	7.01	-6.63	20.45	-2004.97	-3089.40	2987.590	1030
11920	7.13	-6.44	20.47	-2005.11	-3090.11	2987.596	1030
11925	7.11	-6.66	20.42	-2005.44	-3090.36	2987.600	1030
11930	6.03	-6.41	20.14	-2016.36	-3090.44	2987.607	1030
11935	6.59	-5.83	20.20	-2016.68	-3090.66	2987.611	1030
11940	7.12	-5.35	20.23	-2017.20	-3091.61	2987.616	1030
11945	6.57	-5.71	20.17	-2017.03	-3091.90	2987.620	1030
11950	6.43	-5.31	20.12	-2019.99	-3094.44	2987.626	1030
11955	6.67	-4.29	19.99	-2024.52	-3099.49	2987.631	1030
11960	6.31	-4.16	20.01	-2024.69	-3099.20	2987.635	1030
11965	6.51	-4.03	20.01	-2024.58	-3100.04	2987.640	1030
11970	6.47	-3.73	19.94	-2027.26	-3102.18	2987.646	1030
11975	6.19	-3.44	19.69	-2031.90	-3106.94	2987.651	1030
11980	5.83	-3.35	19.76	-2032.47	-3106.71	2987.655	1030
11985	6.01	-3.20	19.73	-2032.65	-3107.11	2987.661	1030
11990	5.50	-3.15	19.76	-2032.55	-3107.59	2987.665	1030
11995	5.87	-3.55	19.65	-2032.46	-3107.86	2987.670	1030
12000	6.07	-3.24	19.60	-2033.73	-3109.05	2987.675	1030
12005	5.28	-1.99	19.30	-2043.23	-3117.84	2987.682	1030
12010	5.58	-1.91	19.38	-2043.30	-3117.85	2987.685	1030
12015	5.58	-1.51	19.47	-2043.46	-3118.35	2987.690	1030
12020	5.31	-1.59	19.45	-2043.76	-3118.21	2987.695	1030
12025	5.00	-0.45	19.31	-2049.87	-3124.43	2987.701	1030
12030	4.60	-0.94	19.20	-2051.01	-3125.40	2987.705	1030
12035	4.75	-0.61	19.22	-2051.89	-3126.60	2987.712	1030
12040	5.21	-0.77	19.13	-2051.29	-3126.40	2987.715	1030
12045	5.11	-0.79	19.14	-2051.62	-3127.24	2987.721	1030
12050	4.89	-0.45	19.23	-2051.70	-3127.26	2987.725	1030
12055	4.87	-0.00	19.05	-2058.19	-3127.24	2987.731	1030
12060	4.48	0.37	19.03	-2062.32	-3127.65	2987.736	1030
12065	4.70	0.19	18.82	-2062.61	-3129.40	2987.740	1030
12070	4.29	0.92	19.10	-2062.49	-3129.19	2987.745	1030
12075	4.08	0.33	18.75	-2065.58	-3132.17	2987.751	1030
12080	4.25	1.06	18.59	-2069.84	-3136.36	2987.756	1030
12085	4.27	0.94	18.53	-2070.89	-3138.40	2987.760	1030
12090	4.15	2.27	18.59	-2073.95	-3141.68	2987.767	1030
12095	4.33	2.52	18.66	-2074.06	-3141.85	2987.770	1031
12100	4.63	2.01	18.45	-2074.29	-3142.91	2987.777	1031
12105	4.31	2.00	18.59	-2073.46	-3142.37	2987.780	1031
12110	4.81	1.30	18.73	-2067.39	-3136.33	2987.786	1031
12115	4.53	1.21	18.78	-2067.21	-3136.23	2987.790	1031
12120	4.89	0.84	18.87	-2063.81	-3133.35	2987.797	1031
12125	4.77	0.84	18.84	-2063.78	-3133.73	2987.800	1031
12130	5.05	0.85	18.80	-2063.81	-3135.14	2987.805	1031
12135	4.92	0.62	18.76	-2063.67	-3134.24	2987.811	1031
12140	4.62	-0.03	18.81	-2056.14	-3135.10	2987.818	1031
12145	5.02	0.43	19.03	-2056.50	-3134.61	2987.820	1031
12150	3.96	0.87	19.22	-2056.48	-3134.35	2987.828	1031
12155	4.95	0.53	19.04	-2056.43	-3134.74	2987.831	1031
12160	5.02	-0.39	19.12	-2051.91	-3130.17	2987.835	1031
12165	5.03	-0.24	19.33	-2049.50	-3127.71	2987.840	1031
12170	5.52	-0.93	19.19	-2047.29	-3127.38	2987.846	1031
12175	5.89	-0.44	19.42	-2045.80	-3126.77	2987.851	1031
12180	5.56	-0.49	19.45	-2045.39	-3126.49	2987.855	1031
12185	5.59	-1.09	19.30	-2045.64	-3126.02	2987.861	1031
12190	5.59	-1.02	19.38	-2043.86	-3125.40	2987.865	1031
12195	5.88	-1.47	19.48	-2038.54	-3125.34	2987.870	1031
12200	5.66	-1.31	19.55	-2038.50	-3124.75	2987.875	1031
12205	5.53	-1.81	19.50	-2038.07	-3124.27	2987.882	1031
12210	5.51	-2.00	19.40	-2038.21	-3123.86	2987.885	1031
12215	4.99	-1.61	19.65	-2038.04	-3122.99	2987.892	1031
12220	5.60	-1.60	19.54	-2037.98	-3122.70	2987.895	1031
12225	5.59	-3.31	19.78	-2029.03	-3113.79	2987.901	1031
12230	5.78	-3.08	19.91	-2027.43	-3112.27	2987.905	1031
12235	5.85	-3.78	20.02	-2023.87	-3108.42	2987.912	1031
12240	6.45	-3.90	19.88	-2023.98	-3108.40	2987.916	1031
12245	6.27	-3.52	19.97	-2023.84	-3108.68	2987.920	1031
12250	6.01	-3.88	19.96	-2023.62	-3107.95	2987.925	1031
12255	7.28	-4.95	20.11	-2015.83	-3100.94	2987.933	1031
12260	6.08	-5.41	20.09	-2016.48	-3100.44	2987.936	1031
12265	6.56	-5.02	20.16	-2016.35	-3099.71	2987.940	1031
12270	6.99	-4.97	20.16	-2016.37	-3101.02	2987.946	1031
12275	6.79	-5.51	20.33	-2012.15	-3097.21	2987.951	1031
12280	7.02	-6.41	20.28	-2009.16	-3094.71	2987.956	1031
12285	7.19	-6.61	20.32	-2007.96	-3092.33	2987.960	1031
12290	7.07	-6.73	20.39	-2005.42	-3089.82	2987.967	1031
12295	7.13	-7.09	20.37	-2005.31	-3090.29	2987.970	1031
12300	6.99	-7.09	20.37	-2005.03	-3089.78	2987.975	1031
12305	7.25	-7.22	20.32	-2004.26	-3089.19	2987.980	1031
12310	7.15	-7.96	20.57	-1998.44	-3083.02	2987.986	1031
12315	7.43	-7.69	20.67	-1998.05	-3082.60	2987.990	1031
12320	7.36	-7.72	20.71	-1997.74	-3082.49	2987.997	1031
12325	7.22	-8.21	20.57	-1997.98	-3082.70	2988.000	1031
12330	7.52	-8.15	20.56	-1997.83	-3083.73	2988.006	1031
12335	7.25	-7.95	20.64	-1997.71	-3083.05	2988.010	1031
12340	8.03	-9.16	20.82	-1988.94	-3075.26	2988.015	1031
[truncated: 91,275 more rows]
