# Supplementary material for: Structural characterization of the saxitoxin-targeting APTSTX1 aptamer using optical tweezers and molecular dynamics simulations
Source: PLoS One. 2019 Nov 7;14(11):e0222468. doi: 10.1371/journal.pone.0222468 (PMC6837747; doi:10.1371/journal.pone.0222468)
Supplement: S2 File — Data repository, aptamer under magnesium. (ZIP) [file pone.0222468.s006.zip › Mg/Mg/September/290915/2bnbCOM.txt]

Instrument name = Christians toy
*****Calibration values *****
TrapA Temperature Fudge	-0.400000
TrapB Temperature Fudge	-1.550000
TrapA Force Sensitivity	0.025700	0.026000	0.032000
TrapB Force Sensitivity	0.026200	0.027400	0.032000
TrapA Lever Sensitivity	15000.000000	14500.000000	0.000000
TrapB Lever Sensitivity	15200.000000	14500.000000	0.000000
Motor Threshold	20	20	20
*****Initial Preference Settings*****
ForceRateDiv	1
ForceGain	32
PosRateDivA	3
PosRateDivB	3
PositionGainA	32
PositionGainB	32
GotoSpeedX	9
GotoSpeedY	9
GotoSpeedZ	4
MaxDataFileSize	10000000
HopDistance	2
*CycleCount/n____	1
*A_PsdX__________	0
*A_PsdY__________	0
*A_PsdSum________	0
*A_Iris__________	0
*A_LeverX________	0
*A_LeverY________	0
*A_LeverSum______	0
*B_PsdX__________	0
*B_PsdY__________	0
*B_PsdSum________	0
*B_Iris__________	0
*B_LeverX________	0
*B_LeverY________	0
*B_LeverSum______	0
*A_Temperature___	0
*B_Temperature___	0
*X_force_________	1
*Y_force_________	1
*Z_force_________	1
*Tension_________	0
*A_dist-X________	0
*A_dist-Y________	1
*B_dist-X________	0
*B_dist-Y________	1
*Motor_X_________	0
*Motor_Y_________	0
*Motor_Z_________	0
*MotorVel_X______	0
*MotorVel_Y______	0
*MotorVel_Z______	0
*A_trapPIC_Err___	0
*B_trapPIC_Err___	0
*comPIC_Err______	0
*A_CycleCount____	0
*B_CycleCount____	0
*Motor_CycleCount	0
*time(sec)_______	1
*Status__________	1
*Null____________	0
samples/line_HI	400
samples/line_LO	20
goto0	8388608	8388608	8388608
goto1	8387389	8384692	8389074
goto2	8419563	8410568	8388131
goto3	8422830	8353240	8389507
goto4	8422772	8353948	8399333
goto5	8388608	8388608	8388608
goto6	8388608	8388608	8388608
goto7	8388608	8388608	8388608
goto8	8388608	8388608	8388608
goto9	8388608	8388608	8388608
yourXYZint	123	456	789
MaxForceP1	20.000000
MinForceP1	2.000000
PullRateP1	500.000000
refoldTime1	0.000000
unfoldTime1	0.000000
MaxForceP2	75.000000
MinForceP2	2.000000
PullRateP2	1000.000000
refoldTime2	0.000000
unfoldTime2	0.000000
MaxForceP3	10.000000
MinForceP3	-10.000000
PullRateP3	1.000000
refoldTime3	2.000000
unfoldTime3	2.000000
constForce1	46.000000
constForce2	28.000000
yourFloat	1.234000
yourXYZfloat	1.000000	2.000000	3.000000
*****End Initial Preference Settings*****

Zero-Force Offsets (pN)  11.093612	-11.127238	-29.863449
0	trapA_Empty_PSD_Sum = 0
        trapB_Empty_PSD_Sum = 0
        trapA_Empty_Iris = 0
        trapB_Empty_Iris = 0
        trapA_Full_PSD_Sum = 18208
        trapB_Full_PSD_Sum = 18368
        trapA_Full_Iris = 16345
        trapB_Full_Iris = 17313
2615	Start P1 pulling protocol 
3690	   maxForce-limit
4275	   minForce-limit
4820	   maxForce-limit
5335	   minForce-limit
5880	   maxForce-limit
6465	   minForce-limit
7025	   maxForce-limit
7300	tempA = 22.774	tempB = 23.105
7590	   minForce-limit
8150	   maxForce-limit
8705	   minForce-limit
9260	   maxForce-limit
9800	   minForce-limit
10375	   maxForce-limit
10965	   minForce-limit
11540	   maxForce-limit
12095	   minForce-limit
12660	   maxForce-limit
13205	   minForce-limit
13810	   maxForce-limit
14385	   minForce-limit
14960	   maxForce-limit
15490	   minForce-limit
16055	   maxForce-limit
16620	   minForce-limit
17340	tempA = 22.776	tempB = 23.117
18995	   maxForce-limit
21045	   minForce-limit
23120	   maxForce-limit
25230	   minForce-limit
27335	   maxForce-limit
27355	tempA = 22.771	tempB = 23.127
29360	   minForce-limit
31415	   maxForce-limit
33465	   minForce-limit
35530	   maxForce-limit
37400	tempA = 22.769	tempB = 23.121
37545	   minForce-limit
39615	   maxForce-limit
41645	   minForce-limit
43665	   maxForce-limit
45750	   minForce-limit
47430	tempA = 22.783	tempB = 23.130
47880	   maxForce-limit
49975	   minForce-limit
52060	   maxForce-limit
54210	   minForce-limit
56330	   maxForce-limit
57505	tempA = 22.785	tempB = 23.125
58415	   minForce-limit
60505	   maxForce-limit
62650	   minForce-limit
64855	   maxForce-limit
67035	   minForce-limit
67570	tempA = 22.788	tempB = 23.136
69185	   maxForce-limit
71330	   minForce-limit
73470	   maxForce-limit
75610	   minForce-limit
77585	tempA = 22.793	tempB = 23.151
77825	   maxForce-limit
79975	   minForce-limit
82150	   maxForce-limit
84360	   minForce-limit
86570	   maxForce-limit
87635	tempA = 22.796	tempB = 23.150
88815	   minForce-limit
91030	   maxForce-limit
93265	   minForce-limit
95515	   maxForce-limit
97680	tempA = 22.787	tempB = 23.148
97845	   minForce-limit
100115	   maxForce-limit
102315	   minForce-limit
104500	   maxForce-limit
106665	   minForce-limit
107690	tempA = 22.812	tempB = 23.147
108890	   maxForce-limit
111190	   minForce-limit
113525	   maxForce-limit
115845	   minForce-limit
117695	   maxForce-limit
117740	tempA = 22.815	tempB = 23.150
119505	   minForce-limit
121340	   maxForce-limit
123130	   minForce-limit
124935	   maxForce-limit
126810	   minForce-limit
127740	tempA = 22.816	tempB = 23.165
128645	   maxForce-limit
130475	   minForce-limit
132755	   maxForce-limit
135030	   minForce-limit
137280	   maxForce-limit
137805	tempA = 22.833	tempB = 23.177
139525	   minForce-limit
141720	   maxForce-limit
143880	   minForce-limit
146150	   maxForce-limit
147845	tempA = 22.835	tempB = 23.167
148325	   minForce-limit
150535	   maxForce-limit
152690	   minForce-limit
154825	   maxForce-limit
157045	   minForce-limit
157845	tempA = 22.841	tempB = 23.189
159360	   maxForce-limit
161345	   minForce-limit
163075	   maxForce-limit
164750	   minForce-limit
166390	   maxForce-limit
167905	tempA = 22.843	tempB = 23.171
167950	   minForce-limit
169520	   maxForce-limit
171060	   minForce-limit
172585	   maxForce-limit
174125	   minForce-limit
176175	   maxForce-limit
177925	tempA = 22.848	tempB = 23.191
178175	   minForce-limit
180250	   maxForce-limit
182200	   minForce-limit
184195	   maxForce-limit
186175	   minForce-limit
187970	tempA = 22.843	tempB = 23.188
188190	   maxForce-limit
190220	   minForce-limit
192310	   maxForce-limit
194375	   minForce-limit
196485	   maxForce-limit
198030	tempA = 22.853	tempB = 23.199
198450	   minForce-limit
200420	   maxForce-limit
202410	   minForce-limit
204445	   maxForce-limit
206460	   minForce-limit
208040	tempA = 22.854	tempB = 23.201
208480	   maxForce-limit
210460	   minForce-limit
212520	   maxForce-limit
214540	   minForce-limit
216640	   maxForce-limit
218085	tempA = 22.877	tempB = 23.197
218670	   minForce-limit
220685	   maxForce-limit
222685	   minForce-limit
224725	   maxForce-limit
226725	   minForce-limit
228135	tempA = 22.878	tempB = 23.207
228805	   maxForce-limit
230850	   minForce-limit
232860	   maxForce-limit
234865	   minForce-limit
236950	   maxForce-limit
238150	tempA = 22.880	tempB = 23.217
238955	   minForce-limit
240955	   maxForce-limit
242970	   minForce-limit
245055	   maxForce-limit
247110	   minForce-limit
248200	tempA = 22.887	tempB = 23.211
249090	   maxForce-limit
251060	   minForce-limit
253070	   maxForce-limit
255095	   minForce-limit
257080	   maxForce-limit
258205	tempA = 22.889	tempB = 23.221
259020	   minForce-limit
260985	   maxForce-limit
262925	   minForce-limit
264890	   maxForce-limit
266910	   minForce-limit
268260	tempA = 22.884	tempB = 23.226
268955	   maxForce-limit
270920	   minForce-limit
272885	   maxForce-limit
274895	   minForce-limit
276905	   maxForce-limit
278320	tempA = 22.905	tempB = 23.224
278910	   minForce-limit
280885	   maxForce-limit
282885	   minForce-limit
284845	   maxForce-limit
286855	   minForce-limit
288330	tempA = 22.905	tempB = 23.236
288885	   maxForce-limit
290850	   minForce-limit
292850	   maxForce-limit
294900	   minForce-limit
296930	   maxForce-limit
298385	tempA = 22.897	tempB = 23.252
298910	   minForce-limit
300930	   maxForce-limit
302915	   minForce-limit
304915	   maxForce-limit
306955	   minForce-limit
308390	tempA = 22.908	tempB = 23.242
309055	   maxForce-limit
311105	   minForce-limit
313155	   maxForce-limit
315140	   minForce-limit
317580	   maxForce-limit
318440	tempA = 22.918	tempB = 23.256
320005	   minForce-limit
322475	   maxForce-limit
324940	   minForce-limit
327440	   maxForce-limit
328485	tempA = 22.920	tempB = 23.254
329940	   minForce-limit
332435	   maxForce-limit
334900	   minForce-limit
337320	   maxForce-limit
338490	tempA = 22.928	tempB = 23.257
339740	   minForce-limit
342215	   maxForce-limit
344695	   minForce-limit
347165	   maxForce-limit
348560	tempA = 22.934	tempB = 23.276
349700	   minForce-limit
352235	   maxForce-limit
354700	   minForce-limit
357180	   maxForce-limit
358570	tempA = 22.930	tempB = 23.268
359650	   minForce-limit
362105	   maxForce-limit
364570	   minForce-limit
367045	   maxForce-limit
368615	tempA = 22.940	tempB = 23.273
369495	   minForce-limit
371920	   maxForce-limit
374325	   minForce-limit
376860	   maxForce-limit
378665	tempA = 22.935	tempB = 23.279
379290	   minForce-limit
381790	   maxForce-limit
384255	   minForce-limit
386690	   maxForce-limit
388680	tempA = 22.939	tempB = 23.273
389120	   minForce-limit
391535	   maxForce-limit
394040	   minForce-limit
396520	   maxForce-limit
398725	tempA = 22.947	tempB = 23.284
398995	   minForce-limit
401480	   maxForce-limit
403920	   minForce-limit
406395	   maxForce-limit
408775	tempA = 22.940	tempB = 23.285
408860	   minForce-limit
411340	   maxForce-limit
413810	   minForce-limit
416255	   maxForce-limit
418690	   minForce-limit
418795	tempA = 22.956	tempB = 23.296
421135	   maxForce-limit
423585	   minForce-limit
426075	   maxForce-limit
428495	   minForce-limit
428860	tempA = 22.942	tempB = 23.296
430920	   maxForce-limit
433370	   minForce-limit
435800	   maxForce-limit
438225	   minForce-limit
438860	tempA = 22.971	tempB = 23.294
440690	   maxForce-limit
443190	   minForce-limit
445665	   maxForce-limit
448190	   minForce-limit
448925	tempA = 22.967	tempB = 23.297
450680	   maxForce-limit
453120	   minForce-limit
455565	   maxForce-limit
458065	   minForce-limit
458975	tempA = 22.970	tempB = 23.306
460580	   maxForce-limit
463000	   minForce-limit
465480	   maxForce-limit
466310	   minForce-limit
468705	End Write
