# Supplementary material for: Structural characterization of the saxitoxin-targeting APTSTX1 aptamer using optical tweezers and molecular dynamics simulations
Source: PLoS One. 2019 Nov 7;14(11):e0222468. doi: 10.1371/journal.pone.0222468 (PMC6837747; doi:10.1371/journal.pone.0222468)
Supplement: S2 File — Data repository, aptamer under magnesium. (ZIP) [file pone.0222468.s006.zip › Mg/Mg/September/290915/2ccont5A.txt]

#Begin Write:
CycleCount/n	X_force	Y_force	Z_force	A_dist-Y	B_dist-Y	time(sec)	Status
0	2.85	-14.77	0.00	-2711.45	-4519.51	434.437	1
100	2.67	-14.73	0.00	-2711.44	-4519.20	434.530	1
200	2.61	-14.80	0.00	-2711.40	-4518.88	434.668	1
300	2.68	-14.72	0.00	-2711.37	-4521.11	434.776	1
400	2.56	-14.92	0.00	-2711.43	-4519.52	434.867	1
500	2.65	-14.82	0.00	-2711.62	-4519.74	434.970	1
600	2.55	-14.85	0.00	-2711.37	-4519.83	435.059	1
700	2.74	-14.82	0.00	-2711.61	-4518.89	435.168	1
800	2.44	-14.87	0.00	-2711.38	-4519.03	435.272	1
900	3.18	-14.59	0.00	-2711.60	-4518.36	435.370	1
1000	3.17	-14.29	0.00	-2711.63	-4519.93	435.472	1
1100	3.19	-14.55	0.00	-2711.32	-4513.51	435.558	1
1200	2.89	-14.60	0.00	-2711.47	-4519.33	435.670	1
1300	3.06	-14.51	0.00	-2711.43	-4519.73	435.765	1
1400	2.93	-14.41	0.00	-2711.50	-4512.91	435.868	1
1500	3.10	-14.55	0.00	-2711.70	-4513.67	435.970	1
1600	2.82	-14.63	0.00	-2711.40	-4520.13	436.067	1
1700	2.78	-14.52	0.00	-2711.63	-4519.80	436.168	1
1800	2.87	-14.58	0.00	-2711.44	-4513.93	436.270	1
1900	2.89	-14.54	0.00	-2711.46	-4519.41	436.364	1
2000	2.86	-14.61	0.00	-2711.57	-4519.47	436.471	1
2140	2.91	-14.69	0.00	-2711.28	-4519.00	436.536	1
2145	2.76	-14.69	0.00	-2711.42	-4518.28	436.542	1
2150	2.77	-14.76	0.00	-2711.39	-4519.50	436.546	1
2155	2.78	-14.70	0.00	-2711.24	-4519.42	436.552	1
2160	2.94	-14.63	0.00	-2711.59	-4519.45	436.556	1
2165	3.03	-14.55	0.00	-2711.60	-4519.63	436.562	1
2170	2.89	-14.68	0.00	-2711.46	-4519.10	436.566	1
2175	3.14	-14.73	0.00	-2711.46	-4519.00	436.571	1
2180	3.20	-14.72	0.00	-2711.48	-4519.13	436.576	1
2185	2.88	-14.63	0.00	-2711.54	-4519.38	436.581	1
2190	3.06	-14.74	0.00	-2711.53	-4519.20	436.586	1
2195	3.05	-14.64	0.00	-2711.47	-4519.44	436.591	1
2200	2.96	-14.62	0.00	-2711.40	-4519.28	436.596	1
2205	2.89	-14.56	0.00	-2711.37	-4518.58	436.601	1
2210	3.30	-14.41	0.00	-2711.57	-4518.49	436.606	1
2215	3.17	-14.51	0.00	-2711.39	-4519.07	436.611	1
2220	3.12	-14.58	0.00	-2711.52	-4519.01	436.616	1
2225	3.28	-14.64	0.00	-2711.56	-4519.49	436.621	1
2230	3.39	-14.45	0.00	-2711.74	-4519.11	436.626	1
2235	2.89	-14.48	0.00	-2711.73	-4518.94	436.631	1
2240	2.96	-14.55	0.00	-2711.54	-4518.67	436.636	1
2245	2.57	-14.60	0.00	-2711.60	-4519.34	436.641	1
2250	2.73	-14.83	0.00	-2711.49	-4519.54	436.646	1
2255	3.14	-14.57	0.00	-2711.61	-4519.64	436.651	1
2260	2.75	-14.46	0.00	-2711.66	-4518.95	436.657	1
2265	3.06	-14.55	0.00	-2711.63	-4519.49	436.661	1
2270	3.15	-14.59	0.00	-2711.47	-4519.08	436.667	1
2275	2.68	-14.81	0.00	-2711.49	-4519.07	436.671	1
2280	2.65	-14.51	0.00	-2711.65	-4519.44	436.678	1
2285	3.02	-14.52	0.00	-2711.55	-4518.95	436.681	177
2290	3.04	-14.71	0.00	-2711.56	-4519.00	436.687	1001
2295	3.24	-14.53	0.00	-2711.50	-4519.65	436.691	1001
2300	2.69	-14.74	0.00	-2711.56	-4519.32	436.697	1001
2305	2.74	-14.65	0.00	-2711.48	-4519.95	436.701	1001
2310	2.78	-14.63	0.00	-2711.68	-4519.53	436.707	1001
2315	3.07	-14.62	0.00	-2711.55	-4519.65	436.711	1001
2320	2.99	-14.65	0.00	-2711.58	-4519.37	436.716	1001
2325	3.09	-14.75	0.00	-2711.61	-4519.24	436.721	1001
2330	3.09	-14.73	0.00	-2711.57	-4518.71	436.727	1001
2335	2.81	-14.62	0.00	-2711.50	-4519.25	436.732	1001
2340	2.98	-14.62	0.00	-2711.38	-4519.66	436.736	1001
2345	2.92	-14.76	0.00	-2711.36	-4519.60	436.741	1001
2350	2.92	-14.69	0.00	-2711.42	-4519.91	436.746	1001
2355	3.11	-14.58	0.00	-2711.50	-4518.68	436.753	1001
2360	2.62	-14.65	0.00	-2711.47	-4518.52	436.756	1001
2365	3.08	-14.67	0.00	-2711.56	-4518.65	436.761	1010
2370	3.16	-14.63	0.00	-2711.50	-4519.09	436.766	1031
2375	3.34	-14.72	0.00	-2711.35	-4518.81	436.772	1031
2380	3.23	-14.65	0.00	-2711.72	-4518.18	436.776	1031
2385	3.21	-14.78	0.00	-2710.07	-4519.24	436.783	1031
2390	2.80	-14.86	0.00	-2710.04	-4517.61	436.786	1031
2395	2.88	-14.82	0.00	-2710.28	-4516.92	436.792	1031
2400	3.22	-14.71	0.00	-2710.14	-4517.00	436.796	1031
2405	2.46	-15.33	0.00	-2708.10	-4515.38	436.803	1031
2410	3.07	-15.26	0.00	-2708.46	-4515.22	436.806	1031
2415	2.79	-15.48	0.00	-2708.23	-4515.31	436.812	1031
2420	2.91	-15.58	0.00	-2707.96	-4514.99	436.816	1031
2425	3.03	-15.72	0.00	-2707.24	-4513.75	436.822	1031
2430	2.88	-15.86	0.00	-2706.78	-4512.45	436.826	1031
2435	3.04	-15.77	0.00	-2706.89	-4512.22	436.832	1031
2440	2.78	-15.79	0.00	-2706.84	-4511.67	436.837	1031
2445	2.77	-15.66	0.00	-2707.09	-4511.56	436.841	1031
2450	2.91	-15.83	0.00	-2706.91	-4511.51	436.846	1031
2455	2.62	-16.02	0.00	-2706.19	-4510.91	436.852	1031
2460	2.89	-16.24	0.00	-2704.85	-4510.15	436.856	1031
2465	2.92	-16.18	0.00	-2704.88	-4510.35	436.861	1031
2470	2.80	-16.03	0.00	-2704.83	-4510.84	436.867	1031
2475	2.99	-15.93	0.00	-2704.89	-4510.72	436.871	1031
2480	3.04	-16.03	0.00	-2704.80	-4510.13	436.876	1031
2485	2.87	-16.13	0.00	-2704.42	-4509.30	436.881	1031
2490	2.52	-16.49	0.00	-2703.00	-4508.69	436.886	1031
2495	2.64	-16.40	0.00	-2702.94	-4508.99	436.891	1031
2500	2.54	-16.74	0.00	-2702.57	-4510.50	436.898	1031
2505	2.71	-16.70	0.00	-2702.73	-4508.08	436.901	1031
2510	3.12	-16.52	0.00	-2702.71	-4508.36	436.907	1031
2515	2.94	-16.27	0.00	-2702.43	-4508.40	436.911	1031
2520	3.02	-16.74	0.00	-2700.69	-4507.77	436.916	1031
2525	3.00	-16.75	0.00	-2700.56	-4508.35	436.921	1031
2530	3.13	-16.61	0.00	-2700.90	-4506.16	436.927	1031
2535	3.32	-16.59	0.00	-2700.65	-4507.71	436.931	1031
2540	3.31	-16.52	0.00	-2700.43	-4507.27	436.939	1031
2545	3.34	-16.62	0.00	-2700.49	-4507.86	436.941	1031
2550	3.59	-16.47	0.00	-2700.77	-4507.40	436.947	1031
2555	3.42	-16.56	0.00	-2700.66	-4507.00	436.951	1031
2560	3.96	-16.71	0.00	-2698.94	-4506.78	436.957	1031
2565	3.22	-17.00	0.00	-2698.02	-4506.28	436.961	1031
2570	3.42	-16.64	0.00	-2697.91	-4506.97	436.969	1031
2575	3.67	-17.02	0.00	-2698.30	-4506.00	436.971	1031
2580	3.26	-16.99	0.00	-2698.23	-4505.91	436.977	1031
2585	3.20	-17.04	0.00	-2698.40	-4505.45	436.981	1031
2590	3.19	-16.94	0.00	-2697.63	-4505.36	436.986	1031
2595	3.39	-17.12	0.00	-2696.36	-4503.40	436.991	1031
2600	3.27	-17.35	0.00	-2696.24	-4503.21	436.996	1031
2605	3.43	-17.27	0.00	-2696.17	-4503.67	437.002	1031
2610	3.65	-17.27	0.00	-2696.23	-4504.19	437.007	1031
2615	3.52	-17.19	0.00	-2695.98	-4504.43	437.011	1031
2620	3.62	-17.17	0.00	-2696.09	-4504.36	437.016	1031
2625	3.91	-17.40	0.00	-2694.18	-4503.18	437.021	1031
2630	3.33	-17.62	0.00	-2694.10	-4502.63	437.026	1031
2635	3.19	-17.53	0.00	-2694.22	-4502.67	437.031	1031
2640	3.52	-17.72	0.00	-2694.14	-4501.91	437.036	1031
2645	3.60	-17.69	0.00	-2693.86	-4502.60	437.041	1031
2650	3.50	-17.71	0.00	-2693.84	-4502.65	437.046	1031
2655	3.62	-17.74	0.00	-2693.52	-4501.51	437.052	1031
2660	3.52	-17.59	0.00	-2693.36	-4501.91	437.056	1031
2665	3.46	-17.53	0.00	-2693.54	-4503.15	437.063	1031
2670	3.41	-17.43	0.00	-2693.33	-4502.75	437.066	1031
2675	3.37	-17.67	0.00	-2693.35	-4502.89	437.072	1031
2680	3.06	-17.62	0.00	-2693.12	-4503.21	437.076	1031
2685	3.45	-18.06	0.00	-2690.59	-4499.75	437.082	1031
2690	3.49	-18.19	0.00	-2689.63	-4498.34	437.086	1031
2695	3.26	-18.42	0.00	-2689.67	-4497.89	437.092	1031
2700	3.06	-18.32	0.00	-2689.81	-4497.61	437.096	1031
2705	3.27	-18.23	0.00	-2689.81	-4497.09	437.102	1031
2710	3.41	-18.29	0.00	-2689.53	-4498.24	437.106	1031
2715	3.23	-18.20	0.00	-2689.56	-4498.03	437.112	1031
2720	3.23	-18.33	0.00	-2689.61	-4498.30	437.116	1031
2725	3.28	-18.38	0.00	-2687.70	-4496.62	437.122	1031
2730	3.62	-18.74	0.00	-2687.04	-4495.65	437.126	1031
2735	4.10	-18.53	0.00	-2687.27	-4494.69	437.132	1031
2740	3.77	-18.73	0.00	-2687.14	-4495.43	437.137	1031
2745	3.62	-18.66	0.00	-2686.90	-4495.36	437.141	1031
2750	3.45	-18.87	0.00	-2687.12	-4495.68	437.146	1031
2755	3.60	-19.01	0.00	-2686.28	-4494.91	437.152	1031
2760	3.43	-19.15	0.00	-2685.00	-4493.74	437.156	1031
2765	3.49	-19.13	0.00	-2684.94	-4494.00	437.161	1031
2770	3.68	-18.96	0.00	-2684.93	-4493.85	437.168	1031
2775	3.48	-18.88	0.00	-2684.93	-4493.73	437.171	1031
2780	3.32	-19.13	0.00	-2685.05	-4494.11	437.176	1031
2785	3.52	-18.99	0.00	-2684.62	-4494.16	437.181	1031
2790	3.50	-19.33	0.00	-2682.97	-4493.95	437.186	1031
2795	3.52	-19.48	0.00	-2682.94	-4492.20	437.191	1031
2800	3.08	-19.54	0.00	-2682.67	-4493.26	437.198	1031
2805	3.27	-19.46	0.00	-2682.92	-4493.06	437.201	1031
2810	3.45	-19.57	0.00	-2682.86	-4493.38	437.206	1031
2815	3.16	-19.64	0.00	-2682.93	-4492.44	437.211	1031
2820	3.37	-20.04	0.00	-2681.17	-4490.79	437.217	1031
2825	3.28	-19.89	0.00	-2680.96	-4491.45	437.221	1031
2830	3.60	-19.59	0.00	-2680.38	-4491.46	437.229	1031
2835	3.38	-19.84	0.00	-2680.92	-4490.94	437.231	1031
2840	3.58	-19.72	0.00	-2680.76	-4490.91	437.237	1031
2845	3.45	-19.76	0.00	-2680.92	-4491.96	437.241	1031
2850	3.18	-20.09	0.00	-2679.08	-4491.01	437.247	1031
2855	3.37	-20.08	0.00	-2678.62	-4491.56	437.251	1031
2860	3.51	-19.89	0.00	-2678.54	-4490.72	437.257	1031
2865	3.16	-19.96	0.00	-2678.64	-4490.67	437.261	1031
2870	3.30	-19.88	0.00	-2678.72	-4491.58	437.267	1031
2875	3.12	-19.97	0.00	-2678.44	-4491.08	437.272	1031
2880	3.53	-19.97	0.00	-2678.70	-4490.48	437.277	1031
2885	3.51	-19.81	0.00	-2678.57	-4490.51	437.281	1031
2890	3.37	-19.96	0.00	-2677.43	-4489.41	437.287	1031
2895	3.23	-20.37	0.00	-2676.04	-4487.85	437.291	1031
2900	3.43	-20.38	0.00	-2675.91	-4487.97	437.296	1031
2905	3.23	-20.38	0.00	-2676.07	-4487.67	437.302	1031
2910	3.54	-20.22	0.00	-2675.76	-4488.13	437.306	1031
2915	3.45	-20.28	0.00	-2675.79	-4488.07	437.312	1031
2920	3.41	-20.46	0.00	-2675.55	-4487.62	437.316	1031
2925	3.86	-20.54	0.00	-2674.09	-4487.17	437.321	1031
2930	3.82	-20.62	0.00	-2673.87	-4486.57	437.326	1031
2935	3.58	-20.94	0.00	-2673.73	-4486.11	437.332	1031
2940	3.29	-20.84	0.00	-2673.54	-4486.85	437.336	1031
2945	3.53	-20.68	0.00	-2673.81	-4485.58	437.341	1031
2950	3.33	-20.65	0.00	-2673.96	-4486.64	437.346	1031
2955	3.39	-20.75	0.00	-2671.57	-4486.31	437.351	1031
2960	3.48	-20.91	0.00	-2671.34	-4486.32	437.356	1031
2965	3.26	-20.76	0.00	-2671.64	-4485.85	437.363	1031
2970	3.23	-20.85	0.00	-2671.58	-4486.77	437.366	1031
2975	3.54	-20.91	0.00	-2671.50	-4480.70	437.372	1031
2980	3.35	-20.85	0.00	-2671.49	-4480.24	437.376	1031
2985	3.90	-21.07	0.00	-2669.76	-4478.76	437.382	1031
2990	3.62	-21.20	0.00	-2669.55	-4478.38	437.386	1031
2995	3.47	-21.22	0.00	-2669.73	-4478.48	437.392	1031
3000	3.56	-21.13	0.00	-2669.79	-4478.04	437.396	1031
3005	3.64	-21.06	0.00	-2669.19	-4477.61	437.403	1031
3010	3.47	-21.12	0.00	-2669.40	-4478.62	437.406	1031
3015	3.55	-21.02	0.00	-2669.35	-4484.50	437.412	1031
3020	3.47	-21.23	0.00	-2669.18	-4485.34	437.416	1031
3025	3.62	-21.63	0.00	-2667.78	-4483.61	437.422	1031
3030	3.48	-21.61	0.00	-2666.59	-4483.17	437.426	1031
3035	3.79	-21.66	0.00	-2666.45	-4482.95	437.432	1031
3040	3.62	-21.65	0.00	-2666.60	-4482.07	437.437	1031
3045	4.13	-21.59	0.00	-2666.44	-4481.79	437.441	1030
3050	4.22	-21.53	0.00	-2666.41	-4482.14	437.446	1030
3055	3.54	-21.55	0.00	-2667.11	-4481.87	437.452	1030
3060	3.47	-21.44	0.00	-2668.44	-4483.90	437.456	1030
3065	3.74	-21.36	0.00	-2668.53	-4484.33	437.461	1030
3070	3.73	-21.37	0.00	-2668.48	-4484.31	437.467	1030
3075	3.67	-21.27	0.00	-2668.55	-4483.97	437.471	1030
3080	3.69	-21.32	0.00	-2668.41	-4484.46	437.476	1030
3085	3.54	-21.25	0.00	-2668.49	-4484.72	437.481	1030
3090	3.98	-21.02	0.00	-2670.24	-4485.94	437.486	1030
3095	3.99	-21.00	0.00	-2670.77	-4486.07	437.491	1030
3100	3.71	-21.06	0.00	-2670.26	-4486.15	437.498	1030
3105	3.45	-20.95	0.00	-2670.59	-4485.81	437.501	1030
3110	3.58	-20.93	0.00	-2670.50	-4486.52	437.506	1030
3115	3.49	-21.11	0.00	-2670.54	-4486.21	437.511	1030
3120	3.66	-20.85	0.00	-2672.47	-4486.12	437.516	1030
3125	3.66	-20.65	0.00	-2672.76	-4486.14	437.521	1030
3130	3.55	-20.78	0.00	-2672.62	-4479.00	437.528	1030
3135	3.70	-20.65	0.00	-2672.72	-4479.84	437.531	1030
3140	3.47	-20.83	0.00	-2672.55	-4486.50	437.537	1030
3145	3.55	-21.05	0.00	-2672.67	-4486.51	437.541	1030
3150	3.30	-20.58	0.00	-2674.16	-4487.58	437.547	1030
3155	3.75	-20.47	0.00	-2674.42	-4487.58	437.551	1030
3160	3.88	-20.43	0.00	-2674.44	-4487.42	437.557	1030
3165	3.64	-20.59	0.00	-2674.43	-4486.04	437.561	1030
3170	3.46	-20.08	0.00	-2674.60	-4481.32	437.569	1030
3175	3.70	-20.39	0.00	-2674.71	-4480.36	437.571	1030
3180	3.48	-20.58	0.00	-2674.45	-4481.04	437.577	1030
3185	3.51	-20.48	0.00	-2674.44	-4480.67	437.581	1030
3190	3.73	-20.38	0.00	-2675.34	-4481.12	437.586	1030
3195	3.57	-20.07	0.00	-2676.84	-4484.84	437.591	1030
3200	3.53	-20.33	0.00	-2677.17	-4488.76	437.596	1030
3205	3.21	-20.30	0.00	-2677.18	-4489.72	437.602	1030
3210	3.53	-20.04	0.00	-2677.16	-4490.31	437.606	1030
3215	3.59	-20.09	0.00	-2676.96	-4488.94	437.611	1030
3220	3.21	-19.99	0.00	-2677.16	-4489.94	437.616	1030
3225	3.50	-19.90	0.00	-2679.30	-4491.60	437.621	1030
3230	3.41	-19.77	0.00	-2679.49	-4492.13	437.626	1030
3235	3.53	-20.01	0.00	-2679.71	-4493.01	437.633	1030
3240	3.76	-19.94	0.00	-2679.55	-4491.96	437.636	1030
3245	3.54	-19.85	0.00	-2679.14	-4492.91	437.641	1030
3250	3.49	-19.71	0.00	-2679.38	-4492.02	437.646	1030
3255	3.29	-19.65	0.00	-2681.11	-4491.76	437.651	1030
3260	3.44	-19.65	0.00	-2681.62	-4491.49	437.656	1030
3265	3.88	-19.33	0.00	-2681.60	-4491.78	437.663	1030
3270	3.09	-19.69	0.00	-2681.44	-4492.33	437.666	1030
3275	2.95	-19.71	0.00	-2681.78	-4493.36	437.672	1030
3280	3.27	-19.74	0.00	-2681.57	-4493.09	437.676	1030
3285	3.74	-19.40	0.00	-2683.59	-4493.12	437.683	1030
3290	3.31	-19.21	0.00	-2683.50	-4493.76	437.686	1030
3295	3.55	-19.22	0.00	-2683.44	-4494.05	437.692	1030
3300	3.53	-19.37	0.00	-2683.73	-4494.27	437.696	1030
3305	3.11	-19.25	0.00	-2683.65	-4494.05	437.702	1030
3310	3.18	-19.33	0.00	-2683.52	-4494.26	437.706	1030
3315	3.43	-19.40	0.00	-2684.14	-4494.31	437.712	1030
3320	3.40	-19.14	0.00	-2684.94	-4495.18	437.716	1030
3325	3.57	-19.14	0.00	-2684.92	-4495.53	437.721	1030
3330	3.59	-18.94	0.00	-2684.65	-4495.62	437.726	1030
3335	3.15	-19.06	0.00	-2684.98	-4495.05	437.732	1030
3340	3.19	-19.05	0.00	-2684.78	-4494.89	437.737	1030
3345	3.38	-19.01	0.00	-2684.97	-4495.14	437.741	1030
3350	3.54	-19.14	0.00	-2684.56	-4494.75	437.746	1030
3355	3.26	-19.07	0.00	-2685.10	-4495.43	437.751	1030
3360	3.03	-18.57	0.00	-2687.90	-4497.20	437.756	1030
3365	3.39	-18.58	0.00	-2688.25	-4498.09	437.761	1030
3370	3.21	-18.44	0.00	-2688.02	-4498.71	437.767	1030
3375	3.23	-18.37	0.00	-2688.33	-4499.10	437.771	1030
3380	3.24	-18.56	0.00	-2688.53	-4497.98	437.776	1030
3385	3.26	-18.49	0.00	-2688.31	-4498.28	437.781	1030
3390	3.17	-18.11	0.00	-2690.19	-4499.67	437.786	1030
3395	3.24	-18.21	0.00	-2690.12	-4500.07	437.791	1030
3400	3.28	-18.38	0.00	-2690.44	-4499.23	437.798	1030
3405	3.27	-18.10	0.00	-2690.36	-4499.66	437.801	1030
3410	3.35	-18.17	0.00	-2690.41	-4500.10	437.807	1030
3415	3.27	-18.20	0.00	-2690.32	-4500.21	437.811	1030
3420	3.58	-17.90	0.00	-2691.99	-4502.28	437.817	1030
3425	3.63	-17.68	0.00	-2692.49	-4501.65	437.821	1030
3430	3.30	-17.65	0.00	-2692.63	-4502.79	437.827	1030
3435	3.36	-17.79	0.00	-2692.64	-4502.17	437.831	1030
3440	3.31	-17.74	0.00	-2692.54	-4501.75	437.837	1030
3445	3.36	-17.59	0.00	-2692.45	-4502.44	437.841	1030
3450	3.12	-17.44	0.00	-2693.70	-4503.64	437.847	1030
3455	3.07	-17.31	0.00	-2694.67	-4504.82	437.851	1030
3460	3.18	-17.35	0.00	-2694.66	-4504.28	437.856	1030
3465	3.02	-17.51	0.00	-2694.90	-4498.62	437.862	1030
3470	3.07	-17.33	0.00	-2694.57	-4498.79	437.866	1030
3475	3.47	-17.32	0.00	-2694.59	-4498.65	437.871	1030
3480	3.29	-17.16	0.00	-2695.37	-4498.53	437.876	1030
3485	3.44	-17.00	0.00	-2696.62	-4499.79	437.881	1030
3490	3.32	-17.08	0.00	-2696.82	-4499.83	437.886	1030
3495	3.04	-17.02	0.00	-2696.85	-4502.83	437.891	1030
3500	3.24	-17.17	0.00	-2696.65	-4503.69	437.896	1030
3505	3.21	-17.30	0.00	-2696.42	-4504.26	437.903	1030
3510	2.90	-17.33	0.00	-2696.72	-4503.04	437.906	1030
3515	3.10	-17.20	0.00	-2696.70	-4503.08	437.911	1030
3520	3.00	-17.10	0.00	-2696.82	-4505.84	437.916	1030
3525	2.78	-16.88	0.00	-2699.02	-4507.39	437.921	1030
3530	2.94	-17.13	0.00	-2699.24	-4505.94	437.926	1030
3535	3.33	-17.36	0.00	-2699.40	-4505.98	437.934	1030
3540	2.48	-17.25	0.00	-2699.09	-4506.22	437.936	1030
3545	3.03	-17.01	0.00	-2699.16	-4505.56	437.942	1030
3550	3.28	-17.00	0.00	-2699.27	-4506.62	437.946	1030
3555	3.22	-16.83	0.00	-2700.57	-4508.23	437.952	1030
3560	3.48	-16.61	0.00	-2701.33	-4507.11	437.956	1030
3565	3.28	-16.57	0.00	-2701.33	-4506.78	437.962	1030
3570	3.17	-16.56	0.00	-2701.26	-4506.28	437.967	1030
3575	3.59	-16.65	0.00	-2701.10	-4507.24	437.972	1030
3580	3.54	-16.63	0.00	-2701.23	-4508.21	437.977	1030
3585	3.09	-16.68	0.00	-2702.05	-4508.72	437.981	1030
3590	3.09	-16.38	0.00	-2703.41	-4509.34	437.986	1030
3595	3.07	-16.35	0.00	-2703.39	-4509.49	437.991	1030
3600	3.10	-16.49	0.00	-2703.42	-4509.43	437.996	1030
3605	2.80	-16.55	0.00	-2703.17	-4509.33	438.001	1030
3610	2.80	-16.41	0.00	-2703.34	-4509.10	438.006	1030
3615	2.89	-16.38	0.00	-2703.67	-4507.53	438.011	1030
3620	2.62	-16.16	0.00	-2705.39	-4504.55	438.016	1030
3625	2.67	-15.93	0.00	-2705.49	-4505.31	438.021	1030
3630	2.61	-16.00	0.00	-2705.65	-4505.24	438.028	1030
3635	2.59	-15.90	0.00	-2705.33	-4505.51	438.031	1030
3640	2.42	-15.99	0.00	-2705.58	-4505.19	438.036	1030
3645	2.58	-16.11	0.00	-2705.69	-4504.77	438.041	1030
3650	2.65	-15.73	0.00	-2707.23	-4506.88	438.047	1030
3655	2.58	-15.88	0.00	-2707.75	-4507.50	438.051	1030
3660	2.78	-15.74	0.00	-2707.65	-4508.45	438.057	1030
3665	3.17	-15.56	0.00	-2707.77	-4512.91	438.061	1030
3670	2.93	-15.63	0.00	-2707.66	-4513.29	438.067	1030
3675	2.83	-15.56	0.00	-2707.67	-4513.35	438.071	1030
3680	2.80	-15.46	0.00	-2707.85	-4514.37	438.077	1030
3685	2.98	-15.43	0.00	-2707.82	-4514.16	438.081	1030
3690	2.90	-15.28	0.00	-2709.40	-4512.72	438.087	1030
3695	2.75	-15.48	0.00	-2710.23	-4513.39	438.091	1030
3700	2.90	-15.39	0.00	-2710.41	-4512.82	438.097	1030
3705	2.99	-15.50	0.00	-2710.36	-4512.15	438.102	1030
3710	3.04	-15.32	0.00	-2710.68	-4508.69	438.106	1030
3715	3.37	-15.27	0.00	-2710.23	-4506.99	438.111	1030
3720	3.32	-15.12	0.00	-2711.24	-4505.81	438.117	1030
3725	2.95	-14.95	0.00	-2712.59	-4513.26	438.121	1030
3730	2.92	-15.04	0.00	-2712.57	-4513.72	438.126	1030
3735	3.34	-15.02	0.00	-2712.33	-4514.49	438.133	1030
3740	3.15	-15.10	0.00	-2712.45	-4514.66	438.136	1030
3745	3.07	-15.19	0.00	-2712.39	-4513.94	438.141	1030
3750	3.01	-15.21	0.00	-2712.17	-4514.82	438.146	1030
3755	3.08	-15.02	0.00	-2714.37	-4515.30	438.151	1030
3760	2.86	-14.86	0.00	-2714.47	-4514.74	438.156	1030
3765	3.08	-14.74	0.00	-2714.24	-4514.95	438.163	1030
3770	2.30	-14.89	0.00	-2714.41	-4514.71	438.166	1030
3775	2.96	-14.74	0.00	-2714.54	-4514.69	438.172	1030
3780	3.20	-14.63	0.00	-2714.68	-4514.28	438.176	1030
3785	3.24	-14.65	0.00	-2715.98	-4514.27	438.182	1030
3790	3.62	-14.45	0.00	-2716.39	-4513.85	438.186	1030
3795	3.07	-14.59	0.00	-2716.19	-4514.67	438.192	1030
3800	2.85	-14.61	0.00	-2716.42	-4514.92	438.196	1030
3805	2.85	-14.61	0.00	-2716.38	-4514.45	438.202	1030
3810	2.89	-14.62	0.00	-2716.47	-4515.24	438.206	1030
3815	3.00	-14.42	0.00	-2717.43	-4516.07	438.212	1030
3820	3.12	-14.23	0.00	-2718.67	-4517.17	438.216	1030
3825	2.96	-14.17	0.00	-2718.70	-4517.13	438.221	1030
3830	2.81	-14.09	0.00	-2718.66	-4516.80	438.226	1030
3835	3.00	-14.11	0.00	-2718.55	-4516.99	438.231	1030
3840	3.06	-14.08	0.00	-2718.59	-4517.69	438.238	1030
3845	2.92	-14.01	0.00	-2718.49	-4517.21	438.241	1030
3850	2.96	-14.20	0.00	-2718.60	-4517.49	438.246	1030
3855	2.83	-14.46	0.00	-2718.62	-4517.42	438.251	1030
3860	2.72	-14.02	0.00	-2720.96	-4516.50	438.256	1030
3865	2.92	-14.06	0.00	-2721.40	-4516.91	438.261	1030
3870	3.02	-14.13	0.00	-2721.54	-4516.55	438.267	1030
3875	3.00	-14.05	0.00	-2721.28	-4517.21	438.271	1030
3880	2.99	-14.15	0.00	-2721.26	-4516.97	438.277	1030
3885	2.86	-13.89	0.00	-2721.51	-4517.33	438.281	1030
3890	2.96	-13.87	0.00	-2723.03	-4518.30	438.286	1030
3895	2.99	-13.64	0.00	-2723.54	-4519.28	438.291	1030
3900	2.34	-13.52	0.00	-2723.63	-4519.67	438.299	1030
3905	2.83	-13.62	0.00	-2723.87	-4519.61	438.301	1030
3910	3.13	-13.52	0.00	-2723.89	-4518.84	438.307	1030
3915	2.73	-13.56	0.00	-2723.78	-4519.27	438.311	1030
3920	2.18	-13.27	0.00	-2724.65	-4518.99	438.317	1030
3925	2.85	-13.22	0.00	-2725.41	-4520.82	438.321	1030
3930	2.97	-13.18	0.00	-2725.61	-4520.67	438.327	1030
3935	2.89	-13.26	0.00	-2725.32	-4520.53	438.332	1030
3940	2.66	-13.26	0.00	-2725.39	-4519.89	438.336	1030
3945	2.75	-13.08	0.00	-2725.57	-4521.24	438.341	1030
3950	2.49	-12.96	0.00	-2726.16	-4521.87	438.346	1030
3955	2.28	-12.99	0.00	-2727.56	-4519.42	438.351	1030
3960	2.63	-12.75	0.00	-2727.56	-4515.82	438.356	1030
3965	2.57	-12.88	0.00	-2727.53	-4515.37	438.363	1030
3970	2.03	-13.00	0.00	-2727.28	-4516.64	438.367	1030
3975	2.66	-13.01	0.00	-2727.62	-4516.12	438.371	1030
3980	2.50	-13.04	0.00	-2727.41	-4516.33	438.376	1030
3985	2.80	-12.80	0.00	-2729.52	-4518.54	438.381	1030
3990	2.69	-12.71	0.00	-2729.65	-4523.49	438.386	1030
3995	2.97	-12.81	0.00	-2729.73	-4523.23	438.392	1030
4000	2.80	-12.74	0.00	-2729.69	-4517.77	438.396	1030
4005	2.66	-12.90	0.00	-2729.69	-4515.90	438.402	1030
4010	2.83	-12.83	0.00	-2729.64	-4516.99	438.406	1030
4015	2.78	-12.71	0.00	-2729.67	-4516.66	438.412	1030
4020	2.97	-12.66	0.00	-2729.80	-4516.56	438.416	1030
4025	2.58	-12.73	0.00	-2730.23	-4522.02	438.422	1030
4030	2.61	-12.66	0.00	-2730.34	-4523.24	438.426	1030
4035	2.33	-12.84	0.00	-2730.58	-4523.77	438.432	1030
4040	2.56	-12.67	0.00	-2730.35	-4523.89	438.437	1030
4045	2.64	-12.77	0.00	-2730.32	-4522.88	438.442	1030
4050	2.41	-12.85	0.00	-2730.20	-4523.63	438.446	1030
4055	2.12	-12.24	0.00	-2732.94	-4526.40	438.452	1030
4060	2.54	-12.00	0.00	-2734.53	-4528.31	438.456	1030
4065	2.55	-11.96	0.00	-2734.62	-4527.87	438.462	1030
4070	2.67	-12.06	0.00	-2734.54	-4528.21	438.467	1030
4075	2.67	-11.99	0.00	-2734.69	-4528.19	438.471	1030
4080	2.58	-11.87	0.00	-2734.91	-4528.41	438.476	1030
4085	2.27	-11.78	0.00	-2735.78	-4529.23	438.482	1030
4090	2.35	-11.60	0.00	-2736.58	-4530.26	438.486	1030
4095	1.94	-11.69	0.00	-2736.64	-4529.87	438.491	1030
4100	2.08	-11.46	0.00	-2736.71	-4530.06	438.498	1030
4105	2.18	-11.53	0.00	-2736.87	-4530.72	438.501	1030
4110	2.37	-11.60	0.00	-2736.59	-4530.69	438.507	1030
4115	2.50	-11.57	0.00	-2736.88	-4530.17	438.511	1030
4120	2.57	-11.23	0.00	-2738.47	-4531.76	438.516	1030
4125	2.56	-11.20	0.00	-2739.04	-4532.67	438.521	1030
4130	2.29	-11.25	0.00	-2739.57	-4531.58	438.528	1030
4135	2.39	-11.16	0.00	-2739.68	-4530.93	438.531	1030
4140	3.04	-10.84	0.00	-2739.74	-4531.55	438.538	1030
4145	2.99	-10.90	0.00	-2739.68	-4531.31	438.541	1030
4150	2.99	-10.74	0.00	-2740.67	-4533.37	438.547	1030
4155	3.17	-10.72	0.00	-2740.91	-4533.82	438.551	1030
4160	3.05	-10.53	0.00	-2741.46	-4533.83	438.557	1030
4165	3.16	-10.63	0.00	-2741.72	-4533.58	438.562	1030
4170	2.88	-10.55	0.00	-2741.58	-4532.39	438.567	1030
4175	2.59	-10.54	0.00	-2741.85	-4534.07	438.571	1030
4180	2.85	-10.48	0.00	-2742.42	-4534.95	438.577	1030
4185	2.58	-10.41	0.00	-2743.13	-4535.60	438.581	1030
4190	2.65	-10.36	0.00	-2743.48	-4535.76	438.586	1030
4195	2.80	-10.24	0.00	-2743.76	-4535.83	438.591	1030
4200	2.64	-10.35	0.00	-2743.82	-4535.73	438.596	1030
4205	2.45	-10.25	0.00	-2743.75	-4535.60	438.602	1030
4210	2.57	-10.16	0.00	-2743.84	-4536.36	438.606	1030
4215	2.55	-10.31	0.00	-2744.01	-4536.64	438.611	1030
4220	2.72	-10.31	0.00	-2744.34	-4536.30	438.616	1030
4225	2.89	-9.87	0.00	-2745.79	-4537.98	438.621	1030
4230	2.77	-9.96	0.00	-2745.94	-4537.67	438.626	1030
4235	2.84	-10.02	0.00	-2745.74	-4537.88	438.633	1030
4240	2.78	-10.07	0.00	-2746.00	-4537.91	438.636	1030
4245	3.05	-10.14	0.00	-2745.91	-4538.24	438.642	1030
4250	2.66	-10.13	0.00	-2746.12	-4538.07	438.646	1030
4255	2.29	-9.71	0.00	-2747.62	-4539.23	438.651	1030
4260	2.43	-9.76	0.00	-2747.77	-4540.43	438.656	1030
4265	2.35	-9.52	0.00	-2748.11	-4540.04	438.663	1030
4270	2.72	-9.66	0.00	-2748.01	-4540.23	438.666	1030
4275	2.66	-9.79	0.00	-2747.98	-4539.91	438.672	1030
4280	3.13	-9.65	0.00	-2747.91	-4539.54	438.676	1030
4285	2.50	-9.35	0.00	-2749.39	-4534.12	438.682	1030
4290	2.63	-9.28	0.00	-2749.92	-4534.83	438.686	1030
4295	2.57	-9.44	0.00	-2750.00	-4534.61	438.692	1030
4300	2.59	-9.29	0.00	-2750.05	-4538.98	438.697	1030
4305	2.55	-9.28	0.00	-2749.87	-4541.39	438.701	1030
4310	2.84	-9.32	0.00	-2750.00	-4541.11	438.707	1030
4315	2.70	-9.25	0.00	-2751.12	-4542.58	438.711	1030
4320	2.75	-9.07	0.00	-2752.07	-4542.86	438.716	1030
4325	2.58	-9.02	0.00	-2752.12	-4543.54	438.721	1030
4330	2.31	-9.04	0.00	-2752.81	-4543.80	438.728	1030
4335	2.57	-8.97	0.00	-2752.75	-4544.15	438.731	1030
4340	2.34	-9.13	0.00	-2752.91	-4543.64	438.737	1030
4345	2.98	-8.87	0.00	-2753.00	-4543.41	438.741	1030
4350	2.41	-8.82	0.00	-2754.30	-4542.67	438.746	1030
4355	2.15	-8.84	0.00	-2754.49	-4543.56	438.751	1030
4360	2.59	-8.83	0.00	-2754.95	-4544.66	438.756	1030
4365	2.41	-8.77	0.00	-2755.02	-4544.50	438.761	1030
4370	2.44	-8.71	0.00	-2754.78	-4544.92	438.768	1030
4375	2.44	-8.82	0.00	-2755.10	-4545.19	438.771	1030
4380	2.78	-8.76	0.00	-2754.98	-4544.69	438.777	1030
4385	2.52	-8.87	0.00	-2755.10	-4545.73	438.781	1030
4390	1.84	-8.66	0.00	-2756.55	-4546.28	438.787	1030
4395	1.85	-8.47	0.00	-2757.35	-4548.09	438.791	1030
4400	1.91	-8.37	0.00	-2757.38	-4547.01	438.797	1030
4405	2.23	-8.45	0.00	-2757.39	-4547.93	438.802	1030
4410	2.56	-8.30	0.00	-2757.43	-4546.87	438.807	1030
4415	2.23	-8.47	0.00	-2757.42	-4546.16	438.811	1030
4420	2.52	-8.34	0.00	-2757.90	-4546.68	438.816	1030
4425	2.44	-7.88	0.00	-2759.13	-4548.24	438.821	1030
4430	2.31	-7.85	0.00	-2759.16	-4546.88	438.826	1030
4435	2.17	-8.13	0.00	-2759.49	-4541.63	438.832	1030
4440	2.39	-8.03	0.00	-2759.19	-4541.71	438.836	1030
4445	2.49	-8.00	0.00	-2759.26	-4541.22	438.841	1030
4450	2.59	-8.15	0.00	-2759.29	-4540.98	438.846	1030
4455	2.08	-7.96	0.00	-2761.21	-4541.28	438.851	1030
4460	2.43	-7.86	0.00	-2761.17	-4542.98	438.856	1030
4465	2.08	-7.75	0.00	-2761.52	-4547.80	438.863	1030
4470	2.12	-8.04	0.00	-2761.29	-4547.90	438.866	1030
4475	2.51	-7.89	0.00	-2761.57	-4547.40	438.872	1030
4480	2.24	-7.87	0.00	-2761.64	-4547.34	438.876	1030
4485	2.23	-7.62	0.00	-2763.27	-4548.64	438.882	1030
4490	1.93	-7.60	0.00	-2763.54	-4549.84	438.886	1030
4495	2.01	-7.69	0.00	-2763.74	-4550.58	438.892	1030
4500	2.05	-7.66	0.00	-2763.60	-4550.82	438.897	1030
4505	2.16	-7.60	0.00	-2763.59	-4550.53	438.902	1030
4510	2.24	-7.63	0.00	-2763.63	-4551.03	438.907	1030
4515	2.20	-7.33	0.00	-2764.45	-4552.18	438.912	1030
4520	2.13	-7.21	0.00	-2765.66	-4552.97	438.916	1030
4525	1.67	-7.31	0.00	-2765.90	-4553.28	438.921	1030
4530	1.99	-7.17	0.00	-2766.22	-4553.49	438.927	1030
4535	2.38	-6.87	0.00	-2766.19	-4552.02	438.931	1030
4540	2.40	-6.88	0.00	-2766.09	-4550.81	438.937	1030
4545	2.24	-7.06	0.00	-2766.27	-4545.71	438.941	1030
4550	2.14	-7.14	0.00	-2766.30	-4546.23	438.947	1030
4555	2.09	-7.10	0.00	-2766.29	-4545.39	438.951	1030
4560	2.21	-6.91	0.00	-2767.74	-4545.95	438.956	1030
4565	2.11	-7.00	0.00	-2767.91	-4546.40	438.961	1030
4570	2.34	-7.08	0.00	-2768.53	-4546.81	438.968	1030
4575	2.13	-6.94	0.00	-2768.53	-4546.47	438.971	1030
4580	2.24	-6.83	0.00	-2768.50	-4546.23	438.977	1030
4585	2.13	-7.01	0.00	-2768.36	-4550.43	438.981	1030
4590	2.09	-6.68	0.00	-2769.87	-4547.98	438.987	1030
4595	2.02	-6.65	0.00	-2770.38	-4548.55	438.991	1030
4600	2.19	-6.44	0.00	-2770.47	-4548.42	438.998	1030
4605	1.96	-6.51	0.00	-2770.50	-4548.60	439.001	1030
4610	2.16	-6.49	0.00	-2770.63	-4548.39	439.007	1030
4615	2.03	-6.57	0.00	-2770.54	-4549.07	439.011	1030
4620	2.06	-6.47	0.00	-2771.71	-4547.91	439.017	1030
4625	1.78	-6.52	0.00	-2772.72	-4547.93	439.021	1030
4630	1.89	-6.47	0.00	-2772.71	-4548.62	439.027	1030
4635	2.45	-6.46	0.00	-2772.55	-4549.17	439.032	1030
4640	1.69	-6.58	0.00	-2772.89	-4548.71	439.036	1030
4645	1.92	-6.53	0.00	-2772.54	-4548.93	439.041	1030
4650	1.73	-6.46	0.00	-2773.13	-4549.96	439.046	1030
4655	1.75	-6.28	0.00	-2774.58	-4549.55	439.052	1030
4660	1.80	-6.19	0.00	-2774.59	-4549.85	439.056	1030
4665	1.58	-6.18	0.00	-2774.62	-4550.13	439.061	1030
4670	1.64	-6.15	0.00	-2774.81	-4550.35	439.066	1030
4675	2.11	-6.16	0.00	-2774.63	-4550.26	439.071	1030
4680	1.80	-6.15	0.00	-2774.39	-4550.44	439.076	1030
4685	1.56	-6.13	0.00	-2775.75	-4549.74	439.081	1030
4690	1.74	-6.04	0.00	-2776.00	-4550.87	439.086	1030
4695	1.78	-6.11	0.00	-2775.94	-4550.77	439.091	1030
4700	1.71	-6.10	0.00	-2776.04	-4550.54	439.096	1030
4705	1.65	-5.95	0.00	-2776.17	-4550.52	439.103	1030
4710	1.69	-6.12	0.00	-2776.07	-4550.43	439.106	1030
4715	2.25	-5.94	0.00	-2776.29	-4550.63	439.112	1030
4720	1.91	-5.91	0.00	-2776.11	-4550.25	439.116	1030
4725	1.85	-5.42	0.00	-2779.61	-4552.60	439.123	1030
4730	2.01	-5.40	0.00	-2779.77	-4554.16	439.126	1030
4735	2.03	-5.36	0.00	-2779.71	-4554.45	439.132	1030
4740	2.18	-5.29	0.00	-2779.71	-4554.05	439.136	1030
4745	1.35	-5.24	0.00	-2780.99	-4555.41	439.143	1030
4750	1.97	-5.01	0.00	-2781.58	-4555.38	439.146	1030
4755	1.95	-4.89	0.00	-2781.25	-4555.94	439.152	1030
4760	1.62	-5.04	0.00	-2781.33	-4555.07	439.156	1030
4765	1.42	-5.05	0.00	-2781.60	-4555.70	439.161	1030
4770	1.82	-4.79	0.00	-2782.46	-4556.81	439.166	1030
4775	1.77	-4.72	0.00	-2782.61	-4557.15	439.171	1030
4780	2.13	-4.73	0.00	-2782.82	-4557.35	439.177	1030
4785	1.71	-4.59	0.00	-2783.05	-4556.36	439.181	1030
4790	1.79	-4.68	0.00	-2782.85	-4556.57	439.186	1030
4795	1.53	-4.78	0.00	-2783.05	-4556.91	439.191	1030
4800	1.65	-4.44	0.00	-2784.41	-4558.37	439.197	1030
4805	1.86	-4.42	0.00	-2784.57	-4558.95	439.201	1030
4810	1.75	-4.53	0.00	-2784.58	-4558.91	439.206	1030
4815	1.79	-4.55	0.00	-2784.72	-4559.48	439.211	1030
4820	1.87	-4.14	0.00	-2785.84	-4559.92	439.216	1030
4825	1.52	-4.18	0.00	-2786.09	-4560.07	439.221	1030
4830	1.75	-4.24	0.00	-2785.75	-4559.82	439.228	1030
4835	1.59	-4.09	0.00	-2785.93	-4559.47	439.231	1030
4840	1.80	-4.35	0.00	-2786.10	-4559.99	439.238	1030
4845	1.76	-4.21	0.00	-2786.12	-4560.23	439.241	1030
4850	1.70	-3.95	0.00	-2787.68	-4561.23	439.247	1030
4855	1.29	-3.94	0.00	-2788.13	-4561.14	439.251	1030
4860	1.27	-3.90	0.00	-2788.29	-4561.68	439.257	1030
4865	1.02	-3.84	0.00	-2788.44	-4562.11	439.261	1030
4870	1.53	-3.92	0.00	-2789.39	-4562.24	439.269	1030
4875	1.50	-3.77	0.00	-2788.83	-4562.15	439.271	1030
4880	1.52	-3.70	0.00	-2788.72	-4563.15	439.277	1030
4885	1.61	-3.79	0.00	-2788.55	-4562.69	439.281	1030
4890	1.37	-3.63	0.00	-2789.70	-4563.03	439.287	1030
4895	1.32	-3.39	0.00	-2790.69	-4563.53	439.291	1030
4900	1.42	-3.40	0.00	-2790.64	-4563.45	439.296	1030
4905	1.32	-3.55	0.00	-2790.93	-4563.39	439.301	1030
4910	1.40	-3.57	0.00	-2790.91	-4562.87	439.306	1030
4915	1.18	-3.53	0.00	-2790.75	-4563.81	439.312	1030
4920	0.86	-3.48	0.00	-2791.40	-4564.27	439.316	1030
4925	1.36	-3.10	0.00	-2792.93	-4565.39	439.321	1030
4930	1.49	-3.00	0.00	-2792.95	-4565.71	439.326	1030
4935	1.43	-3.13	0.00	-2793.36	-4565.99	439.333	1030
4940	1.31	-2.94	0.00	-2793.17	-4565.78	439.336	1030
4945	1.62	-3.02	0.00	-2792.93	-4565.56	439.341	1030
4950	1.52	-2.91	0.00	-2792.99	-4566.17	439.346	1030
4955	1.35	-2.88	0.00	-2795.13	-4566.07	439.351	1030
4960	0.96	-2.77	0.00	-2795.36	-4566.56	439.356	1030
4965	1.43	-2.67	0.00	-2794.77	-4565.17	439.363	1030
4970	1.34	-2.76	0.00	-2795.54	-4566.10	439.366	1030
4975	1.31	-2.83	0.00	-2795.26	-4566.69	439.372	1030
4980	1.74	-2.79	0.00	-2795.35	-4570.88	439.376	1030
4985	1.43	-2.67	0.00	-2796.69	-4573.87	439.382	1030
4990	1.45	-2.40	0.00	-2797.42	-4574.83	439.386	1030
4995	0.96	-2.56	0.00	-2797.36	-4575.14	439.392	1030
5000	1.11	-2.42	0.00	-2797.46	-4574.65	439.397	1030
5005	1.26	-2.50	0.00	-2797.52	-4574.20	439.402	1030
5010	1.08	-2.50	0.00	-2797.38	-4574.05	439.406	1030
5015	1.18	-2.64	0.00	-2797.74	-4574.56	439.411	1030
5020	1.57	-2.30	0.00	-2799.46	-4574.19	439.416	1030
5025	1.01	-2.42	0.00	-2799.47	-4573.78	439.421	1030
5030	1.16	-2.48	0.00	-2799.61	-4574.04	439.426	1030
5035	0.97	-2.49	0.00	-2799.69	-4574.18	439.431	1030
5040	1.05	-2.58	0.00	-2799.95	-4574.18	439.437	1030
5045	1.23	-2.35	0.00	-2799.82	-4575.06	439.441	1030
5050	1.00	-2.40	0.00	-2799.74	-4575.52	439.446	1030
5055	1.06	-2.38	0.00	-2800.20	-4575.11	439.451	1030
5060	1.08	-1.94	0.00	-2802.35	-4577.36	439.456	1030
5065	0.79	-1.90	0.00	-2802.32	-4577.09	439.461	1030
5070	0.54	-2.01	0.00	-2802.64	-4577.65	439.468	1030
5075	0.84	-1.99	0.00	-2802.55	-4577.30	439.471	1030
5080	0.44	-2.03	0.00	-2802.71	-4577.80	439.476	1030
5085	0.86	-2.02	0.00	-2802.89	-4577.22	439.481	1030
5090	0.80	-1.78	0.00	-2804.54	-4579.22	439.487	1030
5095	0.88	-1.64	0.00	-2804.93	-4578.97	439.491	1030
5100	0.80	-1.66	0.00	-2804.76	-4578.92	439.499	1030
5105	0.72	-1.47	0.00	-2804.81	-4578.69	439.501	1030
5110	0.57	-1.61	0.00	-2805.15	-4579.92	439.507	1030
5115	0.44	-1.36	0.00	-2804.88	-4579.91	439.511	1030
5120	0.92	-1.11	0.00	-2806.47	-4581.61	439.517	1030
5125	0.86	-1.01	0.00	-2806.93	-4582.12	439.521	1030
5130	0.70	-1.08	0.00	-2806.80	-4581.01	439.527	1030
5135	0.49	-1.25	0.00	-2807.04	-4580.94	439.532	1030
5140	0.86	-1.15	0.00	-2806.99	-4581.86	439.536	1030
5145	1.03	-1.16	0.00	-2807.05	-4580.97	439.541	1030
5150	0.99	-0.99	0.00	-2807.69	-4582.38	439.547	1030
5155	0.66	-0.88	0.00	-2809.05	-4583.75	439.551	1030
5160	1.09	-0.77	0.00	-2809.05	-4583.14	439.556	1030
5165	1.10	-0.67	0.00	-2809.23	-4583.08	439.561	1030
5170	1.17	-0.49	0.00	-2809.29	-4583.07	439.566	1030
5175	1.22	-0.51	0.00	-2809.02	-4582.82	439.572	1030
5180	0.97	-0.63	0.00	-2809.36	-4583.41	439.576	1030
5185	0.87	-0.62	0.00	-2809.38	-4583.47	439.581	1030
5190	0.54	-0.65	0.00	-2809.38	-4583.70	439.586	1030
5195	0.89	-0.11	0.00	-2811.86	-4581.77	439.591	1030
5200	0.77	-0.20	0.00	-2811.85	-4579.24	439.596	1030
5205	0.82	-0.33	0.00	-2812.06	-4578.45	439.603	1030
5210	0.87	-0.32	0.00	-2811.97	-4578.17	439.606	1030
5215	0.36	-0.56	0.00	-2811.88	-4579.87	439.612	1031
5220	0.21	-0.51	0.00	-2811.97	-4579.55	439.616	1031
5225	0.12	-0.60	0.00	-2810.23	-4578.19	439.622	1031
5230	0.44	-0.73	0.00	-2810.12	-4577.91	439.626	1031
5235	1.14	-0.48	0.00	-2810.68	-4577.31	439.634	1031
5240	0.62	-0.64	0.00	-2810.16	-4578.84	439.636	1031
5245	0.60	-0.67	0.00	-2810.35	-4584.51	439.642	1031
5250	0.76	-0.76	0.00	-2810.09	-4584.03	439.646	1031
5255	0.73	-0.95	0.00	-2808.70	-4582.51	439.652	1031
5260	1.06	-1.08	0.00	-2808.14	-4582.67	439.656	1031
5265	0.94	-0.99	0.00	-2807.95	-4582.21	439.662	1031
5270	0.87	-0.95	0.00	-2808.15	-4582.13	439.667	1031
5275	0.62	-0.95	0.00	-2808.35	-4582.13	439.671	1031
5280	0.59	-1.14	0.00	-2808.12	-4582.06	439.676	1031
5285	1.11	-1.22	0.00	-2807.44	-4581.01	439.681	1031
5290	1.09	-1.33	0.00	-2806.24	-4579.71	439.686	1031
5295	1.22	-1.38	0.00	-2806.16	-4580.17	439.692	1031
5300	1.10	-1.28	0.00	-2806.35	-4580.72	439.697	1031
5305	0.71	-1.27	0.00	-2806.26	-4580.99	439.701	1031
5310	1.12	-1.06	0.00	-2806.34	-4580.16	439.706	1031
5315	0.55	-1.31	0.00	-2805.87	-4575.89	439.711	1031
5320	0.22	-1.79	0.00	-2804.11	-4572.52	439.716	1031
5325	0.75	-1.76	0.00	-2804.31	-4572.64	439.721	1031
5330	0.73	-1.55	0.00	-2804.32	-4572.00	439.726	1031
5335	0.80	-1.56	0.00	-2804.01	-4570.87	439.732	1031
5340	0.91	-1.53	0.00	-2804.41	-4572.23	439.736	1031
5345	1.03	-1.46	0.00	-2804.33	-4571.52	439.741	1031
5350	0.73	-1.59	0.00	-2804.29	-4571.58	439.747	1031
5355	1.07	-1.63	0.00	-2804.33	-4572.41	439.751	1031
5360	0.80	-2.08	0.00	-2802.19	-4576.01	439.757	1031
5365	1.16	-2.25	0.00	-2801.57	-4576.51	439.761	1031
5370	0.93	-2.11	0.00	-2801.30	-4577.54	439.769	1031
5375	1.02	-2.00	0.00	-2801.63	-4576.04	439.771	1031
5380	0.79	-2.05	0.00	-2801.72	-4575.87	439.777	1031
5385	0.66	-2.10	0.00	-2801.46	-4575.73	439.781	1031
5390	0.61	-2.16	0.00	-2800.40	-4575.03	439.787	1031
5395	0.87	-2.50	0.00	-2799.40	-4573.27	439.791	1031
5400	0.58	-2.53	0.00	-2799.51	-4573.54	439.797	1031
5405	0.98	-2.39	0.00	-2799.58	-4573.97	439.802	1031
5410	1.13	-2.47	0.00	-2799.33	-4573.83	439.806	1031
5415	0.93	-2.50	0.00	-2799.43	-4573.46	439.811	1031
5420	1.19	-2.60	0.00	-2798.65	-4573.38	439.816	1031
5425	1.30	-2.86	0.00	-2797.28	-4572.38	439.821	1031
5430	1.15	-2.92	0.00	-2797.18	-4572.37	439.826	1031
5435	1.38	-2.82	0.00	-2797.24	-4572.05	439.832	1031
5440	1.10	-2.76	0.00	-2797.42	-4572.30	439.836	1031
5445	1.54	-2.71	0.00	-2797.27	-4571.98	439.842	1031
5450	1.23	-2.84	0.00	-2797.13	-4571.89	439.846	1031
5455	0.87	-3.12	0.00	-2795.35	-4573.12	439.851	1031
5460	0.98	-3.08	0.00	-2795.11	-4573.15	439.856	1031
5465	1.06	-3.10	0.00	-2795.18	-4572.53	439.862	1031
5470	1.42	-3.12	0.00	-2795.25	-4570.06	439.866	1031
5475	0.87	-3.09	0.00	-2795.04	-4571.40	439.872	1031
5480	1.08	-2.99	0.00	-2795.35	-4571.08	439.876	1031
5485	0.73	-3.40	0.00	-2793.33	-4572.07	439.882	1031
5490	1.22	-3.36	0.00	-2793.12	-4572.46	439.886	1031
5495	0.87	-3.31	0.00	-2792.95	-4572.52	439.892	1031
5500	1.18	-3.31	0.00	-2792.84	-4572.57	439.896	1031
5505	1.07	-3.37	0.00	-2792.71	-4571.40	439.903	1031
5510	0.99	-3.44	0.00	-2793.06	-4572.11	439.906	1031
5515	1.12	-3.32	0.00	-2792.81	-4571.22	439.912	1031
5520	0.86	-3.30	0.00	-2792.72	-4572.22	439.916	1031
5525	1.03	-3.58	0.00	-2791.52	-4570.51	439.922	1031
5530	0.74	-3.53	0.00	-2790.49	-4569.29	439.926	1031
5535	0.98	-3.69	0.00	-2790.78	-4569.38	439.931	1031
5540	1.17	-3.66	0.00	-2790.51	-4568.90	439.937	1031
5545	1.08	-3.63	0.00	-2790.51	-4568.61	439.941	1031
5550	0.86	-3.53	0.00	-2790.56	-4569.06	439.946	1031
5555	1.21	-3.61	0.00	-2790.07	-4569.34	439.951	1031
5560	1.23	-3.77	0.00	-2788.47	-4567.18	439.956	1031
5565	1.17	-3.77	0.00	-2788.51	-4567.20	439.961	1031
5570	1.26	-3.85	0.00	-2788.30	-4566.61	439.968	1031
5575	1.10	-3.85	0.00	-2788.59	-4567.49	439.971	1031
5580	1.04	-3.86	0.00	-2788.56	-4564.77	439.977	1031
5585	1.15	-3.92	0.00	-2788.63	-4567.59	439.981	1031
5590	0.62	-4.26	0.00	-2786.82	-4565.84	439.986	1031
5595	0.81	-4.37	0.00	-2786.51	-4565.99	439.991	1031
5600	1.20	-4.27	0.00	-2786.51	-4566.02	439.996	1031
5605	1.26	-4.17	0.00	-2786.54	-4566.62	440.001	1031
5610	1.37	-4.38	0.00	-2786.33	-4566.44	440.007	1031
5615	1.31	-4.22	0.00	-2786.32	-4566.42	440.011	1031
5620	0.45	-4.22	0.00	-2786.18	-4565.46	440.018	1031
5625	1.27	-4.13	0.00	-2786.57	-4566.82	440.021	1031
5630	1.16	-4.13	0.00	-2786.50	-4566.87	440.027	1031
5635	1.38	-4.27	0.00	-2786.48	-4566.31	440.031	1031
5640	1.47	-4.78	0.00	-2784.17	-4565.28	440.037	1031
5645	0.93	-4.95	0.00	-2783.26	-4563.74	440.041	1031
5650	1.57	-4.69	0.00	-2783.16	-4563.58	440.047	1031
5655	1.52	-4.63	0.00	-2783.15	-4564.15	440.051	1031
5660	1.51	-4.64	0.00	-2782.63	-4563.69	440.057	1031
5665	1.37	-4.75	0.00	-2781.86	-4562.48	440.062	1031
5670	1.46	-4.86	0.00	-2781.80	-4561.85	440.066	1031
5675	1.50	-4.97	0.00	-2781.71	-4561.09	440.071	1031
5680	1.57	-4.77	0.00	-2781.68	-4561.49	440.076	1031
5685	1.57	-5.18	0.00	-2780.33	-4559.62	440.082	1031
5690	1.49	-5.14	0.00	-2780.38	-4560.47	440.086	1031
5695	1.47	-5.16	0.00	-2780.38	-4559.71	440.091	1031
5700	1.34	-5.17	0.00	-2780.26	-4559.29	440.096	1031
5705	1.65	-5.46	0.00	-2778.86	-4558.38	440.101	1031
5710	1.51	-5.80	0.00	-2778.77	-4558.15	440.106	1031
5715	1.66	-5.57	0.00	-2778.95	-4558.74	440.113	1031
5720	1.65	-5.51	0.00	-2778.98	-4559.12	440.116	1031
5725	1.49	-5.67	0.00	-2778.89	-4558.22	440.122	1031
5730	1.76	-5.58	0.00	-2778.67	-4558.09	440.126	1031
5735	2.43	-5.89	0.00	-2776.95	-4556.11	440.134	1031
5740	1.75	-5.72	0.00	-2776.67	-4558.25	440.136	1031
5745	1.51	-5.76	0.00	-2776.55	-4559.44	440.142	1031
5750	1.40	-5.75	0.00	-2776.50	-4558.64	440.146	1031
5755	1.57	-5.77	0.00	-2775.47	-4558.50	440.152	1031
5760	1.20	-5.98	0.00	-2775.04	-4558.16	440.156	1031
5765	1.28	-6.00	0.00	-2775.15	-4557.64	440.162	1031
5770	1.32	-6.03	0.00	-2775.32	-4557.26	440.167	1031
5775	1.26	-6.03	0.00	-2775.32	-4556.57	440.171	1031
5780	1.28	-6.00	0.00	-2775.21	-4557.41	440.176	1031
5785	0.91	-6.40	0.00	-2774.55	-4557.15	440.181	1031
5790	0.83	-6.50	0.00	-2773.43	-4556.55	440.186	1031
5795	0.94	-6.41	0.00	-2773.44	-4555.86	440.191	1031
5800	1.16	-6.13	0.00	-2773.45	-4550.05	440.197	1031
5805	1.18	-6.46	0.00	-2773.13	-4549.81	440.201	1031
5810	0.98	-6.45	0.00	-2773.36	-4548.83	440.207	1031
5815	1.38	-6.32	0.00	-2773.12	-4550.20	440.211	1031
5820	1.10	-6.65	0.00	-2771.61	-4552.64	440.216	1031
5825	1.43	-6.76	0.00	-2771.47	-4554.10	440.221	1031
5830	1.57	-6.76	0.00	-2771.53	-4553.49	440.227	1031
5835	1.77	-6.60	0.00	-2771.22	-4553.28	440.231	1031
5840	0.88	-6.90	0.00	-2771.39	-4553.26	440.236	1031
5845	1.04	-6.92	0.00	-2771.24	-4553.93	440.241	1031
5850	1.47	-7.02	0.00	-2769.56	-4550.76	440.247	1031
5855	1.57	-7.05	0.00	-2769.48	-4550.80	440.251	1031
5860	1.52	-7.29	0.00	-2769.26	-4551.91	440.257	1031
5865	1.53	-7.31	0.00	-2769.39	-4551.38	440.261	1031
5870	1.22	-7.32	0.00	-2769.22	-4552.92	440.269	1031
5875	1.63	-7.20	0.00	-2769.30	-4551.55	440.271	1031
5880	2.01	-7.00	0.00	-2769.22	-4551.52	440.277	1031
5885	1.60	-7.17	0.00	-2769.33	-4551.69	440.282	1031
5890	1.64	-7.39	0.00	-2767.63	-4549.61	440.287	1031
5895	1.29	-7.58	0.00	-2766.58	-4549.29	440.291	1031
5900	1.96	-7.46	0.00	-2766.08	-4548.65	440.297	1031
5905	1.33	-7.61	0.00	-2765.78	-4548.80	440.301	1031
5910	1.43	-7.74	0.00	-2765.87	-4547.90	440.306	1031
5915	1.52	-7.52	0.00	-2765.93	-4547.88	440.311	1031
5920	1.72	-7.61	0.00	-2765.92	-4547.95	440.316	1031
5925	2.00	-7.62	0.00	-2766.03	-4548.31	440.321	1031
5930	1.87	-7.53	0.00	-2765.83	-4547.95	440.326	1031
5935	2.05	-7.80	0.00	-2764.08	-4540.54	440.333	1031
5940	2.05	-7.85	0.00	-2763.95	-4540.32	440.336	1031
5945	1.95	-7.95	0.00	-2764.00	-4539.69	440.341	1031
5950	2.02	-7.87	0.00	-2763.88	-4539.96	440.346	1031
5955	1.50	-8.23	0.00	-2762.76	-4540.08	440.352	1031
5960	1.79	-8.13	0.00	-2762.40	-4539.71	440.356	1031
5965	1.64	-8.40	0.00	-2762.68	-4539.86	440.361	1031
5970	1.84	-8.15	0.00	-2762.67	-4540.05	440.366	1031
5975	1.64	-8.29	0.00	-2762.52	-4539.06	440.372	1031
5980	1.91	-8.29	0.00	-2762.51	-4539.86	440.376	1031
5985	2.36	-8.13	0.00	-2762.75	-4539.72	440.383	1031
5990	2.22	-8.12	0.00	-2762.64	-4539.32	440.386	1031
5995	1.53	-8.50	0.00	-2762.32	-4539.76	440.392	1031
6000	2.07	-8.29	0.00	-2762.67	-4539.12	440.396	1031
6005	2.16	-8.45	0.00	-2760.08	-4540.35	440.402	1031
6010	2.13	-8.24	0.00	-2759.01	-4540.41	440.407	1031
6015	1.97	-8.36	0.00	-2759.16	-4539.90	440.412	1031
6020	1.92	-8.22	0.00	-2758.94	-4540.17	440.417	1031
6025	2.05	-8.20	0.00	-2758.62	-4539.58	440.421	1031
6030	1.62	-8.41	0.00	-2757.68	-4538.79	440.426	1031
6035	1.60	-8.43	0.00	-2757.80	-4538.12	440.431	1031
6040	1.89	-8.38	0.00	-2757.60	-4538.72	440.437	1031
6045	2.05	-8.39	0.00	-2757.63	-4538.34	440.441	1031
6050	1.93	-8.26	0.00	-2757.72	-4538.22	440.447	1031
6055	1.99	-8.43	0.00	-2757.57	-4538.13	440.451	1031
6060	1.83	-8.45	0.00	-2757.00	-4538.11	440.456	1031
6065	1.87	-8.23	0.00	-2757.30	-4537.60	440.461	1031
6070	1.89	-8.26	0.00	-2757.31	-4536.84	440.468	1031
6075	1.55	-8.42	0.00	-2756.92	-4537.57	440.471	1031
6080	2.09	-8.35	0.00	-2756.97	-4537.65	440.477	1031
6085	1.91	-8.39	0.00	-2756.80	-4537.11	440.481	1031
6090	2.01	-8.84	0.00	-2753.36	-4534.51	440.488	1031
6095	1.95	-8.90	0.00	-2753.66	-4534.05	440.491	1031
6100	1.74	-8.95	0.00	-2753.61	-4535.26	440.496	1031
6105	2.00	-8.98	0.00	-2753.56	-4534.32	440.501	1031
6110	2.10	-9.47	0.00	-2752.61	-4533.30	440.509	1031
6115	1.86	-9.30	0.00	-2752.24	-4532.95	440.511	1031
6120	2.44	-9.05	0.00	-2752.35	-4533.19	440.519	1031
6125	2.14	-9.12	0.00	-2752.53	-4534.06	440.521	1031
6130	1.89	-9.30	0.00	-2751.53	-4533.28	440.527	1031
6135	1.77	-9.39	0.00	-2750.81	-4532.23	440.531	1031
6140	1.73	-9.52	0.00	-2750.23	-4531.65	440.537	1031
6145	1.68	-9.57	0.00	-2749.91	-4532.15	440.542	1031
6150	1.85	-9.62	0.00	-2749.89	-4532.43	440.547	1031
6155	1.84	-9.71	0.00	-2749.97	-4532.38	440.551	1031
6160	2.02	-9.64	0.00	-2749.54	-4531.49	440.556	1031
6165	2.02	-9.89	0.00	-2748.50	-4530.70	440.562	1031
6170	1.86	-9.81	0.00	-2748.59	-4530.87	440.566	1031
6175	2.17	-9.75	0.00	-2748.58	-4530.65	440.571	1031
6180	1.89	-9.83	0.00	-2748.57	-4530.38	440.576	1031
6185	1.98	-9.91	0.00	-2747.39	-4529.98	440.581	1031
6190	2.08	-9.83	0.00	-2747.18	-4534.02	440.586	1031
6195	1.93	-10.01	0.00	-2747.15	-4536.64	440.593	1031
6200	2.05	-9.97	0.00	-2747.02	-4536.35	440.596	1031
6205	2.01	-9.95	0.00	-2746.91	-4535.83	440.601	1031
6210	2.26	-9.93	0.00	-2747.02	-4536.58	440.606	1031
6215	1.50	-10.44	0.00	-2744.68	-4533.00	440.613	1031
6220	2.57	-10.41	0.00	-2744.77	-4534.39	440.616	1031
6225	2.25	-10.36	0.00	-2744.78	-4534.96	440.622	1031
6230	2.42	-10.43	0.00	-2744.80	-4533.45	440.626	1031
6235	2.40	-10.53	0.00	-2744.31	-4532.93	440.632	1031
6240	2.17	-10.52	0.00	-2743.60	-4533.11	440.637	1031
6245	2.54	-10.72	0.00	-2743.46	-4532.22	440.642	1031
6250	2.18	-10.72	0.00	-2743.44	-4530.87	440.646	1031
6255	2.02	-10.85	0.00	-2743.20	-4532.38	440.651	1031
6260	2.50	-10.97	0.00	-2741.86	-4531.63	440.657	1031
6265	2.21	-11.05	0.00	-2742.07	-4531.98	440.661	1031
6270	2.19	-11.03	0.00	-2742.23	-4531.72	440.666	1031
6275	2.58	-10.83	0.00	-2742.00	-4531.81	440.671	1031
6280	2.19	-11.13	0.00	-2740.83	-4530.08	440.676	1031
6285	2.00	-11.26	0.00	-2740.80	-4530.42	440.681	1031
6290	2.12	-11.04	0.00	-2740.86	-4530.20	440.686	1031
6295	1.98	-11.23	0.00	-2740.87	-4531.57	440.691	1031
6300	2.15	-11.24	0.00	-2740.61	-4530.97	440.697	1031
6305	2.42	-11.02	0.00	-2740.75	-4530.46	440.701	1031
6310	2.37	-10.95	0.00	-2740.99	-4531.06	440.707	1031
6315	2.45	-10.97	0.00	-2740.81	-4530.49	440.711	1031
6320	2.09	-11.71	0.00	-2738.42	-4529.13	440.717	1031
6325	2.13	-11.69	0.00	-2738.15	-4528.88	440.721	1031
6330	2.66	-11.52	0.00	-2737.70	-4529.04	440.729	1031
6335	2.23	-11.65	0.00	-2737.98	-4529.07	440.731	1031
6340	2.03	-11.47	0.00	-2738.11	-4529.16	440.737	1031
6345	1.96	-11.55	0.00	-2737.99	-4528.71	440.741	1031
6350	2.13	-11.62	0.00	-2736.46	-4528.20	440.747	1031
6355	2.57	-11.65	0.00	-2735.85	-4528.57	440.751	1031
6360	2.47	-11.60	0.00	-2736.01	-4529.16	440.757	1031
6365	1.97	-11.75	0.00	-2735.85	-4529.23	440.762	1031
6370	2.07	-11.77	0.00	-2735.55	-4529.24	440.766	1031
6375	2.26	-11.64	0.00	-2735.59	-4528.47	440.771	1031
6380	2.04	-11.74	0.00	-2735.03	-4527.13	440.776	1031
6385	2.18	-12.00	0.00	-2734.14	-4526.85	440.781	1031
6390	2.18	-11.96	0.00	-2733.91	-4527.04	440.786	1031
6395	2.07	-12.11	0.00	-2733.91	-4526.72	440.791	1031
6400	2.20	-12.23	0.00	-2733.74	-4526.52	440.796	1031
6405	2.16	-12.16	0.00	-2733.77	-4527.41	440.802	1031
6410	2.75	-11.78	0.00	-2733.79	-4526.72	440.806	1031
6415	2.43	-12.03	0.00	-2733.71	-4526.07	440.811	1031
6420	2.25	-12.04	0.00	-2733.64	-4526.78	440.816	1031
6425	2.53	-12.37	0.00	-2731.51	-4525.40	440.821	1031
6430	2.48	-12.46	0.00	-2730.93	-4524.77	440.826	1031
6435	1.93	-12.62	0.00	-2730.94	-4524.32	440.833	1031
6440	2.25	-12.63	0.00	-2730.97	-4523.29	440.836	1031
6445	2.13	-12.60	0.00	-2730.98	-4524.10	440.841	1031
6450	2.03	-12.61	0.00	-2730.91	-4524.13	440.846	1031
6455	2.56	-12.64	0.00	-2729.35	-4524.32	440.852	1031
6460	1.95	-12.78	0.00	-2729.03	-4524.69	440.856	1031
6465	3.43	-12.58	0.00	-2728.44	-4525.26	440.864	1031
6470	2.33	-12.72	0.00	-2728.82	-4524.35	440.866	1031
6475	2.29	-12.66	0.00	-2728.55	-4524.92	440.872	1031
6480	2.37	-12.67	0.00	-2728.54	-4525.26	440.876	1031
6485	2.52	-12.93	0.00	-2727.40	-4524.18	440.882	1031
6490	2.14	-13.03	0.00	-2726.59	-4523.13	440.886	1031
6495	2.17	-13.15	0.00	-2726.58	-4523.46	440.892	1031
6500	2.23	-13.09	0.00	-2726.58	-4523.04	440.897	1031
6505	2.17	-13.22	0.00	-2726.46	-4523.20	440.901	1031
6510	2.23	-13.20	0.00	-2726.70	-4522.93	440.906	1031
6515	2.66	-13.49	0.00	-2725.94	-4522.06	440.911	1031
6520	2.30	-13.69	0.00	-2724.71	-4521.33	440.916	1031
6525	2.63	-13.78	0.00	-2724.48	-4521.18	440.921	1031
6530	2.65	-13.90	0.00	-2724.45	-4520.09	440.927	1031
6535	2.28	-14.09	0.00	-2724.48	-4520.26	440.931	1031
6540	2.24	-13.76	0.00	-2724.58	-4520.83	440.936	1031
6545	1.98	-13.63	0.00	-2724.42	-4520.66	440.941	1031
6550	2.35	-13.91	0.00	-2722.85	-4518.83	440.946	1031
6555	2.51	-13.97	0.00	-2722.66	-4520.24	440.951	1031
6560	2.29	-13.97	0.00	-2722.73	-4519.64	440.956	1031
6565	2.17	-13.98	0.00	-2722.90	-4518.99	440.961	1031
6570	2.25	-13.97	0.00	-2722.73	-4518.76	440.968	1031
6575	2.39	-13.87	0.00	-2722.62	-4518.54	440.971	1031
6580	2.43	-13.96	0.00	-2722.75	-4519.00	440.976	1031
6585	2.39	-13.93	0.00	-2722.42	-4518.55	440.981	1031
6590	1.93	-14.34	0.00	-2719.92	-4516.91	440.986	1031
6595	1.81	-14.46	0.00	-2719.61	-4517.32	440.991	1031
6600	2.78	-14.26	0.00	-2719.82	-4517.62	440.999	1031
6605	2.68	-14.28	0.00	-2719.66	-4517.14	441.001	1031
6610	2.71	-14.24	0.00	-2719.44	-4516.93	441.007	1031
6615	2.66	-14.34	0.00	-2719.51	-4517.61	441.011	1031
6620	2.47	-14.44	0.00	-2718.28	-4517.42	441.017	1031
6625	2.79	-14.39	0.00	-2717.68	-4516.69	441.021	1031
6630	2.89	-14.50	0.00	-2717.72	-4515.72	441.027	1031
6635	2.72	-14.71	0.00	-2717.72	-4516.70	441.032	1031
6640	2.30	-14.78	0.00	-2717.58	-4515.90	441.037	1031
6645	2.39	-14.92	0.00	-2717.42	-4515.65	441.041	1031
6650	2.36	-14.84	0.00	-2716.92	-4515.80	441.046	1031
6655	2.41	-14.89	0.00	-2715.65	-4513.74	441.051	1031
6660	2.37	-15.01	0.00	-2715.61	-4513.80	441.056	1031
6665	2.38	-15.00	0.00	-2715.52	-4514.00	441.062	1031
6670	2.70	-14.82	0.00	-2715.61	-4514.57	441.066	1031
6675	2.82	-14.74	0.00	-2715.58	-4513.86	441.071	1031
6680	2.93	-15.17	0.00	-2714.97	-4513.65	441.076	1031
6685	3.39	-15.08	0.00	-2713.50	-4512.13	441.081	1031
6690	2.88	-15.28	0.00	-2713.57	-4513.19	441.086	1031
6695	2.61	-15.10	0.00	-2713.34	-4512.31	441.091	1031
6700	3.09	-15.12	0.00	-2713.42	-4507.15	441.097	1031
6705	2.99	-14.96	0.00	-2713.21	-4506.61	441.101	1031
6710	3.05	-15.03	0.00	-2713.29	-4506.83	441.106	1031
6715	3.76	-14.86	0.00	-2713.45	-4506.39	441.111	1031
6720	3.39	-15.05	0.00	-2713.34	-4506.66	441.116	1031
6725	3.17	-15.62	0.00	-2711.49	-4506.20	441.122	1031
6730	3.28	-15.59	0.00	-2711.21	-4505.68	441.126	1031
6735	3.75	-15.56	0.00	-2710.89	-4505.92	441.134	1031
6740	3.24	-15.43	0.00	-2710.83	-4505.99	441.136	1031
6745	3.17	-15.51	0.00	-2710.90	-4511.37	441.142	1031
6750	3.13	-15.62	0.00	-2711.15	-4510.92	441.146	1031
6755	3.03	-15.67	0.00	-2709.67	-4510.07	441.152	1031
6760	3.02	-15.96	0.00	-2708.34	-4508.73	441.156	1031
6765	2.97	-16.12	0.00	-2708.30	-4508.95	441.162	1031
6770	3.06	-16.01	0.00	-2708.49	-4509.06	441.167	1031
6775	3.06	-15.90	0.00	-2708.24	-4509.38	441.172	1031
6780	3.23	-15.79	0.00	-2708.20	-4509.54	441.176	1031
6785	3.05	-15.93	0.00	-2707.79	-4509.06	441.181	1031
6790	3.18	-16.21	0.00	-2706.61	-4507.33	441.186	1031
6795	3.09	-16.29	0.00	-2706.66	-4507.79	441.191	1031
6800	3.04	-16.16	0.00	-2706.67	-4507.93	441.197	1031
6805	2.82	-16.13	0.00	-2706.39	-4507.99	441.201	1031
6810	2.71	-16.20	0.00	-2706.57	-4508.14	441.206	1031
6815	2.65	-16.16	0.00	-2706.23	-4508.40	441.211	1031
6820	2.75	-16.52	0.00	-2704.46	-4505.93	441.216	1031
6825	3.00	-16.48	0.00	-2704.21	-4506.61	441.221	1031
6830	2.81	-16.59	0.00	-2704.33	-4507.11	441.228	1031
6835	3.24	-16.56	0.00	-2704.34	-4507.34	441.231	1031
6840	3.19	-16.61	0.00	-2704.47	-4506.93	441.236	1031
6845	2.64	-16.68	0.00	-2704.22	-4507.43	441.241	1031
6850	2.78	-16.80	0.00	-2702.46	-4505.74	441.247	1031
6855	2.81	-16.80	0.00	-2702.25	-4505.38	441.251	1031
6860	2.62	-17.00	0.00	-2702.44	-4505.41	441.256	1031
6865	2.76	-16.94	0.00	-2702.33	-4506.09	441.261	1031
6865	2.76	-16.95	0.00	-2702.61	-4505.97	441.223	1031
6870	2.80	-16.78	0.00	-2702.25	-4505.28	441.228	1031
6875	3.19	-16.82	0.00	-2702.30	-4504.67	441.233	1031
6880	3.33	-16.65	0.00	-2702.23	-4505.18	441.238	1031
6885	3.12	-16.69	0.00	-2702.43	-4505.25	441.243	1031
6890	3.41	-16.52	0.00	-2702.50	-4505.59	441.248	1031
6895	3.26	-16.62	0.00	-2702.54	-4506.04	441.253	1031
6900	2.95	-16.69	0.00	-2702.38	-4505.66	441.258	1031
6905	3.17	-16.58	0.00	-2702.38	-4502.32	441.263	1031
6910	3.25	-16.55	0.00	-2702.20	-4499.13	441.268	1031
6915	3.01	-16.75	0.00	-2701.91	-4501.24	441.272	1031
6920	3.06	-16.86	0.00	-2700.23	-4503.84	441.278	1031
6925	3.13	-16.95	0.00	-2700.07	-4504.00	441.282	1031
6930	3.31	-16.88	0.00	-2700.04	-4503.82	441.288	1031
6935	2.74	-17.07	0.00	-2700.18	-4502.90	441.292	1031
6940	2.88	-17.07	0.00	-2700.28	-4503.82	441.298	1031
6945	3.00	-17.01	0.00	-2700.17	-4503.54	441.302	1031
6950	2.71	-17.24	0.00	-2698.75	-4501.76	441.308	1031
6955	2.86	-17.33	0.00	-2698.45	-4501.61	441.313	1031
6960	2.67	-17.43	0.00	-2698.68	-4502.47	441.320	1031
6965	2.98	-17.33	0.00	-2698.45	-4501.56	441.323	1031
6970	2.95	-17.34	0.00	-2698.34	-4502.60	441.328	1031
6975	2.94	-17.40	0.00	-2698.22	-4502.85	441.333	1031
6980	2.77	-17.71	0.00	-2696.45	-4501.30	441.338	1031
6985	3.36	-17.51	0.00	-2696.04	-4499.72	441.343	1031
6990	3.22	-17.63	0.00	-2695.41	-4500.94	441.350	1031
6995	3.14	-17.65	0.00	-2696.12	-4501.34	441.353	1031
7000	2.85	-17.74	0.00	-2696.04	-4500.74	441.358	1031
7005	3.10	-17.67	0.00	-2695.96	-4500.63	441.363	1031
7010	3.18	-17.71	0.00	-2695.00	-4500.02	441.368	1031
7015	2.92	-18.04	0.00	-2693.67	-4498.65	441.373	1031
7020	3.00	-18.10	0.00	-2693.81	-4498.76	441.378	1031
7025	2.86	-18.05	0.00	-2693.77	-4498.69	441.383	1031
7030	2.64	-18.05	0.00	-2693.83	-4499.14	441.388	1031
7035	2.94	-18.03	0.00	-2693.69	-4498.25	441.393	1031
7040	2.85	-18.07	0.00	-2693.72	-4498.48	441.398	1031
7045	3.27	-18.08	0.00	-2693.78	-4499.00	441.403	1031
7050	2.98	-18.37	0.00	-2692.85	-4498.74	441.408	1031
7055	2.75	-18.73	0.00	-2691.00	-4497.33	441.413	1031
7060	2.96	-18.76	0.00	-2690.86	-4497.48	441.418	1031
7065	3.13	-18.62	0.00	-2690.96	-4498.27	441.424	1031
7070	2.89	-18.69	0.00	-2690.95	-4498.12	441.428	1031
7075	2.69	-18.69	0.00	-2691.00	-4498.12	441.433	1031
7080	2.73	-18.65	0.00	-2691.01	-4498.68	441.437	1031
7085	3.00	-18.76	0.00	-2689.16	-4496.40	441.443	1031
7090	3.35	-18.79	0.00	-2689.04	-4496.24	441.447	1031
7095	3.06	-18.96	0.00	-2689.15	-4496.52	441.454	1031
7100	2.95	-18.92	0.00	-2689.09	-4496.81	441.457	1031
7105	2.93	-18.94	0.00	-2689.05	-4496.97	441.463	1031
7110	3.18	-18.83	0.00	-2688.83	-4496.47	441.468	1031
7115	3.27	-19.20	0.00	-2687.39	-4495.17	441.473	1031
7120	3.11	-19.08	0.00	-2687.00	-4494.54	441.478	1031
7125	3.27	-18.91	0.00	-2687.13	-4494.79	441.485	1031
7130	2.77	-19.04	0.00	-2686.79	-4494.89	441.488	1031
7135	3.42	-18.79	0.00	-2686.76	-4495.55	441.493	1031
7140	3.63	-18.95	0.00	-2686.95	-4494.48	441.498	1031
7145	3.38	-19.05	0.00	-2685.50	-4488.75	441.503	1031
7150	3.34	-19.09	0.00	-2684.63	-4487.88	441.508	1031
7155	3.44	-19.08	0.00	-2684.58	-4488.28	441.513	1031
7160	3.06	-19.11	0.00	-2684.56	-4489.99	441.518	1031
7165	3.26	-19.27	0.00	-2684.49	-4489.28	441.523	1031
7170	2.90	-19.05	0.00	-2684.50	-4488.92	441.528	1031
7175	3.35	-19.04	0.00	-2683.90	-4488.79	441.533	1031
7180	3.15	-19.29	0.00	-2682.47	-4487.68	441.538	1031
7185	3.41	-19.44	0.00	-2681.95	-4489.31	441.543	1031
7190	3.59	-19.43	0.00	-2682.18	-4488.78	441.548	1031
7195	3.21	-19.30	0.00	-2682.46	-4488.88	441.553	1031
7200	3.32	-19.34	0.00	-2682.54	-4488.85	441.558	1031
7205	3.15	-19.40	0.00	-2682.39	-4488.72	441.563	1031
7210	3.26	-19.28	0.00	-2682.38	-4489.30	441.568	1031
7215	2.95	-19.39	0.00	-2682.40	-4488.96	441.572	1031
7220	3.31	-19.68	0.00	-2679.64	-4486.28	441.578	1031
7225	3.16	-19.81	0.00	-2679.39	-4487.04	441.583	1031
7230	3.57	-19.50	0.00	-2680.05	-4486.12	441.590	1031
7235	3.55	-19.57	0.00	-2679.43	-4486.56	441.593	1031
7240	3.59	-19.64	0.00	-2679.32	-4487.78	441.598	1031
7245	3.94	-19.55	0.00	-2679.35	-4486.98	441.603	1031
7250	4.11	-19.93	0.00	-2677.54	-4485.53	441.608	1031
7255	3.89	-19.92	0.00	-2677.04	-4485.40	441.613	1031
7260	3.17	-19.89	0.00	-2677.02	-4485.11	441.618	1031
7265	3.26	-20.05	0.00	-2677.09	-4485.13	441.623	1031
7270	3.68	-20.12	0.00	-2676.94	-4484.56	441.628	1031
7275	3.14	-20.21	0.00	-2677.21	-4484.44	441.633	1031
7280	3.16	-20.32	0.00	-2676.26	-4484.93	441.638	1031
7285	3.08	-20.62	0.00	-2675.16	-4483.33	441.643	1031
7290	3.40	-20.39	0.00	-2675.14	-4482.71	441.648	1031
7295	2.62	-20.74	0.00	-2675.06	-4482.74	441.654	1031
7300	3.17	-20.69	0.00	-2674.94	-4482.68	441.658	1031
7305	3.41	-20.55	0.00	-2675.00	-4482.41	441.663	1031
7310	2.92	-20.48	0.00	-2674.71	-4486.86	441.668	1031
7315	3.01	-20.78	0.00	-2673.29	-4487.38	441.673	1031
7320	3.24	-20.85	0.00	-2673.09	-4487.31	441.678	1031
7325	3.18	-20.84	0.00	-2673.25	-4487.97	441.684	1031
7330	3.36	-20.79	0.00	-2673.04	-4487.21	441.687	1031
7335	3.25	-20.71	0.00	-2672.87	-4486.62	441.693	1031
7340	3.18	-20.87	0.00	-2672.95	-4486.79	441.697	1031
7345	3.49	-21.23	0.00	-2671.38	-4479.42	441.703	1031
7350	2.89	-21.36	0.00	-2671.01	-4479.38	441.707	1031
7355	3.27	-21.13	0.00	-2670.86	-4478.99	441.713	1031
7360	3.36	-21.07	0.00	-2670.90	-4478.73	441.718	1031
7365	3.10	-21.20	0.00	-2671.04	-4478.69	441.724	1031
7370	3.01	-21.39	0.00	-2671.07	-4478.51	441.728	1031
7375	2.90	-21.10	0.00	-2671.06	-4477.88	441.735	1031
7380	2.99	-21.37	0.00	-2670.89	-4478.43	441.738	1031
7385	2.98	-21.47	0.00	-2669.21	-4479.48	441.743	1030
7390	3.21	-21.48	0.00	-2668.33	-4478.34	441.748	1030
7395	3.42	-21.54	0.00	-2668.18	-4478.95	441.753	1030
7400	3.23	-21.39	0.00	-2667.88	-4479.08	441.758	1030
7405	2.97	-21.49	0.00	-2667.93	-4484.74	441.763	1030
7410	3.27	-21.42	0.00	-2667.99	-4485.83	441.768	1030
7415	3.03	-21.26	0.00	-2668.27	-4485.31	441.773	1030
7420	3.32	-21.06	0.00	-2668.86	-4485.19	441.778	1030
7425	3.05	-21.33	0.00	-2668.67	-4485.42	441.783	1030
7430	2.76	-21.26	0.00	-2668.42	-4484.48	441.789	1030
7435	3.04	-21.13	0.00	-2668.65	-4484.65	441.793	1030
7440	2.92	-21.12	0.00	-2668.68	-4484.62	441.798	1030
7445	3.29	-21.09	0.00	-2668.91	-4486.07	441.803	1030
7450	2.88	-20.95	0.00	-2671.73	-4488.88	441.808	1030
7455	3.18	-20.78	0.00	-2672.17	-4488.23	441.813	1030
7460	2.92	-21.16	0.00	-2671.96	-4488.41	441.819	1030
7465	2.62	-21.04	0.00	-2671.89	-4487.93	441.822	1030
7470	2.62	-20.81	0.00	-2672.06	-4487.64	441.828	1030
7475	3.03	-20.78	0.00	-2672.26	-4487.67	441.832	1030
7480	3.15	-20.44	0.00	-2673.63	-4489.30	441.838	1030
7485	3.01	-20.30	0.00	-2673.84	-4489.52	441.842	1030
7490	2.29	-20.75	0.00	-2673.91	-4489.69	441.850	1030
7495	2.99	-20.30	0.00	-2673.89	-4489.92	441.852	1030
7500	3.18	-20.24	0.00	-2673.82	-4490.05	441.858	1030
7505	3.64	-20.09	0.00	-2673.92	-4486.55	441.863	1030
7510	2.81	-20.07	0.00	-2675.36	-4485.44	441.868	1030
7515	2.71	-20.19	0.00	-2675.72	-4485.73	441.873	1030
7520	3.38	-20.14	0.00	-2675.41	-4485.40	441.879	1030
7525	2.97	-20.23	0.00	-2675.74	-4485.11	441.883	1030
7530	3.12	-20.23	0.00	-2675.98	-4485.15	441.888	1030
7535	3.21	-20.07	0.00	-2675.82	-4484.52	441.893	1030
7540	3.33	-20.03	0.00	-2675.78	-4489.84	441.898	1030
7545	3.27	-20.15	0.00	-2675.83	-4490.83	441.903	1030
7550	3.07	-19.71	0.00	-2677.13	-4491.89	441.908	1030
7555	3.05	-19.53	0.00	-2678.45	-4493.47	441.913	1030
7560	3.27	-19.51	0.00	-2678.73	-4494.05	441.918	1030
7565	2.87	-19.72	0.00	-2678.60	-4493.24	441.924	1030
7570	3.26	-19.75	0.00	-2678.48	-4493.41	441.927	1030
7575	2.69	-19.72	0.00	-2678.78	-4493.18	441.933	1030
7580	2.85	-19.77	0.00	-2678.75	-4493.90	441.937	1030
7585	2.88	-19.33	0.00	-2680.71	-4495.26	441.943	1030
7590	2.68	-19.42	0.00	-2680.82	-4494.03	441.948	1030
7595	2.67	-19.42	0.00	-2681.10	-4494.89	441.954	1030
7600	3.10	-19.37	0.00	-2681.02	-4494.27	441.957	1030
7605	2.77	-19.40	0.00	-2681.12	-4494.70	441.963	1030
7610	2.78	-19.37	0.00	-2681.18	-4494.64	441.967	1030
7615	2.83	-19.00	0.00	-2682.46	-4496.51	441.973	1030
7620	2.81	-19.02	0.00	-2682.79	-4496.76	441.978	1030
7625	2.98	-18.86	0.00	-2682.91	-4495.74	441.985	1030
7630	3.30	-18.90	0.00	-2682.89	-4496.40	441.988	1030
7635	2.92	-19.11	0.00	-2682.86	-4495.64	441.993	1030
7640	2.93	-19.20	0.00	-2682.87	-4495.70	441.998	1030
7645	2.96	-18.74	0.00	-2684.36	-4496.38	442.003	1030
7650	2.68	-18.88	0.00	-2684.63	-4497.51	442.008	1030
7655	2.76	-18.77	0.00	-2684.64	-4496.93	442.014	1030
7660	2.94	-18.73	0.00	-2684.76	-4496.64	442.018	1030
7665	3.27	-18.39	0.00	-2685.20	-4497.13	442.023	1030
7670	3.40	-18.41	0.00	-2684.81	-4497.64	442.028	1030
7675	3.74	-18.60	0.00	-2685.71	-4496.98	442.033	1030
7680	3.25	-18.37	0.00	-2687.31	-4497.18	442.038	1030
7685	3.07	-18.53	0.00	-2687.19	-4496.87	442.043	1030
7690	2.97	-18.56	0.00	-2687.05	-4498.11	442.048	1030
7695	3.08	-18.59	0.00	-2687.18	-4497.37	442.052	1030
7700	3.25	-18.60	0.00	-2687.42	-4496.61	442.059	1030
7705	2.99	-18.48	0.00	-2687.34	-4496.56	442.063	1030
7710	3.12	-18.35	0.00	-2687.37	-4496.62	442.068	1030
7715	2.65	-18.43	0.00	-2687.66	-4497.37	442.073	1030
7720	3.22	-17.89	0.00	-2690.05	-4498.70	442.078	1030
7725	3.17	-17.87	0.00	-2689.94	-4499.07	442.082	1030
7730	2.93	-17.86	0.00	-2689.81	-4498.62	442.090	1030
7735	2.63	-17.97	0.00	-2690.12	-4498.76	442.092	1030
7740	2.66	-18.27	0.00	-2690.04	-4498.40	442.098	1030
7745	2.75	-18.16	0.00	-2689.95	-4496.11	442.102	1030
7750	2.41	-17.89	0.00	-2691.26	-4493.90	442.108	1030
7755	2.43	-17.94	0.00	-2691.91	-4494.31	442.113	1030
7760	2.62	-17.90	0.00	-2691.81	-4494.21	442.120	1030
7765	2.82	-17.84	0.00	-2691.71	-4493.87	442.123	1030
7770	2.66	-17.76	0.00	-2691.76	-4493.93	442.128	1030
7775	2.86	-17.85	0.00	-2691.66	-4493.56	442.133	1030
7780	2.81	-17.74	0.00	-2693.17	-4493.69	442.138	1030
7785	2.67	-17.54	0.00	-2693.83	-4493.92	442.143	1030
7790	3.17	-17.30	0.00	-2693.87	-4494.56	442.148	1030
7795	3.29	-17.41	0.00	-2693.89	-4495.06	442.153	1030
7800	3.19	-17.43	0.00	-2693.93	-4495.01	442.158	1030
7805	3.33	-17.38	0.00	-2694.07	-4494.05	442.163	1030
7810	2.92	-17.35	0.00	-2694.23	-4494.54	442.167	1030
7815	2.89	-17.08	0.00	-2696.20	-4497.51	442.173	1030
7820	2.78	-17.23	0.00	-2696.40	-4496.68	442.178	1030
7825	2.86	-17.41	0.00	-2696.17	-4503.68	442.184	1030
7830	2.91	-17.09	0.00	-2696.36	-4503.07	442.187	1030
7835	3.15	-17.16	0.00	-2696.35	-4503.02	442.193	1030
7840	3.18	-17.14	0.00	-2696.24	-4502.75	442.197	1030
7845	3.08	-16.83	0.00	-2698.00	-4504.29	442.203	1030
7850	3.03	-16.85	0.00	-2698.05	-4504.43	442.208	1030
7855	3.08	-16.69	0.00	-2698.23	-4504.34	442.213	1030
7860	2.65	-16.95	0.00	-2698.39	-4504.65	442.218	1030
7865	2.18	-16.97	0.00	-2698.15	-4504.18	442.224	1030
7870	2.76	-17.03	0.00	-2698.05	-4502.69	442.228	1030
7875	2.74	-17.04	0.00	-2698.01	-4498.01	442.233	1030
7880	3.08	-16.75	0.00	-2698.07	-4497.88	442.238	1030
7885	2.78	-16.49	0.00	-2700.23	-4499.59	442.243	1030
7890	2.87	-16.32	0.00	-2700.60	-4500.40	442.248	1030
7895	2.71	-16.27	0.00	-2700.81	-4500.90	442.254	1030
7900	2.68	-16.24	0.00	-2700.85	-4500.58	442.258	1030
7905	2.86	-16.31	0.00	-2700.73	-4500.59	442.263	1030
7910	2.80	-16.57	0.00	-2700.74	-4502.37	442.268	1030
7915	2.83	-16.28	0.00	-2702.27	-4502.97	442.273	1030
7920	2.62	-15.97	0.00	-2702.93	-4503.11	442.278	1030
7925	2.43	-16.09	0.00	-2702.90	-4503.21	442.283	1030
7930	2.85	-16.03	0.00	-2702.91	-4502.87	442.288	1030
7935	2.37	-16.05	0.00	-2702.78	-4502.95	442.293	1030
7940	2.83	-16.13	0.00	-2702.72	-4502.29	442.298	1030
7945	2.58	-16.02	0.00	-2702.98	-4502.78	442.302	1030
7950	2.77	-15.72	0.00	-2704.89	-4504.43	442.308	1030
7955	2.70	-15.52	0.00	-2704.92	-4504.74	442.313	1030
7960	3.14	-15.57	0.00	-2705.12	-4504.72	442.319	1030
7965	3.21	-15.32	0.00	-2705.19	-4504.85	442.322	1030
7970	2.74	-15.53	0.00	-2705.37	-4506.64	442.328	1030
7975	2.75	-15.85	0.00	-2705.12	-4510.54	442.332	1030
7980	2.66	-15.26	0.00	-2707.01	-4512.09	442.338	1030
7985	2.85	-15.20	0.00	-2707.41	-4512.52	442.342	1030
7990	2.77	-15.15	0.00	-2707.20	-4510.95	442.350	1030
7995	2.92	-15.40	0.00	-2707.09	-4512.14	442.353	1030
8000	2.70	-15.46	0.00	-2707.00	-4512.21	442.358	1030
8005	3.04	-15.27	0.00	-2707.23	-4512.16	442.363	1030
8010	2.77	-15.18	0.00	-2708.73	-4513.69	442.368	1030
8015	2.75	-15.16	0.00	-2709.09	-4514.75	442.373	1030
8020	2.81	-15.15	0.00	-2709.14	-4515.14	442.378	1030
8025	2.80	-15.17	0.00	-2708.98	-4514.07	442.383	1030
8030	2.71	-15.24	0.00	-2709.36	-4513.96	442.388	1030
8035	2.75	-15.12	0.00	-2709.29	-4513.32	442.393	1030
8040	2.72	-15.08	0.00	-2709.40	-4513.55	442.398	1030
8045	2.94	-15.10	0.00	-2709.30	-4513.87	442.403	1030
8050	2.45	-15.02	0.00	-2710.59	-4515.79	442.408	1030
8055	2.70	-14.69	0.00	-2711.69	-4516.49	442.413	1030
8060	2.63	-14.68	0.00	-2711.86	-4516.66	442.418	1030
8065	2.81	-14.71	0.00	-2711.66	-4515.93	442.423	1030
8070	2.88	-14.69	0.00	-2711.79	-4516.74	442.428	1030
8075	2.96	-14.67	0.00	-2711.86	-4516.59	442.433	1030
8080	2.73	-14.64	0.00	-2712.02	-4516.43	442.437	1030
8085	2.90	-14.34	0.00	-2713.36	-4517.62	442.443	1030
8090	3.07	-14.44	0.00	-2713.38	-4518.00	442.448	1030
8095	2.91	-14.36	0.00	-2713.41	-4516.55	442.454	1030
8100	2.93	-14.39	0.00	-2713.69	-4517.00	442.457	1030
8105	2.70	-14.46	0.00	-2713.78	-4516.25	442.463	1030
8110	2.46	-14.41	0.00	-2713.64	-4515.98	442.467	1030
8115	2.66	-14.03	0.00	-2715.48	-4518.92	442.473	1030
8120	2.59	-14.04	0.00	-2715.73	-4518.28	442.478	1030
8125	2.51	-14.01	0.00	-2715.95	-4518.14	442.485	1030
8130	2.36	-14.26	0.00	-2715.85	-4518.41	442.488	1030
8135	2.40	-14.32	0.00	-2715.95	-4518.36	442.493	1030
8140	2.51	-14.24	0.00	-2715.97	-4518.85	442.498	1030
8145	2.35	-14.16	0.00	-2717.81	-4520.35	442.503	1030
8150	2.66	-13.90	0.00	-2717.81	-4520.05	442.508	1030
8155	2.35	-14.10	0.00	-2717.73	-4519.64	442.513	1030
8160	2.78	-13.81	0.00	-2717.60	-4520.00	442.518	1030
8165	3.22	-13.79	0.00	-2717.83	-4520.36	442.525	1030
8170	3.15	-13.82	0.00	-2717.81	-4519.57	442.528	1030
8175	3.33	-13.86	0.00	-2718.32	-4518.22	442.533	1030
8180	3.16	-13.87	0.00	-2719.78	-4518.42	442.538	1030
8185	3.20	-13.76	0.00	-2720.04	-4518.89	442.543	1030
8190	2.95	-13.66	0.00	-2720.38	-4519.13	442.548	1030
8195	3.05	-13.63	0.00	-2720.63	-4519.32	442.552	1030
8200	3.31	-13.60	0.00	-2720.33	-4518.81	442.559	1030
8205	3.19	-13.57	0.00	-2720.59	-4519.13	442.562	1030
8210	3.02	-13.63	0.00	-2720.65	-4519.63	442.568	1030
8215	3.15	-13.54	0.00	-2720.83	-4517.67	442.572	1030
8220	2.57	-13.46	0.00	-2722.56	-4514.44	442.578	1030
8225	2.32	-13.43	0.00	-2722.73	-4514.25	442.583	1030
8230	1.88	-13.39	0.00	-2723.05	-4514.01	442.590	1030
8235	2.27	-13.42	0.00	-2722.96	-4514.61	442.592	1030
8240	2.40	-13.45	0.00	-2722.99	-4515.13	442.598	1030
8245	2.37	-13.25	0.00	-2722.92	-4515.23	442.603	1030
8250	2.10	-13.17	0.00	-2724.58	-4516.82	442.608	1030
8255	2.43	-13.07	0.00	-2725.07	-4516.72	442.613	1030
8260	2.07	-13.17	0.00	-2725.10	-4516.34	442.618	1030
8265	2.08	-13.09	0.00	-2724.84	-4516.15	442.623	1030
8270	2.31	-13.14	0.00	-2724.70	-4516.04	442.628	1030
8275	2.13	-13.31	0.00	-2724.86	-4516.42	442.633	1030
8280	2.38	-13.26	0.00	-2725.78	-4516.68	442.638	1030
8285	1.97	-13.06	0.00	-2727.12	-4517.73	442.643	1030
8290	1.94	-12.94	0.00	-2727.36	-4517.96	442.648	1030
8295	2.14	-12.73	0.00	-2727.63	-4518.18	442.654	1030
8300	2.43	-12.86	0.00	-2727.78	-4518.19	442.658	1030
8305	1.97	-12.91	0.00	-2727.68	-4517.85	442.664	1030
8310	2.42	-12.65	0.00	-2727.94	-4518.36	442.668	1030
8315	2.04	-12.63	0.00	-2728.99	-4524.95	442.673	1030
8320	1.87	-12.53	0.00	-2729.22	-4526.32	442.677	1030
8325	2.53	-12.41	0.00	-2730.17	-4526.43	442.685	1030
8330	1.97	-12.61	0.00	-2729.85	-4526.50	442.687	1030
8335	2.44	-12.46	0.00	-2729.78	-4525.43	442.695	1030
8340	2.30	-12.53	0.00	-2729.83	-4525.93	442.698	1030
8345	2.11	-12.41	0.00	-2730.81	-4527.64	442.703	1030
8350	1.85	-12.26	0.00	-2731.24	-4527.12	442.708	1030
8355	1.78	-12.07	0.00	-2732.55	-4528.22	442.715	1030
8360	1.80	-12.13	0.00	-2732.06	-4528.14	442.718	1030
8365	2.06	-12.09	0.00	-2732.40	-4527.94	442.724	1030
8370	1.77	-12.01	0.00	-2732.08	-4528.72	442.728	1030
8375	2.19	-12.11	0.00	-2732.25	-4528.30	442.733	1030
8380	1.85	-12.15	0.00	-2732.20	-4528.51	442.738	1030
8385	1.76	-12.11	0.00	-2732.73	-4528.78	442.743	1030
8390	1.63	-11.97	0.00	-2733.42	-4529.59	442.748	1030
8395	1.72	-11.88	0.00	-2733.75	-4529.73	442.753	1030
8400	1.57	-11.89	0.00	-2734.17	-4530.06	442.759	1030
8405	1.82	-11.85	0.00	-2734.17	-4529.32	442.763	1030
8410	2.22	-11.62	0.00	-2734.32	-4530.57	442.768	1030
8415	1.76	-11.57	0.00	-2734.50	-4530.67	442.772	1030
8420	1.93	-11.37	0.00	-2736.15	-4531.75	442.778	1030
8425	1.54	-11.32	0.00	-2736.21	-4532.67	442.782	1030
8430	2.02	-11.26	0.00	-2736.35	-4530.29	442.790	1030
8435	1.64	-11.45	0.00	-2736.41	-4531.74	442.793	1030
8440	1.29	-11.54	0.00	-2736.47	-4531.69	442.798	1030
8445	1.38	-11.61	0.00	-2736.29	-4531.61	442.803	1030
8450	1.25	-11.26	0.00	-2738.08	-4533.20	442.808	1030
8455	1.09	-11.15	0.00	-2738.39	-4533.45	442.813	1030
8460	0.78	-11.36	0.00	-2738.73	-4533.60	442.820	1030
8465	1.18	-11.31	0.00	-2738.56	-4531.65	442.823	1030
8470	1.57	-11.15	0.00	-2738.42	-4532.47	442.829	1030
8475	1.76	-11.12	0.00	-2738.19	-4532.93	442.833	1030
8480	1.61	-10.88	0.00	-2739.22	-4535.41	442.838	1030
8485	2.03	-10.78	0.00	-2740.19	-4536.06	442.843	1030
8490	1.64	-10.83	0.00	-2740.53	-4535.88	442.848	1030
8495	1.67	-10.70	0.00	-2741.07	-4536.91	442.853	1030
8500	1.45	-10.79	0.00	-2741.00	-4536.36	442.858	1030
8505	1.52	-10.73	0.00	-2741.03	-4537.18	442.864	1030
8510	1.86	-10.81	0.00	-2740.79	-4536.84	442.867	1030
8515	1.78	-10.52	0.00	-2741.87	-4538.45	442.873	1030
8520	1.91	-10.38	0.00	-2742.35	-4537.40	442.878	1030
8525	1.86	-10.47	0.00	-2743.13	-4536.98	442.884	1030
8530	1.71	-10.40	0.00	-2743.16	-4538.48	442.887	1030
8535	2.01	-10.53	0.00	-2743.42	-4537.96	442.895	1030
8540	1.32	-10.46	0.00	-2743.16	-4537.61	442.897	1030
8545	1.72	-10.17	0.00	-2744.12	-4532.15	442.903	1030
8550	1.89	-10.13	0.00	-2744.56	-4532.40	442.908	1030
8555	1.29	-9.95	0.00	-2745.16	-4533.77	442.914	1030
8560	1.22	-10.12	0.00	-2745.24	-4533.65	442.918	1030
8565	1.76	-10.02	0.00	-2745.45	-4533.28	442.923	1030
8570	1.71	-10.04	0.00	-2745.39	-4533.24	442.928	1030
8575	1.98	-10.10	0.00	-2745.21	-4533.80	442.933	1030
8580	1.59	-10.15	0.00	-2745.29	-4534.26	442.938	1030
8585	1.92	-9.88	0.00	-2746.23	-4534.34	442.943	1030
8590	1.64	-9.88	0.00	-2747.03	-4533.00	442.948	1030
8595	1.85	-9.90	0.00	-2747.03	-4532.89	442.953	1030
8600	1.96	-9.70	0.00	-2747.44	-4532.86	442.959	1030
8605	1.51	-9.83	0.00	-2747.42	-4532.86	442.962	1030
8610	1.85	-9.75	0.00	-2747.51	-4531.96	442.968	1030
8615	1.89	-9.47	0.00	-2747.61	-4537.14	442.972	1030
8620	1.80	-9.37	0.00	-2749.35	-4538.63	442.978	1030
8625	1.68	-9.26	0.00	-2749.58	-4534.59	442.982	1030
8630	1.29	-9.30	0.00	-2749.62	-4531.12	442.990	1030
8635	1.11	-9.51	0.00	-2749.42	-4531.09	442.992	1030
8640	1.37	-9.51	0.00	-2749.59	-4531.31	442.998	1030
8645	1.90	-9.28	0.00	-2749.60	-4531.51	443.003	1030
8650	1.50	-9.18	0.00	-2751.13	-4533.74	443.008	1030
8655	1.49	-8.99	0.00	-2751.76	-4534.57	443.013	1030
8660	1.83	-8.38	0.00	-2751.34	-4533.17	443.020	1030
8665	1.96	-9.13	0.00	-2751.60	-4532.94	443.023	1030
8670	1.85	-9.04	0.00	-2751.61	-4532.58	443.029	1030
8675	1.79	-9.15	0.00	-2751.51	-4531.98	443.033	1030
8680	1.42	-8.89	0.00	-2752.65	-4533.20	443.038	1030
8685	1.68	-8.70	0.00	-2753.48	-4534.00	443.043	1030
8690	1.77	-8.73	0.00	-2753.58	-4534.03	443.048	1030
8695	2.07	-8.62	0.00	-2753.59	-4534.12	443.054	1030
8700	1.95	-8.75	0.00	-2753.67	-4533.79	443.058	1030
8705	1.84	-8.76	0.00	-2753.95	-4534.18	443.064	1030
8710	1.62	-8.60	0.00	-2753.75	-4534.67	443.067	1030
8715	1.68	-8.44	0.00	-2755.87	-4536.57	443.073	1030
8720	1.36	-8.43	0.00	-2756.01	-4536.92	443.078	1030
8725	1.61	-8.33	0.00	-2756.40	-4536.67	443.084	1030
8730	1.50	-8.46	0.00	-2756.68	-4536.02	443.087	1030
8735	1.58	-8.25	0.00	-2756.78	-4536.32	443.094	1030
8740	1.67	-8.34	0.00	-2756.73	-4536.45	443.097	1030
8745	1.62	-8.05	0.00	-2757.82	-4536.98	443.105	1030
8750	1.43	-8.12	0.00	-2758.04	-4538.02	443.107	1030
8755	1.56	-8.15	0.00	-2758.46	-4537.31	443.113	1030
8760	1.36	-8.06	0.00	-2758.45	-4537.81	443.118	1030
8765	1.19	-8.27	0.00	-2758.26	-4537.36	443.125	1030
8770	1.30	-8.09	0.00	-2758.79	-4537.60	443.128	1030
8775	1.31	-8.05	0.00	-2759.27	-4538.25	443.134	1030
8780	0.99	-8.17	0.00	-2759.56	-4538.40	443.138	1030
8785	1.14	-8.01	0.00	-2760.38	-4537.92	443.143	1030
8790	1.32	-7.85	0.00	-2761.02	-4537.98	443.148	1030
8795	1.54	-7.60	0.00	-2760.97	-4537.84	443.153	1030
8800	1.36	-7.80	0.00	-2760.88	-4537.73	443.159	1030
8805	1.50	-7.73	0.00	-2760.88	-4537.72	443.163	1030
8810	1.50	-7.72	0.00	-2761.01	-4537.71	443.168	1030
8815	1.37	-7.76	0.00	-2761.18	-4538.85	443.173	1030
8820	1.54	-7.33	0.00	-2763.03	-4539.95	443.178	1030
8825	1.15	-7.50	0.00	-2763.00	-4540.36	443.182	1030
8830	1.58	-7.11	0.00	-2762.89	-4540.26	443.189	1030
8835	1.76	-7.42	0.00	-2762.85	-4539.80	443.192	1030
8840	1.40	-7.40	0.00	-2762.96	-4540.74	443.198	1030
8845	1.31	-7.29	0.00	-2763.02	-4540.95	443.202	1030
8850	1.57	-6.86	0.00	-2764.74	-4542.31	443.208	1030
8855	1.84	-7.02	0.00	-2765.16	-4541.88	443.212	1030
8860	0.65	-7.37	0.00	-2765.42	-4541.95	443.220	1030
8865	1.56	-7.01	0.00	-2765.14	-4543.00	443.223	1030
8870	1.68	-7.14	0.00	-2764.83	-4542.78	443.228	1030
8875	1.38	-7.05	0.00	-2765.10	-4542.65	443.233	1030
8880	1.59	-6.74	0.00	-2766.25	-4543.37	443.239	1030
8885	1.65	-6.72	0.00	-2766.94	-4544.45	443.243	1030
8890	1.57	-6.71	0.00	-2766.96	-4544.29	443.248	1030
8895	1.80	-6.64	0.00	-2767.13	-4542.88	443.253	1030
8900	1.81	-6.72	0.00	-2767.14	-4543.67	443.258	1030
8905	1.29	-6.73	0.00	-2767.47	-4544.65	443.263	1030
8910	1.36	-6.77	0.00	-2767.82	-4545.21	443.268	1030
8915	1.52	-6.58	0.00	-2769.12	-4545.35	443.273	1030
8920	1.42	-6.58	0.00	-2769.11	-4545.01	443.277	1030
8925	1.44	-6.54	0.00	-2770.10	-4545.56	443.284	1030
8930	1.23	-6.44	0.00	-2770.08	-4546.19	443.288	1030
8935	1.16	-6.45	0.00	-2770.03	-4545.95	443.294	1030
8940	1.38	-6.47	0.00	-2770.24	-4545.44	443.297	1030
8945	0.94	-6.58	0.00	-2771.18	-4546.50	443.303	1030
8950	1.32	-6.31	0.00	-2771.40	-4546.79	443.308	1030
8955	1.16	-6.35	0.00	-2772.07	-4547.20	443.313	1030
8960	0.86	-6.39	0.00	-2771.99	-4547.34	443.318	1030
8965	1.17	-6.31	0.00	-2771.79	-4546.79	443.325	1030
8970	0.82	-6.22	0.00	-2772.09	-4546.95	443.328	1030
8975	1.17	-6.06	0.00	-2772.31	-4547.33	443.333	1030
8980	1.14	-6.08	0.00	-2772.17	-4547.16	443.338	1030
8985	1.10	-5.93	0.00	-2774.07	-4548.54	443.344	1030
8990	1.07	-5.97	0.00	-2774.20	-4548.95	443.348	1030
8995	1.04	-5.74	0.00	-2774.80	-4548.39	443.355	1030
9000	1.18	-5.90	0.00	-2774.37	-4549.06	443.358	1030
9005	1.40	-5.98	0.00	-2774.52	-4549.26	443.363	1030
9010	0.90	-5.89	0.00	-2774.25	-4548.97	443.368	1030
9015	1.13	-5.82	0.00	-2774.97	-4549.68	443.373	1030
9020	1.01	-5.60	0.00	-2775.86	-4550.28	443.378	1030
9025	0.94	-5.61	0.00	-2776.16	-4554.70	443.383	1030
9030	0.91	-5.70	0.00	-2776.10	-4557.66	443.388	1030
9035	1.07	-5.49	0.00	-2776.27	-4558.48	443.393	1030
9040	1.01	-5.58	0.00	-2776.13	-4559.08	443.398	1030
9045	0.99	-5.48	0.00	-2776.17	-4559.59	443.402	1030
9050	1.00	-5.12	0.00	-2778.13	-4560.77	443.408	1030
9055	0.98	-5.12	0.00	-2778.49	-4561.20	443.412	1030
9060	1.18	-5.20	0.00	-2778.42	-4559.28	443.419	1030
9065	0.80	-5.15	0.00	-2778.58	-4559.56	443.422	1030
9070	0.68	-5.18	0.00	-2778.07	-4559.83	443.429	1030
9075	1.21	-5.07	0.00	-2778.24	-4559.65	443.432	1030
9080	0.81	-4.83	0.00	-2780.08	-4561.59	443.438	1030
9085	0.95	-4.74	0.00	-2780.42	-4561.58	443.442	1030
9090	0.67	-4.62	0.00	-2781.46	-4563.28	443.450	1030
9095	0.96	-4.49	0.00	-2781.40	-4561.79	443.453	1030
9100	1.14	-4.67	0.00	-2781.34	-4561.07	443.460	1030
9105	1.05	-4.61	0.00	-2781.62	-4561.22	443.463	1030
9110	0.84	-4.48	0.00	-2782.24	-4561.84	443.469	1030
9115	0.83	-4.41	0.00	-2782.82	-4562.42	443.473	1030
9120	0.96	-4.32	0.00	-2783.09	-4562.88	443.478	1030
9125	0.96	-4.31	0.00	-2783.34	-4563.54	443.483	1030
9130	0.63	-4.53	0.00	-2783.45	-4563.08	443.488	1030
9135	0.63	-4.40	0.00	-2783.32	-4562.09	443.493	1030
9140	0.67	-4.39	0.00	-2783.55	-4562.93	443.498	1030
9145	1.12	-4.33	0.00	-2783.34	-4562.69	443.503	1030
9150	1.08	-4.05	0.00	-2784.15	-4563.02	443.508	1030
9155	0.94	-3.92	0.00	-2785.24	-4563.82	443.513	1030
9160	0.95	-4.02	0.00	-2785.24	-4564.18	443.517	1030
9165	0.86	-4.02	0.00	-2785.08	-4564.01	443.524	1030
9170	0.79	-4.00	0.00	-2785.20	-4563.66	443.528	1030
9175	0.63	-3.90	0.00	-2785.28	-4564.76	443.533	1030
9180	0.61	-3.98	0.00	-2785.21	-4564.46	443.537	1030
9185	0.65	-3.75	0.00	-2786.96	-4564.97	443.543	1030
9190	0.84	-3.58	0.00	-2787.30	-4566.98	443.548	1030
9195	0.65	-3.68	0.00	-2787.62	-4564.94	443.555	1030
9200	0.57	-3.59	0.00	-2787.49	-4565.67	443.557	1030
9205	0.97	-3.60	0.00	-2787.39	-4565.31	443.563	1030
9210	0.76	-3.63	0.00	-2787.35	-4566.52	443.568	1030
9215	0.14	-3.30	0.00	-2789.00	-4567.71	443.573	1030
9220	0.72	-3.26	0.00	-2789.07	-4568.11	443.578	1030
9225	0.96	-3.23	0.00	-2789.39	-4567.41	443.583	1030
9230	0.68	-3.32	0.00	-2789.44	-4568.26	443.588	1030
9235	1.00	-2.94	0.00	-2789.52	-4568.81	443.593	1030
9240	0.78	-3.11	0.00	-2789.71	-4568.50	443.598	1030
9245	0.70	-3.05	0.00	-2790.94	-4568.40	443.603	1030
9250	0.61	-3.15	0.00	-2791.51	-4568.36	443.608	1030
9255	-0.02	-3.26	0.00	-2791.34	-4567.37	443.613	1030
9260	0.61	-3.07	0.00	-2791.64	-4561.48	443.618	1030
9265	0.54	-3.00	0.00	-2791.42	-4561.19	443.623	1030
9270	0.59	-3.17	0.00	-2791.64	-4559.73	443.629	1030
9275	0.53	-3.18	0.00	-2791.67	-4562.52	443.632	1030
9280	0.63	-3.29	0.00	-2791.56	-4567.86	443.638	1030
9285	0.74	-3.16	0.00	-2791.76	-4567.90	443.642	1030
9290	0.64	-2.78	0.00	-2794.03	-4569.67	443.648	1030
9295	0.71	-2.96	0.00	-2794.03	-4570.05	443.652	1030
9300	0.65	-2.65	0.00	-2794.46	-4569.87	443.659	1030
9305	0.73	-2.73	0.00	-2794.47	-4569.61	443.662	1030
9310	0.76	-2.77	0.00	-2794.47	-4570.05	443.668	1030
9315	0.49	-2.63	0.00	-2794.52	-4570.16	443.672	1030
9320	0.39	-2.30	0.00	-2796.45	-4572.13	443.678	1030
9325	0.38	-2.34	0.00	-2796.64	-4572.13	443.683	1030
9330	0.60	-2.64	0.00	-2796.57	-4573.03	443.690	1030
9335	0.44	-2.33	0.00	-2796.49	-4572.04	443.693	1030
9340	0.89	-2.29	0.00	-2796.62	-4572.95	443.698	1030
9345	0.58	-2.42	0.00	-2796.77	-4574.35	443.703	1030
9350	0.88	-2.01	0.00	-2797.77	-4574.84	443.708	1030
9355	1.08	-2.02	0.00	-2798.83	-4574.60	443.713	1030
9360	0.72	-2.07	0.00	-2798.69	-4574.38	443.718	1030
9365	0.82	-2.01	0.00	-2798.47	-4574.43	443.723	1030
9370	0.96	-2.20	0.00	-2798.69	-4574.86	443.728	1030
9375	0.84	-2.21	0.00	-2798.64	-4573.56	443.733	1030
9380	0.47	-2.20	0.00	-2799.60	-4569.06	443.738	1030
9385	0.65	-1.81	0.00	-2800.80	-4568.58	443.743	1030
9390	0.35	-1.69	0.00	-2801.18	-4568.19	443.747	1030
9395	1.01	-1.66	0.00	-2801.12	-4568.40	443.754	1030
9400	0.70	-1.65	0.00	-2801.18	-4568.46	443.758	1030
9405	0.74	-1.59	0.00	-2801.14	-4568.10	443.763	1030
9410	0.63	-1.45	0.00	-2801.65	-4568.31	443.768	1030
9415	0.49	-1.36	0.00	-2803.19	-4569.04	443.773	1030
9420	0.60	-1.37	0.00	-2803.34	-4569.51	443.777	1030
9425	0.52	-1.41	0.00	-2803.40	-4569.47	443.783	1030
9430	0.94	-1.25	0.00	-2803.51	-4569.50	443.789	1030
9435	0.81	-1.12	0.00	-2803.39	-4570.33	443.793	1030
9440	0.58	-1.29	0.00	-2803.16	-4570.10	443.797	1030
9445	0.87	-1.28	0.00	-2803.29	-4570.02	443.803	1030
9450	0.99	-1.25	0.00	-2803.24	-4570.16	443.808	1030
9455	0.77	-1.12	0.00	-2805.13	-4569.25	443.813	1030
9460	0.78	-1.27	0.00	-2805.73	-4569.31	443.818	1030
9465	0.53	-1.22	0.00	-2806.11	-4569.77	443.825	1030
9470	0.39	-1.22	0.00	-2806.07	-4569.71	443.828	1030
9475	0.49	-1.24	0.00	-2805.96	-4570.30	443.833	1030
9480	0.77	-1.18	0.00	-2805.80	-4570.27	443.838	1030
9485	0.57	-1.20	0.00	-2807.41	-4570.07	443.843	1030
9490	0.80	-1.09	0.00	-2808.25	-4567.12	443.848	1030
9495	1.12	-0.86	0.00	-2808.42	-4570.06	443.855	1030
9500	1.03	-1.06	0.00	-2808.29	-4570.22	443.858	1030
9505	0.74	-0.99	0.00	-2808.06	-4569.96	443.863	1030
9510	0.43	-0.99	0.00	-2808.25	-4570.09	443.868	1030
9515	0.56	-0.81	0.00	-2808.66	-4570.66	443.873	1030
9520	0.26	-0.69	0.00	-2810.30	-4572.41	443.878	1030
9525	0.18	-0.78	0.00	-2810.34	-4572.30	443.883	1030
9530	0.11	-0.65	0.00	-2810.26	-4571.50	443.889	1030
9535	0.40	-0.59	0.00	-2810.56	-4571.82	443.893	1030
9540	0.76	-0.56	0.00	-2810.58	-4572.27	443.898	1031
9545	0.58	-0.56	0.00	-2810.32	-4571.19	443.903	1031
9550	0.27	-1.00	0.00	-2808.76	-4569.19	443.908	1031
9555	0.02	-1.07	0.00	-2808.72	-4569.51	443.912	1031
9560	0.93	-0.79	0.00	-2808.66	-4569.61	443.919	1031
9565	0.67	-0.84	0.00	-2808.52	-4569.53	443.922	1031
9570	0.36	-0.98	0.00	-2808.53	-4569.48	443.928	1031
9575	0.80	-0.80	0.00	-2808.61	-4569.53	443.932	1031
9580	0.40	-1.29	0.00	-2806.87	-4568.91	443.938	1031
9585	0.77	-1.07	0.00	-2806.59	-4568.16	443.943	1031
9590	0.47	-1.31	0.00	-2806.62	-4567.61	443.949	1031
9595	0.45	-1.18	0.00	-2806.81	-4567.55	443.953	1031
9600	0.47	-1.29	0.00	-2806.83	-4566.97	443.959	1031
9605	0.57	-1.24	0.00	-2806.54	-4567.19	443.963	1031
9610	0.54	-1.26	0.00	-2806.49	-4566.98	443.968	1031
9615	0.77	-1.18	0.00	-2806.59	-4566.73	443.973	1031
9620	0.44	-1.57	0.00	-2804.72	-4566.12	443.978	1031
9625	0.91	-1.73	0.00	-2804.04	-4564.36	443.983	1031
9630	0.44	-1.62	0.00	-2803.71	-4563.76	443.988	1031
9635	0.79	-1.63	0.00	-2803.70	-4564.85	443.993	1031
9640	1.03	-1.53	0.00	-2803.77	-4566.06	443.998	1031
9645	0.54	-1.60	0.00	-2803.90	-4565.61	444.003	1031
9650	0.98	-1.68	0.00	-2803.10	-4566.40	444.008	1031
9655	1.00	-1.97	0.00	-2801.69	-4564.44	444.013	1031
9660	0.73	-2.01	0.00	-2801.83	-4563.13	444.017	1031
9665	0.41	-2.13	0.00	-2801.89	-4563.17	444.024	1031
9670	0.48	-2.15	0.00	-2801.77	-4563.37	444.027	1031
9675	0.44	-2.13	0.00	-2801.82	-4562.45	444.033	1031
9680	0.56	-2.17	0.00	-2801.60	-4562.43	444.038	1031
9685	0.45	-2.34	0.00	-2799.89	-4561.21	444.043	1031
9690	0.77	-2.37	0.00	-2799.72	-4561.89	444.047	1031
9695	0.60	-2.27	0.00	-2799.81	-4561.72	444.054	1031
9700	0.76	-2.30	0.00	-2799.87	-4561.56	444.057	1031
9705	0.27	-2.52	0.00	-2799.91	-4561.62	444.063	1031
9710	0.44	-2.40	0.00	-2799.73	-4562.57	444.067	1031
9715	0.73	-2.69	0.00	-2798.20	-4561.97	444.073	1031
9720	0.33	-2.77	0.00	-2798.13	-4562.51	444.078	1031
9725	1.45	-2.88	0.00	-2798.00	-4559.27	444.085	1031
9730	0.78	-2.74	0.00	-2797.82	-4561.33	444.088	1031
9735	0.58	-2.69	0.00	-2797.78	-4561.55	444.093	1031
9740	0.46	-2.71	0.00	-2797.85	-4561.86	444.098	1031
9745	1.25	-2.85	0.00	-2796.53	-4560.53	444.104	1031
9750	1.06	-2.96	0.00	-2795.97	-4559.55	444.108	1031
9755	0.98	-3.06	0.00	-2795.90	-4560.36	444.113	1031
9760	1.18	-2.81	0.00	-2795.73	-4559.53	444.118	1031
9765	1.14	-3.07	0.00	-2795.66	-4558.42	444.123	1031
9770	0.96	-2.98	0.00	-2795.74	-4559.99	444.128	1031
9775	1.08	-3.04	0.00	-2795.63	-4559.97	444.133	1031
9780	1.19	-3.01	0.00	-2795.53	-4559.88	444.138	1031
9785	1.11	-3.11	0.00	-2795.60	-4559.96	444.143	1031
9790	1.07	-3.31	0.00	-2793.61	-4558.44	444.148	1031
9795	1.21	-3.39	0.00	-2793.49	-4558.84	444.152	1031
9800	0.83	-3.39	0.00	-2793.42	-4555.23	444.158	1031
9805	0.57	-3.37	0.00	-2793.43	-4559.15	444.162	1031
9810	0.64	-3.35	0.00	-2793.15	-4557.02	444.168	1031
9815	0.91	-3.18	0.00	-2793.25	-4559.21	444.172	1031
9820	1.04	-3.81	0.00	-2791.13	-4556.46	444.178	1031
9825	0.91	-4.00	0.00	-2790.82	-4556.24	444.183	1031
9830	1.00	-3.71	0.00	-2790.65	-4556.99	444.190	1031
9835	0.55	-3.99	0.00	-2790.79	-4556.83	444.193	1031
9840	0.49	-3.96	0.00	-2790.83	-4557.30	444.198	1031
9845	0.30	-4.19	0.00	-2790.89	-4557.03	444.203	1031
9850	0.18	-4.31	0.00	-2789.31	-4556.08	444.208	1031
9855	0.33	-4.40	0.00	-2788.80	-4554.93	444.213	1031
9860	0.20	-4.36	0.00	-2788.87	-4554.90	444.218	1031
9865	0.34	-4.35	0.00	-2788.88	-4555.29	444.223	1031
9870	0.30	-4.32	0.00	-2788.89	-4555.28	444.228	1031
9875	0.40	-4.48	0.00	-2788.53	-4555.59	444.233	1031
9880	0.68	-4.36	0.00	-2787.64	-4554.67	444.238	1031
9885	0.74	-4.44	0.00	-2786.86	-4555.13	444.243	1031
9890	0.95	-4.34	0.00	-2786.71	-4555.65	444.248	1031
9895	1.52	-4.11	0.00	-2787.18	-4555.56	444.253	1031
9900	1.01	-4.35	0.00	-2786.98	-4555.79	444.258	1031
9905	1.51	-4.05	0.00	-2786.72	-4556.09	444.263	1031
9910	1.26	-4.30	0.00	-2786.21	-4555.79	444.268	1031
9915	1.37	-4.69	0.00	-2785.18	-4554.58	444.273	1031
9920	0.96	-4.81	0.00	-2785.02	-4554.49	444.278	1031
9925	1.14	-4.81	0.00	-2785.12	-4553.70	444.283	1031
9930	0.86	-4.82	0.00	-2784.87	-4553.05	444.288	1031
9935	1.12	-4.94	0.00	-2784.96	-4553.52	444.293	1031
9940	0.86	-4.75	0.00	-2785.11	-4552.72	444.298	1031
9945	1.20	-4.63	0.00	-2785.02	-4553.33	444.303	1031
9950	0.97	-4.61	0.00	-2784.92	-4553.37	444.307	1031
9955	0.99	-4.66	0.00	-2784.77	-4552.88	444.313	1031
9960	1.15	-4.71	0.00	-2784.76	-4552.79	444.318	1031
9965	1.08	-4.84	0.00	-2785.02	-4552.53	444.325	1031
9970	0.80	-4.78	0.00	-2784.99	-4552.47	444.327	1031
9975	1.35	-4.61	0.00	-2784.73	-4552.20	444.333	1031
9980	1.19	-4.72	0.00	-2784.67	-4552.77	444.338	1031
9985	1.16	-5.38	0.00	-2781.35	-4549.80	444.343	1031
9990	1.14	-5.59	0.00	-2780.11	-4548.62	444.348	1031
9995	1.26	-5.58	0.00	-2780.05	-4548.16	444.353	1031
10000	0.84	-5.49	0.00	-2780.00	-4547.82	444.358	1031
10005	1.34	-5.33	0.00	-2779.96	-4547.71	444.363	1031
10010	1.19	-5.41	0.00	-2780.11	-4547.62	444.368	1031
10015	1.05	-5.59	0.00	-2778.76	-4548.45	444.373	1031
10020	1.48	-5.56	0.00	-2778.04	-4548.28	444.378	1031
10025	1.47	-5.68	0.00	-2778.00	-4548.48	444.383	1031
10030	1.42	-5.79	0.00	-2777.83	-4549.25	444.388	1031
10035	0.64	-5.87	0.00	-2777.97	-4549.94	444.393	1031
10040	0.92	-5.80	0.00	-2777.90	-4549.37	444.398	1031
10045	1.10	-5.86	0.00	-2777.22	-4548.46	444.403	1031
10050	0.82	-5.91	0.00	-2775.99	-4547.38	444.408	1031
10055	1.18	-5.94	0.00	-2775.84	-4547.21	444.413	1031
10060	1.27	-5.91	0.00	-2776.10	-4546.68	444.419	1031
10065	1.48	-5.97	0.00	-2775.80	-4546.40	444.422	1031
10070	1.39	-5.94	0.00	-2775.70	-4546.98	444.428	1031
10075	1.30	-5.91	0.00	-2775.53	-4547.10	444.432	1031
10080	1.43	-6.21	0.00	-2774.01	-4545.68	444.438	1031
10085	1.42	-6.23	0.00	-2774.05	-4546.45	444.442	1031
10090	1.42	-6.30	0.00	-2774.19	-4546.06	444.448	1031
10095	1.39	-6.29	0.00	-2774.24	-4545.21	444.452	1031
10100	1.39	-6.20	0.00	-2774.21	-4545.50	444.459	1031
10105	1.15	-6.47	0.00	-2774.07	-4545.48	444.462	1031
10110	1.13	-6.59	0.00	-2774.00	-4545.22	444.470	1031
10115	1.71	-6.35	0.00	-2773.89	-4545.44	444.473	1031
10120	1.38	-6.70	0.00	-2772.05	-4544.10	444.478	1031
10125	1.62	-6.68	0.00	-2771.04	-4542.91	444.483	1031
10130	1.51	-6.73	0.00	-2771.08	-4542.87	444.488	1031
10135	1.53	-6.77	0.00	-2771.04	-4542.49	444.493	1031
10140	1.35	-6.75	0.00	-2770.89	-4543.02	444.498	1031
10145	1.60	-6.73	0.00	-2770.89	-4543.30	444.503	1031
10150	1.65	-6.74	0.00	-2770.62	-4542.97	444.508	1031
10155	1.81	-6.70	0.00	-2770.35	-4543.12	444.513	1031
10160	1.66	-6.76	0.00	-2770.35	-4543.89	444.518	1031
10165	1.62	-6.77	0.00	-2770.50	-4544.05	444.524	1031
10170	1.67	-6.72	0.00	-2770.41	-4542.91	444.527	1031
10175	1.62	-6.59	0.00	-2770.49	-4543.49	444.533	1031
10180	1.78	-6.70	0.00	-2770.06	-4543.44	444.538	1031
10185	1.52	-7.22	0.00	-2767.21	-4540.20	444.543	1031
10190	1.60	-7.35	0.00	-2767.07	-4539.75	444.548	1031
10195	1.90	-7.57	0.00	-2766.81	-4539.92	444.554	1031
10200	1.76	-7.62	0.00	-2766.97	-4539.39	444.557	1031
10205	2.10	-7.33	0.00	-2766.84	-4539.61	444.563	1031
10210	2.02	-7.40	0.00	-2766.85	-4539.68	444.567	1031
10215	1.69	-7.74	0.00	-2764.93	-4538.88	444.573	1031
10220	1.31	-7.83	0.00	-2764.89	-4538.87	444.578	1031
10225	1.73	-7.96	0.00	-2764.91	-4537.54	444.585	1031
10230	1.94	-7.74	0.00	-2764.82	-4537.38	444.587	1031
10235	1.67	-7.83	0.00	-2764.86	-4539.14	444.593	1031
10240	1.71	-7.65	0.00	-2765.06	-4538.71	444.598	1031
10245	1.91	-7.92	0.00	-2763.20	-4537.76	444.603	1031
10250	1.61	-8.09	0.00	-2762.99	-4537.32	444.608	1031
10255	1.67	-7.94	0.00	-2762.87	-4536.91	444.613	1031
10260	1.71	-7.92	0.00	-2763.14	-4536.13	444.618	1031
10265	1.86	-7.76	0.00	-2763.11	-4534.19	444.623	1031
10270	2.00	-8.04	0.00	-2763.01	-4535.99	444.628	1031
10275	2.02	-7.69	0.00	-2763.23	-4538.21	444.633	1031
10280	1.72	-7.81	0.00	-2762.90	-4537.82	444.638	1031
10285	1.66	-8.08	0.00	-2761.82	-4536.08	444.643	1031
10290	1.44	-8.13	0.00	-2760.83	-4536.45	444.648	1031
10295	1.68	-8.15	0.00	-2760.77	-4536.38	444.653	1031
10300	1.47	-8.28	0.00	-2761.02	-4537.47	444.659	1031
10305	1.93	-8.06	0.00	-2761.03	-4538.29	444.663	1031
10310	1.74	-8.17	0.00	-2760.87	-4537.76	444.668	1031
10315	1.82	-8.39	0.00	-2759.86	-4537.10	444.673	1031
10320	1.82	-8.61	0.00	-2758.18	-4535.31	444.678	1031
10325	2.12	-8.56	0.00	-2758.26	-4535.04	444.682	1031
10330	1.71	-8.44	0.00	-2758.50	-4534.70	444.689	1031
10335	2.02	-8.45	0.00	-2758.00	-4534.38	444.692	1031
10340	1.54	-8.63	0.00	-2757.94	-4534.88	444.698	1031
10345	1.54	-8.49	0.00	-2757.89	-4534.94	444.703	1031
10350	1.58	-8.90	0.00	-2756.16	-4533.23	444.708	1031
10355	1.94	-8.86	0.00	-2755.97	-4533.53	444.712	1031
10360	1.97	-8.88	0.00	-2755.98	-4533.70	444.719	1031
10365	2.03	-8.83	0.00	-2756.10	-4533.64	444.722	1031
10370	2.00	-8.90	0.00	-2756.01	-4532.18	444.728	1031
10375	1.85	-9.00	0.00	-2755.89	-4532.82	444.732	1031
10380	1.72	-9.11	0.00	-2754.79	-4532.32	444.738	1031
10385	1.82	-9.33	0.00	-2754.26	-4531.90	444.743	1031
10390	1.56	-9.57	0.00	-2753.55	-4533.77	444.750	1031
10395	1.60	-9.37	0.00	-2754.33	-4533.14	444.753	1031
10400	1.71	-9.43	0.00	-2754.24	-4533.33	444.758	1031
10405	1.50	-9.41	0.00	-2754.43	-4533.02	444.763	1031
10410	1.54	-9.57	0.00	-2753.21	-4532.69	444.768	1031
10415	1.60	-9.58	0.00	-2752.12	-4532.70	444.773	1031
10420	1.74	-9.58	0.00	-2752.33	-4532.59	444.778	1031
10425	1.64	-9.49	0.00	-2752.22	-4532.47	444.783	1031
10430	1.60	-9.56	0.00	-2752.18	-4532.44	444.788	1031
10435	2.10	-9.52	0.00	-2752.09	-4532.78	444.793	1031
10440	1.89	-9.50	0.00	-2751.99	-4532.35	444.798	1031
10445	1.94	-9.49	0.00	-2752.14	-4532.22	444.803	1031
10450	2.55	-9.45	0.00	-2751.92	-4531.79	444.808	1031
10455	2.19	-9.89	0.00	-2749.75	-4530.08	444.813	1031
10460	2.14	-9.91	0.00	-2749.47	-4530.34	444.818	1031
10465	1.51	-10.00	0.00	-2749.31	-4530.16	444.824	1031
10470	1.87	-9.94	0.00	-2749.49	-4530.00	444.828	1031
10475	2.06	-9.97	0.00	-2749.46	-4529.58	444.833	1031
10480	2.02	-9.84	0.00	-2749.30	-4529.02	444.837	1031
10485	2.19	-10.20	0.00	-2747.52	-4527.98	444.843	1031
10490	1.78	-10.44	0.00	-2747.12	-4528.04	444.847	1031
10495	2.30	-10.25	0.00	-2746.83	-4526.83	444.855	1031
10500	1.78	-10.29	0.00	-2747.10	-4527.63	444.857	1031
10505	1.71	-10.32	0.00	-2747.11	-4527.90	444.863	1031
10510	2.08	-10.42	0.00	-2747.04	-4527.87	444.867	1031
10515	2.13	-10.50	0.00	-2745.59	-4526.28	444.873	1031
10520	2.01	-10.64	0.00	-2745.12	-4525.48	444.878	1031
10525	1.95	-10.47	0.00	-2745.43	-4526.53	444.885	1031
10530	1.80	-10.77	0.00	-2745.18	-4526.30	444.888	1031
10535	1.66	-10.73	0.00	-2745.16	-4526.13	444.894	1031
10540	1.65	-10.79	0.00	-2745.25	-4526.18	444.898	1031
10545	2.38	-10.75	0.00	-2744.22	-4526.82	444.903	1031
10550	1.98	-10.79	0.00	-2743.21	-4526.46	444.908	1031
10555	1.95	-10.67	0.00	-2743.08	-4526.43	444.913	1031
10560	1.91	-10.77	0.00	-2743.18	-4525.77	444.918	1031
10565	2.35	-10.79	0.00	-2743.08	-4526.55	444.923	1031
10570	2.10	-10.83	0.00	-2743.16	-4526.58	444.928	1031
10575	2.12	-10.97	0.00	-2742.36	-4525.44	444.933	1031
10580	2.16	-11.07	0.00	-2741.21	-4524.83	444.938	1031
10585	2.01	-11.18	0.00	-2741.15	-4525.41	444.943	1031
10590	2.12	-10.91	0.00	-2741.07	-4524.29	444.948	1031
10595	1.84	-11.19	0.00	-2741.02	-4524.70	444.953	1031
10600	2.36	-11.11	0.00	-2740.94	-4525.15	444.958	1031
10605	2.13	-11.13	0.00	-2740.86	-4524.66	444.962	1031
10610	1.91	-11.23	0.00	-2740.93	-4524.11	444.968	1031
10615	1.79	-11.31	0.00	-2740.66	-4525.67	444.973	1031
10620	2.72	-11.45	0.00	-2738.32	-4522.87	444.978	1031
10625	2.34	-11.61	0.00	-2738.21	-4522.91	444.982	1031
10630	2.26	-11.61	0.00	-2738.21	-4521.24	444.990	1031
10635	2.18	-11.58	0.00	-2738.18	-4522.37	444.992	1031
10640	1.91	-11.59	0.00	-2738.26	-4521.95	444.998	1031
10645	2.24	-11.73	0.00	-2737.90	-4522.32	445.002	1031
10650	1.88	-12.00	0.00	-2736.62	-4520.23	445.008	1031
10655	2.00	-12.05	0.00	-2736.01	-4519.70	445.013	1031
10660	1.30	-11.97	0.00	-2735.84	-4518.94	445.020	1031
10665	2.01	-12.12	0.00	-2736.18	-4519.31	445.023	1031
10670	1.89	-12.14	0.00	-2736.01	-4521.16	445.029	1031
10675	1.76	-12.10	0.00	-2736.15	-4520.92	445.033	1031
10680	1.30	-12.22	0.00	-2734.89	-4519.75	445.038	1031
10685	1.94	-12.17	0.00	-2733.96	-4520.11	445.043	1031
10690	2.26	-12.34	0.00	-2733.91	-4519.41	445.050	1031
10695	1.91	-12.24	0.00	-2734.15	-4519.39	445.053	1031
10700	1.44	-12.14	0.00	-2734.21	-4519.12	445.058	1031
10705	1.40	-12.25	0.00	-2733.92	-4519.18	445.063	1031
10710	1.48	-12.32	0.00	-2733.34	-4519.20	445.068	1031
10715	1.70	-12.57	0.00	-2732.12	-4517.29	445.073	1031
10720	1.63	-12.53	0.00	-2732.12	-4517.62	445.078	1031
10725	1.94	-12.42	0.00	-2732.01	-4518.14	445.084	1031
10730	2.02	-12.58	0.00	-2732.02	-4517.46	445.087	1031
10735	2.13	-12.30	0.00	-2731.84	-4518.43	445.093	1031
10740	1.83	-12.44	0.00	-2731.65	-4517.66	445.098	1031
10745	2.22	-12.95	0.00	-2730.04	-4515.82	445.103	1031
10750	2.34	-12.85	0.00	-2729.73	-4516.13	445.108	1031
10755	2.62	-12.87	0.00	-2729.69	-4515.76	445.113	1031
10760	2.14	-12.76	0.00	-2729.89	-4515.17	445.117	1031
10765	2.51	-12.59	0.00	-2729.91	-4515.25	445.124	1031
10770	2.65	-12.71	0.00	-2729.95	-4516.16	445.127	1031
10775	2.15	-12.87	0.00	-2729.95	-4516.56	445.133	1031
10780	2.00	-12.87	0.00	-2729.72	-4516.38	445.138	1031
10785	1.97	-13.35	0.00	-2727.54	-4513.62	445.143	1031
10790	1.37	-13.55	0.00	-2727.10	-4512.84	445.149	1031
10795	2.17	-13.27	0.00	-2727.09	-4512.94	445.153	1031
10800	1.97	-13.15	0.00	-2727.13	-4513.76	445.158	1031
10805	2.55	-13.20	0.00	-2727.09	-4512.97	445.163	1031
10810	1.98	-13.30	0.00	-2727.07	-4513.68	445.168	1031
10815	2.16	-13.58	0.00	-2725.80	-4513.26	445.174	1031
10820	2.14	-13.64	0.00	-2725.46	-4512.69	445.178	1031
10825	1.83	-13.68	0.00	-2725.38	-4512.69	445.183	1031
10830	2.45	-13.62	0.00	-2725.31	-4511.36	445.188	1031
10835	1.83	-13.65	0.00	-2725.43	-4512.18	445.193	1031
10840	2.55	-13.60	0.00	-2725.37	-4512.63	445.198	1031
10845	2.24	-13.73	0.00	-2724.73	-4512.30	445.203	1031
10850	2.32	-13.97	0.00	-2723.18	-4511.09	445.208	1031
10855	2.65	-14.01	0.00	-2723.03	-4510.77	445.213	1031
10860	2.31	-13.96	0.00	-2723.25	-4510.85	445.219	1031
10865	2.46	-13.92	0.00	-2722.98	-4511.08	445.223	1031
10870	2.17	-13.79	0.00	-2722.95	-4510.40	445.228	1031
10875	2.41	-13.61	0.00	-2722.63	-4511.36	445.233	1031
10880	2.26	-14.15	0.00	-2720.78	-4508.49	445.238	1031
10885	2.12	-14.38	0.00	-2720.97	-4508.58	445.243	1031
10890	2.28	-14.18	0.00	-2720.62	-4508.90	445.249	1031
10895	2.04	-14.31	0.00	-2720.94	-4508.31	445.252	1031
10900	2.56	-14.06	0.00	-2721.01	-4509.27	445.258	1031
10905	2.40	-14.18	0.00	-2721.10	-4508.55	445.262	1031
10910	2.56	-14.24	0.00	-2720.92	-4508.40	445.268	1031
10915	2.50	-14.21	0.00	-2720.62	-4508.42	445.273	1031
10920	2.47	-14.44	0.00	-2719.09	-4507.28	445.278	1031
10925	2.57	-14.51	0.00	-2718.88	-4507.89	445.283	1031
10930	2.95	-14.45	0.00	-2718.93	-4508.51	445.290	1031
10935	2.53	-14.51	0.00	-2718.96	-4507.69	445.293	1031
10940	2.06	-14.52	0.00	-2719.06	-4507.00	445.298	1031
10945	2.62	-14.38	0.00	-2718.82	-4508.35	445.303	1031
10950	2.54	-14.60	0.00	-2716.89	-4508.22	445.309	1031
10955	2.35	-14.72	0.00	-2716.07	-4507.55	445.313	1031
10960	2.54	-14.71	0.00	-2715.98	-4507.65	445.318	1031
10965	2.33	-14.77	0.00	-2715.91	-4507.64	445.323	1031
10970	2.50	-14.66	0.00	-2716.04	-4508.09	445.328	1031
10975	2.75	-14.79	0.00	-2715.92	-4507.51	445.333	1031
10980	2.68	-14.69	0.00	-2715.47	-4508.10	445.338	1031
10985	2.14	-14.95	0.00	-2714.13	-4506.90	445.343	1031
10990	2.39	-14.90	0.00	-2713.97	-4506.90	445.348	1031
10995	2.69	-14.93	0.00	-2713.89	-4507.63	445.354	1031
11000	2.35	-14.95	0.00	-2714.06	-4507.36	445.357	1031
11005	2.77	-14.85	0.00	-2713.68	-4506.31	445.363	1031
11010	2.64	-15.07	0.00	-2713.50	-4506.47	445.367	1031
11015	2.60	-15.43	0.00	-2711.99	-4506.19	445.373	1031
11020	2.62	-15.40	0.00	-2711.79	-4504.24	445.378	1031
11025	2.42	-15.43	0.00	-2712.06	-4503.76	445.384	1031
11030	2.69	-15.37	0.00	-2711.74	-4504.51	445.387	1031
11035	2.82	-15.37	0.00	-2711.91	-4503.90	445.393	1031
11040	2.98	-15.55	0.00	-2712.00	-4503.06	445.397	1031
11045	2.98	-15.49	0.00	-2710.30	-4502.41	445.403	1031
11050	2.78	-15.53	0.00	-2710.00	-4501.79	445.408	1031
11055	2.91	-15.59	0.00	-2709.89	-4501.01	445.413	1031
11060	2.64	-15.71	0.00	-2709.93	-4501.90	445.418	1031
11065	2.87	-15.39	0.00	-2709.99	-4502.00	445.425	1031
11070	2.66	-15.72	0.00	-2709.89	-4501.99	445.428	1031
11075	2.78	-15.63	0.00	-2709.85	-4502.03	445.433	1031
11080	2.57	-15.77	0.00	-2709.72	-4502.39	445.438	1031
11085	2.62	-16.09	0.00	-2707.87	-4499.72	445.443	1031
11090	2.13	-16.20	0.00	-2707.28	-4499.09	445.448	1031
11095	2.62	-16.32	0.00	-2706.94	-4499.57	445.453	1031
11100	2.97	-16.03	0.00	-2706.95	-4499.45	445.458	1031
11105	2.95	-15.95	0.00	-2707.02	-4499.28	445.463	1031
11110	2.87	-16.08	0.00	-2706.86	-4499.92	445.468	1031
11115	2.91	-16.24	0.00	-2706.10	-4499.07	445.473	1031
11120	2.65	-16.50	0.00	-2704.78	-4497.74	445.478	1031
11125	2.85	-16.42	0.00	-2704.61	-4497.77	445.483	1031
11130	2.65	-16.59	0.00	-2704.77	-4497.87	445.489	1031
11135	2.97	-16.43	0.00	-2704.73	-4497.50	445.492	1031
11140	2.76	-16.44	0.00	-2704.90	-4497.36	445.498	1031
11145	2.94	-16.60	0.00	-2704.37	-4496.59	445.503	1031
11150	3.01	-16.64	0.00	-2702.87	-4495.69	445.508	1031
11155	3.00	-16.65	0.00	-2702.67	-4495.09	445.513	1031
11160	2.92	-16.62	0.00	-2702.86	-4496.23	445.519	1031
11165	2.67	-16.68	0.00	-2702.95	-4495.09	445.522	1031
11170	3.07	-16.65	0.00	-2702.79	-4495.95	445.528	1031
11175	3.14	-16.70	0.00	-2702.75	-4495.86	445.532	1031
11180	3.09	-16.97	0.00	-2700.98	-4493.46	445.538	1031
11185	2.77	-16.96	0.00	-2700.65	-4494.10	445.543	1031
11190	3.26	-16.90	0.00	-2700.65	-4494.64	445.550	1031
11195	2.76	-16.95	0.00	-2700.79	-4494.01	445.553	1031
11200	2.68	-17.06	0.00	-2700.71	-4494.69	445.558	1031
11205	2.81	-16.90	0.00	-2700.82	-4493.47	445.563	1031
11210	2.68	-17.32	0.00	-2699.00	-4491.28	445.568	1031
11215	2.75	-17.21	0.00	-2698.89	-4491.76	445.573	1031
11220	2.86	-17.33	0.00	-2698.59	-4491.35	445.578	1031
11225	2.91	-17.41	0.00	-2698.60	-4491.90	445.583	1031
11230	2.78	-17.33	0.00	-2698.65	-4492.49	445.588	1031
11235	3.41	-17.23	0.00	-2698.75	-4492.05	445.593	1031
11240	2.77	-17.46	0.00	-2698.90	-4492.10	445.598	1031
11245	2.88	-17.18	0.00	-2698.56	-4492.44	445.603	1031
11250	2.87	-17.33	0.00	-2697.23	-4492.91	445.608	1031
11255	2.93	-17.43	0.00	-2695.88	-4491.99	445.613	1031
11260	3.29	-17.41	0.00	-2695.55	-4492.71	445.618	1031
11265	2.80	-17.49	0.00	-2695.51	-4493.57	445.624	1031
11270	3.36	-17.51	0.00	-2695.45	-4493.57	445.628	1031
11275	3.77	-17.35	0.00	-2695.63	-4492.70	445.633	1031
11280	2.89	-17.52	0.00	-2695.20	-4492.51	445.637	1031
11285	3.06	-17.83	0.00	-2693.63	-4490.33	445.643	1031
11290	2.90	-17.73	0.00	-2693.53	-4490.45	445.648	1031
11295	3.42	-17.84	0.00	-2693.42	-4490.87	445.654	1031
11300	2.72	-17.93	0.00	-2693.49	-4490.76	445.657	1031
11305	2.87	-17.89	0.00	-2693.28	-4490.96	445.663	1031
11310	3.16	-17.86	0.00	-2693.09	-4490.68	445.668	1031
11315	3.48	-18.08	0.00	-2691.50	-4491.08	445.673	1031
11320	3.33	-18.02	0.00	-2691.10	-4490.60	445.677	1031
11325	3.35	-18.15	0.00	-2691.07	-4491.56	445.684	1031
11330	3.42	-18.07	0.00	-2691.14	-4491.23	445.688	1031
11335	3.39	-17.96	0.00	-2691.14	-4490.84	445.693	1031
11340	3.01	-18.04	0.00	-2691.18	-4490.99	445.698	1031
11345	2.99	-18.20	0.00	-2689.63	-4489.89	445.703	1031
11350	2.74	-18.28	0.00	-2689.31	-4489.28	445.708	1031
11355	3.03	-18.16	0.00	-2689.01	-4488.77	445.713	1031
11360	3.02	-18.27	0.00	-2689.35	-4488.00	445.718	1031
11365	3.04	-18.27	0.00	-2689.13	-4487.64	445.723	1031
11370	2.95	-18.40	0.00	-2688.91	-4488.18	445.728	1031
11375	3.26	-18.64	0.00	-2687.71	-4487.88	445.733	1031
11380	3.19	-18.46	0.00	-2687.08	-4487.73	445.738	1031
11385	3.22	-18.50	0.00	-2687.00	-4488.29	445.743	1031
11390	2.96	-18.41	0.00	-2687.04	-4488.75	445.748	1031
11395	3.56	-18.47	0.00	-2687.14	-4489.69	445.753	1031
11400	2.82	-18.72	0.00	-2687.23	-4487.66	445.758	1031
11405	3.22	-18.36	0.00	-2687.05	-4488.16	445.763	1031
11410	2.82	-18.59	0.00	-2686.94	-4488.16	445.768	1031
11415	3.22	-18.83	0.00	-2686.06	-4487.53	445.773	1031
11420	3.07	-18.88	0.00	-2684.28	-4486.19	445.778	1031
11425	2.88	-19.19	0.00	-2684.34	-4485.97	445.783	1031
11430	3.07	-19.14	0.00	-2684.19	-4486.37	445.789	1031
11435	2.80	-19.05	0.00	-2684.43	-4486.48	445.793	1031
11440	2.86	-19.01	0.00	-2684.10	-4487.43	445.798	1031
11445	2.90	-18.94	0.00	-2684.23	-4487.05	445.802	1031
11450	2.67	-19.26	0.00	-2682.34	-4485.84	445.808	1031
11455	2.97	-19.36	0.00	-2682.08	-4485.91	445.812	1031
11460	2.97	-19.27	0.00	-2682.22	-4485.44	445.819	1031
11465	3.04	-19.50	0.00	-2681.93	-4485.42	445.823	1031
11470	2.86	-19.33	0.00	-2682.22	-4485.39	445.830	1031
11475	3.07	-19.54	0.00	-2682.08	-4484.66	445.833	1031
11480	3.02	-19.69	0.00	-2680.36	-4483.40	445.838	1031
11485	3.13	-19.65	0.00	-2680.00	-4482.74	445.843	1031
11490	3.06	-19.55	0.00	-2679.81	-4482.91	445.848	1031
11495	2.53	-19.74	0.00	-2679.90	-4482.57	445.853	1031
11500	3.06	-19.77	0.00	-2679.79	-4482.48	445.859	1031
11505	3.02	-19.71	0.00	-2679.70	-4482.41	445.863	1031
11510	2.83	-19.85	0.00	-2679.25	-4482.70	445.868	1031
11515	3.03	-20.08	0.00	-2678.85	-4481.84	445.873	1031
11520	3.27	-19.82	0.00	-2678.99	-4481.93	445.878	1031
11525	3.16	-19.97	0.00	-2678.69	-4481.57	445.883	1031
11530	2.96	-20.04	0.00	-2678.76	-4481.87	445.888	1031
11535	2.76	-20.02	0.00	-2678.88	-4482.31	445.893	1031
11540	3.48	-19.84	0.00	-2678.82	-4482.14	445.898	1031
11545	3.39	-19.61	0.00	-2678.85	-4481.14	445.903	1031
11550	3.24	-19.74	0.00	-2677.77	-4481.92	445.908	1031
11555	3.19	-20.24	0.00	-2674.94	-4481.67	445.913	1031
11560	3.12	-19.96	0.00	-2674.72	-4481.53	445.917	1031
11565	3.14	-20.09	0.00	-2674.80	-4482.18	445.924	1031
11570	3.09	-20.14	0.00	-2674.81	-4481.98	445.927	1031
11575	3.13	-19.99	0.00	-2674.65	-4483.13	445.933	1031
11580	3.33	-20.13	0.00	-2674.71	-4481.76	445.938	1031
11585	3.02	-20.48	0.00	-2672.89	-4480.35	445.943	1031
11590	2.87	-20.32	0.00	-2672.66	-4479.90	445.948	1031
11595	3.59	-20.32	0.00	-2672.73	-4480.35	445.955	1031
11600	3.23	-20.22	0.00	-2672.70	-4479.72	445.957	1031
11605	3.16	-20.34	0.00	-2672.92	-4479.48	445.963	1031
11610	3.43	-20.51	0.00	-2672.53	-4478.87	445.967	1031
11615	3.38	-20.68	0.00	-2671.06	-4476.95	445.973	1031
11620	3.41	-20.80	0.00	-2670.43	-4477.29	445.978	1031
11625	2.67	-21.24	0.00	-2669.94	-4477.09	445.985	1031
11630	3.19	-20.97	0.00	-2670.45	-4477.57	445.988	1031
11635	3.11	-20.78	0.00	-2670.29	-4476.89	445.994	1031
11640	3.39	-20.87	0.00	-2670.39	-4477.08	445.998	1031
11645	3.33	-21.14	0.00	-2669.44	-4477.37	446.003	1031
11650	3.28	-21.16	0.00	-2668.64	-4477.26	446.008	1031
11655	3.26	-21.15	0.00	-2668.39	-4477.77	446.013	1031
11660	3.30	-21.03	0.00	-2668.52	-4476.92	446.018	1031
11665	3.25	-21.17	0.00	-2668.07	-4476.29	446.023	1031
11670	3.36	-21.00	0.00	-2668.24	-4475.98	446.028	1031
11675	3.79	-21.07	0.00	-2667.41	-4475.21	446.033	1031
11680	3.59	-21.16	0.00	-2666.32	-4474.72	446.038	1031
11685	3.38	-21.28	0.00	-2666.28	-4474.50	446.043	1031
11690	3.65	-21.49	0.00	-2666.19	-4474.45	446.048	1031
11695	3.19	-21.42	0.00	-2666.22	-4475.32	446.052	1031
11700	3.76	-21.45	0.00	-2665.97	-4474.34	446.058	1031
11705	3.32	-21.67	0.00	-2665.68	-4474.80	446.062	1030
11710	3.04	-21.58	0.00	-2666.20	-4474.86	446.068	1030
11715	3.61	-21.38	0.00	-2666.31	-4474.95	446.073	1030
11720	3.51	-20.96	0.00	-2668.83	-4476.96	446.078	1030
11725	3.32	-21.17	0.00	-2668.77	-4476.02	446.082	1030
11730	3.15	-21.28	0.00	-2668.66	-4475.80	446.090	1030
11735	3.10	-21.12	0.00	-2668.69	-4476.11	446.092	1030
11740	3.13	-21.18	0.00	-2668.93	-4475.63	446.098	1030
11745	3.22	-21.16	0.00	-2668.69	-4476.33	446.102	1030
11750	3.33	-20.78	0.00	-2670.44	-4477.89	446.108	1030
11755	3.59	-20.71	0.00	-2670.53	-4477.76	446.113	1030
11760	4.14	-20.60	0.00	-2671.08	-4477.48	446.120	1030
11765	3.44	-20.79	0.00	-2670.91	-4477.55	446.123	1030
11770	3.38	-20.82	0.00	-2670.92	-4478.14	446.128	1030
11775	3.12	-20.94	0.00	-2670.67	-4478.47	446.133	1030
11780	3.22	-20.80	0.00	-2672.14	-4479.19	446.138	1030
11785	3.10	-20.56	0.00	-2672.76	-4478.59	446.143	1030
11790	3.27	-20.41	0.00	-2672.68	-4480.00	446.148	1030
11795	3.23	-20.42	0.00	-2672.64	-4479.87	446.153	1030
11800	3.23	-19.96	0.00	-2672.22	-4479.08	446.160	1030
11805	3.33	-20.27	0.00	-2672.74	-4479.51	446.163	1030
11810	3.42	-20.27	0.00	-2672.76	-4479.42	446.168	1030
11815	3.88	-20.26	0.00	-2672.80	-4479.68	446.173	1030
11820	3.61	-20.14	0.00	-2673.51	-4480.90	446.178	1030
11825	3.44	-20.25	0.00	-2675.28	-4482.38	446.183	1030
11830	2.96	-20.01	0.00	-2675.36	-4482.17	446.187	1030
11835	2.95	-19.86	0.00	-2675.94	-4483.66	446.194	1030
11840	2.71	-19.95	0.00	-2675.76	-4483.48	446.198	1030
11845	3.07	-19.88	0.00	-2676.11	-4483.17	446.203	1030
11850	3.25	-20.05	0.00	-2676.27	-4483.40	446.207	1030
11855	3.43	-19.83	0.00	-2677.33	-4484.17	446.213	1030
11860	3.33	-19.79	0.00	-2677.75	-4482.94	446.218	1030
11865	3.39	-19.77	0.00	-2677.49	-4483.27	446.223	1030
11870	3.09	-19.79	0.00	-2677.51	-4483.38	446.228	1030
11875	2.90	-19.88	0.00	-2677.41	-4483.35	446.235	1030
11880	3.31	-19.88	0.00	-2677.21	-4483.64	446.238	1030
11885	2.99	-19.70	0.00	-2677.50	-4483.09	446.243	1030
11890	3.27	-19.77	0.00	-2677.59	-4484.05	446.248	1030
11895	3.22	-19.51	0.00	-2679.31	-4485.65	446.253	1030
11900	3.01	-19.46	0.00	-2680.25	-4486.38	446.258	1030
11905	2.99	-19.38	0.00	-2680.32	-4486.04	446.263	1030
11910	3.09	-19.41	0.00	-2680.41	-4485.83	446.268	1030
11915	3.72	-18.94	0.00	-2681.24	-4485.72	446.273	1030
11920	2.99	-19.10	0.00	-2681.89	-4487.01	446.278	1030
11925	2.89	-19.18	0.00	-2681.86	-4487.47	446.283	1030
11930	3.05	-18.91	0.00	-2681.74	-4486.57	446.289	1030
11935	2.94	-19.20	0.00	-2681.72	-4486.95	446.293	1030
11940	2.64	-19.08	0.00	-2681.65	-4486.86	446.298	1030
11945	3.22	-19.29	0.00	-2682.18	-4485.87	446.302	1030
11950	3.60	-18.76	0.00	-2683.79	-4488.43	446.308	1030
11955	3.18	-18.78	0.00	-2683.82	-4488.95	446.313	1030
11960	3.00	-18.80	0.00	-2684.34	-4489.49	446.318	1030
11965	3.27	-18.81	0.00	-2684.43	-4489.27	446.322	1030
11970	3.19	-18.85	0.00	-2684.47	-4487.89	446.330	1030
11975	2.79	-18.84	0.00	-2684.37	-4489.37	446.332	1030
11980	2.92	-18.77	0.00	-2684.38	-4487.83	446.340	1030
11985	3.15	-18.78	0.00	-2684.54	-4488.55	446.342	1030
11990	3.04	-18.39	0.00	-2686.20	-4490.87	446.348	1030
11995	3.13	-18.27	0.00	-2686.68	-4490.41	446.353	1030
12000	2.15	-18.20	0.00	-2687.45	-4491.37	446.360	1030
12005	3.20	-18.26	0.00	-2687.45	-4491.36	446.363	1030
12010	3.03	-18.41	0.00	-2687.41	-4490.78	446.368	1030
12015	3.12	-18.35	0.00	-2687.39	-4490.39	446.373	1030
[truncated: 58,044 more rows]
