# Supplementary material for: Structural characterization of the saxitoxin-targeting APTSTX1 aptamer using optical tweezers and molecular dynamics simulations
Source: PLoS One. 2019 Nov 7;14(11):e0222468. doi: 10.1371/journal.pone.0222468 (PMC6837747; doi:10.1371/journal.pone.0222468)
Supplement: S2 File — Data repository, aptamer under magnesium. (ZIP) [file pone.0222468.s006.zip › Mg/Mg/September/290915/2ccont5COM.txt]

Instrument name = Christians toy
*****Calibration values *****
TrapA Temperature Fudge	-0.400000
TrapB Temperature Fudge	-1.550000
TrapA Force Sensitivity	0.025700	0.026000	0.032000
TrapB Force Sensitivity	0.026200	0.027400	0.032000
TrapA Lever Sensitivity	15000.000000	14500.000000	0.000000
TrapB Lever Sensitivity	15200.000000	14500.000000	0.000000
Motor Threshold	20	20	20
*****Initial Preference Settings*****
ForceRateDiv	1
ForceGain	32
PosRateDivA	3
PosRateDivB	3
PositionGainA	32
PositionGainB	32
GotoSpeedX	9
GotoSpeedY	9
GotoSpeedZ	4
MaxDataFileSize	10000000
HopDistance	2
*CycleCount/n____	1
*A_PsdX__________	0
*A_PsdY__________	0
*A_PsdSum________	0
*A_Iris__________	0
*A_LeverX________	0
*A_LeverY________	0
*A_LeverSum______	0
*B_PsdX__________	0
*B_PsdY__________	0
*B_PsdSum________	0
*B_Iris__________	0
*B_LeverX________	0
*B_LeverY________	0
*B_LeverSum______	0
*A_Temperature___	0
*B_Temperature___	0
*X_force_________	1
*Y_force_________	1
*Z_force_________	1
*Tension_________	0
*A_dist-X________	0
*A_dist-Y________	1
*B_dist-X________	0
*B_dist-Y________	1
*Motor_X_________	0
*Motor_Y_________	0
*Motor_Z_________	0
*MotorVel_X______	0
*MotorVel_Y______	0
*MotorVel_Z______	0
*A_trapPIC_Err___	0
*B_trapPIC_Err___	0
*comPIC_Err______	0
*A_CycleCount____	0
*B_CycleCount____	0
*Motor_CycleCount	0
*time(sec)_______	1
*Status__________	1
*Null____________	0
samples/line_HI	400
samples/line_LO	20
goto0	8388608	8388608	8388608
goto1	8387389	8384692	8389074
goto2	8419563	8410568	8388131
goto3	8422830	8353240	8389507
goto4	8422772	8353948	8399333
goto5	8388608	8388608	8388608
goto6	8388608	8388608	8388608
goto7	8388608	8388608	8388608
goto8	8388608	8388608	8388608
goto9	8388608	8388608	8388608
yourXYZint	123	456	789
MaxForceP1	20.000000
MinForceP1	2.000000
PullRateP1	100.000000
refoldTime1	0.000000
unfoldTime1	0.000000
MaxForceP2	75.000000
MinForceP2	2.000000
PullRateP2	1000.000000
refoldTime2	0.000000
unfoldTime2	0.000000
MaxForceP3	10.000000
MinForceP3	-10.000000
PullRateP3	1.000000
refoldTime3	2.000000
unfoldTime3	2.000000
constForce1	15.000000
constForce2	5.000000
yourFloat	1.234000
yourXYZfloat	1.000000	2.000000	3.000000
*****End Initial Preference Settings*****

Zero-Force Offsets (pN)  0.000000	0.000000	0.000000
0	trapA_Empty_PSD_Sum = 0
        trapB_Empty_PSD_Sum = 0
        trapA_Empty_Iris = 0
        trapB_Empty_Iris = 0
        trapA_Full_PSD_Sum = 0
        trapB_Full_PSD_Sum = 0
        trapA_Full_Iris = 0
        trapB_Full_Iris = 0
2285	Start P1 pulling protocol 
3045	   maxForce-limit
3240	tempA = 23.229	tempB = 23.592
5210	   minForce-limit
7380	   maxForce-limit
9535	   minForce-limit
11705	   maxForce-limit
13295	tempA = 23.212	tempB = 23.595
13795	   minForce-limit
14450	Stop All Protocols, go to manual mode
15600	Start Constant-Force2 = 5.000000
23340	tempA = 23.221	tempB = 23.593
33350	tempA = 23.222	tempB = 23.597
43400	tempA = 23.227	tempB = 23.589
53425	tempA = 23.225	tempB = 23.599
63485	tempA = 23.221	tempB = 23.599
73550	tempA = 23.224	tempB = 23.593
83555	tempA = 23.234	tempB = 23.598
93620	tempA = 23.219	tempB = 23.596
103650	tempA = 23.230	tempB = 23.599
113695	tempA = 23.239	tempB = 23.604
123740	tempA = 23.229	tempB = 23.599
133765	tempA = 23.233	tempB = 23.603
143845	tempA = 23.233	tempB = 23.597
153855	tempA = 23.236	tempB = 23.602
163915	tempA = 23.240	tempB = 23.608
173980	tempA = 23.232	tempB = 23.603
183995	tempA = 23.231	tempB = 23.605
194045	tempA = 23.223	tempB = 23.599
204105	tempA = 23.234	tempB = 23.600
214125	tempA = 23.230	tempB = 23.619
224180	tempA = 23.232	tempB = 23.605
234185	tempA = 23.231	tempB = 23.594
244250	tempA = 23.238	tempB = 23.602
254325	tempA = 23.241	tempB = 23.609
264325	tempA = 23.232	tempB = 23.595
274375	tempA = 23.232	tempB = 23.613
284390	tempA = 23.221	tempB = 23.616
294445	tempA = 23.227	tempB = 23.607
300915	Stop All Protocols, go to manual mode
304500	tempA = 23.226	tempB = 23.613
305640	Start P1 pulling protocol 
307360	   maxForce-limit
Stop All Protocols, go to manual mode
312265	End Write
