# Supplementary material for: Structural characterization of the saxitoxin-targeting APTSTX1 aptamer using optical tweezers and molecular dynamics simulations
Source: PLoS One. 2019 Nov 7;14(11):e0222468. doi: 10.1371/journal.pone.0222468 (PMC6837747; doi:10.1371/journal.pone.0222468)
Supplement: S2 File — Data repository, aptamer under magnesium. (ZIP) [file pone.0222468.s006.zip › Mg/Mg/September/290915/2dA.txt]

#Begin Write:
CycleCount/n	X_force	Y_force	Z_force	A_dist-Y	B_dist-Y	time(sec)	Status
100	6.77	-4.81	0.00	-3321.82	-5524.56	3789.834	1031
200	6.67	-4.71	0.00	-3321.84	-5525.62	3789.977	1031
300	7.07	-7.60	0.00	-3304.92	-5515.35	3790.084	1031
400	7.04	-8.62	0.00	-3297.75	-5508.60	3790.184	1031
500	7.25	-9.41	0.00	-3291.54	-5502.24	3790.269	1031
600	7.03	-10.52	0.00	-3284.67	-5499.06	3790.385	1031
700	7.38	-11.38	0.00	-3278.10	-5490.75	3790.477	1031
800	7.59	-12.28	0.00	-3272.25	-5490.56	3790.577	1031
900	7.56	-13.27	0.00	-3264.65	-5486.54	3790.680	1031
1000	7.66	-14.08	0.00	-3258.07	-5484.52	3790.773	1031
1100	8.08	-15.06	0.00	-3252.22	-5480.50	3790.882	1031
1200	8.06	-15.68	0.00	-3245.85	-5478.17	3790.961	1031
1300	7.95	-16.80	0.00	-3239.04	-5469.74	3791.075	1031
1400	8.31	-17.53	0.00	-3232.62	-5468.19	3791.173	1031
1500	8.35	-18.58	0.00	-3225.42	-5463.65	3791.265	1031
1500	8.15	-19.27	0.00	-3221.14	-5456.88	3791.321	1031
1600	8.44	-20.34	0.00	-3214.86	-5456.54	3791.425	1031
1700	8.53	-21.38	0.00	-3207.02	-5454.20	3791.526	1031
1800	8.80	-21.82	0.00	-3202.08	-5444.52	3791.611	1031
1900	8.73	-22.82	0.00	-3194.69	-5446.64	3791.717	1031
2000	8.82	-23.64	0.00	-3188.53	-5438.72	3791.812	1031
2100	8.89	-24.29	0.00	-3181.81	-5429.32	3791.915	1031
2200	8.79	-24.92	0.00	-3174.49	-5432.17	3792.024	1031
2300	8.77	-26.01	0.00	-3168.57	-5422.85	3792.123	1031
2400	8.68	-26.97	0.00	-3160.49	-5422.25	3792.224	1031
2500	8.85	-27.37	0.00	-3154.17	-5420.24	3792.325	1031
2600	9.13	-28.36	0.00	-3147.40	-5413.07	3792.425	1031
2715	9.21	-28.57	0.00	-3144.41	-5410.28	3792.452	1031
2720	9.25	-28.89	0.00	-3144.24	-5409.38	3792.455	1031
2725	9.43	-28.76	0.00	-3144.24	-5408.91	3792.460	1031
2730	9.23	-28.84	0.00	-3144.18	-5417.22	3792.465	1031
2735	9.46	-28.62	0.00	-3144.22	-5417.16	3792.470	1031
2740	9.14	-28.91	0.00	-3144.34	-5414.01	3792.475	1031
2745	9.34	-28.61	0.00	-3144.04	-5412.79	3792.480	1031
2750	9.04	-28.97	0.00	-3144.12	-5408.68	3792.485	1031
2755	9.09	-29.05	0.00	-3142.01	-5408.48	3792.491	1031
2760	9.07	-29.27	0.00	-3141.55	-5407.60	3792.495	1031
2765	9.56	-29.13	0.00	-3141.53	-5407.75	3792.501	1031
2770	9.35	-29.19	0.00	-3141.41	-5406.26	3792.505	1031
2775	9.39	-29.10	0.00	-3141.15	-5408.28	3792.511	1031
2780	9.16	-29.09	0.00	-3141.16	-5408.12	3792.515	1031
2785	9.52	-29.27	0.00	-3140.05	-5411.28	3792.521	1031
2790	9.74	-29.30	0.00	-3139.41	-5411.18	3792.526	1031
2795	9.40	-29.22	0.00	-3139.61	-5411.23	3792.531	1031
2800	9.32	-29.54	0.00	-3139.50	-5412.30	3792.535	1031
2805	9.28	-29.32	0.00	-3139.46	-5413.26	3792.541	1031
2810	9.17	-29.37	0.00	-3139.66	-5412.26	3792.546	1031
2815	9.44	-29.49	0.00	-3138.59	-5407.69	3792.550	1031
2820	9.76	-29.47	0.00	-3137.51	-5410.96	3792.555	1031
2825	9.61	-29.48	0.00	-3137.59	-5411.65	3792.560	1031
2830	9.42	-29.42	0.00	-3137.37	-5412.45	3792.566	1031
2835	9.54	-29.40	0.00	-3137.16	-5410.67	3792.570	1031
2840	9.76	-29.22	0.00	-3137.65	-5409.73	3792.576	1031
2845	9.55	-29.48	0.00	-3137.51	-5410.72	3792.580	1031
2850	9.59	-29.86	0.00	-3135.60	-5407.78	3792.585	1031
2855	9.66	-29.80	0.00	-3135.33	-5406.70	3792.590	1031
2860	9.31	-30.13	0.00	-3134.54	-5400.04	3792.597	1031
2865	9.37	-29.97	0.00	-3134.69	-5405.85	3792.600	1031
2870	9.34	-30.03	0.00	-3134.57	-5409.46	3792.606	1031
2875	9.35	-30.04	0.00	-3134.60	-5407.60	3792.610	1031
2880	9.54	-30.22	0.00	-3133.72	-5408.72	3792.616	1031
2885	9.83	-30.16	0.00	-3133.22	-5408.33	3792.621	1031
2890	9.64	-30.26	0.00	-3133.34	-5406.67	3792.626	1031
2895	9.41	-30.18	0.00	-3133.02	-5405.72	3792.631	1031
2900	9.55	-30.15	0.00	-3132.90	-5408.49	3792.637	1031
2905	9.77	-29.97	0.00	-3132.97	-5408.08	3792.640	1031
2910	9.27	-30.28	0.00	-3132.03	-5407.07	3792.646	1031
2915	9.38	-30.29	0.00	-3131.08	-5404.37	3792.651	1031
2920	9.68	-30.40	0.00	-3130.35	-5407.58	3792.655	1031
2925	9.50	-30.56	0.00	-3129.98	-5405.53	3792.661	1031
2930	9.38	-30.31	0.00	-3130.07	-5408.96	3792.665	1031
2935	9.24	-30.47	0.00	-3129.82	-5406.30	3792.671	1031
2940	9.37	-30.57	0.00	-3129.62	-5407.00	3792.675	1031
2945	9.33	-30.81	0.00	-3128.79	-5405.48	3792.680	1031
2950	9.33	-30.88	0.00	-3128.71	-5405.12	3792.685	1031
2955	9.40	-30.48	0.00	-3128.55	-5409.15	3792.692	1031
2960	9.44	-30.50	0.00	-3128.52	-5404.66	3792.695	1031
2965	9.48	-30.60	0.00	-3128.45	-5405.42	3792.701	1031
2970	9.36	-30.58	0.00	-3128.61	-5406.83	3792.705	1031
2975	9.41	-30.90	0.00	-3126.82	-5399.89	3792.710	1031
2980	9.75	-30.98	0.00	-3126.59	-5398.80	3792.715	1031
2985	9.82	-30.99	0.00	-3126.16	-5398.83	3792.722	1031
2990	9.44	-30.94	0.00	-3125.79	-5398.54	3792.725	1031
2995	9.51	-31.14	0.00	-3125.59	-5397.38	3792.731	1030
3000	9.71	-30.82	0.00	-3125.87	-5400.59	3792.735	1030
3005	9.55	-30.85	0.00	-3127.15	-5405.48	3792.741	1030
3010	9.48	-30.76	0.00	-3127.10	-5405.21	3792.746	1030
3015	9.56	-30.63	0.00	-3126.96	-5407.25	3792.751	1030
3020	9.66	-30.68	0.00	-3126.83	-5409.78	3792.755	1030
3025	9.57	-30.71	0.00	-3127.11	-5411.12	3792.763	1030
3030	9.45	-30.42	0.00	-3128.03	-5409.56	3792.765	1030
3035	9.51	-30.48	0.00	-3128.43	-5406.84	3792.771	1030
3040	9.51	-30.61	0.00	-3128.51	-5407.34	3792.776	1030
3045	9.42	-30.29	0.00	-3128.60	-5407.63	3792.780	1030
3050	9.21	-30.31	0.00	-3129.44	-5407.13	3792.787	1030
3055	9.53	-30.45	0.00	-3129.55	-5405.69	3792.790	1030
3060	9.41	-30.44	0.00	-3129.55	-5407.71	3792.796	1030
3065	9.83	-30.48	0.00	-3129.51	-5408.66	3792.800	1030
3070	9.23	-30.34	0.00	-3130.88	-5407.92	3792.805	1030
3075	9.36	-30.26	0.00	-3130.86	-5407.89	3792.810	1030
3080	9.34	-30.36	0.00	-3131.03	-5409.07	3792.817	1030
3085	9.41	-30.37	0.00	-3130.81	-5408.47	3792.820	1030
3090	9.40	-30.24	0.00	-3130.74	-5409.94	3792.826	1030
3095	9.66	-30.18	0.00	-3131.13	-5405.78	3792.831	1030
3100	9.36	-29.93	0.00	-3132.54	-5409.31	3792.836	1030
3105	9.19	-29.86	0.00	-3132.79	-5414.70	3792.840	1030
3110	9.28	-29.93	0.00	-3132.83	-5417.05	3792.846	1030
3115	9.61	-29.82	0.00	-3132.82	-5420.74	3792.850	1030
3120	9.25	-29.88	0.00	-3133.08	-5416.42	3792.855	1030
3125	9.29	-29.79	0.00	-3132.74	-5415.62	3792.860	1030
3130	9.31	-29.79	0.00	-3132.88	-5417.37	3792.866	1030
3135	9.55	-30.00	0.00	-3132.94	-5411.35	3792.871	1030
3140	9.26	-29.71	0.00	-3134.27	-5411.71	3792.876	1030
3145	9.51	-29.43	0.00	-3135.69	-5416.56	3792.880	1030
3150	9.34	-29.50	0.00	-3135.69	-5416.65	3792.885	1030
3155	9.24	-29.45	0.00	-3136.14	-5421.22	3792.891	1030
3160	9.57	-29.51	0.00	-3136.14	-5422.15	3792.895	1030
3165	9.23	-29.54	0.00	-3136.15	-5422.88	3792.901	1030
3170	9.33	-29.47	0.00	-3136.05	-5419.32	3792.905	1030
3175	9.32	-29.18	0.00	-3137.25	-5417.92	3792.910	1030
3180	9.17	-29.22	0.00	-3137.55	-5415.92	3792.915	1030
3185	9.50	-29.18	0.00	-3137.73	-5417.19	3792.921	1030
3190	9.58	-29.22	0.00	-3137.47	-5413.24	3792.925	1030
3195	9.70	-29.01	0.00	-3137.54	-5416.75	3792.931	1030
3200	9.51	-29.03	0.00	-3137.57	-5417.78	3792.935	1030
3205	9.63	-29.17	0.00	-3137.30	-5419.95	3792.941	1030
3210	9.21	-29.08	0.00	-3137.47	-5417.49	3792.945	1030
3215	9.41	-28.75	0.00	-3139.43	-5420.76	3792.952	1030
3220	9.36	-28.83	0.00	-3139.81	-5421.15	3792.956	1030
3225	9.54	-28.71	0.00	-3140.32	-5430.82	3792.962	1030
3230	9.33	-28.83	0.00	-3140.01	-5424.44	3792.965	1030
3235	9.70	-28.69	0.00	-3140.11	-5420.42	3792.971	1030
3240	9.59	-28.73	0.00	-3140.05	-5420.81	3792.975	1030
3245	9.55	-28.52	0.00	-3141.57	-5422.60	3792.980	1030
3250	9.45	-28.43	0.00	-3141.78	-5421.86	3792.985	1030
3255	9.43	-28.55	0.00	-3141.74	-5424.77	3792.991	1030
3260	9.54	-28.63	0.00	-3141.89	-5422.91	3792.995	1030
3265	9.26	-28.58	0.00	-3141.82	-5421.10	3793.001	1030
3270	9.51	-28.64	0.00	-3141.93	-5422.35	3793.006	1030
3275	9.37	-28.31	0.00	-3142.60	-5425.02	3793.010	1030
3280	9.37	-28.27	0.00	-3143.72	-5426.88	3793.015	1030
3285	9.27	-28.30	0.00	-3143.99	-5428.23	3793.021	1030
3290	9.26	-28.14	0.00	-3144.33	-5423.75	3793.026	1030
3295	9.59	-28.17	0.00	-3144.57	-5423.68	3793.030	1030
3300	9.56	-28.28	0.00	-3144.50	-5425.89	3793.036	1030
3305	9.49	-28.23	0.00	-3144.44	-5426.84	3793.040	1030
3310	9.52	-28.20	0.00	-3144.48	-5426.40	3793.046	1030
3315	9.56	-27.98	0.00	-3144.82	-5422.71	3793.050	1030
3320	9.37	-27.93	0.00	-3146.55	-5423.60	3793.057	1030
3325	9.46	-27.95	0.00	-3146.72	-5421.66	3793.060	1030
3330	9.29	-28.23	0.00	-3146.56	-5424.90	3793.067	1030
3335	9.61	-28.12	0.00	-3146.60	-5429.11	3793.070	1030
3340	9.52	-27.90	0.00	-3147.55	-5426.36	3793.076	1030
3345	9.66	-27.98	0.00	-3147.90	-5421.01	3793.080	1030
3350	9.69	-27.87	0.00	-3147.98	-5420.50	3793.085	1030
3355	9.87	-28.01	0.00	-3148.38	-5424.41	3793.090	1030
3360	9.47	-27.83	0.00	-3148.17	-5423.27	3793.096	1030
3365	9.59	-27.97	0.00	-3147.91	-5418.39	3793.100	1030
3370	9.65	-27.89	0.00	-3148.39	-5426.64	3793.106	1030
3375	9.29	-27.82	0.00	-3148.97	-5425.69	3793.110	1030
3380	9.57	-27.86	0.00	-3148.86	-5425.63	3793.116	1030
3385	9.21	-27.79	0.00	-3148.65	-5426.05	3793.121	1030
3390	9.39	-27.83	0.00	-3149.68	-5426.10	3793.126	1030
3395	9.34	-27.40	0.00	-3151.43	-5427.27	3793.130	1030
3400	9.28	-27.62	0.00	-3151.52	-5422.87	3793.135	1030
3405	9.11	-27.47	0.00	-3152.01	-5420.48	3793.141	1030
3410	9.04	-27.67	0.00	-3151.62	-5420.70	3793.145	1030
3415	9.28	-27.49	0.00	-3151.77	-5423.88	3793.151	1030
3420	9.23	-27.64	0.00	-3151.86	-5421.90	3793.155	1030
3425	9.05	-27.32	0.00	-3153.39	-5421.11	3793.162	1030
3430	9.38	-27.48	0.00	-3153.57	-5422.09	3793.165	1030
3435	9.25	-27.38	0.00	-3153.81	-5420.10	3793.171	1030
3440	9.32	-27.37	0.00	-3153.49	-5420.70	3793.175	1030
3445	9.72	-27.23	0.00	-3155.01	-5420.90	3793.180	1030
3450	9.51	-27.16	0.00	-3155.02	-5419.19	3793.185	1030
3455	9.53	-27.10	0.00	-3155.35	-5422.96	3793.191	1030
3460	9.50	-27.16	0.00	-3154.94	-5423.68	3793.195	1030
3465	9.30	-27.22	0.00	-3154.93	-5420.09	3793.202	1030
3470	8.98	-26.98	0.00	-3155.11	-5422.02	3793.206	1030
3475	9.17	-27.37	0.00	-3154.95	-5425.19	3793.210	1030
3480	8.90	-27.42	0.00	-3155.07	-5423.82	3793.215	1030
3485	9.51	-26.86	0.00	-3157.11	-5428.48	3793.221	1030
3490	9.60	-27.11	0.00	-3157.85	-5431.42	3793.225	1030
3495	9.21	-26.88	0.00	-3157.64	-5431.31	3793.231	1030
3500	9.13	-26.97	0.00	-3157.74	-5432.88	3793.235	1030
3505	9.04	-26.93	0.00	-3157.56	-5432.64	3793.240	1030
3510	9.18	-26.81	0.00	-3157.71	-5427.09	3793.245	1030
3515	9.16	-26.75	0.00	-3158.52	-5426.47	3793.251	1030
3520	9.30	-26.35	0.00	-3159.79	-5430.07	3793.255	1030
3525	9.35	-26.38	0.00	-3159.77	-5430.52	3793.260	1030
3530	9.62	-26.58	0.00	-3159.70	-5425.07	3793.266	1030
3535	9.14	-26.41	0.00	-3159.76	-5425.79	3793.271	1030
3540	8.97	-26.38	0.00	-3159.90	-5425.73	3793.275	1030
3545	8.97	-26.37	0.00	-3160.43	-5425.43	3793.280	1030
3550	9.07	-26.40	0.00	-3161.77	-5429.21	3793.285	1030
3555	9.53	-26.23	0.00	-3161.79	-5427.38	3793.290	1030
3560	9.18	-26.28	0.00	-3161.96	-5425.44	3793.296	1030
3565	9.04	-26.32	0.00	-3161.91	-5425.84	3793.300	1030
3570	9.48	-26.55	0.00	-3162.13	-5425.37	3793.307	1030
3575	8.96	-26.25	0.00	-3162.02	-5424.68	3793.310	1030
3580	9.24	-26.40	0.00	-3161.76	-5423.91	3793.316	1030
3585	9.08	-26.19	0.00	-3161.65	-5425.17	3793.320	1030
3590	9.19	-25.97	0.00	-3164.10	-5424.87	3793.326	1030
3595	9.11	-25.89	0.00	-3164.60	-5425.14	3793.331	1030
3600	9.27	-25.99	0.00	-3164.45	-5425.48	3793.335	1030
3605	9.28	-26.09	0.00	-3164.56	-5425.30	3793.340	1030
3610	8.79	-25.88	0.00	-3165.12	-5425.22	3793.346	1030
3615	9.03	-25.91	0.00	-3165.67	-5426.45	3793.351	1030
3620	8.96	-25.83	0.00	-3165.74	-5428.10	3793.355	1030
3625	8.91	-25.92	0.00	-3165.87	-5428.10	3793.360	1030
3630	8.86	-25.83	0.00	-3166.67	-5432.68	3793.365	1030
3635	8.77	-25.63	0.00	-3167.27	-5432.58	3793.371	1030
3640	8.94	-25.62	0.00	-3167.39	-5432.05	3793.375	1030
3645	8.74	-25.85	0.00	-3167.32	-5429.08	3793.381	1030
3650	8.63	-25.49	0.00	-3167.32	-5431.87	3793.385	1030
3655	8.89	-25.56	0.00	-3167.18	-5431.70	3793.390	1030
3660	9.10	-25.41	0.00	-3167.84	-5434.34	3793.396	1030
3665	9.09	-25.53	0.00	-3169.55	-5435.08	3793.402	1030
3670	8.86	-25.53	0.00	-3169.47	-5434.65	3793.405	1030
3675	8.79	-25.43	0.00	-3169.40	-5433.35	3793.410	1030
3680	8.76	-25.59	0.00	-3169.44	-5431.84	3793.415	1030
3685	8.61	-25.47	0.00	-3170.80	-5431.54	3793.422	1030
3690	8.89	-25.18	0.00	-3170.92	-5434.90	3793.425	1030
3695	8.81	-25.08	0.00	-3170.98	-5432.01	3793.430	1030
3700	8.99	-25.26	0.00	-3170.89	-5430.96	3793.435	1030
3705	8.96	-25.02	0.00	-3172.03	-5433.56	3793.441	1030
3710	8.81	-25.06	0.00	-3172.18	-5433.72	3793.445	1030
3715	9.01	-24.84	0.00	-3171.68	-5434.05	3793.453	1030
3720	8.82	-24.92	0.00	-3172.42	-5433.23	3793.456	1030
3725	8.75	-24.94	0.00	-3172.25	-5431.92	3793.460	1030
3730	8.82	-24.83	0.00	-3172.16	-5431.10	3793.466	1030
3735	8.95	-24.88	0.00	-3173.31	-5430.02	3793.471	1030
3740	8.93	-24.68	0.00	-3173.88	-5434.14	3793.475	1030
3745	8.99	-24.61	0.00	-3173.80	-5434.20	3793.480	1030
3750	9.26	-24.58	0.00	-3173.74	-5433.41	3793.486	1030
3755	9.01	-24.68	0.00	-3173.88	-5430.29	3793.490	1030
3760	8.88	-24.56	0.00	-3173.85	-5429.08	3793.495	1030
3765	9.07	-24.55	0.00	-3174.85	-5430.58	3793.501	1030
3770	8.69	-24.28	0.00	-3176.15	-5432.10	3793.506	1030
3775	8.89	-24.43	0.00	-3176.08	-5430.80	3793.510	1030
3780	8.84	-24.51	0.00	-3176.01	-5430.09	3793.516	1030
3785	8.79	-24.34	0.00	-3176.39	-5430.47	3793.520	1030
3790	8.89	-24.52	0.00	-3177.43	-5431.10	3793.526	1030
3795	8.93	-24.30	0.00	-3177.62	-5430.57	3793.530	1030
3800	8.77	-24.32	0.00	-3178.24	-5433.67	3793.535	1030
3805	8.90	-24.29	0.00	-3178.01	-5433.85	3793.541	1030
3810	8.59	-24.35	0.00	-3178.31	-5431.13	3793.547	1030
3815	8.83	-24.35	0.00	-3178.18	-5431.19	3793.550	1030
3820	8.82	-24.28	0.00	-3178.00	-5430.93	3793.555	1030
3825	8.55	-24.19	0.00	-3178.29	-5431.46	3793.560	1030
3830	8.83	-23.94	0.00	-3180.12	-5437.01	3793.566	1030
3835	8.94	-23.85	0.00	-3180.23	-5434.85	3793.570	1030
3840	9.09	-23.73	0.00	-3180.16	-5434.13	3793.576	1030
3845	8.92	-23.99	0.00	-3180.42	-5433.58	3793.581	1030
3850	8.93	-24.04	0.00	-3180.38	-5432.78	3793.585	1030
3855	8.88	-23.86	0.00	-3180.29	-5436.79	3793.591	1030
3860	8.78	-23.72	0.00	-3181.14	-5442.41	3793.595	1030
3865	8.64	-23.60	0.00	-3182.15	-5443.40	3793.600	1030
3870	8.53	-23.43	0.00	-3182.20	-5441.41	3793.605	1030
3875	8.69	-23.52	0.00	-3182.96	-5441.63	3793.610	1030
3880	8.61	-23.50	0.00	-3183.04	-5441.99	3793.615	1030
3885	8.91	-23.52	0.00	-3182.82	-5442.00	3793.621	1030
3890	8.92	-23.47	0.00	-3182.70	-5442.13	3793.625	1030
3895	8.65	-23.39	0.00	-3182.97	-5442.34	3793.631	1030
3900	8.71	-23.59	0.00	-3183.04	-5441.29	3793.635	1030
3905	8.56	-23.42	0.00	-3183.16	-5443.13	3793.641	1030
3910	8.80	-23.51	0.00	-3183.00	-5442.02	3793.645	1030
3915	8.87	-23.71	0.00	-3182.96	-5439.60	3793.651	1030
3920	8.77	-23.57	0.00	-3182.77	-5437.74	3793.655	1030
3925	8.57	-23.19	0.00	-3185.78	-5442.17	3793.660	1030
3930	8.61	-23.13	0.00	-3186.19	-5442.87	3793.665	1030
3935	8.72	-23.22	0.00	-3186.25	-5444.44	3793.672	1030
3940	8.96	-23.17	0.00	-3186.37	-5442.71	3793.675	1030
3945	8.55	-23.15	0.00	-3186.20	-5442.07	3793.681	1030
3950	8.60	-23.15	0.00	-3186.36	-5443.89	3793.685	1030
3955	8.74	-22.77	0.00	-3188.13	-5442.21	3793.691	1030
3960	8.82	-22.63	0.00	-3188.14	-5442.23	3793.695	1030
3965	8.54	-22.71	0.00	-3188.76	-5439.14	3793.703	1030
3970	8.80	-22.75	0.00	-3188.39	-5438.88	3793.706	1030
3975	8.70	-22.85	0.00	-3188.30	-5449.64	3793.710	1030
3980	8.49	-22.88	0.00	-3188.43	-5445.74	3793.716	1030
3985	8.64	-22.57	0.00	-3189.65	-5446.79	3793.721	1030
3990	8.99	-22.55	0.00	-3190.36	-5448.43	3793.725	1030
3995	8.32	-22.50	0.00	-3190.28	-5447.62	3793.730	1030
4000	8.68	-22.48	0.00	-3190.29	-5444.50	3793.736	1030
4005	8.33	-22.65	0.00	-3190.19	-5446.27	3793.740	1030
4010	8.40	-22.68	0.00	-3190.20	-5445.71	3793.746	1030
4015	8.36	-22.41	0.00	-3190.79	-5445.77	3793.751	1030
4020	8.48	-22.39	0.00	-3192.00	-5446.46	3793.756	1030
4025	8.55	-22.35	0.00	-3192.21	-5445.92	3793.760	1030
4030	8.57	-22.57	0.00	-3192.24	-5447.25	3793.767	1030
4035	8.22	-22.41	0.00	-3192.31	-5447.28	3793.770	1030
4040	8.62	-22.35	0.00	-3193.37	-5447.65	3793.776	1030
4045	8.46	-22.32	0.00	-3193.48	-5446.55	3793.780	1030
4050	8.36	-22.34	0.00	-3193.79	-5445.67	3793.787	1030
4055	8.18	-22.20	0.00	-3194.36	-5445.95	3793.790	1030
4060	8.09	-22.19	0.00	-3194.32	-5448.52	3793.796	1030
4065	8.19	-22.22	0.00	-3194.36	-5449.04	3793.800	1030
4070	8.24	-21.88	0.00	-3195.58	-5446.24	3793.807	1030
4075	8.21	-21.97	0.00	-3195.67	-5446.27	3793.810	1030
4080	8.22	-21.85	0.00	-3195.90	-5447.25	3793.815	1030
4085	8.43	-21.93	0.00	-3195.99	-5446.11	3793.820	1030
4090	8.24	-21.72	0.00	-3196.98	-5447.71	3793.826	1030
4095	8.40	-21.65	0.00	-3197.09	-5448.58	3793.831	1030
4100	8.11	-21.74	0.00	-3197.06	-5452.07	3793.835	1030
4105	8.31	-21.62	0.00	-3196.97	-5449.19	3793.841	1030
4110	8.56	-21.83	0.00	-3197.40	-5448.13	3793.846	1030
4115	8.50	-21.79	0.00	-3197.15	-5448.33	3793.850	1030
4120	8.43	-21.76	0.00	-3197.60	-5448.53	3793.855	1030
4125	8.03	-21.63	0.00	-3198.97	-5450.97	3793.860	1030
4130	8.28	-21.51	0.00	-3199.15	-5450.78	3793.865	1030
4135	8.40	-21.55	0.00	-3199.21	-5452.13	3793.870	1030
4140	8.22	-21.46	0.00	-3199.03	-5452.38	3793.875	1030
4145	8.28	-21.43	0.00	-3198.89	-5454.36	3793.881	1030
4150	8.09	-21.72	0.00	-3199.36	-5454.28	3793.885	1030
4155	8.17	-21.61	0.00	-3200.95	-5453.40	3793.892	1030
4160	8.18	-21.45	0.00	-3201.01	-5454.48	3793.895	1030
4165	8.40	-21.50	0.00	-3201.06	-5452.94	3793.901	1030
4170	8.42	-21.46	0.00	-3201.01	-5446.76	3793.905	1030
4175	8.27	-21.11	0.00	-3202.43	-5449.70	3793.910	1030
4180	8.44	-21.13	0.00	-3202.66	-5449.76	3793.915	1030
4185	8.46	-21.14	0.00	-3202.49	-5450.91	3793.921	1030
4190	8.45	-21.18	0.00	-3202.67	-5449.32	3793.925	1030
4195	8.28	-21.31	0.00	-3202.45	-5449.17	3793.931	1030
4200	8.63	-21.22	0.00	-3202.30	-5450.04	3793.936	1030
4205	8.23	-21.27	0.00	-3202.38	-5451.03	3793.940	1030
4210	8.12	-21.14	0.00	-3202.40	-5450.64	3793.945	1030
4215	8.35	-20.84	0.00	-3204.49	-5450.74	3793.951	1030
4220	8.16	-20.77	0.00	-3205.02	-5450.89	3793.956	1030
4225	8.13	-20.88	0.00	-3205.00	-5455.91	3793.960	1030
4230	8.67	-20.71	0.00	-3204.95	-5456.65	3793.966	1030
4235	7.97	-20.64	0.00	-3204.99	-5455.51	3793.971	1030
4240	8.20	-20.78	0.00	-3205.35	-5452.94	3793.975	1030
4245	8.37	-20.60	0.00	-3206.45	-5457.89	3793.980	1030
4250	8.38	-20.42	0.00	-3207.08	-5454.15	3793.986	1030
4255	8.36	-20.46	0.00	-3207.36	-5453.48	3793.990	1030
4260	8.42	-20.38	0.00	-3207.22	-5455.25	3793.996	1030
4265	8.38	-20.30	0.00	-3207.56	-5454.76	3794.001	1030
4270	8.51	-20.27	0.00	-3208.30	-5456.00	3794.006	1030
4275	8.25	-20.13	0.00	-3208.44	-5455.43	3794.010	1030
4280	8.28	-20.25	0.00	-3208.53	-5454.28	3794.015	1030
4285	8.10	-20.12	0.00	-3208.64	-5453.61	3794.020	1030
4290	8.26	-19.90	0.00	-3210.20	-5452.45	3794.026	1030
4295	8.10	-20.07	0.00	-3210.11	-5453.15	3794.030	1030
4300	7.92	-20.23	0.00	-3210.13	-5455.26	3794.035	1030
4305	7.92	-20.34	0.00	-3210.24	-5456.69	3794.040	1030
4310	7.93	-20.11	0.00	-3211.36	-5455.42	3794.046	1030
4315	8.17	-20.06	0.00	-3211.72	-5454.68	3794.050	1030
4320	7.64	-20.10	0.00	-3211.69	-5455.63	3794.058	1030
4325	7.90	-20.25	0.00	-3211.82	-5455.48	3794.061	1030
4330	7.38	-20.26	0.00	-3211.60	-5458.86	3794.066	1030
4335	7.96	-20.17	0.00	-3211.46	-5458.00	3794.070	1030
4340	8.10	-19.87	0.00	-3212.95	-5458.56	3794.076	1030
4345	8.12	-19.82	0.00	-3213.53	-5456.80	3794.081	1030
4350	8.40	-19.58	0.00	-3213.76	-5457.49	3794.085	1030
4355	8.26	-19.83	0.00	-3213.58	-5461.31	3794.090	1030
4360	8.29	-19.75	0.00	-3214.01	-5466.21	3794.095	1030
4365	8.42	-19.46	0.00	-3214.87	-5464.88	3794.100	1030
4370	8.14	-19.62	0.00	-3214.84	-5461.83	3794.105	1030
4375	8.10	-19.48	0.00	-3215.16	-5462.06	3794.110	1030
4380	8.12	-19.47	0.00	-3214.89	-5464.31	3794.115	1030
4385	7.90	-19.63	0.00	-3214.90	-5464.24	3794.120	1030
4390	8.09	-19.66	0.00	-3214.77	-5462.02	3794.126	1030
4395	7.78	-19.71	0.00	-3215.06	-5465.21	3794.132	1030
4400	8.30	-19.56	0.00	-3215.33	-5464.82	3794.135	1030
4405	8.16	-19.44	0.00	-3217.56	-5467.01	3794.140	1030
4410	8.28	-19.35	0.00	-3217.79	-5461.98	3794.145	1030
4415	7.98	-19.26	0.00	-3218.45	-5460.06	3794.151	1030
4420	8.24	-19.09	0.00	-3218.21	-5457.51	3794.155	1030
4425	8.49	-19.37	0.00	-3218.54	-5457.44	3794.162	1030
4430	8.06	-19.53	0.00	-3218.49	-5460.05	3794.166	1030
4435	8.01	-19.33	0.00	-3218.50	-5459.73	3794.171	1030
4440	7.93	-19.27	0.00	-3218.85	-5463.65	3794.175	1030
4445	8.36	-18.94	0.00	-3220.46	-5468.61	3794.183	1030
4450	7.91	-18.97	0.00	-3220.69	-5465.16	3794.186	1030
4455	8.14	-19.00	0.00	-3220.48	-5467.87	3794.190	1030
4460	8.21	-19.03	0.00	-3220.68	-5466.53	3794.195	1030
4465	8.00	-18.67	0.00	-3221.49	-5469.37	3794.201	1030
4470	7.92	-18.53	0.00	-3221.95	-5468.31	3794.206	1030
4475	7.94	-18.57	0.00	-3222.00	-5465.97	3794.210	1030
4480	7.73	-18.77	0.00	-3222.09	-5463.39	3794.216	1030
4485	7.46	-18.78	0.00	-3222.04	-5461.77	3794.220	1030
4490	7.54	-18.84	0.00	-3221.87	-5462.43	3794.225	1030
4495	7.55	-18.66	0.00	-3222.42	-5463.72	3794.230	1030
4500	8.08	-18.26	0.00	-3223.84	-5464.54	3794.235	1030
4505	8.12	-18.33	0.00	-3224.17	-5465.20	3794.240	1030
4510	8.24	-18.20	0.00	-3224.23	-5461.22	3794.246	1030
4515	8.21	-18.20	0.00	-3223.99	-5463.53	3794.250	1030
4520	7.54	-18.63	0.00	-3224.14	-5463.71	3794.256	1030
4525	7.80	-18.56	0.00	-3224.37	-5465.99	3794.260	1030
4530	8.22	-18.09	0.00	-3226.15	-5466.70	3794.265	1030
4535	8.13	-17.88	0.00	-3226.39	-5463.82	3794.270	1030
4540	8.17	-18.12	0.00	-3226.75	-5464.50	3794.277	1030
4545	8.07	-17.95	0.00	-3226.53	-5464.75	3794.280	1030
4550	7.79	-17.91	0.00	-3226.47	-5467.25	3794.285	1030
4555	8.20	-17.87	0.00	-3226.40	-5469.50	3794.291	1030
4560	7.98	-17.90	0.00	-3228.37	-5468.34	3794.296	1030
4565	7.80	-17.66	0.00	-3228.58	-5465.73	3794.300	1030
4570	8.08	-17.62	0.00	-3229.00	-5467.87	3794.307	1030
4575	7.62	-17.86	0.00	-3228.58	-5467.22	3794.310	1030
4580	8.08	-17.74	0.00	-3228.59	-5470.45	3794.316	1030
4585	7.82	-17.81	0.00	-3228.59	-5469.78	3794.320	1030
4590	7.62	-17.65	0.00	-3230.42	-5469.65	3794.326	1030
4595	7.66	-17.34	0.00	-3230.52	-5472.32	3794.331	1030
4600	7.79	-17.63	0.00	-3230.61	-5471.24	3794.336	1030
4605	7.78	-17.38	0.00	-3230.72	-5468.54	3794.340	1030
4610	7.52	-17.42	0.00	-3230.59	-5473.06	3794.346	1030
4615	7.39	-17.48	0.00	-3230.77	-5471.20	3794.350	1030
4620	7.75	-17.34	0.00	-3231.49	-5470.45	3794.355	1030
4625	7.65	-17.35	0.00	-3232.70	-5472.92	3794.360	1030
4630	7.61	-17.25	0.00	-3232.72	-5473.09	3794.365	1030
4635	7.82	-17.28	0.00	-3232.76	-5473.43	3794.371	1030
4640	7.93	-17.31	0.00	-3232.63	-5478.19	3794.375	1030
4645	7.79	-17.15	0.00	-3232.49	-5474.92	3794.380	1030
4650	7.78	-17.23	0.00	-3233.19	-5472.82	3794.385	1030
4655	7.45	-17.32	0.00	-3234.94	-5472.95	3794.392	1030
4660	7.57	-17.20	0.00	-3234.96	-5468.17	3794.395	1030
4665	7.61	-17.18	0.00	-3234.84	-5471.55	3794.401	1030
4670	7.76	-17.05	0.00	-3234.94	-5473.56	3794.405	1030
4675	7.38	-16.94	0.00	-3236.12	-5474.44	3794.412	1030
4680	7.51	-16.96	0.00	-3236.24	-5476.80	3794.415	1030
4685	7.52	-16.92	0.00	-3236.20	-5473.70	3794.421	1030
4690	7.73	-17.03	0.00	-3236.32	-5469.68	3794.425	1030
4695	7.86	-16.95	0.00	-3237.79	-5474.01	3794.433	1030
4700	7.52	-16.75	0.00	-3237.70	-5476.73	3794.436	1030
4705	7.41	-16.82	0.00	-3237.69	-5477.33	3794.441	1030
4710	7.50	-16.82	0.00	-3238.08	-5476.38	3794.445	1030
4715	7.38	-16.65	0.00	-3238.74	-5479.27	3794.451	1030
4720	7.39	-16.64	0.00	-3239.12	-5480.36	3794.456	1030
4725	7.64	-16.75	0.00	-3239.09	-5478.05	3794.460	1030
4730	7.46	-16.74	0.00	-3239.20	-5478.12	3794.466	1030
4735	7.56	-16.52	0.00	-3239.33	-5477.31	3794.470	1030
4740	7.59	-16.56	0.00	-3239.40	-5478.66	3794.475	1030
4745	7.58	-16.53	0.00	-3240.12	-5479.16	3794.480	1030
4750	7.54	-16.16	0.00	-3241.26	-5482.11	3794.485	1030
4755	7.55	-16.21	0.00	-3241.49	-5478.67	3794.490	1030
4760	7.77	-15.99	0.00	-3241.52	-5473.65	3794.496	1030
4765	7.87	-16.16	0.00	-3241.22	-5474.39	3794.500	1030
4770	7.54	-16.07	0.00	-3241.72	-5473.79	3794.505	1030
4775	7.66	-16.16	0.00	-3241.66	-5479.76	3794.510	1030
4780	7.58	-16.04	0.00	-3243.37	-5480.76	3794.515	1030
4785	7.50	-16.08	0.00	-3243.65	-5480.17	3794.520	1030
4790	7.55	-15.88	0.00	-3243.47	-5477.65	3794.526	1030
4795	7.85	-16.01	0.00	-3243.30	-5481.28	3794.530	1030
4800	7.67	-15.89	0.00	-3243.51	-5481.36	3794.537	1030
4805	7.79	-15.92	0.00	-3243.49	-5481.94	3794.540	1030
4810	7.36	-16.11	0.00	-3243.50	-5480.42	3794.546	1030
4815	7.40	-16.08	0.00	-3243.41	-5476.36	3794.550	1030
4820	7.30	-15.62	0.00	-3245.86	-5482.53	3794.556	1030
4825	7.50	-15.57	0.00	-3246.22	-5481.03	3794.561	1030
4830	6.95	-15.58	0.00	-3246.27	-5482.99	3794.568	1030
4835	7.26	-15.64	0.00	-3246.19	-5479.56	3794.570	1030
4840	7.59	-15.51	0.00	-3246.26	-5482.71	3794.576	1030
4845	7.53	-15.27	0.00	-3246.30	-5481.74	3794.581	1030
4850	7.10	-15.17	0.00	-3247.73	-5483.34	3794.585	1030
4855	7.12	-15.15	0.00	-3248.12	-5478.08	3794.591	1030
4860	7.31	-15.12	0.00	-3248.09	-5480.71	3794.596	1030
4865	7.60	-15.19	0.00	-3248.35	-5481.55	3794.600	1030
4870	7.29	-15.05	0.00	-3248.70	-5487.86	3794.605	1030
4875	7.31	-14.72	0.00	-3249.45	-5486.08	3794.612	1030
4880	7.44	-14.83	0.00	-3249.55	-5486.14	3794.615	1030
4885	7.20	-15.07	0.00	-3249.45	-5488.96	3794.621	1030
4890	7.04	-15.27	0.00	-3249.65	-5487.10	3794.625	1030
4895	6.80	-15.09	0.00	-3250.95	-5486.44	3794.632	1030
4900	6.97	-15.11	0.00	-3250.98	-5487.42	3794.635	1030
4905	7.48	-14.78	0.00	-3250.97	-5480.44	3794.640	1030
4910	7.39	-14.88	0.00	-3251.07	-5485.08	3794.645	1030
4915	7.03	-14.69	0.00	-3252.72	-5480.94	3794.652	1030
4920	7.36	-14.64	0.00	-3252.31	-5480.29	3794.655	1030
4925	7.54	-14.51	0.00	-3252.52	-5482.15	3794.660	1030
4930	7.82	-14.46	0.00	-3252.52	-5481.71	3794.665	1030
4935	7.60	-14.30	0.00	-3253.88	-5483.91	3794.671	1030
4940	7.60	-14.38	0.00	-3253.77	-5483.34	3794.675	1030
4945	7.75	-14.37	0.00	-3254.10	-5482.09	3794.683	1030
4950	7.52	-14.25	0.00	-3253.99	-5481.71	3794.686	1030
4955	7.30	-14.19	0.00	-3253.78	-5479.44	3794.691	1030
4960	7.26	-14.41	0.00	-3253.88	-5479.29	3794.695	1030
4965	7.40	-13.93	0.00	-3255.75	-5478.49	3794.702	1030
4970	7.20	-13.92	0.00	-3256.04	-5479.60	3794.706	1030
4975	7.44	-14.02	0.00	-3255.97	-5480.45	3794.710	1030
4980	7.29	-13.84	0.00	-3255.98	-5480.63	3794.715	1030
4985	7.39	-13.91	0.00	-3256.69	-5479.33	3794.721	1030
4990	7.47	-13.94	0.00	-3257.28	-5478.79	3794.725	1030
4995	7.39	-13.91	0.00	-3257.31	-5481.44	3794.730	1030
5000	7.44	-13.91	0.00	-3257.46	-5478.65	3794.737	1030
5005	7.16	-13.80	0.00	-3257.50	-5479.16	3794.740	1030
5010	7.13	-13.82	0.00	-3257.48	-5479.74	3794.745	1030
5015	7.20	-13.90	0.00	-3257.84	-5479.88	3794.751	1030
5020	7.29	-13.86	0.00	-3259.40	-5480.49	3794.755	1030
5025	6.95	-13.79	0.00	-3259.57	-5485.04	3794.760	1030
5030	7.17	-13.81	0.00	-3259.87	-5486.64	3794.766	1030
5035	7.43	-13.69	0.00	-3259.82	-5486.38	3794.770	1030
5040	7.70	-13.73	0.00	-3259.75	-5487.02	3794.776	1030
5045	7.35	-13.84	0.00	-3259.75	-5488.75	3794.780	1030
5050	7.25	-13.53	0.00	-3261.40	-5490.10	3794.785	1030
5055	7.25	-13.56	0.00	-3261.73	-5488.00	3794.790	1030
5060	7.28	-13.53	0.00	-3261.63	-5490.24	3794.797	1030
5065	7.32	-13.43	0.00	-3261.89	-5489.27	3794.800	1030
5070	7.70	-13.34	0.00	-3262.02	-5488.88	3794.806	1030
5075	7.65	-13.41	0.00	-3261.89	-5485.46	3794.811	1030
5080	7.34	-13.05	0.00	-3263.62	-5486.68	3794.816	1030
5085	7.39	-12.94	0.00	-3263.99	-5483.80	3794.820	1030
5090	7.52	-12.94	0.00	-3264.01	-5483.74	3794.826	1030
5095	7.67	-12.80	0.00	-3264.15	-5487.46	3794.831	1030
5100	7.29	-12.77	0.00	-3264.04	-5482.09	3794.836	1030
5105	7.24	-12.94	0.00	-3264.08	-5484.59	3794.840	1030
5110	7.59	-12.90	0.00	-3264.02	-5483.57	3794.846	1030
5115	7.39	-12.91	0.00	-3264.04	-5487.40	3794.850	1030
5120	7.54	-12.83	0.00	-3265.59	-5488.26	3794.855	1030
5125	7.47	-12.58	0.00	-3266.54	-5488.42	3794.860	1030
5130	7.42	-12.44	0.00	-3266.51	-5489.46	3794.865	1030
5135	7.66	-12.46	0.00	-3266.82	-5491.40	3794.871	1030
5140	7.38	-12.55	0.00	-3266.73	-5491.49	3794.875	1030
5145	7.42	-12.40	0.00	-3266.73	-5493.54	3794.880	1030
5150	7.38	-12.23	0.00	-3267.62	-5495.65	3794.885	1030
5155	7.60	-12.24	0.00	-3268.91	-5493.65	3794.891	1030
5160	7.12	-12.18	0.00	-3268.82	-5493.50	3794.895	1030
5165	7.32	-12.19	0.00	-3269.08	-5489.66	3794.901	1030
5170	7.30	-12.22	0.00	-3268.94	-5490.16	3794.905	1030
5175	7.22	-12.12	0.00	-3270.05	-5488.72	3794.910	1030
5180	6.83	-12.14	0.00	-3270.20	-5487.14	3794.914	1030
5185	7.20	-11.88	0.00	-3270.90	-5489.24	3794.921	1030
5190	7.14	-11.93	0.00	-3270.71	-5492.96	3794.925	1030
5195	7.23	-12.20	0.00	-3270.74	-5491.19	3794.930	1030
5200	6.59	-12.19	0.00	-3270.71	-5497.07	3794.935	1030
5205	6.88	-11.71	0.00	-3271.74	-5491.88	3794.942	1030
5210	6.94	-11.84	0.00	-3272.13	-5493.83	3794.945	1030
5215	7.41	-11.74	0.00	-3272.33	-5492.63	3794.951	1030
5220	7.23	-11.75	0.00	-3272.48	-5492.80	3794.956	1030
5225	7.41	-11.43	0.00	-3273.32	-5493.34	3794.961	1030
5230	7.28	-11.40	0.00	-3273.65	-5490.39	3794.965	1030
5235	6.80	-11.81	0.00	-3273.45	-5493.55	3794.972	1030
5240	7.19	-11.52	0.00	-3273.71	-5493.31	3794.975	1030
5245	7.32	-11.59	0.00	-3273.88	-5495.09	3794.980	1030
5250	7.40	-11.55	0.00	-3273.75	-5494.79	3794.985	1030
5255	7.30	-11.39	0.00	-3274.66	-5493.68	3794.990	1030
5260	7.21	-11.14	0.00	-3275.73	-5494.03	3794.996	1030
5265	7.21	-11.16	0.00	-3275.61	-5496.22	3795.000	1030
5270	7.41	-11.06	0.00	-3275.68	-5498.36	3795.005	1030
5275	7.39	-11.09	0.00	-3275.89	-5497.99	3795.010	1030
5280	7.16	-11.00	0.00	-3277.06	-5496.36	3795.015	1030
5285	7.35	-11.20	0.00	-3277.24	-5496.45	3795.020	1030
5290	6.88	-11.16	0.00	-3277.30	-5496.34	3795.026	1030
5295	6.83	-11.22	0.00	-3277.27	-5497.87	3795.030	1030
5300	6.73	-11.37	0.00	-3277.43	-5494.95	3795.037	1030
5305	6.97	-11.27	0.00	-3277.41	-5495.28	3795.040	1030
5310	7.02	-11.11	0.00	-3277.34	-5493.10	3795.046	1030
5315	7.65	-10.96	0.00	-3277.29	-5491.25	3795.050	1030
5320	6.98	-10.52	0.00	-3279.81	-5492.99	3795.055	1030
5325	7.19	-10.65	0.00	-3280.11	-5492.50	3795.060	1030
5330	7.09	-10.36	0.00	-3280.50	-5496.12	3795.068	1030
5335	6.97	-10.61	0.00	-3279.95	-5496.79	3795.070	1030
5340	7.15	-10.60	0.00	-3280.24	-5493.28	3795.076	1030
5345	7.16	-10.52	0.00	-3280.17	-5494.86	3795.080	1030
5350	7.18	-10.26	0.00	-3281.62	-5494.11	3795.085	1030
5355	7.15	-10.18	0.00	-3282.13	-5500.90	3795.090	1030
5360	7.22	-10.00	0.00	-3281.92	-5502.43	3795.096	1030
5365	7.13	-10.19	0.00	-3282.16	-5503.34	3795.101	1030
5370	7.03	-10.24	0.00	-3282.13	-5501.37	3795.105	1030
5375	7.09	-10.30	0.00	-3282.15	-5499.81	3795.113	1030
5380	7.27	-9.86	0.00	-3283.56	-5500.91	3795.116	1030
5385	7.28	-9.80	0.00	-3284.26	-5501.31	3795.121	1030
5390	7.03	-9.88	0.00	-3284.31	-5505.58	3795.126	1030
5395	6.77	-9.81	0.00	-3284.26	-5502.21	3795.130	1030
5400	6.80	-9.88	0.00	-3284.71	-5501.16	3795.135	1030
5405	6.80	-9.68	0.00	-3285.28	-5502.78	3795.140	1030
5410	6.64	-9.72	0.00	-3285.24	-5502.74	3795.145	1030
5415	6.70	-9.67	0.00	-3285.18	-5497.10	3795.152	1030
5420	7.08	-9.48	0.00	-3285.28	-5500.01	3795.155	1030
5425	6.95	-9.53	0.00	-3285.26	-5499.64	3795.160	1030
5430	7.00	-9.51	0.00	-3285.54	-5499.10	3795.165	1030
5435	6.91	-9.47	0.00	-3287.61	-5503.63	3795.171	1030
5440	6.89	-9.46	0.00	-3287.78	-5502.57	3795.175	1030
5445	7.21	-9.43	0.00	-3287.71	-5502.01	3795.180	1030
5450	7.33	-9.49	0.00	-3287.71	-5501.05	3795.185	1030
5455	6.59	-9.25	0.00	-3288.86	-5498.80	3795.192	1030
5460	7.26	-9.31	0.00	-3289.17	-5502.31	3795.195	1030
5465	7.29	-9.30	0.00	-3289.14	-5501.71	3795.201	1030
5470	7.35	-9.30	0.00	-3289.18	-5502.09	3795.206	1030
5475	7.18	-9.10	0.00	-3290.49	-5508.00	3795.210	1030
5480	7.16	-9.05	0.00	-3290.56	-5500.55	3795.215	1030
5485	7.06	-9.10	0.00	-3290.55	-5502.12	3795.221	1030
5490	7.11	-9.04	0.00	-3290.67	-5501.71	3795.225	1030
5495	7.20	-8.97	0.00	-3290.58	-5499.45	3795.231	1030
5500	7.48	-8.89	0.00	-3290.79	-5498.89	3795.235	1030
5505	7.37	-8.85	0.00	-3290.43	-5497.91	3795.243	1030
5510	7.29	-9.02	0.00	-3290.64	-5498.45	3795.245	1030
5515	7.15	-9.04	0.00	-3290.79	-5498.37	3795.251	1030
5520	7.31	-9.10	0.00	-3290.58	-5498.17	3795.255	1030
5525	7.41	-8.68	0.00	-3291.87	-5499.59	3795.260	1030
5530	7.00	-8.50	0.00	-3293.74	-5500.05	3795.265	1030
5535	7.20	-8.50	0.00	-3293.85	-5499.99	3795.271	1030
5540	7.21	-8.56	0.00	-3293.94	-5499.81	3795.276	1030
5545	6.94	-8.47	0.00	-3294.05	-5498.76	3795.280	1030
5550	6.79	-8.66	0.00	-3294.00	-5498.74	3795.287	1030
5555	6.95	-8.62	0.00	-3294.18	-5498.52	3795.290	1030
5560	7.01	-8.80	0.00	-3294.38	-5509.09	3795.296	1030
5565	6.81	-8.71	0.00	-3294.69	-5507.92	3795.300	1030
5570	6.66	-8.55	0.00	-3296.60	-5508.52	3795.305	1030
5575	6.79	-8.58	0.00	-3296.84	-5504.26	3795.310	1030
5580	6.74	-8.33	0.00	-3297.31	-5506.92	3795.316	1030
5585	6.75	-8.50	0.00	-3297.28	-5506.95	3795.320	1030
5590	6.75	-8.50	0.00	-3297.47	-5506.80	3795.326	1030
5595	6.41	-8.50	0.00	-3297.61	-5509.56	3795.330	1030
5600	6.83	-8.33	0.00	-3297.56	-5509.16	3795.337	1030
5605	6.73	-8.36	0.00	-3297.61	-5503.89	3795.340	1030
5610	6.39	-8.41	0.00	-3297.65	-5506.32	3795.346	1030
5615	6.64	-8.48	0.00	-3297.52	-5499.50	3795.350	1030
5620	6.53	-8.05	0.00	-3299.66	-5509.45	3795.355	1030
5625	6.40	-8.01	0.00	-3299.94	-5508.57	3795.360	1030
5630	6.78	-8.03	0.00	-3300.22	-5508.56	3795.366	1030
5635	6.65	-7.87	0.00	-3300.46	-5508.44	3795.370	1030
5640	6.44	-7.89	0.00	-3300.22	-5503.89	3795.376	1030
5645	6.62	-7.94	0.00	-3300.43	-5502.67	3795.381	1030
5650	6.72	-7.71	0.00	-3301.66	-5506.00	3795.386	1030
5655	6.91	-7.39	0.00	-3302.27	-5509.03	3795.390	1030
5660	6.67	-7.50	0.00	-3302.38	-5512.07	3795.396	1030
5665	6.81	-7.35	0.00	-3302.46	-5509.41	3795.401	1030
5670	6.74	-7.38	0.00	-3302.75	-5510.05	3795.405	1030
5675	6.92	-7.19	0.00	-3303.88	-5512.37	3795.412	1030
5680	6.68	-7.23	0.00	-3304.11	-5509.69	3795.415	1030
5685	6.78	-7.17	0.00	-3303.81	-5509.43	3795.421	1030
5690	6.70	-7.18	0.00	-3304.16	-5506.02	3795.425	1030
5695	6.53	-7.23	0.00	-3305.32	-5508.35	3795.430	1030
5700	6.58	-7.11	0.00	-3305.83	-5507.13	3795.435	1030
5705	6.42	-6.98	0.00	-3305.45	-5512.74	3795.442	1030
5710	6.81	-6.93	0.00	-3305.88	-5505.64	3795.445	1030
5715	7.06	-7.01	0.00	-3305.45	-5511.30	3795.450	1030
5720	6.82	-7.02	0.00	-3305.35	-5510.10	3795.455	1030
5725	6.56	-6.63	0.00	-3307.47	-5510.30	3795.462	1030
5730	6.78	-6.57	0.00	-3307.62	-5511.96	3795.465	1030
5735	6.78	-6.52	0.00	-3307.60	-5510.47	3795.470	1030
5740	6.64	-6.62	0.00	-3307.82	-5510.56	3795.475	1030
5745	6.75	-6.45	0.00	-3308.50	-5508.58	3795.480	1030
5750	6.80	-6.32	0.00	-3308.83	-5513.30	3795.485	1030
5755	6.75	-6.43	0.00	-3308.89	-5511.44	3795.491	1030
5760	6.68	-6.45	0.00	-3309.07	-5511.82	3795.496	1030
5765	6.41	-6.44	0.00	-3308.97	-5519.02	3795.503	1030
5770	6.82	-6.47	0.00	-3309.06	-5520.07	3795.506	1030
5775	6.53	-6.48	0.00	-3308.97	-5519.52	3795.510	1030
5780	6.71	-6.36	0.00	-3308.88	-5518.89	3795.515	1030
5785	6.45	-6.00	0.00	-3311.06	-5516.28	3795.521	1030
5790	6.50	-5.86	0.00	-3311.65	-5519.11	3795.526	1030
5795	6.47	-5.83	0.00	-3312.00	-5518.46	3795.530	1030
5800	6.47	-5.89	0.00	-3311.70	-5520.29	3795.536	1030
5805	6.55	-5.89	0.00	-3311.72	-5516.15	3795.541	1030
5810	6.50	-5.86	0.00	-3312.17	-5516.34	3795.545	1030
5815	6.51	-5.69	0.00	-3312.76	-5512.01	3795.551	1030
5820	6.56	-5.56	0.00	-3313.72	-5510.07	3795.556	1030
5825	6.80	-5.60	0.00	-3313.99	-5513.94	3795.560	1030
5830	6.75	-5.55	0.00	-3313.93	-5515.94	3795.566	1030
5835	6.74	-5.51	0.00	-3314.09	-5517.01	3795.570	1030
5840	6.75	-5.22	0.00	-3315.15	-5522.07	3795.577	1030
5845	7.00	-5.26	0.00	-3315.26	-5522.36	3795.580	1030
5850	6.75	-5.26	0.00	-3315.47	-5520.02	3795.585	1030
5855	6.67	-5.22	0.00	-3315.63	-5519.27	3795.590	1030
5860	6.64	-5.08	0.00	-3316.54	-5519.91	3795.596	1030
5865	6.61	-4.99	0.00	-3316.55	-5516.91	3795.600	1030
5870	6.60	-4.84	0.00	-3316.62	-5515.48	3795.605	1030
5875	6.69	-4.98	0.00	-3316.69	-5514.40	3795.610	1030
5880	6.61	-4.75	0.00	-3317.83	-5516.47	3795.616	1030
5885	6.58	-4.64	0.00	-3318.22	-5518.55	3795.621	1030
5890	6.75	-4.75	0.00	-3318.21	-5518.94	3795.626	1030
5895	6.69	-4.66	0.00	-3318.15	-5520.93	3795.631	1030
5900	6.47	-4.74	0.00	-3318.28	-5520.70	3795.636	1030
5905	6.55	-4.77	0.00	-3318.14	-5519.13	3795.640	1030
5910	6.48	-4.48	0.00	-3319.82	-5513.82	3795.646	1030
5915	6.51	-4.33	0.00	-3320.25	-5515.75	3795.651	1030
5920	6.85	-4.23	0.00	-3320.32	-5521.60	3795.654	1030
5925	6.75	-4.23	0.00	-3320.34	-5525.72	3795.660	1030
5930	6.71	-4.19	0.00	-3320.23	-5524.94	3795.665	1030
5935	6.53	-4.28	0.00	-3320.42	-5525.89	3795.670	1030
5940	6.51	-4.23	0.00	-3320.47	-5527.56	3795.675	1030
5945	6.75	-4.30	0.00	-3320.48	-5533.12	3795.680	1030
5950	6.87	-4.29	0.00	-3320.61	-5534.97	3795.686	1030
5955	6.72	-4.11	0.00	-3320.70	-5531.54	3795.691	1030
5960	6.68	-4.28	0.00	-3320.68	-5527.06	3795.695	1030
5965	6.57	-4.28	0.00	-3320.69	-5526.27	3795.701	1030
5970	6.58	-4.38	0.00	-3320.44	-5525.92	3795.706	1030
5975	6.62	-4.12	0.00	-3320.36	-5519.92	3795.712	1030
5980	6.59	-4.20	0.00	-3320.82	-5523.09	3795.715	1030
5985	6.64	-4.29	0.00	-3320.84	-5521.92	3795.721	1030
5990	6.52	-4.24	0.00	-3320.79	-5519.87	3795.725	1030
5995	6.54	-3.60	0.00	-3323.97	-5521.11	3795.730	1030
6000	6.55	-3.40	0.00	-3325.82	-5522.83	3795.736	1030
6005	6.54	-3.16	0.00	-3326.18	-5520.71	3795.741	1030
6010	6.59	-3.31	0.00	-3326.04	-5520.03	3795.746	1030
6015	6.57	-3.15	0.00	-3326.83	-5520.43	3795.751	1030
6020	6.51	-2.98	0.00	-3327.78	-5520.59	3795.756	1030
6025	6.17	-3.09	0.00	-3327.57	-5521.40	3795.760	1030
6030	6.15	-3.07	0.00	-3327.89	-5520.17	3795.765	1030
6035	6.10	-3.18	0.00	-3328.03	-5520.10	3795.770	1030
6040	6.21	-2.89	0.00	-3329.03	-5520.34	3795.776	1030
6045	6.55	-2.91	0.00	-3328.72	-5521.15	3795.780	1030
6050	6.46	-3.02	0.00	-3328.68	-5520.32	3795.785	1030
6055	6.38	-3.04	0.00	-3328.73	-5521.55	3795.789	1030
6060	6.28	-3.08	0.00	-3329.06	-5521.32	3795.797	1030
6065	6.48	-3.03	0.00	-3329.11	-5520.68	3795.800	1030
6070	6.55	-3.02	0.00	-3328.87	-5521.11	3795.805	1030
6075	6.61	-3.09	0.00	-3329.02	-5520.26	3795.810	1030
6080	6.58	-3.04	0.00	-3329.21	-5521.66	3795.816	1030
6085	6.67	-3.07	0.00	-3329.05	-5523.37	3795.820	1030
6090	6.70	-2.67	0.00	-3331.18	-5522.77	3795.827	1030
6095	6.44	-2.63	0.00	-3331.56	-5530.95	3795.831	1030
6100	6.63	-2.60	0.00	-3331.27	-5532.39	3795.838	1030
6105	6.60	-2.54	0.00	-3331.91	-5527.32	3795.840	1030
6110	6.78	-2.49	0.00	-3331.96	-5522.44	3795.846	1030
6115	6.65	-2.54	0.00	-3331.82	-5524.10	3795.850	1030
6120	6.84	-2.39	0.00	-3333.35	-5527.06	3795.855	1030
6125	6.87	-2.14	0.00	-3334.37	-5527.26	3795.860	1030
6130	6.71	-2.22	0.00	-3334.47	-5526.93	3795.865	1030
6135	6.55	-2.22	0.00	-3334.46	-5527.22	3795.871	1030
6140	6.52	-2.17	0.00	-3334.45	-5527.18	3795.876	1030
6145	6.38	-2.34	0.00	-3334.60	-5527.79	3795.881	1030
6150	6.67	-2.01	0.00	-3335.35	-5529.35	3795.885	1030
6155	6.47	-2.06	0.00	-3336.40	-5529.52	3795.891	1030
6160	6.53	-1.88	0.00	-3336.63	-5531.04	3795.895	1030
6165	6.67	-1.84	0.00	-3336.72	-5535.43	3795.901	1030
6170	6.66	-1.75	0.00	-3336.93	-5532.20	3795.905	1030
6175	5.98	-1.60	0.00	-3337.90	-5532.10	3795.911	1030
6180	6.32	-1.68	0.00	-3338.03	-5531.91	3795.915	1030
6185	6.31	-1.66	0.00	-3337.89	-5531.55	3795.921	1030
6190	6.45	-1.65	0.00	-3338.12	-5531.65	3795.925	1030
6195	6.53	-1.38	0.00	-3339.51	-5531.94	3795.932	1030
6200	6.45	-1.32	0.00	-3339.61	-5531.47	3795.935	1030
6205	6.43	-1.43	0.00	-3339.72	-5533.45	3795.941	1030
6210	6.49	-1.43	0.00	-3339.74	-5535.93	3795.945	1030
6215	6.68	-1.27	0.00	-3341.06	-5533.25	3795.952	1030
6220	6.56	-1.37	0.00	-3341.22	-5531.71	3795.956	1030
6225	6.81	-1.25	0.00	-3340.87	-5530.69	3795.960	1030
6230	6.49	-1.24	0.00	-3341.24	-5530.83	3795.966	1030
6235	6.40	-1.27	0.00	-3341.22	-5530.51	3795.971	1030
6240	6.51	-1.19	0.00	-3341.23	-5532.18	3795.975	1030
6245	6.64	-1.03	0.00	-3342.20	-5537.20	3795.980	1030
6250	6.37	-0.82	0.00	-3343.07	-5540.19	3795.987	1030
6255	6.55	-0.85	0.00	-3343.22	-5539.33	3795.990	1031
6260	6.57	-1.11	0.00	-3343.39	-5537.15	3795.996	1031
6265	6.58	-0.90	0.00	-3342.98	-5538.09	3796.000	1031
6270	6.51	-1.03	0.00	-3342.13	-5537.08	3796.005	1031
6275	6.37	-1.20	0.00	-3341.94	-5536.86	3796.010	1031
6280	6.51	-1.11	0.00	-3341.93	-5537.98	3796.015	1031
6285	6.64	-1.05	0.00	-3342.05	-5539.16	3796.020	1031
6290	6.76	-1.07	0.00	-3342.11	-5537.66	3796.026	1031
6295	6.64	-1.05	0.00	-3342.19	-5536.14	3796.030	1031
6300	6.49	-1.12	0.00	-3342.20	-5535.18	3796.037	1031
6305	6.53	-1.04	0.00	-3342.35	-5535.89	3796.039	1031
6310	6.56	-1.14	0.00	-3342.36	-5536.11	3796.045	1031
6315	6.71	-1.16	0.00	-3342.24	-5534.91	3796.050	1031
6320	6.80	-1.74	0.00	-3339.89	-5533.39	3796.056	1031
6325	6.91	-1.69	0.00	-3339.10	-5532.88	3796.061	1031
6330	6.78	-1.52	0.00	-3339.28	-5531.13	3796.067	1031
6335	7.06	-1.58	0.00	-3339.35	-5531.43	3796.070	1031
6340	6.53	-1.69	0.00	-3339.12	-5532.13	3796.076	1031
6345	6.65	-1.75	0.00	-3339.07	-5531.28	3796.081	1031
6350	6.54	-1.97	0.00	-3337.22	-5531.49	3796.088	1031
6355	6.59	-2.03	0.00	-3337.49	-5531.65	3796.090	1031
6360	6.66	-2.00	0.00	-3337.36	-5531.76	3796.096	1031
6365	6.37	-1.94	0.00	-3337.58	-5531.56	3796.101	1031
6370	6.63	-2.16	0.00	-3336.87	-5531.07	3796.106	1031
6375	6.46	-2.33	0.00	-3336.33	-5530.72	3796.110	1031
6380	6.51	-2.32	0.00	-3336.21	-5529.09	3796.115	1031
6385	6.43	-2.39	0.00	-3335.82	-5528.71	3796.121	1031
6390	6.42	-2.38	0.00	-3335.98	-5528.76	3796.125	1031
6395	6.49	-2.30	0.00	-3335.68	-5530.43	3796.130	1031
6400	6.44	-2.15	0.00	-3335.59	-5530.26	3796.135	1031
6405	6.41	-2.31	0.00	-3335.43	-5531.12	3796.142	1031
6410	6.57	-2.23	0.00	-3335.23	-5530.26	3796.145	1031
6415	6.69	-2.29	0.00	-3335.78	-5529.00	3796.151	1031
6420	6.54	-2.28	0.00	-3335.42	-5528.86	3796.155	1031
6425	6.62	-2.47	0.00	-3333.17	-5527.96	3796.162	1031
6430	6.45	-2.56	0.00	-3333.04	-5529.85	3796.165	1031
6435	6.32	-2.82	0.00	-3332.46	-5525.49	3796.172	1031
6440	6.52	-2.71	0.00	-3332.33	-5525.89	3796.175	1031
6445	6.67	-2.69	0.00	-3332.04	-5526.07	3796.181	1031
6450	6.95	-2.65	0.00	-3331.79	-5528.79	3796.186	1031
6455	6.76	-2.59	0.00	-3331.74	-5527.04	3796.193	1031
6460	7.00	-2.72	0.00	-3331.04	-5527.67	3796.195	1031
6465	6.83	-2.78	0.00	-3330.68	-5527.27	3796.201	1031
6470	6.70	-2.82	0.00	-3330.79	-5528.32	3796.206	1031
6475	6.71	-2.84	0.00	-3330.25	-5527.09	3796.210	1031
6480	6.75	-3.01	0.00	-3329.60	-5526.55	3796.215	1031
6485	6.47	-3.17	0.00	-3329.56	-5527.06	3796.221	1031
6490	6.91	-3.11	0.00	-3329.70	-5528.33	3796.226	1031
6495	6.74	-3.14	0.00	-3329.33	-5527.08	3796.230	1031
6500	6.53	-3.13	0.00	-3329.41	-5526.60	3796.235	1031
6505	6.51	-3.24	0.00	-3329.09	-5526.62	3796.240	1031
6510	6.86	-3.48	0.00	-3327.62	-5525.11	3796.246	1031
6515	6.58	-3.42	0.00	-3327.64	-5524.98	3796.250	1031
6520	7.02	-3.51	0.00	-3327.59	-5524.96	3796.255	1031
6525	6.84	-3.38	0.00	-3327.36	-5526.54	3796.260	1031
6530	6.66	-3.53	0.00	-3326.11	-5522.94	3796.267	1031
6535	6.54	-3.52	0.00	-3326.19	-5521.25	3796.270	1031
6540	6.42	-3.62	0.00	-3326.00	-5526.04	3796.276	1031
6545	6.90	-3.64	0.00	-3326.14	-5526.74	3796.280	1031
6550	6.53	-3.89	0.00	-3325.07	-5525.08	3796.286	1031
6555	6.48	-3.92	0.00	-3324.80	-5525.08	3796.290	1031
6560	6.69	-3.85	0.00	-3325.11	-5524.43	3796.298	1031
6565	6.71	-3.89	0.00	-3325.00	-5525.71	3796.300	1031
6570	6.77	-3.96	0.00	-3325.21	-5525.60	3796.306	1031
6575	6.69	-3.81	0.00	-3324.91	-5526.18	3796.311	1031
6580	6.72	-4.07	0.00	-3323.33	-5526.10	3796.316	1031
6585	6.74	-4.40	0.00	-3323.22	-5523.97	3796.320	1031
6590	6.70	-4.30	0.00	-3321.94	-5523.74	3796.328	1031
6595	6.78	-4.43	0.00	-3323.03	-5521.53	3796.330	1031
6600	6.77	-4.28	0.00	-3323.17	-5522.24	3796.335	1031
6605	6.92	-4.33	0.00	-3323.03	-5521.78	3796.340	1031
6610	7.09	-4.30	0.00	-3322.48	-5524.15	3796.346	1031
6615	6.75	-4.69	0.00	-3321.22	-5524.55	3796.350	1031
6620	6.95	-4.71	0.00	-3321.00	-5522.07	3796.355	1031
6625	6.80	-4.63	0.00	-3321.02	-5521.38	3796.360	1031
6630	7.00	-4.60	0.00	-3321.11	-5523.30	3796.365	1031
6635	6.54	-4.79	0.00	-3321.11	-5523.41	3796.371	1031
6640	6.90	-4.70	0.00	-3320.98	-5527.95	3796.376	1031
6645	6.70	-4.68	0.00	-3321.01	-5522.98	3796.380	1031
6650	6.75	-4.70	0.00	-3321.06	-5523.21	3796.385	1031
6655	6.51	-5.23	0.00	-3318.38	-5520.30	3796.392	1031
6660	6.66	-5.24	0.00	-3318.12	-5521.44	3796.395	1031
6665	6.85	-5.22	0.00	-3318.29	-5521.47	3796.401	1031
6670	6.64	-5.19	0.00	-3318.36	-5522.67	3796.405	1031
6675	6.37	-5.55	0.00	-3317.07	-5518.30	3796.412	1031
6680	6.63	-5.47	0.00	-3316.89	-5517.37	3796.415	1031
6685	6.69	-5.56	0.00	-3316.93	-5521.75	3796.421	1031
6690	6.70	-5.52	0.00	-3316.98	-5518.69	3796.425	1031
6695	7.06	-5.45	0.00	-3316.27	-5513.58	3796.433	1031
6700	7.28	-5.56	0.00	-3315.62	-5515.02	3796.436	1031
6705	7.15	-5.70	0.00	-3315.80	-5515.50	3796.441	1031
6710	6.94	-5.68	0.00	-3315.80	-5518.85	3796.445	1031
6715	6.94	-5.89	0.00	-3315.02	-5519.76	3796.451	1031
6720	6.62	-5.85	0.00	-3314.31	-5520.22	3796.456	1031
6725	6.74	-5.86	0.00	-3314.24	-5521.63	3796.460	1031
6730	6.77	-5.88	0.00	-3314.37	-5515.22	3796.466	1031
6735	6.83	-5.97	0.00	-3314.45	-5517.27	3796.471	1031
6740	6.32	-5.94	0.00	-3314.30	-5517.80	3796.475	1031
6745	6.61	-6.07	0.00	-3314.05	-5518.73	3796.481	1031
6750	6.26	-6.23	0.00	-3312.19	-5517.21	3796.487	1031
6755	6.48	-6.09	0.00	-3312.49	-5519.65	3796.490	1031
6760	6.69	-6.07	0.00	-3312.50	-5518.32	3796.496	1031
6765	6.61	-6.08	0.00	-3312.51	-5520.24	3796.500	1031
6770	6.65	-6.19	0.00	-3311.41	-5514.69	3796.506	1031
6775	6.81	-6.23	0.00	-3311.13	-5511.91	3796.510	1031
6780	6.62	-6.26	0.00	-3310.85	-5513.68	3796.515	1031
6785	6.54	-6.28	0.00	-3310.72	-5514.75	3796.520	1031
6790	6.26	-6.24	0.00	-3311.20	-5511.63	3796.526	1031
6795	6.50	-6.31	0.00	-3311.22	-5513.03	3796.531	1031
6800	6.94	-6.53	0.00	-3311.26	-5514.38	3796.538	1031
6805	6.50	-6.36	0.00	-3311.21	-5511.94	3796.540	1031
6810	6.58	-6.29	0.00	-3311.15	-5510.33	3796.546	1031
6815	6.52	-6.27	0.00	-3311.21	-5513.74	3796.550	1031
6820	6.50	-6.72	0.00	-3308.47	-5515.76	3796.557	1031
6825	6.46	-6.83	0.00	-3307.60	-5517.92	3796.561	1031
6830	6.43	-6.99	0.00	-3307.44	-5516.89	3796.566	1031
6835	6.20	-6.95	0.00	-3307.42	-5518.44	3796.571	1031
6840	6.64	-6.90	0.00	-3307.35	-5512.11	3796.576	1031
6845	6.80	-6.80	0.00	-3307.50	-5510.85	3796.581	1031
6850	6.80	-6.94	0.00	-3306.82	-5511.66	3796.585	1031
6855	6.37	-7.30	0.00	-3305.59	-5510.14	3796.590	1031
6860	6.22	-7.16	0.00	-3305.42	-5510.50	3796.596	1031
6865	6.24	-7.23	0.00	-3305.56	-5511.88	3796.601	1031
6870	6.53	-7.18	0.00	-3305.63	-5515.98	3796.605	1031
6875	6.54	-7.28	0.00	-3305.32	-5511.95	3796.611	1031
6880	6.56	-7.15	0.00	-3305.09	-5514.90	3796.615	1031
6885	6.71	-7.47	0.00	-3303.51	-5514.34	3796.621	1031
6890	6.50	-7.40	0.00	-3303.22	-5513.78	3796.625	1031
6895	7.08	-7.28	0.00	-3303.42	-5511.15	3796.630	1031
6900	7.08	-7.31	0.00	-3303.35	-5517.51	3796.635	1031
6905	6.81	-7.39	0.00	-3303.39	-5510.50	3796.642	1031
6910	6.93	-7.29	0.00	-3303.33	-5510.79	3796.645	1031
6915	6.90	-7.35	0.00	-3303.76	-5512.67	3796.652	1031
6920	7.27	-7.26	0.00	-3303.63	-5511.78	3796.655	1031
6925	6.83	-7.87	0.00	-3300.91	-5511.96	3796.661	1031
6930	6.78	-7.92	0.00	-3300.72	-5514.07	3796.665	1031
6935	6.88	-7.92	0.00	-3300.01	-5511.26	3796.671	1031
6940	6.65	-7.68	0.00	-3299.91	-5514.22	3796.675	1031
6945	6.70	-7.89	0.00	-3300.41	-5511.26	3796.683	1031
6950	6.92	-7.77	0.00	-3299.83	-5510.66	3796.686	1031
6955	6.80	-7.80	0.00	-3300.00	-5513.11	3796.690	1031
6960	6.76	-7.71	0.00	-3299.94	-5508.90	3796.695	1031
6965	6.49	-7.96	0.00	-3297.97	-5510.32	3796.703	1031
6970	6.21	-8.29	0.00	-3297.96	-5509.78	3796.706	1031
6975	6.28	-8.28	0.00	-3297.85	-5509.60	3796.710	1031
6980	6.33	-8.26	0.00	-3297.86	-5510.10	3796.715	1031
6985	6.53	-8.29	0.00	-3297.15	-5506.41	3796.721	1031
6990	6.87	-8.44	0.00	-3296.49	-5502.52	3796.726	1031
6995	6.91	-8.47	0.00	-3296.91	-5502.55	3796.730	1031
7000	7.01	-8.35	0.00	-3296.70	-5511.98	3796.735	1031
7005	6.78	-8.65	0.00	-3296.13	-5504.80	3796.740	1031
7010	6.59	-8.74	0.00	-3295.49	-5504.55	3796.746	1031
7015	6.41	-8.74	0.00	-3295.70	-5506.42	3796.750	1031
7020	6.18	-8.56	0.00	-3295.62	-5501.03	3796.757	1031
7025	6.24	-8.73	0.00	-3295.60	-5504.24	3796.760	1031
7030	6.59	-8.71	0.00	-3295.35	-5504.52	3796.765	1031
7035	6.11	-9.04	0.00	-3295.50	-5502.82	3796.770	1031
7040	6.32	-9.10	0.00	-3293.46	-5501.75	3796.777	1031
7045	6.49	-9.11	0.00	-3293.67	-5502.11	3796.780	1031
7050	6.51	-9.20	0.00	-3293.62	-5502.53	3796.785	1031
7055	6.23	-9.13	0.00	-3293.55	-5503.05	3796.790	1031
7060	6.69	-9.33	0.00	-3292.18	-5503.75	3796.798	1031
7065	6.24	-9.51	0.00	-3292.06	-5500.37	3796.800	1031
7070	6.58	-9.32	0.00	-3292.07	-5499.50	3796.806	1031
7075	6.47	-9.40	0.00	-3291.96	-5498.62	3796.811	1031
7080	6.85	-9.45	0.00	-3290.94	-5501.11	3796.816	1031
7085	6.81	-9.52	0.00	-3290.77	-5499.51	3796.820	1031
7090	6.69	-9.43	0.00	-3290.09	-5492.81	3796.827	1031
7095	6.89	-9.41	0.00	-3290.53	-5498.64	3796.831	1031
7100	6.92	-9.43	0.00	-3290.52	-5502.23	3796.835	1031
7105	6.58	-9.45	0.00	-3290.64	-5502.06	3796.840	1031
7110	6.95	-9.73	0.00	-3289.93	-5505.12	3796.846	1031
7115	6.49	-10.02	0.00	-3288.94	-5498.68	3796.850	1031
7120	6.83	-9.94	0.00	-3288.71	-5492.66	3796.855	1031
7125	6.61	-9.95	0.00	-3289.06	-5494.30	3796.862	1031
7130	7.11	-9.89	0.00	-3288.96	-5492.96	3796.865	1031
7135	7.07	-9.87	0.00	-3288.97	-5499.30	3796.870	1031
7140	6.84	-9.94	0.00	-3288.41	-5495.25	3796.875	1031
7145	7.02	-10.17	0.00	-3287.03	-5491.85	3796.880	1031
7150	6.95	-10.05	0.00	-3286.91	-5492.26	3796.885	1031
7155	6.99	-9.93	0.00	-3286.56	-5491.64	3796.890	1031
7160	7.10	-9.95	0.00	-3286.66	-5492.63	3796.895	1031
7165	7.27	-9.95	0.00	-3286.51	-5492.96	3796.902	1031
7170	6.91	-10.06	0.00	-3286.68	-5493.40	3796.905	1031
7175	6.99	-9.94	0.00	-3286.89	-5494.20	3796.911	1031
7180	7.51	-9.81	0.00	-3286.79	-5495.15	3796.915	1031
7185	7.13	-10.20	0.00	-3284.38	-5493.15	3796.921	1031
7190	7.15	-10.31	0.00	-3284.19	-5493.03	3796.925	1031
7195	6.71	-10.61	0.00	-3284.09	-5492.37	3796.931	1031
7200	6.86	-10.24	0.00	-3283.96	-5492.96	3796.936	1031
7205	7.01	-10.50	0.00	-3282.72	-5493.86	3796.943	1031
7210	6.78	-10.46	0.00	-3282.65	-5493.75	3796.945	1031
7215	6.82	-10.38	0.00	-3282.81	-5493.39	3796.951	1031
7220	7.19	-10.48	0.00	-3282.68	-5496.29	3796.956	1031
7225	7.26	-10.60	0.00	-3282.05	-5493.45	3796.960	1031
7230	6.86	-10.71	0.00	-3281.52	-5493.24	3796.966	1031
7235	6.86	-10.59	0.00	-3281.64	-5493.00	3796.971	1031
7240	6.90	-10.55	0.00	-3281.22	-5493.70	3796.975	1031
7245	6.90	-10.80	0.00	-3280.48	-5497.33	3796.980	1031
7250	6.87	-10.93	0.00	-3279.98	-5491.83	3796.985	1031
7255	7.13	-10.72	0.00	-3280.16	-5493.59	3796.990	1031
7260	7.01	-11.05	0.00	-3279.84	-5492.46	3796.996	1031
7265	6.94	-11.01	0.00	-3279.81	-5493.61	3797.000	1031
7270	7.18	-10.91	0.00	-3279.81	-5497.47	3797.005	1031
7275	6.80	-10.89	0.00	-3279.44	-5495.01	3797.010	1031
7280	7.02	-11.20	0.00	-3277.77	-5498.19	3797.015	1031
7285	6.99	-11.21	0.00	-3277.64	-5494.57	3797.020	1031
7290	7.07	-11.11	0.00	-3277.92	-5492.88	3797.027	1031
7295	7.08	-11.12	0.00	-3277.72	-5493.14	3797.030	1031
7300	6.98	-11.07	0.00	-3277.44	-5495.38	3797.035	1031
7305	7.11	-11.16	0.00	-3277.59	-5496.19	3797.040	1031
7310	7.09	-11.42	0.00	-3276.11	-5489.88	3797.046	1031
7315	7.41	-11.42	0.00	-3275.69	-5492.34	3797.050	1031
7320	6.99	-11.48	0.00	-3275.49	-5490.22	3797.057	1031
7325	7.22	-11.47	0.00	-3275.62	-5494.76	3797.061	1031
7330	7.48	-11.29	0.00	-3275.71	-5503.42	3797.068	1031
7335	7.43	-11.28	0.00	-3275.78	-5496.95	3797.070	1031
7340	7.30	-11.71	0.00	-3274.22	-5492.50	3797.077	1031
7345	7.38	-11.57	0.00	-3274.01	-5488.99	3797.081	1031
7350	6.98	-11.92	0.00	-3273.35	-5488.84	3797.085	1031
7355	7.00	-12.06	0.00	-3273.18	-5489.04	3797.091	1031
7360	6.89	-12.05	0.00	-3273.26	-5490.82	3797.096	1031
7365	6.90	-12.10	0.00	-3272.91	-5490.31	3797.100	1031
7370	6.98	-12.10	0.00	-3272.62	-5488.38	3797.105	1031
7375	7.43	-12.22	0.00	-3271.85	-5488.10	3797.110	1031
7380	7.34	-12.33	0.00	-3271.94	-5492.44	3797.115	1031
7385	7.35	-12.14	0.00	-3271.78	-5486.76	3797.121	1031
7390	7.26	-12.17	0.00	-3271.95	-5486.87	3797.125	1031
7395	7.34	-12.05	0.00	-3271.96	-5486.47	3797.131	1031
7400	7.13	-12.11	0.00	-3271.50	-5493.55	3797.135	1031
7405	7.27	-12.51	0.00	-3269.80	-5488.34	3797.140	1031
7410	7.21	-12.47	0.00	-3269.86	-5492.22	3797.145	1031
7415	6.91	-12.63	0.00	-3269.41	-5487.69	3797.152	1031
7420	7.22	-12.66	0.00	-3268.97	-5486.63	3797.155	1031
7425	7.27	-12.82	0.00	-3269.15	-5484.45	3797.162	1031
7430	6.83	-12.86	0.00	-3268.96	-5484.25	3797.165	1031
7435	7.08	-13.05	0.00	-3267.71	-5483.97	3797.171	1031
7440	7.02	-13.01	0.00	-3267.45	-5484.84	3797.175	1031
7445	7.33	-12.73	0.00	-3267.48	-5486.61	3797.181	1031
7450	7.11	-12.83	0.00	-3267.38	-5484.86	3797.186	1031
7455	7.18	-12.81	0.00	-3267.43	-5487.38	3797.191	1031
7460	6.96	-12.98	0.00	-3267.37	-5487.10	3797.195	1031
7465	7.13	-12.87	0.00	-3267.16	-5487.39	3797.201	1031
7470	7.12	-13.14	0.00	-3266.83	-5491.12	3797.206	1031
7475	6.82	-13.00	0.00	-3266.78	-5486.13	3797.210	1031
7480	7.51	-13.03	0.00	-3266.77	-5487.25	3797.215	1031
7485	7.10	-13.06	0.00	-3266.66	-5487.26	3797.220	1031
7490	7.31	-12.94	0.00	-3266.48	-5488.08	3797.225	1031
7495	7.29	-13.11	0.00	-3265.74	-5488.78	3797.230	1031
7500	7.13	-13.49	0.00	-3264.14	-5485.00	3797.237	1031
7505	7.08	-13.54	0.00	-3263.90	-5485.75	3797.240	1031
7510	7.05	-13.72	0.00	-3263.96	-5491.03	3797.246	1031
7515	7.32	-13.63	0.00	-3263.88	-5483.87	3797.250	1031
7520	6.91	-14.10	0.00	-3261.81	-5482.07	3797.257	1031
7525	7.33	-13.92	0.00	-3261.74	-5486.60	3797.260	1031
7530	7.01	-13.98	0.00	-3262.08	-5480.09	3797.265	1031
7535	6.79	-13.80	0.00	-3261.90	-5483.68	3797.270	1031
7540	7.01	-14.10	0.00	-3261.01	-5482.77	3797.276	1031
7545	7.13	-14.03	0.00	-3260.37	-5482.35	3797.280	1031
7550	7.45	-14.06	0.00	-3260.47	-5482.35	3797.286	1031
7555	6.98	-14.08	0.00	-3260.57	-5479.60	3797.290	1031
7560	7.16	-13.92	0.00	-3260.49	-5476.52	3797.297	1031
7565	7.13	-13.92	0.00	-3260.46	-5475.81	3797.300	1031
7570	7.06	-14.20	0.00	-3260.41	-5479.15	3797.306	1031
7575	7.50	-14.12	0.00	-3260.17	-5481.87	3797.310	1031
7580	7.40	-14.38	0.00	-3258.87	-5481.92	3797.316	1031
7585	7.32	-14.53	0.00	-3257.69	-5481.06	3797.320	1031
7590	7.34	-14.57	0.00	-3257.61	-5481.49	3797.326	1031
7595	7.53	-14.45	0.00	-3257.33	-5482.70	3797.331	1031
7600	7.44	-14.43	0.00	-3257.73	-5477.77	3797.335	1031
7605	7.38	-14.42	0.00	-3257.51	-5478.18	3797.341	1031
7610	7.50	-14.52	0.00	-3256.60	-5478.38	3797.345	1031
7615	7.58	-14.87	0.00	-3255.69	-5477.27	3797.350	1031
7620	7.79	-14.81	0.00	-3255.32	-5477.24	3797.355	1031
7625	7.34	-14.83	0.00	-3254.95	-5480.56	3797.360	1031
7630	7.81	-14.87	0.00	-3254.96	-5476.64	3797.365	1031
7635	7.56	-14.90	0.00	-3254.86	-5479.05	3797.372	1031
7640	7.48	-15.05	0.00	-3254.87	-5482.37	3797.375	1031
7645	7.30	-14.77	0.00	-3254.69	-5484.58	3797.382	1031
7650	7.59	-14.87	0.00	-3255.02	-5484.15	3797.385	1031
7655	7.74	-15.04	0.00	-3253.19	-5475.60	3797.390	1031
7660	7.63	-14.93	0.00	-3252.87	-5476.31	3797.395	1031
7665	7.19	-15.17	0.00	-3253.07	-5482.82	3797.401	1031
7670	7.47	-14.96	0.00	-3252.99	-5485.52	3797.405	1031
7675	7.12	-15.21	0.00	-3252.26	-5475.77	3797.411	1031
7680	7.37	-14.99	0.00	-3252.20	-5480.34	3797.415	1031
7685	7.54	-15.45	0.00	-3252.51	-5486.83	3797.423	1031
7690	7.64	-15.03	0.00	-3252.12	-5481.41	3797.425	1031
7695	7.64	-14.86	0.00	-3252.47	-5479.23	3797.431	1031
7700	7.89	-14.66	0.00	-3252.34	-5480.22	3797.436	1031
7705	7.60	-15.13	0.00	-3250.67	-5481.87	3797.441	1031
7710	7.76	-15.40	0.00	-3249.61	-5480.99	3797.445	1031
7715	7.47	-15.63	0.00	-3248.94	-5474.66	3797.451	1031
7720	7.85	-15.54	0.00	-3248.98	-5476.65	3797.456	1031
7725	7.50	-15.52	0.00	-3248.68	-5477.71	3797.460	1031
7730	7.63	-15.51	0.00	-3248.80	-5478.07	3797.465	1031
7735	7.62	-15.65	0.00	-3248.48	-5475.10	3797.470	1031
7740	7.88	-15.77	0.00	-3247.34	-5478.02	3797.476	1031
7745	7.46	-15.77	0.00	-3247.33	-5477.17	3797.480	1031
7750	7.50	-15.72	0.00	-3247.39	-5475.94	3797.485	1031
7755	7.53	-15.79	0.00	-3247.23	-5473.30	3797.490	1031
7760	7.46	-15.90	0.00	-3246.22	-5476.49	3797.497	1031
7765	7.39	-15.98	0.00	-3246.29	-5472.63	3797.500	1031
7770	7.42	-15.91	0.00	-3246.25	-5472.84	3797.505	1031
7775	7.35	-15.96	0.00	-3246.14	-5472.96	3797.510	1031
7780	7.45	-15.98	0.00	-3244.98	-5469.28	3797.517	1031
7785	7.75	-16.03	0.00	-3244.96	-5468.71	3797.520	1031
7790	7.65	-16.06	0.00	-3244.65	-5472.78	3797.526	1031
7795	7.61	-16.02	0.00	-3244.71	-5470.00	3797.530	1031
7800	7.44	-16.04	0.00	-3243.55	-5470.86	3797.536	1031
7805	7.58	-16.19	0.00	-3243.22	-5475.40	3797.540	1031
7810	6.88	-16.33	0.00	-3243.55	-5480.64	3797.548	1031
7815	7.54	-16.27	0.00	-3243.19	-5475.59	3797.550	1031
7820	7.66	-16.30	0.00	-3243.09	-5472.97	3797.556	1031
7825	7.61	-16.28	0.00	-3243.22	-5469.89	3797.561	1031
7830	7.63	-16.68	0.00	-3241.03	-5467.23	3797.568	1031
7835	7.67	-16.57	0.00	-3241.08	-5467.72	3797.570	1031
7840	7.40	-16.64	0.00	-3241.07	-5465.80	3797.576	1031
7845	7.48	-16.59	0.00	-3240.89	-5467.43	3797.581	1031
7850	7.51	-16.63	0.00	-3240.60	-5467.82	3797.585	1031
7855	7.77	-16.58	0.00	-3239.98	-5465.72	3797.590	1031
7860	7.72	-16.80	0.00	-3240.06	-5469.52	3797.596	1031
7865	7.49	-16.85	0.00	-3240.26	-5466.06	3797.601	1031
7870	7.52	-16.75	0.00	-3239.81	-5466.45	3797.605	1031
7875	7.78	-16.79	0.00	-3239.86	-5465.68	3797.611	1031
7880	7.79	-16.87	0.00	-3239.56	-5465.50	3797.615	1031
7885	7.53	-17.11	0.00	-3237.91	-5463.83	3797.621	1031
7890	7.58	-17.16	0.00	-3237.60	-5469.26	3797.625	1031
7895	7.90	-17.10	0.00	-3237.82	-5466.46	3797.632	1031
7900	7.72	-17.19	0.00	-3237.44	-5466.08	3797.635	1031
7905	7.82	-17.09	0.00	-3237.54	-5463.92	3797.640	1031
7910	7.97	-17.16	0.00	-3237.69	-5463.34	3797.645	1031
7915	7.92	-17.19	0.00	-3235.84	-5471.82	3797.651	1031
7920	7.63	-17.29	0.00	-3235.54	-5468.41	3797.655	1031
7925	7.71	-17.17	0.00	-3235.35	-5469.62	3797.663	1031
7930	7.86	-17.23	0.00	-3235.41	-5465.61	3797.665	1031
7935	7.67	-17.12	0.00	-3235.49	-5474.43	3797.671	1031
7940	7.81	-17.18	0.00	-3235.68	-5465.45	3797.675	1031
7945	7.73	-17.36	0.00	-3234.18	-5467.96	3797.681	1031
7950	7.86	-17.66	0.00	-3233.44	-5466.37	3797.686	1031
7955	7.91	-17.53	0.00	-3233.45	-5465.76	3797.690	1031
7960	7.66	-17.48	0.00	-3233.10	-5466.44	3797.695	1031
7965	7.86	-17.55	0.00	-3233.82	-5464.13	3797.702	1031
7970	7.92	-17.57	0.00	-3233.15	-5467.29	3797.706	1031
7975	7.35	-17.48	0.00	-3232.90	-5468.63	3797.710	1031
7980	7.51	-17.52	0.00	-3233.17	-5464.89	3797.715	1031
7985	7.59	-17.80	0.00	-3232.12	-5464.23	3797.720	1031
7990	7.74	-17.92	0.00	-3230.49	-5465.28	3797.725	1031
7995	7.87	-17.90	0.00	-3230.52	-5463.15	3797.730	1031
8000	7.40	-17.97	0.00	-3230.52	-5463.07	3797.737	1031
8005	7.66	-18.17	0.00	-3230.60	-5466.62	3797.740	1031
8010	7.60	-17.97	0.00	-3230.53	-5465.24	3797.746	1031
8015	7.74	-18.29	0.00	-3230.23	-5468.67	3797.750	1031
8020	7.82	-18.44	0.00	-3228.43	-5464.67	3797.755	1031
8025	7.53	-18.52	0.00	-3228.36	-5461.82	3797.760	1031
8030	7.93	-18.50	0.00	-3228.21	-5465.27	3797.767	1031
8035	7.38	-18.39	0.00	-3228.25	-5463.80	3797.770	1031
8040	7.50	-18.42	0.00	-3228.49	-5463.31	3797.776	1031
8045	7.48	-18.52	0.00	-3228.25	-5465.23	3797.780	1031
8050	7.97	-18.63	0.00	-3226.62	-5461.66	3797.788	1031
8055	7.99	-18.53	0.00	-3226.23	-5460.17	3797.790	1031
8060	7.88	-18.64	0.00	-3226.41	-5458.38	3797.796	1031
8065	7.83	-18.76	0.00	-3226.32	-5461.32	3797.800	1031
8070	7.77	-18.77	0.00	-3225.44	-5459.47	3797.806	1031
8075	7.83	-18.97	0.00	-3224.65	-5460.83	3797.811	1031
8080	7.84	-18.95	0.00	-3224.71	-5459.96	3797.816	1031
8085	7.75	-18.88	0.00	-3224.92	-5460.01	3797.820	1031
8090	7.62	-18.96	0.00	-3224.11	-5457.84	3797.826	1031
8095	7.79	-19.19	0.00	-3223.78	-5456.81	3797.831	1031
8100	7.65	-19.06	0.00	-3223.58	-5458.33	3797.835	1031
8105	7.66	-19.00	0.00	-3223.55	-5459.27	3797.842	1031
8110	7.78	-18.90	0.00	-3223.48	-5458.17	3797.845	1031
8115	8.01	-18.87	0.00	-3223.36	-5458.15	3797.850	1031
8120	7.76	-18.88	0.00	-3222.89	-5457.74	3797.855	1031
8125	7.87	-19.08	0.00	-3220.98	-5457.75	3797.860	1031
8130	7.74	-19.07	0.00	-3221.22	-5457.79	3797.865	1031
8135	7.63	-19.10	0.00	-3221.22	-5457.61	3797.871	1031
8140	7.60	-19.02	0.00	-3221.08	-5458.13	3797.875	1031
8145	7.46	-19.01	0.00	-3221.23	-5451.62	3797.881	1031
8150	7.67	-19.00	0.00	-3221.17	-5458.84	3797.885	1031
8155	7.85	-19.20	0.00	-3221.60	-5459.49	3797.890	1031
8160	7.71	-19.18	0.00	-3221.17	-5456.78	3797.895	1031
8165	7.88	-19.35	0.00	-3220.42	-5456.49	3797.902	1031
8170	7.86	-19.25	0.00	-3220.71	-5458.27	3797.905	1031
8175	7.81	-19.25	0.00	-3220.58	-5462.12	3797.911	1031
8180	7.79	-19.30	0.00	-3220.37	-5462.29	3797.915	1031
8185	8.10	-19.32	0.00	-3217.64	-5460.56	3797.921	1031
8190	8.31	-19.53	0.00	-3216.95	-5458.59	3797.925	1031
8195	8.09	-19.26	0.00	-3217.17	-5458.33	3797.931	1031
8200	7.88	-19.48	0.00	-3217.00	-5461.24	3797.936	1031
8205	7.94	-19.41	0.00	-3217.02	-5457.87	3797.940	1031
8210	8.02	-19.32	0.00	-3217.04	-5455.06	3797.945	1031
8215	7.67	-19.39	0.00	-3216.88	-5455.73	3797.951	1031
8220	7.78	-19.41	0.00	-3216.91	-5455.62	3797.956	1031
8225	7.79	-19.24	0.00	-3216.89	-5455.86	3797.960	1031
8230	8.20	-19.36	0.00	-3217.33	-5455.88	3797.965	1031
8235	7.95	-19.61	0.00	-3215.83	-5457.00	3797.970	1031
8240	7.95	-20.11	0.00	-3213.72	-5453.18	3797.976	1031
8245	7.85	-20.01	0.00	-3213.53	-5453.28	3797.980	1031
8250	8.08	-20.04	0.00	-3213.32	-5450.90	3797.985	1031
8255	7.88	-20.09	0.00	-3213.50	-5452.04	3797.990	1031
8260	8.31	-20.27	0.00	-3212.40	-5454.42	3797.997	1031
8265	8.26	-20.23	0.00	-3212.37	-5453.31	3798.000	1031
8270	8.14	-20.32	0.00	-3212.16	-5455.62	3798.006	1031
8275	7.95	-20.30	0.00	-3212.33	-5454.80	3798.010	1031
8280	8.06	-20.49	0.00	-3210.98	-5456.81	3798.015	1031
8285	8.26	-20.45	0.00	-3210.84	-5454.52	3798.020	1031
8290	7.82	-20.57	0.00	-3210.65	-5452.38	3798.026	1031
8295	8.01	-20.43	0.00	-3210.63	-5453.52	3798.030	1031
8300	7.52	-20.59	0.00	-3211.15	-5451.33	3798.038	1031
8305	8.27	-20.50	0.00	-3210.57	-5451.70	3798.040	1031
8310	7.99	-20.61	0.00	-3210.36	-5455.57	3798.046	1031
8315	8.30	-20.56	0.00	-3210.52	-5454.50	3798.050	1031
8320	8.45	-20.80	0.00	-3208.94	-5450.82	3798.056	1031
8325	7.95	-20.98	0.00	-3207.72	-5449.13	3798.061	1031
8330	7.99	-21.01	0.00	-3207.84	-5454.22	3798.065	1031
8335	8.20	-20.98	0.00	-3207.65	-5454.86	3798.071	1031
8340	8.38	-21.03	0.00	-3207.85	-5455.49	3798.075	1031
8345	7.87	-20.99	0.00	-3207.70	-5455.74	3798.081	1031
8350	8.05	-21.32	0.00	-3207.12	-5455.85	3798.085	1031
8355	8.26	-21.51	0.00	-3205.89	-5458.82	3798.092	1031
8360	8.20	-21.45	0.00	-3205.98	-5460.16	3798.095	1031
8365	8.27	-21.41	0.00	-3206.02	-5456.46	3798.100	1031
8370	7.83	-21.30	0.00	-3205.62	-5453.25	3798.105	1031
8375	8.24	-21.62	0.00	-3204.67	-5451.18	3798.110	1031
8380	7.87	-21.64	0.00	-3204.86	-5456.00	3798.115	1031
8385	8.29	-21.64	0.00	-3204.65	-5450.19	3798.122	1031
8390	8.24	-21.85	0.00	-3204.41	-5449.23	3798.125	1031
8395	8.12	-21.67	0.00	-3204.40	-5432.19	3798.131	1031
8400	8.25	-21.74	0.00	-3204.52	-5426.80	3798.135	1031
8405	8.19	-21.96	0.00	-3202.61	-5425.83	3798.140	1031
8410	8.09	-21.88	0.00	-3202.58	-5424.78	3798.145	1031
8415	8.25	-21.86	0.00	-3202.34	-5423.75	3798.152	1031
8420	8.09	-21.84	0.00	-3202.61	-5423.93	3798.156	1031
8425	8.13	-21.97	0.00	-3202.28	-5421.29	3798.160	1031
8430	8.09	-21.72	0.00	-3202.43	-5422.76	3798.166	1031
8435	7.84	-22.22	0.00	-3200.69	-5429.48	3798.173	1031
8440	8.51	-22.18	0.00	-3200.35	-5428.95	3798.175	1031
8445	8.14	-22.22	0.00	-3200.53	-5427.82	3798.181	1031
8450	8.23	-22.29	0.00	-3200.00	-5424.86	3798.186	1031
8455	8.39	-22.28	0.00	-3199.52	-5424.03	3798.190	1031
8460	8.44	-22.30	0.00	-3198.92	-5424.35	3798.195	1031
8465	8.19	-22.37	0.00	-3198.97	-5425.24	3798.201	1031
8470	8.54	-22.41	0.00	-3198.90	-5422.62	3798.205	1031
8475	8.26	-22.38	0.00	-3198.55	-5422.77	3798.210	1031
8480	8.19	-22.53	0.00	-3197.57	-5423.36	3798.216	1031
8485	8.40	-22.52	0.00	-3197.76	-5420.57	3798.220	1031
8490	8.18	-22.62	0.00	-3197.82	-5420.45	3798.225	1031
8495	8.32	-22.53	0.00	-3197.66	-5420.50	3798.230	1031
8500	8.33	-22.63	0.00	-3196.47	-5427.74	3798.235	1031
8505	8.20	-22.69	0.00	-3196.41	-5425.73	3798.240	1031
8510	8.26	-22.57	0.00	-3196.18	-5424.84	3798.246	1031
8515	8.36	-22.50	0.00	-3196.20	-5425.13	3798.250	1031
8520	8.31	-22.70	0.00	-3196.36	-5419.82	3798.257	1031
8525	8.20	-22.55	0.00	-3196.35	-5428.78	3798.260	1031
8530	8.10	-22.73	0.00	-3196.33	-5429.27	3798.265	1031
8535	8.06	-22.63	0.00	-3196.43	-5429.80	3798.270	1031
8540	7.97	-23.06	0.00	-3193.86	-5422.06	3798.276	1031
8545	8.08	-23.12	0.00	-3193.60	-5418.89	3798.280	1031
8550	8.18	-23.09	0.00	-3193.37	-5421.87	3798.286	1031
8555	8.44	-22.87	0.00	-3193.35	-5420.21	3798.290	1031
8560	8.52	-22.97	0.00	-3193.23	-5426.74	3798.297	1031
8565	8.14	-22.93	0.00	-3193.26	-5426.81	3798.300	1031
8570	8.13	-22.99	0.00	-3193.40	-5433.10	3798.306	1031
8575	8.39	-22.71	0.00	-3193.23	-5426.62	3798.311	1031
8580	8.59	-23.11	0.00	-3191.75	-5430.01	3798.315	1031
8585	8.18	-23.29	0.00	-3190.81	-5426.56	3798.320	1031
8590	8.30	-23.40	0.00	-3190.67	-5428.22	3798.326	1031
8595	8.30	-23.45	0.00	-3190.31	-5426.92	3798.331	1031
8600	8.51	-23.42	0.00	-3190.33	-5426.26	3798.335	1031
8605	8.47	-23.47	0.00	-3190.07	-5427.83	3798.340	1031
8610	8.33	-23.65	0.00	-3189.71	-5421.11	3798.345	1031
8615	8.26	-23.70	0.00	-3188.89	-5425.10	3798.350	1031
8620	8.30	-23.66	0.00	-3188.97	-5418.81	3798.355	1031
8625	8.34	-23.70	0.00	-3188.69	-5419.09	3798.360	1031
8630	8.30	-23.51	0.00	-3188.59	-5416.42	3798.365	1031
8635	8.69	-23.59	0.00	-3188.61	-5415.37	3798.371	1031
8640	8.55	-23.67	0.00	-3188.80	-5416.39	3798.375	1031
8645	8.28	-23.63	0.00	-3188.60	-5416.46	3798.380	1031
8650	8.21	-23.72	0.00	-3187.97	-5416.45	3798.385	1031
8655	8.16	-23.67	0.00	-3185.91	-5415.46	3798.390	1031
8660	8.56	-23.81	0.00	-3185.85	-5420.32	3798.395	1031
8665	8.47	-23.55	0.00	-3185.61	-5422.82	3798.402	1031
8670	8.46	-23.62	0.00	-3185.95	-5418.16	3798.405	1031
8675	8.24	-23.94	0.00	-3185.86	-5425.50	3798.410	1031
8680	8.29	-23.86	0.00	-3185.56	-5422.71	3798.416	1031
8685	8.34	-24.14	0.00	-3184.53	-5417.76	3798.421	1031
8690	8.36	-24.29	0.00	-3183.78	-5414.55	3798.425	1031
8695	8.24	-23.97	0.00	-3184.01	-5413.97	3798.433	1031
8700	8.41	-24.13	0.00	-3184.01	-5414.53	3798.436	1031
8705	8.46	-24.15	0.00	-3183.78	-5415.18	3798.441	1031
8710	8.64	-24.14	0.00	-3183.87	-5419.52	3798.445	1031
8715	8.38	-24.20	0.00	-3182.90	-5416.18	3798.451	1031
8720	8.68	-24.22	0.00	-3181.95	-5417.74	3798.456	1031
8725	8.69	-24.10	0.00	-3181.91	-5416.43	3798.460	1031
8730	8.78	-24.18	0.00	-3182.10	-5416.62	3798.466	1031
8735	8.72	-24.32	0.00	-3181.96	-5421.19	3798.470	1031
8740	8.92	-24.14	0.00	-3181.84	-5421.53	3798.475	1031
8745	8.69	-24.23	0.00	-3181.12	-5421.65	3798.480	1031
8750	8.60	-24.47	0.00	-3180.04	-5422.27	3798.485	1031
8755	8.24	-24.63	0.00	-3179.61	-5419.35	3798.490	1031
8760	8.55	-24.55	0.00	-3179.87	-5415.48	3798.496	1031
8765	8.36	-24.32	0.00	-3179.64	-5410.51	3798.500	1031
8770	8.63	-24.43	0.00	-3179.94	-5415.06	3798.507	1031
8775	8.59	-24.53	0.00	-3179.88	-5415.79	3798.510	1031
8780	8.82	-24.52	0.00	-3179.62	-5416.00	3798.515	1031
8785	8.56	-24.49	0.00	-3179.64	-5414.34	3798.520	1031
8790	8.44	-24.78	0.00	-3177.31	-5416.24	3798.527	1031
8795	8.72	-25.04	0.00	-3177.25	-5414.58	3798.530	1031
8800	8.50	-24.91	0.00	-3177.12	-5412.74	3798.535	1031
8805	8.80	-24.94	0.00	-3177.20	-5412.74	3798.540	1031
8810	8.46	-24.99	0.00	-3177.22	-5412.69	3798.546	1031
8815	8.34	-25.09	0.00	-3177.27	-5415.23	3798.550	1031
8820	8.45	-25.27	0.00	-3175.41	-5412.05	3798.558	1031
8825	8.33	-25.38	0.00	-3175.69	-5409.79	3798.560	1031
8830	8.03	-25.32	0.00	-3175.62	-5413.26	3798.566	1031
8835	8.47	-25.25	0.00	-3175.78	-5412.37	3798.570	1031
8840	8.52	-25.59	0.00	-3174.42	-5408.04	3798.576	1031
8845	8.59	-25.81	0.00	-3173.51	-5407.41	3798.581	1031
8850	8.44	-25.61	0.00	-3173.56	-5408.90	3798.585	1031
8855	8.57	-25.59	0.00	-3173.77	-5413.18	3798.591	1031
8860	8.55	-25.63	0.00	-3173.76	-5412.65	3798.595	1031
8865	8.48	-25.50	0.00	-3173.50	-5407.31	3798.600	1031
8870	8.67	-25.58	0.00	-3173.05	-5405.08	3798.605	1031
8875	8.72	-25.93	0.00	-3171.42	-5409.97	3798.612	1031
8880	8.40	-25.81	0.00	-3171.16	-5410.83	3798.615	1031
8885	8.45	-25.89	0.00	-3171.25	-5410.71	3798.620	1031
8890	8.46	-25.86	0.00	-3171.13	-5409.10	3798.625	1031
8895	8.34	-25.96	0.00	-3169.99	-5409.11	3798.630	1031
8900	8.36	-25.88	0.00	-3170.06	-5411.08	3798.635	1031
8905	9.00	-25.57	0.00	-3169.86	-5412.35	3798.640	1031
8910	8.58	-25.83	0.00	-3170.01	-5408.45	3798.645	1031
8915	8.82	-25.54	0.00	-3169.77	-5413.22	3798.651	1031
8920	8.93	-25.67	0.00	-3169.84	-5412.33	3798.655	1031
8925	8.82	-25.88	0.00	-3169.61	-5413.14	3798.660	1031
8930	9.09	-25.92	0.00	-3169.59	-5416.43	3798.665	1031
8935	8.66	-26.25	0.00	-3167.30	-5407.93	3798.670	1031
8940	8.75	-26.21	0.00	-3167.21	-5403.89	3798.675	1031
8945	8.29	-26.20	0.00	-3167.48	-5402.53	3798.683	1031
8950	8.85	-26.36	0.00	-3166.83	-5401.81	3798.685	1031
8955	8.65	-26.44	0.00	-3166.99	-5401.80	3798.690	1031
8960	8.98	-26.34	0.00	-3166.93	-5403.20	3798.695	1031
8965	9.04	-26.43	0.00	-3165.84	-5402.41	3798.701	1031
8970	9.01	-26.64	0.00	-3165.05	-5401.90	3798.706	1031
8975	8.86	-26.70	0.00	-3164.93	-5401.53	3798.710	1031
8980	8.98	-26.58	0.00	-3164.86	-5402.24	3798.715	1031
8985	8.90	-26.68	0.00	-3164.74	-5402.15	3798.720	1031
8990	8.92	-26.58	0.00	-3164.86	-5402.92	3798.726	1031
8995	8.82	-26.66	0.00	-3164.60	-5402.99	3798.730	1031
9000	8.83	-26.64	0.00	-3164.76	-5406.49	3798.735	1031
9005	9.03	-26.72	0.00	-3163.93	-5404.59	3798.740	1031
9010	8.92	-26.96	0.00	-3162.19	-5400.98	3798.746	1031
9015	8.85	-26.65	0.00	-3162.20	-5401.13	3798.750	1031
9020	8.47	-26.62	0.00	-3161.96	-5400.44	3798.755	1031
9025	8.65	-26.70	0.00	-3161.81	-5398.80	3798.760	1031
9030	8.60	-26.91	0.00	-3160.90	-5400.89	3798.765	1031
9035	8.53	-26.67	0.00	-3160.58	-5400.19	3798.770	1031
9040	8.62	-26.91	0.00	-3160.52	-5398.69	3798.776	1031
9045	8.53	-26.99	0.00	-3160.59	-5397.99	3798.780	1031
9050	8.84	-26.85	0.00	-3160.36	-5398.67	3798.785	1031
9055	8.89	-26.94	0.00	-3160.76	-5399.32	3798.790	1031
9060	8.66	-26.78	0.00	-3160.57	-5398.30	3798.797	1031
9065	8.87	-26.67	0.00	-3160.55	-5397.87	3798.800	1031
9070	8.47	-26.92	0.00	-3160.67	-5398.63	3798.806	1031
9075	8.54	-26.90	0.00	-3160.50	-5400.83	3798.811	1031
9080	9.60	-27.62	0.00	-3157.52	-5398.72	3798.818	1031
9085	8.99	-27.25	0.00	-3157.08	-5400.40	3798.820	1031
9090	8.76	-27.31	0.00	-3156.89	-5398.50	3798.826	1031
9095	9.00	-27.23	0.00	-3156.94	-5398.49	3798.831	1031
9100	8.70	-27.44	0.00	-3156.02	-5397.89	3798.835	1031
9105	9.05	-27.34	0.00	-3155.59	-5397.02	3798.840	1031
9110	9.08	-27.58	0.00	-3155.27	-5395.16	3798.845	1031
9115	8.97	-27.56	0.00	-3154.88	-5393.74	3798.850	1031
9120	8.96	-27.64	0.00	-3154.67	-5407.98	3798.855	1031
9125	8.99	-27.73	0.00	-3154.95	-5427.49	3798.860	1031
9130	8.78	-27.80	0.00	-3154.70	-5418.95	3798.865	1031
9135	8.58	-27.72	0.00	-3154.77	-5419.32	3798.871	1031
9140	8.86	-27.71	0.00	-3154.47	-5417.85	3798.875	1031
9145	8.51	-27.77	0.00	-3154.79	-5414.21	3798.880	1031
9150	9.23	-27.70	0.00	-3154.39	-5411.91	3798.885	1031
9155	9.12	-28.19	0.00	-3151.88	-5410.34	3798.890	1031
9160	9.20	-28.06	0.00	-3151.81	-5412.57	3798.895	1031
9165	9.10	-28.24	0.00	-3151.92	-5412.16	3798.902	1031
9170	8.96	-28.14	0.00	-3151.75	-5412.46	3798.905	1031
9175	9.09	-28.02	0.00	-3151.77	-5415.30	3798.910	1031
9180	9.25	-28.40	0.00	-3151.83	-5414.26	3798.915	1031
9185	8.87	-28.47	0.00	-3149.50	-5409.07	3798.922	1031
9190	8.89	-28.40	0.00	-3149.68	-5412.00	3798.925	1031
9195	8.69	-28.36	0.00	-3149.69	-5410.03	3798.931	1031
9200	9.11	-28.34	0.00	-3149.67	-5409.85	3798.936	1031
9205	9.02	-28.51	0.00	-3148.56	-5414.18	3798.941	1031
9210	9.19	-28.45	0.00	-3148.30	-5416.69	3798.945	1031
9215	9.06	-28.95	0.00	-3148.07	-5418.45	3798.953	1031
9220	9.10	-28.52	0.00	-3148.26	-5415.65	3798.956	1031
9225	9.17	-28.40	0.00	-3148.33	-5409.82	3798.960	1031
9230	9.27	-28.38	0.00	-3148.02	-5411.05	3798.965	1031
9235	9.30	-28.59	0.00	-3146.99	-5412.60	3798.971	1031
9240	9.10	-28.62	0.00	-3146.23	-5411.35	3798.975	1031
9245	9.29	-28.80	0.00	-3145.96	-5413.00	3798.980	1031
9250	9.30	-28.81	0.00	-3145.27	-5413.65	3798.985	1031
9255	9.03	-28.90	0.00	-3145.38	-5411.72	3798.990	1031
9260	9.19	-29.00	0.00	-3145.40	-5415.09	3798.996	1031
9265	9.48	-28.78	0.00	-3145.28	-5415.09	3799.000	1031
9270	9.10	-28.80	0.00	-3145.20	-5415.86	3799.007	1031
9275	9.34	-28.90	0.00	-3145.18	-5409.78	3799.010	1031
9280	9.28	-28.91	0.00	-3144.97	-5409.18	3799.015	1031
9285	9.40	-28.78	0.00	-3144.60	-5419.03	3799.020	1031
9290	9.22	-29.09	0.00	-3142.84	-5416.17	3799.026	1031
9295	9.26	-29.20	0.00	-3142.54	-5414.86	3799.030	1031
9300	9.11	-28.98	0.00	-3142.47	-5411.33	3799.037	1031
9305	9.31	-29.09	0.00	-3142.70	-5410.93	3799.040	1031
9310	9.20	-29.08	0.00	-3142.54	-5408.13	3799.045	1031
9315	9.15	-28.94	0.00	-3142.59	-5407.90	3799.050	1031
9320	9.33	-29.37	0.00	-3140.83	-5407.04	3799.056	1031
9325	9.29	-29.34	0.00	-3140.74	-5408.60	3799.061	1031
9330	8.93	-29.58	0.00	-3140.48	-5411.43	3799.067	1031
9335	9.27	-29.41	0.00	-3140.61	-5413.44	3799.070	1031
9340	8.86	-29.23	0.00	-3140.54	-5416.44	3799.077	1031
9345	8.77	-29.14	0.00	-3140.45	-5417.64	3799.081	1031
9350	9.06	-29.22	0.00	-3139.12	-5412.30	3799.085	1031
9355	9.02	-29.45	0.00	-3138.83	-5415.81	3799.090	1031
9360	8.99	-29.35	0.00	-3138.31	-5415.54	3799.096	1031
9365	9.12	-29.43	0.00	-3137.84	-5416.39	3799.100	1031
9370	9.24	-29.37	0.00	-3137.94	-5413.74	3799.105	1031
9375	9.23	-29.61	0.00	-3137.77	-5413.97	3799.110	1031
9380	8.81	-29.38	0.00	-3137.61	-5414.28	3799.115	1031
9385	9.21	-29.35	0.00	-3137.69	-5411.96	3799.121	1031
9390	9.02	-29.27	0.00	-3137.70	-5411.97	3799.125	1031
9395	8.70	-29.44	0.00	-3137.70	-5411.22	3799.130	1031
9400	8.97	-29.37	0.00	-3137.02	-5410.64	3799.135	1031
9405	8.99	-29.77	0.00	-3135.13	-5410.29	3799.140	1031
9410	9.17	-29.70	0.00	-3134.85	-5409.40	3799.145	1031
9415	9.45	-29.82	0.00	-3134.78	-5414.38	3799.152	1031
9420	9.01	-29.49	0.00	-3135.05	-5409.30	3799.155	1031
9425	9.27	-29.57	0.00	-3134.69	-5406.40	3799.160	1031
9430	8.89	-29.54	0.00	-3134.80	-5406.33	3799.165	1031
9435	9.08	-29.77	0.00	-3132.95	-5405.06	3799.171	1031
9440	8.80	-29.91	0.00	-3132.92	-5405.45	3799.175	1031
9445	9.04	-29.98	0.00	-3132.80	-5406.76	3799.180	1031
9450	9.49	-29.97	0.00	-3132.76	-5408.60	3799.185	1031
9455	9.20	-29.97	0.00	-3132.21	-5409.91	3799.192	1031
9460	9.10	-29.97	0.00	-3132.88	-5409.77	3799.195	1031
9465	9.10	-30.00	0.00	-3132.69	-5407.38	3799.201	1031
9470	9.56	-29.84	0.00	-3132.69	-5409.02	3799.207	1031
9475	9.16	-30.23	0.00	-3130.94	-5408.90	3799.210	1031
9480	9.16	-30.42	0.00	-3130.05	-5407.72	3799.215	1031
9485	9.02	-30.45	0.00	-3130.06	-5414.43	3799.221	1031
9490	9.05	-30.38	0.00	-3129.69	-5413.18	3799.225	1031
9495	9.31	-30.36	0.00	-3129.93	-5406.42	3799.230	1031
9500	8.91	-30.22	0.00	-3130.06	-5411.47	3799.235	1031
9505	9.00	-30.62	0.00	-3129.37	-5412.23	3799.241	1031
9510	8.71	-30.65	0.00	-3128.82	-5411.40	3799.246	1031
9515	9.07	-30.47	0.00	-3128.71	-5409.28	3799.250	1031
9520	8.97	-30.51	0.00	-3128.68	-5409.76	3799.256	1031
9525	9.21	-30.41	0.00	-3128.79	-5409.89	3799.260	1031
9530	8.95	-30.50	0.00	-3128.74	-5410.27	3799.265	1031
9535	9.29	-30.36	0.00	-3128.64	-5411.23	3799.270	1031
9540	9.50	-30.55	0.00	-3128.57	-5409.80	3799.277	1031
9545	9.62	-30.46	0.00	-3128.70	-5409.01	3799.280	1031
9550	9.43	-30.22	0.00	-3128.60	-5410.10	3799.285	1031
9555	9.41	-30.44	0.00	-3128.55	-5411.82	3799.289	1031
9560	9.22	-31.10	0.00	-3124.77	-5407.21	3799.296	1031
9565	9.21	-31.05	0.00	-3124.50	-5408.20	3799.300	1031
9570	9.35	-31.07	0.00	-3123.95	-5409.56	3799.307	1031
9575	9.47	-31.20	0.00	-3124.28	-5406.18	3799.310	1031
9580	9.25	-31.15	0.00	-3124.50	-5406.38	3799.315	1031
9585	9.26	-31.28	0.00	-3124.25	-5407.60	3799.320	1031
9590	9.96	-31.46	0.00	-3122.20	-5407.01	3799.328	1031
9595	9.66	-31.24	0.00	-3122.55	-5407.70	3799.331	1031
9600	9.50	-31.48	0.00	-3122.39	-5407.92	3799.335	1031
9605	9.49	-31.34	0.00	-3122.13	-5404.68	3799.340	1031
9610	9.32	-31.59	0.00	-3121.16	-5403.38	3799.346	1031
9615	9.36	-31.54	0.00	-3120.70	-5403.53	3799.350	1031
9620	9.52	-31.57	0.00	-3120.44	-5404.82	3799.355	1031
9625	9.21	-31.51	0.00	-3120.40	-5403.05	3799.361	1031
9630	9.04	-31.61	0.00	-3120.59	-5403.21	3799.366	1030
9635	9.44	-31.81	0.00	-3120.50	-5403.29	3799.370	1030
9640	9.15	-31.81	0.00	-3120.36	-5403.68	3799.375	1030
9645	9.19	-31.45	0.00	-3122.26	-5405.33	3799.380	1030
9650	9.46	-31.65	0.00	-3122.43	-5408.60	3799.385	1030
9655	9.54	-31.66	0.00	-3123.04	-5407.88	3799.390	1030
9660	9.69	-31.69	0.00	-3123.04	-5406.24	3799.395	1030
9665	9.20	-31.80	0.00	-3123.23	-5406.57	3799.402	1030
9670	9.27	-31.51	0.00	-3123.35	-5406.40	3799.405	1030
9675	9.63	-31.40	0.00	-3123.09	-5405.72	3799.410	1030
9680	9.54	-31.34	0.00	-3123.29	-5405.80	3799.415	1030
9685	9.15	-31.14	0.00	-3124.63	-5408.43	3799.421	1030
9690	9.17	-31.16	0.00	-3124.89	-5408.57	3799.425	1030
9695	9.14	-31.14	0.00	-3124.85	-5408.06	3799.431	1030
9700	9.24	-31.20	0.00	-3125.10	-5405.52	3799.436	1030
9705	9.17	-31.37	0.00	-3124.99	-5402.01	3799.441	1030
9710	9.24	-31.17	0.00	-3125.02	-5402.72	3799.445	1030
9715	8.99	-31.16	0.00	-3124.95	-5403.06	3799.451	1030
9720	9.07	-30.97	0.00	-3124.99	-5403.93	3799.456	1030
9725	9.19	-31.05	0.00	-3124.86	-5403.13	3799.460	1030
9730	9.33	-31.10	0.00	-3124.92	-5401.29	3799.465	1030
9735	9.33	-31.02	0.00	-3126.27	-5400.19	3799.470	1030
9740	9.23	-30.80	0.00	-3127.91	-5402.47	3799.475	1030
9745	9.17	-30.62	0.00	-3127.93	-5403.36	3799.480	1030
9750	9.44	-30.71	0.00	-3127.94	-5404.03	3799.485	1030
9755	8.88	-30.48	0.00	-3128.25	-5404.71	3799.490	1030
9760	9.20	-30.39	0.00	-3128.00	-5404.67	3799.495	1030
9765	9.06	-30.45	0.00	-3128.17	-5405.33	3799.500	1030
9770	8.76	-30.40	0.00	-3128.01	-5406.70	3799.506	1030
9775	9.17	-30.49	0.00	-3128.21	-5405.66	3799.510	1030
9780	9.12	-30.36	0.00	-3128.15	-5404.74	3799.517	1030
9785	9.23	-30.34	0.00	-3128.10	-5405.70	3799.520	1030
9790	9.28	-29.96	0.00	-3131.08	-5405.45	3799.526	1030
9795	9.23	-30.03	0.00	-3131.31	-5406.14	3799.530	1030
9800	9.35	-29.99	0.00	-3131.92	-5409.32	3799.535	1030
9805	9.07	-29.71	0.00	-3132.03	-5404.32	3799.540	1030
9810	9.15	-29.86	0.00	-3132.32	-5410.60	3799.548	1030
9815	9.08	-29.76	0.00	-3132.07	-5408.41	3799.550	1030
9820	9.32	-29.60	0.00	-3131.99	-5408.58	3799.556	1030
9825	9.12	-29.87	0.00	-3132.30	-5407.32	3799.561	1030
9830	9.01	-29.69	0.00	-3133.92	-5410.77	3799.567	1030
9835	9.02	-29.65	0.00	-3133.89	-5435.95	3799.570	1030
9840	9.23	-29.70	0.00	-3134.09	-5411.37	3799.576	1030
9845	9.43	-29.78	0.00	-3134.12	-5416.14	3799.581	1030
9850	9.31	-29.56	0.00	-3135.09	-5415.04	3799.585	1030
9855	9.34	-29.37	0.00	-3135.66	-5413.41	3799.590	1030
9860	8.99	-29.26	0.00	-3135.63	-5414.51	3799.596	1030
9865	9.46	-29.30	0.00	-3135.47	-5413.64	3799.601	1030
9870	9.66	-29.51	0.00	-3135.76	-5409.32	3799.605	1030
9875	9.12	-29.45	0.00	-3135.64	-5407.21	3799.610	1030
9880	8.89	-29.38	0.00	-3135.73	-5407.25	3799.615	1030
9885	9.28	-29.18	0.00	-3137.48	-5413.05	3799.621	1030
9890	9.07	-29.32	0.00	-3137.43	-5411.14	3799.625	1030
9895	9.59	-29.28	0.00	-3137.64	-5411.66	3799.630	1030
9900	9.42	-29.15	0.00	-3137.60	-5408.46	3799.635	1030
9905	9.27	-28.86	0.00	-3138.84	-5407.51	3799.642	1030
9910	9.34	-29.07	0.00	-3138.86	-5407.75	3799.645	1030
9915	9.31	-28.93	0.00	-3138.63	-5408.80	3799.650	1030
9920	8.92	-28.82	0.00	-3138.91	-5415.73	3799.655	1030
9925	9.28	-28.85	0.00	-3139.72	-5408.58	3799.661	1030
9930	9.14	-28.86	0.00	-3140.14	-5410.67	3799.665	1030
9935	9.11	-28.97	0.00	-3140.04	-5409.78	3799.673	1030
9940	8.95	-28.94	0.00	-3140.21	-5411.51	3799.675	1030
9945	8.70	-29.08	0.00	-3140.15	-5412.15	3799.681	1030
9950	8.67	-29.21	0.00	-3140.00	-5414.69	3799.686	1030
9955	8.96	-28.95	0.00	-3140.98	-5416.93	3799.690	1030
9960	9.09	-28.64	0.00	-3141.62	-5415.80	3799.696	1030
9965	8.96	-28.65	0.00	-3141.86	-5413.54	3799.701	1030
9970	8.88	-28.54	0.00	-3141.82	-5417.18	3799.706	1030
9975	9.03	-28.34	0.00	-3142.20	-5415.48	3799.710	1030
9980	9.03	-28.27	0.00	-3143.21	-5411.80	3799.715	1030
9985	9.10	-28.48	0.00	-3143.10	-5413.04	3799.721	1030
9990	8.90	-28.35	0.00	-3142.95	-5412.19	3799.725	1030
9995	8.92	-28.23	0.00	-3143.15	-5414.58	3799.730	1030
10000	8.68	-28.34	0.00	-3143.35	-5412.42	3799.736	1030
10005	9.46	-28.41	0.00	-3143.33	-5411.78	3799.740	1030
10010	9.02	-28.46	0.00	-3143.33	-5412.63	3799.746	1030
10015	9.34	-28.21	0.00	-3143.64	-5412.44	3799.750	1030
10020	8.74	-28.04	0.00	-3145.60	-5414.03	3799.755	1030
10025	9.02	-27.95	0.00	-3145.73	-5413.50	3799.760	1030
10030	8.80	-27.95	0.00	-3146.03	-5412.99	3799.767	1030
10035	8.96	-27.91	0.00	-3145.95	-5413.54	3799.770	1030
10040	8.70	-28.16	0.00	-3145.98	-5415.71	3799.776	1030
10045	8.95	-28.03	0.00	-3145.86	-5413.42	3799.780	1030
10050	8.92	-27.68	0.00	-3147.89	-5416.03	3799.787	1030
10055	8.93	-27.82	0.00	-3147.81	-5415.63	3799.790	1030
10060	8.91	-27.82	0.00	-3148.13	-5416.53	3799.796	1030
10065	8.87	-27.83	0.00	-3148.18	-5422.16	3799.800	1030
10070	8.98	-27.36	0.00	-3149.54	-5421.03	3799.808	1030
10075	8.72	-27.76	0.00	-3149.30	-5420.75	3799.811	1030
10080	8.90	-27.65	0.00	-3149.59	-5421.58	3799.816	1030
10085	8.77	-27.79	0.00	-3149.36	-5420.39	3799.820	1030
10090	9.05	-27.55	0.00	-3150.24	-5421.06	3799.826	1030
10095	8.52	-27.66	0.00	-3150.85	-5422.06	3799.831	1030
10100	9.20	-27.61	0.00	-3151.08	-5415.80	3799.835	1030
10105	8.99	-27.60	0.00	-3151.22	-5416.84	3799.840	1030
10110	8.83	-27.46	0.00	-3151.45	-5417.23	3799.846	1030
10115	8.65	-27.43	0.00	-3152.46	-5420.41	3799.850	1030
10120	8.67	-27.47	0.00	-3152.53	-5422.77	3799.855	1030
10125	8.69	-27.24	0.00	-3152.42	-5421.71	3799.862	1030
10130	9.21	-27.52	0.00	-3152.22	-5420.75	3799.865	1030
10135	9.14	-27.42	0.00	-3152.36	-5424.17	3799.871	1030
10140	8.89	-27.29	0.00	-3152.33	-5420.10	3799.875	1030
10145	8.96	-26.79	0.00	-3154.23	-5419.94	3799.881	1030
10150	8.87	-26.87	0.00	-3154.49	-5421.93	3799.885	1030
10155	8.53	-27.30	0.00	-3154.13	-5426.62	3799.892	1030
10160	8.74	-27.25	0.00	-3154.45	-5426.04	3799.895	1030
10165	8.92	-27.09	0.00	-3154.28	-5421.37	3799.901	1030
10170	8.74	-27.21	0.00	-3154.12	-5427.89	3799.905	1030
10175	9.06	-27.15	0.00	-3154.30	-5426.71	3799.911	1030
10180	8.94	-27.06	0.00	-3154.40	-5427.26	3799.916	1030
10185	8.88	-26.71	0.00	-3156.28	-5425.27	3799.921	1030
10190	8.86	-26.90	0.00	-3156.58	-5427.18	3799.925	1030
10195	8.69	-26.82	0.00	-3156.32	-5425.94	3799.931	1030
10200	8.62	-27.01	0.00	-3156.47	-5423.79	3799.936	1030
10205	8.79	-26.91	0.00	-3156.52	-5424.16	3799.941	1030
10210	8.53	-26.83	0.00	-3156.52	-5423.69	3799.945	1030
10215	8.76	-26.77	0.00	-3156.85	-5422.28	3799.950	1030
10220	8.74	-26.73	0.00	-3158.91	-5423.65	3799.956	1030
10225	8.65	-26.74	0.00	-3158.94	-5421.99	3799.960	1030
10230	8.75	-26.91	0.00	-3159.14	-5424.75	3799.965	1030
10235	8.78	-26.85	0.00	-3159.15	-5426.18	3799.970	1030
10240	8.99	-26.32	0.00	-3160.40	-5423.15	3799.976	1030
10245	8.95	-26.39	0.00	-3160.67	-5423.71	3799.980	1030
10250	8.82	-26.50	0.00	-3160.45	-5425.34	3799.985	1030
10255	8.58	-26.54	0.00	-3160.67	-5434.16	3799.990	1030
10260	8.71	-26.30	0.00	-3161.66	-5425.67	3799.996	1030
10265	8.49	-26.30	0.00	-3162.05	-5423.93	3800.000	1030
10270	8.71	-26.13	0.00	-3162.09	-5424.47	3800.007	1030
10275	8.49	-26.35	0.00	-3161.92	-5424.88	3800.010	1030
10280	8.71	-26.43	0.00	-3162.05	-5426.70	3800.016	1030
10285	8.51	-26.32	0.00	-3162.01	-5427.46	3800.020	1030
10290	8.81	-26.10	0.00	-3163.90	-5425.43	3800.028	1030
10295	8.80	-26.06	0.00	-3163.99	-5422.95	3800.031	1030
10300	8.69	-26.31	0.00	-3163.93	-5422.26	3800.036	1030
10305	8.73	-26.18	0.00	-3163.87	-5421.89	3800.040	1030
10310	8.58	-26.13	0.00	-3164.62	-5420.73	3800.045	1030
10315	8.73	-26.01	0.00	-3165.28	-5427.87	3800.050	1030
10320	8.77	-25.98	0.00	-3165.47	-5424.23	3800.056	1030
10325	8.57	-26.11	0.00	-3165.32	-5424.72	3800.061	1030
10330	8.80	-25.80	0.00	-3165.97	-5425.13	3800.065	1030
10335	8.48	-25.89	0.00	-3166.65	-5426.38	3800.070	1030
10340	8.61	-25.71	0.00	-3166.49	-5425.70	3800.075	1030
10345	8.84	-25.80	0.00	-3166.39	-5424.74	3800.081	1030
10350	8.76	-25.55	0.00	-3166.70	-5426.21	3800.084	1030
10355	8.96	-25.73	0.00	-3166.84	-5427.10	3800.090	1030
10360	8.40	-25.59	0.00	-3166.78	-5426.57	3800.095	1030
10365	8.53	-25.57	0.00	-3166.80	-5426.92	3800.101	1030
10370	8.60	-25.79	0.00	-3166.80	-5428.73	3800.104	1030
10375	8.77	-25.92	0.00	-3166.77	-5428.12	3800.110	1030
10380	8.94	-26.02	0.00	-3166.37	-5427.47	3800.115	1030
10385	8.47	-25.86	0.00	-3170.10	-5437.76	3800.122	1030
10390	8.67	-25.71	0.00	-3170.29	-5430.03	3800.125	1030
10395	8.70	-25.73	0.00	-3170.61	-5432.26	3800.132	1030
10400	8.73	-26.03	0.00	-3170.54	-5429.99	3800.135	1030
10405	8.48	-25.79	0.00	-3171.30	-5428.19	3800.140	1030
10410	8.50	-25.65	0.00	-3171.75	-5426.48	3800.145	1030
10415	8.28	-25.49	0.00	-3172.46	-5427.77	3800.151	1030
10420	8.53	-25.54	0.00	-3172.44	-5429.03	3800.156	1030
10425	8.53	-25.41	0.00	-3172.56	-5428.33	3800.161	1030
10430	8.73	-25.43	0.00	-3172.35	-5428.00	3800.166	1030
10435	8.53	-25.35	0.00	-3172.24	-5427.87	3800.171	1030
10440	8.61	-25.39	0.00	-3172.42	-5430.22	3800.175	1030
10445	8.81	-25.22	0.00	-3173.32	-5430.59	3800.181	1030
10450	9.11	-25.02	0.00	-3174.13	-5430.29	3800.186	1030
10455	9.01	-25.09	0.00	-3174.25	-5428.59	3800.190	1030
10460	8.63	-25.09	0.00	-3174.48	-5427.67	3800.197	1030
10465	8.96	-25.16	0.00	-3174.64	-5430.86	3800.200	1030
10470	8.69	-25.08	0.00	-3174.40	-5433.88	3800.206	1030
10475	8.77	-25.15	0.00	-3174.35	-5435.70	3800.210	1030
10480	8.73	-24.98	0.00	-3176.18	-5435.30	3800.216	1030
10485	8.64	-24.95	0.00	-3176.65	-5430.89	3800.220	1030
10490	8.94	-24.89	0.00	-3176.43	-5432.97	3800.227	1030
10495	8.54	-24.87	0.00	-3176.63	-5431.32	3800.230	1030
10500	8.58	-24.96	0.00	-3176.68	-5426.79	3800.237	1030
10505	8.75	-25.12	0.00	-3176.58	-5430.34	3800.240	1030
10510	8.54	-24.80	0.00	-3178.30	-5431.96	3800.246	1030
10515	8.52	-24.42	0.00	-3178.43	-5435.24	3800.250	1030
10520	8.52	-24.49	0.00	-3178.29	-5436.67	3800.256	1030
10525	8.88	-24.51	0.00	-3178.65	-5432.24	3800.261	1030
10530	8.77	-24.60	0.00	-3178.48	-5433.09	3800.265	1030
10535	8.55	-24.41	0.00	-3178.90	-5433.42	3800.270	1030
10540	8.48	-24.41	0.00	-3179.67	-5435.04	3800.276	1030
10545	8.51	-24.29	0.00	-3180.71	-5434.89	3800.281	1030
10550	8.68	-24.08	0.00	-3180.36	-5431.98	3800.285	1030
10555	8.48	-24.23	0.00	-3180.69	-5433.47	3800.291	1030
10560	8.81	-24.14	0.00	-3181.09	-5435.87	3800.295	1030
10565	8.54	-24.14	0.00	-3182.08	-5437.35	3800.301	1030
10570	8.76	-24.17	0.00	-3181.89	-5436.85	3800.305	1030
10575	8.42	-24.27	0.00	-3181.80	-5438.48	3800.311	1030
10580	8.70	-24.10	0.00	-3181.96	-5437.37	3800.315	1030
10585	8.33	-24.08	0.00	-3182.87	-5433.84	3800.320	1030
10590	8.43	-24.23	0.00	-3183.01	-5432.02	3800.325	1030
10595	8.14	-23.99	0.00	-3183.39	-5431.92	3800.331	1030
10600	8.46	-23.95	0.00	-3183.47	-5435.44	3800.335	1030
10605	8.19	-23.95	0.00	-3183.29	-5439.78	3800.342	1030
10610	8.54	-23.97	0.00	-3183.43	-5432.05	3800.345	1030
10615	8.36	-23.94	0.00	-3183.52	-5434.44	3800.351	1030
10620	8.41	-23.94	0.00	-3183.60	-5435.49	3800.355	1030
10625	9.03	-23.55	0.00	-3185.82	-5436.29	3800.363	1030
10630	8.57	-23.45	0.00	-3185.92	-5437.93	3800.366	1030
10635	8.77	-23.39	0.00	-3186.05	-5440.29	3800.371	1030
10640	8.81	-23.48	0.00	-3186.27	-5439.17	3800.375	1030
10645	8.39	-23.45	0.00	-3186.92	-5436.92	3800.381	1030
10650	8.78	-23.20	0.00	-3187.36	-5439.88	3800.386	1030
10655	8.53	-23.31	0.00	-3187.47	-5439.61	3800.390	1030
10660	8.61	-23.17	0.00	-3187.40	-5438.04	3800.396	1030
10665	8.61	-23.33	0.00	-3187.35	-5437.21	3800.400	1030
10670	8.63	-23.48	0.00	-3187.61	-5438.79	3800.405	1030
10675	8.81	-23.32	0.00	-3187.46	-5436.50	3800.410	1030
10680	8.65	-23.02	0.00	-3189.44	-5439.80	3800.415	1030
10685	8.52	-23.12	0.00	-3189.68	-5441.34	3800.420	1030
10690	8.17	-23.13	0.00	-3189.58	-5439.33	3800.427	1030
10695	8.82	-23.03	0.00	-3189.61	-5439.32	3800.430	1030
10700	8.51	-23.15	0.00	-3189.89	-5441.18	3800.436	1030
10705	8.61	-22.99	0.00	-3189.60	-5441.92	3800.440	1030
10710	8.47	-22.85	0.00	-3191.17	-5442.44	3800.446	1030
10715	8.45	-22.78	0.00	-3191.58	-5441.61	3800.450	1030
10720	8.24	-22.67	0.00	-3191.51	-5440.96	3800.457	1030
10725	8.32	-22.68	0.00	-3191.49	-5440.68	3800.460	1030
10730	8.36	-22.81	0.00	-3191.71	-5445.07	3800.466	1030
10735	8.61	-22.77	0.00	-3191.61	-5443.35	3800.470	1030
10740	8.60	-22.52	0.00	-3193.36	-5444.53	3800.476	1030
10745	8.74	-22.38	0.00	-3193.71	-5447.24	3800.480	1030
10750	8.73	-22.26	0.00	-3193.52	-5443.29	3800.486	1030
10755	8.46	-22.30	0.00	-3193.85	-5440.40	3800.491	1030
10760	8.76	-22.26	0.00	-3193.95	-5439.11	3800.496	1030
10765	8.63	-22.37	0.00	-3193.77	-5441.28	3800.500	1030
10770	8.58	-22.14	0.00	-3194.58	-5446.63	3800.506	1030
10775	8.63	-21.95	0.00	-3195.85	-5447.79	3800.511	1030
10780	8.70	-21.83	0.00	-3195.90	-5444.31	3800.515	1030
10785	8.48	-21.79	0.00	-3195.60	-5443.50	3800.520	1030
10790	8.29	-22.20	0.00	-3195.98	-5440.75	3800.525	1030
10795	8.56	-21.85	0.00	-3195.98	-5441.87	3800.531	1030
10800	8.52	-21.92	0.00	-3195.83	-5442.19	3800.535	1030
10805	8.38	-22.00	0.00	-3195.90	-5445.08	3800.540	1030
10810	8.15	-22.06	0.00	-3196.03	-5449.00	3800.545	1030
10815	8.37	-21.64	0.00	-3198.45	-5452.46	3800.550	1030
10820	8.36	-21.71	0.00	-3198.55	-5450.62	3800.555	1030
10825	8.20	-21.67	0.00	-3198.64	-5451.11	3800.562	1030
10830	8.49	-21.70	0.00	-3198.70	-5449.63	3800.565	1030
10835	8.38	-21.80	0.00	-3198.76	-5448.02	3800.570	1030
10840	8.54	-21.57	0.00	-3198.76	-5448.28	3800.576	1030
10845	8.56	-21.24	0.00	-3200.27	-5454.47	3800.581	1030
10850	8.17	-21.25	0.00	-3200.45	-5455.22	3800.585	1030
10855	8.25	-21.25	0.00	-3200.71	-5455.34	3800.591	1030
10860	8.32	-21.19	0.00	-3200.55	-5450.11	3800.595	1030
10865	8.02	-21.37	0.00	-3200.79	-5452.83	3800.601	1030
10870	8.19	-21.23	0.00	-3200.59	-5454.93	3800.605	1030
10875	8.20	-21.24	0.00	-3201.09	-5447.74	3800.611	1030
10880	8.03	-21.39	0.00	-3201.62	-5445.71	3800.616	1030
10885	8.15	-21.32	0.00	-3201.43	-5452.61	3800.620	1030
10890	8.28	-21.14	0.00	-3201.47	-5449.80	3800.626	1030
10895	8.42	-21.14	0.00	-3201.61	-5453.89	3800.631	1030
10900	8.14	-21.19	0.00	-3201.81	-5452.87	3800.636	1030
10905	7.92	-21.04	0.00	-3202.86	-5446.98	3800.640	1030
10910	8.14	-20.65	0.00	-3204.91	-5449.04	3800.645	1030
10915	8.44	-20.63	0.00	-3204.70	-5449.87	3800.650	1030
10920	8.25	-20.65	0.00	-3204.96	-5450.83	3800.656	1030
10925	7.88	-20.59	0.00	-3204.76	-5450.99	3800.660	1030
10930	8.24	-20.61	0.00	-3204.63	-5451.54	3800.666	1030
10935	8.13	-20.80	0.00	-3205.13	-5454.17	3800.670	1030
10940	8.45	-20.82	0.00	-3204.83	-5448.81	3800.676	1030
10945	8.11	-20.85	0.00	-3204.90	-5448.25	3800.679	1030
10950	8.40	-20.66	0.00	-3207.23	-5448.39	3800.687	1030
10955	8.28	-20.62	0.00	-3207.39	-5454.63	3800.690	1030
10960	8.36	-20.38	0.00	-3207.23	-5453.91	3800.697	1030
10965	8.13	-20.57	0.00	-3207.32	-5453.21	3800.700	1030
10970	7.93	-20.73	0.00	-3208.42	-5451.58	3800.706	1030
10975	7.91	-20.60	0.00	-3208.68	-5453.39	3800.710	1030
10980	8.38	-20.64	0.00	-3209.97	-5450.43	3800.718	1030
10985	8.01	-20.44	0.00	-3209.30	-5446.22	3800.720	1030
10990	7.97	-20.47	0.00	-3209.40	-5454.22	3800.726	1030
10995	8.03	-20.38	0.00	-3209.11	-5452.13	3800.730	1030
11000	8.01	-20.12	0.00	-3210.15	-5456.42	3800.736	1030
11005	7.96	-20.05	0.00	-3210.66	-5460.22	3800.741	1030
11010	8.10	-20.03	0.00	-3210.59	-5459.98	3800.745	1030
11015	7.84	-20.16	0.00	-3210.56	-5457.16	3800.750	1030
11020	7.83	-20.27	0.00	-3211.02	-5458.00	3800.755	1030
11025	7.93	-20.09	0.00	-3211.92	-5458.52	3800.761	1030
11030	7.85	-20.12	0.00	-3212.09	-5456.56	3800.765	1030
11035	7.45	-20.29	0.00	-3212.05	-5453.35	3800.772	1030
11040	8.07	-19.89	0.00	-3212.26	-5455.33	3800.775	1030
11045	7.72	-20.13	0.00	-3212.24	-5458.03	3800.780	1030
11050	7.95	-19.98	0.00	-3212.38	-5455.81	3800.784	1030
11055	8.16	-19.81	0.00	-3214.25	-5458.00	3800.792	1030
11060	8.22	-19.97	0.00	-3214.42	-5455.74	3800.795	1030
11065	7.65	-19.91	0.00	-3214.30	-5458.35	3800.801	1030
11070	7.75	-19.89	0.00	-3214.42	-5453.63	3800.805	1030
11075	7.67	-19.47	0.00	-3215.50	-5450.15	3800.811	1030
11080	7.85	-19.41	0.00	-3215.73	-5452.09	3800.815	1030
11085	7.92	-19.19	0.00	-3216.13	-5451.81	3800.823	1030
11090	8.04	-19.48	0.00	-3215.94	-5451.08	3800.825	1030
11095	8.06	-19.33	0.00	-3215.88	-5448.73	3800.831	1030
11100	7.98	-19.41	0.00	-3215.89	-5450.79	3800.835	1030
11105	8.10	-19.02	0.00	-3217.12	-5450.40	3800.841	1030
11110	8.06	-19.06	0.00	-3217.74	-5451.45	3800.846	1030
11115	8.00	-18.89	0.00	-3217.71	-5451.61	3800.851	1030
11120	8.13	-19.04	0.00	-3217.98	-5452.16	3800.855	1030
11125	8.28	-19.02	0.00	-3218.59	-5452.97	3800.861	1030
11130	8.20	-18.73	0.00	-3219.23	-5455.14	3800.866	1030
11135	8.15	-18.92	0.00	-3219.37	-5456.30	3800.870	1030
11140	8.15	-18.84	0.00	-3219.22	-5454.39	3800.875	1030
11145	8.21	-18.88	0.00	-3219.50	-5454.43	3800.880	1030
11150	8.11	-18.62	0.00	-3220.62	-5456.05	3800.886	1030
11155	8.01	-18.65	0.00	-3220.89	-5455.45	3800.890	1030
11160	8.07	-19.01	0.00	-3220.91	-5454.68	3800.897	1030
11165	7.90	-18.71	0.00	-3220.96	-5455.72	3800.900	1030
11170	8.28	-18.51	0.00	-3220.90	-5459.07	3800.905	1030
11175	8.00	-18.57	0.00	-3220.83	-5455.26	3800.909	1030
11180	8.18	-18.42	0.00	-3222.44	-5456.12	3800.915	1030
11185	7.99	-18.61	0.00	-3222.64	-5455.69	3800.920	1030
11190	7.70	-18.43	0.00	-3222.90	-5455.26	3800.927	1030
11195	8.06	-18.55	0.00	-3222.96	-5458.04	3800.930	1030
11200	7.62	-18.69	0.00	-3222.71	-5458.80	3800.936	1030
11205	8.01	-18.39	0.00	-3222.88	-5457.22	3800.940	1030
11210	8.07	-18.37	0.00	-3224.45	-5460.06	3800.946	1030
11215	8.09	-18.46	0.00	-3224.92	-5462.62	3800.950	1030
11220	8.08	-18.43	0.00	-3224.86	-5458.12	3800.956	1030
11225	8.14	-18.55	0.00	-3224.89	-5465.08	3800.960	1030
11230	8.24	-18.37	0.00	-3224.69	-5458.03	3800.967	1030
11235	7.77	-18.43	0.00	-3224.82	-5457.54	3800.971	1030
11240	8.02	-18.44	0.00	-3224.91	-5458.59	3800.975	1030
11245	7.88	-18.41	0.00	-3225.16	-5457.87	3800.980	1030
11250	8.10	-18.23	0.00	-3226.10	-5458.52	3800.986	1030
11255	7.68	-18.13	0.00	-3227.61	-5459.34	3800.991	1030
11260	8.09	-17.95	0.00	-3227.71	-5457.23	3800.995	1030
11265	8.10	-17.87	0.00	-3227.85	-5458.02	3801.000	1030
11270	8.14	-17.91	0.00	-3228.10	-5458.69	3801.005	1030
11275	7.72	-17.72	0.00	-3229.13	-5461.30	3801.011	1030
11280	7.62	-17.60	0.00	-3229.33	-5461.14	3801.015	1030
11285	7.76	-17.68	0.00	-3229.61	-5461.41	3801.020	1030
11290	7.81	-17.67	0.00	-3229.39	-5459.76	3801.025	1030
11295	7.69	-17.77	0.00	-3230.85	-5455.98	3801.032	1030
11300	7.52	-17.54	0.00	-3230.61	-5458.83	3801.035	1030
11305	7.76	-17.71	0.00	-3230.85	-5456.54	3801.040	1030
11310	7.61	-17.71	0.00	-3231.08	-5458.51	3801.045	1030
11315	7.46	-17.35	0.00	-3232.03	-5461.06	3801.052	1030
11320	7.86	-17.37	0.00	-3232.20	-5460.79	3801.055	1030
11325	7.54	-17.39	0.00	-3232.21	-5457.19	3801.061	1030
11330	7.45	-17.41	0.00	-3232.45	-5459.49	3801.066	1030
11335	7.39	-17.32	0.00	-3233.24	-5465.49	3801.072	1030
11340	7.54	-17.12	0.00	-3233.48	-5465.47	3801.075	1030
11345	7.78	-17.01	0.00	-3233.53	-5467.38	3801.081	1030
11350	7.68	-17.13	0.00	-3233.58	-5464.60	3801.085	1030
11355	7.67	-16.96	0.00	-3233.59	-5462.91	3801.091	1030
11360	7.70	-17.14	0.00	-3233.75	-5458.26	3801.096	1030
11365	7.73	-17.10	0.00	-3233.61	-5457.91	3801.100	1030
11370	7.65	-17.07	0.00	-3233.67	-5460.68	3801.105	1030
11375	7.59	-16.96	0.00	-3234.75	-5462.85	3801.111	1030
11380	7.46	-16.80	0.00	-3236.22	-5466.68	3801.115	1030
11385	7.54	-16.71	0.00	-3236.09	-5464.17	3801.120	1030
11390	7.85	-16.60	0.00	-3236.36	-5464.15	3801.127	1030
11395	7.71	-16.77	0.00	-3236.29	-5465.43	3801.130	1030
11400	7.72	-16.59	0.00	-3236.44	-5464.73	3801.135	1030
11405	7.65	-16.58	0.00	-3236.34	-5464.95	3801.140	1030
11410	7.70	-16.37	0.00	-3238.41	-5466.28	3801.147	1030
11415	7.87	-16.26	0.00	-3238.42	-5466.77	3801.150	1030
11420	7.78	-16.39	0.00	-3238.37	-5467.20	3801.156	1030
11425	7.88	-16.41	0.00	-3238.43	-5468.65	3801.160	1030
11430	7.15	-16.49	0.00	-3240.00	-5467.64	3801.168	1030
11435	7.75	-16.08	0.00	-3239.71	-5467.33	3801.171	1030
11440	7.50	-16.20	0.00	-3240.09	-5465.83	3801.176	1030
11445	7.66	-16.13	0.00	-3239.89	-5468.10	3801.180	1030
11450	7.57	-15.95	0.00	-3240.91	-5468.31	3801.186	1030
11455	7.17	-15.92	0.00	-3241.16	-5468.95	3801.191	1030
11460	7.32	-16.04	0.00	-3241.12	-5468.35	3801.195	1030
11465	7.38	-16.01	0.00	-3241.00	-5469.35	3801.200	1030
11470	7.50	-15.80	0.00	-3240.73	-5470.21	3801.205	1030
11475	7.50	-15.95	0.00	-3240.90	-5472.34	3801.210	1030
11480	7.91	-15.82	0.00	-3241.48	-5466.76	3801.215	1030
11485	7.50	-15.53	0.00	-3242.93	-5469.39	3801.221	1030
11490	7.60	-15.60	0.00	-3243.13	-5469.20	3801.225	1030
11495	7.57	-15.63	0.00	-3243.33	-5469.21	3801.230	1030
11500	7.87	-15.60	0.00	-3243.50	-5468.82	3801.235	1030
11505	7.70	-15.12	0.00	-3244.30	-5470.11	3801.241	1030
11510	7.70	-15.37	0.00	-3244.44	-5471.35	3801.245	1030
11515	7.37	-15.28	0.00	-3244.71	-5467.94	3801.250	1030
11520	7.67	-15.35	0.00	-3244.78	-5464.63	3801.255	1030
11525	7.50	-15.24	0.00	-3244.86	-5477.15	3801.262	1030
11530	7.65	-15.36	0.00	-3244.90	-5472.91	3801.264	1030
11535	7.46	-15.45	0.00	-3244.90	-5470.35	3801.271	1030
11540	7.53	-15.51	0.00	-3244.84	-5472.21	3801.275	1030
11545	7.54	-15.28	0.00	-3247.06	-5475.52	3801.281	1030
11550	7.70	-15.28	0.00	-3247.51	-5475.74	3801.285	1030
11555	7.01	-15.41	0.00	-3247.59	-5481.07	3801.292	1030
11560	7.33	-15.27	0.00	-3247.32	-5476.94	3801.296	1030
11565	7.28	-15.19	0.00	-3247.59	-5466.14	3801.300	1030
11570	7.51	-15.24	0.00	-3247.76	-5469.39	3801.306	1030
11575	7.29	-15.19	0.00	-3248.63	-5472.15	3801.311	1030
11580	7.38	-14.86	0.00	-3249.50	-5472.49	3801.315	1030
11585	7.52	-14.74	0.00	-3249.52	-5472.15	3801.320	1030
11590	7.33	-14.80	0.00	-3249.69	-5472.68	3801.325	1030
11595	7.21	-14.86	0.00	-3249.83	-5472.41	3801.330	1030
11600	7.81	-14.63	0.00	-3250.50	-5472.25	3801.336	1030
11605	7.59	-14.45	0.00	-3250.92	-5468.56	3801.340	1030
11610	7.45	-14.60	0.00	-3250.96	-5473.51	3801.345	1030
11615	7.60	-14.53	0.00	-3250.93	-5474.19	3801.350	1030
11620	7.76	-14.25	0.00	-3252.12	-5473.06	3801.355	1030
11625	7.34	-14.22	0.00	-3252.39	-5474.61	3801.359	1030
11630	7.72	-14.24	0.00	-3252.40	-5474.74	3801.367	1030
11635	7.59	-14.04	0.00	-3252.27	-5477.78	3801.370	1030
11640	7.70	-14.29	0.00	-3252.17	-5475.78	3801.375	1030
11645	7.08	-14.41	0.00	-3252.46	-5483.44	3801.380	1030
11650	7.39	-14.02	0.00	-3254.36	-5488.73	3801.387	1030
11655	7.46	-14.02	0.00	-3254.33	-5484.21	3801.390	1030
11660	7.67	-13.88	0.00	-3254.56	-5486.41	3801.396	1030
11665	7.50	-13.95	0.00	-3254.56	-5486.07	3801.401	1030
11670	7.52	-13.78	0.00	-3255.29	-5484.01	3801.406	1030
11675	7.55	-13.74	0.00	-3255.91	-5485.74	3801.410	1030
11680	7.47	-13.77	0.00	-3256.12	-5484.53	3801.416	1030
11685	7.42	-13.66	0.00	-3256.06	-5475.51	3801.421	1030
11690	7.62	-13.67	0.00	-3255.93	-5478.29	3801.425	1030
11695	7.58	-13.70	0.00	-3256.07	-5479.04	3801.430	1030
11700	7.53	-13.50	0.00	-3256.86	-5478.61	3801.435	1030
11705	7.57	-13.42	0.00	-3258.22	-5478.33	3801.441	1030
11710	7.33	-13.27	0.00	-3258.31	-5479.98	3801.445	1030
11715	7.32	-13.40	0.00	-3258.24	-5482.50	3801.450	1030
11720	7.56	-13.17	0.00	-3258.52	-5484.41	3801.455	1030
11725	7.50	-13.11	0.00	-3259.58	-5480.15	3801.461	1030
11730	7.19	-13.20	0.00	-3259.62	-5475.55	3801.465	1030
11735	7.66	-13.19	0.00	-3259.71	-5477.73	3801.470	1030
11740	7.84	-13.19	0.00	-3259.72	-5474.75	3801.475	1030
11745	7.26	-13.14	0.00	-3260.85	-5482.57	3801.480	1030
11750	7.36	-13.06	0.00	-3261.16	-5480.21	3801.485	1030
11755	7.39	-13.03	0.00	-3260.87	-5481.79	3801.492	1030
11760	7.47	-13.13	0.00	-3261.00	-5481.75	3801.495	1030
11765	7.48	-13.09	0.00	-3260.93	-5480.57	3801.501	1030
11770	7.32	-13.20	0.00	-3261.09	-5479.94	3801.506	1030
11775	7.24	-12.72	0.00	-3262.84	-5482.01	3801.511	1030
11780	7.31	-12.80	0.00	-3263.23	-5486.91	3801.515	1030
11785	6.85	-12.94	0.00	-3263.88	-5487.57	3801.523	1030
11790	7.45	-12.54	0.00	-3263.52	-5487.02	3801.526	1030
11795	7.46	-12.63	0.00	-3263.49	-5483.33	3801.531	1030
11800	7.28	-12.61	0.00	-3263.42	-5484.65	3801.535	1030
11805	7.21	-12.40	0.00	-3264.52	-5483.94	3801.541	1030
11810	7.02	-12.33	0.00	-3265.52	-5485.09	3801.545	1030
11815	7.22	-12.25	0.00	-3265.25	-5482.68	3801.551	1030
11820	7.26	-12.40	0.00	-3265.50	-5482.72	3801.555	1030
11825	6.95	-12.41	0.00	-3265.56	-5484.02	3801.561	1030
11830	7.08	-12.43	0.00	-3265.64	-5480.16	3801.566	1030
11835	6.79	-12.38	0.00	-3265.66	-5479.91	3801.570	1030
11840	7.10	-12.39	0.00	-3265.52	-5484.55	3801.575	1030
11845	7.21	-12.40	0.00	-3265.87	-5482.57	3801.580	1030
11850	6.99	-12.08	0.00	-3267.94	-5487.72	3801.585	1030
11855	6.96	-12.19	0.00	-3268.12	-5485.55	3801.590	1030
11860	7.02	-11.99	0.00	-3268.21	-5485.31	3801.597	1030
11865	6.88	-12.08	0.00	-3268.23	-5485.83	3801.600	1030
11870	7.22	-12.02	0.00	-3268.22	-5484.72	3801.607	1030
11875	7.08	-12.14	0.00	-3268.05	-5486.25	3801.610	1030
11880	6.77	-12.08	0.00	-3269.39	-5484.33	3801.616	1030
11885	6.85	-11.87	0.00	-3269.94	-5485.33	3801.620	1030
11890	6.74	-11.76	0.00	-3270.42	-5485.34	3801.628	1030
11895	6.99	-11.72	0.00	-3270.71	-5485.20	3801.630	1030
11900	6.83	-11.75	0.00	-3270.60	-5485.19	3801.635	1030
11905	7.02	-11.80	0.00	-3270.63	-5484.95	3801.640	1030
11910	6.71	-11.74	0.00	-3271.68	-5487.17	3801.646	1030
11915	6.91	-11.70	0.00	-3272.10	-5487.34	3801.651	1030
11920	6.87	-11.84	0.00	-3272.32	-5492.26	3801.655	1030
11925	6.92	-11.75	0.00	-3272.19	-5491.34	3801.660	1030
11930	6.90	-11.61	0.00	-3272.77	-5490.27	3801.666	1030
11935	6.60	-11.33	0.00	-3273.69	-5489.45	3801.671	1030
11940	6.68	-11.48	0.00	-3273.77	-5494.15	3801.675	1030
11945	6.78	-11.39	0.00	-3273.39	-5495.97	3801.680	1030
11950	6.68	-11.43	0.00	-3273.72	-5496.11	3801.685	1030
11955	6.47	-11.21	0.00	-3274.88	-5495.96	3801.691	1030
11960	6.27	-11.26	0.00	-3274.99	-5497.62	3801.695	1030
11965	6.55	-11.28	0.00	-3274.81	-5496.70	3801.700	1030
11970	6.30	-11.42	0.00	-3275.04	-5497.25	3801.705	1030
11975	6.43	-11.02	0.00	-3275.99	-5494.24	3801.710	1030
11980	6.78	-10.93	0.00	-3276.35	-5494.47	3801.715	1030
11985	6.38	-10.95	0.00	-3276.42	-5494.12	3801.722	1030
11990	6.62	-10.92	0.00	-3276.32	-5490.31	3801.725	1030
11995	6.45	-10.92	0.00	-3276.24	-5489.39	3801.730	1030
12000	6.17	-11.02	0.00	-3276.45	-5489.39	3801.735	1030
12005	6.24	-10.67	0.00	-3278.71	-5497.14	3801.743	1030
12010	6.68	-10.56	0.00	-3278.82	-5494.16	3801.745	1030
12015	6.78	-10.47	0.00	-3278.94	-5496.51	3801.751	1030
12020	7.02	-10.33	0.00	-3278.71	-5497.56	3801.755	1030
12025	6.88	-10.33	0.00	-3279.74	-5498.93	3801.761	1030
12030	6.99	-10.16	0.00	-3280.35	-5497.49	3801.765	1030
12035	6.73	-10.25	0.00	-3280.32	-5500.85	3801.771	1030
12040	6.84	-10.09	0.00	-3280.38	-5500.71	3801.776	1030
12045	6.82	-10.05	0.00	-3280.34	-5498.32	3801.780	1030
12050	6.93	-10.18	0.00	-3280.43	-5498.74	3801.785	1030
12055	6.59	-9.89	0.00	-3281.32	-5502.54	3801.791	1030
12060	6.84	-9.88	0.00	-3282.41	-5500.82	3801.796	1030
12065	6.74	-9.97	0.00	-3282.36	-5503.04	3801.800	1030
12070	7.14	-9.75	0.00	-3282.53	-5504.99	3801.805	1030
12075	7.19	-9.71	0.00	-3282.49	-5504.29	3801.810	1030
12080	6.95	-9.76	0.00	-3283.67	-5501.80	3801.816	1030
12085	6.79	-9.74	0.00	-3283.91	-5498.09	3801.820	1030
12090	6.84	-9.77	0.00	-3283.76	-5497.17	3801.825	1030
12095	6.86	-9.78	0.00	-3283.91	-5498.43	3801.830	1030
12100	6.80	-9.66	0.00	-3283.64	-5501.51	3801.837	1030
12105	6.92	-9.64	0.00	-3283.79	-5500.59	3801.840	1030
12110	7.13	-9.67	0.00	-3283.71	-5501.13	3801.846	1030
12115	6.76	-9.60	0.00	-3283.60	-5501.90	3801.850	1030
12120	7.13	-9.18	0.00	-3286.12	-5511.08	3801.855	1030
12125	7.10	-9.24	0.00	-3286.38	-5509.51	3801.860	1030
12130	6.90	-9.10	0.00	-3286.86	-5502.26	3801.867	1030
12135	6.86	-9.11	0.00	-3286.62	-5506.58	3801.870	1030
12140	6.85	-9.05	0.00	-3286.80	-5501.80	3801.875	1030
12145	6.54	-9.16	0.00	-3286.64	-5504.89	3801.881	1030
12150	6.61	-8.95	0.00	-3288.31	-5504.36	3801.886	1030
12155	6.94	-8.88	0.00	-3288.61	-5506.19	3801.890	1030
12160	6.91	-8.93	0.00	-3288.60	-5507.15	3801.896	1030
12165	6.64	-9.02	0.00	-3288.69	-5507.81	3801.901	1030
12170	6.86	-9.05	0.00	-3288.77	-5509.22	3801.906	1030
12175	6.88	-9.02	0.00	-3288.69	-5509.51	3801.910	1030
12180	6.85	-8.60	0.00	-3290.21	-5503.71	3801.916	1030
12185	6.96	-8.57	0.00	-3290.87	-5504.22	3801.921	1030
12190	6.99	-8.78	0.00	-3290.78	-5503.39	3801.925	1030
12195	6.58	-8.52	0.00	-3290.93	-5503.36	3801.931	1030
12200	6.63	-8.55	0.00	-3290.88	-5504.39	3801.935	1030
12205	6.95	-8.68	0.00	-3290.88	-5502.26	3801.940	1030
12210	6.71	-8.53	0.00	-3291.78	-5499.48	3801.946	1030
12215	6.62	-8.26	0.00	-3293.02	-5498.50	3801.950	1030
12220	6.74	-8.24	0.00	-3293.08	-5500.34	3801.955	1030
12225	6.68	-8.26	0.00	-3292.87	-5501.81	3801.960	1030
12230	6.98	-8.40	0.00	-3292.76	-5502.01	3801.965	1030
12235	7.02	-8.39	0.00	-3292.95	-5501.58	3801.970	1030
12240	6.84	-8.43	0.00	-3293.08	-5500.22	3801.975	1030
12245	6.58	-8.10	0.00	-3293.99	-5497.32	3801.980	1030
12250	6.70	-8.28	0.00	-3293.88	-5498.46	3801.985	1030
12255	6.88	-8.27	0.00	-3293.87	-5496.70	3801.992	1030
12260	7.14	-8.07	0.00	-3293.88	-5497.05	3801.995	1030
12265	7.00	-8.23	0.00	-3294.24	-5501.80	3802.001	1030
12270	7.00	-8.11	0.00	-3293.90	-5502.57	3802.005	1030
12275	6.51	-7.86	0.00	-3296.34	-5505.19	3802.013	1030
12280	6.76	-7.60	0.00	-3296.77	-5504.85	3802.015	1030
12285	6.80	-7.64	0.00	-3297.07	-5504.76	3802.021	1030
12290	6.78	-7.67	0.00	-3297.00	-5508.30	3802.026	1030
12295	6.78	-7.55	0.00	-3297.99	-5511.53	3802.031	1030
12300	6.48	-7.51	0.00	-3298.48	-5512.44	3802.035	1030
12305	6.62	-7.58	0.00	-3298.47	-5507.04	3802.041	1030
12310	7.01	-7.52	0.00	-3298.49	-5507.19	3802.046	1030
12315	6.61	-7.52	0.00	-3298.90	-5511.16	3802.050	1030
12320	6.45	-7.32	0.00	-3299.87	-5507.40	3802.055	1030
12325	6.49	-7.14	0.00	-3299.88	-5503.73	3802.061	1030
12330	6.27	-7.20	0.00	-3300.06	-5506.52	3802.066	1030
12335	6.49	-7.19	0.00	-3300.16	-5506.75	3802.070	1030
12340	6.47	-7.31	0.00	-3299.99	-5506.20	3802.076	1030
12345	6.71	-7.23	0.00	-3300.06	-5500.03	3802.080	1030
12350	6.78	-6.86	0.00	-3301.73	-5501.89	3802.086	1030
12355	6.52	-6.87	0.00	-3302.07	-5513.56	3802.090	1030
12360	6.76	-6.88	0.00	-3302.18	-5513.07	3802.095	1030
12365	6.97	-7.03	0.00	-3302.00	-5512.11	3802.100	1030
12370	7.13	-6.71	0.00	-3303.35	-5511.83	3802.107	1030
12375	6.65	-6.82	0.00	-3303.53	-5512.33	3802.110	1030
12380	6.69	-6.74	0.00	-3303.41	-5515.11	3802.116	1030
12385	6.48	-6.83	0.00	-3303.19	-5514.41	3802.120	1030
12390	6.57	-6.73	0.00	-3304.51	-5507.73	3802.126	1030
12395	6.57	-6.56	0.00	-3304.98	-5506.15	3802.130	1030
12400	6.71	-6.56	0.00	-3305.35	-5505.11	3802.136	1030
12405	6.40	-6.57	0.00	-3305.03	-5510.89	3802.140	1030
12410	6.30	-6.38	0.00	-3304.87	-5513.84	3802.147	1030
12415	6.32	-6.72	0.00	-3304.61	-5516.37	3802.151	1030
12420	6.58	-6.66	0.00	-3304.92	-5515.69	3802.156	1030
12425	6.75	-6.58	0.00	-3305.16	-5514.07	3802.160	1030
12430	6.65	-6.41	0.00	-3306.33	-5511.46	3802.166	1030
12435	6.94	-6.24	0.00	-3307.99	-5507.76	3802.171	1030
12440	6.84	-6.22	0.00	-3307.91	-5513.25	3802.175	1030
12445	6.76	-6.11	0.00	-3308.17	-5511.38	3802.180	1030
12450	6.55	-6.02	0.00	-3308.21	-5516.20	3802.185	1030
12455	6.38	-5.82	0.00	-3309.28	-5518.02	3802.191	1030
12460	6.66	-5.92	0.00	-3309.31	-5514.82	3802.195	1030
12465	6.42	-5.91	0.00	-3309.12	-5517.83	3802.200	1030
12470	6.57	-5.75	0.00	-3309.09	-5517.88	3802.205	1030
12475	6.46	-5.53	0.00	-3310.54	-5520.00	3802.210	1030
12480	6.44	-5.66	0.00	-3310.91	-5521.37	3802.215	1030
12485	6.47	-5.74	0.00	-3310.80	-5519.60	3802.220	1030
12490	6.87	-5.55	0.00	-3310.94	-5518.94	3802.225	1030
12495	6.34	-5.77	0.00	-3310.94	-5512.50	3802.232	1030
12500	6.43	-5.60	0.00	-3310.82	-5513.67	3802.236	1030
12505	6.33	-5.77	0.00	-3310.99	-5514.06	3802.241	1030
12510	6.05	-5.87	0.00	-3310.85	-5515.92	3802.245	1030
12515	6.23	-5.45	0.00	-3313.07	-5522.30	3802.251	1030
12520	6.06	-5.22	0.00	-3313.62	-5520.69	3802.255	1030
12525	6.46	-5.19	0.00	-3313.61	-5517.50	3802.261	1030
12530	6.37	-5.29	0.00	-3313.71	-5517.51	3802.265	1030
12535	6.09	-5.22	0.00	-3313.58	-5521.17	3802.271	1030
12540	6.19	-5.20	0.00	-3313.37	-5519.70	3802.276	1030
12545	6.42	-5.03	0.00	-3314.96	-5516.91	3802.281	1030
12550	6.47	-4.76	0.00	-3315.95	-5518.47	3802.285	1030
12555	6.64	-4.77	0.00	-3316.01	-5520.96	3802.291	1030
12560	6.56	-4.82	0.00	-3316.05	-5522.29	3802.296	1030
12565	6.50	-4.84	0.00	-3315.94	-5523.22	3802.300	1030
[truncated: 85,016 more rows]
