# Supplementary material for: Structural characterization of the saxitoxin-targeting APTSTX1 aptamer using optical tweezers and molecular dynamics simulations
Source: PLoS One. 2019 Nov 7;14(11):e0222468. doi: 10.1371/journal.pone.0222468 (PMC6837747; doi:10.1371/journal.pone.0222468)
Supplement: S2 File — Data repository, aptamer under magnesium. (ZIP) [file pone.0222468.s006.zip › Mg/Mg/September/290915/2dCOM.tx∩ÇÅK[%C6'%EF[%C6=]

2325	tempA = 22.999	tempB = 23.433
2990	   maxForce-limit
6255	   minForce-limit
9630	   maxForce-limit
12335	tempA = 23.005	tempB = 23.425
13000	   minForce-limit
16395	   maxForce-limit
18480	Stop All Protocols, go to manual mode
22385	tempA = 23.022	tempB = 23.410
23325	Start Constant-Force1 = 6.000000
32400	tempA = 23.022	tempB = 23.416
42475	tempA = 23.021	tempB = 23.430
52525	tempA = 23.016	tempB = 23.415
62550	tempA = 23.014	tempB = 23.432
72595	tempA = 23.009	tempB = 23.424
82605	tempA = 23.016	tempB = 23.418
92650	tempA = 23.017	tempB = 23.416
102720	tempA = 23.009	tempB = 23.427
112720	tempA = 23.014	tempB = 23.424
122795	tempA = 22.994	tempB = 23.414
132845	tempA = 23.014	tempB = 23.413
142845	tempA = 23.000	tempB = 23.425
152915	tempA = 23.016	tempB = 23.415
162915	tempA = 23.006	tempB = 23.408
172980	tempA = 23.019	tempB = 23.417
183045	tempA = 23.013	tempB = 23.415
193050	tempA = 23.019	tempB = 23.422
203100	tempA = 23.012	tempB = 23.426
213115	tempA = 23.022	tempB = 23.417
223180	tempA = 23.014	tempB = 23.427
233230	tempA = 23.022	tempB = 23.416
243265	tempA = 23.029	tempB = 23.429
253320	tempA = 23.013	tempB = 23.427
263325	tempA = 23.019	tempB = 23.417
273385	tempA = 23.022	tempB = 23.415
283450	tempA = 23.023	tempB = 23.426
293460	tempA = 23.025	tempB = 23.410
303530	tempA = 23.026	tempB = 23.419
313590	tempA = 23.027	tempB = 23.423
323620	tempA = 23.027	tempB = 23.424
333685	tempA = 23.035	tempB = 23.420
335255	Stop All Protocols, go to manual mode
343540	Start P1 pulling protocol 
343700	tempA = 23.033	tempB = 23.422
344095	   minForce-limit
347285	   maxForce-limit
350375	   minForce-limit
353555	   maxForce-limit
353745	tempA = 23.021	tempB = 23.435
356640	   minForce-limit
359735	   maxForce-limit
362875	   minForce-limit
363810	tempA = 23.030	tempB = 23.433
366025	   maxForce-limit
369200	   minForce-limit
372260	   maxForce-limit
373830	tempA = 23.033	tempB = 23.424
375365	   minForce-limit
378510	   maxForce-limit
381600	   minForce-limit
383900	tempA = 23.029	tempB = 23.433
384770	   maxForce-limit
387925	   minForce-limit
391050	   maxForce-limit
393910	tempA = 23.033	tempB = 23.445
394185	   minForce-limit
397340	   maxForce-limit
400510	   minForce-limit
403700	   maxForce-limit
403970	tempA = 23.031	tempB = 23.426
406880	   minForce-limit
410060	   maxForce-limit
413295	   minForce-limit
414025	tempA = 23.033	tempB = 23.425
416505	   maxForce-limit
419740	   minForce-limit
422905	   maxForce-limit
424035	tempA = 23.037	tempB = 23.424
426040	   minForce-limit
429295	   maxForce-limit
432555	   minForce-limit
434150	tempA = 23.038	tempB = 23.435
435740	   maxForce-limit
438855	   minForce-limit
442055	   maxForce-limit
442200	motor goTo 1
442365	   minForce-limit
444215	tempA = 23.045	tempB = 23.436
449915	End Write
