# Supplementary material for: Structural characterization of the saxitoxin-targeting APTSTX1 aptamer using optical tweezers and molecular dynamics simulations
Source: PLoS One. 2019 Nov 7;14(11):e0222468. doi: 10.1371/journal.pone.0222468 (PMC6837747; doi:10.1371/journal.pone.0222468)
Supplement: S2 File — Data repository, aptamer under magnesium. (ZIP) [file pone.0222468.s006.zip › Mg/Mg/September/290915/2eA.txt]

#Begin Write:
CycleCount/n	X_force	Y_force	Z_force	A_dist-Y	B_dist-Y	time(sec)	Status
100	6.29	-23.98	17.54	-451.87	-1944.17	4428.158	1030
200	6.41	-23.95	17.55	-452.04	-1943.73	4428.295	1030
300	6.08	-22.66	17.42	-459.35	-1950.34	4428.393	1030
400	5.57	-19.07	17.21	-479.96	-1966.32	4428.492	1030
500	5.63	-17.86	17.15	-487.44	-1977.27	4428.584	1030
500	5.38	-17.31	17.06	-491.29	-1975.58	4428.632	1030
600	5.23	-16.07	16.93	-499.26	-1984.73	4428.741	1030
700	5.15	-14.98	16.82	-506.00	-1989.13	4428.841	1030
800	5.01	-14.06	16.61	-512.73	-1993.27	4428.932	1030
900	4.57	-12.43	16.70	-520.39	-1996.37	4429.042	1030
1000	4.44	-11.26	16.58	-528.76	-2002.89	4429.138	1030
1100	4.26	-10.25	16.34	-537.21	-2008.62	4429.245	1030
1200	4.38	-9.13	16.23	-544.69	-2010.71	4429.341	1030
1300	4.04	-7.97	16.06	-551.09	-2017.44	4429.437	1030
1400	3.95	-6.46	15.94	-559.80	-2026.12	4429.544	1030
1500	3.56	-5.13	15.85	-566.86	-2030.75	4429.639	1030
1600	3.66	-3.72	15.86	-573.82	-2035.60	4429.746	1030
1700	3.30	-2.62	15.54	-580.63	-2046.16	4429.838	1030
1800	3.19	-1.46	15.52	-585.80	-2054.22	4429.941	1031
1900	3.28	-2.58	15.54	-578.83	-2051.14	4430.040	1031
2000	3.49	-3.59	16.02	-571.04	-2040.30	4430.145	1031
2100	3.75	-4.66	15.85	-565.80	-2035.50	4430.227	1031
2200	3.38	-6.35	15.98	-556.41	-2028.75	4430.346	1031
2300	3.91	-7.58	16.11	-549.27	-2020.54	4430.443	1031
2400	4.24	-8.54	16.35	-543.10	-2018.71	4430.526	1031
2500	4.47	-9.75	16.34	-535.69	-2010.10	4430.637	1031
2600	4.71	-11.41	16.60	-526.84	-2003.73	4430.742	1031
2700	4.64	-12.19	16.70	-521.92	-1998.57	4430.841	1031
2800	4.85	-13.79	16.69	-512.75	-1991.82	4430.931	1031
2900	5.02	-14.82	16.85	-506.44	-1984.71	4431.041	1031
3000	5.22	-16.39	16.85	-497.70	-1978.10	4431.140	1031
3100	5.53	-17.66	16.96	-490.45	-1973.95	4431.242	1031
3200	5.41	-19.07	17.17	-482.16	-1967.05	4431.346	1031
3300	5.92	-20.36	17.26	-475.53	-1961.16	4431.443	1031
3400	5.87	-21.62	17.42	-467.84	-1954.50	4431.542	1031
3500	6.17	-22.93	17.49	-460.30	-1946.25	4431.644	1031
3600	6.42	-23.95	17.56	-452.70	-1941.49	4431.743	1031
3700	6.39	-25.06	17.61	-446.15	-1939.52	4431.839	1031
3800	6.65	-26.34	17.71	-438.83	-1930.59	4431.938	1031
3900	6.97	-27.95	17.76	-429.89	-1925.96	4432.042	1031
4000	6.95	-29.03	17.85	-423.53	-1916.84	4432.127	1031
4100	7.07	-30.50	17.97	-415.22	-1912.31	4432.236	1031
4200	7.09	-31.77	17.98	-407.01	-1908.48	4432.339	1031
4300	7.04	-30.40	17.96	-413.38	-1918.14	4432.437	1030
4400	7.08	-29.38	17.94	-419.16	-1921.50	4432.528	1030
4500	7.04	-28.07	17.76	-427.90	-1921.61	4432.643	1030
4600	6.19	-26.71	17.77	-434.56	-1929.50	4432.745	1030
4700	6.43	-25.34	17.65	-441.54	-1935.55	4432.833	1030
4800	6.43	-24.21	17.51	-448.69	-1946.16	4432.934	1030
4900	6.19	-23.19	17.51	-454.86	-1947.45	4433.041	1030
5000	5.81	-21.72	17.34	-464.24	-1953.89	4433.145	1030
5100	5.87	-20.67	17.27	-470.42	-1961.14	4433.238	1030
5200	5.74	-19.43	17.14	-478.88	-1966.72	4433.339	1030
5300	5.31	-18.14	17.02	-486.07	-1974.51	4433.445	1030
5400	5.25	-17.28	16.95	-492.11	-1973.43	4433.528	1030
5500	5.37	-15.61	16.89	-500.11	-1978.33	4433.644	1030
5600	4.49	-14.30	16.64	-509.31	-1993.84	4433.746	1030
5700	4.83	-13.09	16.71	-515.26	-1999.15	4433.834	1030
5800	4.84	-12.05	16.50	-521.98	-2003.90	4433.938	1030
5900	4.44	-11.12	16.42	-529.60	-2003.05	4434.038	1030
6000	4.82	-9.33	16.29	-539.12	-2011.02	4434.145	1030
6100	4.09	-8.21	16.15	-545.94	-2017.79	4434.243	1030
6200	4.05	-7.27	16.06	-552.97	-2024.01	4434.340	1030
6300	3.88	-5.78	15.86	-560.75	-2033.42	4434.431	1030
6400	3.69	-4.51	15.81	-568.04	-2034.96	4434.528	1030
6500	3.66	-2.99	15.66	-575.42	-2044.59	4434.629	1030
6600	3.49	-1.65	15.57	-583.63	-2048.36	4434.745	1030
6700	3.53	-2.08	15.47	-581.48	-2045.46	4434.842	1031
6800	3.57	-3.58	15.68	-573.47	-2039.38	4434.928	1031
6900	3.67	-4.84	15.79	-565.12	-2034.35	4435.044	1031
7000	3.93	-5.80	15.90	-558.23	-2029.67	4435.141	1031
7100	3.70	-7.16	16.05	-549.95	-2022.20	4435.244	1031
7200	3.98	-8.06	16.14	-544.00	-2020.74	4435.334	1031
7300	4.19	-9.15	16.29	-537.17	-2015.59	4435.443	1031
7400	4.46	-10.60	16.47	-528.80	-2008.82	4435.531	1031
7500	4.47	-11.90	16.66	-520.56	-2001.05	4435.646	1031
7600	4.85	-12.98	16.49	-515.19	-1997.93	4435.743	1031
7700	5.08	-14.75	16.71	-506.21	-1990.56	4435.840	1031
7800	5.31	-15.78	16.95	-498.96	-1987.51	4435.945	1031
7900	5.13	-17.04	17.10	-491.07	-1975.60	4436.043	1031
8000	5.39	-17.96	17.16	-484.98	-1978.30	4436.138	1031
8100	5.55	-19.40	17.16	-477.86	-1966.85	4436.236	1031
8200	5.80	-20.54	17.31	-470.94	-1960.65	4436.339	1031
8300	5.99	-21.84	17.45	-462.54	-1955.95	4436.435	1031
8400	6.03	-23.39	17.41	-453.71	-1947.68	4436.543	1031
8500	6.23	-24.38	17.70	-447.26	-1943.75	4436.645	1031
8600	6.48	-25.94	17.77	-438.16	-1935.16	4436.746	1031
8700	6.77	-26.95	17.81	-432.12	-1931.63	4436.833	1031
8800	6.92	-28.42	17.88	-424.54	-1926.57	4436.930	1031
8900	7.07	-29.48	17.95	-417.55	-1922.30	4437.035	1031
9000	7.24	-31.03	18.00	-409.31	-1913.78	4437.128	1031
9100	7.16	-30.89	17.98	-408.83	-1916.23	4437.237	1030
9200	7.07	-29.94	17.98	-415.76	-1922.86	4437.332	1030
9300	6.90	-28.69	17.88	-424.06	-1929.26	4437.433	1030
9400	6.74	-27.73	17.81	-430.10	-1926.94	4437.542	1030
9500	6.23	-26.50	17.73	-438.42	-1931.41	4437.639	1030
9600	6.51	-25.25	17.62	-445.26	-1937.07	4437.734	1030
9700	5.86	-23.81	17.48	-452.47	-1948.94	4437.846	1030
9800	6.18	-22.88	17.47	-459.39	-1950.38	4437.928	1030
9900	5.94	-21.63	17.32	-467.82	-1952.43	4438.029	1030
10000	5.69	-20.23	17.24	-475.41	-1959.25	4438.140	1030
10100	6.47	-18.73	17.21	-481.99	-1965.93	4438.246	1030
10200	5.44	-17.85	17.04	-489.94	-1969.57	4438.340	1030
10300	5.17	-16.69	16.87	-496.67	-1977.77	4438.437	1030
10400	5.77	-14.79	16.72	-504.63	-1984.63	4438.545	1030
10500	4.76	-14.21	16.68	-510.47	-1990.81	4438.645	1030
10600	4.89	-12.71	16.69	-518.95	-1994.07	4438.745	1030
10700	4.13	-10.98	16.57	-528.48	-2005.08	4438.846	1030
10800	4.39	-10.19	16.36	-534.03	-2007.66	4438.942	1030
10900	4.29	-9.00	16.26	-541.30	-2014.66	4439.028	1030
11000	4.33	-7.76	16.16	-549.14	-2021.31	4439.137	1030
11100	3.83	-6.34	15.99	-556.87	-2026.25	4439.227	1030
11200	3.96	-4.80	15.90	-565.08	-2035.99	4439.340	1030
11300	3.76	-3.59	15.68	-572.31	-2041.55	4439.445	1030
11400	2.75	-1.91	15.55	-581.15	-2055.83	4439.544	1030
11500	3.04	-1.64	15.61	-582.41	-2050.27	4439.639	1031
11600	3.47	-2.51	15.72	-575.95	-2048.86	4439.727	1031
11700	3.44	-4.10	15.84	-567.46	-2042.61	4439.843	1031
11800	3.93	-5.45	15.95	-560.84	-2039.35	4439.933	1031
11900	4.08	-6.20	16.10	-554.10	-2031.82	4440.040	1031
12000	5.07	-7.82	16.26	-544.72	-2019.99	4440.146	1031
12100	4.18	-9.08	16.36	-538.98	-2016.82	4440.230	1031
12200	4.35	-10.71	16.43	-530.88	-2006.57	4440.342	1031
12300	4.58	-11.50	16.55	-524.60	-2011.61	4440.428	1031
12400	4.84	-13.00	16.67	-516.12	-1998.94	4440.529	1031
12500	5.01	-14.01	16.78	-509.43	-1995.86	4440.626	1031
12600	5.15	-15.30	16.92	-502.78	-1987.08	4440.730	1031
12700	5.34	-16.82	17.01	-495.03	-1980.32	4440.833	1031
12800	5.46	-18.19	17.12	-487.60	-1970.10	4440.930	1031
12900	5.89	-19.57	17.13	-480.17	-1963.92	4441.029	1031
13000	5.78	-20.85	17.40	-472.42	-1960.15	4441.127	1031
13100	6.05	-21.95	17.37	-466.16	-1955.37	4441.226	1031
13200	6.48	-23.21	17.53	-455.84	-1948.91	4441.346	1031
13300	6.47	-24.28	17.63	-450.11	-1944.50	4441.431	1031
13400	6.35	-25.54	17.73	-442.59	-1946.27	4441.544	1031
13500	6.57	-26.76	17.80	-434.97	-1941.20	4441.629	1031
13600	6.85	-28.39	17.88	-426.96	-1934.94	4441.736	1031
13700	7.03	-29.57	17.95	-419.64	-1924.99	4441.832	1031
13800	7.16	-31.06	17.98	-412.03	-1917.65	4441.934	1031
13900	7.25	-29.77	17.99	-418.51	-1926.45	4442.028	1030
14000	6.98	-28.36	17.86	-425.96	-1940.18	4442.137	1030
14100	6.09	-27.01	17.81	-432.69	-1939.01	4442.246	1030
14200	6.55	-25.49	17.73	-440.58	-1945.41	4442.338	1030
14300	6.31	-24.21	17.46	-449.56	-1955.17	4442.445	1030
14400	6.38	-23.37	17.56	-454.22	-1959.76	4442.528	1030
14500	6.12	-22.18	17.43	-462.35	-1962.98	4442.635	1030
14600	5.91	-21.03	17.41	-468.90	-1967.85	4442.733	1030
14700	5.77	-19.68	17.34	-477.08	-1970.49	4442.833	1030
14800	5.86	-18.72	17.12	-484.55	-1977.55	4442.934	1030
14900	5.51	-17.34	17.05	-491.49	-1988.37	4443.027	1030
15000	5.31	-16.28	16.96	-498.83	-1988.95	4443.132	1030
15100	5.07	-15.16	16.84	-506.08	-1996.42	4443.231	1030
15200	5.01	-13.90	16.81	-513.61	-2004.37	4443.332	1030
15300	4.91	-12.55	16.63	-521.02	-2012.13	4443.432	1030
15400	4.59	-11.35	16.58	-528.44	-2012.98	4443.545	1030
15500	4.47	-10.16	16.37	-536.08	-2017.50	4443.631	1030
15600	4.41	-8.84	16.28	-543.01	-2027.53	4443.726	1030
15700	3.88	-7.04	16.07	-553.63	-2034.18	4443.846	1030
15800	3.76	-5.97	15.89	-559.16	-2033.77	4443.940	1030
15900	4.07	-4.87	15.93	-566.51	-2039.66	4444.045	1030
16000	3.55	-3.50	15.74	-574.34	-2048.85	4444.133	1030
16100	3.28	-2.16	15.62	-581.80	-2056.27	4444.234	1030
16200	3.01	-1.52	15.61	-584.96	-2063.85	4444.346	1031
16300	3.35	-2.89	15.61	-577.62	-2057.12	4444.431	1031
16400	3.67	-3.96	15.79	-570.82	-2047.23	4444.526	1031
16500	4.11	-5.58	16.00	-561.42	-2043.82	4444.645	1031
16600	4.07	-6.72	16.06	-556.03	-2038.18	4444.732	1031
16700	4.34	-7.71	16.23	-548.84	-2030.56	4444.846	1031
16800	4.16	-8.66	16.35	-541.03	-2022.01	4444.923	1031
16900	4.23	-9.26	16.47	-537.51	-2018.03	4444.980	1031
17000	4.54	-10.73	16.50	-529.35	-2009.25	4445.080	1031
17100	4.34	-12.41	16.59	-521.73	-2005.39	4445.184	1031
17200	4.86	-12.83	16.76	-515.51	-2005.37	4445.271	1031
17300	5.02	-14.15	16.89	-507.29	-2007.98	4445.383	1031
17400	5.10	-15.53	16.90	-500.22	-1999.59	4445.481	1031
17500	5.41	-17.10	17.04	-492.47	-1990.71	4445.578	1031
17600	5.52	-18.68	17.24	-484.88	-1983.34	4445.681	1031
17700	5.72	-20.10	17.18	-478.01	-1975.63	4445.777	1031
17800	5.92	-21.10	17.43	-470.16	-1971.05	4445.881	1031
17900	5.75	-22.02	17.50	-462.62	-1965.16	4445.980	1031
18000	6.08	-23.41	17.58	-455.02	-1960.93	4446.079	1031
18100	6.32	-24.83	17.71	-447.40	-1956.11	4446.181	1031
18200	6.64	-26.07	17.80	-439.94	-1954.94	4446.278	1031
18300	6.45	-27.31	17.82	-432.45	-1947.62	4446.379	1031
18400	6.81	-28.18	18.03	-424.64	-1946.51	4446.480	1031
18500	7.18	-29.76	18.08	-417.31	-1938.12	4446.578	1031
18600	7.27	-31.36	18.23	-409.15	-1926.70	4446.682	1031
18700	7.09	-31.43	18.16	-409.68	-1929.28	4446.778	1030
18800	6.81	-29.76	18.00	-417.90	-1938.83	4446.884	1030
18900	6.79	-28.58	17.94	-425.22	-1936.98	4446.980	1030
19000	6.40	-27.28	17.82	-432.51	-1950.15	4447.080	1030
19100	6.52	-25.67	17.79	-440.23	-1951.08	4447.183	1030
19200	6.28	-24.50	17.78	-446.55	-1957.86	4447.278	1030
19300	6.24	-23.00	17.59	-454.62	-1969.06	4447.384	1030
19400	6.00	-22.06	17.50	-461.23	-1973.41	4447.480	1030
19500	5.80	-20.58	17.51	-469.07	-1980.12	4447.577	1030
19600	5.57	-19.45	17.41	-476.89	-1988.57	4447.683	1030
19700	5.43	-18.49	17.11	-483.76	-1992.89	4447.777	1030
19800	5.30	-17.43	17.12	-491.08	-2001.64	4447.880	1030
19900	4.99	-16.04	16.97	-498.71	-2007.60	4447.985	1030
20000	5.19	-14.82	16.95	-505.59	-2011.20	4448.078	1030
20100	4.85	-13.96	16.83	-513.42	-2012.47	4448.185	1030
20200	4.95	-12.81	16.71	-520.34	-2012.12	4448.278	1030
20300	4.35	-11.19	16.57	-528.45	-2020.59	4448.383	1030
20400	4.25	-9.91	16.37	-536.05	-2032.92	4448.482	1030
20500	4.16	-8.68	16.24	-543.48	-2038.59	4448.578	1030
20600	4.21	-7.71	16.09	-550.88	-2044.25	4448.676	1030
20700	3.78	-6.14	16.15	-558.96	-2048.36	4448.779	1030
20800	3.67	-4.88	15.90	-566.59	-2056.75	4448.881	1030
20900	3.39	-3.32	15.85	-573.89	-2073.17	4448.980	1030
21000	3.39	-2.06	15.55	-581.37	-2086.60	4449.078	1030
21100	3.16	-1.37	15.53	-585.06	-2102.44	4449.182	1031
21200	3.51	-2.63	15.56	-578.63	-2082.44	4449.278	1031
21300	3.52	-3.67	15.83	-572.29	-2079.51	4449.367	1031
21400	3.69	-4.71	15.89	-564.53	-2082.47	4449.478	1031
21500	4.03	-6.05	16.13	-556.57	-2075.03	4449.579	1031
21600	4.12	-7.54	16.20	-548.89	-2069.71	4449.685	1031
21700	4.16	-8.30	16.35	-541.98	-2068.82	4449.778	1031
21800	4.29	-9.72	16.50	-533.69	-2061.41	4449.883	1031
21900	4.71	-10.90	16.56	-527.19	-2052.50	4449.981	1031
22000	4.80	-12.56	16.71	-519.11	-2045.99	4450.078	1031
22100	4.74	-13.98	16.82	-512.18	-2043.49	4450.181	1031
22200	5.08	-14.73	16.96	-504.28	-2043.86	4450.278	1031
22300	5.32	-16.15	17.07	-496.94	-2029.94	4450.386	1031
22400	5.33	-17.18	17.13	-490.76	-2026.52	4450.471	1031
22500	5.44	-18.23	17.23	-482.30	-2020.50	4450.583	1031
22600	5.85	-19.60	17.32	-475.52	-2011.62	4450.683	1031
22700	5.89	-20.64	17.45	-468.34	-2008.89	4450.779	1031
22800	5.88	-21.83	17.51	-461.98	-1998.84	4450.876	1031
22900	6.20	-23.32	17.63	-452.43	-1992.89	4450.979	1031
23000	6.36	-24.62	17.72	-444.46	-1987.92	4451.080	1031
23100	6.43	-25.92	17.78	-437.42	-1978.26	4451.179	1031
23200	6.63	-27.26	17.89	-428.98	-1975.96	4451.280	1031
23300	6.64	-28.64	18.04	-422.09	-1966.13	4451.375	1031
23400	7.16	-30.01	18.08	-413.94	-1964.32	4451.480	1031
23500	7.08	-31.42	18.18	-407.08	-1954.10	4451.578	1031
23600	7.11	-31.60	18.17	-407.00	-1953.09	4451.669	1030
23700	7.08	-30.17	18.09	-415.19	-1952.28	4451.777	1030
23800	7.05	-28.89	18.00	-422.28	-1972.75	4451.876	1030
23900	6.72	-27.86	17.92	-429.54	-1975.44	4451.979	1030
24000	6.75	-26.73	17.76	-437.10	-1977.00	4452.084	1030
24100	6.27	-25.54	17.78	-444.34	-1984.36	4452.181	1030
24200	6.21	-23.98	17.64	-451.93	-1999.68	4452.279	1030
24300	6.19	-22.64	17.49	-459.08	-1994.75	4452.376	1030
24400	5.86	-21.42	17.47	-466.79	-2007.68	4452.482	1030
24500	5.80	-20.59	17.31	-473.64	-2010.99	4452.579	1030
24600	5.71	-19.21	17.27	-481.09	-2017.48	4452.679	1030
24700	5.53	-17.87	17.17	-487.99	-2023.66	4452.775	1030
24800	5.35	-16.78	16.96	-495.48	-2034.74	4452.873	1030
24900	5.23	-15.49	16.92	-503.07	-2033.16	4452.979	1030
25000	4.83	-14.10	16.88	-510.86	-2048.64	4453.082	1030
25100	4.75	-12.90	16.71	-517.96	-2059.82	4453.179	1030
25200	4.65	-11.50	16.60	-525.70	-2057.60	4453.279	1030
25300	4.56	-10.50	16.44	-532.81	-2056.35	4453.376	1030
25400	4.41	-9.33	16.34	-539.44	-2071.64	4453.469	1030
25500	4.15	-7.71	16.20	-548.56	-2069.62	4453.579	1030
25600	4.05	-6.37	16.08	-555.88	-2083.90	4453.679	1030
25700	3.48	-5.08	16.03	-564.00	-2089.41	4453.777	1030
25800	3.67	-4.09	15.91	-569.73	-2094.92	4453.859	1030
25900	3.15	-2.36	15.77	-578.79	-2099.77	4453.982	1030
26000	3.15	-1.65	15.61	-585.31	-2105.01	4454.081	1030
26100	3.13	-1.00	15.52	-587.97	-2114.20	4454.175	1031
26200	3.33	-2.28	15.67	-580.27	-2099.38	4454.272	1031
26300	3.45	-3.68	15.82	-571.39	-2096.12	4454.383	1031
26400	3.60	-4.55	15.92	-566.10	-2095.94	4454.470	1031
26500	3.87	-6.17	16.11	-557.00	-2079.71	4454.580	1031
26600	4.13	-7.31	16.20	-550.20	-2075.79	4454.675	1031
26700	4.83	-8.47	16.35	-542.50	-2067.91	4454.785	1031
26800	4.29	-9.54	16.45	-535.97	-2064.90	4454.871	1031
26900	4.53	-10.78	16.52	-529.27	-2063.74	4454.979	1031
27000	4.48	-12.35	16.64	-520.45	-2057.21	4455.083	1031
27100	4.92	-13.63	16.75	-513.42	-2050.38	4455.167	1031
27200	5.04	-14.96	16.84	-506.23	-2047.44	4455.275	1031
27300	5.28	-16.04	16.98	-498.42	-2040.10	4455.372	1031
27400	5.26	-17.12	17.17	-491.10	-2044.48	4455.473	1031
27500	5.57	-18.52	17.16	-483.24	-2033.75	4455.579	1031
27600	5.72	-19.77	17.42	-476.51	-2022.98	4455.681	1031
27700	5.82	-21.20	17.43	-468.17	-2025.45	4455.777	1031
27800	5.84	-22.35	17.43	-461.89	-2007.32	4455.885	1031
27900	6.10	-23.36	17.67	-452.68	-2005.67	4455.980	1031
28000	6.22	-24.78	17.69	-445.98	-1997.39	4456.079	1031
28100	6.39	-26.09	17.81	-438.12	-1996.14	4456.182	1031
28200	6.47	-27.63	17.92	-430.07	-1988.92	4456.278	1031
28300	6.88	-28.70	17.94	-422.84	-1984.26	4456.374	1031
28400	7.02	-29.93	18.16	-414.92	-1977.12	4456.480	1031
28500	7.24	-31.53	18.09	-406.92	-1968.63	4456.583	1031
28600	7.31	-31.77	18.20	-404.32	-1966.18	4456.677	1030
28700	7.10	-30.76	18.16	-411.20	-1973.69	4456.778	1030
28800	7.06	-29.34	18.05	-417.35	-1974.87	4456.869	1030
28900	6.74	-28.11	18.01	-425.76	-1984.38	4456.981	1030
29000	6.32	-26.71	17.94	-433.45	-1990.46	4457.077	1030
29100	6.49	-25.61	17.79	-440.34	-1996.17	4457.177	1030
29200	6.45	-24.24	17.62	-447.84	-2000.49	4457.279	1030
29300	6.33	-23.04	17.58	-455.51	-2012.19	4457.382	1030
29400	5.98	-21.91	17.49	-462.41	-2016.97	4457.481	1030
29500	5.99	-20.60	17.47	-470.04	-2024.22	4457.578	1030
29600	5.39	-19.48	17.34	-477.14	-2028.38	4457.682	1030
29700	5.59	-18.38	17.20	-484.46	-2031.82	4457.777	1030
29800	5.32	-16.95	17.13	-492.02	-2038.71	4457.872	1030
29900	5.36	-16.02	16.94	-498.34	-2040.56	4457.980	1030
30000	5.12	-14.50	16.86	-506.45	-2040.05	4458.080	1030
30100	4.65	-13.27	16.72	-514.17	-2048.94	4458.179	1030
30200	4.72	-12.33	16.55	-522.37	-2052.64	4458.287	1030
30300	4.63	-11.35	16.55	-528.13	-2063.83	4458.374	1030
30400	4.57	-9.74	16.44	-536.65	-2059.69	4458.479	1030
30500	4.12	-8.67	16.29	-543.94	-2068.86	4458.580	1030
30600	4.05	-7.39	16.13	-552.14	-2078.37	4458.682	1030
30700	3.95	-6.07	15.98	-559.72	-2082.83	4458.775	1030
30800	3.69	-4.50	15.91	-567.06	-2090.37	4458.877	1030
30900	3.28	-3.05	15.85	-575.02	-2099.52	4458.978	1030
31000	3.16	-1.52	15.56	-583.67	-2110.82	4459.083	1030
31100	3.33	-2.69	15.80	-577.42	-2100.67	4459.177	1031
31200	3.54	-3.96	15.87	-570.42	-2093.68	4459.277	1031
31300	4.02	-5.35	16.00	-563.32	-2088.95	4459.383	1031
31400	4.00	-5.97	16.17	-555.95	-2087.96	4459.479	1031
31500	4.40	-7.09	16.29	-548.39	-2083.46	4459.586	1031
31600	4.29	-8.52	16.43	-540.93	-2075.66	4459.679	1031
31700	4.26	-9.58	16.48	-533.86	-2064.74	4459.775	1031
31800	4.63	-11.18	16.59	-525.29	-2058.78	4459.886	1031
31900	4.79	-12.29	16.68	-519.14	-2052.65	4459.983	1031
32000	4.70	-13.71	16.77	-511.70	-2054.61	4460.079	1031
32100	5.12	-14.95	16.91	-504.77	-2045.55	4460.175	1031
32200	5.09	-16.14	17.10	-497.26	-2041.08	4460.276	1031
32300	5.33	-17.51	17.15	-489.99	-2036.93	4460.371	1031
32400	5.44	-18.68	17.16	-482.08	-2024.14	4460.480	1031
32500	5.72	-19.85	17.37	-474.28	-2016.89	4460.578	1031
32600	5.80	-20.92	17.47	-468.12	-2015.66	4460.680	1031
32700	6.10	-22.56	17.50	-459.20	-2009.80	4460.780	1031
32800	6.19	-23.91	17.59	-451.46	-2005.15	4460.884	1031
32900	6.36	-24.60	17.71	-445.46	-1998.26	4460.969	1031
33000	6.38	-25.56	17.82	-437.06	-1998.10	4461.080	1031
33100	6.60	-26.56	17.89	-432.63	-1991.96	4461.125	1031
33200	6.49	-27.69	17.95	-426.64	-1979.41	4461.264	1031
33300	6.74	-28.70	18.09	-419.27	-1980.06	4461.329	1031
33400	7.16	-30.67	18.13	-410.96	-1969.94	4461.422	1031
33500	6.89	-31.36	18.25	-405.83	-1973.09	4461.527	1031
33600	7.30	-31.67	18.25	-404.52	-1969.85	4461.619	1030
33700	6.96	-30.39	18.17	-411.70	-1978.61	4461.720	1030
33800	6.77	-29.12	18.09	-417.64	-1983.33	4461.812	1030
33900	6.75	-27.86	17.96	-424.77	-1981.63	4461.918	1030
34000	6.60	-26.56	17.86	-433.69	-1987.00	4462.019	1030
34100	6.44	-25.79	17.77	-439.63	-1992.00	4462.104	1030
34200	6.13	-24.45	17.65	-448.28	-2007.89	4462.217	1030
34300	6.03	-23.11	17.68	-455.53	-2016.00	4462.324	1030
34400	6.00	-21.67	17.58	-463.13	-2021.32	4462.420	1030
34500	5.66	-20.58	17.43	-471.49	-2031.58	4462.527	1030
34600	5.60	-19.63	17.25	-477.92	-2030.52	4462.620	1030
34700	5.55	-18.14	17.24	-485.30	-2034.60	4462.715	1030
34800	5.24	-16.92	17.16	-492.58	-2042.67	4462.819	1030
34900	5.18	-15.74	16.94	-500.69	-2048.56	4462.927	1030
35000	4.97	-14.72	16.73	-507.13	-2062.90	4463.028	1030
35100	4.83	-13.34	16.72	-514.04	-2065.27	4463.121	1030
35200	4.85	-11.54	16.72	-522.90	-2075.72	4463.227	1030
35300	4.59	-10.30	16.65	-529.23	-2070.78	4463.312	1030
35400	4.21	-9.10	16.42	-537.35	-2084.79	4463.427	1030
35500	3.31	-7.67	16.37	-545.92	-2098.91	4463.529	1030
35600	3.99	-6.41	16.27	-552.93	-2097.81	4463.627	1030
35700	3.85	-5.31	15.98	-561.03	-2103.60	4463.726	1030
35800	3.50	-4.17	15.94	-567.57	-2104.71	4463.810	1030
35900	3.35	-2.65	16.00	-574.24	-2124.50	4463.926	1030
36000	3.29	-1.84	15.62	-579.82	-2121.63	4464.027	1031
36100	3.22	-2.69	15.70	-574.13	-2118.85	4464.124	1031
36200	3.51	-3.59	15.93	-567.58	-2110.55	4464.216	1031
36300	3.68	-4.90	16.16	-559.93	-2107.27	4464.311	1031
36400	3.84	-6.14	16.17	-553.49	-2092.77	4464.419	1031
36500	3.95	-7.67	16.29	-545.29	-2093.76	4464.518	1031
36600	4.42	-8.94	16.51	-537.03	-2095.14	4464.625	1031
36700	4.37	-10.33	16.46	-529.54	-2084.55	4464.728	1031
36800	4.75	-11.47	16.69	-522.79	-2081.17	4464.818	1031
36900	5.12	-13.06	16.55	-514.25	-2069.63	4464.929	1031
37000	5.06	-14.03	16.83	-507.51	-2068.30	4465.024	1031
37100	4.95	-15.05	17.00	-500.53	-2062.10	4465.123	1031
37200	5.33	-16.22	17.04	-492.53	-2058.23	4465.229	1031
37300	5.28	-17.82	17.20	-484.96	-2046.89	4465.326	1031
37400	5.50	-19.03	17.23	-478.12	-2044.20	4465.428	1031
37500	5.53	-20.00	17.41	-470.84	-2038.98	4465.525	1031
37600	5.75	-21.27	17.48	-463.56	-2033.75	4465.622	1031
37700	6.35	-22.63	17.71	-454.41	-2025.38	4465.729	1031
37800	6.16	-23.91	17.67	-447.27	-2019.29	4465.825	1031
37900	6.37	-25.24	17.92	-440.61	-2015.30	4465.927	1031
38000	6.54	-26.44	17.93	-432.82	-2012.87	4466.025	1031
38100	6.71	-27.94	18.03	-425.82	-2009.45	4466.128	1031
38200	6.84	-29.31	18.12	-417.54	-2001.48	4466.226	1031
38300	6.92	-30.68	18.12	-410.55	-1990.10	4466.325	1031
38400	6.96	-31.56	18.14	-406.14	-1983.50	4466.421	1030
38500	7.17	-30.27	18.16	-413.70	-1991.42	4466.526	1030
38600	6.85	-28.92	18.06	-421.30	-1999.10	4466.627	1030
38700	6.69	-27.80	18.09	-427.61	-2000.41	4466.726	1030
38800	6.43	-26.23	17.97	-435.63	-2002.16	4466.823	1030
38900	6.07	-24.77	17.76	-443.00	-2012.46	4466.927	1030
39000	6.11	-23.53	17.71	-449.89	-2016.31	4467.024	1030
39100	6.01	-22.24	17.53	-457.67	-2019.10	4467.124	1030
39200	5.90	-21.50	17.50	-463.37	-2021.29	4467.226	1030
39300	5.58	-19.89	17.33	-472.27	-2033.99	4467.326	1030
39400	5.67	-19.12	17.31	-479.67	-2041.73	4467.427	1030
39500	5.46	-18.15	17.20	-485.74	-2036.72	4467.523	1030
39600	5.13	-16.70	17.12	-494.14	-2048.94	4467.625	1030
39700	4.91	-15.19	17.02	-501.66	-2054.42	4467.726	1030
39800	5.15	-13.74	17.04	-508.83	-2053.13	4467.825	1030
39900	5.12	-12.49	16.73	-516.73	-2065.30	4467.927	1030
40000	4.48	-11.32	16.62	-524.14	-2075.27	4468.029	1030
40100	4.44	-10.45	16.56	-530.22	-2070.05	4468.111	1030
40200	3.94	-8.94	16.60	-539.53	-2073.67	4468.226	1030
40300	4.45	-7.87	16.27	-546.03	-2083.41	4468.326	1030
40400	3.65	-6.46	16.11	-553.39	-2088.77	4468.427	1030
40500	3.73	-5.43	16.04	-561.78	-2091.79	4468.523	1030
40600	3.39	-3.96	15.91	-568.07	-2099.08	4468.619	1030
40700	3.37	-2.79	15.71	-577.04	-2106.14	4468.727	1030
40800	3.16	-1.53	15.63	-581.96	-2109.33	4468.827	1031
40900	3.81	-2.56	15.85	-575.24	-2104.00	4468.923	1031
41000	3.47	-3.85	15.86	-568.70	-2098.99	4469.024	1031
41100	3.75	-5.19	16.01	-561.16	-2094.40	4469.121	1031
41200	3.84	-5.81	16.14	-555.55	-2087.57	4469.201	1031
41300	3.87	-6.84	16.56	-546.72	-2085.63	4469.329	1031
41400	4.28	-8.51	16.41	-539.17	-2076.44	4469.420	1031
41500	4.57	-9.90	16.58	-531.11	-2071.60	4469.529	1031
41600	4.47	-11.11	16.63	-524.14	-2061.52	4469.623	1031
41700	4.70	-12.56	16.81	-516.39	-2057.54	4469.720	1031
41800	4.90	-13.79	16.84	-509.77	-2048.92	4469.809	1031
41900	5.12	-14.84	16.96	-501.08	-2043.09	4469.927	1031
42000	5.25	-16.21	17.05	-494.77	-2036.73	4470.018	1031
42100	5.30	-17.64	17.21	-486.52	-2026.46	4470.125	1031
42200	5.55	-19.04	17.33	-479.05	-2023.42	4470.226	1031
42300	5.62	-20.02	17.37	-473.59	-2016.38	4470.323	1031
42400	5.98	-21.07	17.49	-464.56	-2013.89	4470.420	1031
42500	6.05	-22.52	17.56	-457.10	-2004.44	4470.525	1031
42600	6.28	-23.82	17.69	-449.73	-2003.72	4470.625	1031
42700	6.40	-25.31	17.89	-442.04	-1992.59	4470.727	1031
42800	6.54	-25.97	17.95	-434.95	-1994.66	4470.818	1031
42900	6.70	-27.45	18.07	-426.47	-1985.32	4470.921	1031
43000	6.89	-28.75	18.09	-419.42	-1978.67	4471.020	1031
43100	6.92	-30.10	18.17	-411.89	-1973.85	4471.123	1031
43200	7.16	-31.73	18.28	-403.47	-1964.29	4471.222	1031
43300	6.80	-30.63	18.12	-410.97	-1971.91	4471.325	1030
43400	7.08	-29.37	18.08	-417.98	-1967.94	4471.429	1030
43500	6.55	-28.21	17.99	-424.33	-1983.56	4471.523	1030
43600	6.47	-26.58	17.98	-432.50	-1982.92	4471.626	1030
43700	6.39	-25.63	17.85	-437.21	-1993.37	4471.725	1030
43800	6.25	-24.05	17.78	-445.66	-1997.42	4471.823	1030
43900	6.20	-22.96	17.68	-452.29	-2006.76	4471.921	1030
44000	5.80	-21.52	17.61	-460.71	-2011.71	4472.023	1030
44100	6.05	-20.36	17.49	-468.43	-2012.86	4472.123	1030
44200	5.55	-19.10	17.42	-475.43	-2021.79	4472.222	1030
44300	5.66	-17.54	17.40	-483.84	-2030.73	4472.324	1030
44400	5.41	-16.72	17.10	-490.31	-2033.09	4472.422	1030
44500	5.19	-15.41	17.12	-497.81	-2043.37	4472.524	1030
44600	4.99	-14.37	16.95	-503.65	-2045.17	4472.607	1030
44700	4.92	-13.07	16.87	-513.17	-2052.65	4472.725	1030
44800	4.55	-11.99	16.66	-520.03	-2059.69	4472.823	1030
44900	4.51	-10.99	16.58	-526.86	-2066.32	4472.909	1030
45000	4.22	-9.71	16.46	-535.46	-2070.74	4473.025	1030
45100	4.21	-8.50	16.30	-543.33	-2071.30	4473.123	1030
45200	4.13	-6.80	16.24	-551.09	-2079.85	4473.218	1030
45300	3.67	-5.72	16.17	-558.44	-2086.40	4473.323	1030
45400	3.61	-4.36	15.92	-565.82	-2090.13	4473.420	1030
45500	3.27	-2.91	15.77	-574.61	-2102.01	4473.527	1030
45600	3.29	-1.68	15.52	-581.83	-2105.90	4473.625	1030
45700	3.25	-2.09	15.61	-576.75	-2103.71	4473.726	1031
45800	3.30	-3.07	15.82	-569.30	-2102.07	4473.825	1031
45900	3.78	-4.45	16.00	-563.10	-2091.77	4473.913	1031
46000	4.15	-5.84	16.08	-554.12	-2096.02	4474.027	1031
46100	4.01	-7.05	16.31	-547.30	-2080.48	4474.124	1031
46200	4.29	-8.25	16.35	-540.05	-2075.13	4474.226	1031
46300	4.23	-9.60	16.50	-532.65	-2069.86	4474.324	1031
46400	4.58	-10.71	16.63	-525.38	-2065.80	4474.420	1031
46500	4.57	-11.89	16.74	-518.07	-2055.14	4474.524	1031
46600	4.86	-13.29	16.80	-510.93	-2048.95	4474.623	1031
46700	4.99	-14.62	16.98	-503.50	-2040.54	4474.720	1031
46800	5.08	-16.11	17.10	-494.70	-2036.71	4474.828	1031
46900	5.19	-16.62	17.22	-490.21	-2032.30	4474.919	1031
47000	5.59	-18.15	17.33	-480.76	-2028.50	4475.025	1031
47100	5.52	-19.41	17.36	-473.16	-2021.22	4475.125	1031
47200	5.60	-20.87	17.42	-466.09	-2018.31	4475.226	1031
47300	6.01	-22.09	17.64	-458.61	-2016.81	4475.323	1031
47400	5.95	-23.01	17.68	-451.99	-2005.65	4475.427	1031
47500	6.25	-24.59	17.78	-443.35	-1999.06	4475.520	1031
47600	6.15	-25.90	17.98	-435.25	-1989.48	4475.625	1031
47700	6.58	-27.55	17.92	-427.96	-1977.15	4475.726	1031
47800	7.17	-28.66	18.16	-419.81	-1973.19	4475.826	1031
47900	7.07	-29.67	18.16	-415.13	-1970.67	4475.921	1031
48000	7.23	-31.23	18.26	-405.98	-1958.42	4476.019	1031
48100	6.92	-31.37	18.23	-406.12	-1964.17	4476.125	1030
48200	6.88	-29.74	18.20	-413.88	-1968.05	4476.226	1030
48300	6.88	-28.77	18.09	-420.50	-1974.96	4476.321	1030
48400	6.27	-27.36	18.04	-429.17	-1982.23	4476.427	1030
48500	6.41	-26.23	17.93	-435.02	-1990.59	4476.518	1030
48600	6.46	-24.78	17.90	-442.89	-1990.61	4476.628	1030
48700	6.23	-23.71	17.73	-448.91	-2003.79	4476.715	1030
48800	5.93	-22.19	17.67	-457.04	-2011.99	4476.822	1030
48900	5.66	-20.88	17.52	-464.51	-2018.93	4476.913	1030
49000	5.35	-19.56	17.35	-472.62	-2023.08	4477.025	1030
49100	5.60	-18.11	17.37	-480.11	-2030.07	4477.123	1030
49200	5.29	-17.62	17.26	-486.17	-2029.98	4477.212	1030
49300	5.26	-16.47	17.18	-493.75	-2032.79	4477.323	1030
49400	5.17	-15.04	17.11	-501.63	-2038.55	4477.428	1030
49500	4.96	-14.20	16.94	-508.08	-2039.31	4477.507	1030
49600	4.99	-12.79	16.90	-515.16	-2048.24	4477.606	1030
49700	4.82	-12.13	16.76	-519.12	-2048.20	4477.668	1030
49800	4.40	-10.82	16.65	-526.88	-2051.77	4477.770	1030
49900	4.30	-9.55	16.45	-534.43	-2059.54	4477.867	1030
50000	4.10	-8.21	16.33	-541.75	-2074.76	4477.963	1030
50100	4.24	-7.02	16.18	-550.24	-2072.80	4478.059	1030
50200	3.92	-5.96	16.05	-556.94	-2087.27	4478.153	1030
50300	3.74	-4.34	16.11	-564.13	-2093.50	4478.270	1030
50400	3.07	-2.81	15.70	-573.38	-2099.50	4478.367	1030
50500	3.21	-1.49	15.64	-579.78	-2110.80	4478.463	1031
50600	3.40	-1.98	15.73	-576.60	-2108.71	4478.566	1031
50700	3.36	-2.62	15.86	-571.09	-2103.88	4478.651	1031
50800	3.69	-4.00	15.96	-563.86	-2099.76	4478.762	1031
50900	3.93	-5.30	16.19	-556.10	-2097.91	4478.865	1031
51000	4.02	-6.82	16.24	-548.52	-2076.35	4478.958	1031
51100	4.43	-8.18	16.34	-540.37	-2067.04	4479.067	1031
51200	4.35	-9.43	16.51	-533.91	-2054.78	4479.152	1031
51300	4.48	-11.14	16.48	-524.62	-2046.92	4479.271	1031
51400	4.81	-11.89	16.80	-517.56	-2044.86	4479.367	1031
51500	4.19	-13.41	16.63	-511.43	-2041.28	4479.470	1031
51600	4.90	-14.16	17.03	-504.65	-2036.04	4479.555	1031
51700	5.03	-15.39	17.10	-496.89	-2035.53	4479.665	1031
51800	5.25	-16.71	17.17	-489.33	-2024.11	4479.756	1031
51900	5.19	-17.73	17.37	-481.51	-2020.96	4479.862	1031
52000	5.67	-19.00	17.43	-474.25	-2012.91	4479.966	1031
52100	5.92	-20.46	17.54	-467.45	-2004.07	4480.062	1031
52200	5.76	-21.66	17.54	-459.57	-1999.05	4480.154	1031
52300	5.95	-23.07	17.72	-451.70	-1991.98	4480.263	1031
52400	6.23	-24.46	17.84	-443.51	-1988.98	4480.366	1031
52500	6.30	-25.76	17.92	-436.77	-1983.57	4480.463	1031
52600	6.63	-27.02	18.02	-428.39	-1978.41	4480.560	1031
52700	6.62	-28.37	18.06	-421.41	-1964.87	4480.654	1031
52800	6.70	-29.38	18.13	-414.91	-1966.26	4480.763	1031
52900	6.81	-30.96	18.26	-405.28	-1960.55	4480.866	1031
53000	6.97	-30.97	18.26	-406.40	-1956.42	4480.961	1030
53100	6.78	-30.05	18.15	-412.71	-1959.39	4481.070	1030
53200	6.50	-28.49	17.96	-421.76	-1973.78	4481.167	1030
53300	6.54	-27.41	17.94	-427.34	-1976.23	4481.263	1030
53400	6.66	-26.18	17.79	-435.09	-1987.96	4481.369	1030
53500	6.10	-25.00	17.77	-442.62	-1988.36	4481.460	1030
53600	6.19	-23.87	17.73	-448.39	-1992.39	4481.553	1030
53700	6.09	-22.36	17.54	-458.44	-1998.01	4481.669	1030
53800	5.39	-20.68	17.76	-465.91	-2007.05	4481.771	1030
53900	5.56	-20.04	17.49	-470.81	-2015.13	4481.862	1030
54000	5.61	-18.50	17.28	-478.80	-2020.18	4481.964	1030
54100	5.41	-17.10	17.24	-486.27	-2027.32	4482.058	1030
54200	5.13	-16.07	17.09	-493.61	-2033.92	4482.157	1030
54300	4.99	-15.15	17.01	-498.94	-2039.45	4482.246	1030
54400	4.68	-13.34	16.88	-509.50	-2044.19	4482.367	1030
54500	4.77	-12.74	16.82	-515.99	-2048.53	4482.459	1030
54600	4.65	-11.53	16.64	-523.21	-2050.72	4482.553	1030
54700	4.37	-10.13	16.60	-530.79	-2062.31	4482.658	1030
54800	4.30	-8.88	16.39	-537.88	-2066.58	4482.746	1030
54900	4.14	-7.36	16.33	-545.77	-2069.63	4482.861	1030
55000	3.82	-5.91	16.20	-553.67	-2075.31	4482.958	1030
55100	3.87	-4.84	16.05	-561.69	-2080.43	4483.060	1030
55200	3.58	-3.37	16.01	-569.77	-2087.09	4483.166	1030
55300	3.09	-2.32	15.69	-576.64	-2097.09	4483.269	1030
55400	3.31	-1.62	15.64	-580.50	-2099.43	4483.367	1031
55500	3.53	-2.86	15.72	-574.10	-2092.98	4483.463	1031
55600	3.66	-3.71	15.98	-566.85	-2089.79	4483.568	1031
55700	3.67	-4.73	16.06	-560.91	-2087.10	4483.653	1031
55800	3.96	-5.73	16.25	-553.21	-2076.78	4483.763	1031
55900	4.20	-7.18	16.29	-545.74	-2073.86	4483.856	1031
56000	4.22	-8.60	16.43	-537.47	-2066.95	4483.963	1031
56100	4.33	-9.82	16.60	-530.26	-2069.79	4484.062	1031
56200	4.74	-11.06	16.72	-523.56	-2058.18	4484.152	1031
56300	4.63	-12.20	16.78	-516.86	-2051.31	4484.261	1031
56400	4.80	-13.72	16.98	-507.51	-2043.61	4484.367	1031
56500	4.94	-14.62	17.06	-501.31	-2043.42	4484.458	1031
56600	5.19	-15.68	17.11	-494.66	-2038.13	4484.553	1031
56700	5.16	-16.98	17.27	-486.69	-2030.04	4484.654	1031
56800	5.39	-18.39	17.32	-479.59	-2028.08	4484.761	1031
56900	5.72	-19.89	17.39	-471.22	-2018.50	4484.861	1031
57000	5.63	-20.93	17.45	-464.24	-2011.65	4484.963	1031
57100	6.03	-22.05	17.57	-456.24	-2007.83	4485.067	1031
57200	6.21	-23.68	17.84	-448.09	-1999.52	4485.170	1031
57300	6.18	-24.71	17.84	-441.54	-1995.12	4485.253	1031
57400	6.97	-26.06	17.72	-434.68	-1988.81	4485.371	1031
57500	6.74	-27.34	18.10	-425.57	-1980.45	4485.466	1031
57600	6.86	-29.07	18.08	-417.66	-1974.06	4485.562	1031
57700	6.89	-29.93	18.22	-410.21	-1971.61	4485.657	1031
57800	7.39	-31.36	18.28	-402.58	-1959.13	4485.766	1031
57900	6.86	-30.68	18.28	-404.72	-1964.22	4485.869	1030
58000	6.77	-29.60	18.11	-411.05	-1973.02	4485.957	1030
58100	6.70	-28.20	18.09	-419.16	-1965.47	4486.069	1030
58200	6.62	-27.46	18.03	-425.67	-1976.91	4486.154	1030
58300	6.48	-25.86	17.96	-434.21	-1982.36	4486.268	1030
58400	6.16	-24.71	17.82	-440.11	-1987.41	4486.356	1030
58500	5.87	-23.57	17.65	-448.30	-1995.93	4486.463	1030
58600	5.96	-22.01	17.67	-455.93	-1999.98	4486.563	1030
58700	5.83	-21.22	17.53	-463.21	-2004.54	4486.658	1030
58800	5.90	-20.08	17.36	-470.19	-2008.28	4486.769	1030
58900	5.60	-18.63	17.35	-476.89	-2016.86	4486.850	1030
59000	5.07	-17.24	17.20	-485.28	-2027.68	4486.966	1030
59100	5.16	-16.16	17.12	-492.40	-2031.53	4487.059	1030
59200	5.03	-14.82	17.00	-500.58	-2035.91	4487.166	1030
59300	4.54	-13.60	16.91	-508.25	-2037.99	4487.268	1030
59400	5.09	-12.46	16.75	-515.15	-2041.83	4487.366	1030
59500	4.47	-10.96	16.61	-522.29	-2048.90	4487.468	1030
59600	4.47	-9.75	16.47	-529.90	-2055.70	4487.559	1030
59700	4.28	-8.75	16.45	-537.21	-2061.24	4487.660	1030
59800	4.01	-7.71	16.25	-545.25	-2068.18	4487.762	1030
59900	3.86	-6.24	16.16	-553.03	-2073.08	4487.863	1030
60000	3.82	-4.82	16.13	-559.83	-2079.75	4487.962	1030
60100	3.70	-3.53	15.83	-568.07	-2085.29	4488.059	1030
60200	3.28	-2.44	15.67	-575.75	-2091.62	4488.156	1030
60300	3.10	-1.82	15.73	-577.57	-2094.76	4488.269	1031
60400	3.47	-2.72	15.79	-570.35	-2090.44	4488.364	1031
60500	3.65	-3.80	15.95	-563.56	-2084.76	4488.466	1031
60600	3.75	-5.06	16.04	-556.73	-2076.75	4488.558	1031
60700	4.05	-6.56	16.22	-549.41	-2070.94	4488.658	1031
60800	4.10	-7.44	16.49	-541.54	-2067.31	4488.762	1031
60900	4.26	-9.17	16.45	-534.33	-2056.07	4488.867	1031
61000	4.47	-10.18	16.60	-527.49	-2052.31	4488.962	1031
61100	4.60	-11.74	16.81	-518.98	-2044.89	4489.064	1031
61200	4.95	-12.69	16.86	-512.64	-2041.79	4489.151	1031
61300	5.15	-13.99	16.91	-505.06	-2034.65	4489.263	1031
61400	5.19	-15.57	17.04	-496.93	-2029.67	4489.367	1031
61500	5.26	-16.86	17.17	-489.91	-2021.83	4489.463	1031
61600	5.41	-17.94	17.27	-482.38	-2015.30	4489.560	1031
61700	5.77	-18.93	17.37	-475.89	-2008.66	4489.654	1031
61800	5.88	-20.37	17.49	-467.46	-2002.83	4489.762	1031
61900	6.06	-21.73	17.55	-459.76	-1996.33	4489.866	1031
62000	6.16	-23.00	17.69	-452.66	-1990.71	4489.963	1031
62100	6.15	-24.42	17.75	-444.46	-1987.90	4490.062	1031
62200	6.37	-25.38	17.91	-437.02	-1979.82	4490.166	1031
62300	6.69	-26.57	17.92	-430.78	-1975.23	4490.251	1031
62400	6.72	-28.11	17.90	-421.94	-1968.20	4490.363	1031
62500	6.77	-29.32	18.12	-414.61	-1962.82	4490.463	1031
62600	7.11	-30.77	18.21	-406.49	-1957.66	4490.562	1031
62700	7.33	-31.68	18.31	-398.78	-1953.11	4490.666	1031
62800	7.13	-30.75	18.25	-405.01	-1959.10	4490.763	1030
62900	6.99	-29.59	18.15	-412.54	-1959.63	4490.866	1030
63000	6.89	-28.57	18.12	-418.58	-1965.11	4490.963	1030
63100	6.73	-27.42	17.98	-426.80	-1970.75	4491.062	1030
63200	6.51	-26.12	17.92	-434.52	-1976.86	4491.166	1030
63300	6.10	-25.02	17.83	-441.11	-1981.86	4491.267	1030
63400	6.11	-23.38	17.76	-448.89	-1992.56	4491.367	1030
63500	5.98	-22.24	17.52	-456.75	-1995.98	4491.467	1030
63600	5.91	-20.93	17.56	-463.27	-2001.11	4491.562	1030
63700	5.84	-19.72	17.43	-471.28	-2003.93	4491.667	1030
63800	5.65	-18.33	17.41	-477.71	-2013.66	4491.763	1030
63900	5.51	-17.10	17.23	-485.64	-2021.72	4491.867	1030
64000	5.38	-16.04	17.17	-492.35	-2027.48	4491.960	1030
64100	5.12	-14.92	17.02	-500.27	-2028.70	4492.061	1030
64200	4.96	-14.04	16.92	-507.10	-2034.82	4492.158	1030
64300	4.95	-13.01	16.84	-514.62	-2037.32	4492.262	1030
64400	4.78	-11.58	16.67	-522.45	-2048.82	4492.367	1030
64500	4.44	-10.54	16.53	-529.68	-2048.08	4492.463	1030
64600	4.32	-9.37	16.41	-537.81	-2052.84	4492.562	1030
64700	4.07	-7.90	16.28	-545.80	-2056.00	4492.666	1030
64800	3.91	-6.58	16.19	-552.12	-2065.44	4492.761	1030
64900	3.88	-5.19	16.02	-560.71	-2073.62	4492.864	1030
65000	3.58	-3.39	16.02	-568.59	-2081.69	4492.968	1030
65100	3.25	-2.29	15.73	-575.69	-2088.98	4493.062	1030
65200	3.12	-0.86	15.61	-583.46	-2096.36	4493.166	1030
65300	3.54	-1.86	15.59	-577.23	-2096.32	4493.262	1031
65400	3.56	-3.26	15.76	-569.79	-2088.33	4493.366	1031
65500	3.94	-4.15	16.01	-562.59	-2084.30	4493.464	1031
65600	3.88	-5.62	16.05	-555.68	-2078.07	4493.559	1031
65700	3.90	-6.79	16.17	-548.82	-2095.20	4493.654	1031
65800	4.16	-7.81	16.41	-541.27	-2090.24	4493.761	1031
65900	4.34	-8.90	16.51	-533.37	-2084.30	4493.861	1031
66000	4.51	-9.98	16.65	-528.73	-2081.28	4493.950	1031
66100	4.77	-11.36	16.62	-521.54	-2072.89	4494.011	1031
66200	4.80	-12.12	16.73	-516.61	-2065.51	4494.091	1031
66300	5.11	-13.41	16.96	-507.47	-2058.76	4494.209	1031
66400	5.17	-14.63	17.02	-501.57	-2053.73	4494.299	1031
66500	5.20	-15.70	17.09	-494.08	-2046.17	4494.396	1031
66600	5.60	-17.14	17.21	-487.61	-2039.40	4494.510	1031
66700	5.65	-18.18	17.31	-479.51	-2040.75	4494.594	1031
66800	5.75	-19.37	17.44	-472.66	-2028.40	4494.692	1031
66900	5.59	-20.97	17.68	-462.96	-2031.66	4494.812	1031
67000	5.86	-22.08	17.63	-457.30	-2026.13	4494.896	1031
67100	6.41	-23.35	17.73	-450.07	-2023.51	4495.009	1031
67200	7.01	-24.63	17.80	-441.07	-2007.92	4495.111	1031
67300	6.52	-25.69	17.89	-434.59	-2005.06	4495.196	1031
67400	6.66	-26.88	18.06	-427.43	-1998.51	4495.311	1031
67500	6.84	-28.38	18.16	-419.02	-1991.71	4495.396	1031
67600	7.05	-29.55	18.17	-411.15	-1987.14	4495.507	1031
67700	7.57	-30.94	18.38	-402.03	-1979.05	4495.611	1031
67800	7.40	-30.58	18.12	-407.58	-1976.83	4495.712	1030
67900	6.84	-29.56	18.11	-414.30	-1975.47	4495.810	1030
68000	6.86	-28.54	18.16	-419.57	-1982.34	4495.897	1030
68100	7.13	-27.35	17.98	-428.60	-1979.93	4496.011	1030
68200	6.59	-26.14	17.92	-434.55	-1993.98	4496.094	1030
68300	6.45	-24.48	17.94	-443.18	-2003.43	4496.209	1030
68400	6.28	-23.05	17.71	-450.86	-2015.55	4496.312	1030
68500	6.09	-22.22	17.67	-456.17	-2017.90	4496.397	1030
68600	5.56	-20.60	17.51	-465.72	-2024.62	4496.512	1030
68700	5.77	-19.77	17.41	-471.00	-2027.36	4496.596	1030
68800	5.56	-18.52	17.48	-477.47	-2032.41	4496.709	1030
68900	5.23	-16.71	17.31	-487.28	-2040.28	4496.811	1030
69000	5.18	-15.99	17.16	-492.61	-2043.25	4496.898	1030
69100	5.16	-14.81	16.92	-502.04	-2049.83	4497.010	1030
69200	4.95	-13.36	17.14	-509.12	-2059.02	4497.112	1030
69300	4.89	-13.06	16.81	-512.58	-2061.82	4497.187	1030
69400	4.64	-11.00	16.71	-524.21	-2069.39	4497.310	1030
69500	4.56	-10.07	16.35	-532.64	-2065.30	4497.412	1030
69600	4.45	-9.04	16.39	-536.86	-2061.02	4497.491	1030
69700	3.88	-7.37	16.32	-547.28	-2067.13	4497.611	1030
69800	4.16	-6.47	16.18	-553.13	-2071.59	4497.703	1030
69900	4.00	-4.53	16.00	-562.52	-2081.53	4497.811	1030
70000	3.66	-3.70	15.83	-568.46	-2085.54	4497.896	1030
70100	3.31	-2.25	15.71	-575.30	-2094.42	4497.992	1030
70200	3.44	-1.55	15.58	-580.70	-2100.71	4498.108	1031
70300	3.58	-2.78	15.74	-573.65	-2091.09	4498.210	1031
70400	3.50	-3.51	15.82	-569.00	-2090.75	4498.292	1031
70500	3.98	-5.40	15.94	-559.99	-2083.92	4498.411	1031
70600	4.67	-6.47	15.92	-552.45	-2082.03	4498.512	1031
70700	4.04	-7.21	16.26	-547.75	-2073.75	4498.591	1031
70800	4.57	-9.11	16.40	-537.18	-2059.36	4498.710	1031
70900	4.46	-9.98	16.60	-531.60	-2060.41	4498.800	1031
71000	4.68	-10.60	16.70	-524.84	-2059.80	4498.909	1031
71100	4.61	-12.53	16.83	-514.94	-2049.89	4499.010	1031
71200	4.67	-13.55	16.91	-507.65	-2050.02	4499.112	1031
71300	4.83	-14.42	17.06	-501.89	-2041.57	4499.208	1031
71400	5.19	-16.15	17.07	-492.81	-2036.15	4499.312	1031
71500	5.37	-16.86	17.15	-487.44	-2030.85	4499.408	1031
71600	5.60	-18.58	17.39	-478.54	-2020.34	4499.509	1031
71700	5.70	-19.39	17.39	-472.92	-2017.15	4499.595	1031
71800	6.09	-20.96	17.56	-463.91	-2009.38	4499.710	1031
71900	5.94	-22.02	17.62	-457.86	-2004.16	4499.801	1031
72000	6.72	-23.52	17.62	-448.70	-1999.37	4499.910	1031
72100	6.48	-24.84	17.78	-440.72	-1993.17	4500.011	1031
72200	6.98	-25.91	17.93	-434.26	-1986.01	4500.110	1031
72300	6.68	-27.67	18.12	-425.15	-1973.51	4500.211	1031
72400	6.85	-28.56	18.17	-418.49	-1969.40	4500.310	1031
72500	6.98	-29.81	18.17	-410.00	-1963.66	4500.410	1031
72600	7.12	-30.80	18.23	-405.44	-1960.04	4500.508	1030
72700	7.12	-29.66	18.11	-413.17	-1962.90	4500.610	1030
72800	7.05	-28.70	18.13	-418.90	-1972.89	4500.702	1030
72900	7.09	-27.31	18.13	-425.44	-1975.74	4500.810	1030
73000	6.65	-26.15	17.95	-433.61	-1981.73	4500.897	1030
73100	6.50	-24.80	17.85	-440.44	-1983.87	4501.010	1030
73200	6.21	-23.52	17.68	-450.19	-1987.92	4501.110	1030
73300	6.07	-22.52	17.66	-456.43	-1990.18	4501.208	1030
73400	6.28	-21.00	17.53	-464.70	-2003.22	4501.312	1030
73500	5.78	-20.07	17.47	-469.96	-2007.01	4501.397	1030
73600	6.06	-18.26	17.31	-479.01	-2016.21	4501.510	1030
73700	4.92	-16.93	17.20	-486.51	-2021.64	4501.611	1030
73800	5.37	-16.23	17.23	-491.57	-2027.91	4501.690	1030
73900	5.15	-14.84	17.11	-499.73	-2033.41	4501.800	1030
74000	4.82	-13.95	16.92	-508.92	-2038.18	4501.911	1030
74100	4.99	-13.13	16.83	-513.85	-2036.94	4501.991	1030
74200	4.42	-11.33	16.70	-523.99	-2049.65	4502.109	1030
74300	4.58	-10.12	16.61	-529.05	-2052.79	4502.198	1030
74400	4.60	-9.18	16.60	-536.54	-2054.40	4502.310	1030
74500	4.18	-7.27	16.10	-546.51	-2067.79	4502.411	1030
74600	4.05	-6.36	16.19	-551.40	-2071.05	4502.492	1030
74700	3.71	-4.49	16.10	-561.15	-2080.17	4502.608	1030
74800	3.64	-3.19	16.02	-569.23	-2086.19	4502.710	1030
74900	3.69	-2.49	15.68	-574.57	-2088.68	4502.807	1030
75000	3.36	-1.68	15.52	-579.52	-2095.30	4502.910	1031
75100	3.22	-2.82	15.77	-572.65	-2087.84	4503.011	1031
75200	3.83	-3.66	15.87	-566.23	-2086.18	4503.106	1031
75300	4.01	-5.20	15.92	-558.41	-2077.33	4503.211	1031
75400	3.99	-5.75	16.16	-553.26	-2072.88	4503.308	1031
75500	4.20	-7.65	16.26	-543.97	-2063.15	4503.409	1031
75600	3.53	-9.04	16.43	-535.79	-2060.14	4503.512	1031
75700	3.86	-9.58	16.75	-528.39	-2059.31	4503.612	1031
75800	4.94	-11.10	16.69	-521.65	-2057.19	4503.709	1031
75900	4.93	-12.02	16.80	-516.09	-2044.45	4503.809	1031
76000	4.80	-13.62	16.99	-506.92	-2036.97	4503.911	1031
76100	5.23	-14.65	17.09	-500.48	-2034.95	4504.007	1031
76200	5.34	-16.03	17.33	-492.58	-2024.21	4504.108	1031
76300	5.91	-17.44	17.39	-484.90	-2018.09	4504.212	1031
76400	5.67	-18.81	17.37	-477.97	-2010.20	4504.310	1031
76500	5.81	-19.70	17.46	-471.95	-2010.45	4504.397	1031
76600	6.06	-20.89	17.56	-462.72	-2007.86	4504.509	1031
76700	5.96	-22.52	17.62	-455.09	-1998.63	4504.611	1031
76800	6.37	-23.69	17.86	-447.54	-1991.47	4504.708	1031
76900	6.66	-24.96	17.87	-440.19	-1986.24	4504.810	1031
77000	6.58	-25.95	18.07	-433.29	-1981.03	4504.909	1031
77100	7.04	-27.46	18.08	-424.85	-1973.59	4505.010	1031
77200	6.89	-28.63	18.21	-418.55	-1970.37	4505.096	1031
77300	7.52	-30.22	18.28	-409.59	-1962.20	4505.209	1031
77400	7.29	-30.58	18.37	-405.49	-1960.37	4505.312	1030
77500	6.83	-29.89	18.27	-410.46	-1964.98	4505.407	1030
77600	6.87	-28.46	18.18	-418.17	-1972.42	4505.495	1030
77700	6.85	-27.28	18.00	-425.40	-1978.92	4505.609	1030
77800	5.68	-25.85	18.07	-434.68	-1983.87	4505.712	1030
77900	6.25	-24.70	17.92	-439.96	-1990.25	4505.792	1030
78000	6.31	-23.66	17.78	-447.31	-1995.96	4505.897	1030
78100	6.02	-22.13	17.66	-457.00	-2001.82	4506.010	1030
78200	6.06	-20.80	17.74	-463.06	-2004.75	4506.108	1030
78300	5.83	-19.46	17.58	-471.02	-2011.70	4506.210	1030
78400	4.95	-18.41	17.49	-478.60	-2016.53	4506.312	1030
78500	5.51	-17.81	17.31	-483.98	-2015.69	4506.410	1030
78600	5.62	-16.08	17.22	-493.50	-2026.45	4506.512	1030
78700	5.19	-15.07	17.07	-499.94	-2035.61	4506.609	1030
78800	5.42	-13.97	16.74	-507.58	-2039.18	4506.711	1030
78900	4.94	-12.95	16.90	-513.38	-2041.73	4506.793	1030
79000	4.71	-11.08	16.86	-522.83	-2052.50	4506.906	1030
79100	4.02	-10.03	16.81	-530.25	-2055.13	4507.011	1030
79200	4.66	-8.95	16.44	-536.52	-2058.91	4507.105	1030
79300	4.48	-7.60	16.27	-545.22	-2066.34	4507.209	1030
79400	4.86	-5.98	16.25	-553.33	-2072.69	4507.312	1030
79500	3.77	-4.98	16.06	-559.49	-2079.97	4507.396	1030
79600	3.79	-3.89	15.96	-565.93	-2077.76	4507.508	1030
79700	3.23	-2.28	15.64	-575.70	-2093.16	4507.607	1030
79800	3.48	-2.05	15.63	-576.32	-2095.29	4507.703	1031
79900	3.15	-3.32	15.68	-570.21	-2087.16	4507.810	1031
80000	3.57	-4.30	15.89	-562.88	-2084.92	4507.909	1031
80100	3.87	-5.49	16.10	-556.08	-2076.24	4508.008	1031
80200	4.10	-6.69	16.31	-548.77	-2071.89	4508.105	1031
80300	4.30	-8.57	16.26	-539.72	-2062.69	4508.211	1031
80400	4.42	-9.34	16.54	-533.15	-2058.14	4508.308	1031
80500	4.56	-10.61	16.64	-526.45	-2053.74	4508.410	1031
80600	4.75	-11.78	16.74	-518.51	-2041.85	4508.507	1031
80700	5.05	-13.03	16.94	-511.33	-2039.31	4508.608	1031
80800	5.02	-14.57	16.89	-503.71	-2036.47	4508.704	1031
80900	5.44	-15.57	17.06	-496.10	-2029.95	4508.807	1031
81000	5.48	-16.52	17.27	-489.44	-2028.04	4508.896	1031
81100	5.74	-17.58	17.48	-481.83	-2017.72	4509.011	1031
81200	5.64	-18.90	17.47	-475.34	-2016.60	4509.095	1031
81300	5.93	-19.93	17.51	-468.33	-2008.44	4509.210	1031
81400	6.04	-21.30	17.68	-459.82	-2009.39	4509.307	1031
81500	5.93	-22.35	17.74	-452.20	-2003.70	4509.404	1031
81600	6.96	-23.74	17.98	-443.72	-1996.24	4509.512	1031
81700	6.68	-24.87	17.95	-437.38	-1993.75	4509.595	1031
81800	6.83	-26.49	18.03	-429.06	-1987.41	4509.704	1031
81900	6.58	-28.01	18.22	-421.20	-1974.36	4509.808	1031
82000	6.97	-29.23	18.23	-414.13	-1969.12	4509.902	1031
82100	7.19	-30.38	18.31	-406.34	-1966.05	4510.008	1031
82200	7.43	-31.35	18.44	-399.77	-1960.43	4510.104	1030
82300	7.12	-30.25	18.35	-406.98	-1965.32	4510.204	1030
82400	6.67	-29.58	18.20	-411.20	-1968.32	4510.293	1030
82500	6.75	-28.66	18.19	-415.01	-1972.81	4510.342	1030
82600	6.94	-27.34	18.12	-424.06	-1974.84	4510.446	1030
82700	6.66	-26.01	18.05	-431.99	-1982.31	4510.546	1030
82800	6.61	-24.55	18.13	-438.98	-1988.61	4510.653	1030
82900	6.36	-23.60	17.83	-446.33	-1993.73	4510.742	1030
83000	6.17	-22.54	17.77	-454.12	-2002.81	4510.841	1030
83100	6.10	-21.60	17.64	-460.18	-2004.28	4510.938	1030
83200	5.93	-20.15	17.48	-468.54	-2009.93	4511.038	1030
83300	5.76	-18.74	17.42	-476.43	-2017.45	4511.146	1030
83400	5.76	-17.35	17.45	-482.71	-2023.51	4511.252	1030
83500	5.25	-16.27	17.23	-490.78	-2029.04	4511.341	1030
83600	5.33	-14.99	17.18	-496.93	-2036.43	4511.431	1030
83700	4.99	-13.54	16.93	-505.48	-2041.39	4511.545	1030
83800	4.87	-12.63	16.86	-512.23	-2041.44	4511.645	1030
83900	4.68	-11.58	16.76	-520.04	-2048.60	4511.740	1030
84000	4.79	-10.25	16.56	-527.99	-2049.90	4511.849	1030
84100	4.43	-9.40	16.44	-535.01	-2060.30	4511.935	1030
84200	4.26	-8.19	16.28	-542.97	-2065.76	4512.039	1030
84300	3.91	-6.84	16.09	-549.88	-2079.94	4512.148	1030
84400	3.82	-5.02	16.05	-557.85	-2087.09	4512.246	1030
84500	4.01	-3.89	15.90	-565.20	-2094.71	4512.340	1030
84600	3.70	-2.66	15.48	-573.74	-2104.74	4512.451	1030
84700	3.39	-2.08	15.66	-575.48	-2107.21	4512.540	1031
84800	3.55	-2.94	15.91	-567.81	-2105.49	4512.649	1031
84900	3.98	-3.98	15.99	-560.36	-2098.52	4512.752	1031
85000	3.70	-4.88	16.11	-555.85	-2093.47	4512.843	1031
85100	4.08	-7.09	16.38	-545.09	-2086.14	4512.953	1031
85200	4.31	-7.97	16.41	-539.56	-2079.52	4513.044	1031
85300	4.55	-9.17	16.56	-531.16	-2073.06	4513.150	1031
85400	4.68	-10.41	16.65	-525.15	-2070.19	4513.239	1031
85500	4.62	-11.77	16.70	-516.66	-2062.95	4513.353	1031
85600	4.97	-12.80	16.90	-510.53	-2058.12	4513.436	1031
85700	5.06	-14.15	17.02	-502.65	-2052.32	4513.543	1031
85800	5.14	-15.41	17.20	-494.56	-2045.13	4513.644	1031
85900	5.06	-16.14	17.28	-488.18	-2039.18	4513.753	1031
86000	5.60	-17.42	17.29	-482.75	-2032.44	4513.835	1031
86100	5.76	-19.03	17.52	-472.76	-2025.63	4513.938	1031
86200	5.70	-19.90	17.56	-465.35	-2024.61	4514.046	1031
86300	5.99	-21.29	17.67	-458.13	-2015.42	4514.143	1031
86400	6.20	-22.90	17.78	-450.44	-2013.96	4514.242	1031
86500	6.44	-24.13	17.88	-443.28	-2007.38	4514.340	1031
86600	6.54	-25.57	18.01	-435.00	-1998.53	4514.441	1031
86700	6.87	-26.61	18.11	-428.60	-1993.99	4514.545	1031
86800	6.99	-27.96	18.15	-420.22	-1980.27	4514.644	1031
86900	7.02	-29.23	18.25	-412.28	-1972.34	4514.742	1031
87000	7.05	-30.71	18.32	-405.00	-1965.56	4514.840	1031
87100	7.23	-31.94	18.43	-396.93	-1963.93	4514.937	1031
87200	7.14	-30.62	18.38	-403.40	-1971.56	4515.040	1030
87300	6.85	-29.38	18.25	-410.72	-1978.10	4515.144	1030
87400	6.94	-28.13	18.17	-418.36	-1984.56	4515.243	1030
87500	6.93	-26.71	18.10	-426.08	-1989.93	4515.351	1030
87600	6.49	-25.02	18.05	-434.47	-2000.45	4515.453	1030
87700	6.28	-24.11	17.91	-440.47	-2006.09	4515.541	1030
87800	6.21	-22.78	17.73	-448.25	-2013.96	4515.648	1030
87900	5.99	-21.70	17.67	-456.27	-2015.69	4515.749	1030
88000	6.10	-20.50	17.61	-462.86	-2020.92	4515.851	1030
88100	5.71	-19.38	17.53	-469.58	-2020.97	4515.939	1030
88200	5.45	-18.10	17.47	-476.68	-2027.76	4516.037	1030
88300	5.47	-17.09	17.31	-484.37	-2031.86	4516.144	1030
88400	5.38	-15.84	17.19	-491.38	-2040.18	4516.242	1030
88500	5.11	-14.60	17.07	-498.29	-2044.44	4516.340	1030
88600	5.09	-13.17	16.94	-506.08	-2051.04	4516.440	1030
88700	4.78	-12.07	16.82	-513.61	-2051.39	4516.538	1030
88800	4.67	-10.78	16.68	-520.86	-2057.18	4516.642	1030
88900	4.19	-9.56	16.47	-528.69	-2063.43	4516.743	1030
89000	4.34	-8.40	16.43	-535.30	-2069.25	4516.837	1030
89100	4.16	-7.38	16.29	-542.40	-2073.14	4516.937	1030
89200	3.83	-5.72	16.15	-551.59	-2082.04	4517.039	1030
89300	3.61	-4.29	15.91	-559.17	-2090.21	4517.142	1030
89400	3.45	-2.83	15.79	-566.74	-2098.23	4517.242	1030
89500	3.31	-1.39	15.64	-574.02	-2102.50	4517.340	1030
89600	3.25	-1.72	15.51	-572.73	-2104.63	4517.449	1031
89700	3.57	-2.71	15.77	-565.65	-2101.20	4517.545	1031
89800	3.48	-4.01	15.98	-558.36	-2086.30	4517.644	1031
89900	3.68	-5.13	16.13	-551.33	-2088.71	4517.742	1031
90000	4.08	-6.46	16.30	-543.65	-2078.51	4517.842	1031
90100	4.00	-7.78	16.39	-536.27	-2077.85	4517.941	1031
90200	4.33	-9.00	16.58	-528.84	-2069.76	4518.041	1031
90300	4.51	-10.20	16.70	-521.33	-2062.73	4518.148	1031
90400	4.75	-11.72	16.78	-513.11	-2061.89	4518.250	1031
90500	4.83	-12.49	16.91	-506.95	-2054.96	4518.339	1031
90600	4.85	-13.62	17.11	-500.36	-2045.00	4518.442	1031
90700	5.15	-15.20	17.23	-491.94	-2040.66	4518.544	1031
90800	5.23	-16.11	17.21	-485.71	-2034.80	4518.642	1031
90900	5.28	-17.56	17.39	-477.30	-2032.34	4518.744	1031
91000	5.61	-18.48	17.54	-470.64	-2028.46	4518.837	1031
91100	5.77	-19.70	17.61	-462.86	-2022.67	4518.940	1031
91200	5.90	-21.14	17.73	-455.77	-2014.23	4519.042	1031
91300	6.11	-22.12	17.83	-448.09	-2011.23	4519.137	1031
91400	6.25	-23.63	17.91	-439.38	-2005.35	4519.250	1031
91500	6.09	-24.92	18.06	-431.99	-2000.23	4519.351	1031
91600	6.74	-26.03	18.12	-424.85	-1991.18	4519.451	1031
91700	6.61	-27.30	18.22	-418.24	-1984.77	4519.534	1031
91800	6.92	-28.43	18.35	-409.85	-1979.90	4519.644	1031
91900	7.02	-29.72	18.40	-402.39	-1972.62	4519.739	1031
92000	7.26	-30.98	18.55	-394.56	-1967.73	4519.848	1031
92100	7.11	-31.32	18.50	-392.81	-1966.20	4519.940	1030
92200	6.94	-30.56	18.47	-398.63	-1970.51	4520.040	1030
92300	6.93	-29.23	18.33	-407.57	-1975.13	4520.149	1030
92400	6.89	-28.05	18.28	-413.65	-1981.88	4520.239	1030
92500	6.64	-26.79	18.14	-420.87	-1988.00	4520.340	1030
92600	6.37	-25.25	18.06	-428.57	-1995.57	4520.449	1030
92700	6.38	-24.16	17.99	-435.69	-2002.00	4520.546	1030
92800	6.07	-22.95	17.95	-443.41	-2004.36	4520.652	1030
92900	5.90	-21.76	17.76	-451.27	-2009.15	4520.749	1030
93000	5.85	-20.40	17.73	-458.12	-2013.34	4520.851	1030
93100	5.45	-19.39	17.52	-466.10	-2022.88	4520.944	1030
93200	5.54	-18.18	17.42	-473.18	-2030.04	4521.045	1030
93300	5.37	-17.10	17.29	-480.79	-2029.08	4521.147	1030
93400	5.09	-15.79	17.22	-488.33	-2037.85	4521.248	1030
93500	5.23	-14.60	17.14	-494.33	-2041.79	4521.337	1030
93600	4.87	-13.32	16.93	-502.67	-2050.52	4521.446	1030
93700	5.03	-11.81	16.96	-510.32	-2056.26	4521.552	1030
93800	4.73	-10.85	16.63	-517.57	-2061.83	4521.652	1030
93900	4.41	-9.59	16.64	-524.57	-2070.55	4521.739	1030
94000	4.26	-8.14	16.47	-533.02	-2073.44	4521.851	1030
94100	4.07	-6.84	16.23	-540.51	-2081.83	4521.949	1030
94200	3.89	-5.85	16.01	-547.65	-2082.43	4522.047	1030
94300	3.59	-4.38	16.03	-554.96	-2089.87	4522.148	1030
94400	3.49	-3.03	15.77	-563.06	-2099.28	4522.246	1030
94500	3.31	-1.99	15.64	-569.74	-2103.75	4522.339	1030
94600	4.00	-1.64	15.85	-567.30	-2104.03	4522.453	1031
94700	3.56	-3.22	15.91	-559.92	-2094.59	4522.551	1031
94800	3.93	-4.49	15.84	-553.66	-2092.55	4522.652	1031
94900	4.01	-5.57	16.27	-545.48	-2085.54	4522.745	1031
95000	4.01	-6.96	16.26	-539.80	-2080.56	4522.842	1031
95100	4.29	-7.86	16.49	-531.85	-2074.27	4522.932	1031
95200	4.11	-9.69	16.52	-522.33	-2069.05	4523.054	1031
95300	4.78	-10.49	16.80	-515.62	-2060.38	4523.150	1031
95400	4.70	-11.87	16.81	-509.79	-2053.55	4523.245	1031
95500	5.05	-12.86	17.04	-500.77	-2050.55	4523.350	1031
95600	4.89	-14.25	17.06	-494.46	-2039.02	4523.440	1031
95700	4.97	-15.53	17.23	-486.88	-2032.74	4523.549	1031
95800	5.42	-16.81	17.35	-480.03	-2025.96	4523.642	1031
95900	5.30	-18.00	17.44	-471.79	-2020.47	4523.752	1031
96000	5.65	-19.00	17.57	-465.59	-2015.39	4523.839	1031
96100	6.07	-20.11	17.72	-457.32	-2012.58	4523.953	1031
96200	5.78	-21.57	17.73	-450.41	-2006.61	4524.043	1031
96300	5.89	-22.86	17.87	-441.67	-1999.17	4524.149	1031
96400	6.40	-23.81	17.99	-435.10	-1996.07	4524.239	1031
96500	6.26	-25.04	18.09	-428.37	-1989.16	4524.350	1031
96600	6.77	-26.38	18.21	-420.66	-1984.04	4524.449	1031
96700	6.66	-27.74	18.25	-412.16	-1978.38	4524.544	1031
96800	6.58	-29.14	18.39	-403.43	-1975.34	4524.653	1031
96900	7.06	-30.15	18.44	-396.80	-1967.68	4524.750	1031
97000	7.19	-31.48	18.57	-389.17	-1954.08	4524.836	1031
97100	7.13	-30.59	18.47	-396.00	-1960.33	4524.949	1030
97200	6.92	-29.46	18.39	-402.85	-1961.46	4525.046	1030
97300	6.84	-28.25	18.20	-410.28	-1970.13	4525.149	1030
97400	6.62	-27.23	18.27	-416.41	-1974.57	4525.239	1030
97500	6.51	-25.65	18.10	-424.77	-1980.93	4525.343	1030
97600	6.22	-24.52	18.10	-432.56	-1986.27	4525.447	1030
97700	6.01	-23.11	17.89	-440.29	-1990.56	4525.552	1030
97800	6.03	-21.86	17.88	-448.09	-1999.79	4525.652	1030
97900	5.60	-20.71	17.71	-454.83	-2007.60	4525.747	1030
98000	5.52	-19.36	17.61	-461.98	-2016.09	4525.851	1030
98100	5.59	-18.21	17.45	-468.45	-2021.38	4525.932	1030
98200	4.89	-17.06	17.24	-477.65	-2026.57	4526.052	1030
98300	5.54	-15.88	17.10	-485.04	-2027.77	4526.153	1030
98400	5.09	-15.09	17.10	-490.05	-2034.84	4526.242	1030
98500	4.92	-13.55	17.04	-498.53	-2040.32	4526.339	1030
98600	4.65	-12.35	16.83	-505.78	-2044.80	4526.451	1030
98700	4.61	-10.91	16.84	-512.86	-2047.00	4526.542	1030
98800	4.49	-9.71	16.63	-519.80	-2054.78	4526.632	1030
98800	4.23	-9.09	16.62	-524.20	-2057.63	4526.685	1030
98900	4.26	-8.16	16.47	-531.65	-2064.18	4526.788	1030
99000	3.93	-6.77	16.40	-539.50	-2069.07	4526.894	1030
99100	3.97	-5.57	16.10	-546.34	-2076.29	4526.986	1030
99200	3.71	-4.40	15.88	-554.78	-2075.80	4527.087	1030
99300	3.62	-2.75	15.78	-561.99	-2080.83	4527.186	1030
99400	2.96	-1.51	15.56	-569.73	-2090.36	4527.283	1030
99500	3.41	-2.31	15.52	-565.52	-2086.50	4527.388	1031
99600	3.63	-3.17	15.84	-558.58	-2085.52	4527.491	1031
99700	3.57	-4.23	15.92	-552.11	-2080.30	4527.577	1031
99800	3.82	-5.39	16.07	-544.98	-2073.16	4527.672	1031
99900	4.19	-6.63	16.23	-536.80	-2063.46	4527.793	1031
100000	4.35	-8.17	16.46	-528.90	-2060.17	4527.894	1031
100100	4.81	-9.37	16.48	-520.71	-2055.52	4527.995	1031
100200	4.52	-10.25	16.67	-513.66	-2047.46	4528.091	1031
100300	4.90	-11.81	16.83	-507.03	-2043.05	4528.192	1031
100400	4.85	-12.67	17.02	-500.44	-2040.01	4528.292	1031
100500	5.08	-14.12	17.05	-491.96	-2035.47	4528.388	1031
100600	5.25	-14.92	17.24	-486.02	-2031.94	4528.491	1031
100700	5.20	-16.75	17.31	-477.78	-2024.03	4528.588	1031
100800	5.53	-17.92	17.43	-470.37	-2019.29	4528.684	1031
100900	5.73	-18.89	17.65	-462.21	-2006.58	4528.795	1031
101000	5.65	-20.02	17.73	-455.87	-2004.74	4528.883	1031
101100	5.93	-21.46	17.83	-447.50	-1997.51	4528.992	1031
101200	6.27	-22.60	17.82	-439.80	-1991.79	4529.092	1031
101300	6.19	-23.66	18.00	-433.63	-1986.00	4529.188	1031
101400	6.53	-24.85	18.09	-424.73	-1985.32	4529.291	1031
101500	6.37	-25.91	18.23	-418.05	-1981.78	4529.387	1031
101600	7.20	-27.20	18.36	-408.52	-1979.15	4529.495	1031
101700	6.89	-28.59	18.44	-401.61	-1964.32	4529.592	1031
101800	6.38	-29.53	18.40	-396.43	-1964.45	4529.695	1031
101900	7.10	-30.80	18.57	-388.37	-1963.23	4529.777	1031
102000	7.14	-31.67	18.55	-385.73	-1960.17	4529.895	1030
102100	6.86	-30.32	18.50	-392.27	-1960.08	4529.991	1030
102200	6.97	-29.45	18.59	-398.01	-1968.24	4530.093	1030
102300	6.65	-28.22	18.39	-407.34	-1975.05	4530.187	1030
102400	6.50	-26.82	18.35	-414.35	-1975.67	4530.290	1030
102500	6.42	-25.57	18.21	-421.32	-1986.16	4530.387	1030
102600	6.27	-24.40	18.12	-429.06	-1991.70	4530.485	1030
102700	6.10	-23.26	17.99	-435.39	-2000.32	4530.578	1030
102800	5.62	-21.40	17.87	-444.55	-2005.53	4530.695	1030
102900	5.75	-20.47	17.76	-450.96	-2011.63	4530.778	1030
103000	5.55	-19.46	17.71	-456.57	-2026.56	4530.888	1030
103100	5.43	-17.67	17.60	-465.85	-2030.51	4530.985	1030
103200	5.17	-16.68	17.41	-472.45	-2040.76	4531.083	1030
103300	4.93	-15.51	17.25	-480.19	-2043.58	4531.187	1030
103400	5.08	-14.39	17.18	-486.64	-2048.78	4531.291	1030
103500	4.87	-13.10	17.00	-494.10	-2053.21	4531.386	1030
103600	4.60	-11.78	16.91	-502.57	-2063.94	4531.486	1030
103700	4.57	-10.49	16.69	-510.52	-2071.95	4531.592	1030
103800	4.35	-9.41	16.64	-516.85	-2072.63	4531.679	1030
103900	4.21	-8.40	16.48	-524.05	-2082.78	4531.780	1030
104000	4.03	-7.30	16.31	-530.93	-2086.67	4531.888	1030
104100	3.82	-5.65	16.15	-539.73	-2092.68	4531.985	1030
104200	4.08	-4.22	16.00	-548.43	-2101.01	4532.091	1030
104300	3.47	-3.09	15.69	-556.39	-2108.46	4532.192	1030
104400	3.45	-2.01	15.54	-563.49	-2110.51	4532.281	1030
104500	3.32	-2.80	15.70	-557.87	-2109.33	4532.387	1031
104600	3.71	-3.69	15.88	-551.61	-2104.50	4532.475	1031
104700	3.51	-4.70	16.05	-544.20	-2100.29	4532.592	1031
104800	4.21	-6.12	16.21	-535.72	-2091.77	4532.693	1031
104900	4.17	-7.10	16.31	-529.67	-2087.91	4532.787	1031
105000	4.00	-8.52	16.55	-521.88	-2081.53	4532.887	1031
105100	4.57	-9.80	16.68	-514.58	-2072.42	4532.979	1031
105200	4.43	-10.94	16.92	-507.57	-2066.85	4533.092	1031
105300	4.26	-12.19	17.01	-498.19	-2062.82	4533.194	1031
105400	4.74	-13.04	17.03	-494.30	-2059.78	4533.277	1031
105500	5.18	-14.63	17.09	-485.21	-2048.58	4533.387	1031
105600	5.20	-15.68	17.28	-478.50	-2047.67	4533.494	1031
105700	5.18	-16.54	17.35	-473.00	-2038.40	4533.591	1031
105800	5.34	-17.91	17.53	-463.55	-2029.35	4533.679	1031
105900	5.87	-19.25	17.68	-455.45	-2019.81	4533.793	1031
106000	5.78	-20.67	17.79	-448.25	-2016.11	4533.888	1031
106100	5.97	-22.30	17.90	-439.75	-2005.83	4533.993	1031
106200	6.10	-23.67	18.00	-431.98	-2004.26	4534.091	1031
106300	6.10	-24.77	18.13	-424.90	-1999.53	4534.193	1031
106400	6.33	-25.75	18.24	-418.40	-1985.52	4534.279	1031
106500	6.69	-27.07	18.34	-409.25	-1978.29	4534.390	1031
106600	6.75	-28.31	18.43	-402.52	-1978.58	4534.485	1031
106700	6.93	-29.52	18.57	-395.05	-1969.42	4534.590	1031
106800	7.23	-30.97	18.66	-385.96	-1966.41	4534.693	1031
106900	7.24	-31.95	18.66	-380.58	-1956.64	4534.782	1030
107000	7.46	-30.66	18.65	-388.11	-1966.92	4534.891	1030
107100	6.98	-29.50	18.55	-394.70	-1972.23	4534.986	1030
107200	6.68	-28.02	18.42	-402.71	-1983.32	4535.089	1030
107300	6.69	-26.84	18.38	-409.10	-1991.27	4535.186	1030
107400	6.55	-25.53	18.24	-416.57	-1995.20	4535.283	1030
107500	6.29	-24.29	18.13	-423.55	-1999.77	4535.379	1030
107600	6.04	-23.16	17.98	-431.07	-2005.54	4535.485	1030
107700	5.84	-21.81	17.89	-439.88	-2008.22	4535.593	1030
107800	5.80	-20.86	17.92	-444.64	-2015.64	4535.683	1030
107900	5.44	-19.47	17.67	-453.50	-2025.54	4535.782	1030
108000	5.32	-17.89	17.52	-462.18	-2032.25	4535.894	1030
108100	5.29	-17.09	17.48	-467.87	-2038.11	4535.987	1030
108200	5.38	-16.16	17.17	-476.50	-2040.66	4536.092	1030
108300	5.31	-14.76	17.20	-483.62	-2045.43	4536.187	1030
108400	5.07	-13.67	17.09	-491.25	-2056.54	4536.293	1030
108500	4.81	-12.69	16.94	-496.87	-2051.70	4536.369	1030
108600	4.55	-11.30	16.83	-504.56	-2056.80	4536.486	1030
108700	4.61	-10.32	16.70	-512.59	-2058.31	4536.588	1030
108800	4.37	-8.77	16.61	-520.75	-2068.43	4536.689	1030
108900	3.84	-7.77	16.44	-527.00	-2073.37	4536.795	1030
109000	3.96	-6.45	16.07	-535.86	-2091.38	4536.894	1030
109100	3.60	-5.00	16.00	-543.58	-2093.91	4536.986	1030
109200	3.60	-3.62	15.94	-550.90	-2099.13	4537.095	1030
109300	3.36	-2.67	15.71	-557.66	-2101.42	4537.180	1030
109400	3.38	-1.76	15.64	-560.95	-2101.80	4537.292	1031
109500	3.63	-3.13	15.82	-552.75	-2100.06	4537.390	1031
109600	3.66	-4.04	15.95	-546.73	-2094.41	4537.479	1031
109700	3.65	-5.06	16.14	-540.66	-2094.02	4537.584	1031
109800	4.04	-6.36	16.22	-532.53	-2085.48	4537.669	1031
109900	4.48	-7.89	16.33	-523.73	-2076.19	4537.793	1031
110000	4.50	-8.87	16.52	-517.09	-2071.57	4537.894	1031
110100	4.62	-10.18	16.77	-508.35	-2063.64	4537.995	1031
110200	4.54	-11.02	16.87	-502.83	-2059.53	4538.092	1031
110300	4.69	-12.34	16.97	-495.41	-2055.10	4538.179	1031
110400	4.72	-13.58	17.28	-486.45	-2040.27	4538.293	1031
110500	4.96	-14.83	17.23	-480.87	-2034.83	4538.388	1031
110600	5.26	-16.10	17.42	-472.82	-2033.66	4538.491	1031
110700	5.22	-17.44	17.51	-466.15	-2021.85	4538.588	1031
110800	5.49	-18.31	17.60	-459.58	-2025.57	4538.692	1031
110900	5.31	-19.57	17.68	-451.29	-2018.30	4538.793	1031
111000	5.69	-20.38	17.87	-444.41	-2008.27	4538.892	1031
111100	5.73	-22.19	17.95	-434.58	-1998.01	4538.995	1031
111200	6.08	-22.89	18.03	-428.97	-1993.41	4539.080	1031
111300	6.23	-24.66	18.32	-419.54	-1980.27	4539.192	1031
111400	6.46	-25.88	18.27	-413.70	-1971.70	4539.275	1031
111500	6.52	-27.28	18.32	-406.43	-1961.21	4539.391	1031
111600	6.79	-28.82	18.44	-396.30	-1957.66	4539.495	1031
111700	6.94	-29.69	18.55	-391.05	-1951.60	4539.575	1031
111800	7.33	-31.45	18.55	-381.33	-1935.12	4539.694	1031
111900	6.76	-31.81	18.60	-377.56	-1947.65	4539.795	1030
112000	7.14	-30.87	18.64	-383.24	-1946.71	4539.887	1030
112100	6.68	-29.52	18.56	-390.62	-1956.82	4539.991	1030
112200	6.85	-28.29	18.46	-397.54	-1959.32	4540.093	1030
112300	6.73	-27.10	18.46	-404.11	-1966.47	4540.182	1030
112400	6.65	-25.72	18.27	-412.61	-1973.85	4540.293	1030
112500	6.99	-24.04	18.20	-420.37	-1982.81	4540.395	1030
112600	6.52	-23.74	18.22	-425.62	-1981.27	4540.492	1030
112700	5.82	-22.56	18.06	-435.18	-1988.44	4540.595	1030
112800	5.77	-21.55	17.91	-440.34	-1993.94	4540.678	1030
112900	6.06	-19.76	17.92	-450.20	-1999.12	4540.795	1030
113000	5.53	-19.27	17.61	-455.77	-2005.16	4540.879	1030
113100	5.28	-17.70	17.49	-464.96	-2017.86	4540.991	1030
113200	4.98	-16.56	17.41	-472.70	-2028.38	4541.095	1030
113300	5.34	-15.20	17.29	-477.93	-2031.63	4541.188	1030
113400	5.02	-13.73	17.21	-486.85	-2034.41	4541.293	1030
113500	4.51	-12.93	17.06	-492.70	-2045.38	4541.390	1030
113600	4.63	-11.77	16.79	-501.34	-2051.20	4541.492	1030
113700	4.49	-10.53	16.75	-507.34	-2051.53	4541.582	1030
113800	4.39	-9.09	16.80	-514.42	-2054.46	4541.695	1030
113900	4.82	-7.87	16.38	-524.89	-2064.23	4541.794	1030
114000	3.83	-7.12	16.27	-529.21	-2071.01	4541.894	1030
114100	3.78	-5.47	16.13	-539.12	-2079.73	4541.992	1030
114200	3.72	-4.51	15.98	-545.06	-2082.46	4542.076	1030
114300	3.72	-2.83	15.66	-555.31	-2087.30	4542.194	1030
114400	3.18	-1.78	15.60	-560.85	-2096.01	4542.276	1030
114500	3.37	-1.39	15.54	-563.40	-2095.73	4542.388	1031
114600	3.46	-3.02	15.67	-554.71	-2093.03	4542.491	1031
114700	3.55	-3.68	15.85	-548.36	-2089.84	4542.582	1031
114800	3.79	-4.64	16.03	-541.18	-2083.43	4542.683	1031
114900	4.00	-6.21	16.17	-533.03	-2080.47	4542.785	1031
115000	4.09	-7.18	16.37	-524.85	-2072.80	4542.894	1031
115185	3.99	-7.97	16.43	-520.03	-2070.41	4542.964	1031
115190	4.34	-8.03	16.40	-520.18	-2070.38	4542.967	1031
115195	4.00	-8.15	16.38	-520.23	-2070.93	4542.974	1031
115200	4.26	-8.11	16.41	-520.06	-2070.69	4542.977	1031
115205	4.41	-8.47	16.42	-518.23	-2068.11	4542.940	1031
115210	4.17	-8.64	16.46	-517.66	-2066.97	4542.944	1031
115215	4.22	-8.57	16.50	-518.00	-2067.76	4542.951	1031
115220	4.20	-8.36	16.64	-517.97	-2067.54	4542.953	1031
115225	4.26	-8.67	16.47	-518.05	-2067.21	4542.960	1031
115230	4.10	-8.79	16.44	-517.87	-2067.66	4542.965	1031
115235	4.14	-8.70	16.51	-517.84	-2067.53	4542.970	1031
115240	4.20	-8.52	16.61	-517.61	-2068.20	4542.975	1031
115245	4.48	-8.75	16.43	-517.71	-2068.45	4542.979	1031
115250	4.24	-8.53	16.58	-517.82	-2068.51	4542.984	1031
115255	4.26	-8.81	16.45	-518.02	-2068.19	4542.990	1031
115260	4.44	-8.51	16.61	-517.83	-2068.60	4542.995	1031
115265	3.88	-8.67	16.50	-517.73	-2067.77	4542.999	1031
115270	4.29	-8.65	16.52	-517.71	-2068.12	4543.005	1031
115275	4.05	-8.54	16.54	-517.26	-2066.74	4543.009	1031
115280	4.01	-8.75	16.51	-515.71	-2068.25	4543.015	1031
115285	4.30	-8.53	16.61	-515.60	-2068.58	4543.019	1031
115290	4.15	-8.89	16.45	-515.43	-2067.81	4543.023	1031
115295	4.39	-8.82	16.46	-515.57	-2068.68	4543.029	1031
115300	3.90	-8.83	16.57	-515.57	-2068.74	4543.036	1031
115305	3.78	-8.80	16.67	-515.57	-2067.98	4543.039	1031
115310	3.94	-8.98	16.57	-515.57	-2066.95	4543.044	1031
115315	4.22	-9.00	16.51	-515.54	-2067.39	4543.049	1031
115320	4.34	-9.27	16.54	-513.24	-2066.96	4543.054	1031
115325	4.50	-9.24	16.54	-512.89	-2066.47	4543.059	1031
115330	4.47	-9.15	16.66	-512.92	-2065.57	4543.066	1031
115335	4.08	-9.20	16.68	-512.96	-2065.77	4543.069	1031
115340	4.43	-9.34	16.55	-512.70	-2068.00	4543.075	1031
115345	4.53	-9.35	16.51	-512.62	-2065.96	4543.078	1031
115350	3.91	-9.58	16.58	-510.58	-2064.83	4543.085	1031
115355	4.29	-9.53	16.61	-510.41	-2065.51	4543.090	1031
115360	4.40	-9.31	16.83	-510.44	-2064.19	4543.095	1031
115365	4.31	-9.71	16.61	-510.17	-2064.02	4543.100	1031
115370	4.58	-9.79	16.68	-510.20	-2063.15	4543.104	1031
115375	4.39	-9.90	16.50	-510.36	-2063.44	4543.109	1031
115380	4.24	-9.98	16.60	-509.69	-2064.30	4543.115	1031
115385	4.49	-10.12	16.60	-508.44	-2061.16	4543.120	1031
115390	4.33	-10.35	16.56	-508.12	-2061.14	4543.125	1031
115395	4.20	-10.08	16.76	-507.99	-2061.73	4543.130	1031
115400	4.17	-10.22	16.70	-508.02	-2062.09	4543.134	1031
115405	4.67	-9.96	16.74	-508.20	-2061.72	4543.140	1031
115410	4.29	-10.07	16.70	-507.56	-2061.84	4543.144	1031
115415	4.71	-10.35	16.63	-505.79	-2061.02	4543.148	1031
115420	4.45	-10.00	16.90	-505.76	-2060.09	4543.154	1031
115425	4.67	-10.25	16.77	-505.83	-2060.33	4543.160	1031
115430	4.86	-10.41	16.69	-505.89	-2060.85	4543.164	1031
115435	4.28	-10.22	16.81	-506.00	-2060.39	4543.169	1031
115440	4.03	-10.34	16.76	-505.90	-2061.45	4543.174	1031
115445	4.31	-10.71	16.74	-503.92	-2059.00	4543.179	1031
115450	4.72	-10.86	16.67	-503.77	-2059.26	4543.184	1031
115455	4.28	-10.79	16.72	-503.35	-2059.80	4543.189	1031
115460	4.26	-10.77	16.77	-503.39	-2059.37	4543.194	1031
115465	4.21	-10.75	16.76	-503.14	-2059.56	4543.201	1031
115470	4.88	-10.86	16.69	-503.25	-2058.98	4543.204	1031
115475	4.16	-10.87	16.80	-503.00	-2059.96	4543.210	1031
115480	4.61	-10.75	16.83	-503.33	-2060.97	4543.215	1031
115485	4.39	-11.19	16.82	-501.11	-2058.58	4543.220	1031
115490	4.84	-11.06	16.93	-500.43	-2058.05	4543.225	1031
115495	4.47	-11.49	16.73	-500.68	-2057.69	4543.230	1031
115500	4.90	-11.31	16.85	-500.44	-2054.71	4543.234	1031
115505	4.66	-11.38	16.82	-500.32	-2053.24	4543.241	1031
115510	4.43	-11.51	16.76	-500.01	-2055.87	4543.245	1031
115515	4.44	-11.48	16.88	-499.44	-2055.25	4543.250	1031
115520	4.74	-11.82	16.79	-498.08	-2053.75	4543.255	1031
115525	4.55	-12.04	16.74	-497.99	-2053.10	4543.259	1031
115530	4.78	-12.08	16.76	-498.08	-2052.07	4543.265	1031
115535	4.82	-11.96	16.85	-497.98	-2051.73	4543.269	1031
115540	4.69	-11.96	16.84	-498.24	-2053.73	4543.273	1031
115545	4.93	-11.75	16.98	-497.75	-2052.86	4543.278	1031
115550	4.81	-12.28	16.85	-496.01	-2051.15	4543.286	1031
115555	4.73	-12.18	16.94	-495.76	-2050.61	4543.289	1031
115560	4.83	-11.90	17.12	-495.87	-2051.41	4543.296	1031
115565	4.83	-12.15	16.92	-495.75	-2052.08	4543.298	1031
115570	4.56	-12.03	17.02	-495.63	-2050.77	4543.304	1031
115575	4.67	-12.03	17.01	-495.63	-2051.64	4543.309	1031
115580	4.87	-12.69	16.91	-493.61	-2049.64	4543.313	1031
115585	4.75	-12.67	16.91	-493.63	-2048.60	4543.319	1031
115590	4.94	-12.51	16.89	-493.53	-2050.08	4543.327	1031
115595	4.94	-12.62	16.88	-493.58	-2049.49	4543.328	1031
115600	4.66	-12.51	17.03	-493.60	-2049.71	4543.335	1031
115605	4.96	-12.75	16.87	-493.50	-2049.47	4543.340	1031
115610	4.94	-12.94	17.04	-491.92	-2047.98	4543.344	1031
115615	4.99	-13.11	16.95	-491.31	-2044.96	4543.350	1031
115620	5.05	-12.85	17.14	-491.24	-2044.78	4543.355	1031
115625	4.52	-12.94	17.11	-491.39	-2045.05	4543.359	1031
115630	4.42	-13.09	16.93	-491.24	-2048.53	4543.367	1031
115635	5.07	-13.15	16.95	-491.41	-2047.84	4543.370	1031
115640	5.16	-13.03	17.02	-491.23	-2047.45	4543.375	1031
115645	4.74	-13.01	17.04	-491.30	-2047.90	4543.380	1031
115650	5.01	-13.39	16.97	-489.45	-2044.39	4543.385	1031
115655	4.84	-13.65	17.02	-488.50	-2044.03	4543.390	1031
115660	5.05	-13.58	17.08	-488.47	-2044.29	4543.395	1031
115665	4.77	-13.37	17.17	-488.38	-2044.38	4543.399	1031
115670	4.72	-13.60	17.00	-488.41	-2044.79	4543.405	1031
115675	4.98	-13.52	17.04	-488.42	-2045.15	4543.410	1031
115680	5.11	-13.66	17.06	-488.35	-2045.19	4543.414	1031
115685	5.25	-13.92	17.12	-486.15	-2043.97	4543.419	1031
115690	5.05	-14.14	17.00	-485.97	-2043.77	4543.425	1031
115695	4.89	-13.98	17.30	-485.83	-2044.37	4543.429	1031
115700	4.82	-14.08	17.14	-485.84	-2044.40	4543.434	1031
115705	4.78	-14.12	17.13	-485.83	-2043.76	4543.439	1031
115710	5.07	-14.15	17.01	-485.72	-2042.21	4543.444	1031
115715	4.94	-14.26	17.07	-484.34	-2041.39	4543.450	1031
115720	5.16	-14.14	17.08	-484.01	-2041.02	4543.453	1031
115725	5.44	-14.29	17.09	-483.89	-2040.88	4543.461	1031
115730	5.01	-14.24	17.12	-483.89	-2042.04	4543.465	1031
115735	5.40	-14.38	17.01	-484.19	-2041.16	4543.470	1031
115740	5.18	-14.27	17.05	-484.05	-2042.56	4543.475	1031
115745	4.89	-14.49	17.17	-481.92	-2039.91	4543.480	1031
115750	4.89	-14.47	17.26	-481.40	-2038.54	4543.484	1031
115755	4.42	-14.37	17.38	-481.89	-2048.21	4543.492	1031
115760	5.12	-14.52	17.18	-481.47	-2045.17	4543.495	1031
115765	4.98	-14.65	17.16	-481.13	-2041.72	4543.500	1031
115770	5.25	-14.71	17.08	-481.26	-2040.71	4543.504	1031
115775	5.06	-14.59	17.42	-479.86	-2042.91	4543.510	1031
115780	5.00	-15.29	17.15	-479.06	-2040.84	4543.515	1031
115785	5.10	-15.06	17.24	-479.07	-2040.89	4543.520	1031
115790	5.02	-15.14	17.16	-479.13	-2040.49	4543.523	1031
115795	5.36	-14.98	17.31	-478.99	-2040.97	4543.530	1031
115800	5.32	-15.06	17.27	-478.98	-2041.88	4543.535	1031
115805	5.19	-15.09	17.15	-479.06	-2042.71	4543.540	1031
115810	4.96	-14.99	17.24	-479.18	-2040.24	4543.544	1031
115815	4.94	-15.19	17.22	-477.78	-2039.13	4543.549	1031
115820	5.45	-15.41	17.27	-476.08	-2037.50	4543.554	1031
115825	4.96	-15.58	17.20	-475.85	-2038.15	4543.560	1031
115830	5.12	-15.41	17.24	-476.12	-2037.92	4543.565	1031
115835	5.27	-15.38	17.31	-476.29	-2039.25	4543.569	1031
115840	5.04	-15.63	17.24	-476.28	-2038.35	4543.575	1031
115845	5.22	-15.67	17.19	-476.06	-2037.74	4543.579	1031
115850	5.61	-15.68	17.25	-474.19	-2038.70	4543.584	1031
115855	5.20	-15.67	17.29	-474.17	-2041.25	4543.589	1031
115860	5.98	-15.79	17.23	-474.07	-2039.72	4543.596	1031
115865	4.95	-15.56	17.40	-473.96	-2039.08	4543.599	1031
115870	5.08	-15.65	17.36	-473.88	-2038.81	4543.605	1031
115875	5.06	-15.78	17.27	-473.96	-2038.53	4543.609	1031
115880	4.85	-16.18	17.28	-472.55	-2035.03	4543.615	1031
115885	5.46	-16.20	17.32	-471.72	-2033.28	4543.620	1031
115890	4.42	-16.59	17.18	-472.17	-2032.12	4543.626	1031
115895	5.21	-16.13	17.44	-471.68	-2032.61	4543.629	1031
115900	5.46	-16.11	17.42	-471.52	-2030.97	4543.635	1031
115905	4.96	-16.03	17.52	-471.60	-2030.43	4543.640	1031
115910	5.35	-16.42	17.44	-470.10	-2028.54	4543.645	1031
115915	5.20	-16.63	17.39	-469.39	-2027.59	4543.648	1031
115920	5.02	-16.56	17.41	-469.34	-2027.62	4543.655	1031
115925	5.14	-16.65	17.38	-469.20	-2027.76	4543.661	1031
115930	5.27	-16.81	17.34	-469.03	-2027.88	4543.664	1031
115935	5.64	-16.72	17.35	-469.31	-2028.10	4543.670	1031
115940	5.36	-16.70	17.38	-469.38	-2027.80	4543.674	1031
115945	5.72	-16.66	17.42	-469.32	-2027.23	4543.679	1031
115950	5.57	-16.89	17.42	-468.37	-2026.77	4543.685	1031
115955	5.51	-17.17	17.48	-466.59	-2025.72	4543.688	1031
115960	5.44	-17.20	17.50	-466.32	-2024.41	4543.694	1031
115965	5.68	-17.31	17.38	-466.23	-2025.32	4543.701	1031
115970	5.89	-17.11	17.42	-466.10	-2024.76	4543.704	1031
115975	5.15	-17.12	17.58	-465.96	-2025.72	4543.709	1031
115980	5.24	-17.20	17.54	-465.98	-2025.15	4543.714	1031
115985	5.27	-17.37	17.50	-463.90	-2026.01	4543.718	1031
115990	5.41	-17.37	17.50	-463.71	-2024.36	4543.724	1031
115995	5.27	-17.29	17.55	-463.83	-2025.79	4543.731	1031
116000	5.28	-17.24	17.68	-463.58	-2024.78	4543.734	1031
116005	5.47	-17.39	17.57	-463.61	-2025.09	4543.740	1031
116010	5.54	-17.35	17.58	-463.83	-2024.93	4543.745	1031
116015	5.35	-17.79	17.50	-462.06	-2023.23	4543.750	1031
116020	5.26	-18.00	17.44	-461.56	-2022.89	4543.754	1031
116025	5.65	-17.31	17.65	-462.06	-2024.08	4543.762	1031
116030	5.53	-17.58	17.57	-461.69	-2024.99	4543.765	1031
116035	5.64	-17.68	17.57	-461.83	-2022.93	4543.770	1031
116040	5.15	-17.50	17.72	-461.54	-2022.90	4543.774	1031
116045	5.30	-18.10	17.48	-460.45	-2024.35	4543.780	1031
116050	5.42	-18.31	17.44	-459.66	-2022.28	4543.786	1031
116055	5.67	-18.16	17.51	-459.50	-2022.33	4543.789	1031
116060	5.24	-18.25	17.49	-459.45	-2021.74	4543.795	1031
116065	5.49	-18.15	17.58	-459.15	-2020.91	4543.799	1031
116070	5.51	-17.92	17.73	-459.19	-2021.85	4543.804	1031
116075	5.26	-18.39	17.53	-458.37	-2021.06	4543.810	1031
116080	5.66	-18.56	17.53	-457.12	-2019.07	4543.813	1031
116085	5.42	-18.42	17.63	-457.12	-2018.51	4543.819	1031
116090	5.37	-18.53	17.60	-456.99	-2018.11	4543.825	1031
116095	5.50	-18.63	17.55	-456.91	-2018.44	4543.829	1031
116100	5.62	-18.62	17.58	-457.06	-2018.66	4543.835	1031
116105	5.88	-18.61	17.62	-457.00	-2018.55	4543.839	1031
116110	5.53	-18.82	17.60	-456.86	-2018.38	4543.843	1031
116115	5.57	-19.02	17.50	-456.50	-2019.08	4543.849	1031
116120	5.55	-18.97	17.66	-454.07	-2019.12	4543.855	1031
116125	5.41	-18.97	17.67	-454.06	-2018.78	4543.859	1031
116130	5.24	-18.97	17.73	-454.37	-2016.94	4543.866	1031
116135	5.72	-18.93	17.66	-454.32	-2016.62	4543.869	1031
116140	5.61	-18.85	17.76	-454.20	-2017.56	4543.874	1031
116145	5.56	-18.94	17.64	-453.83	-2018.05	4543.879	1031
116150	5.45	-19.11	17.65	-452.37	-2018.14	4543.885	1031
116155	5.85	-19.03	17.73	-451.94	-2018.03	4543.890	1031
116160	5.21	-19.08	17.88	-451.57	-2018.70	4543.896	1031
116165	5.52	-19.24	17.69	-451.64	-2020.37	4543.898	1031
116170	5.43	-19.44	17.55	-451.66	-2020.25	4543.905	1031
116175	5.94	-19.00	17.80	-451.78	-2019.97	4543.909	1031
116180	5.55	-19.30	17.85	-450.44	-2016.67	4543.915	1031
116185	5.94	-19.62	17.71	-449.51	-2016.80	4543.919	1031
116190	5.99	-19.64	17.70	-449.57	-2016.44	4543.925	1031
116195	5.29	-19.76	17.70	-449.56	-2017.54	4543.929	1031
116200	5.36	-19.40	17.90	-449.36	-2019.18	4543.935	1031
116205	5.62	-19.53	17.80	-449.41	-2019.71	4543.939	1031
116210	5.62	-19.72	17.83	-448.40	-2018.18	4543.944	1031
116215	5.51	-20.12	17.76	-447.28	-2017.77	4543.950	1031
116220	5.16	-20.13	17.78	-447.01	-2016.19	4543.954	1031
116225	5.67	-20.22	17.71	-446.93	-2015.69	4543.960	1031
116230	5.73	-19.92	17.87	-447.12	-2016.89	4543.964	1031
116235	5.70	-19.99	17.91	-446.88	-2016.71	4543.968	1031
116240	6.17	-20.16	17.72	-446.24	-2016.52	4543.975	1031
116245	5.59	-20.32	17.77	-444.60	-2016.62	4543.980	1031
116250	5.48	-20.35	17.80	-444.93	-2017.73	4543.984	1031
116255	5.53	-20.33	17.77	-444.47	-2016.74	4543.990	1031
116260	5.33	-20.45	17.68	-444.47	-2017.54	4543.994	1031
116265	5.80	-20.37	17.76	-444.62	-2016.95	4544.000	1031
116270	5.93	-20.06	17.92	-444.44	-2014.29	4544.003	1031
116275	6.16	-20.09	17.89	-444.77	-2015.27	4544.009	1031
116280	5.58	-20.18	17.89	-444.40	-2015.84	4544.015	1031
116285	5.80	-20.52	17.83	-441.98	-2015.06	4544.020	1031
116290	5.64	-20.49	17.85	-441.57	-2014.77	4544.023	1031
116295	5.11	-20.76	17.84	-441.34	-2016.88	4544.031	1031
116300	5.31	-20.62	17.94	-441.43	-2015.54	4544.035	1031
116305	6.02	-20.57	17.90	-441.36	-2016.87	4544.039	1031
116310	5.74	-20.81	17.81	-441.34	-2016.77	4544.045	1031
116315	6.07	-20.99	17.96	-440.11	-2014.82	4544.050	1031
116320	5.81	-21.29	17.89	-439.22	-2014.16	4544.054	1031
116325	5.55	-21.35	17.89	-439.00	-2013.52	4544.061	1031
116330	6.03	-21.30	17.96	-439.03	-2013.35	4544.064	1031
116335	6.10	-21.32	17.91	-439.12	-2012.03	4544.069	1031
116340	6.02	-21.35	17.93	-439.13	-2012.43	4544.075	1031
116345	6.33	-21.39	18.05	-438.21	-2011.50	4544.080	1031
116350	5.83	-21.76	18.01	-436.57	-2010.29	4544.084	1031
116355	6.03	-21.89	17.98	-436.52	-2011.16	4544.089	1031
116360	6.12	-21.76	18.04	-436.85	-2008.89	4544.096	1031
116365	5.68	-21.74	18.03	-436.63	-2008.88	4544.099	1031
116370	5.84	-21.63	17.95	-436.76	-2008.90	4544.104	1031
116375	5.91	-21.39	18.13	-436.70	-2009.58	4544.109	1031
116380	5.90	-22.14	17.95	-434.81	-2009.23	4544.115	1031
116385	5.94	-22.15	17.99	-434.45	-2009.04	4544.119	1031
116390	5.80	-22.02	18.09	-434.51	-2010.23	4544.124	1031
116395	6.09	-22.13	18.02	-434.47	-2009.32	4544.128	1031
116400	5.95	-22.26	17.98	-434.44	-2010.25	4544.134	1031
116405	5.98	-22.08	18.04	-434.60	-2009.35	4544.139	1031
116410	6.02	-22.19	18.11	-433.82	-2008.31	4544.145	1031
116415	6.17	-22.39	18.07	-433.62	-2005.94	4544.148	1031
116420	6.00	-22.50	18.15	-433.40	-2004.94	4544.155	1031
116425	5.97	-22.59	18.00	-433.48	-2005.39	4544.160	1031
116430	6.08	-22.20	18.13	-433.20	-2005.28	4544.167	1031
116435	5.95	-22.29	18.10	-433.46	-2006.40	4544.169	1031
116440	6.14	-22.26	18.06	-433.22	-2002.56	4544.175	1031
116445	6.05	-22.32	17.99	-433.19	-2005.30	4544.179	1031
116450	5.99	-22.99	18.12	-429.99	-2002.29	4544.186	1031
116455	5.94	-23.17	18.11	-428.84	-2001.87	4544.188	1031
116460	6.09	-23.11	18.08	-428.63	-2001.97	4544.194	1031
116465	6.36	-23.08	17.95	-428.63	-2002.48	4544.200	1031
116470	6.16	-23.17	18.05	-427.97	-2001.31	4544.205	1031
116475	6.23	-23.43	18.11	-427.03	-2002.82	4544.210	1031
116480	6.43	-23.19	18.25	-426.98	-1997.67	4544.217	1031
116485	6.30	-23.27	18.23	-427.02	-1995.76	4544.219	1031
116490	6.19	-23.31	18.15	-427.07	-1996.72	4544.224	1031
116495	6.26	-23.52	18.18	-425.82	-1996.15	4544.230	1031
116500	6.22	-23.56	18.13	-425.78	-2001.74	4544.234	1031
116505	5.95	-23.55	18.26	-425.10	-2002.16	4544.240	1031
116510	5.85	-23.77	18.12	-425.03	-1999.25	4544.244	1031
116515	6.21	-23.71	18.13	-425.12	-1998.08	4544.249	1031
116520	6.12	-23.68	18.10	-425.10	-1998.48	4544.253	1031
116525	5.86	-24.16	18.17	-423.09	-1997.28	4544.261	1031
116530	6.47	-24.22	18.09	-423.48	-1997.17	4544.264	1031
116535	6.67	-23.81	18.23	-423.47	-1999.71	4544.270	1031
116540	6.02	-24.06	18.20	-423.21	-2001.79	4544.274	1031
116545	5.80	-24.24	18.24	-421.81	-1999.37	4544.281	1031
116550	6.49	-24.24	18.09	-421.72	-1999.45	4544.285	1031
116555	5.90	-24.20	18.18	-421.58	-1998.24	4544.289	1031
116560	6.21	-24.03	18.27	-421.47	-1998.03	4544.294	1031
116565	6.13	-24.14	18.32	-420.73	-1997.73	4544.300	1031
116570	6.33	-24.36	18.26	-420.27	-1997.21	4544.304	1031
116575	6.33	-24.40	18.25	-419.88	-1996.94	4544.311	1031
116580	6.55	-24.35	18.28	-419.63	-1994.86	4544.313	1031
116585	5.98	-24.49	18.27	-419.82	-1994.58	4544.319	1031
116590	6.66	-24.46	18.28	-419.88	-1996.37	4544.325	1031
116595	6.14	-24.60	18.24	-419.69	-1997.01	4544.330	1031
116600	6.38	-24.49	18.21	-419.83	-1994.58	4544.335	1031
116605	6.24	-24.40	18.22	-419.69	-1996.00	4544.339	1031
116610	6.54	-24.52	18.21	-419.61	-1996.05	4544.343	1031
116615	6.33	-24.82	18.16	-419.33	-1995.42	4544.349	1031
116620	6.40	-25.13	18.34	-416.48	-1993.56	4544.355	1031
116625	6.52	-25.33	18.23	-416.41	-1992.47	4544.359	1031
116630	5.87	-25.18	18.38	-415.85	-1994.22	4544.366	1031
116635	6.14	-25.36	18.30	-415.95	-1992.84	4544.369	1031
116640	6.54	-25.35	18.25	-415.89	-1992.18	4544.374	1031
116645	6.50	-25.10	18.32	-415.88	-1992.88	4544.379	1031
116650	6.17	-25.45	18.34	-414.30	-1989.70	4544.383	1031
116655	6.88	-25.45	18.37	-413.65	-1990.46	4544.389	1031
116660	6.53	-25.62	18.22	-413.82	-1989.91	4544.396	1031
116665	6.43	-25.51	18.31	-413.90	-1991.05	4544.398	1031
116670	5.96	-25.65	18.29	-413.96	-1988.95	4544.405	1031
116675	6.39	-25.69	18.16	-413.82	-1986.79	4544.409	1031
116680	6.51	-25.86	18.31	-412.25	-1984.00	4544.416	1031
116685	6.33	-26.14	18.29	-411.41	-1986.83	4544.419	1031
116690	6.14	-26.21	18.22	-411.43	-1991.75	4544.426	1031
116695	6.71	-26.03	18.27	-411.40	-1989.08	4544.429	1031
116700	6.62	-26.00	18.28	-411.49	-1987.47	4544.435	1031
116705	6.91	-25.89	18.30	-411.56	-1985.17	4544.439	1031
116710	6.57	-26.27	18.32	-410.44	-1987.10	4544.444	1031
116715	6.53	-26.52	18.38	-409.32	-1985.50	4544.450	1031
116720	6.48	-26.54	18.35	-409.23	-1982.29	4544.454	1031
116725	6.50	-26.30	18.53	-409.15	-1976.80	4544.460	1031
116730	6.35	-26.65	18.37	-409.09	-1976.22	4544.464	1031
116735	6.30	-26.74	18.34	-409.02	-1977.25	4544.469	1031
116740	6.19	-26.77	18.36	-408.40	-1976.46	4544.474	1031
116745	6.03	-27.04	18.42	-407.20	-1973.46	4544.480	1031
116750	6.66	-27.02	18.39	-407.03	-1974.75	4544.484	1031
116755	6.92	-26.92	18.38	-407.07	-1973.28	4544.490	1031
116760	6.06	-26.88	18.41	-406.77	-1973.79	4544.494	1031
116765	6.43	-26.76	18.52	-406.75	-1974.50	4544.500	1031
116770	6.63	-26.68	18.49	-406.63	-1974.54	4544.503	1031
116775	6.52	-26.86	18.43	-406.67	-1973.52	4544.509	1031
116780	6.68	-26.95	18.45	-406.68	-1972.64	4544.514	1031
116785	6.34	-27.34	18.45	-404.15	-1973.26	4544.520	1031
116790	6.69	-27.29	18.47	-403.69	-1972.68	4544.523	1031
116795	7.01	-27.18	18.38	-403.57	-1973.95	4544.531	1031
116800	7.14	-27.14	18.43	-403.57	-1974.20	4544.535	1031
116805	6.44	-27.14	18.53	-403.36	-1973.92	4544.540	1031
116810	6.76	-27.18	18.43	-403.32	-1972.73	4544.545	1031
116815	6.40	-27.54	18.47	-401.89	-1972.62	4544.550	1031
116820	6.89	-27.80	18.41	-401.16	-1972.36	4544.554	1031
116825	6.61	-27.58	18.60	-401.25	-1972.76	4544.562	1031
116830	6.96	-27.78	18.43	-401.18	-1975.45	4544.564	1031
116835	6.80	-27.67	18.50	-401.17	-1975.94	4544.569	1031
116840	6.84	-27.61	18.58	-400.87	-1974.03	4544.575	1031
116845	6.82	-27.86	18.52	-399.99	-1967.99	4544.580	1031
116850	6.80	-28.11	18.54	-398.55	-1968.32	4544.584	1031
116855	6.99	-28.12	18.52	-398.46	-1968.58	4544.589	1031
116860	6.89	-28.08	18.60	-398.26	-1967.77	4544.596	1031
116865	6.82	-28.14	18.51	-398.20	-1968.15	4544.599	1031
116870	6.62	-28.06	18.50	-398.45	-1969.11	4544.604	1031
116875	6.89	-28.27	18.43	-398.11	-1969.42	4544.609	1031
116880	6.49	-28.49	18.52	-396.11	-1965.54	4544.615	1031
116885	6.78	-28.31	18.53	-396.14	-1962.81	4544.619	1031
116890	6.26	-28.71	18.35	-396.49	-1962.31	4544.625	1031
116895	6.53	-28.48	18.50	-396.00	-1964.68	4544.628	1031
116900	6.72	-28.62	18.40	-395.87	-1964.63	4544.634	1031
116905	6.73	-28.53	18.49	-395.86	-1965.73	4544.640	1031
116910	6.87	-28.92	18.49	-394.16	-1962.67	4544.645	1031
116915	6.83	-28.93	18.54	-393.69	-1962.05	4544.648	1031
116920	6.57	-28.85	18.63	-393.73	-1961.44	4544.655	1031
116925	6.61	-28.95	18.59	-393.68	-1961.12	4544.661	1031
116930	6.96	-29.20	18.45	-393.43	-1961.42	4544.667	1031
116935	7.00	-28.96	18.62	-393.83	-1961.49	4544.670	1031
116940	7.20	-29.02	18.57	-393.85	-1960.54	4544.675	1031
116945	6.96	-29.05	18.62	-393.78	-1960.99	4544.679	1031
116950	6.92	-29.46	18.56	-392.02	-1960.23	4544.685	1031
116955	7.00	-29.62	18.57	-390.52	-1959.81	4544.688	1031
116960	7.13	-29.59	18.64	-390.78	-1960.97	4544.694	1031
116965	7.11	-29.63	18.60	-390.54	-1961.26	4544.700	1031
116970	6.77	-29.57	18.65	-390.72	-1958.10	4544.705	1031
116975	7.21	-29.58	18.57	-390.45	-1959.73	4544.709	1031
116980	6.74	-29.77	18.57	-390.18	-1959.14	4544.714	1031
116985	6.73	-30.17	18.57	-388.48	-1954.38	4544.718	1031
116990	7.09	-30.20	18.59	-387.99	-1955.15	4544.725	1031
116995	7.03	-30.25	18.56	-388.52	-1955.77	4544.730	1031
117000	7.07	-30.12	18.60	-388.39	-1954.92	4544.733	1031
117005	6.75	-30.07	18.58	-388.06	-1955.06	4544.740	1031
117010	6.58	-29.99	18.64	-388.10	-1954.14	4544.744	1031
117015	7.10	-30.29	18.64	-386.00	-1955.19	4544.749	1031
117020	6.89	-30.26	18.59	-385.77	-1955.10	4544.753	1031
117025	7.35	-30.43	18.61	-385.87	-1957.93	4544.761	1031
117030	6.80	-30.24	18.70	-385.77	-1957.52	4544.765	1031
117035	7.03	-30.12	18.71	-385.65	-1957.12	4544.769	1031
117040	6.87	-30.25	18.61	-385.85	-1956.91	4544.774	1031
117045	6.98	-30.35	18.74	-383.82	-1956.09	4544.780	1031
117050	7.64	-30.35	18.66	-383.52	-1957.42	4544.786	1031
117055	7.03	-30.43	18.73	-383.38	-1958.63	4544.790	1031
117060	6.80	-30.38	18.71	-383.33	-1959.33	4544.794	1031
117065	6.99	-30.34	18.71	-383.39	-1959.30	4544.800	1031
117070	7.29	-30.48	18.60	-383.64	-1958.71	4544.804	1031
117075	6.64	-30.61	18.67	-382.58	-1957.24	4544.810	1031
117080	6.86	-30.80	18.71	-381.49	-1956.68	4544.813	1031
117085	6.96	-30.65	18.77	-381.25	-1956.25	4544.819	1031
117090	6.99	-30.90	18.58	-381.20	-1958.86	4544.826	1031
117095	6.91	-30.91	18.61	-381.28	-1955.97	4544.829	1031
117100	6.99	-31.03	18.57	-381.31	-1958.99	4544.834	1031
117105	6.97	-30.93	18.67	-380.87	-1958.71	4544.839	1031
117110	7.33	-31.18	18.75	-379.00	-1956.38	4544.843	1031
117115	7.28	-31.36	18.63	-378.70	-1952.26	4544.849	1031
117120	7.45	-31.24	18.68	-378.69	-1952.27	4544.854	1031
117125	7.06	-31.29	18.69	-378.65	-1954.00	4544.858	1031
117130	7.51	-31.26	18.70	-378.52	-1953.71	4544.865	1031
117135	6.91	-31.31	18.73	-378.76	-1954.41	4544.869	1031
117140	7.27	-31.19	18.81	-378.56	-1956.41	4544.875	1031
117145	6.88	-31.40	18.70	-378.53	-1954.31	4544.878	1031
117150	7.01	-31.71	18.77	-376.12	-1949.94	4544.884	1030
117155	7.14	-31.76	18.72	-375.65	-1949.36	4544.890	1030
117160	7.54	-31.65	18.68	-376.42	-1949.81	4544.896	1030
117165	7.36	-31.68	18.73	-376.30	-1949.29	4544.898	1030
117170	6.86	-31.78	18.74	-376.24	-1950.20	4544.906	1030
117175	6.93	-31.79	18.78	-376.09	-1950.59	4544.909	1030
117180	7.20	-31.80	18.65	-377.07	-1951.00	4544.916	1030
117185	7.11	-31.62	18.75	-377.45	-1949.54	4544.919	1030
117190	7.51	-31.67	18.65	-378.36	-1950.62	4544.925	1030
117195	7.20	-31.54	18.75	-378.29	-1951.00	4544.929	1030
117200	7.25	-31.48	18.68	-378.68	-1951.01	4544.935	1030
117205	7.50	-31.44	18.70	-378.50	-1949.62	4544.940	1030
117210	7.24	-31.50	18.67	-378.82	-1951.43	4544.944	1030
117215	7.24	-31.27	18.74	-379.87	-1952.10	4544.950	1030
117220	7.39	-31.33	18.68	-379.71	-1950.12	4544.954	1030
117225	7.23	-30.98	18.79	-380.32	-1951.74	4544.960	1030
117230	7.13	-31.26	18.61	-380.39	-1953.12	4544.964	1030
117235	7.01	-31.15	18.68	-380.23	-1953.42	4544.971	1030
117240	6.95	-31.35	18.62	-380.20	-1953.73	4544.974	1030
117245	7.27	-31.08	18.63	-381.78	-1953.86	4544.980	1030
117250	7.21	-31.17	18.57	-382.08	-1954.58	4544.983	1030
117255	6.85	-31.08	18.57	-382.59	-1952.46	4544.992	1030
117260	7.09	-30.91	18.63	-382.58	-1950.88	4544.995	1030
117265	7.60	-31.00	18.53	-382.68	-1949.55	4545.001	1030
117270	7.21	-30.90	18.62	-382.50	-1950.32	4545.004	1030
117275	7.19	-30.45	18.75	-383.85	-1953.38	4545.009	1030
117280	7.26	-30.40	18.73	-384.25	-1953.88	4545.015	1030
117285	7.31	-30.29	18.73	-384.88	-1953.59	4545.020	1030
117290	7.33	-30.38	18.71	-384.98	-1954.00	4545.023	1030
117295	7.39	-30.22	18.74	-384.90	-1955.85	4545.032	1030
117300	7.13	-30.49	18.67	-384.82	-1956.93	4545.035	1030
117305	7.24	-30.39	18.65	-385.31	-1958.94	4545.040	1030
117310	7.12	-30.39	18.59	-386.25	-1959.39	4545.044	1030
117315	7.17	-30.37	18.56	-386.84	-1960.84	4545.049	1030
117320	6.89	-30.15	18.66	-387.12	-1964.22	4545.054	1030
117325	6.55	-30.27	18.64	-387.05	-1964.18	4545.060	1030
117330	7.05	-30.41	18.41	-386.90	-1963.56	4545.065	1030
117335	7.34	-30.06	18.61	-386.91	-1964.43	4545.069	1030
117340	6.82	-30.18	18.63	-387.01	-1964.23	4545.075	1030
117345	7.16	-29.81	18.73	-387.06	-1964.78	4545.079	1030
117350	7.05	-29.73	18.69	-389.00	-1964.01	4545.084	1030
117355	6.60	-30.05	18.53	-389.23	-1963.27	4545.089	1030
117360	7.06	-29.74	18.60	-389.98	-1965.65	4545.096	1030
117365	7.14	-29.59	18.70	-390.10	-1965.33	4545.099	1030
117370	6.96	-29.65	18.69	-390.20	-1966.47	4545.106	1030
117375	7.26	-29.63	18.66	-390.00	-1965.32	4545.109	1030
117380	6.92	-29.74	18.57	-391.27	-1966.10	4545.115	1030
117385	6.87	-29.56	18.66	-391.76	-1959.40	4545.120	1030
117390	7.04	-29.55	18.54	-392.09	-1958.50	4545.125	1030
117395	6.68	-29.31	18.70	-392.28	-1959.55	4545.130	1030
117400	6.93	-29.49	18.53	-392.52	-1959.44	4545.135	1030
117405	7.10	-29.32	18.61	-392.51	-1956.37	4545.140	1030
117410	6.94	-29.24	18.63	-393.08	-1956.86	4545.145	1030
117415	6.96	-29.29	18.51	-393.99	-1955.15	4545.148	1030
117420	6.40	-29.09	18.59	-394.33	-1956.24	4545.155	1030
117425	7.07	-28.95	18.49	-394.81	-1961.38	4545.160	1030
117430	6.54	-28.81	18.55	-394.72	-1965.04	4545.164	1030
117435	7.15	-28.69	18.62	-394.71	-1966.39	4545.170	1030
117440	6.85	-28.75	18.56	-394.97	-1962.24	4545.174	1030
117445	6.68	-28.65	18.55	-396.00	-1966.26	4545.179	1030
117450	6.73	-28.64	18.55	-396.07	-1965.48	4545.184	1030
117455	6.95	-28.68	18.43	-396.96	-1963.94	4545.191	1030
117460	6.95	-28.51	18.51	-396.74	-1963.97	4545.194	1030
117465	7.23	-28.33	18.59	-396.87	-1959.67	4545.200	1030
117470	6.91	-28.36	18.50	-396.80	-1960.22	4545.203	1030
117475	6.31	-28.36	18.54	-398.04	-1965.15	4545.209	1030
117480	6.63	-28.27	18.50	-398.17	-1965.67	4545.215	1030
117485	6.88	-28.19	18.57	-398.14	-1962.05	4545.219	1030
117490	6.90	-28.24	18.53	-398.33	-1960.21	4545.225	1030
117495	6.77	-28.42	18.41	-398.31	-1960.66	4545.231	1030
117500	6.56	-28.30	18.48	-398.66	-1960.84	4545.234	1030
117505	6.46	-28.18	18.52	-398.69	-1962.54	4545.240	1030
117510	6.71	-28.07	18.62	-398.54	-1963.80	4545.245	1030
117515	6.73	-27.93	18.49	-400.28	-1969.32	4545.250	1030
117520	6.52	-27.74	18.43	-401.45	-1969.84	4545.255	1030
117525	6.88	-27.67	18.49	-401.37	-1966.00	4545.259	1030
117530	6.71	-27.82	18.33	-401.48	-1965.77	4545.265	1030
117535	6.44	-27.36	18.56	-401.91	-1965.76	4545.269	1030
117540	6.83	-27.17	18.58	-402.77	-1965.65	4545.275	1030
117545	6.76	-27.18	18.50	-402.84	-1967.04	4545.279	1030
117550	6.66	-27.34	18.51	-402.78	-1969.82	4545.286	1030
117555	6.45	-27.45	18.44	-402.83	-1965.68	4545.289	1030
117560	6.90	-26.98	18.53	-404.13	-1971.99	4545.294	1030
117565	6.36	-27.20	18.45	-404.07	-1971.92	4545.299	1030
117570	6.54	-26.99	18.53	-404.38	-1972.51	4545.304	1030
117575	6.62	-27.19	18.42	-404.25	-1973.05	4545.309	1030
117580	6.44	-27.31	18.34	-404.45	-1971.14	4545.314	1030
117585	6.56	-27.00	18.53	-404.42	-1971.26	4545.319	1030
117590	5.87	-26.80	18.68	-405.04	-1974.44	4545.326	1030
117595	6.87	-27.08	18.42	-404.64	-1973.50	4545.328	1030
117600	6.95	-27.17	18.35	-404.55	-1973.59	4545.336	1030
117605	6.88	-27.05	18.43	-404.61	-1973.19	4545.340	1030
117610	7.02	-26.38	18.40	-408.30	-1975.81	4545.345	1030
117615	6.63	-26.37	18.38	-408.29	-1977.99	4545.350	1030
117620	6.19	-26.41	18.37	-408.87	-1976.33	4545.355	1030
117625	6.53	-26.15	18.43	-409.24	-1976.43	4545.359	1030
117630	6.78	-26.27	18.31	-409.15	-1977.10	4545.365	1030
117635	6.32	-26.15	18.46	-408.92	-1976.74	4545.370	1030
117640	6.45	-26.17	18.41	-409.09	-1976.86	4545.375	1030
117645	6.36	-26.20	18.42	-409.26	-1977.06	4545.380	1030
117650	6.32	-26.35	18.31	-409.08	-1977.73	4545.384	1030
117655	6.49	-26.25	18.40	-409.18	-1980.16	4545.390	1030
117660	6.68	-25.98	18.39	-410.39	-1979.89	4545.394	1030
117665	6.47	-25.56	18.41	-412.26	-1979.55	4545.398	1030
117670	6.72	-25.45	18.43	-412.15	-1979.66	4545.404	1030
117675	6.32	-25.71	18.30	-412.43	-1978.75	4545.410	1030
117680	6.19	-25.77	18.33	-412.03	-1980.44	4545.414	1030
117685	6.43	-25.73	18.33	-411.95	-1981.90	4545.419	1030
117690	6.30	-25.76	18.27	-412.04	-1979.90	4545.424	1030
117695	6.47	-25.48	18.25	-414.15	-1979.15	4545.429	1030
117700	6.45	-25.32	18.32	-414.28	-1979.52	4545.434	1030
117705	6.33	-25.56	18.33	-414.24	-1980.41	4545.439	1030
117710	6.33	-25.65	18.20	-414.37	-1976.26	4545.444	1030
117715	6.29	-25.29	18.34	-414.47	-1976.55	4545.451	1030
117720	6.43	-25.41	18.31	-414.54	-1974.76	4545.454	1030
117725	5.92	-25.43	18.40	-414.42	-1976.30	4545.460	1030
117730	6.59	-25.38	18.35	-414.39	-1974.79	4545.464	1030
117735	6.25	-25.04	18.15	-416.67	-1979.05	4545.472	1030
117740	6.27	-24.85	18.25	-417.47	-1980.49	4545.475	1030
117745	6.32	-24.77	18.33	-417.58	-1981.84	4545.480	1030
117750	6.46	-24.74	18.36	-417.41	-1982.36	4545.484	1030
117755	6.39	-24.86	18.26	-417.64	-1981.75	4545.491	1030
117760	6.84	-24.83	18.32	-417.72	-1980.89	4545.495	1030
117765	6.44	-24.72	18.35	-418.11	-1980.90	4545.500	1030
117770	6.52	-24.63	18.20	-418.99	-1983.58	4545.505	1030
117775	6.38	-24.76	18.14	-418.89	-1982.57	4545.509	1030
117780	6.20	-24.56	18.27	-419.02	-1983.19	4545.515	1030
117785	5.85	-24.69	18.12	-419.55	-1983.75	4545.519	1030
117790	6.42	-24.03	18.19	-421.04	-1985.41	4545.526	1030
117795	6.17	-24.15	18.15	-421.54	-1986.30	4545.529	1030
117800	6.36	-24.13	18.26	-421.49	-1987.14	4545.536	1030
117805	6.48	-24.04	18.29	-421.71	-1987.62	4545.539	1030
117810	5.99	-24.23	18.11	-423.13	-1985.51	4545.545	1030
117815	6.23	-24.05	18.22	-422.93	-1986.30	4545.549	1030
117820	6.15	-23.98	18.29	-423.13	-1985.57	4545.554	1030
117825	6.04	-24.11	18.16	-423.12	-1986.26	4545.559	1030
117830	6.24	-24.38	18.03	-423.34	-1985.08	4545.566	1030
117835	6.33	-24.10	18.16	-423.39	-1987.25	4545.569	1030
117840	6.87	-24.05	18.18	-423.07	-1987.45	4545.575	1030
117845	6.28	-24.03	18.16	-422.99	-1987.56	4545.579	1030
117850	5.43	-23.59	18.34	-426.36	-1989.90	4545.587	1030
117855	5.78	-23.52	18.16	-426.04	-1989.28	4545.590	1030
117860	6.08	-23.58	18.03	-426.15	-1990.92	4545.596	1030
117865	6.38	-23.41	18.05	-426.33	-1992.03	4545.600	1030
117870	6.32	-23.24	18.08	-426.89	-1993.22	4545.605	1030
117875	6.18	-23.26	18.12	-427.30	-1993.04	4545.609	1030
117880	6.19	-23.16	18.19	-427.48	-1993.14	4545.615	1030
117885	6.07	-23.18	18.15	-427.27	-1991.93	4545.621	1030
117890	6.23	-23.31	18.08	-427.63	-1993.45	4545.624	1030
117895	6.20	-23.02	18.22	-427.44	-1993.92	4545.629	1030
117900	6.23	-23.12	18.11	-427.67	-1992.56	4545.634	1030
117905	6.00	-22.62	18.20	-429.46	-1994.20	4545.640	1030
117910	6.16	-22.81	18.06	-430.15	-1993.06	4545.644	1030
117915	6.14	-22.88	18.02	-430.20	-1993.73	4545.648	1030
117920	6.04	-22.78	18.06	-429.66	-1994.52	4545.653	1030
117925	5.89	-22.66	18.17	-430.08	-1995.89	4545.660	1030
117930	5.94	-22.64	18.15	-429.95	-1997.99	4545.664	1030
117935	6.06	-22.64	18.10	-430.03	-1993.87	4545.669	1030
117940	6.34	-22.71	17.99	-430.13	-1993.65	4545.674	1030
117945	5.95	-22.08	18.11	-432.31	-1996.30	4545.680	1030
117950	6.10	-22.11	18.05	-433.10	-1998.50	4545.684	1030
117955	6.63	-22.37	17.93	-433.25	-2001.41	4545.691	1030
117960	5.91	-22.23	18.02	-433.13	-1998.70	4545.694	1030
117965	5.92	-22.11	18.05	-433.18	-1997.42	4545.701	1030
117970	5.65	-22.11	18.10	-433.32	-1997.06	4545.703	1030
117975	5.77	-21.90	18.01	-434.68	-1997.63	4545.710	1030
117980	5.95	-21.68	18.07	-435.42	-2001.00	4545.714	1030
117985	5.46	-21.90	17.94	-435.67	-2002.09	4545.720	1030
117990	5.67	-21.63	17.98	-436.33	-2004.97	4545.725	1030
117995	5.95	-21.59	17.96	-436.25	-2005.44	4545.729	1030
118000	5.75	-21.91	17.82	-435.78	-2005.31	4545.735	1030
118005	5.78	-21.56	17.94	-436.17	-2005.75	4545.739	1030
118010	5.71	-21.39	17.88	-437.58	-2008.70	4545.745	1030
118015	5.98	-21.31	17.86	-437.69	-2008.24	4545.749	1030
118020	5.49	-21.29	17.90	-438.07	-2007.31	4545.754	1030
118025	6.00	-21.24	17.91	-438.24	-2009.63	4545.759	1030
118030	6.15	-21.08	17.94	-438.25	-2012.85	4545.766	1030
118035	5.67	-21.20	17.94	-438.40	-2011.78	4545.769	1030
118040	5.48	-21.20	17.88	-438.30	-2011.85	4545.773	1030
118045	5.50	-21.21	17.87	-438.43	-2007.47	4545.779	1030
118050	6.04	-20.85	17.73	-440.36	-2010.07	4545.785	1030
118055	6.02	-20.58	17.96	-440.89	-2011.21	4545.789	1030
118060	5.89	-20.50	18.15	-440.83	-2008.23	4545.797	1030
118065	5.76	-20.74	17.94	-440.56	-2009.82	4545.799	1030
118070	5.96	-20.66	17.99	-440.66	-2009.57	4545.805	1030
118075	5.56	-20.71	17.99	-440.61	-2011.65	4545.810	1030
118080	6.01	-20.46	17.92	-441.86	-2014.51	4545.815	1030
118085	5.84	-20.42	17.82	-442.76	-2017.02	4545.819	1030
118090	5.55	-20.32	17.90	-442.73	-2016.66	4545.825	1030
118095	5.52	-20.45	17.81	-443.10	-2017.32	4545.830	1030
118100	5.97	-20.59	17.79	-442.99	-2013.99	4545.834	1030
118105	5.76	-20.85	17.64	-443.12	-2013.60	4545.839	1030
118110	5.78	-20.73	17.75	-443.19	-2013.52	4545.844	1030
118115	5.86	-20.21	17.81	-445.23	-2012.42	4545.850	1030
118120	5.68	-20.14	17.83	-445.47	-2013.73	4545.854	1030
118125	5.80	-19.92	17.84	-445.97	-2010.72	4545.860	1030
118130	5.67	-19.85	17.87	-446.08	-2009.68	4545.864	1030
118135	5.80	-20.10	17.69	-446.18	-2008.79	4545.870	1030
118140	5.75	-19.83	17.79	-445.92	-2007.83	4545.874	1030
118145	5.47	-19.81	17.72	-447.64	-2010.12	4545.879	1030
118150	5.83	-19.78	17.74	-447.67	-2009.39	4545.883	1030
118155	5.52	-19.97	17.61	-447.62	-2008.42	4545.892	1030
118160	5.51	-19.71	17.72	-447.93	-2008.78	4545.895	1030
118165	4.95	-19.76	17.80	-447.76	-2007.27	4545.901	1030
118170	5.71	-19.73	17.71	-447.89	-2010.51	4545.905	1030
118175	5.64	-19.36	17.76	-449.41	-2008.59	4545.910	1030
118180	5.80	-19.22	17.74	-450.17	-2009.07	4545.914	1030
118185	5.50	-19.16	17.77	-450.35	-2009.67	4545.920	1030
118190	5.58	-19.06	17.77	-450.97	-2009.01	4545.924	1030
118195	5.64	-19.20	17.68	-451.08	-2008.40	4545.930	1030
118200	5.69	-19.26	17.70	-451.16	-2009.15	4545.935	1030
118205	5.73	-19.13	17.62	-451.93	-2010.02	4545.939	1030
118210	5.51	-18.91	17.68	-452.29	-2011.44	4545.944	1030
118215	5.52	-18.82	17.74	-452.74	-2012.38	4545.949	1030
118220	5.53	-18.74	17.68	-453.18	-2010.88	4545.953	1030
118225	5.29	-18.74	17.67	-453.30	-2011.99	4545.959	1030
118230	5.19	-18.74	17.65	-453.25	-2014.69	4545.965	1030
118235	5.64	-18.81	17.70	-452.96	-2016.02	4545.968	1030
118240	5.28	-18.76	17.67	-453.22	-2015.72	4545.976	1030
118245	5.51	-18.85	17.58	-453.38	-2015.96	4545.979	1030
118250	5.04	-18.16	17.78	-455.09	-2017.68	4545.986	1030
118255	5.31	-18.27	17.73	-455.25	-2017.77	4545.989	1030
118260	5.58	-18.28	17.56	-455.93	-2018.62	4545.995	1030
118265	5.60	-18.16	17.65	-456.11	-2019.93	4545.999	1030
118270	5.37	-18.69	17.38	-456.85	-2019.47	4546.007	1030
118275	5.55	-18.27	17.57	-456.97	-2019.23	4546.009	1030
118280	5.61	-18.17	17.53	-456.89	-2018.30	4546.015	1030
118285	5.67	-18.17	17.64	-456.97	-2018.72	4546.020	1030
118290	5.28	-18.10	17.66	-457.87	-2018.93	4546.025	1030
118295	5.32	-18.01	17.59	-458.41	-2019.38	4546.029	1030
118300	5.08	-17.85	17.63	-458.50	-2021.27	4546.034	1030
118305	5.17	-17.97	17.53	-458.36	-2020.63	4546.039	1030
118310	5.27	-17.96	17.55	-458.62	-2021.31	4546.045	1030
118315	5.58	-18.01	17.48	-458.55	-2019.12	4546.049	1030
118320	4.83	-17.90	17.64	-458.57	-2020.38	4546.054	1030
118325	5.28	-17.95	17.56	-458.48	-2020.38	4546.061	1030
118330	5.52	-17.92	17.57	-458.42	-2019.26	4546.064	1030
118335	5.59	-17.85	17.60	-458.37	-2018.58	4546.069	1030
118340	5.76	-17.67	17.65	-459.00	-2019.56	4546.075	1030
118345	5.66	-17.17	17.60	-461.98	-2024.89	4546.078	1030
118350	5.43	-17.31	17.53	-462.62	-2023.99	4546.084	1030
118355	5.26	-17.26	17.55	-462.44	-2022.21	4546.090	1030
118360	5.53	-17.37	17.50	-462.66	-2021.94	4546.093	1030
118365	5.19	-17.22	17.57	-462.42	-2022.94	4546.101	1030
118370	5.39	-17.33	17.48	-462.51	-2021.01	4546.104	1030
118375	5.60	-17.33	17.47	-462.61	-2021.59	4546.109	1030
118380	6.12	-17.17	17.58	-462.37	-2021.90	4546.114	1030
118385	5.26	-17.14	17.44	-465.17	-2024.01	4546.121	1030
118390	5.39	-16.94	17.50	-465.62	-2025.85	4546.124	1030
118395	5.45	-16.73	17.44	-465.43	-2026.02	4546.132	1030
118400	5.56	-16.91	17.36	-465.70	-2024.68	4546.134	1030
118405	5.16	-16.88	17.37	-465.73	-2026.09	4546.140	1030
118410	5.36	-16.85	17.44	-465.88	-2025.72	4546.144	1030
118415	5.00	-16.58	17.55	-467.03	-2026.89	4546.150	1030
118420	5.61	-16.41	17.49	-467.73	-2027.18	4546.154	1030
118425	5.09	-16.61	17.42	-467.96	-2026.12	4546.160	1030
118430	5.45	-16.57	17.41	-467.73	-2026.17	4546.164	1030
118435	5.15	-16.42	17.46	-467.90	-2026.30	4546.169	1030
118440	5.44	-16.39	17.41	-467.92	-2026.10	4546.174	1030
118445	4.97	-16.30	17.44	-468.46	-2027.62	4546.179	1030
118450	5.53	-16.06	17.46	-469.58	-2027.68	4546.185	1030
118455	5.48	-16.11	17.41	-469.88	-2027.48	4546.189	1030
118460	5.04	-16.04	17.47	-470.02	-2026.88	4546.194	1030
118465	5.17	-16.32	17.28	-470.03	-2026.97	4546.200	1030
118470	5.20	-16.15	17.37	-470.15	-2026.68	4546.206	1030
118475	5.25	-16.15	17.36	-469.96	-2028.80	4546.208	1030
118480	5.45	-16.05	17.39	-470.13	-2027.13	4546.215	1030
118485	5.09	-15.98	17.44	-470.14	-2026.27	4546.218	1030
118490	5.33	-15.85	17.33	-472.58	-2025.93	4546.225	1030
118495	5.19	-15.70	17.36	-473.04	-2027.38	4546.229	1030
118500	5.43	-16.00	17.15	-472.82	-2028.23	4546.236	1030
118505	5.07	-15.86	17.23	-472.93	-2028.16	4546.240	1030
118510	4.99	-15.68	17.41	-473.14	-2027.26	4546.246	1030
118515	4.81	-15.89	17.29	-473.06	-2027.49	4546.249	1030
118520	5.31	-15.62	17.27	-474.68	-2030.11	4546.255	1030
118525	5.20	-15.29	17.37	-475.19	-2029.92	4546.259	1030
118530	5.16	-15.45	17.25	-475.60	-2028.39	4546.265	1030
118535	5.24	-15.36	17.29	-475.50	-2029.44	4546.270	1030
118540	5.53	-15.50	17.21	-475.74	-2030.35	4546.275	1030
118545	5.16	-15.38	17.38	-475.58	-2030.17	4546.279	1030
118550	4.95	-15.40	17.23	-476.59	-2032.16	4546.285	1030
118555	5.13	-15.08	17.16	-477.61	-2034.45	4546.289	1030
118560	5.06	-14.88	17.23	-477.91	-2034.73	4546.295	1030
118565	4.99	-14.95	17.24	-477.70	-2034.00	4546.299	1030
118570	5.07	-14.95	17.25	-477.84	-2036.55	4546.304	1030
118575	5.50	-15.09	17.11	-477.89	-2032.62	4546.311	1030
118580	5.26	-15.09	17.12	-477.76	-2033.97	4546.314	1030
118585	5.18	-14.97	17.23	-477.90	-2034.14	4546.319	1030
118590	5.20	-15.22	17.05	-478.25	-2035.65	4546.325	1030
118595	4.99	-14.62	17.11	-480.99	-2037.44	4546.328	1030
118600	5.14	-14.52	17.09	-481.08	-2035.67	4546.334	1030
118605	4.89	-14.12	17.28	-480.97	-2039.63	4546.340	1030
118610	4.66	-14.35	17.22	-481.05	-2040.24	4546.343	1030
118615	4.71	-14.26	17.27	-480.98	-2040.75	4546.350	1030
118620	5.21	-14.28	17.27	-481.33	-2038.34	4546.354	1030
118625	5.33	-14.36	16.96	-483.72	-2037.38	4546.361	1030
118630	4.95	-14.22	17.03	-483.44	-2037.58	4546.365	1030
118635	4.97	-14.14	17.10	-483.38	-2037.84	4546.371	1030
118640	4.55	-14.14	17.09	-483.32	-2037.60	4546.374	1030
118645	5.10	-13.77	17.15	-484.33	-2039.89	4546.380	1030
118650	4.95	-13.85	17.01	-484.72	-2042.67	4546.384	1030
118655	4.64	-13.72	17.17	-484.85	-2042.63	4546.390	1030
118660	5.22	-13.82	17.04	-484.81	-2043.40	4546.395	1030
118665	4.82	-13.61	17.25	-485.19	-2043.83	4546.400	1030
118670	4.81	-13.42	17.15	-486.13	-2043.65	4546.405	1030
118675	4.82	-13.60	17.04	-486.03	-2044.65	4546.410	1030
118680	4.93	-13.71	17.04	-486.19	-2044.21	4546.414	1030
118685	4.82	-13.64	17.05	-486.33	-2042.99	4546.419	1030
118690	5.17	-13.41	16.89	-487.47	-2045.34	4546.425	1030
118695	4.68	-13.50	16.92	-487.69	-2044.00	4546.429	1030
118700	4.68	-13.35	17.03	-487.82	-2042.67	4546.435	1030
118705	4.76	-13.39	17.05	-487.70	-2044.40	4546.438	1030
118710	5.16	-13.22	16.96	-489.00	-2043.47	4546.444	1030
118715	4.64	-12.98	17.15	-489.36	-2044.51	4546.449	1030
118720	4.89	-13.30	16.99	-489.34	-2043.00	4546.457	1030
118725	4.90	-13.26	16.97	-489.54	-2043.82	4546.459	1030
118730	4.81	-12.99	17.06	-489.30	-2042.72	4546.465	1030
118735	4.93	-13.19	16.89	-489.53	-2044.37	4546.469	1030
118740	4.91	-12.71	16.97	-491.43	-2045.87	4546.475	1030
118745	4.55	-12.95	16.89	-491.48	-2046.26	4546.480	1030
118750	5.04	-12.61	17.00	-491.89	-2047.50	4546.484	1030
118755	5.02	-12.68	16.97	-491.84	-2047.35	4546.490	1030
118760	5.13	-12.81	17.00	-491.87	-2046.42	4546.495	1030
118765	4.68	-12.91	16.88	-491.72	-2045.74	4546.499	1030
118770	4.67	-12.69	17.00	-491.87	-2044.73	4546.505	1030
118775	4.73	-12.89	16.94	-491.74	-2045.41	4546.509	1030
118780	4.68	-12.48	16.94	-493.77	-2046.56	4546.515	1030
118785	4.80	-12.33	16.87	-494.59	-2048.11	4546.520	1030
118790	5.12	-12.32	16.84	-494.58	-2047.71	4546.525	1030
118795	4.68	-12.03	17.07	-494.81	-2049.14	4546.530	1030
118800	5.52	-12.44	16.78	-495.12	-2050.22	4546.537	1030
118805	4.87	-12.30	16.87	-494.79	-2044.60	4546.539	1030
118810	4.80	-11.96	17.01	-495.74	-2041.43	4546.545	1030
118815	4.64	-12.02	16.84	-497.06	-2046.17	4546.549	1030
118820	4.90	-11.71	16.93	-496.97	-2047.38	4546.554	1030
118825	4.36	-11.60	16.91	-497.65	-2048.22	4546.560	1030
118830	4.67	-11.55	16.92	-497.73	-2048.46	4546.564	1030
118835	4.63	-11.39	17.04	-497.97	-2048.84	4546.570	1030
118840	4.48	-11.76	16.90	-497.79	-2049.20	4546.574	1030
118845	4.71	-11.67	16.97	-497.71	-2050.12	4546.579	1030
118850	4.55	-11.96	16.82	-497.65	-2049.20	4546.584	1030
118855	4.62	-11.61	16.85	-499.80	-2048.11	4546.590	1030
118860	4.59	-11.63	16.78	-500.17	-2048.46	4546.593	1030
118865	5.29	-11.62	16.66	-500.15	-2051.32	4546.602	1030
118870	4.47	-11.33	16.86	-500.32	-2051.84	4546.605	1030
118875	4.82	-11.51	16.73	-500.08	-2050.57	4546.609	1030
118880	4.86	-11.18	16.91	-500.12	-2050.58	4546.614	1030
118885	4.21	-11.16	16.84	-501.91	-2052.11	4546.621	1030
118890	4.50	-11.09	16.78	-502.44	-2053.41	4546.624	1030
118895	4.62	-11.05	16.82	-502.50	-2054.32	4546.630	1030
118900	4.59	-10.99	16.88	-502.39	-2052.25	4546.634	1030
118905	4.76	-11.22	16.77	-502.23	-2055.03	4546.640	1030
118910	4.77	-11.14	16.80	-502.34	-2055.63	4546.644	1030
118915	4.59	-10.87	16.78	-503.34	-2054.93	4546.650	1030
118920	4.84	-10.70	16.81	-504.40	-2056.33	4546.654	1030
118925	4.58	-10.60	16.86	-504.65	-2056.63	4546.659	1030
118930	4.51	-10.89	16.66	-504.39	-2056.71	4546.664	1030
118935	5.06	-10.61	16.71	-505.27	-2056.40	4546.669	1030
118940	4.54	-10.33	16.73	-506.43	-2057.36	4546.675	1030
118945	4.61	-10.25	16.80	-506.30	-2058.55	4546.679	1030
118950	4.55	-10.19	16.76	-506.15	-2059.06	4546.685	1030
118955	4.39	-10.19	16.76	-506.42	-2060.60	4546.688	1030
118960	4.41	-9.92	16.77	-507.72	-2061.28	4546.694	1030
118965	4.48	-9.82	16.82	-507.56	-2061.37	4546.699	1030
118970	4.62	-9.74	16.75	-507.84	-2062.46	4546.704	1030
118975	4.27	-10.02	16.67	-507.81	-2062.36	4546.708	1030
118980	4.38	-10.03	16.67	-507.86	-2062.62	4546.714	1030
118985	4.72	-9.91	16.70	-507.86	-2062.47	4546.718	1030
118990	4.56	-9.96	16.67	-507.69	-2063.48	4546.726	1030
118995	4.29	-10.06	16.64	-507.99	-2062.71	4546.730	1030
119000	4.22	-9.96	16.64	-508.01	-2062.17	4546.734	1030
119005	4.49	-9.92	16.66	-507.79	-2062.39	4546.740	1030
119010	4.58	-10.01	16.64	-507.89	-2062.46	4546.745	1030
119015	4.34	-10.07	16.62	-507.85	-2062.29	4546.749	1030
119020	4.30	-9.33	16.74	-510.73	-2065.13	4546.754	1030
119025	4.29	-9.20	16.71	-511.38	-2066.25	4546.759	1030
119030	4.48	-9.40	16.51	-511.16	-2066.17	4546.765	1030
119035	4.60	-9.12	16.66	-511.63	-2065.53	4546.770	1030
119040	3.84	-9.76	16.34	-511.89	-2062.99	4546.776	1030
119045	4.28	-9.26	16.66	-511.64	-2062.52	4546.780	1030
119050	4.24	-9.13	16.68	-511.78	-2061.93	4546.785	1030
119055	3.93	-9.23	16.63	-511.87	-2061.47	4546.789	1030
119060	4.60	-9.05	16.56	-513.20	-2061.41	4546.795	1030
119065	4.42	-8.94	16.40	-515.37	-2064.30	4546.799	1030
119070	4.53	-8.49	16.60	-515.81	-2065.51	4546.804	1030
119075	4.41	-8.33	16.57	-516.38	-2064.77	4546.810	1030
119080	4.34	-8.62	16.49	-516.42	-2064.91	4546.814	1030
119085	4.68	-8.46	16.55	-516.40	-2064.72	4546.820	1030
119090	4.05	-8.61	16.55	-516.42	-2065.07	4546.825	1030
119095	4.54	-8.47	16.58	-516.54	-2066.36	4546.829	1030
119100	4.15	-8.36	16.52	-517.08	-2067.02	4546.834	1030
119105	4.18	-8.33	16.31	-518.60	-2070.89	4546.840	1030
119110	4.49	-7.88	16.61	-518.88	-2070.24	4546.843	1030
119115	4.28	-7.85	16.62	-518.81	-2068.98	4546.850	1030
119120	3.72	-8.22	16.45	-518.84	-2066.34	4546.854	1030
119125	3.80	-7.88	16.40	-520.38	-2067.28	4546.861	1030
119130	4.19	-7.77	16.45	-520.27	-2069.56	4546.864	1030
119135	3.51	-8.09	16.34	-520.48	-2071.02	4546.871	1030
119140	4.02	-7.68	16.49	-520.38	-2068.67	4546.874	1030
119145	4.34	-7.80	16.37	-521.58	-2067.10	4546.880	1030
119150	4.10	-7.53	16.52	-522.03	-2065.07	4546.884	1030
119155	4.07	-7.68	16.32	-522.58	-2061.26	4546.892	1030
119160	4.25	-7.63	16.36	-522.77	-2063.67	4546.895	1030
119165	4.39	-7.49	16.39	-522.70	-2062.77	4546.900	1030
119170	4.42	-7.56	16.31	-522.63	-2063.72	4546.904	1030
119175	4.02	-7.25	16.41	-523.16	-2071.36	4546.910	1030
119180	3.90	-7.04	16.40	-524.06	-2073.41	4546.914	1030
119185	4.35	-7.16	16.31	-524.29	-2072.50	4546.920	1030
119190	4.01	-7.34	16.25	-524.29	-2075.58	4546.925	1030
119195	4.52	-7.02	16.36	-524.08	-2070.47	4546.929	1030
119200	3.66	-7.28	16.24	-524.04	-2071.90	4546.935	1030
119205	4.18	-7.16	16.30	-524.42	-2072.68	4546.939	1030
119210	3.76	-6.69	16.44	-526.37	-2073.41	4546.944	1030
119215	4.38	-6.62	16.39	-526.56	-2076.25	4546.950	1030
119220	4.37	-6.84	16.24	-526.69	-2081.03	4546.956	1030
119225	3.92	-6.53	16.45	-526.60	-2076.49	4546.958	1030
119230	4.15	-6.77	16.30	-526.71	-2077.06	4546.965	1030
119235	3.86	-6.84	16.27	-526.76	-2081.04	4546.968	1030
119240	3.98	-6.69	16.20	-528.29	-2083.38	4546.975	1030
119245	3.98	-6.54	16.30	-528.96	-2084.86	4546.980	1030
119250	4.10	-6.67	16.21	-529.06	-2083.46	4546.984	1030
119255	3.79	-6.60	16.31	-528.99	-2083.11	4546.990	1030
119260	3.63	-6.69	16.32	-528.81	-2083.17	4546.996	1030
119265	4.16	-6.60	16.30	-529.22	-2083.79	4546.999	1030
119270	3.64	-6.46	16.44	-529.02	-2084.00	4547.005	1030
119275	4.02	-6.58	16.25	-529.13	-2084.14	4547.009	1030
119280	3.98	-6.10	16.21	-531.32	-2084.64	4547.015	1030
119285	4.14	-5.97	16.16	-532.18	-2082.77	4547.020	1030
119290	4.43	-5.81	16.25	-532.28	-2081.26	4547.024	1030
119295	3.78	-5.75	16.34	-532.37	-2083.20	4547.029	1030
119300	3.95	-5.86	16.21	-532.82	-2085.05	4547.035	1030
119305	4.17	-5.55	16.24	-533.83	-2086.49	4547.039	1030
119310	3.62	-5.89	16.14	-533.74	-2090.03	4547.045	1030
119315	3.74	-5.82	16.18	-533.81	-2086.93	4547.049	1030
119320	4.07	-5.77	16.10	-534.47	-2085.55	4547.054	1030
119325	3.74	-5.82	16.00	-535.49	-2089.67	4547.060	1030
119330	4.09	-5.72	16.04	-535.57	-2086.51	4547.064	1030
119335	3.77	-5.77	16.01	-535.55	-2080.46	4547.070	1030
119340	4.08	-5.48	16.02	-535.61	-2085.34	4547.075	1030
119345	3.86	-5.31	16.09	-535.57	-2085.59	4547.081	1030
119350	3.65	-5.31	16.12	-535.65	-2085.96	4547.083	1030
119355	3.65	-5.04	16.08	-537.71	-2086.59	4547.090	1030
119360	3.63	-5.01	16.12	-537.99	-2091.86	4547.093	1030
119365	3.45	-5.02	16.06	-538.56	-2085.98	4547.100	1030
119370	3.61	-5.03	16.13	-538.74	-2086.66	4547.104	1030
119375	3.70	-4.88	16.08	-538.94	-2087.28	4547.109	1030
119380	3.73	-4.91	16.08	-538.90	-2082.55	4547.114	1030
119385	3.94	-4.97	16.08	-538.84	-2081.98	4547.121	1030
119390	3.67	-5.16	16.06	-538.80	-2082.31	4547.124	1030
119395	3.72	-5.22	15.91	-538.61	-2081.71	4547.131	1030
119400	3.80	-4.91	16.00	-538.97	-2082.70	4547.134	1030
119405	3.69	-4.93	15.97	-539.14	-2089.64	4547.140	1030
119410	3.70	-4.99	16.01	-539.19	-2092.55	4547.145	1030
[truncated: 15,901 more rows]
