# Supplementary material for: Structural characterization of the saxitoxin-targeting APTSTX1 aptamer using optical tweezers and molecular dynamics simulations
Source: PLoS One. 2019 Nov 7;14(11):e0222468. doi: 10.1371/journal.pone.0222468 (PMC6837747; doi:10.1371/journal.pone.0222468)
Supplement: S2 File — Data repository, aptamer under magnesium. (ZIP) [file pone.0222468.s006.zip › Mg/Mg/September/290915/2eCOM.txt]

Instrument name = Christians toy
*****Calibration values *****
TrapA Temperature Fudge	-0.400000
TrapB Temperature Fudge	-1.550000
TrapA Force Sensitivity	0.025700	0.026000	0.032000
TrapB Force Sensitivity	0.026200	0.027400	0.032000
TrapA Lever Sensitivity	15000.000000	14500.000000	0.000000
TrapB Lever Sensitivity	15200.000000	14500.000000	0.000000
Motor Threshold	20	20	20
*****Initial Preference Settings*****
ForceRateDiv	1
ForceGain	32
PosRateDivA	3
PosRateDivB	3
PositionGainA	32
PositionGainB	32
GotoSpeedX	9
GotoSpeedY	9
GotoSpeedZ	4
MaxDataFileSize	10000000
HopDistance	2
*CycleCount/n____	1
*A_PsdX__________	0
*A_PsdY__________	0
*A_PsdSum________	0
*A_Iris__________	0
*A_LeverX________	0
*A_LeverY________	0
*A_LeverSum______	0
*B_PsdX__________	0
*B_PsdY__________	0
*B_PsdSum________	0
*B_Iris__________	0
*B_LeverX________	0
*B_LeverY________	0
*B_LeverSum______	0
*A_Temperature___	0
*B_Temperature___	0
*X_force_________	1
*Y_force_________	1
*Z_force_________	1
*Tension_________	0
*A_dist-X________	0
*A_dist-Y________	1
*B_dist-X________	0
*B_dist-Y________	1
*Motor_X_________	0
*Motor_Y_________	0
*Motor_Z_________	0
*MotorVel_X______	0
*MotorVel_Y______	0
*MotorVel_Z______	0
*A_trapPIC_Err___	0
*B_trapPIC_Err___	0
*comPIC_Err______	0
*A_CycleCount____	0
*B_CycleCount____	0
*Motor_CycleCount	0
*time(sec)_______	1
*Status__________	1
*Null____________	0
samples/line_HI	400
samples/line_LO	20
goto0	8388608	8388608	8388608
goto1	8387389	8384692	8389074
goto2	8419563	8410568	8388131
goto3	8422830	8353240	8389507
goto4	8422772	8353948	8399333
goto5	8388608	8388608	8388608
goto6	8388608	8388608	8388608
goto7	8388608	8388608	8388608
goto8	8388608	8388608	8388608
goto9	8388608	8388608	8388608
yourXYZint	123	456	789
MaxForceP1	30.000000
MinForceP1	3.000000
PullRateP1	100.000000
refoldTime1	0.000000
unfoldTime1	0.000000
MaxForceP2	75.000000
MinForceP2	2.000000
PullRateP2	1000.000000
refoldTime2	0.000000
unfoldTime2	0.000000
MaxForceP3	10.000000
MinForceP3	-10.000000
PullRateP3	1.000000
refoldTime3	2.000000
unfoldTime3	2.000000
constForce1	6.000000
constForce2	5.000000
yourFloat	1.234000
yourXYZfloat	1.000000	2.000000	3.000000
*****End Initial Preference Settings*****

Zero-Force Offsets (pN)  11.492401	-12.679339	-22.321781
0	trapA_Empty_PSD_Sum = 0
        trapB_Empty_PSD_Sum = 0
        trapA_Empty_Iris = 0
        trapB_Empty_Iris = 0
        trapA_Full_PSD_Sum = 18472
        trapB_Full_PSD_Sum = 18284
        trapA_Full_Iris = 16562
        trapB_Full_Iris = 17261
1885	   minForce-limit
4305	   maxForce-limit
5080	tempA = 23.075	tempB = 23.453
6730	   minForce-limit
9145	   maxForce-limit
11565	   minForce-limit
13900	   maxForce-limit
15100	tempA = 23.077	tempB = 23.459
16265	   minForce-limit
18730	   maxForce-limit
21170	   minForce-limit
23630	   maxForce-limit
25160	tempA = 23.078	tempB = 23.453
26125	   minForce-limit
28660	   maxForce-limit
31095	   minForce-limit
33625	   maxForce-limit
35240	tempA = 23.097	tempB = 23.453
36050	   minForce-limit
38460	   maxForce-limit
40855	   minForce-limit
43285	   maxForce-limit
45255	tempA = 23.089	tempB = 23.467
45695	   minForce-limit
48105	   maxForce-limit
50555	   minForce-limit
52995	   maxForce-limit
55305	tempA = 23.096	tempB = 23.452
55405	   minForce-limit
57905	   maxForce-limit
60335	   minForce-limit
62770	   maxForce-limit
65270	   minForce-limit
65330	tempA = 23.112	tempB = 23.454
67760	   maxForce-limit
70225	   minForce-limit
72630	   maxForce-limit
75025	   minForce-limit
75390	tempA = 23.099	tempB = 23.467
77430	   maxForce-limit
79805	   minForce-limit
82230	   maxForce-limit
84695	   minForce-limit
85450	tempA = 23.091	tempB = 23.460
87125	   maxForce-limit
89560	   minForce-limit
92060	   maxForce-limit
94530	   minForce-limit
95460	tempA = 23.109	tempB = 23.463
97025	   maxForce-limit
99520	   minForce-limit
102075	   maxForce-limit
104535	   minForce-limit
105500	tempA = 23.105	tempB = 23.465
107000	   maxForce-limit
109470	   minForce-limit
112000	   maxForce-limit
114565	   minForce-limit
115565	tempA = 23.097	tempB = 23.460
117145	   maxForce-limit
119630	   minForce-limit
122095	   maxForce-limit
124575	   minForce-limit
125565	tempA = 23.112	tempB = 23.463
127100	   maxForce-limit
129585	   minForce-limit
132875	   maxForce-limit
135620	tempA = 23.114	tempB = 23.463
136080	   minForce-limit
139320	   maxForce-limit
142635	   minForce-limit
145630	tempA = 23.094	tempB = 23.467
145890	   maxForce-limit
149155	   minForce-limit
152395	   maxForce-limit
155670	   minForce-limit
155720	tempA = 23.120	tempB = 23.463
158885	   maxForce-limit
162150	   minForce-limit
165485	   maxForce-limit
165780	tempA = 23.099	tempB = 23.474
168780	   minForce-limit
172080	   maxForce-limit
175375	   minForce-limit
175810	tempA = 23.104	tempB = 23.467
178615	   maxForce-limit
181885	   minForce-limit
185180	   maxForce-limit
185880	tempA = 23.103	tempB = 23.475
188485	   minForce-limit
191365	   maxForce-limit
192975	   minForce-limit
194585	   maxForce-limit
195890	tempA = 23.108	tempB = 23.481
196225	   minForce-limit
197920	   maxForce-limit
198930	End Write
