# Supplementary material for: Structural characterization of the saxitoxin-targeting APTSTX1 aptamer using optical tweezers and molecular dynamics simulations
Source: PLoS One. 2019 Nov 7;14(11):e0222468. doi: 10.1371/journal.pone.0222468 (PMC6837747; doi:10.1371/journal.pone.0222468)
Supplement: S2 File — Data repository, aptamer under magnesium. (ZIP) [file pone.0222468.s006.zip › Mg/Mg/September/290915/2fA.txt]

#Begin Write:
CycleCount/n	X_force	Y_force	Z_force	A_dist-Y	B_dist-Y	time(sec)	Status
100	4.96	-11.39	17.25	-536.16	-2085.81	4720.319	1030
200	4.91	-11.10	17.29	-536.92	-2084.78	4720.397	1030
300	4.84	-11.31	17.16	-537.29	-2085.93	4720.544	1030
400	4.77	-11.10	17.21	-537.42	-2075.06	4720.642	1030
500	4.13	-5.20	16.46	-572.27	-2118.51	4720.746	1030
600	3.70	-4.23	16.27	-578.39	-2133.87	4720.849	1030
700	3.84	-3.11	16.09	-586.72	-2133.66	4720.947	1030
800	3.64	-1.83	15.88	-594.51	-2150.97	4721.043	1030
900	3.70	-1.75	15.99	-594.01	-2149.69	4721.147	1031
1000	3.77	-3.33	16.03	-586.47	-2140.19	4721.248	1031
1100	3.90	-3.69	16.24	-580.61	-2138.79	4721.338	1031
1200	4.14	-4.96	16.48	-573.24	-2132.66	4721.451	1031
1300	4.31	-6.43	16.55	-565.74	-2122.47	4721.544	1031
1400	4.18	-7.38	16.77	-559.56	-2117.34	4721.644	1031
1500	4.63	-8.89	16.91	-551.29	-2107.69	4721.747	1031
1600	4.71	-10.20	17.03	-544.57	-2098.29	4721.839	1031
1700	4.98	-11.62	17.25	-535.44	-2083.62	4721.948	1031
1800	5.04	-12.46	17.38	-528.85	-2082.09	4722.046	1031
1900	5.13	-13.77	17.54	-521.37	-2086.90	4722.150	1031
1995	5.28	-15.10	17.63	-513.89	-2081.33	4722.242	1031
2000	5.13	-15.16	17.63	-514.27	-2080.18	4722.244	1031
2005	5.11	-15.18	17.69	-513.28	-2077.31	4722.250	1031
2010	5.94	-15.21	17.62	-512.70	-2081.21	4722.254	1031
2015	5.71	-15.29	17.61	-512.47	-2079.76	4722.259	1031
2020	5.35	-15.31	17.67	-512.46	-2078.36	4722.265	1031
2025	5.59	-15.34	17.60	-512.23	-2074.25	4722.270	1031
2030	5.61	-15.32	17.61	-512.46	-2074.17	4722.273	1031
2035	5.62	-15.51	17.66	-511.12	-2072.03	4722.280	1031
2040	5.39	-15.75	17.69	-510.32	-2070.34	4722.286	1031
2045	5.40	-15.69	17.71	-510.31	-2073.20	4722.290	1031
2050	5.64	-15.59	17.70	-510.37	-2071.09	4722.294	1031
2055	5.60	-15.68	17.71	-509.65	-2075.31	4722.299	1031
2060	5.32	-15.92	17.77	-508.89	-2070.85	4722.304	1031
2065	5.41	-16.00	17.71	-508.60	-2073.42	4722.310	1031
2070	5.66	-15.97	17.72	-508.58	-2077.57	4722.313	1031
2075	5.23	-15.97	17.75	-508.76	-2073.25	4722.319	1031
2080	5.62	-15.95	17.74	-508.73	-2074.02	4722.324	1031
2085	5.13	-16.10	17.72	-508.52	-2075.90	4722.329	1031
2090	5.48	-15.95	17.78	-508.45	-2070.85	4722.334	1031
2095	5.31	-16.07	17.75	-508.05	-2071.33	4722.338	1031
2100	5.41	-16.46	17.81	-505.53	-2067.29	4722.343	1031
2105	5.58	-16.61	17.80	-505.33	-2070.85	4722.349	1031
2110	5.22	-16.54	17.81	-505.41	-2071.61	4722.355	1031
2115	5.38	-16.58	17.78	-505.39	-2072.01	4722.359	1031
2120	5.59	-16.54	17.78	-505.35	-2069.12	4722.365	1031
2125	5.56	-16.46	17.83	-505.33	-2068.11	4722.368	1031
2130	5.77	-16.89	17.79	-503.78	-2067.18	4722.375	1031
2135	5.84	-17.01	17.81	-503.03	-2067.34	4722.379	1031
2140	5.90	-17.04	17.76	-503.08	-2067.45	4722.387	1031
2145	5.66	-16.89	17.87	-503.24	-2068.19	4722.390	1031
2150	5.84	-16.99	17.79	-503.06	-2067.43	4722.395	1031
2155	5.24	-16.99	17.85	-503.08	-2064.13	4722.398	1031
2160	5.15	-17.12	17.91	-501.79	-2067.15	4722.405	1031
2165	5.57	-17.15	17.91	-500.99	-2066.50	4722.411	1031
2170	5.44	-17.25	17.87	-500.80	-2065.48	4722.415	1031
2175	5.75	-17.21	17.86	-500.81	-2065.25	4722.419	1031
2180	5.73	-17.16	17.91	-500.76	-2064.49	4722.424	1031
2185	5.52	-17.23	17.90	-500.60	-2069.47	4722.429	1031
2190	5.57	-17.29	17.89	-500.59	-2069.71	4722.435	1031
2195	5.14	-17.21	17.91	-500.79	-2069.91	4722.440	1031
2200	5.17	-17.28	17.98	-499.62	-2065.93	4722.444	1031
2205	5.62	-17.69	17.94	-498.03	-2061.95	4722.450	1031
2210	5.47	-17.65	17.97	-497.68	-2059.32	4722.455	1031
2215	5.81	-17.74	17.94	-497.12	-2056.04	4722.460	1031
2220	5.81	-17.74	17.97	-497.17	-2058.20	4722.464	1031
2225	5.65	-17.80	17.93	-497.21	-2060.37	4722.468	1031
2230	5.89	-17.81	17.95	-497.11	-2063.43	4722.474	1031
2235	5.60	-17.94	17.96	-496.19	-2066.91	4722.480	1031
2240	5.91	-17.89	17.96	-495.62	-2069.98	4722.484	1031
2245	5.87	-17.91	18.02	-495.59	-2066.62	4722.492	1031
2250	5.41	-17.94	18.05	-495.58	-2067.92	4722.494	1031
2255	5.65	-17.97	17.99	-495.71	-2065.41	4722.500	1031
2260	5.89	-17.87	18.05	-495.49	-2065.08	4722.504	1031
2265	7.08	-18.11	18.01	-493.20	-2064.92	4722.512	1031
2270	5.71	-18.27	18.01	-493.40	-2065.41	4722.515	1031
2275	5.87	-18.30	17.99	-493.52	-2066.92	4722.520	1031
2280	5.85	-18.22	18.02	-493.45	-2066.37	4722.523	1031
2285	6.13	-18.28	18.03	-492.45	-2066.05	4722.530	1031
2290	5.83	-18.33	18.03	-491.64	-2064.99	4722.536	1031
2295	5.34	-18.54	18.02	-491.16	-2066.10	4722.539	1031
2300	6.00	-18.64	18.08	-490.74	-2065.01	4722.545	1031
2305	5.73	-18.66	18.08	-490.70	-2064.11	4722.549	1031
2310	5.79	-18.73	18.03	-490.66	-2059.14	4722.554	1031
2315	5.68	-18.83	18.04	-490.19	-2060.27	4722.560	1031
2320	5.66	-19.08	18.03	-489.07	-2061.56	4722.563	1031
2325	5.67	-19.10	18.03	-489.21	-2060.87	4722.569	1031
2330	6.09	-18.95	18.08	-488.86	-2059.40	4722.575	1031
2335	6.00	-18.99	18.07	-488.98	-2059.58	4722.578	1031
2340	5.72	-19.15	18.06	-488.69	-2061.91	4722.586	1031
2345	6.24	-19.07	18.04	-489.05	-2058.31	4722.589	1031
2350	6.22	-19.12	18.06	-489.04	-2057.47	4722.593	1031
2355	5.76	-19.06	18.07	-488.98	-2063.48	4722.599	1031
2360	5.76	-19.56	18.13	-486.41	-2060.04	4722.605	1031
2365	6.01	-19.58	18.11	-486.00	-2054.45	4722.609	1031
2370	6.28	-19.52	18.09	-485.99	-2058.62	4722.617	1031
2375	5.89	-19.60	18.11	-485.75	-2057.53	4722.619	1031
2380	5.97	-19.52	18.11	-485.75	-2056.75	4722.625	1031
2385	5.91	-19.61	18.12	-485.74	-2057.06	4722.630	1031
2390	6.13	-19.94	18.12	-484.21	-2058.53	4722.635	1031
2395	6.05	-20.09	18.09	-483.38	-2058.96	4722.640	1031
2400	6.16	-20.01	18.17	-483.47	-2057.51	4722.644	1031
2405	6.17	-20.07	18.14	-483.63	-2052.85	4722.648	1031
2410	5.91	-20.12	18.13	-483.46	-2057.07	4722.654	1031
2415	5.76	-20.06	18.14	-483.69	-2049.18	4722.660	1031
2420	6.35	-20.10	18.12	-483.41	-2049.87	4722.664	1031
2425	6.28	-20.17	18.11	-483.53	-2052.47	4722.671	1031
2430	5.87	-20.42	18.15	-482.42	-2051.71	4722.674	1031
2435	6.12	-20.70	18.17	-480.41	-2051.50	4722.679	1031
2440	5.86	-20.70	18.19	-480.32	-2049.52	4722.684	1031
2445	6.23	-20.92	18.19	-479.56	-2048.29	4722.690	1031
2450	6.24	-20.80	18.23	-479.70	-2052.62	4722.694	1031
2455	6.28	-20.73	18.21	-479.75	-2050.51	4722.700	1031
2460	6.05	-20.75	18.21	-479.61	-2050.19	4722.703	1031
2465	6.23	-20.93	18.25	-478.66	-2047.22	4722.710	1031
2470	6.37	-20.99	18.21	-478.27	-2043.10	4722.714	1031
2475	6.22	-21.01	18.21	-478.14	-2044.73	4722.721	1031
2480	5.93	-21.09	18.18	-478.13	-2046.53	4722.724	1031
2485	6.24	-21.16	18.19	-478.07	-2045.46	4722.730	1031
2490	6.15	-21.04	18.25	-478.02	-2045.16	4722.733	1031
2490	6.26	-21.27	18.18	-476.67	-2043.36	4722.695	1031
2495	6.16	-21.43	18.26	-476.01	-2040.86	4722.701	1031
2500	6.29	-21.43	18.26	-476.09	-2042.27	4722.707	1031
2505	6.26	-21.46	18.26	-476.02	-2040.55	4722.710	1031
2510	6.35	-21.26	18.23	-476.33	-2041.82	4722.716	1031
2515	6.43	-21.14	18.27	-476.97	-2042.69	4722.722	1031
2520	6.15	-21.09	18.32	-476.97	-2043.24	4722.726	1031
2525	6.11	-21.28	18.26	-476.67	-2045.48	4722.731	1031
2530	6.30	-21.32	18.21	-476.44	-2044.99	4722.735	1031
2535	6.33	-21.37	18.27	-476.40	-2044.45	4722.741	1031
2540	6.55	-21.35	18.23	-476.55	-2043.41	4722.747	1031
2545	6.08	-21.51	18.21	-476.57	-2042.23	4722.751	1031
2550	6.28	-21.24	18.23	-476.49	-2043.58	4722.755	1031
2555	6.06	-21.24	18.22	-476.66	-2043.15	4722.762	1031
2560	6.05	-21.34	18.22	-476.58	-2044.36	4722.765	1031
2565	6.53	-21.88	18.26	-473.67	-2043.70	4722.771	1031
2570	6.34	-21.95	18.25	-473.34	-2044.17	4722.776	1031
2575	6.12	-21.88	18.30	-473.38	-2040.03	4722.782	1031
2580	5.87	-22.02	18.26	-473.31	-2036.07	4722.786	1031
2585	6.25	-21.75	18.36	-473.10	-2038.12	4722.792	1031
2590	6.37	-21.91	18.27	-473.29	-2038.93	4722.796	1031
2595	6.10	-22.33	18.39	-471.08	-2035.02	4722.803	1031
2600	5.97	-22.33	18.31	-470.76	-2033.08	4722.805	1031
2605	6.29	-22.28	18.37	-471.13	-2036.30	4722.812	1031
2610	6.57	-22.26	18.34	-470.93	-2036.42	4722.816	1031
2615	6.78	-22.40	18.30	-470.17	-2039.44	4722.820	1031
2620	6.24	-22.50	18.38	-469.40	-2034.28	4722.826	1031
2625	6.30	-22.82	18.27	-468.90	-2039.53	4722.831	1031
2630	6.04	-22.86	18.30	-468.62	-2041.22	4722.836	1031
2635	6.29	-22.94	18.29	-468.49	-2040.06	4722.841	1031
2640	6.33	-22.85	18.27	-468.75	-2039.90	4722.847	1031
2645	6.22	-22.80	18.31	-468.32	-2039.00	4722.850	1031
2650	6.79	-22.88	18.34	-467.12	-2036.96	4722.856	1031
2655	6.49	-22.93	18.37	-466.76	-2040.95	4722.860	1031
2660	6.45	-22.93	18.39	-466.81	-2038.99	4722.866	1031
2665	6.80	-23.08	18.34	-466.64	-2037.64	4722.871	1031
2670	6.34	-23.02	18.35	-466.82	-2042.37	4722.877	1031
2675	6.48	-23.02	18.37	-466.65	-2040.70	4722.880	1031
2680	6.63	-23.03	18.34	-466.81	-2044.01	4722.887	1031
2685	6.04	-22.97	18.46	-466.71	-2043.12	4722.890	1031
2690	6.44	-23.55	18.38	-464.06	-2037.61	4722.896	1031
2695	6.68	-23.70	18.34	-463.55	-2035.37	4722.900	1031
2700	6.47	-23.66	18.38	-463.57	-2035.84	4722.906	1031
2705	6.68	-23.49	18.41	-463.49	-2034.91	4722.911	1031
2710	6.14	-23.54	18.40	-463.47	-2037.25	4722.917	1031
2715	6.45	-23.46	18.46	-463.83	-2041.33	4722.922	1031
2720	6.61	-23.52	18.42	-463.47	-2033.82	4722.927	1031
2725	6.41	-23.45	18.48	-463.35	-2033.73	4722.930	1031
2730	6.40	-23.47	18.44	-463.56	-2038.35	4722.937	1031
2735	6.24	-23.56	18.42	-463.53	-2040.08	4722.940	1031
2740	6.91	-23.73	18.42	-461.91	-2034.39	4722.946	1031
2745	6.18	-23.55	18.53	-460.62	-2032.69	4722.951	1031
2750	6.52	-23.79	18.49	-460.30	-2032.43	4722.956	1031
2755	6.45	-23.91	18.45	-459.96	-2036.79	4722.960	1031
2760	6.44	-23.75	18.50	-459.91	-2037.07	4722.966	1031
2765	6.23	-24.00	18.49	-459.85	-2038.35	4722.972	1031
2770	6.54	-23.99	18.47	-459.76	-2040.55	4722.976	1031
2775	6.43	-23.98	18.46	-460.01	-2038.28	4722.980	1031
2780	6.62	-23.89	18.42	-459.99	-2037.94	4722.985	1031
2785	6.40	-24.42	18.48	-457.26	-2033.13	4722.991	1031
2790	6.52	-24.46	18.50	-456.77	-2029.63	4722.996	1031
2795	6.30	-24.63	18.44	-456.79	-2022.35	4723.002	1031
2800	6.66	-24.53	18.49	-456.74	-2022.72	4723.005	1031
2805	6.55	-24.52	18.46	-456.76	-2022.35	4723.012	1031
2810	6.50	-24.45	18.48	-456.66	-2023.54	4723.015	1031
2815	6.73	-24.70	18.56	-454.85	-2020.50	4723.021	1031
2820	6.54	-24.83	18.53	-454.72	-2020.41	4723.026	1031
2825	6.69	-24.99	18.54	-454.01	-2022.94	4723.030	1031
2830	7.01	-24.94	18.54	-453.76	-2021.78	4723.036	1031
2835	6.33	-25.15	18.54	-453.61	-2020.34	4723.043	1031
2840	7.10	-24.94	18.53	-453.69	-2021.42	4723.046	1031
2845	6.89	-24.98	18.51	-453.73	-2020.49	4723.051	1031
2850	6.70	-24.99	18.54	-453.50	-2019.27	4723.056	1031
2855	6.68	-25.24	18.54	-452.79	-2017.08	4723.062	1031
2860	6.81	-25.40	18.55	-451.80	-2015.46	4723.067	1031
2865	6.68	-25.40	18.57	-451.69	-2020.15	4723.070	1031
2870	7.09	-25.33	18.57	-451.70	-2019.34	4723.076	1031
2875	6.85	-25.45	18.54	-451.55	-2017.78	4723.081	1031
2880	6.98	-25.41	18.53	-451.51	-2019.46	4723.085	1031
2885	6.76	-25.44	18.60	-451.06	-2016.58	4723.091	1031
2890	6.62	-25.84	18.55	-448.97	-2018.17	4723.097	1031
2895	7.21	-25.73	18.53	-449.27	-2024.15	4723.101	1031
2900	7.10	-25.75	18.58	-449.06	-2023.74	4723.106	1031
2905	6.90	-25.86	18.51	-449.18	-2024.55	4723.110	1031
2910	6.73	-25.76	18.56	-448.93	-2023.90	4723.116	1031
2915	7.02	-25.68	18.60	-448.64	-2026.88	4723.121	1031
2920	7.08	-26.00	18.58	-447.03	-2028.66	4723.125	1031
2925	7.24	-25.97	18.65	-447.05	-2027.64	4723.130	1031
2930	6.66	-25.95	18.59	-446.49	-2025.73	4723.138	1031
2935	6.74	-26.15	18.61	-446.58	-2021.16	4723.140	1031
2940	7.19	-25.86	18.71	-446.43	-2019.28	4723.146	1031
2945	6.68	-26.14	18.64	-446.60	-2019.34	4723.151	1031
2950	6.83	-26.31	18.67	-444.27	-2023.62	4723.158	1031
2955	6.65	-26.44	18.70	-444.46	-2018.18	4723.161	1031
2960	7.11	-26.35	18.69	-444.30	-2015.72	4723.167	1031
2965	7.06	-26.47	18.62	-444.27	-2015.84	4723.171	1031
2970	6.71	-26.65	18.63	-443.89	-2013.78	4723.176	1031
2975	6.92	-26.93	18.61	-443.07	-2015.77	4723.180	1031
2980	6.84	-26.89	18.63	-443.12	-2016.13	4723.187	1031
2985	7.04	-26.71	18.65	-443.00	-2018.20	4723.192	1031
2990	6.97	-26.76	18.69	-442.91	-2017.26	4723.196	1031
2995	7.15	-26.85	18.61	-443.02	-2017.43	4723.201	1031
3000	6.80	-27.04	18.67	-442.10	-2017.08	4723.206	1031
3005	7.09	-27.23	18.67	-440.97	-2016.37	4723.210	1031
3010	7.06	-27.27	18.66	-440.66	-2015.96	4723.216	1031
3015	7.13	-27.18	18.71	-440.57	-2016.89	4723.222	1031
3020	7.13	-27.27	18.67	-440.53	-2019.18	4723.226	1031
3025	7.12	-27.25	18.68	-440.49	-2017.14	4723.230	1031
3030	7.26	-27.45	18.65	-440.25	-2013.72	4723.235	1031
3035	7.09	-27.70	18.69	-438.51	-2013.60	4723.242	1031
3040	7.13	-27.74	18.69	-438.37	-2011.73	4723.246	1031
3045	7.32	-27.81	18.67	-438.26	-2013.15	4723.250	1031
3050	7.80	-27.79	18.64	-438.48	-2013.11	4723.255	1031
3055	7.02	-28.16	18.64	-436.87	-2008.90	4723.262	1031
3060	7.23	-28.14	18.67	-436.79	-2008.64	4723.265	1031
3065	6.80	-28.12	18.69	-436.72	-2010.40	4723.271	1031
3070	7.23	-27.98	18.73	-436.74	-2006.95	4723.275	1031
3075	7.35	-27.96	18.71	-436.71	-2006.94	4723.281	1031
3080	7.57	-28.03	18.69	-436.91	-2005.73	4723.286	1031
3085	7.50	-28.01	18.70	-436.97	-2002.62	4723.293	1031
3090	7.42	-27.98	18.68	-436.77	-2010.67	4723.296	1031
3095	7.29	-27.97	18.72	-436.69	-2010.93	4723.301	1031
3100	6.78	-27.94	18.70	-436.82	-2010.17	4723.306	1031
3105	6.95	-28.17	18.75	-434.35	-2005.74	4723.312	1031
3110	6.79	-28.22	18.81	-433.05	-2006.78	4723.316	1031
3115	6.74	-28.34	18.77	-432.81	-2010.45	4723.321	1031
3120	7.56	-28.31	18.76	-433.12	-2008.46	4723.326	1031
3125	7.58	-28.40	18.72	-432.35	-2012.09	4723.331	1031
3130	7.33	-28.71	18.74	-431.45	-2013.64	4723.335	1031
3135	7.07	-28.74	18.75	-431.19	-2011.73	4723.341	1031
3140	6.85	-28.83	18.75	-431.35	-2013.58	4723.347	1031
3145	7.27	-28.62	18.79	-431.33	-2011.81	4723.351	1031
3150	6.95	-28.61	18.84	-431.19	-2015.77	4723.355	1031
3155	7.31	-28.70	18.79	-431.14	-2011.84	4723.360	1031
3160	7.43	-28.91	18.83	-428.99	-2010.23	4723.367	1031
3165	7.42	-29.12	18.78	-428.99	-2009.11	4723.371	1031
3170	7.44	-29.16	18.75	-429.00	-2005.62	4723.375	1031
3175	7.45	-29.24	18.77	-428.91	-2006.72	4723.380	1031
3180	7.46	-29.49	18.81	-427.24	-2008.64	4723.388	1031
3185	7.50	-29.35	18.76	-427.14	-2006.69	4723.390	1031
3190	7.73	-29.27	18.81	-427.46	-2009.26	4723.396	1031
3195	7.30	-29.26	18.86	-427.29	-2013.67	4723.400	1031
3200	7.47	-29.57	18.82	-426.16	-2008.60	4723.406	1031
3205	7.33	-29.62	18.87	-425.86	-2004.11	4723.411	1031
3210	7.29	-29.72	18.79	-425.98	-1998.92	4723.418	1031
3215	7.46	-29.74	18.79	-425.96	-2006.11	4723.421	1031
3220	7.64	-29.70	18.80	-425.76	-2001.47	4723.426	1031
3225	7.62	-29.88	18.78	-425.69	-2001.60	4723.431	1031
3230	7.36	-29.88	18.86	-424.53	-2000.22	4723.437	1031
3235	7.47	-30.02	18.79	-423.51	-2005.59	4723.442	1031
3240	7.34	-29.96	18.87	-423.32	-2006.27	4723.446	1031
3245	7.34	-29.90	18.91	-423.37	-2010.49	4723.451	1031
3250	6.86	-30.10	18.81	-423.09	-2004.17	4723.456	1031
3255	7.50	-30.22	18.85	-422.09	-2012.77	4723.460	1031
3260	7.23	-30.25	18.87	-421.89	-2014.46	4723.466	1031
3265	7.55	-30.23	18.77	-422.00	-2006.38	4723.472	1031
3270	7.28	-30.10	18.90	-422.05	-2003.07	4723.476	1031
3275	7.54	-30.25	18.81	-421.91	-1999.65	4723.481	1031
3280	7.28	-30.13	18.88	-421.95	-2002.30	4723.485	1031
3285	7.41	-30.26	18.88	-422.04	-2012.66	4723.492	1031
3290	7.57	-30.25	18.85	-421.90	-2008.14	4723.496	1031
3295	7.04	-30.26	18.92	-422.09	-2005.92	4723.500	1031
3300	7.28	-30.13	18.88	-421.79	-2007.16	4723.505	1031
3305	7.18	-30.96	18.88	-418.22	-2000.14	4723.513	1031
3310	7.49	-30.91	18.92	-418.32	-2001.50	4723.515	1031
3315	7.71	-30.98	18.85	-418.00	-2003.22	4723.521	1031
3320	7.45	-31.06	18.87	-418.10	-2004.33	4723.525	1031
3325	7.82	-31.21	18.94	-416.51	-1998.76	4723.533	1031
3330	7.41	-31.20	18.97	-416.21	-2001.67	4723.536	1031
3335	7.63	-31.22	18.96	-416.19	-2000.77	4723.542	1031
3340	7.45	-31.29	18.92	-416.10	-2002.60	4723.546	1031
3345	7.70	-31.29	18.95	-415.24	-1999.45	4723.551	1031
3350	7.73	-31.46	18.90	-414.45	-1995.96	4723.555	1031
3355	7.51	-31.49	18.93	-414.55	-1992.73	4723.562	1031
3360	7.47	-31.41	18.96	-414.66	-1998.66	4723.567	1031
3365	7.79	-31.39	18.88	-414.90	-2007.51	4723.571	1031
3370	7.09	-31.54	18.87	-414.57	-2001.92	4723.577	1031
3375	7.56	-31.48	18.92	-414.49	-2000.90	4723.582	1030
3380	7.46	-31.33	18.96	-414.42	-2004.42	4723.585	1030
3385	7.56	-31.22	18.98	-415.64	-1995.81	4723.591	1030
3390	7.63	-31.14	18.91	-417.64	-1998.77	4723.597	1030
3395	7.25	-31.10	18.97	-417.52	-1999.49	4723.601	1030
3400	7.37	-31.24	18.94	-417.78	-1993.81	4723.607	1030
3405	7.27	-31.39	18.88	-417.65	-1996.50	4723.610	1030
3410	7.57	-31.41	18.88	-417.50	-2006.88	4723.616	1030
3415	7.52	-31.37	18.89	-417.85	-2005.29	4723.621	1030
3420	7.64	-30.82	18.88	-419.85	-2000.66	4723.625	1030
3425	7.45	-30.77	18.87	-419.94	-1997.09	4723.630	1030
3430	7.37	-30.81	18.88	-420.48	-1995.68	4723.638	1030
3435	7.24	-30.75	18.89	-419.98	-1995.73	4723.640	1030
3440	7.49	-30.75	18.87	-419.61	-1992.39	4723.647	1030
3445	7.44	-30.83	18.83	-419.98	-1998.00	4723.650	1030
3450	7.42	-30.59	18.81	-422.17	-2005.49	4723.658	1030
3455	7.43	-30.62	18.82	-421.99	-2006.17	4723.661	1030
3460	7.36	-30.72	18.80	-422.10	-1994.70	4723.667	1030
3465	7.59	-30.61	18.80	-422.12	-1998.73	4723.671	1030
3470	7.46	-30.49	18.81	-422.74	-1997.87	4723.676	1030
3475	7.49	-30.41	18.81	-423.55	-2001.45	4723.680	1030
3480	7.09	-30.37	18.84	-423.68	-2005.45	4723.686	1030
3485	7.36	-30.23	18.88	-423.76	-1993.27	4723.692	1030
3490	6.83	-30.43	18.82	-423.61	-1990.96	4723.695	1030
3495	7.31	-30.17	18.85	-423.66	-1994.36	4723.701	1030
3500	7.14	-30.22	18.87	-423.91	-1994.34	4723.705	1030
3505	7.11	-29.88	18.82	-425.67	-2011.92	4723.711	1030
3510	7.04	-30.00	18.82	-425.82	-2008.01	4723.715	1030
3515	6.89	-29.84	18.82	-425.78	-2006.88	4723.722	1030
3520	7.54	-29.96	18.75	-425.92	-1999.88	4723.726	1030
3525	7.60	-29.59	18.77	-427.11	-2001.53	4723.731	1030
3530	7.37	-29.38	18.79	-427.09	-2006.84	4723.734	1030
3535	6.56	-29.55	18.87	-427.27	-2009.56	4723.743	1030
3540	7.31	-29.67	18.74	-427.09	-2004.94	4723.746	1030
3545	7.09	-29.42	18.84	-427.14	-2006.78	4723.750	1030
3550	7.22	-29.73	18.79	-427.02	-2004.34	4723.756	1030
3555	7.46	-29.24	18.76	-428.88	-2011.54	4723.761	1030
3560	7.10	-29.15	18.83	-428.95	-2014.69	4723.765	1030
3565	7.94	-29.18	18.67	-428.54	-1997.96	4723.773	1030
3570	7.24	-29.11	18.78	-428.95	-1997.51	4723.776	1030
3575	7.00	-29.14	18.83	-428.96	-1999.84	4723.781	1030
3580	7.21	-29.07	18.81	-429.07	-2004.30	4723.786	1030
3585	7.18	-28.77	18.81	-430.79	-2002.68	4723.792	1030
3590	6.93	-28.62	18.81	-431.63	-2006.37	4723.796	1030
3595	6.71	-28.76	18.79	-431.38	-2013.29	4723.801	1030
3600	6.70	-28.61	18.87	-431.51	-2013.59	4723.807	1030
3605	7.23	-28.59	18.81	-431.80	-2010.01	4723.811	1030
3610	7.18	-28.68	18.78	-431.75	-2012.24	4723.815	1030
3615	7.04	-28.56	18.84	-432.03	-2013.80	4723.820	1030
3620	7.16	-28.20	18.78	-433.99	-2015.62	4723.826	1030
3625	6.83	-28.20	18.81	-434.12	-2012.44	4723.831	1030
3630	7.33	-28.12	18.78	-434.23	-2010.75	4723.835	1030
3635	7.26	-28.13	18.78	-434.21	-2012.93	4723.840	1030
3640	7.45	-28.08	18.80	-434.18	-2008.28	4723.848	1030
3645	7.04	-28.13	18.78	-433.71	-2013.97	4723.851	1030
3650	7.23	-28.24	18.79	-433.88	-2010.85	4723.856	1030
3655	6.91	-28.33	18.79	-433.66	-2014.01	4723.859	1030
3660	7.27	-27.80	18.75	-436.33	-2015.33	4723.866	1030
3665	7.36	-27.65	18.77	-436.81	-2015.05	4723.872	1030
3670	7.76	-27.55	18.70	-436.80	-1999.29	4723.878	1030
3675	7.22	-27.59	18.78	-437.06	-2009.54	4723.880	1030
3680	6.41	-27.62	18.81	-437.04	-2009.69	4723.887	1030
3685	7.09	-27.58	18.78	-436.83	-2012.61	4723.890	1030
3690	7.27	-27.39	18.75	-438.10	-2010.08	4723.897	1030
3695	7.38	-27.51	18.70	-439.01	-2004.15	4723.901	1030
3700	7.00	-27.61	18.70	-439.04	-2006.78	4723.906	1030
3705	6.82	-27.55	18.68	-438.84	-2007.12	4723.911	1030
3710	6.84	-27.45	18.68	-439.10	-2006.36	4723.916	1030
3715	7.52	-27.25	18.68	-440.40	-2003.21	4723.921	1030
3720	7.10	-27.42	18.64	-440.48	-2003.18	4723.926	1030
3725	7.18	-27.21	18.72	-440.41	-2005.45	4723.930	1030
3730	7.30	-27.11	18.71	-440.47	-2009.19	4723.935	1030
3735	6.85	-26.98	18.67	-441.73	-2013.08	4723.942	1030
3740	6.88	-26.97	18.70	-442.16	-2016.12	4723.945	1030
3745	6.98	-26.98	18.65	-442.42	-2023.69	4723.953	1030
3750	7.17	-26.89	18.72	-442.42	-2023.86	4723.956	1030
3755	7.10	-26.76	18.73	-442.14	-2023.07	4723.960	1030
3760	6.79	-26.81	18.71	-442.08	-2025.22	4723.965	1030
3765	6.82	-26.55	18.70	-444.12	-2020.48	4723.972	1030
3770	7.12	-26.45	18.65	-444.45	-2012.81	4723.976	1030
3775	6.87	-26.61	18.68	-443.94	-2011.17	4723.983	1030
3780	6.66	-26.69	18.63	-444.05	-2008.87	4723.985	1030
3785	7.16	-26.65	18.61	-444.12	-2010.48	4723.992	1030
3790	7.00	-26.47	18.66	-444.10	-2016.42	4723.997	1030
3795	7.04	-26.37	18.63	-445.41	-2016.87	4724.001	1030
3800	7.07	-26.44	18.61	-446.18	-2014.91	4724.006	1030
3805	6.63	-26.26	18.68	-446.44	-2013.87	4724.011	1030
3810	6.86	-26.34	18.61	-446.63	-2013.54	4724.015	1030
3815	6.81	-26.25	18.64	-447.11	-2014.01	4724.021	1030
3820	6.83	-26.06	18.60	-447.82	-2017.66	4724.026	1030
3825	6.97	-26.15	18.59	-447.92	-2014.55	4724.030	1030
3830	7.01	-26.18	18.55	-448.17	-2018.71	4724.036	1030
3835	6.81	-26.09	18.57	-448.03	-2019.71	4724.040	1030
3840	6.49	-26.03	18.60	-448.07	-2014.80	4724.046	1030
3845	6.85	-26.01	18.57	-448.18	-2018.70	4724.050	1030
3850	6.59	-25.95	18.60	-448.06	-2019.02	4724.058	1030
3855	7.01	-26.03	18.58	-448.17	-2019.71	4724.061	1030
3860	7.00	-25.96	18.59	-448.25	-2021.08	4724.066	1030
3865	6.77	-26.05	18.61	-448.23	-2016.71	4724.070	1030
3870	6.65	-25.56	18.55	-451.23	-2017.97	4724.076	1030
3875	6.60	-25.32	18.58	-451.62	-2020.77	4724.081	1030
3880	6.80	-25.20	18.56	-451.81	-2023.10	4724.087	1030
3885	7.16	-25.29	18.52	-451.78	-2021.15	4724.090	1030
3890	7.39	-25.26	18.51	-451.73	-2020.94	4724.097	1030
3895	6.21	-25.64	18.52	-451.56	-2021.23	4724.101	1030
3900	5.99	-25.03	18.55	-454.09	-2020.82	4724.108	1030
3905	6.75	-24.81	18.60	-453.86	-2021.49	4724.109	1030
3910	6.56	-24.86	18.55	-453.87	-2023.95	4724.116	1030
3915	6.62	-24.88	18.57	-453.97	-2026.62	4724.122	1030
3920	6.59	-24.69	18.53	-454.72	-2024.78	4724.127	1030
3925	6.67	-24.57	18.55	-455.38	-2025.22	4724.131	1030
3930	6.58	-24.78	18.51	-455.70	-2024.17	4724.136	1030
3935	6.12	-24.90	18.47	-455.65	-2029.50	4724.140	1030
3940	6.20	-24.86	18.44	-455.75	-2027.77	4724.146	1030
3945	6.61	-24.59	18.47	-456.75	-2024.75	4724.151	1030
3950	6.59	-24.72	18.44	-457.07	-2027.24	4724.155	1030
3955	6.48	-24.70	18.46	-457.13	-2026.69	4724.161	1030
3960	6.30	-24.63	18.51	-457.13	-2025.88	4724.165	1030
3965	6.51	-24.39	18.50	-458.36	-2021.75	4724.171	1030
3970	6.41	-24.48	18.43	-458.49	-2025.03	4724.175	1030
3975	6.55	-24.41	18.46	-458.61	-2023.40	4724.180	1030
3980	6.86	-24.42	18.46	-458.49	-2026.15	4724.186	1030
3985	6.73	-24.49	18.38	-458.34	-2026.07	4724.192	1030
3990	6.84	-24.28	18.48	-458.24	-2025.02	4724.195	1030
3995	6.26	-24.53	18.43	-458.69	-2020.09	4724.201	1030
4000	6.29	-24.54	18.41	-458.90	-2020.75	4724.206	1030
4005	6.23	-24.33	18.41	-461.58	-2020.46	4724.212	1030
4010	6.36	-24.29	18.41	-461.53	-2021.78	4724.216	1030
4015	6.49	-24.13	18.48	-461.55	-2020.97	4724.222	1030
4020	6.37	-24.20	18.40	-461.64	-2022.53	4724.226	1030
4025	6.26	-24.08	18.35	-462.77	-2020.93	4724.231	1030
4030	6.19	-23.82	18.40	-463.01	-2026.87	4724.234	1030
4035	6.15	-23.94	18.41	-462.88	-2028.77	4724.242	1030
4040	6.56	-23.70	18.45	-463.12	-2025.75	4724.247	1030
4045	6.20	-23.67	18.50	-463.02	-2022.11	4724.251	1030
4050	6.35	-23.77	18.42	-463.11	-2024.28	4724.256	1030
4055	6.06	-23.89	18.39	-463.17	-2026.64	4724.261	1030
4060	6.60	-23.73	18.42	-463.01	-2028.18	4724.266	1030
4065	6.27	-23.71	18.46	-463.10	-2025.78	4724.271	1030
4070	6.50	-23.82	18.39	-463.29	-2028.82	4724.277	1030
4075	6.59	-23.70	18.36	-464.07	-2027.16	4724.280	1030
4080	5.93	-23.67	18.32	-466.67	-2023.97	4724.286	1030
4085	5.97	-23.69	18.28	-466.96	-2029.88	4724.292	1030
4090	6.24	-23.46	18.25	-467.55	-2027.23	4724.296	1030
4095	6.36	-23.45	18.29	-467.49	-2024.60	4724.300	1030
4100	6.50	-23.47	18.25	-467.60	-2025.16	4724.305	1030
4105	6.11	-23.34	18.34	-467.60	-2030.35	4724.310	1030
4110	6.68	-23.11	18.29	-468.69	-2032.06	4724.317	1030
4115	6.19	-23.04	18.31	-468.60	-2027.82	4724.320	1030
4120	5.87	-23.16	18.30	-468.93	-2024.42	4724.327	1030
4125	5.92	-23.19	18.28	-468.63	-2025.44	4724.331	1030
4130	6.59	-23.02	18.31	-468.89	-2025.62	4724.335	1030
4135	6.43	-22.91	18.36	-468.70	-2024.62	4724.341	1030
4140	6.05	-22.92	18.33	-468.96	-2023.45	4724.347	1030
4145	6.34	-23.01	18.29	-468.99	-2024.09	4724.351	1030
4150	6.60	-23.19	18.14	-468.83	-2026.97	4724.357	1030
4155	6.09	-23.15	18.27	-468.76	-2026.68	4724.360	1030
4160	6.63	-23.11	18.24	-468.83	-2026.12	4724.367	1030
4165	6.42	-23.16	18.23	-469.05	-2028.06	4724.372	1030
4170	6.36	-22.87	18.21	-470.76	-2029.10	4724.375	1030
4175	6.54	-22.11	18.22	-473.89	-2031.27	4724.381	1030
4180	6.24	-22.27	18.21	-473.52	-2031.51	4724.386	1030
4185	6.37	-22.18	18.23	-473.72	-2032.84	4724.391	1030
4190	6.06	-22.14	18.20	-473.71	-2033.34	4724.396	1030
4195	6.25	-21.91	18.25	-475.00	-2037.25	4724.401	1030
4200	6.49	-21.94	18.16	-475.30	-2033.01	4724.405	1030
4205	6.32	-21.60	18.20	-475.88	-2033.75	4724.413	1030
4210	6.41	-21.65	18.22	-475.99	-2035.70	4724.415	1030
4215	6.42	-21.85	18.12	-476.04	-2031.75	4724.421	1030
4220	6.67	-21.81	18.17	-476.13	-2032.12	4724.426	1030
4225	6.41	-21.41	18.18	-477.36	-2033.58	4724.430	1030
4230	6.22	-21.55	18.17	-477.51	-2034.26	4724.436	1030
4235	6.87	-21.32	18.20	-477.06	-2038.71	4724.443	1030
4240	6.25	-21.44	18.16	-477.69	-2035.01	4724.445	1030
4245	6.86	-21.53	18.11	-477.54	-2035.21	4724.452	1030
4250	6.53	-21.46	18.15	-477.43	-2035.36	4724.456	1030
4255	6.57	-21.02	18.19	-479.43	-2035.09	4724.461	1030
4260	6.26	-21.09	18.14	-479.79	-2033.98	4724.466	1030
4265	6.06	-21.09	18.09	-479.82	-2038.86	4724.472	1030
4270	6.25	-21.00	18.18	-479.97	-2037.91	4724.476	1030
4275	6.11	-20.85	18.18	-480.01	-2035.64	4724.481	1030
4280	6.21	-20.86	18.19	-479.96	-2038.95	4724.485	1030
4285	5.60	-21.08	18.03	-479.74	-2037.75	4724.493	1030
4290	5.79	-21.01	18.14	-480.08	-2034.76	4724.496	1030
4295	5.95	-21.08	18.14	-479.92	-2037.68	4724.501	1030
4300	6.28	-21.02	18.15	-479.78	-2036.28	4724.506	1030
4305	6.09	-20.75	18.11	-481.12	-2041.49	4724.511	1030
4310	6.11	-20.33	18.07	-483.66	-2041.45	4724.516	1030
4315	6.11	-20.39	18.06	-483.59	-2037.61	4724.521	1030
4320	6.46	-20.46	18.01	-483.48	-2037.06	4724.526	1030
4325	6.48	-20.32	18.07	-483.84	-2038.66	4724.530	1030
4330	6.07	-19.98	18.04	-485.05	-2040.18	4724.536	1030
4335	6.49	-20.00	18.06	-485.03	-2039.80	4724.540	1030
4340	6.52	-20.02	18.06	-485.32	-2043.32	4724.547	1030
4345	6.17	-19.90	18.08	-485.29	-2044.24	4724.551	1030
4350	6.55	-19.89	18.07	-485.26	-2041.71	4724.556	1030
4355	5.80	-19.94	18.06	-485.54	-2039.67	4724.561	1030
4360	6.82	-19.55	18.04	-488.15	-2043.71	4724.568	1030
4365	6.17	-19.51	18.05	-487.60	-2049.52	4724.570	1030
4370	6.27	-19.46	18.08	-487.67	-2044.95	4724.577	1030
4375	6.17	-19.43	18.11	-487.65	-2046.57	4724.581	1030
4380	5.74	-19.39	18.06	-488.65	-2047.50	4724.586	1030
4385	6.06	-19.25	18.05	-489.30	-2043.87	4724.591	1030
4390	6.04	-19.16	18.02	-489.17	-2044.83	4724.596	1030
4395	5.96	-19.17	18.02	-489.10	-2044.91	4724.601	1030
4400	5.90	-19.12	18.00	-489.93	-2048.86	4724.606	1030
4405	5.92	-18.91	17.97	-490.99	-2051.57	4724.609	1030
4410	5.59	-19.00	17.98	-491.01	-2055.15	4724.616	1030
4415	6.39	-18.90	18.02	-490.72	-2049.43	4724.622	1030
4420	6.43	-18.93	17.96	-490.70	-2050.36	4724.625	1030
4425	6.15	-18.93	17.96	-490.91	-2047.32	4724.631	1030
4430	5.33	-18.90	17.98	-491.20	-2046.86	4724.635	1030
4435	5.67	-18.49	17.97	-493.05	-2049.52	4724.640	1030
4440	5.37	-18.49	17.97	-493.19	-2049.13	4724.646	1030
4445	6.07	-18.51	17.95	-493.43	-2053.21	4724.652	1030
4450	6.36	-18.53	17.94	-493.20	-2052.06	4724.655	1030
4455	5.99	-18.44	18.00	-493.15	-2049.10	4724.662	1030
4460	5.72	-18.47	17.97	-493.33	-2051.04	4724.665	1030
4465	6.12	-18.23	17.91	-494.80	-2051.76	4724.671	1030
4470	5.87	-18.32	17.87	-495.29	-2055.06	4724.676	1030
4475	6.30	-18.16	17.94	-495.31	-2055.74	4724.680	1030
4480	5.94	-18.15	17.92	-495.31	-2054.04	4724.686	1030
4485	5.68	-18.16	17.95	-495.39	-2058.58	4724.693	1030
4490	5.65	-18.09	17.95	-495.54	-2057.07	4724.695	1030
4495	6.17	-18.07	17.91	-495.66	-2056.74	4724.702	1030
4500	5.73	-17.99	17.94	-495.52	-2055.24	4724.706	1030
4505	5.99	-17.59	17.70	-498.41	-2056.57	4724.713	1030
4510	5.89	-17.48	17.87	-498.56	-2057.05	4724.716	1030
4515	5.96	-17.33	17.90	-498.75	-2056.55	4724.722	1030
4520	6.05	-17.40	17.89	-498.72	-2056.28	4724.726	1030
4525	5.66	-17.42	17.91	-499.07	-2058.95	4724.731	1030
4530	5.44	-17.48	17.80	-499.87	-2060.39	4724.735	1030
4535	5.92	-17.49	17.84	-499.95	-2059.39	4724.741	1030
4540	5.79	-17.34	17.87	-500.26	-2062.27	4724.747	1030
4545	5.58	-17.38	17.82	-500.45	-2060.24	4724.751	1030
4550	5.96	-17.37	17.79	-501.47	-2059.36	4724.756	1030
4555	5.86	-17.27	17.81	-501.79	-2058.99	4724.760	1030
4560	5.65	-17.38	17.76	-501.78	-2059.89	4724.765	1030
4565	5.38	-17.28	17.79	-501.58	-2061.49	4724.771	1030
4570	5.82	-17.14	17.79	-501.56	-2059.03	4724.776	1030
4575	5.77	-17.11	17.83	-501.97	-2061.45	4724.780	1030
4580	5.94	-17.06	17.81	-501.80	-2058.37	4724.787	1030
4585	5.47	-17.21	17.80	-501.56	-2058.84	4724.790	1030
4590	5.55	-17.19	17.80	-501.80	-2055.53	4724.796	1030
4595	5.60	-17.15	17.79	-501.91	-2053.37	4724.801	1030
4600	5.64	-16.48	17.82	-504.90	-2054.68	4724.805	1030
4605	5.85	-16.32	17.82	-505.37	-2055.04	4724.811	1030
4610	5.76	-16.47	17.73	-505.94	-2057.06	4724.818	1030
4615	5.58	-16.38	17.82	-505.44	-2060.60	4724.820	1030
4620	6.04	-16.41	17.81	-505.50	-2064.57	4724.828	1030
4625	5.88	-16.42	17.79	-505.62	-2059.87	4724.831	1030
4630	5.50	-16.07	17.75	-507.23	-2061.95	4724.836	1030
4635	5.22	-15.96	17.79	-507.84	-2064.50	4724.841	1030
4640	5.45	-15.94	17.78	-508.13	-2063.98	4724.847	1030
4645	5.71	-15.84	17.78	-508.54	-2061.44	4724.851	1030
4650	5.49	-15.86	17.74	-508.79	-2061.49	4724.856	1030
4655	5.69	-15.91	17.71	-508.79	-2058.49	4724.859	1030
4660	6.19	-15.85	17.73	-509.36	-2059.07	4724.865	1030
4665	5.49	-15.90	17.66	-510.23	-2059.37	4724.872	1030
4670	5.53	-15.84	17.63	-510.39	-2063.58	4724.875	1030
4675	5.29	-15.86	17.67	-510.62	-2063.44	4724.882	1030
4680	5.15	-15.78	17.69	-510.44	-2063.55	4724.885	1030
4685	5.56	-15.57	17.75	-510.41	-2062.29	4724.890	1030
4690	5.33	-15.77	17.70	-510.62	-2061.86	4724.895	1030
4695	5.62	-15.27	17.67	-512.73	-2065.47	4724.902	1030
4700	5.91	-15.21	17.68	-512.65	-2063.71	4724.905	1030
4705	5.31	-15.31	17.68	-512.89	-2063.28	4724.911	1030
4710	5.63	-15.33	17.63	-512.78	-2062.74	4724.915	1030
4715	5.52	-15.16	17.66	-513.85	-2069.21	4724.921	1030
4720	5.31	-15.21	17.59	-514.20	-2068.61	4724.926	1030
4725	5.96	-14.92	17.66	-514.14	-2069.39	4724.930	1030
4730	5.27	-15.09	17.64	-514.08	-2067.92	4724.936	1030
4735	5.45	-15.13	17.61	-514.36	-2066.01	4724.941	1030
4740	5.76	-15.07	17.63	-514.50	-2071.11	4724.945	1030
4745	6.08	-15.07	17.56	-514.64	-2069.97	4724.953	1030
4750	5.55	-15.07	17.62	-514.61	-2068.19	4724.956	1030
4755	4.95	-15.10	17.62	-514.57	-2068.39	4724.960	1030
4760	5.62	-15.16	17.55	-514.41	-2066.75	4724.966	1030
4765	5.74	-14.98	17.55	-516.60	-2066.92	4724.972	1030
4770	5.77	-14.96	17.47	-518.24	-2062.68	4724.976	1030
4775	5.72	-14.75	17.56	-518.31	-2067.67	4724.981	1030
4780	5.68	-14.76	17.55	-518.30	-2067.80	4724.984	1030
4785	5.60	-14.65	17.54	-518.46	-2068.78	4724.990	1030
4790	5.57	-14.47	17.48	-519.50	-2069.20	4724.997	1030
4795	5.64	-14.47	17.53	-519.79	-2068.59	4725.000	1030
4800	5.55	-14.66	17.47	-520.12	-2071.06	4725.007	1030
4805	5.73	-14.49	17.51	-520.06	-2068.74	4725.011	1030
4810	5.55	-14.43	17.52	-519.93	-2068.84	4725.015	1030
4815	5.35	-14.47	17.53	-520.22	-2072.95	4725.021	1030
4820	5.54	-14.15	17.45	-521.89	-2073.65	4725.026	1030
4825	5.89	-14.10	17.43	-522.07	-2075.59	4725.030	1030
4830	5.30	-14.23	17.46	-522.05	-2071.73	4725.036	1030
4835	5.60	-14.16	17.44	-522.14	-2072.58	4725.040	1030
4840	5.82	-14.15	17.45	-522.28	-2071.65	4725.046	1030
4845	5.78	-14.09	17.46	-522.36	-2068.81	4725.050	1030
4850	6.20	-14.21	17.31	-522.01	-2073.24	4725.058	1030
4855	5.57	-14.22	17.41	-522.43	-2069.34	4725.061	1030
4860	5.69	-14.24	17.37	-522.16	-2074.34	4725.066	1030
4865	5.13	-14.22	17.46	-522.20	-2072.07	4725.070	1030
4870	5.21	-13.75	17.27	-525.15	-2074.63	4725.078	1030
4875	5.22	-13.48	17.36	-525.98	-2076.84	4725.081	1030
4880	5.17	-13.42	17.39	-526.01	-2077.77	4725.085	1030
4885	5.69	-13.46	17.34	-526.23	-2076.44	4725.091	1030
4890	5.63	-13.28	17.33	-527.10	-2081.24	4725.097	1030
4895	5.53	-13.10	17.36	-527.38	-2078.86	4725.101	1030
4900	5.39	-13.31	17.28	-527.40	-2073.91	4725.106	1030
4905	4.93	-13.33	17.33	-527.46	-2078.24	4725.109	1030
4910	5.46	-13.10	17.36	-527.87	-2077.79	4725.115	1030
4915	5.72	-12.96	17.38	-529.04	-2078.16	4725.122	1030
4920	5.32	-13.17	17.33	-528.86	-2081.21	4725.125	1030
4925	5.11	-13.03	17.35	-529.06	-2078.93	4725.131	1030
4930	5.55	-12.93	17.32	-529.28	-2076.37	4725.135	1030
4935	5.01	-12.78	17.29	-530.70	-2076.90	4725.143	1030
4940	5.27	-12.85	17.26	-530.84	-2074.00	4725.146	1030
4945	5.23	-12.70	17.33	-530.89	-2073.78	4725.151	1030
4950	5.16	-12.81	17.26	-530.81	-2077.76	4725.155	1030
4955	5.44	-12.49	17.28	-532.37	-2079.40	4725.162	1030
4960	5.32	-12.58	17.17	-532.58	-2079.80	4725.166	1030
4965	5.07	-12.53	17.25	-532.33	-2075.31	4725.173	1030
4970	5.18	-12.40	17.27	-532.38	-2077.75	4725.176	1030
4975	5.17	-12.35	17.24	-533.04	-2079.90	4725.183	1030
4980	5.05	-12.25	17.35	-532.32	-2079.00	4725.186	1030
4985	5.13	-12.16	17.22	-534.16	-2079.91	4725.191	1030
4990	5.04	-11.89	17.28	-534.60	-2081.37	4725.195	1030
4995	5.34	-11.87	17.27	-535.04	-2084.12	4725.202	1030
5000	4.94	-11.88	17.18	-535.29	-2083.12	4725.206	1030
5005	4.97	-11.88	17.25	-535.16	-2080.97	4725.210	1030
5010	4.97	-11.85	17.23	-535.40	-2081.04	4725.216	1030
5015	5.19	-11.78	17.24	-535.57	-2077.49	4725.221	1030
5020	5.09	-11.79	17.23	-535.66	-2078.77	4725.226	1030
5025	4.62	-11.90	17.17	-535.65	-2078.80	4725.231	1030
5030	4.93	-11.85	17.21	-535.77	-2082.99	4725.234	1030
5035	5.24	-11.67	17.19	-536.37	-2082.71	4725.241	1030
5040	5.43	-11.34	17.09	-538.39	-2085.46	4725.247	1030
5045	5.29	-11.31	17.14	-538.58	-2084.99	4725.250	1030
5050	5.08	-11.28	17.15	-538.62	-2081.42	4725.256	1030
5055	5.40	-11.30	17.11	-538.57	-2080.31	4725.260	1030
5060	5.22	-11.13	17.13	-539.96	-2086.26	4725.265	1030
5065	4.43	-11.22	17.14	-540.12	-2087.34	4725.270	1030
5070	5.27	-11.16	17.08	-539.90	-2088.16	4725.276	1030
5075	4.80	-11.12	17.10	-539.94	-2088.67	4725.280	1030
5080	4.93	-11.18	17.08	-540.29	-2091.62	4725.286	1030
5085	4.80	-11.29	17.04	-540.20	-2091.05	4725.290	1030
5090	4.33	-11.27	17.00	-540.17	-2092.54	4725.298	1030
5095	5.36	-11.07	17.08	-540.14	-2089.27	4725.301	1030
5100	5.07	-11.02	17.12	-540.18	-2088.45	4725.307	1030
5105	4.88	-11.06	17.10	-540.40	-2088.20	4725.311	1030
5110	5.05	-10.71	17.03	-542.34	-2092.04	4725.316	1030
5115	4.99	-10.54	16.92	-543.85	-2092.48	4725.320	1030
5120	4.94	-10.51	16.99	-543.85	-2089.16	4725.327	1030
5125	4.73	-10.45	16.99	-544.00	-2091.61	4725.331	1030
5130	5.09	-10.33	16.98	-544.18	-2088.07	4725.335	1030
5135	4.79	-10.26	17.06	-544.01	-2088.12	4725.340	1030
5140	4.49	-10.03	17.06	-545.30	-2088.39	4725.347	1030
5145	4.64	-10.05	17.02	-546.23	-2088.65	4725.351	1030
5150	4.62	-10.22	16.95	-546.42	-2089.41	4725.356	1030
5155	4.76	-10.16	16.98	-546.32	-2092.28	4725.359	1030
5160	5.05	-10.07	16.99	-546.89	-2091.05	4725.365	1030
5165	5.16	-10.03	16.93	-547.87	-2091.79	4725.372	1030
5170	4.43	-9.96	17.00	-547.90	-2091.48	4725.375	1030
5175	5.06	-9.78	17.01	-547.86	-2092.21	4725.382	1030
5180	4.75	-9.89	16.98	-548.01	-2091.01	4725.385	1030
5185	4.67	-9.77	16.94	-549.48	-2089.80	4725.390	1030
5190	4.34	-9.75	16.90	-549.53	-2092.17	4725.396	1030
5195	5.14	-9.44	16.91	-550.15	-2090.57	4725.401	1030
5200	4.52	-9.54	16.89	-550.34	-2088.87	4725.405	1030
5205	4.83	-9.58	16.83	-550.18	-2094.52	4725.413	1030
5210	4.66	-9.52	16.87	-550.07	-2092.34	4725.415	1030
5215	4.84	-9.59	16.82	-550.10	-2089.81	4725.421	1030
5220	4.84	-9.48	16.87	-550.37	-2090.34	4725.425	1030
5225	4.83	-9.16	16.83	-552.25	-2090.84	4725.430	1030
5230	4.67	-9.11	16.81	-552.59	-2091.63	4725.436	1030
5235	4.51	-8.95	16.86	-552.64	-2091.20	4725.443	1030
5240	4.59	-8.97	16.87	-552.82	-2091.56	4725.445	1030
5245	5.02	-9.01	16.80	-552.64	-2091.83	4725.453	1030
5250	4.64	-9.08	16.79	-552.81	-2092.12	4725.456	1030
5255	4.94	-8.96	16.76	-554.19	-2091.04	4725.461	1030
5260	5.13	-8.91	16.78	-554.65	-2092.55	4725.466	1030
5265	4.65	-8.76	16.79	-555.35	-2098.28	4725.472	1030
5270	4.85	-8.82	16.68	-555.78	-2098.46	4725.476	1030
5275	5.13	-8.58	16.75	-555.60	-2095.65	4725.481	1030
5280	4.77	-8.67	16.75	-555.45	-2093.82	4725.484	1030
5285	4.74	-8.70	16.72	-555.92	-2094.95	4725.491	1030
5290	4.80	-8.54	16.69	-557.14	-2095.38	4725.497	1030
5295	4.80	-8.75	16.62	-556.99	-2095.96	4725.500	1030
5300	4.66	-8.60	16.68	-557.53	-2094.03	4725.506	1030
5305	4.80	-8.46	16.67	-557.21	-2095.26	4725.510	1030
5310	4.61	-8.39	16.72	-557.53	-2097.27	4725.515	1030
5315	4.95	-8.33	16.70	-557.58	-2095.70	4725.520	1030
5320	4.78	-8.23	16.80	-557.52	-2099.26	4725.526	1030
5325	4.86	-8.34	16.76	-557.65	-2099.16	4725.530	1030
5330	4.83	-8.36	16.72	-557.34	-2099.58	4725.536	1030
5335	4.72	-8.44	16.74	-557.50	-2102.91	4725.540	1030
5340	4.51	-7.69	16.73	-560.92	-2101.54	4725.548	1030
5345	4.43	-7.70	16.70	-560.95	-2101.81	4725.551	1030
5350	4.01	-7.69	16.68	-561.03	-2104.49	4725.557	1030
5355	4.34	-7.63	16.68	-560.98	-2106.46	4725.561	1030
5360	4.71	-7.43	16.66	-562.25	-2109.84	4725.566	1030
5365	4.68	-7.45	16.64	-562.47	-2109.01	4725.570	1030
5370	4.59	-7.35	16.62	-562.57	-2108.94	4725.577	1030
5375	4.58	-7.36	16.63	-562.83	-2105.21	4725.582	1030
5380	4.91	-7.43	16.57	-562.81	-2104.60	4725.585	1030
5385	4.67	-7.42	16.60	-563.04	-2105.02	4725.591	1030
5390	4.83	-7.35	16.58	-563.53	-2104.74	4725.596	1030
5395	4.52	-7.39	16.53	-564.92	-2103.66	4725.602	1030
5400	4.57	-7.32	16.53	-565.04	-2104.70	4725.606	1030
5405	4.39	-7.14	16.61	-564.97	-2104.70	4725.609	1030
5410	4.92	-7.04	16.57	-565.13	-2102.60	4725.616	1030
5415	4.14	-6.78	16.65	-566.48	-2103.43	4725.622	1030
5420	4.53	-6.93	16.55	-566.30	-2103.70	4725.625	1030
5425	4.55	-6.92	16.54	-566.63	-2102.17	4725.631	1030
5430	4.30	-6.85	16.52	-566.71	-2102.44	4725.635	1030
5435	4.32	-6.55	16.55	-567.98	-2103.05	4725.641	1030
5440	4.49	-6.59	16.46	-568.08	-2104.69	4725.646	1030
5445	4.21	-6.64	16.45	-568.48	-2104.26	4725.652	1030
5450	4.91	-6.50	16.47	-568.50	-2107.87	4725.657	1030
5455	4.30	-6.56	16.44	-568.45	-2108.16	4725.662	1030
5460	4.25	-6.49	16.48	-568.44	-2108.57	4725.666	1030
5465	4.12	-6.23	16.52	-569.53	-2107.05	4725.671	1030
5470	4.17	-6.15	16.44	-570.18	-2109.67	4725.676	1030
5475	4.02	-6.02	16.49	-570.44	-2109.99	4725.681	1030
5480	4.31	-6.01	16.49	-570.31	-2110.91	4725.686	1030
5485	4.44	-6.04	16.49	-570.51	-2111.91	4725.691	1030
5490	4.24	-6.02	16.50	-570.59	-2111.21	4725.695	1030
5495	4.11	-6.04	16.43	-570.86	-2109.56	4725.702	1030
5500	4.47	-5.95	16.42	-571.06	-2110.12	4725.706	1030
5505	3.85	-6.07	16.45	-571.40	-2107.50	4725.710	1030
5510	4.03	-5.96	16.45	-571.35	-2108.12	4725.716	1030
5515	3.84	-5.96	16.45	-571.36	-2106.89	4725.723	1030
5520	3.66	-6.01	16.44	-571.28	-2108.87	4725.726	1030
5525	4.22	-5.86	16.49	-571.13	-2110.19	4725.731	1030
5530	4.37	-5.93	16.45	-571.26	-2107.44	4725.734	1030
5535	4.77	-5.40	16.48	-573.01	-2108.20	4725.741	1030
5540	4.33	-5.02	16.39	-575.93	-2110.97	4725.747	1030
5545	4.46	-5.01	16.38	-576.01	-2113.04	4725.750	1030
5550	4.34	-4.92	16.39	-576.09	-2117.54	4725.756	1030
5555	4.49	-4.88	16.38	-576.27	-2117.00	4725.760	1030
5560	4.40	-4.67	16.31	-577.69	-2119.28	4725.768	1030
5565	4.31	-4.61	16.40	-577.63	-2118.82	4725.771	1030
5570	4.32	-4.71	16.35	-577.81	-2120.39	4725.776	1030
5575	4.27	-4.63	16.38	-577.83	-2121.25	4725.780	1030
5580	4.04	-4.57	16.30	-579.15	-2122.54	4725.787	1030
5585	4.27	-4.44	16.31	-579.37	-2119.15	4725.790	1030
5590	4.08	-4.45	16.31	-579.37	-2119.78	4725.796	1030
5595	4.49	-4.46	16.27	-579.57	-2120.34	4725.801	1030
5600	4.33	-4.51	16.25	-579.43	-2121.97	4725.806	1030
5605	3.90	-4.45	16.34	-579.61	-2121.15	4725.811	1030
5610	4.43	-4.53	16.21	-579.50	-2115.02	4725.816	1030
5615	4.58	-4.48	16.25	-579.82	-2118.99	4725.820	1030
5620	4.64	-4.55	16.22	-579.62	-2126.55	4725.827	1030
5625	4.64	-4.54	16.23	-579.82	-2121.01	4725.831	1030
5630	4.44	-4.40	16.17	-581.61	-2119.13	4725.835	1030
5635	3.87	-4.36	16.12	-583.18	-2115.96	4725.841	1030
5640	4.37	-4.15	16.16	-583.39	-2114.84	4725.846	1030
5645	4.45	-4.08	16.17	-583.47	-2119.67	4725.852	1030
5650	4.12	-4.20	16.11	-583.20	-2120.25	4725.856	1030
5655	4.33	-4.07	16.15	-583.64	-2121.15	4725.859	1030
5660	4.43	-4.00	16.12	-583.73	-2120.87	4725.865	1030
5665	4.42	-3.63	16.12	-585.47	-2119.65	4725.872	1030
5670	3.90	-3.61	16.14	-585.62	-2119.51	4725.875	1030
5675	4.30	-3.51	16.16	-585.71	-2119.73	4725.882	1030
5680	4.19	-3.69	16.10	-585.84	-2120.99	4725.885	1030
5685	3.96	-3.65	16.03	-586.83	-2124.62	4725.891	1030
5690	3.89	-3.59	16.06	-587.05	-2124.39	4725.896	1030
5695	3.63	-3.49	16.03	-587.64	-2126.75	4725.902	1030
5700	3.92	-3.35	16.03	-587.82	-2126.29	4725.905	1030
5705	4.50	-3.33	16.04	-588.01	-2129.11	4725.912	1030
5710	3.80	-3.34	16.02	-588.13	-2127.42	4725.915	1030
5715	4.13	-3.05	16.02	-589.46	-2124.40	4725.921	1030
5720	4.16	-2.98	15.98	-589.62	-2125.29	4725.927	1030
5725	3.81	-3.07	15.99	-589.58	-2128.04	4725.932	1030
5730	4.51	-2.91	16.01	-589.76	-2128.43	4725.936	1030
5735	4.13	-3.09	15.94	-590.15	-2128.61	4725.941	1030
5740	4.37	-3.01	15.96	-590.02	-2129.71	4725.945	1030
5745	4.11	-3.01	15.97	-589.97	-2133.80	4725.952	1030
5750	4.92	-2.95	15.95	-589.99	-2133.28	4725.957	1030
5755	4.62	-2.90	15.95	-590.09	-2136.85	4725.960	1030
5760	4.41	-2.83	15.98	-589.92	-2138.99	4725.966	1030
5765	4.48	-2.63	15.99	-591.11	-2132.10	4725.972	1030
5770	3.94	-2.28	15.93	-593.53	-2133.02	4725.976	1030
5775	3.23	-2.44	15.92	-593.72	-2133.36	4725.981	1030
5780	4.34	-2.25	15.92	-593.42	-2135.93	4725.987	1030
5785	3.99	-2.35	15.88	-593.87	-2132.11	4725.991	1030
5790	4.14	-2.21	15.99	-593.95	-2133.78	4725.996	1030
5795	3.75	-2.24	15.91	-594.13	-2134.33	4726.000	1030
5800	3.96	-1.75	15.93	-595.93	-2141.12	4726.006	1030
5805	3.98	-1.73	15.94	-595.97	-2141.78	4726.010	1030
5810	4.27	-1.73	15.82	-596.43	-2145.37	4726.015	1030
5815	3.57	-1.74	15.83	-596.64	-2143.34	4726.021	1030
5820	4.52	-1.68	15.80	-596.61	-2144.55	4726.027	1030
5825	4.18	-1.77	15.75	-596.95	-2141.65	4726.030	1030
5830	3.93	-1.68	15.82	-596.87	-2142.41	4726.037	1030
5835	3.66	-1.63	15.83	-596.96	-2138.45	4726.041	1030
5840	4.71	-0.99	15.87	-598.83	-2146.96	4726.048	1030
5845	4.07	-1.11	15.80	-599.41	-2141.02	4726.051	1030
5850	3.89	-1.02	15.80	-599.49	-2137.24	4726.056	1031
5855	3.87	-1.26	15.76	-599.23	-2133.34	4726.061	1031
5860	4.74	-1.28	15.71	-598.64	-2137.06	4726.066	1031
5865	4.14	-1.39	15.82	-597.97	-2137.61	4726.071	1031
5870	4.47	-1.35	15.86	-597.74	-2136.44	4726.076	1031
5875	4.07	-1.43	15.78	-597.88	-2137.40	4726.081	1031
5880	4.18	-1.42	15.80	-597.83	-2134.77	4726.085	1031
5885	4.20	-1.67	15.82	-596.64	-2134.87	4726.091	1031
5890	4.07	-1.77	15.80	-596.48	-2134.25	4726.096	1031
5895	3.87	-1.82	15.78	-596.65	-2135.53	4726.101	1031
5900	4.33	-1.67	15.80	-596.52	-2135.73	4726.105	1031
5905	4.26	-1.69	15.84	-596.62	-2136.47	4726.110	1031
5910	3.91	-1.73	15.80	-596.61	-2134.04	4726.116	1031
5915	3.80	-1.61	15.85	-596.66	-2132.47	4726.123	1031
5920	3.37	-1.71	15.88	-596.60	-2131.97	4726.125	1031
5925	4.07	-1.68	15.78	-596.56	-2129.44	4726.131	1031
5930	3.87	-1.50	15.89	-596.54	-2130.82	4726.136	1031
5935	4.80	-2.13	15.95	-593.33	-2130.14	4726.143	1031
5940	4.06	-2.20	15.95	-593.40	-2132.92	4726.146	1031
5945	4.14	-2.26	15.95	-593.23	-2132.05	4726.152	1031
5950	4.10	-2.34	15.90	-593.05	-2132.39	4726.155	1031
5955	4.26	-2.48	15.90	-591.99	-2136.54	4726.162	1031
5960	4.00	-2.58	15.88	-591.65	-2147.26	4726.166	1031
5965	4.96	-2.42	15.84	-591.46	-2143.64	4726.171	1031
5970	4.56	-2.49	15.86	-591.63	-2142.42	4726.176	1031
5975	4.27	-2.60	15.90	-590.90	-2144.91	4726.182	1031
5980	3.94	-2.75	15.95	-590.09	-2137.91	4726.186	1031
5985	4.38	-2.75	15.95	-590.21	-2133.45	4726.191	1031
5990	4.08	-2.78	15.95	-590.23	-2135.09	4726.195	1031
5995	3.77	-2.82	15.98	-589.98	-2135.19	4726.200	1031
6000	4.22	-2.69	15.96	-589.96	-2131.86	4726.207	1031
6005	4.32	-2.72	15.99	-589.87	-2131.12	4726.210	1031
6010	4.45	-2.65	15.98	-589.74	-2129.66	4726.216	1031
6015	4.47	-2.75	15.95	-589.56	-2128.84	4726.222	1031
6020	4.18	-3.22	16.05	-587.07	-2128.01	4726.226	1031
6025	4.29	-3.13	16.10	-586.77	-2128.32	4726.230	1031
6030	4.24	-3.30	16.02	-586.95	-2128.04	4726.237	1031
6035	4.28	-3.24	16.05	-587.06	-2129.09	4726.241	1031
6040	4.32	-3.27	16.01	-586.94	-2130.56	4726.248	1031
6045	4.29	-3.31	16.04	-587.02	-2128.61	4726.250	1031
6050	3.86	-3.69	16.08	-585.35	-2124.83	4726.257	1031
6055	4.26	-3.78	16.03	-584.99	-2124.90	4726.262	1031
6060	4.41	-3.80	16.07	-584.41	-2124.02	4726.266	1031
6065	4.64	-3.81	16.07	-583.98	-2128.91	4726.271	1031
6070	4.06	-3.86	16.09	-584.11	-2127.35	4726.276	1031
6075	4.20	-3.88	16.03	-584.20	-2131.07	4726.281	1031
6080	4.28	-3.75	16.14	-584.23	-2136.34	4726.286	1031
6085	4.21	-3.78	16.14	-584.13	-2131.51	4726.291	1031
6090	3.96	-3.88	16.11	-583.43	-2132.90	4726.295	1031
6095	4.44	-3.93	16.23	-581.62	-2132.22	4726.302	1031
6100	3.97	-4.01	16.18	-581.68	-2132.41	4726.306	1031
6105	4.38	-3.88	16.22	-581.60	-2133.22	4726.312	1031
6110	3.97	-3.97	16.19	-581.67	-2132.00	4726.315	1031
6115	4.27	-3.96	16.15	-581.52	-2133.76	4726.320	1031
6120	4.46	-3.90	16.22	-581.48	-2131.23	4726.325	1031
6125	3.95	-4.27	16.23	-579.88	-2130.90	4726.331	1031
6130	4.18	-4.25	16.21	-579.69	-2134.51	4726.335	1031
6135	4.24	-4.31	16.23	-579.79	-2137.26	4726.342	1031
6140	5.01	-4.24	16.24	-579.65	-2132.84	4726.346	1031
6145	4.48	-4.44	16.18	-579.65	-2124.21	4726.351	1031
6150	4.14	-4.50	16.23	-579.59	-2123.17	4726.355	1031
6155	4.15	-4.77	16.27	-577.62	-2120.38	4726.360	1031
6160	4.14	-4.58	16.34	-577.53	-2120.50	4726.366	1031
6165	4.01	-4.83	16.20	-577.65	-2116.60	4726.373	1031
6170	4.29	-4.68	16.25	-577.56	-2117.84	4726.375	1031
6175	4.57	-4.62	16.29	-577.52	-2116.24	4726.381	1031
6180	4.35	-4.64	16.31	-577.39	-2118.93	4726.387	1031
6185	4.32	-4.97	16.28	-576.03	-2119.00	4726.392	1031
6190	3.92	-5.22	16.26	-575.08	-2120.52	4726.396	1031
6195	4.48	-5.14	16.30	-574.99	-2128.63	4726.402	1031
6200	4.75	-5.09	16.33	-574.93	-2130.10	4726.405	1031
6205	4.34	-5.19	16.36	-574.48	-2123.92	4726.412	1031
6210	4.13	-5.33	16.42	-573.59	-2123.24	4726.416	1031
6215	4.47	-5.33	16.40	-573.35	-2125.80	4726.421	1031
6220	4.19	-5.38	16.36	-573.20	-2122.28	4726.427	1031
6225	4.48	-5.29	16.37	-573.39	-2123.28	4726.431	1031
6230	4.55	-5.48	16.36	-573.49	-2122.51	4726.436	1031
6235	4.32	-5.47	16.35	-573.45	-2124.19	4726.441	1031
6240	4.61	-5.86	16.36	-571.27	-2125.97	4726.445	1031
6245	4.47	-5.81	16.40	-571.17	-2128.34	4726.451	1031
6250	4.82	-5.82	16.35	-571.16	-2129.20	4726.457	1031
6255	4.20	-5.92	16.35	-571.32	-2128.74	4726.460	1031
6260	4.22	-5.73	16.44	-571.37	-2128.94	4726.466	1031
6265	4.58	-5.76	16.39	-570.90	-2125.43	4726.470	1031
6270	4.50	-6.14	16.40	-569.27	-2125.33	4726.478	1031
6275	4.69	-6.18	16.39	-569.10	-2125.80	4726.480	1031
6280	4.78	-6.29	16.32	-569.14	-2124.82	4726.485	1031
6285	4.75	-6.30	16.38	-569.10	-2126.88	4726.491	1031
6290	4.86	-6.51	16.38	-567.74	-2121.20	4726.497	1031
6295	5.30	-6.49	16.39	-567.35	-2116.25	4726.500	1031
6300	4.36	-6.64	16.45	-568.19	-2118.07	4726.508	1031
6305	4.69	-6.40	16.45	-567.56	-2122.58	4726.512	1031
6310	4.05	-6.56	16.46	-567.26	-2123.76	4726.516	1031
6315	4.50	-6.51	16.43	-567.65	-2119.72	4726.521	1031
6320	4.90	-6.54	16.46	-566.52	-2123.61	4726.527	1031
6325	4.83	-6.64	16.50	-565.37	-2124.80	4726.530	1031
6330	4.95	-6.52	16.52	-565.50	-2122.18	4726.537	1031
6335	4.50	-6.57	16.54	-565.42	-2117.15	4726.541	1031
6340	4.57	-6.60	16.52	-565.38	-2117.02	4726.546	1031
6345	4.60	-6.58	16.48	-565.75	-2118.25	4726.551	1031
6350	4.99	-6.55	16.52	-565.60	-2117.43	4726.556	1031
6355	4.55	-6.66	16.51	-565.19	-2116.94	4726.562	1031
6360	4.74	-6.45	16.58	-565.37	-2117.03	4726.565	1031
6365	4.54	-6.47	16.61	-565.39	-2117.14	4726.570	1031
6370	4.77	-6.66	16.57	-564.94	-2118.83	4726.576	1031
6375	4.26	-7.29	16.58	-561.96	-2111.43	4726.581	1031
6380	4.64	-7.25	16.59	-561.68	-2114.05	4726.585	1031
6385	5.04	-7.31	16.56	-561.46	-2111.86	4726.592	1031
6390	4.23	-7.30	16.64	-561.51	-2109.59	4726.596	1031
6395	4.61	-7.25	16.62	-561.68	-2114.92	4726.601	1031
6400	4.56	-7.24	16.66	-561.31	-2117.36	4726.606	1031
6405	5.09	-7.51	16.71	-559.36	-2116.99	4726.613	1031
6410	4.90	-7.59	16.68	-559.40	-2113.90	4726.616	1031
6415	4.48	-7.68	16.68	-559.22	-2109.10	4726.621	1031
6420	4.54	-7.67	16.67	-559.14	-2110.00	4726.625	1031
6425	4.20	-8.25	16.56	-557.55	-2104.94	4726.633	1031
6430	4.78	-8.05	16.65	-557.57	-2108.14	4726.637	1031
6435	4.82	-8.00	16.65	-557.47	-2107.12	4726.642	1031
6440	4.56	-7.95	16.73	-557.65	-2107.96	4726.646	1031
6445	5.12	-8.00	16.74	-556.85	-2105.61	4726.651	1031
6450	4.53	-8.26	16.75	-556.24	-2107.36	4726.656	1031
6455	4.77	-8.31	16.69	-556.23	-2111.03	4726.662	1031
6460	4.78	-8.27	16.68	-556.35	-2103.35	4726.665	1031
6465	4.88	-8.29	16.72	-555.84	-2107.82	4726.670	1031
6470	4.60	-8.46	16.72	-554.54	-2113.00	4726.677	1031
6475	4.64	-8.40	16.78	-554.50	-2114.03	4726.681	1031
6480	4.75	-8.42	16.74	-554.90	-2114.41	4726.686	1031
6485	4.82	-8.47	16.73	-554.67	-2109.80	4726.690	1031
6490	5.08	-8.62	16.76	-553.41	-2109.68	4726.695	1031
6495	4.60	-8.64	16.77	-553.40	-2110.64	4726.700	1031
6500	4.83	-8.65	16.76	-553.41	-2112.73	4726.706	1031
6505	5.00	-8.66	16.78	-553.35	-2113.93	4726.710	1031
6510	5.33	-8.42	16.87	-553.17	-2109.47	4726.716	1031
6515	4.41	-8.56	16.86	-553.15	-2112.59	4726.721	1031
6520	4.94	-8.61	16.82	-553.07	-2111.27	4726.727	1031
6525	4.92	-8.62	16.73	-553.10	-2112.32	4726.730	1031
6530	4.45	-8.78	16.79	-553.11	-2114.92	4726.736	1031
6535	4.61	-8.60	16.83	-553.02	-2116.83	4726.741	1031
6540	4.65	-9.16	16.87	-549.26	-2108.05	4726.748	1031
6545	4.78	-9.27	16.84	-549.32	-2107.43	4726.750	1031
6550	5.38	-9.26	16.85	-549.29	-2108.91	4726.756	1031
6555	5.42	-9.27	16.86	-549.23	-2111.40	4726.762	1031
6560	4.78	-9.46	16.90	-548.14	-2107.49	4726.767	1031
6565	4.72	-9.63	16.87	-547.74	-2104.86	4726.771	1031
6570	4.87	-9.69	16.84	-547.83	-2106.52	4726.776	1031
6575	5.24	-9.58	16.85	-547.49	-2104.10	4726.781	1031
6580	5.13	-9.70	16.84	-547.53	-2103.80	4726.787	1031
6585	5.03	-9.70	16.79	-547.77	-2103.05	4726.791	1031
6590	4.45	-9.87	16.84	-546.84	-2099.95	4726.796	1031
6595	5.44	-9.98	16.88	-545.50	-2098.80	4726.802	1031
6600	5.34	-10.09	16.83	-545.40	-2101.11	4726.806	1031
6605	5.10	-10.07	16.89	-545.24	-2098.23	4726.811	1031
6610	4.82	-10.08	16.87	-545.10	-2100.02	4726.815	1031
6615	5.14	-10.32	16.93	-543.87	-2103.38	4726.822	1031
6620	4.86	-10.34	16.93	-543.76	-2102.26	4726.826	1031
6625	5.00	-10.26	16.96	-543.82	-2104.96	4726.831	1031
6630	5.46	-10.19	17.01	-543.86	-2104.08	4726.835	1031
6635	4.89	-10.51	16.99	-542.51	-2099.26	4726.841	1031
6640	4.96	-10.55	16.98	-542.42	-2094.72	4726.846	1031
6645	4.68	-10.58	16.98	-542.34	-2092.41	4726.853	1031
6650	5.11	-10.60	16.94	-542.42	-2098.00	4726.856	1031
6655	5.42	-10.52	16.99	-542.28	-2092.54	4726.861	1031
6660	4.42	-10.64	16.99	-542.32	-2094.11	4726.866	1031
6665	5.22	-10.86	17.02	-540.50	-2090.57	4726.872	1031
6670	5.09	-10.96	17.05	-540.12	-2090.46	4726.875	1031
6675	5.17	-10.95	17.04	-539.98	-2092.72	4726.881	1031
6680	4.81	-10.95	17.05	-540.02	-2090.91	4726.887	1031
6685	4.55	-11.00	17.03	-540.04	-2095.01	4726.891	1031
6690	5.13	-10.97	17.05	-539.84	-2096.10	4726.896	1031
6695	4.98	-11.16	17.02	-538.41	-2098.66	4726.901	1031
6700	4.81	-11.27	17.02	-537.70	-2097.31	4726.905	1031
6705	5.45	-11.30	17.05	-537.62	-2094.63	4726.912	1031
6710	5.19	-11.28	17.04	-537.71	-2093.43	4726.916	1031
6715	5.00	-11.32	17.07	-537.46	-2092.42	4726.921	1031
6720	5.50	-11.15	17.10	-537.69	-2095.48	4726.926	1031
6725	4.88	-11.37	17.07	-537.65	-2097.94	4726.932	1031
6730	5.14	-11.35	17.08	-537.58	-2093.75	4726.936	1031
6735	4.73	-11.50	17.07	-536.85	-2093.91	4726.941	1031
6740	5.24	-11.84	17.11	-534.92	-2087.65	4726.946	1031
6745	5.45	-11.80	17.16	-534.55	-2089.41	4726.950	1031
6750	4.94	-11.87	17.15	-534.49	-2094.12	4726.956	1031
6755	5.07	-11.84	17.14	-534.61	-2090.76	4726.960	1031
6760	5.09	-11.95	17.17	-533.27	-2086.17	4726.967	1031
6765	5.35	-12.04	17.16	-533.39	-2085.76	4726.971	1031
6770	5.42	-12.07	17.14	-533.29	-2086.97	4726.976	1031
6775	5.32	-12.11	17.16	-533.12	-2085.47	4726.980	1031
6780	5.63	-12.24	17.22	-532.16	-2080.06	4726.985	1031
6785	5.03	-12.22	17.25	-531.71	-2079.21	4726.991	1031
6790	5.27	-12.29	17.19	-531.56	-2083.69	4726.996	1031
6795	5.34	-12.35	17.21	-531.60	-2082.24	4727.000	1031
6800	5.01	-12.43	17.18	-531.39	-2079.61	4727.006	1031
6805	5.12	-12.38	17.18	-531.68	-2079.75	4727.011	1031
6810	4.70	-12.40	17.26	-531.65	-2080.77	4727.017	1031
6815	5.39	-12.22	17.24	-532.00	-2083.13	4727.023	1031
6820	5.06	-12.28	17.28	-531.39	-2083.25	4727.026	1031
6825	5.39	-12.35	17.24	-531.43	-2082.91	4727.030	1031
6830	5.32	-12.60	17.31	-529.41	-2080.05	4727.037	1031
6835	4.95	-12.91	17.36	-527.90	-2078.88	4727.041	1031
6840	5.26	-13.01	17.33	-527.71	-2080.62	4727.046	1031
6845	4.99	-13.07	17.31	-527.81	-2082.14	4727.052	1031
6850	5.26	-13.02	17.33	-527.83	-2083.05	4727.056	1031
6855	5.16	-13.01	17.32	-527.51	-2083.92	4727.061	1031
6860	5.60	-13.03	17.32	-527.47	-2084.50	4727.065	1031
6865	5.49	-13.04	17.38	-527.32	-2082.74	4727.072	1031
6870	5.12	-13.08	17.41	-527.11	-2082.40	4727.076	1031
6875	5.40	-13.14	17.32	-527.22	-2081.70	4727.081	1031
6880	5.13	-13.15	17.33	-527.25	-2078.12	4727.085	1031
6885	5.15	-13.35	17.38	-524.77	-2077.52	4727.091	1031
6890	5.36	-13.46	17.37	-523.88	-2077.49	4727.096	1031
6895	5.73	-13.51	17.34	-523.87	-2081.68	4727.103	1031
6900	5.54	-13.47	17.40	-523.92	-2080.45	4727.106	1031
6905	5.68	-13.54	17.40	-524.09	-2081.14	4727.111	1031
6910	5.65	-13.48	17.36	-523.94	-2077.53	4727.116	1031
6915	5.38	-13.79	17.39	-522.27	-2075.25	4727.121	1031
6920	5.24	-13.88	17.44	-521.54	-2072.34	4727.125	1031
6925	5.43	-13.87	17.45	-521.37	-2075.40	4727.132	1031
6930	5.54	-13.96	17.43	-521.57	-2072.37	4727.137	1031
6935	5.67	-13.97	17.44	-521.46	-2074.27	4727.140	1031
6940	5.37	-13.96	17.40	-521.67	-2074.70	4727.146	1031
6945	5.21	-14.13	17.45	-520.51	-2073.39	4727.151	1031
6950	5.60	-14.39	17.48	-519.12	-2070.38	4727.155	1031
6955	5.77	-14.50	17.43	-518.87	-2071.57	4727.162	1031
6960	5.85	-14.55	17.49	-518.62	-2069.28	4727.166	1031
6965	5.63	-14.62	17.48	-518.44	-2068.68	4727.171	1031
6970	5.85	-14.63	17.43	-518.36	-2074.80	4727.176	1031
6975	5.42	-14.58	17.50	-518.45	-2067.94	4727.181	1031
6980	5.60	-14.59	17.48	-518.43	-2068.36	4727.186	1031
6985	5.82	-14.57	17.52	-518.01	-2072.89	4727.190	1031
6990	5.87	-15.01	17.48	-516.37	-2066.75	4727.195	1031
6995	5.71	-15.05	17.51	-516.09	-2066.76	4727.201	1031
7000	5.79	-15.08	17.49	-515.96	-2066.31	4727.207	1031
7005	6.05	-15.06	17.48	-515.76	-2070.15	4727.210	1031
7010	5.67	-15.05	17.55	-515.74	-2070.33	4727.216	1031
7015	5.98	-15.06	17.50	-515.85	-2068.33	4727.220	1031
7020	5.50	-15.37	17.57	-514.11	-2068.77	4727.226	1031
7025	5.59	-15.45	17.54	-513.95	-2068.58	4727.230	1031
7030	5.04	-15.60	17.49	-513.50	-2063.42	4727.238	1031
7035	5.95	-15.49	17.53	-513.85	-2065.77	4727.241	1031
7040	5.57	-15.56	17.52	-513.39	-2069.85	4727.247	1031
7045	5.73	-15.53	17.52	-513.69	-2070.70	4727.250	1031
7050	6.14	-15.77	17.56	-511.86	-2063.30	4727.256	1031
7055	5.50	-15.98	17.56	-511.14	-2063.23	4727.262	1031
7060	5.45	-15.90	17.62	-510.86	-2068.99	4727.268	1031
7065	5.13	-15.92	17.61	-511.16	-2067.04	4727.271	1031
7070	5.64	-15.91	17.61	-511.22	-2062.79	4727.276	1031
7075	5.88	-15.93	17.56	-511.09	-2062.42	4727.280	1031
7080	5.87	-15.92	17.58	-510.99	-2065.16	4727.287	1031
7085	5.50	-15.92	17.61	-510.95	-2064.16	4727.291	1031
7090	5.75	-16.01	17.60	-510.11	-2063.31	4727.296	1031
7095	5.83	-16.13	17.65	-508.01	-2063.83	4727.302	1031
7100	5.98	-16.15	17.68	-508.18	-2071.36	4727.305	1031
7105	5.52	-16.29	17.63	-508.13	-2073.46	4727.311	1031
7110	5.87	-16.27	17.61	-508.07	-2073.20	4727.315	1031
7115	5.61	-16.62	17.64	-506.62	-2068.77	4727.322	1031
7120	5.97	-16.51	17.66	-506.74	-2068.44	4727.325	1031
7125	5.78	-16.42	17.74	-506.59	-2068.87	4727.332	1031
7130	6.03	-16.57	17.66	-506.66	-2064.52	4727.335	1031
7135	5.73	-16.67	17.76	-505.34	-2066.45	4727.341	1031
7140	5.85	-16.83	17.73	-505.03	-2065.86	4727.347	1031
7145	5.85	-16.69	17.80	-505.09	-2068.05	4727.353	1031
7150	5.81	-16.73	17.73	-505.32	-2069.57	4727.355	1031
7155	5.82	-16.82	17.67	-505.10	-2067.61	4727.361	1031
7160	5.79	-16.89	17.67	-504.92	-2064.14	4727.366	1031
7165	5.99	-17.24	17.67	-503.44	-2063.91	4727.372	1031
7170	5.93	-17.28	17.70	-502.86	-2065.57	4727.375	1031
7175	6.32	-17.27	17.70	-502.67	-2067.38	4727.381	1031
7180	6.00	-17.23	17.73	-502.61	-2065.00	4727.387	1031
7185	6.00	-17.30	17.69	-502.48	-2062.94	4727.391	1031
7190	6.05	-17.29	17.75	-502.59	-2062.61	4727.396	1031
7195	5.91	-17.34	17.78	-501.14	-2065.12	4727.401	1031
7200	5.41	-17.44	17.83	-500.62	-2064.34	4727.406	1031
7205	6.19	-17.54	17.75	-500.60	-2061.78	4727.412	1031
7210	6.12	-17.48	17.79	-500.37	-2063.60	4727.416	1031
7215	5.88	-17.69	17.74	-499.84	-2063.15	4727.421	1031
7220	6.11	-17.75	17.80	-499.04	-2059.63	4727.427	1031
7225	5.93	-17.83	17.80	-498.88	-2056.30	4727.431	1031
7230	5.76	-17.87	17.78	-498.84	-2046.87	4727.436	1031
7235	6.27	-17.80	17.78	-499.02	-2048.45	4727.440	1031
7240	6.66	-17.79	17.78	-498.97	-2049.25	4727.447	1031
7245	6.09	-17.83	17.79	-498.90	-2048.62	4727.451	1031
7250	6.10	-17.86	17.78	-498.74	-2047.33	4727.456	1031
7255	5.86	-17.88	17.78	-498.50	-2046.77	4727.460	1031
7260	6.47	-18.34	17.82	-495.77	-2044.48	4727.466	1031
7265	6.45	-18.36	17.84	-495.52	-2042.46	4727.471	1031
7270	5.82	-18.48	17.80	-495.69	-2051.83	4727.478	1031
7275	5.96	-18.40	17.83	-495.40	-2050.88	4727.480	1031
7280	6.02	-18.31	17.89	-495.76	-2043.77	4727.485	1031
7285	6.11	-18.33	17.83	-495.86	-2039.33	4727.491	1031
7290	6.50	-18.49	17.91	-494.02	-2038.66	4727.497	1031
7295	6.37	-18.56	17.95	-493.66	-2039.63	4727.500	1031
7300	6.30	-18.84	17.86	-493.61	-2035.79	4727.508	1031
7305	6.45	-18.72	17.88	-493.61	-2038.12	4727.512	1031
7310	5.73	-18.81	17.88	-493.38	-2039.66	4727.516	1031
7315	6.14	-18.72	17.88	-493.54	-2041.75	4727.521	1031
7320	6.71	-18.70	17.92	-491.84	-2042.78	4727.526	1031
7325	6.23	-18.94	17.95	-491.12	-2042.19	4727.530	1031
7330	6.51	-18.89	17.99	-490.92	-2042.04	4727.537	1031
7335	6.39	-18.94	17.95	-490.97	-2044.97	4727.542	1031
7340	6.46	-18.99	17.96	-490.95	-2043.96	4727.546	1031
7345	6.15	-19.01	17.93	-490.94	-2048.77	4727.552	1031
7350	6.26	-19.19	17.95	-490.14	-2049.45	4727.556	1031
7355	6.57	-19.36	17.98	-488.72	-2048.49	4727.561	1031
7360	5.81	-19.43	18.00	-488.69	-2049.67	4727.565	1031
7365	5.99	-19.51	17.97	-488.41	-2056.11	4727.572	1031
7370	6.03	-19.46	17.97	-488.36	-2058.84	4727.575	1031
7375	6.49	-19.51	17.94	-488.38	-2061.67	4727.581	1031
7380	6.22	-19.60	17.90	-488.36	-2052.22	4727.585	1031
7385	6.43	-19.86	17.99	-486.57	-2048.87	4727.591	1031
7390	6.20	-19.97	17.99	-486.36	-2050.36	4727.596	1031
7395	6.31	-19.99	17.99	-485.93	-2049.07	4727.603	1031
7400	6.45	-19.99	17.98	-486.24	-2047.19	4727.605	1031
7405	6.23	-19.90	18.03	-486.27	-2045.90	4727.611	1031
7410	6.38	-19.96	18.01	-485.78	-2047.47	4727.616	1031
7415	6.45	-20.30	18.01	-484.46	-2046.19	4727.623	1031
7420	6.42	-20.24	18.07	-484.50	-2036.04	4727.625	1031
7425	6.31	-20.41	18.03	-484.32	-2035.42	4727.631	1031
7430	6.30	-20.37	18.05	-484.17	-2033.71	4727.637	1031
7435	6.34	-20.31	18.12	-483.24	-2033.69	4727.641	1031
7440	6.45	-20.45	18.12	-482.62	-2034.55	4727.646	1031
7445	6.90	-20.47	18.07	-482.34	-2033.94	4727.651	1031
7450	6.64	-20.55	18.04	-482.57	-2031.43	4727.655	1031
7455	5.86	-20.72	18.04	-482.51	-2032.07	4727.662	1031
7460	6.97	-20.46	18.06	-482.42	-2035.55	4727.666	1031
7465	6.33	-20.58	18.13	-481.71	-2036.44	4727.671	1031
7470	6.88	-20.94	18.09	-480.10	-2039.36	4727.677	1031
7475	6.53	-20.91	18.09	-480.10	-2039.10	4727.681	1031
7480	6.89	-21.01	18.07	-480.00	-2042.58	4727.687	1031
7485	6.49	-21.05	18.04	-479.92	-2040.41	4727.690	1031
7490	6.71	-21.02	18.07	-479.85	-2041.31	4727.695	1031
7495	6.41	-21.05	18.08	-479.47	-2040.87	4727.701	1031
7500	6.67	-21.51	18.10	-477.74	-2038.73	4727.707	1031
7505	6.29	-21.50	18.14	-477.82	-2039.04	4727.710	1031
7510	6.47	-21.49	18.12	-477.77	-2039.00	4727.716	1031
7515	6.75	-21.45	18.12	-477.53	-2040.03	4727.720	1031
7520	6.61	-21.65	18.18	-476.23	-2032.73	4727.726	1031
7525	6.40	-21.80	18.16	-476.06	-2031.12	4727.730	1031
7530	6.56	-21.81	18.14	-476.15	-2035.56	4727.735	1031
7535	5.93	-21.85	18.15	-476.25	-2033.91	4727.741	1031
7540	5.91	-21.97	18.23	-475.31	-2034.44	4727.748	1031
7545	6.13	-21.90	18.14	-475.79	-2032.89	4727.750	1031
7550	6.25	-21.79	18.15	-475.95	-2028.39	4727.757	1031
7555	6.09	-21.78	18.15	-476.25	-2030.37	4727.761	1031
7560	6.56	-21.91	18.17	-474.30	-2038.07	4727.766	1031
7565	6.29	-22.10	18.17	-473.00	-2039.70	4727.771	1031
7570	6.21	-22.19	18.14	-472.95	-2041.73	4727.776	1031
7575	6.83	-22.18	18.14	-473.16	-2041.35	4727.781	1031
7580	6.91	-22.14	18.14	-472.97	-2042.88	4727.787	1031
7585	6.48	-22.19	18.19	-472.96	-2042.64	4727.791	1031
7590	6.23	-22.41	18.16	-471.94	-2033.94	4727.796	1031
7595	6.39	-22.68	18.19	-470.63	-2035.72	4727.802	1031
7600	6.54	-22.69	18.18	-470.63	-2038.48	4727.806	1031
7605	6.53	-22.67	18.22	-470.61	-2037.75	4727.812	1031
7610	6.48	-22.75	18.17	-470.51	-2038.66	4727.815	1031
7615	6.70	-22.61	18.21	-470.68	-2037.90	4727.820	1031
7620	6.58	-22.63	18.23	-470.15	-2036.16	4727.826	1031
7625	6.80	-22.90	18.27	-468.64	-2035.80	4727.831	1031
7630	6.79	-22.95	18.27	-468.56	-2034.06	4727.835	1031
7635	6.09	-23.00	18.28	-468.33	-2033.94	4727.842	1031
7640	6.63	-22.94	18.24	-468.31	-2038.21	4727.846	1031
7645	6.55	-22.93	18.27	-468.37	-2036.05	4727.851	1031
7650	6.55	-22.95	18.25	-468.06	-2033.74	4727.855	1031
7655	6.48	-23.34	18.32	-466.29	-2033.67	4727.860	1031
7660	6.50	-23.46	18.30	-465.92	-2031.76	4727.866	1031
7665	6.08	-23.43	18.34	-466.04	-2027.66	4727.873	1031
7670	6.61	-23.35	18.31	-465.79	-2028.89	4727.875	1031
7675	6.55	-23.40	18.32	-465.91	-2029.27	4727.881	1031
7680	6.45	-23.41	18.30	-465.94	-2030.97	4727.887	1031
7685	6.45	-23.73	18.34	-464.34	-2031.80	4727.891	1031
7690	7.09	-23.62	18.36	-463.86	-2027.72	4727.896	1031
7695	6.65	-23.78	18.35	-463.58	-2026.39	4727.902	1031
7700	6.57	-23.85	18.33	-463.67	-2026.44	4727.905	1031
7705	6.61	-23.92	18.29	-463.42	-2028.46	4727.912	1031
7710	6.83	-23.87	18.32	-463.55	-2027.99	4727.916	1031
7715	6.76	-23.90	18.31	-463.40	-2028.57	4727.921	1031
7720	6.37	-23.89	18.31	-463.37	-2027.59	4727.927	1031
7725	6.49	-24.06	18.36	-461.89	-2027.84	4727.931	1031
7730	6.51	-24.20	18.29	-460.77	-2028.55	4727.936	1031
7735	7.10	-24.10	18.33	-460.76	-2027.46	4727.941	1031
7740	6.59	-24.09	18.36	-460.64	-2027.80	4727.946	1031
7745	6.68	-24.08	18.37	-460.34	-2024.84	4727.951	1031
7750	6.82	-24.17	18.38	-460.28	-2028.41	4727.956	1031
7755	7.06	-24.09	18.41	-459.98	-2028.53	4727.960	1031
7760	6.73	-24.37	18.48	-458.53	-2028.22	4727.966	1031
7765	6.82	-24.51	18.43	-458.23	-2026.57	4727.972	1031
7770	6.32	-24.51	18.45	-458.43	-2024.38	4727.977	1031
7775	6.64	-24.61	18.40	-458.61	-2021.97	4727.980	1031
7780	6.86	-24.54	18.37	-458.59	-2025.68	4727.985	1031
7785	6.76	-24.60	18.40	-458.20	-2025.84	4727.991	1031
7790	7.15	-24.87	18.43	-456.18	-2024.86	4727.997	1031
7795	6.71	-25.04	18.42	-455.95	-2023.71	4728.000	1031
7800	6.46	-25.09	18.42	-456.23	-2023.63	4728.007	1031
7805	6.66	-24.96	18.48	-456.08	-2019.03	4728.011	1031
7810	6.55	-24.95	18.47	-455.95	-2018.00	4728.016	1031
7815	6.61	-24.95	18.43	-456.00	-2019.75	4728.021	1031
7820	6.62	-25.27	18.49	-454.39	-2024.25	4728.027	1031
7825	6.71	-25.37	18.50	-453.81	-2022.30	4728.030	1031
7830	7.08	-25.50	18.43	-453.96	-2021.28	4728.037	1031
7835	7.04	-25.47	18.44	-453.58	-2022.65	4728.041	1031
7840	6.79	-25.53	18.45	-453.53	-2022.01	4728.046	1031
7845	6.81	-25.47	18.47	-453.54	-2021.78	4728.052	1031
7850	7.04	-25.62	18.48	-452.63	-2020.49	4728.057	1031
7855	6.69	-25.94	18.46	-451.34	-2019.13	4728.061	1031
7860	6.85	-25.87	18.53	-451.46	-2019.70	4728.066	1031
7865	6.96	-25.95	18.50	-451.12	-2015.67	4728.071	1031
7870	7.45	-25.84	18.54	-450.96	-2017.74	4728.075	1031
7875	6.78	-25.93	18.47	-451.29	-2021.18	4728.082	1031
7880	6.53	-25.96	18.50	-451.07	-2023.38	4728.085	1031
7885	7.27	-26.32	18.56	-448.91	-2020.40	4728.091	1031
7890	7.16	-26.32	18.51	-448.90	-2020.21	4728.096	1031
7895	7.01	-26.37	18.53	-448.98	-2018.55	4728.101	1031
7900	7.02	-26.38	18.56	-448.66	-2017.61	4728.105	1031
7905	6.76	-26.41	18.55	-448.53	-2011.63	4728.112	1031
7910	7.39	-26.35	18.55	-448.59	-2011.40	4728.116	1031
7915	6.94	-26.40	18.59	-448.83	-2012.72	4728.122	1031
7920	6.60	-26.32	18.60	-448.40	-2014.63	4728.125	1031
7925	7.36	-26.72	18.62	-446.33	-2010.98	4728.132	1031
7930	6.76	-26.93	18.61	-445.61	-2011.15	4728.137	1031
7935	6.41	-26.86	18.67	-445.82	-2009.51	4728.143	1031
7940	7.06	-26.94	18.59	-445.45	-2011.95	4728.146	1031
7945	7.24	-26.93	18.58	-445.51	-2014.88	4728.151	1031
7950	7.15	-26.94	18.61	-445.41	-2014.69	4728.155	1031
7955	7.30	-27.06	18.58	-444.18	-2014.21	4728.162	1031
7960	7.54	-27.13	18.61	-443.32	-2013.86	4728.166	1031
7965	6.98	-27.17	18.63	-443.20	-2008.35	4728.171	1031
7970	6.80	-27.11	18.68	-443.30	-2009.83	4728.176	1031
7975	6.42	-27.17	18.69	-443.26	-2010.59	4728.182	1031
7980	7.02	-27.07	18.58	-443.27	-2010.99	4728.186	1031
7985	6.94	-27.28	18.67	-442.56	-2013.55	4728.190	1031
7990	6.95	-27.56	18.62	-441.16	-2011.07	4728.195	1031
7995	6.90	-27.53	18.67	-441.09	-2010.39	4728.201	1031
8000	7.15	-27.57	18.64	-441.05	-2015.97	4728.207	1031
8005	6.96	-27.53	18.67	-440.75	-2019.17	4728.210	1031
8010	7.07	-27.48	18.68	-441.04	-2016.03	4728.216	1031
8015	6.98	-27.52	18.66	-440.79	-2015.24	4728.221	1031
8020	7.05	-27.93	18.69	-438.87	-2012.27	4728.226	1031
8025	7.05	-27.86	18.73	-438.77	-2008.15	4728.231	1031
8030	7.10	-27.82	18.69	-438.81	-2006.68	4728.234	1031
8035	7.20	-27.90	18.66	-438.78	-2007.13	4728.241	1031
8040	7.24	-28.02	18.64	-438.88	-2003.47	4728.248	1031
8045	7.17	-28.01	18.62	-438.81	-2005.15	4728.250	1031
8050	7.39	-27.87	18.67	-438.86	-2009.58	4728.256	1031
8055	7.11	-27.88	18.67	-438.82	-2010.22	4728.261	1031
8060	7.08	-28.29	18.76	-436.04	-2011.77	4728.265	1031
8065	7.16	-28.29	18.72	-435.89	-2009.11	4728.271	1031
8070	6.26	-28.33	18.82	-435.64	-2010.23	4728.278	1031
8075	6.96	-28.27	18.78	-435.72	-2008.23	4728.280	1031
8080	7.31	-28.22	18.78	-435.37	-2008.55	4728.287	1031
8085	7.05	-28.28	18.79	-435.47	-2005.47	4728.291	1031
8090	7.54	-28.69	18.77	-433.26	-2008.32	4728.296	1031
8095	7.32	-28.88	18.74	-432.94	-2010.42	4728.302	1031
8100	7.62	-28.82	18.76	-433.12	-2013.31	4728.307	1031
8105	7.11	-28.87	18.77	-433.24	-2017.14	4728.312	1031
8110	7.27	-28.82	18.76	-433.07	-2021.36	4728.316	1031
8115	7.02	-28.74	18.81	-432.88	-2016.89	4728.320	1031
8120	7.20	-29.00	18.75	-431.45	-2013.98	4728.327	1031
8125	7.04	-29.14	18.76	-430.77	-2024.08	4728.331	1031
8130	7.18	-29.12	18.75	-430.50	-2012.19	4728.335	1031
8135	7.18	-29.13	18.78	-430.69	-2004.92	4728.341	1031
8140	7.38	-29.11	18.78	-430.69	-2006.18	4728.346	1031
8145	7.47	-29.01	18.80	-430.72	-2005.76	4728.351	1031
8150	7.43	-29.22	18.79	-430.21	-2006.09	4728.356	1031
8155	7.33	-29.56	18.80	-428.47	-2010.00	4728.359	1031
8160	7.26	-29.48	18.82	-428.54	-2014.26	4728.365	1031
8165	7.17	-29.61	18.81	-428.59	-2013.56	4728.372	1031
8170	7.62	-29.58	18.82	-428.28	-2010.58	4728.375	1031
8175	7.31	-29.63	18.78	-428.42	-2017.44	4728.381	1031
8180	7.68	-29.38	18.79	-428.25	-2012.82	4728.387	1031
8185	7.35	-29.82	18.87	-426.68	-2011.04	4728.390	1031
8190	7.25	-29.83	18.87	-426.26	-2011.41	4728.396	1031
8195	7.57	-29.75	18.84	-426.10	-2010.24	4728.401	1031
8200	7.02	-29.86	18.85	-426.07	-2010.79	4728.405	1031
8205	7.25	-29.76	18.84	-426.21	-2009.83	4728.412	1031
8210	7.14	-29.85	18.86	-426.28	-2012.83	4728.416	1031
8215	7.08	-29.84	18.91	-426.24	-2008.61	4728.421	1031
8220	7.10	-29.96	18.83	-426.14	-2011.43	4728.427	1031
8225	7.57	-30.18	18.84	-424.89	-2003.75	4728.432	1031
8230	7.50	-30.19	18.87	-424.72	-2005.01	4728.437	1031
8235	7.40	-30.32	18.87	-425.00	-2003.52	4728.441	1031
8240	7.52	-30.21	18.88	-424.80	-2008.00	4728.445	1031
8245	7.48	-30.26	18.82	-424.99	-2004.18	4728.452	1031
8250	7.58	-30.18	18.83	-425.00	-2004.34	4728.456	1031
8255	7.50	-30.32	18.91	-422.41	-2007.45	4728.461	1031
8260	7.23	-30.54	18.88	-420.92	-2002.43	4728.466	1031
8265	7.40	-30.50	18.91	-421.01	-2000.21	4728.471	1031
8270	7.22	-30.65	18.86	-420.85	-2005.00	4728.477	1031
8275	7.56	-30.44	18.90	-420.93	-2005.25	4728.481	1031
8280	7.33	-30.52	18.89	-420.77	-2002.97	4728.484	1031
8285	7.60	-30.45	18.92	-420.54	-2001.21	4728.490	1031
8290	7.36	-30.88	18.92	-418.84	-2001.95	4728.497	1031
8295	7.63	-30.86	18.92	-418.90	-2003.99	4728.500	1031
8300	7.48	-30.79	18.92	-418.63	-2002.63	4728.507	1031
8305	7.44	-30.69	18.98	-418.46	-2001.66	4728.510	1031
8310	7.51	-30.71	18.96	-418.39	-2010.35	4728.516	1031
8315	7.38	-30.84	18.97	-418.31	-2009.19	4728.521	1031
8320	7.65	-31.09	19.00	-416.52	-2006.68	4728.527	1031
8325	7.38	-31.21	19.01	-416.37	-2007.64	4728.530	1031
8330	6.72	-31.17	19.02	-416.49	-2014.77	4728.538	1031
8335	7.66	-31.05	19.02	-416.13	-2010.90	4728.540	1031
8340	7.22	-31.22	18.98	-416.01	-2014.80	4728.546	1031
8345	7.82	-31.19	18.98	-416.14	-2011.95	4728.551	1031
8350	7.64	-31.57	18.97	-414.45	-2010.39	4728.556	1031
8355	7.74	-31.71	18.97	-413.76	-2008.15	4728.561	1031
8360	7.49	-31.78	18.93	-413.77	-2007.81	4728.566	1031
8365	7.32	-31.76	18.98	-413.65	-2013.78	4728.570	1031
8370	7.29	-31.74	18.99	-413.57	-2007.56	4728.577	1031
8375	7.73	-31.71	18.97	-413.48	-2005.88	4728.582	1031
8380	8.02	-31.65	18.96	-413.28	-2006.79	4728.585	1030
8385	7.71	-31.66	18.96	-413.43	-2005.52	4728.591	1030
8390	7.57	-31.59	18.97	-415.15	-2013.50	4728.597	1030
8395	7.57	-31.45	18.96	-416.41	-2011.11	4728.601	1030
8400	7.64	-31.39	18.94	-416.51	-2010.16	4728.606	1030
8405	7.87	-31.41	18.94	-416.24	-2013.45	4728.612	1030
8410	7.72	-31.52	18.93	-416.33	-2013.95	4728.616	1030
8415	7.88	-31.38	18.97	-416.35	-2012.13	4728.622	1030
8420	7.55	-31.31	18.93	-416.81	-2007.97	4728.626	1030
8425	7.61	-31.05	18.92	-418.39	-2011.45	4728.631	1030
8430	7.49	-31.20	18.88	-418.58	-2008.53	4728.635	1030
8435	7.40	-31.11	18.94	-418.77	-2008.82	4728.643	1030
8440	7.72	-31.21	18.85	-418.50	-2001.92	4728.646	1030
8445	7.65	-31.07	18.91	-418.78	-2003.58	4728.651	1030
8450	7.97	-31.06	18.89	-418.86	-2008.38	4728.655	1030
8455	7.45	-30.65	18.90	-420.72	-2007.70	4728.661	1030
8460	7.33	-30.60	18.90	-420.89	-2008.79	4728.665	1030
8465	7.19	-30.87	18.90	-421.56	-2001.82	4728.672	1030
8470	7.38	-30.73	18.88	-420.91	-2006.93	4728.676	1030
8475	7.71	-30.69	18.90	-420.65	-2005.20	4728.680	1030
8480	7.61	-30.58	18.91	-420.95	-2002.84	4728.686	1030
8485	7.70	-30.13	18.91	-422.73	-1995.53	4728.693	1030
8490	7.33	-30.34	18.91	-422.71	-1993.31	4728.695	1030
8495	7.32	-30.33	18.92	-422.48	-2000.64	4728.702	1030
8500	7.35	-30.22	18.93	-422.60	-2003.00	4728.706	1030
8505	7.61	-30.09	18.87	-423.97	-2003.42	4728.711	1030
8510	7.87	-30.19	18.81	-424.13	-2003.85	4728.716	1030
8515	7.29	-30.21	18.84	-424.42	-2004.19	4728.722	1030
8520	7.60	-30.17	18.83	-424.40	-2004.11	4728.726	1030
8525	7.70	-30.17	18.82	-424.17	-2002.41	4728.731	1030
8530	7.24	-30.13	18.89	-423.98	-2003.47	4728.735	1030
8535	7.72	-30.06	18.84	-425.47	-1994.77	4728.741	1030
8540	7.47	-30.06	18.80	-426.07	-1992.79	4728.747	1030
8545	7.64	-30.13	18.78	-426.24	-1993.73	4728.751	1030
8550	7.84	-30.10	18.81	-426.45	-1993.36	4728.757	1030
8555	7.65	-29.96	18.81	-426.35	-1999.71	4728.761	1030
8560	7.49	-30.03	18.77	-426.25	-2001.47	4728.765	1030
8565	7.65	-29.95	18.79	-427.08	-1999.65	4728.771	1030
8570	7.30	-29.53	18.82	-428.54	-2001.89	4728.777	1030
8575	7.29	-29.60	18.80	-428.68	-2001.57	4728.780	1030
8580	7.42	-29.56	18.84	-428.66	-2001.71	4728.786	1030
8585	7.42	-29.63	18.81	-428.59	-1999.91	4728.790	1030
8590	7.09	-29.42	18.81	-429.64	-1997.53	4728.796	1030
8595	7.60	-29.32	18.80	-430.01	-1999.29	4728.800	1030
8600	7.31	-29.18	18.84	-429.57	-1999.20	4728.808	1030
8605	7.33	-29.21	18.80	-429.94	-2000.40	4728.811	1030
8610	7.81	-29.20	18.81	-430.31	-2003.40	4728.815	1030
8615	7.45	-29.25	18.81	-429.93	-2012.26	4728.820	1030
8620	7.44	-28.92	18.79	-431.93	-2014.57	4728.827	1030
8625	7.36	-28.78	18.79	-432.15	-2014.66	4728.831	1030
8630	7.22	-28.87	18.76	-432.40	-2013.53	4728.836	1030
8635	7.65	-28.80	18.77	-432.26	-2013.05	4728.841	1030
8640	7.22	-28.79	18.80	-432.25	-2015.73	4728.847	1030
8645	7.45	-28.77	18.80	-432.07	-2016.44	4728.851	1030
8650	8.20	-28.94	18.73	-432.20	-2016.78	4728.858	1030
8655	7.55	-28.77	18.79	-432.19	-2013.09	4728.860	1030
8660	7.70	-28.73	18.78	-431.97	-2012.02	4728.866	1030
8665	7.63	-28.76	18.77	-432.16	-2013.25	4728.871	1030
8670	6.88	-28.51	18.76	-433.85	-2014.42	4728.875	1030
8675	7.18	-28.15	18.72	-435.50	-2011.63	4728.881	1030
8680	6.95	-28.26	18.72	-435.76	-2016.73	4728.886	1030
8685	7.54	-28.07	18.75	-435.96	-2017.51	4728.890	1030
8690	7.23	-28.07	18.74	-436.28	-2016.83	4728.896	1030
8695	7.17	-27.78	18.75	-437.53	-2018.10	4728.901	1030
8700	7.38	-27.80	18.72	-437.62	-2014.24	4728.906	1030
8705	7.27	-27.63	18.76	-437.54	-2014.79	4728.911	1030
8710	7.42	-27.83	18.73	-437.63	-2019.82	4728.915	1030
8715	7.64	-27.48	18.69	-439.00	-2020.26	4728.921	1030
8720	7.46	-27.51	18.73	-439.06	-2017.60	4728.925	1030
8725	7.29	-27.60	18.66	-439.26	-2021.20	4728.930	1030
8730	7.22	-27.57	18.70	-439.13	-2020.81	4728.936	1030
8735	7.23	-27.69	18.67	-439.29	-2021.04	4728.941	1030
8740	7.04	-27.66	18.68	-439.20	-2019.32	4728.945	1030
8745	7.28	-27.65	18.70	-438.96	-2015.57	4728.952	1030
8750	7.67	-27.49	18.69	-439.09	-2015.21	4728.955	1030
8755	7.34	-27.04	18.69	-441.64	-2021.84	4728.960	1030
8760	7.12	-27.13	18.61	-442.12	-2024.45	4728.966	1030
8765	7.04	-27.13	18.63	-442.05	-2025.58	4728.973	1030
8770	7.28	-27.11	18.65	-441.88	-2027.90	4728.976	1030
8775	6.97	-27.14	18.64	-442.11	-2023.95	4728.981	1030
8780	7.33	-26.96	18.67	-442.06	-2024.73	4728.984	1030
8785	7.46	-26.85	18.65	-443.39	-2028.43	4728.991	1030
8790	7.20	-26.85	18.64	-444.25	-2026.64	4728.997	1030
8795	6.50	-26.80	18.71	-444.31	-2023.29	4729.003	1030
8800	7.29	-26.79	18.64	-444.35	-2023.51	4729.006	1030
8805	7.27	-26.67	18.67	-444.00	-2027.71	4729.011	1030
8810	7.16	-26.71	18.68	-444.23	-2026.69	4729.015	1030
8815	6.93	-26.68	18.68	-444.65	-2029.75	4729.021	1030
8820	7.30	-26.22	18.68	-446.51	-2027.56	4729.026	1030
8825	7.00	-26.18	18.68	-446.58	-2018.77	4729.030	1030
8830	7.12	-26.24	18.66	-446.66	-2020.88	4729.036	1030
8835	7.32	-26.35	18.62	-446.70	-2020.58	4729.040	1030
8840	6.86	-26.36	18.63	-446.64	-2021.93	4729.046	1030
8845	6.98	-26.34	18.68	-446.88	-2025.47	4729.050	1030
8850	6.97	-25.99	18.60	-448.77	-2029.01	4729.055	1030
8855	7.05	-25.82	18.64	-449.08	-2036.85	4729.061	1030
8860	7.07	-25.75	18.59	-449.00	-2026.79	4729.067	1030
8865	7.33	-25.85	18.61	-449.18	-2026.37	4729.070	1030
8870	7.26	-25.82	18.64	-449.00	-2027.21	4729.076	1030
8875	6.89	-25.90	18.61	-448.98	-2028.47	4729.081	1030
8880	6.95	-26.02	18.57	-448.95	-2025.56	4729.085	1030
8885	6.49	-26.07	18.61	-448.67	-2031.23	4729.091	1030
8890	7.26	-25.58	18.59	-450.82	-2042.77	4729.098	1030
8895	6.80	-25.62	18.61	-450.92	-2042.51	4729.101	1030
8900	6.90	-25.57	18.60	-450.98	-2035.94	4729.106	1030
8905	6.75	-25.65	18.57	-451.13	-2037.05	4729.109	1030
8910	6.85	-25.30	18.58	-453.66	-2040.07	4729.118	1030
8915	6.93	-25.18	18.52	-453.28	-2041.44	4729.122	1030
8920	7.25	-25.15	18.55	-453.25	-2038.30	4729.126	1030
8925	6.54	-25.20	18.55	-453.36	-2036.72	4729.131	1030
8930	6.33	-25.00	18.56	-453.76	-2035.96	4729.136	1030
8935	6.94	-24.85	18.55	-454.70	-2038.13	4729.140	1030
8940	6.57	-24.80	18.54	-454.82	-2038.05	4729.146	1030
8945	6.90	-24.86	18.53	-454.68	-2037.95	4729.152	1030
8950	6.79	-24.82	18.56	-454.78	-2037.40	4729.155	1030
8955	6.92	-24.94	18.53	-454.52	-2039.29	4729.161	1030
8960	6.64	-24.92	18.54	-455.12	-2039.79	4729.166	1030
8965	6.59	-24.85	18.49	-456.76	-2040.97	4729.171	1030
8970	7.05	-24.80	18.50	-456.86	-2041.37	4729.176	1030
8975	6.94	-24.74	18.49	-456.95	-2041.18	4729.182	1030
8980	6.77	-24.75	18.54	-457.10	-2038.44	4729.186	1030
8985	6.73	-24.70	18.52	-456.99	-2032.16	4729.191	1030
8990	6.79	-24.64	18.52	-457.07	-2035.78	4729.195	1030
8995	6.87	-24.21	18.49	-459.04	-2042.18	4729.203	1030
9000	6.96	-24.24	18.49	-459.30	-2042.63	4729.206	1030
9005	7.11	-24.24	18.48	-459.23	-2041.52	4729.210	1030
9010	6.81	-24.33	18.46	-459.29	-2041.03	4729.215	1030
9015	6.59	-24.09	18.46	-460.48	-2042.88	4729.222	1030
9020	6.67	-24.07	18.45	-460.66	-2044.29	4729.226	1030
9025	6.74	-24.03	18.43	-460.67	-2038.37	4729.231	1030
9030	7.14	-23.97	18.45	-460.67	-2041.17	4729.234	1030
9035	6.69	-24.02	18.43	-460.72	-2039.91	4729.242	1030
9040	6.57	-24.03	18.43	-460.76	-2038.04	4729.247	1030
9045	8.07	-23.59	18.48	-460.52	-2044.04	4729.253	1030
9050	6.65	-23.91	18.45	-461.01	-2042.54	4729.256	1030
9055	6.79	-23.82	18.48	-461.00	-2040.45	4729.261	1030
9060	6.76	-23.90	18.46	-460.83	-2040.64	4729.265	1030
9065	6.79	-23.70	18.45	-462.58	-2043.06	4729.271	1030
9070	6.79	-23.61	18.39	-464.45	-2044.33	4729.276	1030
9075	7.12	-23.68	18.35	-464.68	-2038.33	4729.281	1030
9080	6.81	-23.72	18.35	-464.79	-2043.20	4729.287	1030
9085	7.01	-23.70	18.33	-464.55	-2039.17	4729.291	1030
9090	6.77	-23.74	18.36	-464.76	-2042.88	4729.296	1030
9095	6.81	-23.60	18.37	-465.07	-2039.71	4729.301	1030
9100	6.65	-23.23	18.36	-466.89	-2033.52	4729.305	1030
9105	6.81	-23.27	18.35	-466.63	-2033.93	4729.310	1030
9110	6.98	-23.18	18.32	-467.28	-2048.38	4729.317	1030
9115	6.73	-23.12	18.34	-467.22	-2047.62	4729.320	1030
9120	6.57	-23.13	18.34	-467.50	-2041.57	4729.327	1030
9125	6.47	-22.99	18.40	-467.32	-2041.37	4729.331	1030
9130	6.39	-22.97	18.38	-467.51	-2046.10	4729.335	1030
9135	6.70	-23.01	18.37	-467.51	-2042.66	4729.340	1030
9140	6.21	-22.75	18.31	-469.57	-2045.16	4729.348	1030
9145	6.84	-22.71	18.30	-469.53	-2044.94	4729.351	1030
9150	6.48	-22.65	18.33	-469.68	-2044.26	4729.356	1030
9155	6.74	-22.51	18.38	-469.71	-2042.85	4729.359	1030
9160	6.25	-22.13	18.45	-471.06	-2050.46	4729.368	1030
9165	6.84	-22.09	18.40	-471.32	-2049.02	4729.372	1030
9170	6.29	-22.19	18.38	-471.41	-2048.98	4729.375	1030
9175	6.74	-22.09	18.34	-471.23	-2054.08	4729.381	1030
9180	6.65	-21.96	18.34	-472.23	-2053.87	4729.386	1030
9185	6.75	-21.88	18.35	-472.80	-2051.66	4729.390	1030
9190	6.48	-21.82	18.35	-472.87	-2051.32	4729.397	1030
9195	6.48	-21.90	18.34	-473.06	-2049.94	4729.401	1030
9200	6.54	-21.89	18.36	-473.07	-2048.03	4729.405	1030
9205	6.25	-21.69	18.43	-472.81	-2049.07	4729.412	1030
9210	6.19	-21.88	18.37	-472.83	-2049.51	4729.416	1030
9215	6.52	-21.96	18.35	-472.64	-2047.98	4729.421	1030
9220	6.76	-21.92	18.32	-473.05	-2048.12	4729.426	1030
9225	6.35	-21.90	18.35	-472.94	-2048.38	4729.430	1030
9230	6.82	-21.94	18.31	-473.21	-2050.34	4729.435	1030
9235	6.13	-21.26	18.32	-476.41	-2055.46	4729.441	1030
9240	6.44	-21.19	18.30	-476.51	-2054.10	4729.445	1030
9245	6.43	-21.22	18.27	-476.83	-2054.58	4729.452	1030
9250	6.43	-21.28	18.26	-476.57	-2051.14	4729.456	1030
9255	6.00	-20.96	18.30	-477.83	-2065.73	4729.462	1030
9260	6.54	-20.98	18.26	-478.04	-2065.28	4729.466	1030
9265	6.21	-21.19	18.22	-478.29	-2064.38	4729.472	1030
9270	6.43	-21.26	18.20	-478.08	-2066.25	4729.476	1030
9275	5.88	-20.79	18.27	-479.32	-2067.75	4729.481	1030
9280	6.04	-20.74	18.26	-479.75	-2065.98	4729.484	1030
9285	6.09	-20.83	18.22	-479.54	-2058.63	4729.491	1030
9290	6.44	-20.85	18.22	-479.50	-2047.34	4729.497	1030
9295	6.36	-20.99	18.18	-479.75	-2048.25	4729.502	1030
9300	5.94	-21.10	18.17	-479.63	-2049.93	4729.506	1030
9305	5.97	-21.08	18.17	-479.46	-2048.74	4729.511	1030
9310	6.69	-20.95	18.14	-479.61	-2055.23	4729.515	1030
9315	6.16	-20.66	18.21	-481.24	-2055.04	4729.522	1030
9320	6.26	-20.43	18.15	-482.45	-2050.22	4729.526	1030
9325	6.13	-20.44	18.16	-482.57	-2048.97	4729.531	1030
9330	6.32	-20.36	18.15	-482.54	-2052.71	4729.537	1030
9335	6.30	-20.35	18.18	-482.53	-2050.43	4729.541	1030
9340	6.17	-20.33	18.18	-482.73	-2050.19	4729.546	1030
9345	5.82	-20.32	18.16	-483.17	-2053.43	4729.551	1030
9350	5.98	-20.13	18.14	-485.17	-2052.03	4729.555	1030
9355	5.83	-20.32	18.09	-484.97	-2054.43	4729.561	1030
9360	6.53	-20.29	18.10	-484.97	-2056.85	4729.566	1030
9365	6.26	-20.19	18.10	-485.21	-2058.64	4729.570	1030
9370	5.90	-20.18	18.17	-485.01	-2053.46	4729.576	1030
9375	5.69	-20.16	18.16	-485.25	-2059.71	4729.581	1030
9380	6.24	-19.81	18.13	-487.13	-2058.47	4729.585	1030
9385	5.90	-19.75	18.11	-487.46	-2059.40	4729.590	1030
9390	6.19	-19.73	18.12	-487.56	-2058.03	4729.597	1030
9395	6.08	-19.81	18.05	-487.43	-2058.00	4729.601	1030
9400	4.85	-19.94	18.10	-487.69	-2059.65	4729.608	1030
9405	6.00	-19.62	18.13	-487.80	-2058.72	4729.609	1030
9410	6.00	-19.74	18.09	-487.81	-2060.73	4729.616	1030
9415	5.71	-19.76	18.09	-487.69	-2061.65	4729.622	1030
9420	5.89	-19.35	18.08	-489.93	-2065.35	4729.625	1030
9425	6.04	-19.15	18.03	-490.60	-2064.37	4729.631	1030
9430	5.38	-19.21	18.03	-490.81	-2071.24	4729.636	1030
9435	5.74	-19.13	18.03	-490.81	-2074.35	4729.641	1030
9440	6.26	-19.08	18.03	-490.69	-2074.46	4729.646	1030
9445	5.79	-19.18	18.04	-490.65	-2073.44	4729.651	1030
9450	5.84	-18.97	18.04	-491.33	-2074.15	4729.656	1030
9455	6.09	-18.76	18.00	-492.72	-2072.24	4729.661	1030
9460	6.41	-18.64	18.01	-493.07	-2065.74	4729.667	1030
9465	5.73	-18.73	18.00	-493.32	-2069.48	4729.671	1030
9470	5.91	-18.82	17.95	-492.98	-2066.61	4729.676	1030
9475	6.47	-18.69	17.99	-493.09	-2070.25	4729.680	1030
9480	6.06	-18.63	17.98	-493.63	-2069.94	4729.686	1030
9485	5.63	-18.51	18.01	-495.06	-2063.44	4729.692	1030
9490	6.05	-18.51	17.96	-495.06	-2064.97	4729.695	1030
9495	5.70	-18.58	18.00	-495.42	-2069.93	4729.702	1030
9500	5.69	-18.53	17.96	-495.31	-2069.46	4729.706	1030
9505	5.95	-18.55	17.97	-495.27	-2067.53	4729.710	1030
9510	5.92	-18.52	17.94	-495.56	-2070.91	4729.715	1030
9515	5.82	-18.13	17.92	-497.38	-2071.83	4729.722	1030
9520	5.86	-18.18	17.94	-497.64	-2072.72	4729.726	1030
9525	6.12	-18.29	17.83	-497.56	-2071.83	4729.732	1030
9530	5.92	-18.16	17.93	-497.62	-2071.37	4729.734	1030
9535	5.73	-18.11	17.95	-497.80	-2070.65	4729.741	1030
9540	6.16	-18.00	17.94	-497.70	-2069.47	4729.747	1030
9545	5.81	-17.95	17.88	-499.23	-2070.00	4729.750	1030
9550	6.08	-17.65	17.91	-499.72	-2071.51	4729.756	1030
9555	6.48	-17.66	17.86	-499.84	-2071.59	4729.762	1030
9560	5.88	-17.73	17.84	-500.14	-2072.26	4729.765	1030
9565	5.90	-17.68	17.92	-499.73	-2072.84	4729.772	1030
9570	6.30	-17.74	17.85	-499.83	-2073.85	4729.776	1030
9575	5.75	-17.73	17.87	-499.86	-2072.36	4729.781	1030
9580	6.09	-17.77	17.84	-499.96	-2069.55	4729.786	1030
9585	5.48	-17.79	17.83	-500.68	-2071.00	4729.792	1030
9590	6.08	-17.71	17.82	-500.85	-2069.13	4729.796	1030
9595	6.04	-17.66	17.84	-501.13	-2066.36	4729.801	1030
9600	5.99	-17.66	17.86	-501.26	-2065.60	4729.807	1030
9605	5.69	-17.70	17.85	-501.10	-2065.00	4729.811	1030
9610	5.91	-17.64	17.84	-501.29	-2066.72	4729.817	1030
9615	5.97	-17.65	17.82	-501.39	-2065.49	4729.820	1030
9620	5.67	-17.04	17.79	-504.92	-2068.56	4729.826	1030
9625	5.98	-16.86	17.80	-505.29	-2071.16	4729.831	1030
9630	4.17	-17.18	17.77	-505.47	-2067.08	4729.837	1030
9635	5.22	-17.03	17.77	-505.73	-2073.01	4729.840	1030
9640	4.90	-16.98	17.79	-505.72	-2076.56	4729.847	1030
9645	5.01	-17.05	17.79	-505.51	-2076.98	4729.851	1030
9650	4.70	-16.71	17.73	-507.25	-2079.90	4729.856	1030
9655	5.38	-16.64	17.65	-507.70	-2079.17	4729.859	1030
9660	5.69	-16.59	17.68	-507.84	-2078.08	4729.867	1030
9665	5.62	-16.49	17.70	-507.65	-2083.21	4729.871	1030
9670	5.43	-16.48	17.74	-508.10	-2090.16	4729.875	1030
9675	5.43	-16.39	17.76	-508.12	-2090.03	4729.881	1030
9680	5.62	-16.06	17.74	-509.41	-2092.16	4729.887	1030
9685	5.62	-16.00	17.72	-510.49	-2085.81	4729.890	1030
9690	5.69	-16.05	17.68	-510.26	-2074.92	4729.897	1030
9695	5.79	-16.03	17.68	-510.25	-2072.16	4729.901	1030
9700	5.51	-16.01	17.70	-510.24	-2076.58	4729.906	1030
9705	5.61	-15.99	17.69	-510.21	-2079.79	4729.911	1030
9710	5.92	-15.91	17.71	-510.19	-2077.48	4729.917	1030
9715	5.64	-15.94	17.69	-510.16	-2080.81	4729.921	1030
9720	5.64	-15.71	17.73	-511.02	-2084.12	4729.926	1030
9725	5.56	-15.53	17.68	-512.08	-2084.70	4729.930	1030
9730	5.65	-15.56	17.65	-512.29	-2083.04	4729.936	1030
9735	5.59	-15.54	17.67	-512.10	-2078.84	4729.941	1030
9740	5.75	-15.54	17.63	-512.39	-2084.10	4729.945	1030
9745	5.94	-15.57	17.69	-512.33	-2085.00	4729.952	1030
9750	5.52	-15.54	17.64	-512.63	-2091.36	4729.956	1030
9755	5.49	-15.09	17.61	-515.12	-2087.06	4729.960	1030
9760	5.90	-14.98	17.61	-515.27	-2090.73	4729.965	1030
9765	5.55	-14.98	17.56	-516.15	-2092.34	4729.972	1030
9770	5.80	-14.87	17.57	-516.31	-2087.31	4729.975	1030
9775	5.48	-14.87	17.61	-516.27	-2082.74	4729.981	1030
9780	6.23	-14.83	17.59	-516.45	-2078.93	4729.984	1030
9785	5.42	-14.68	17.58	-517.70	-2078.75	4729.991	1030
9790	5.05	-14.69	17.54	-517.99	-2082.37	4729.997	1030
9795	5.48	-14.62	17.50	-518.33	-2076.67	4730.003	1030
9800	5.24	-14.63	17.52	-517.96	-2076.22	4730.006	1030
9805	6.43	-14.30	17.57	-517.88	-2077.16	4730.013	1030
9810	5.66	-14.49	17.56	-518.23	-2076.00	4730.015	1030
9815	5.39	-14.38	17.52	-519.08	-2075.14	4730.022	1030
9820	5.08	-14.22	17.52	-520.09	-2076.33	4730.026	1030
9825	5.72	-14.11	17.48	-520.48	-2076.21	4730.031	1030
9830	5.37	-14.07	17.49	-521.02	-2078.89	4730.037	1030
9835	5.94	-14.01	17.48	-520.76	-2078.26	4730.041	1030
9840	5.33	-14.14	17.47	-521.04	-2076.28	4730.046	1030
9845	6.23	-14.02	17.45	-521.73	-2078.17	4730.051	1030
9850	5.65	-13.80	17.44	-522.75	-2076.44	4730.055	1030
9855	5.78	-13.75	17.43	-523.01	-2078.80	4730.060	1030
9860	5.58	-13.73	17.44	-522.88	-2080.38	4730.067	1030
9865	5.16	-13.71	17.50	-523.14	-2080.71	4730.070	1030
9870	5.70	-13.70	17.43	-523.07	-2079.89	4730.076	1030
9875	5.38	-13.77	17.44	-522.84	-2080.59	4730.081	1030
9880	5.40	-13.77	17.41	-523.43	-2080.04	4730.086	1030
9885	5.77	-13.72	17.43	-522.86	-2081.98	4730.091	1030
9890	5.53	-13.67	17.47	-523.00	-2087.56	4730.097	1030
9895	5.85	-13.71	17.37	-522.92	-2089.56	4730.100	1030
9900	5.39	-13.12	17.41	-525.94	-2097.40	4730.106	1030
9905	5.72	-13.14	17.37	-526.83	-2097.69	4730.109	1030
9910	5.48	-13.05	17.35	-526.52	-2098.68	4730.117	1030
9915	4.92	-13.24	17.34	-526.73	-2103.81	4730.122	1030
9920	5.41	-13.15	17.37	-526.82	-2094.23	4730.125	1030
9925	5.07	-13.09	17.42	-526.71	-2095.58	4730.131	1030
9930	5.45	-12.95	17.43	-526.83	-2096.59	4730.136	1030
9935	5.34	-13.00	17.41	-526.82	-2093.47	4730.140	1030
9940	5.27	-12.79	17.37	-527.93	-2097.77	4730.147	1030
9945	5.53	-12.61	17.32	-529.31	-2097.60	4730.152	1030
9950	5.51	-12.48	17.37	-529.35	-2099.26	4730.156	1030
9955	5.65	-12.60	17.33	-529.43	-2099.25	4730.161	1030
9960	4.90	-12.62	17.34	-529.57	-2099.04	4730.166	1030
9965	5.28	-12.26	17.30	-531.07	-2100.80	4730.171	1030
9970	5.37	-12.18	17.34	-531.12	-2101.46	4730.176	1030
9975	5.23	-12.16	17.31	-531.28	-2104.48	4730.180	1030
9980	5.10	-12.18	17.31	-531.35	-2105.08	4730.185	1030
9985	4.94	-12.01	17.27	-532.72	-2106.57	4730.192	1030
9990	5.02	-12.04	17.26	-533.04	-2088.09	4730.195	1030
9995	4.91	-11.98	17.27	-533.04	-2084.68	4730.201	1030
10000	4.94	-11.95	17.31	-532.77	-2084.65	4730.206	1030
10005	5.07	-11.93	17.33	-532.66	-2087.76	4730.211	1030
10010	4.98	-11.88	17.31	-532.96	-2089.79	4730.216	1030
10015	4.69	-11.88	17.30	-532.66	-2089.45	4730.223	1030
10020	5.41	-11.91	17.26	-533.12	-2089.25	4730.226	1030
10025	5.11	-11.48	17.26	-535.65	-2092.02	4730.231	1030
10030	4.74	-11.53	17.23	-536.21	-2092.13	4730.234	1030
10035	5.41	-11.47	17.18	-536.91	-2086.14	4730.243	1030
10040	4.65	-11.50	17.23	-535.99	-2089.87	4730.247	1030
10045	6.09	-11.37	17.20	-536.04	-2091.60	4730.250	1030
10050	5.34	-11.33	17.22	-536.30	-2093.10	4730.256	1030
10055	5.14	-11.11	17.17	-537.18	-2099.26	4730.261	1030
10060	5.08	-11.13	17.10	-538.25	-2100.62	4730.265	1030
10065	4.81	-11.14	17.12	-538.33	-2102.08	4730.271	1030
10070	3.96	-11.28	17.10	-538.76	-2101.03	4730.277	1030
10075	5.34	-11.07	17.10	-538.33	-2101.34	4730.280	1030
10080	5.23	-11.11	17.10	-538.25	-2102.11	4730.286	1030
10085	5.26	-11.09	17.05	-538.91	-2102.53	4730.291	1030
10090	5.13	-10.89	17.12	-540.73	-2101.45	4730.296	1030
10095	4.80	-10.86	17.13	-540.70	-2103.29	4730.300	1030
10100	5.04	-10.76	17.14	-540.55	-2099.36	4730.308	1030
10105	5.43	-10.83	17.08	-540.72	-2099.60	4730.310	1030
10110	5.22	-10.83	17.09	-540.90	-2100.80	4730.317	1030
10115	4.98	-10.85	17.07	-540.80	-2103.31	4730.320	1030
10120	4.47	-10.57	17.05	-542.84	-2104.91	4730.326	1030
10125	5.13	-10.45	17.02	-543.05	-2105.81	4730.331	1030
10130	5.41	-10.31	17.09	-543.39	-2106.93	4730.338	1030
10135	4.95	-10.39	17.06	-543.37	-2100.92	4730.341	1030
10140	4.72	-10.55	16.98	-542.96	-2100.57	4730.348	1030
10145	4.80	-10.48	17.03	-543.28	-2098.82	4730.351	1030
10150	4.80	-10.18	17.00	-545.01	-2099.52	4730.356	1030
10155	4.54	-10.04	17.02	-545.40	-2096.23	4730.359	1030
10160	5.02	-9.94	16.99	-545.66	-2104.40	4730.367	1030
10165	4.92	-9.91	16.99	-546.03	-2106.26	4730.372	1030
10170	4.63	-10.02	17.00	-546.22	-2107.98	4730.375	1030
10175	4.59	-9.83	17.05	-546.23	-2101.56	4730.382	1030
10180	5.36	-9.72	16.97	-546.86	-2102.60	4730.386	1030
10185	4.76	-9.55	17.02	-547.57	-2102.48	4730.390	1030
10190	4.71	-9.57	17.03	-547.66	-2105.80	4730.396	1030
10195	5.02	-9.41	16.97	-548.11	-2096.74	4730.402	1030
10200	4.52	-9.57	16.92	-548.45	-2102.13	4730.405	1030
10205	4.86	-9.35	17.04	-548.78	-2108.92	4730.413	1030
10210	4.41	-9.47	16.98	-548.55	-2110.58	4730.415	1030
10215	4.90	-9.04	16.99	-549.94	-2105.23	4730.421	1030
10220	4.97	-9.18	16.95	-550.19	-2100.90	4730.425	1030
10225	5.34	-9.00	16.94	-550.41	-2095.70	4730.433	1030
10230	5.14	-9.09	16.89	-550.87	-2097.12	4730.436	1030
10235	4.55	-8.91	16.98	-551.07	-2104.48	4730.442	1030
10240	4.45	-8.82	17.00	-550.87	-2103.90	4730.445	1030
10245	4.51	-8.84	17.01	-551.03	-2103.39	4730.452	1030
10250	4.85	-8.81	17.06	-551.17	-2103.72	4730.456	1030
10255	5.15	-8.68	16.95	-551.99	-2102.98	4730.460	1030
10260	4.56	-8.64	16.97	-552.38	-2101.55	4730.466	1030
10265	5.03	-8.51	16.97	-552.68	-2103.57	4730.472	1030
10270	4.72	-8.50	16.93	-553.08	-2102.71	4730.476	1030
10275	4.93	-8.38	16.93	-553.13	-2104.96	4730.481	1030
10280	4.87	-8.51	16.88	-553.00	-2109.12	4730.484	1030
10285	4.70	-8.38	16.87	-553.73	-2109.07	4730.490	1030
10290	4.84	-8.21	16.82	-555.48	-2110.55	4730.497	1030
10295	4.92	-8.06	16.82	-555.67	-2108.54	4730.501	1030
10300	4.78	-8.20	16.82	-555.28	-2109.92	4730.506	1030
10305	4.70	-8.20	16.86	-555.64	-2107.08	4730.510	1030
10310	4.70	-8.20	16.84	-555.34	-2104.54	4730.518	1030
10315	4.80	-8.29	16.82	-555.39	-2105.26	4730.520	1030
10320	4.95	-8.09	16.76	-557.51	-2106.04	4730.526	1030
10325	4.91	-7.86	16.82	-557.91	-2115.25	4730.530	1030
10330	4.94	-7.91	16.71	-558.51	-2114.38	4730.538	1030
10335	4.40	-7.85	16.78	-558.82	-2118.10	4730.540	1030
10340	3.98	-8.13	16.68	-558.74	-2117.35	4730.546	1030
10345	4.66	-7.94	16.77	-558.82	-2117.57	4730.550	1030
10350	5.18	-7.68	16.73	-560.01	-2115.71	4730.557	1030
10355	4.61	-7.62	16.71	-560.49	-2114.32	4730.561	1030
10360	4.33	-7.42	16.73	-561.35	-2116.21	4730.568	1030
10365	4.62	-7.44	16.73	-560.99	-2115.99	4730.570	1030
10370	4.75	-7.30	16.80	-561.02	-2121.46	4730.577	1030
10375	5.10	-7.21	16.81	-561.20	-2119.85	4730.582	1030
10380	4.34	-7.29	16.74	-562.11	-2119.48	4730.586	1030
10385	4.69	-7.35	16.71	-562.59	-2118.16	4730.591	1030
10390	4.74	-7.31	16.67	-562.57	-2111.07	4730.596	1030
10395	4.79	-7.06	16.68	-563.41	-2107.85	4730.602	1030
10400	4.70	-7.16	16.73	-563.13	-2113.12	4730.605	1030
10405	4.27	-7.22	16.73	-563.18	-2120.78	4730.612	1030
10410	4.52	-7.05	16.77	-563.66	-2118.37	4730.616	1030
10415	4.33	-6.85	16.71	-564.91	-2121.26	4730.622	1030
10420	4.27	-6.79	16.70	-565.31	-2122.25	4730.625	1030
10425	4.66	-6.68	16.62	-565.90	-2124.05	4730.631	1030
10430	4.35	-6.68	16.65	-566.16	-2112.53	4730.636	1030
10435	4.37	-6.52	16.67	-565.95	-2114.94	4730.643	1030
10440	4.54	-6.56	16.64	-566.06	-2111.90	4730.646	1030
10445	4.84	-6.63	16.63	-565.92	-2113.67	4730.651	1030
10450	4.50	-6.61	16.64	-565.97	-2115.10	4730.655	1030
10455	4.62	-6.25	16.61	-567.40	-2116.36	4730.662	1030
10460	4.40	-6.12	16.60	-568.45	-2116.77	4730.666	1030
10465	4.41	-6.26	16.54	-568.57	-2116.59	4730.671	1030
10470	4.65	-6.32	16.53	-568.42	-2116.67	4730.676	1030
10475	4.60	-6.22	16.53	-568.65	-2115.61	4730.681	1030
10480	4.36	-6.34	16.53	-568.56	-2117.40	4730.686	1030
10485	4.57	-6.11	16.50	-569.47	-2120.79	4730.690	1030
10490	4.40	-5.92	16.48	-570.51	-2125.36	4730.695	1030
10495	4.46	-5.95	16.49	-570.57	-2127.09	4730.701	1030
10500	4.81	-6.02	16.44	-570.54	-2125.84	4730.707	1030
10505	4.87	-5.77	16.51	-570.67	-2129.26	4730.710	1030
10510	4.31	-5.78	16.55	-570.70	-2126.50	4730.717	1030
10515	4.08	-5.65	16.58	-570.79	-2127.98	4730.721	1030
10520	4.24	-5.40	16.47	-572.71	-2128.18	4730.726	1030
10525	4.63	-5.31	16.49	-572.85	-2129.19	4730.730	1030
10530	4.62	-5.16	16.44	-573.95	-2131.99	4730.735	1030
10535	4.31	-5.12	16.48	-573.88	-2132.80	4730.741	1030
10540	4.09	-5.06	16.42	-574.20	-2132.88	4730.748	1030
10545	4.04	-5.24	16.43	-574.20	-2133.17	4730.750	1030
10550	4.62	-5.36	16.40	-573.78	-2131.44	4730.757	1030
10555	4.60	-5.34	16.38	-573.93	-2129.69	4730.762	1030
10560	4.45	-5.05	16.40	-575.58	-2129.15	4730.766	1030
10565	4.27	-4.81	16.45	-576.28	-2132.87	4730.771	1030
10570	4.07	-4.63	16.43	-576.10	-2127.89	4730.777	1030
10575	4.36	-4.70	16.47	-576.59	-2131.53	4730.780	1030
10580	4.38	-4.75	16.44	-576.39	-2129.61	4730.787	1030
10585	4.18	-4.88	16.40	-576.54	-2131.49	4730.791	1030
10590	4.28	-4.79	16.40	-577.47	-2134.31	4730.796	1030
10595	3.72	-4.68	16.38	-578.28	-2140.33	4730.802	1030
10600	3.61	-4.47	16.40	-578.72	-2136.73	4730.807	1030
10605	4.25	-4.50	16.38	-578.62	-2129.34	4730.812	1030
10610	4.07	-4.60	16.36	-578.46	-2138.14	4730.815	1030
10615	4.08	-4.49	16.38	-578.82	-2137.64	4730.820	1030
10620	3.95	-4.53	16.37	-579.13	-2136.47	4730.826	1030
10625	4.08	-4.08	16.32	-580.87	-2142.14	4730.831	1030
10630	4.01	-3.99	16.31	-581.13	-2146.21	4730.835	1030
10635	3.67	-4.13	16.33	-581.12	-2144.05	4730.842	1030
10640	3.57	-4.18	16.35	-580.89	-2133.82	4730.846	1030
10645	3.87	-4.13	16.32	-581.35	-2134.05	4730.851	1030
10650	3.93	-4.08	16.35	-581.06	-2141.35	4730.855	1030
10655	3.56	-3.80	16.30	-583.15	-2139.55	4730.860	1030
10660	4.10	-3.71	16.27	-583.51	-2148.03	4730.866	1030
10665	4.24	-3.88	16.22	-583.81	-2145.51	4730.873	1030
10670	4.33	-3.74	16.25	-583.45	-2144.75	4730.875	1030
10675	4.19	-3.63	16.30	-583.42	-2146.13	4730.881	1030
10680	4.14	-3.66	16.26	-583.66	-2142.63	4730.887	1030
10685	4.19	-3.25	16.26	-585.06	-2144.12	4730.891	1030
10690	4.22	-3.23	16.25	-585.83	-2142.57	4730.896	1030
10695	4.08	-3.25	16.18	-585.97	-2141.40	4730.902	1030
10700	4.12	-3.25	16.18	-585.78	-2140.65	4730.905	1030
10705	3.63	-3.38	16.21	-585.82	-2142.09	4730.912	1030
10710	4.11	-3.29	16.16	-585.80	-2143.11	4730.916	1030
10715	4.20	-3.26	16.20	-585.97	-2145.59	4730.921	1030
10720	3.86	-3.34	16.23	-586.00	-2144.93	4730.927	1030
10725	3.83	-3.17	16.23	-587.31	-2144.77	4730.931	1030
10730	3.90	-3.10	16.15	-588.85	-2141.36	4730.936	1030
10735	3.97	-3.00	16.15	-589.20	-2140.52	4730.940	1030
10740	4.19	-3.05	16.12	-588.91	-2140.78	4730.946	1030
10745	4.11	-3.09	16.10	-588.71	-2140.76	4730.951	1030
10750	3.87	-3.11	16.12	-588.95	-2141.34	4730.956	1030
10755	4.15	-3.17	16.12	-589.23	-2136.41	4730.960	1030
10760	3.86	-2.65	16.09	-590.95	-2139.54	4730.966	1030
10765	3.81	-2.62	16.07	-591.56	-2142.58	4730.972	1030
10770	4.00	-2.64	16.07	-591.25	-2140.96	4730.977	1030
10775	4.22	-2.50	16.07	-591.48	-2147.16	4730.980	1030
10780	4.12	-2.61	16.02	-591.54	-2146.15	4730.985	1030
10785	3.74	-2.62	16.06	-591.32	-2151.13	4730.991	1030
10790	3.91	-2.18	16.02	-593.50	-2151.85	4730.997	1030
10795	3.63	-2.14	16.03	-593.53	-2151.99	4731.000	1030
10800	4.50	-2.06	16.03	-593.68	-2151.37	4731.008	1030
10805	3.69	-2.17	16.03	-593.65	-2154.14	4731.011	1030
10810	3.79	-2.17	16.04	-593.72	-2162.01	4731.016	1030
10815	4.01	-2.17	16.01	-593.73	-2160.63	4731.021	1030
10820	3.69	-1.83	16.01	-595.53	-2162.29	4731.026	1030
10825	3.35	-1.73	16.02	-595.83	-2157.81	4731.030	1030
10830	4.46	-1.63	15.98	-596.41	-2160.31	4731.038	1030
10835	4.18	-1.76	15.93	-595.97	-2165.78	4731.041	1030
10840	3.65	-1.73	16.01	-596.00	-2166.89	4731.046	1030
10845	4.12	-1.73	15.92	-596.20	-2168.90	4731.051	1030
10850	3.82	-1.55	15.90	-597.49	-2162.46	4731.057	1030
10855	3.76	-1.28	15.90	-598.31	-2165.69	4731.061	1030
10860	3.98	-1.20	15.91	-598.43	-2169.83	4731.065	1030
10865	4.05	-1.26	15.89	-598.47	-2168.33	4731.070	1030
10870	3.71	-1.26	15.92	-598.44	-2164.52	4731.076	1030
10875	3.77	-1.26	15.92	-598.29	-2171.44	4731.082	1030
10880	3.88	-1.30	15.92	-598.56	-2171.09	4731.085	1031
10885	3.81	-1.29	15.92	-598.64	-2168.54	4731.091	1031
10890	3.74	-1.28	15.91	-598.70	-2168.98	4731.096	1031
10895	4.03	-1.58	15.97	-595.91	-2165.54	4731.101	1031
10900	4.15	-1.52	15.97	-595.71	-2167.56	4731.105	1031
10905	3.31	-1.48	16.04	-595.75	-2160.29	4731.113	1031
10910	3.76	-1.47	16.01	-595.75	-2160.92	4731.117	1031
10915	3.47	-1.56	16.01	-595.66	-2160.72	4731.122	1031
10920	3.89	-1.51	15.97	-595.70	-2165.56	4731.125	1031
10925	4.43	-1.81	16.00	-593.86	-2160.41	4731.132	1031
10930	4.52	-1.86	16.02	-593.46	-2157.90	4731.137	1031
10935	3.74	-1.90	16.03	-593.55	-2157.43	4731.141	1031
10940	3.51	-1.91	16.06	-593.53	-2157.29	4731.146	1031
10945	4.11	-1.93	16.01	-593.32	-2163.75	4731.151	1031
10950	4.15	-1.90	15.97	-593.60	-2158.78	4731.155	1031
10955	4.04	-1.95	16.05	-593.17	-2163.99	4731.161	1031
10960	4.28	-1.90	16.06	-593.02	-2162.23	4731.166	1031
10965	3.91	-1.92	16.06	-593.29	-2159.89	4731.171	1031
10970	3.85	-1.92	16.04	-593.43	-2160.95	4731.176	1031
10975	3.79	-1.99	16.03	-593.49	-2155.22	4731.182	1031
10980	4.15	-1.96	16.03	-593.28	-2148.22	4731.186	1031
10985	3.98	-2.05	16.05	-592.11	-2152.68	4731.191	1031
10990	4.17	-2.30	16.08	-589.54	-2151.41	4731.195	1031
10995	4.31	-2.34	16.10	-589.23	-2157.03	4731.201	1031
11000	4.30	-2.22	16.14	-589.10	-2159.75	4731.207	1031
11005	4.32	-2.36	16.05	-589.36	-2157.57	4731.210	1031
11010	4.16	-2.37	16.08	-589.17	-2157.02	4731.216	1031
11015	3.91	-2.44	16.07	-589.11	-2155.80	4731.221	1031
11020	4.25	-2.61	16.20	-587.04	-2151.60	4731.226	1031
11025	4.32	-2.73	16.17	-586.87	-2154.73	4731.231	1031
11030	3.95	-2.65	16.22	-586.88	-2158.88	4731.238	1031
11035	3.76	-2.74	16.21	-586.77	-2155.29	4731.241	1031
11040	4.59	-2.72	16.15	-586.77	-2156.42	4731.247	1031
11045	4.47	-2.64	16.19	-587.12	-2156.56	4731.250	1031
11050	4.53	-3.01	16.19	-585.27	-2154.96	4731.257	1031
11055	4.24	-3.18	16.23	-584.78	-2155.07	4731.262	1031
11060	3.44	-3.29	16.23	-585.00	-2155.84	4731.267	1031
11065	3.16	-3.40	16.22	-584.73	-2155.13	4731.271	1031
11070	3.46	-3.33	16.24	-584.71	-2149.04	4731.276	1031
11075	3.74	-3.29	16.25	-584.74	-2146.13	4731.280	1031
11080	3.56	-3.35	16.22	-584.68	-2146.94	4731.287	1031
11085	3.26	-3.35	16.24	-584.55	-2148.07	4731.291	1031
11090	3.41	-3.43	16.26	-584.09	-2144.48	4731.296	1031
11095	3.45	-3.76	16.32	-581.78	-2145.82	4731.302	1031
11100	3.12	-3.82	16.32	-581.71	-2151.83	4731.306	1031
11105	3.85	-3.79	16.33	-581.70	-2147.38	4731.312	1031
11110	3.75	-3.86	16.29	-581.81	-2151.57	4731.315	1031
11115	3.61	-3.91	16.27	-581.72	-2150.48	4731.320	1031
11120	3.69	-3.95	16.25	-581.55	-2145.93	4731.325	1031
11125	3.32	-4.28	16.35	-579.72	-2136.65	4731.331	1031
11130	3.98	-4.22	16.34	-579.63	-2147.86	4731.335	1031
11135	3.34	-4.17	16.40	-579.47	-2147.15	4731.342	1031
11140	3.42	-4.19	16.39	-579.62	-2144.74	4731.346	1031
11145	3.14	-4.21	16.43	-579.19	-2139.75	4731.351	1031
11150	3.55	-4.26	16.39	-579.23	-2138.58	4731.356	1031
11155	3.62	-4.61	16.37	-577.51	-2138.35	4731.360	1031
11160	3.65	-4.66	16.37	-577.29	-2138.51	4731.366	1031
11165	3.86	-4.66	16.36	-577.03	-2135.11	4731.373	1031
11170	3.59	-4.70	16.40	-576.97	-2136.71	4731.375	1031
11175	3.73	-4.67	16.39	-576.90	-2144.60	4731.382	1031
11180	3.33	-4.65	16.41	-576.95	-2142.12	4731.387	1031
11185	3.35	-4.81	16.47	-575.80	-2137.29	4731.392	1031
11190	3.48	-4.88	16.45	-574.98	-2129.14	4731.396	1031
11195	3.66	-4.95	16.47	-574.69	-2131.56	4731.401	1031
11200	4.01	-4.90	16.44	-574.82	-2138.23	4731.405	1031
11205	3.79	-5.00	16.40	-574.75	-2142.11	4731.412	1031
11210	3.76	-5.00	16.40	-574.71	-2146.21	4731.416	1031
11215	3.89	-5.12	16.41	-574.10	-2140.73	4731.420	1031
11220	3.63	-5.36	16.49	-572.36	-2136.22	4731.427	1031
11225	3.75	-5.46	16.46	-572.49	-2134.72	4731.431	1031
11230	3.84	-5.47	16.42	-572.65	-2132.43	4731.436	1031
11235	3.89	-5.48	16.46	-572.51	-2133.74	4731.440	1031
11240	4.00	-5.39	16.47	-572.82	-2138.79	4731.447	1031
11245	3.90	-5.48	16.47	-572.48	-2142.43	4731.451	1031
11250	3.91	-5.45	16.46	-572.57	-2133.36	4731.456	1031
11255	3.80	-5.44	16.44	-572.77	-2133.74	4731.460	1031
11260	3.78	-5.95	16.46	-570.14	-2132.98	4731.466	1031
11265	4.13	-6.00	16.46	-569.71	-2126.99	4731.471	1031
11270	4.15	-5.99	16.47	-569.72	-2134.28	4731.478	1031
11275	3.60	-6.06	16.50	-569.66	-2131.85	4731.481	1031
11280	4.08	-6.01	16.51	-569.53	-2126.56	4731.487	1031
11285	4.13	-5.99	16.55	-569.66	-2136.41	4731.491	1031
11290	4.10	-6.21	16.57	-568.19	-2130.27	4731.497	1031
11295	4.11	-6.21	16.63	-567.55	-2127.14	4731.500	1031
11300	4.10	-6.16	16.63	-567.58	-2139.47	4731.506	1031
11305	3.83	-6.28	16.59	-567.69	-2135.00	4731.512	1031
11310	3.38	-6.39	16.60	-567.84	-2136.25	4731.516	1031
11315	3.65	-6.38	16.59	-567.49	-2127.95	4731.521	1031
11320	3.59	-6.59	16.64	-566.21	-2125.10	4731.526	1031
11325	3.89	-6.78	16.65	-565.32	-2121.99	4731.530	1031
11330	3.78	-6.80	16.63	-565.29	-2120.71	4731.537	1031
11335	3.39	-6.80	16.66	-565.14	-2124.64	4731.542	1031
11340	3.67	-6.85	16.62	-565.23	-2121.07	4731.546	1031
11345	3.43	-6.95	16.60	-565.19	-2119.46	4731.551	1031
11350	3.54	-7.05	16.65	-564.38	-2123.35	4731.556	1031
11355	3.41	-7.26	16.69	-562.91	-2129.46	4731.561	1031
11360	3.89	-7.29	16.70	-562.85	-2126.00	4731.565	1031
11365	3.60	-7.25	16.72	-562.82	-2120.75	4731.572	1031
11370	3.67	-7.19	16.75	-562.82	-2123.70	4731.575	1031
11375	3.68	-7.22	16.71	-563.06	-2121.01	4731.581	1031
11380	3.47	-7.17	16.73	-562.78	-2125.23	4731.585	1031
11385	3.64	-7.49	16.78	-561.04	-2120.68	4731.591	1031
11390	3.76	-7.64	16.73	-560.81	-2126.50	4731.596	1031
11395	3.64	-7.62	16.74	-560.72	-2122.22	4731.601	1031
11400	4.11	-7.51	16.75	-560.78	-2126.07	4731.606	1031
11405	5.61	-7.28	16.75	-560.73	-2126.93	4731.612	1031
11410	4.86	-7.41	16.71	-560.74	-2127.42	4731.616	1031
11415	5.01	-7.34	16.72	-560.67	-2121.81	4731.622	1031
11420	4.44	-7.42	16.74	-560.67	-2121.48	4731.625	1031
11425	4.44	-7.79	16.78	-558.83	-2116.55	4731.631	1031
11430	4.16	-8.02	16.81	-557.84	-2119.07	4731.637	1031
11435	4.59	-7.95	16.79	-557.58	-2125.19	4731.642	1031
11440	4.83	-7.91	16.81	-557.58	-2124.49	4731.646	1031
11445	5.04	-7.82	16.86	-557.62	-2119.35	4731.652	1031
11450	4.83	-7.85	16.85	-557.34	-2114.87	4731.655	1031
11455	5.06	-8.06	16.82	-556.51	-2121.95	4731.662	1031
11460	4.54	-8.30	16.85	-555.37	-2111.48	4731.666	1031
11465	4.83	-8.37	16.83	-555.39	-2118.57	4731.671	1031
11470	4.99	-8.40	16.81	-555.51	-2119.06	4731.677	1031
11475	4.93	-8.39	16.84	-555.37	-2125.03	4731.681	1031
11480	4.75	-8.43	16.83	-555.17	-2124.44	4731.686	1031
11485	4.83	-8.41	16.86	-554.72	-2126.36	4731.690	1031
11490	5.14	-8.55	16.87	-553.04	-2123.86	4731.695	1031
11495	4.71	-8.53	16.90	-553.14	-2122.10	4731.700	1031
11500	4.51	-8.58	16.95	-552.88	-2117.10	4731.707	1031
11505	4.86	-8.53	16.90	-552.84	-2118.06	4731.710	1031
11510	4.90	-8.56	16.88	-552.88	-2126.81	4731.716	1031
11515	4.75	-8.64	16.86	-552.83	-2126.64	4731.721	1031
11520	4.81	-8.99	16.89	-551.01	-2122.64	4731.726	1031
11525	5.30	-9.01	16.87	-550.53	-2117.77	4731.731	1031
11530	5.15	-8.94	16.94	-550.97	-2118.65	4731.738	1031
11535	5.46	-8.99	16.90	-550.70	-2117.82	4731.741	1031
11540	5.36	-8.93	16.91	-550.65	-2122.70	4731.747	1031
11545	5.46	-8.90	16.90	-550.44	-2122.31	4731.750	1031
11550	5.17	-9.31	16.97	-548.76	-2116.94	4731.757	1031
11555	4.96	-9.41	16.93	-548.43	-2118.70	4731.762	1031
11560	4.69	-9.36	16.98	-548.58	-2114.42	4731.766	1031
11565	4.81	-9.29	17.04	-548.74	-2111.61	4731.771	1031
11570	4.90	-9.57	16.98	-548.19	-2113.78	4731.778	1031
11575	5.21	-9.34	16.95	-548.39	-2112.13	4731.780	1031
11580	5.23	-9.36	16.95	-548.36	-2113.15	4731.787	1031
11585	5.32	-9.38	16.96	-548.30	-2112.87	4731.791	1031
11590	5.26	-9.55	16.99	-546.95	-2117.19	4731.796	1031
11595	4.81	-9.65	17.04	-545.27	-2117.09	4731.801	1031
11600	4.82	-9.71	17.06	-545.06	-2118.24	4731.807	1031
11605	5.21	-9.74	17.02	-545.18	-2117.42	4731.811	1031
11610	4.95	-9.70	17.06	-545.23	-2115.87	4731.815	1031
11615	4.72	-9.78	17.07	-545.11	-2113.98	4731.820	1031
11620	5.32	-9.85	17.05	-544.63	-2114.24	4731.826	1031
11625	4.93	-10.07	17.12	-543.85	-2114.33	4731.832	1031
11630	5.59	-10.08	17.05	-543.89	-2117.46	4731.835	1031
11635	5.78	-10.11	17.03	-543.90	-2116.23	4731.842	1031
11640	5.01	-10.22	17.06	-543.62	-2117.79	4731.846	1031
11645	5.22	-10.21	17.03	-543.66	-2117.70	4731.851	1031
11650	5.18	-10.27	17.05	-543.66	-2117.34	4731.855	1031
11655	4.90	-10.62	17.09	-541.13	-2115.25	4731.860	1031
11660	5.24	-10.69	17.12	-540.81	-2113.43	4731.866	1031
11665	5.39	-10.64	17.12	-540.43	-2115.65	4731.873	1031
11670	5.46	-10.75	17.05	-540.83	-2111.11	4731.875	1031
11675	5.68	-10.75	17.04	-540.64	-2113.28	4731.882	1031
11680	5.19	-10.84	17.08	-540.68	-2106.91	4731.886	1031
11685	5.06	-11.06	17.16	-538.88	-2103.09	4731.891	1031
11690	5.26	-11.08	17.19	-538.40	-2100.67	4731.896	1031
11695	5.01	-11.00	17.22	-538.50	-2101.31	4731.902	1031
11700	4.95	-11.11	17.19	-538.17	-2105.00	4731.905	1031
11705	5.33	-11.12	17.22	-538.21	-2104.67	4731.912	1031
11710	4.79	-11.32	17.14	-538.03	-2104.01	4731.916	1031
11715	5.08	-11.41	17.18	-537.41	-2106.59	4731.921	1031
11720	5.30	-11.52	17.24	-535.99	-2101.04	4731.927	1031
11725	5.37	-11.59	17.19	-535.77	-2096.40	4731.932	1031
11730	5.37	-11.55	17.19	-535.83	-2099.16	4731.936	1031
11735	5.25	-11.64	17.16	-536.10	-2105.71	4731.941	1031
11740	5.21	-11.68	17.18	-536.03	-2104.27	4731.946	1031
11745	5.25	-11.63	17.20	-535.82	-2102.63	4731.951	1031
11750	5.45	-11.64	17.18	-535.90	-2102.94	4731.956	1031
11755	5.65	-11.70	17.18	-535.39	-2108.15	4731.960	1031
11760	5.14	-12.08	17.27	-533.25	-2106.45	4731.966	1031
11765	5.54	-12.15	17.22	-533.21	-2098.74	4731.971	1031
11770	5.54	-12.14	17.21	-533.19	-2109.19	4731.977	1031
11775	5.29	-12.13	17.21	-533.06	-2102.99	4731.980	1031
11780	5.49	-12.16	17.23	-532.87	-2099.89	4731.984	1031
11785	4.97	-12.16	17.27	-532.81	-2103.33	4731.991	1031
11790	5.38	-12.52	17.33	-531.07	-2096.90	4731.997	1031
11795	5.89	-12.53	17.25	-530.83	-2095.27	4732.000	1031
11800	4.81	-12.67	17.32	-530.52	-2104.91	4732.007	1031
11805	5.37	-12.63	17.31	-530.98	-2103.71	4732.011	1031
11810	5.70	-12.53	17.28	-530.87	-2098.94	4732.016	1031
11815	5.46	-12.61	17.25	-531.01	-2098.22	4732.021	1031
11820	5.58	-12.96	17.30	-529.05	-2101.76	4732.026	1031
11825	5.20	-13.09	17.27	-528.58	-2097.44	4732.030	1031
11830	5.82	-13.02	17.34	-528.54	-2103.52	4732.038	1031
11835	5.32	-13.08	17.25	-528.59	-2100.66	4732.041	1031
11840	5.22	-13.05	17.33	-528.40	-2102.36	4732.046	1031
11845	5.09	-13.13	17.24	-528.40	-2102.48	4732.051	1031
11850	4.80	-13.37	17.33	-527.11	-2101.17	4732.057	1031
11855	5.31	-13.51	17.33	-526.23	-2096.31	4732.061	1031
11860	5.60	-13.34	17.41	-526.43	-2097.14	4732.066	1031
11865	5.47	-13.35	17.40	-526.18	-2102.39	4732.070	1031
11870	5.71	-13.33	17.38	-526.65	-2103.45	4732.076	1031
11875	5.26	-13.43	17.36	-526.25	-2098.93	4732.082	1031
11880	5.57	-13.34	17.37	-526.12	-2097.90	4732.085	1031
[truncated: 28,614 more rows]
