# Supplementary material for: Structural characterization of the saxitoxin-targeting APTSTX1 aptamer using optical tweezers and molecular dynamics simulations
Source: PLoS One. 2019 Nov 7;14(11):e0222468. doi: 10.1371/journal.pone.0222468 (PMC6837747; doi:10.1371/journal.pone.0222468)
Supplement: S2 File — Data repository, aptamer under magnesium. (ZIP) [file pone.0222468.s006.zip › Mg/Mg/September/290915/2fCOM.tx∩ÇÅ#%98╟ï∩ÇÅ%98%C7=]

865	   minForce-limit
3375	   maxForce-limit
3405	tempA = 23.120	tempB = 23.475
5845	   minForce-limit
8380	   maxForce-limit
10880	   minForce-limit
13375	   maxForce-limit
13405	tempA = 23.107	tempB = 23.478
15900	   minForce-limit
18370	   maxForce-limit
20910	   minForce-limit
23305	   maxForce-limit
23470	tempA = 23.116	tempB = 23.486
25705	   minForce-limit
28165	   maxForce-limit
30670	   minForce-limit
33190	   maxForce-limit
33485	tempA = 23.110	tempB = 23.491
35820	   minForce-limit
38310	   maxForce-limit
40825	   minForce-limit
43275	   maxForce-limit
43545	tempA = 23.118	tempB = 23.478
45745	   minForce-limit
48245	   maxForce-limit
50765	   minForce-limit
53310	   maxForce-limit
53605	tempA = 23.112	tempB = 23.478
55680	   minForce-limit
58150	   maxForce-limit
60645	   minForce-limit
63180	   maxForce-limit
63605	tempA = 23.119	tempB = 23.478
65705	   minForce-limit
68210	   maxForce-limit
70710	   minForce-limit
73175	   maxForce-limit
73655	tempA = 23.112	tempB = 23.487
75720	   minForce-limit
78215	   maxForce-limit
80715	   minForce-limit
83280	   maxForce-limit
83660	tempA = 23.119	tempB = 23.491
85805	   minForce-limit
88270	   maxForce-limit
90780	   minForce-limit
93250	   maxForce-limit
93715	tempA = 23.115	tempB = 23.497
95695	   minForce-limit
98165	   maxForce-limit
100615	   minForce-limit
103125	   maxForce-limit
103810	tempA = 23.134	tempB = 23.494
105580	   minForce-limit
108050	   maxForce-limit
110510	   minForce-limit
113045	   maxForce-limit
113815	tempA = 23.120	tempB = 23.482
115580	   minForce-limit
118150	   maxForce-limit
120615	   minForce-limit
123075	   maxForce-limit
123890	tempA = 23.116	tempB = 23.502
125515	   minForce-limit
127975	   maxForce-limit
130450	   minForce-limit
132880	   maxForce-limit
133980	tempA = 23.126	tempB = 23.502
135365	   minForce-limit
137840	   maxForce-limit
140320	   minForce-limit
142780	   maxForce-limit
144010	tempA = 23.129	tempB = 23.496
145275	   minForce-limit
147675	   maxForce-limit
150180	   minForce-limit
152745	   maxForce-limit
154090	tempA = 23.127	tempB = 23.506
154925	Stop All Protocols, go to manual mode
156145	End Write
