# Supplementary material for: Structural characterization of the saxitoxin-targeting APTSTX1 aptamer using optical tweezers and molecular dynamics simulations
Source: PLoS One. 2019 Nov 7;14(11):e0222468. doi: 10.1371/journal.pone.0222468 (PMC6837747; doi:10.1371/journal.pone.0222468)
Supplement: S2 File — Data repository, aptamer under magnesium. (ZIP) [file pone.0222468.s006.zip › Mg/Mg/September/290915/3bA.txt]

#Begin Write:
CycleCount/n	X_force	Y_force	Z_force	A_dist-Y	B_dist-Y	time(sec)	Status
100	-10.88	-4.24	0.00	-645.57	-2346.73	179.064	1031
200	-10.79	-4.22	0.00	-645.62	-2346.56	179.207	1031
300	-11.23	-7.88	0.00	-622.01	-2323.43	179.304	1031
400	-12.43	-8.68	0.00	-613.35	-2315.90	179.412	1031
500	-11.90	-9.92	0.00	-606.60	-2309.09	179.510	1031
600	-11.50	-11.00	0.00	-598.63	-2300.71	179.612	1031
700	-12.12	-9.70	0.00	-604.87	-2306.28	179.704	1030
800	-11.49	-9.32	0.00	-610.50	-2311.74	179.792	1030
800	-11.52	-8.89	0.00	-614.87	-2314.83	179.843	1030
900	-11.07	-7.45	0.00	-623.17	-2315.67	179.955	1030
1000	-11.04	-6.73	0.00	-629.93	-2320.49	180.053	1030
1100	-9.90	-6.35	0.00	-635.66	-2327.27	180.154	1030
1200	-10.89	-4.76	0.00	-645.05	-2335.95	180.255	1030
1300	-10.94	-3.99	0.00	-651.36	-2344.20	180.346	1030
1400	-10.55	-3.08	0.00	-659.15	-2351.44	180.452	1030
1500	-10.38	-1.97	0.00	-665.51	-2358.76	180.551	1031
1600	-10.41	-2.85	0.00	-658.72	-2353.40	180.648	1031
1700	-10.49	-3.81	0.00	-652.03	-2347.25	180.747	1031
1800	-11.00	-4.70	0.00	-644.42	-2342.81	180.849	1031
1900	-11.65	-5.43	0.00	-636.82	-2334.11	180.950	1031
2000	-11.42	-6.44	0.00	-630.73	-2332.25	181.052	1031
2100	-11.60	-7.73	0.00	-622.99	-2323.81	181.150	1031
2200	-11.06	-8.81	0.00	-614.69	-2315.21	181.252	1031
2300	-11.47	-9.84	0.00	-608.22	-2309.44	181.355	1031
2400	-11.23	-11.14	0.00	-600.18	-2301.62	181.451	1031
2500	-11.52	-10.63	0.00	-603.43	-2306.01	181.549	1030
2600	-10.90	-9.94	0.00	-610.82	-2304.04	181.651	1030
2700	-10.95	-8.94	0.00	-616.96	-2307.34	181.749	1030
2800	-10.98	-7.69	0.00	-625.49	-2319.33	181.852	1030
2900	-11.34	-6.64	0.00	-632.96	-2325.81	181.954	1030
3000	-11.12	-5.70	0.00	-638.92	-2331.43	182.052	1030
3100	-11.01	-4.45	0.00	-646.49	-2340.18	182.153	1030
3200	-10.78	-3.69	0.00	-653.95	-2349.11	182.250	1030
3300	-10.39	-2.29	0.00	-660.82	-2356.39	182.353	1030
3400	-10.54	-2.32	0.00	-660.42	-2357.82	182.448	1031
3500	-10.60	-2.89	0.00	-653.18	-2353.48	182.553	1031
3600	-11.65	-3.61	0.00	-646.43	-2349.09	182.654	1031
3700	-10.73	-5.28	0.00	-637.79	-2340.37	182.751	1031
3800	-10.86	-6.17	0.00	-631.66	-2333.39	182.854	1031
3900	-11.13	-7.29	0.00	-624.33	-2327.38	182.952	1031
4000	-12.03	-8.07	0.00	-616.02	-2319.49	183.056	1031
4100	-11.91	-9.53	0.00	-609.26	-2312.56	183.149	1031
4200	-11.83	-10.25	0.00	-601.54	-2304.15	183.256	1031
4300	-12.19	-10.89	0.00	-597.30	-2299.08	183.348	1030
4400	-11.35	-10.18	0.00	-604.50	-2303.27	183.452	1030
4500	-11.33	-9.30	0.00	-611.53	-2303.59	183.546	1030
4600	-11.45	-8.02	0.00	-619.02	-2310.36	183.650	1030
4700	-11.48	-7.15	0.00	-626.53	-2318.07	183.753	1030
4800	-10.91	-6.31	0.00	-633.38	-2323.95	183.850	1030
4900	-10.74	-5.35	0.00	-640.48	-2332.32	183.947	1030
5000	-11.33	-4.15	0.00	-648.29	-2341.01	184.051	1030
5100	-11.19	-3.32	0.00	-654.73	-2346.08	184.142	1030
5200	-10.91	-2.63	0.00	-663.27	-2357.98	184.253	1030
5300	-10.99	-2.75	0.00	-658.66	-2356.01	184.346	1031
5400	-11.14	-3.81	0.00	-650.81	-2350.48	184.453	1031
5500	-11.10	-4.54	0.00	-643.95	-2343.12	184.553	1031
5600	-11.63	-5.56	0.00	-637.31	-2335.66	184.646	1031
5700	-11.53	-6.34	0.00	-629.47	-2327.07	184.750	1031
5800	-11.29	-7.64	0.00	-623.25	-2325.30	184.843	1031
5900	-10.87	-8.59	0.00	-614.70	-2312.54	184.956	1031
6000	-11.56	-9.94	0.00	-607.34	-2304.27	185.053	1031
6100	-12.07	-11.10	0.00	-601.12	-2298.34	185.145	1031
6200	-11.81	-9.60	0.00	-609.42	-2304.54	185.252	1030
6300	-12.03	-8.82	0.00	-616.71	-2310.48	185.355	1030
6400	-11.47	-7.99	0.00	-623.36	-2314.98	185.446	1030
6500	-11.47	-6.81	0.00	-630.35	-2321.63	185.549	1030
6600	-11.16	-5.91	0.00	-637.28	-2329.36	185.653	1030
6825	-10.86	-5.11	0.00	-644.04	-2336.47	185.734	1030
6830	-11.03	-5.03	0.00	-644.54	-2336.72	185.739	1030
6835	-10.84	-5.15	0.00	-644.87	-2336.77	185.744	1030
6840	-10.69	-5.30	0.00	-644.98	-2335.62	185.749	1030
6845	-10.33	-5.37	0.00	-645.06	-2335.70	185.754	1030
6850	-11.12	-4.74	0.00	-646.19	-2336.67	185.759	1030
6855	-11.19	-4.59	0.00	-646.44	-2336.91	185.764	1030
6860	-10.91	-4.60	0.00	-646.34	-2338.03	185.769	1030
6865	-11.01	-4.74	0.00	-646.25	-2338.06	185.774	1030
6870	-10.96	-4.70	0.00	-647.39	-2339.62	185.780	1030
6875	-10.93	-4.66	0.00	-647.86	-2339.98	185.784	1030
6880	-10.84	-4.62	0.00	-647.77	-2340.35	185.789	1030
6885	-11.08	-4.47	0.00	-647.81	-2340.57	185.794	1030
6890	-11.03	-4.25	0.00	-648.24	-2340.75	185.799	1030
6895	-11.12	-4.18	0.00	-649.16	-2342.63	185.804	1030
6900	-11.01	-4.39	0.00	-649.37	-2342.27	185.809	1030
6905	-11.22	-4.08	0.00	-649.93	-2343.49	185.814	1030
6910	-10.96	-4.32	0.00	-650.25	-2343.18	185.818	1030
6915	-10.83	-4.20	0.00	-650.63	-2344.22	185.824	1030
6920	-10.68	-4.18	0.00	-651.05	-2344.39	185.829	1030
6925	-11.43	-3.91	0.00	-651.04	-2344.12	185.834	1030
6930	-11.14	-3.76	0.00	-650.74	-2344.83	185.838	1030
6935	-10.76	-3.77	0.00	-652.07	-2345.62	185.844	1030
6940	-10.58	-3.71	0.00	-652.27	-2345.68	185.848	1030
6945	-10.04	-4.10	0.00	-652.12	-2345.33	185.856	1030
6950	-10.31	-3.93	0.00	-652.22	-2346.18	185.859	1030
6955	-10.38	-3.57	0.00	-653.32	-2346.68	185.864	1030
6960	-10.22	-3.73	0.00	-653.61	-2346.59	185.869	1030
6965	-10.22	-3.43	0.00	-654.40	-2348.06	185.875	1030
6970	-10.55	-3.47	0.00	-654.58	-2347.61	185.879	1030
6975	-10.73	-3.30	0.00	-654.91	-2348.68	185.885	1030
6980	-10.74	-3.24	0.00	-654.95	-2348.86	185.889	1030
6985	-11.41	-3.14	0.00	-655.44	-2350.34	185.894	1030
6990	-11.24	-3.00	0.00	-656.13	-2349.97	185.899	1030
6995	-11.66	-2.72	0.00	-656.72	-2349.40	185.904	1030
7000	-11.00	-2.67	0.00	-657.16	-2348.89	185.909	1030
7005	-10.87	-2.71	0.00	-657.28	-2349.10	185.914	1030
7010	-11.08	-2.66	0.00	-657.35	-2350.18	185.919	1030
7015	-11.25	-2.68	0.00	-657.24	-2349.98	185.923	1030
7020	-11.16	-2.91	0.00	-657.26	-2349.60	185.930	1030
7025	-10.93	-2.74	0.00	-657.38	-2349.92	185.933	1030
7030	-10.83	-2.67	0.00	-657.29	-2350.30	185.939	1030
7035	-11.04	-2.60	0.00	-657.48	-2350.25	185.944	1030
7040	-10.70	-2.50	0.00	-660.12	-2350.04	185.949	1030
7045	-10.83	-2.49	0.00	-660.36	-2351.07	185.953	1030
7050	-10.95	-2.59	0.00	-660.15	-2351.86	185.959	1030
7055	-10.52	-2.59	0.00	-660.16	-2351.99	185.963	1030
7060	-11.14	-2.30	0.00	-660.69	-2352.65	185.971	1030
7065	-10.50	-2.54	0.00	-661.01	-2351.66	185.974	1030
7070	-10.62	-2.35	0.00	-661.01	-2352.87	185.981	1030
7075	-10.81	-2.32	0.00	-660.98	-2352.32	185.984	1030
7080	-10.93	-2.26	0.00	-662.50	-2354.79	185.989	1030
7085	-11.15	-2.13	0.00	-663.03	-2355.28	185.994	1030
7090	-11.05	-2.13	0.00	-663.62	-2355.66	186.000	1030
7095	-10.96	-2.03	0.00	-664.01	-2356.29	186.004	1030
7100	-11.06	-2.06	0.00	-663.94	-2356.74	186.009	1030
7105	-10.91	-2.10	0.00	-663.94	-2356.01	186.014	1030
7110	-10.66	-2.13	0.00	-663.98	-2357.15	186.019	1031
7115	-10.56	-2.24	0.00	-663.94	-2357.35	186.024	1031
7120	-11.05	-2.12	0.00	-663.66	-2355.48	186.029	1031
7125	-10.78	-2.33	0.00	-662.07	-2354.18	186.034	1031
7130	-10.89	-2.34	0.00	-661.71	-2354.23	186.039	1031
7135	-10.86	-2.18	0.00	-661.64	-2354.64	186.044	1031
7140	-11.27	-2.23	0.00	-661.62	-2356.11	186.048	1031
7145	-11.18	-2.35	0.00	-661.78	-2354.70	186.054	1031
7150	-10.83	-2.43	0.00	-661.73	-2355.08	186.058	1031
7155	-10.39	-2.51	0.00	-661.75	-2354.42	186.064	1031
7160	-10.61	-2.37	0.00	-661.91	-2355.31	186.068	1031
7165	-11.01	-2.42	0.00	-661.89	-2355.10	186.074	1031
7170	-10.51	-2.52	0.00	-661.83	-2354.83	186.078	1031
7175	-10.73	-2.82	0.00	-661.60	-2354.87	186.084	1031
7180	-10.52	-2.71	0.00	-661.50	-2354.67	186.089	1031
7185	-10.95	-2.52	0.00	-661.76	-2355.29	186.094	1031
7190	-11.12	-2.52	0.00	-661.69	-2355.44	186.099	1031
7195	-10.62	-2.49	0.00	-661.66	-2354.97	186.104	1031
7200	-10.21	-2.80	0.00	-661.77	-2355.20	186.109	1031
7205	-10.84	-2.57	0.00	-661.85	-2354.96	186.114	1031
7210	-10.91	-2.40	0.00	-661.80	-2355.18	186.119	1031
7215	-10.70	-2.54	0.00	-661.79	-2355.71	186.124	1031
7220	-11.14	-2.18	0.00	-661.87	-2355.73	186.129	1031
7225	-10.85	-2.23	0.00	-661.86	-2355.84	186.134	1031
7230	-11.31	-2.15	0.00	-661.72	-2355.83	186.139	1031
7235	-10.79	-2.52	0.00	-661.66	-2355.89	186.144	1031
7240	-10.40	-2.52	0.00	-661.44	-2355.94	186.149	1031
7245	-10.73	-2.53	0.00	-661.55	-2355.68	186.154	1031
7250	-10.57	-2.59	0.00	-661.62	-2354.95	186.159	1031
7255	-10.68	-2.39	0.00	-662.10	-2356.81	186.164	1031
7260	-10.76	-2.50	0.00	-661.83	-2353.95	186.169	1031
7265	-10.58	-2.57	0.00	-661.90	-2355.70	186.174	1031
7270	-10.79	-2.42	0.00	-661.71	-2356.00	186.179	1031
7275	-10.96	-2.54	0.00	-661.72	-2355.58	186.184	1031
7280	-11.04	-2.32	0.00	-661.95	-2357.07	186.190	1031
7285	-10.57	-2.38	0.00	-661.58	-2356.35	186.193	1031
7290	-10.36	-2.36	0.00	-661.81	-2356.68	186.199	1031
7295	-10.89	-2.56	0.00	-661.21	-2355.00	186.203	1031
7300	-10.66	-3.99	0.00	-651.08	-2345.72	186.209	1031
7305	-10.26	-4.20	0.00	-650.09	-2345.26	186.214	1031
7310	-10.63	-3.93	0.00	-649.76	-2345.38	186.219	1031
7315	-11.06	-4.09	0.00	-649.96	-2345.37	186.223	1031
7320	-11.12	-3.92	0.00	-649.73	-2344.40	186.229	1031
7325	-11.54	-3.83	0.00	-649.62	-2344.08	186.234	1031
7330	-11.54	-4.06	0.00	-649.63	-2344.58	186.239	1031
7335	-11.14	-4.19	0.00	-649.54	-2343.72	186.243	1031
7340	-11.29	-4.03	0.00	-649.56	-2345.02	186.249	1031
7345	-11.14	-3.93	0.00	-649.82	-2344.91	186.253	1031
7350	-10.87	-4.04	0.00	-649.67	-2344.05	186.259	1031
7355	-11.25	-3.88	0.00	-649.53	-2343.25	186.264	1031
7360	-10.92	-3.95	0.00	-649.42	-2344.25	186.269	1031
7365	-10.66	-4.00	0.00	-649.46	-2344.03	186.274	1031
7370	-10.24	-4.20	0.00	-649.49	-2345.44	186.279	1031
7375	-10.73	-4.16	0.00	-649.41	-2344.95	186.284	1031
7380	-10.29	-4.10	0.00	-649.37	-2344.01	186.289	1031
7385	-10.29	-4.08	0.00	-649.53	-2344.01	186.294	1031
7390	-10.96	-3.89	0.00	-649.75	-2347.27	186.299	1031
7395	-10.46	-3.92	0.00	-649.49	-2350.11	186.304	1031
7400	-10.82	-3.78	0.00	-649.48	-2350.68	186.309	1031
7405	-10.68	-3.86	0.00	-649.48	-2350.98	186.314	1031
7410	-10.29	-4.13	0.00	-649.23	-2350.52	186.319	1031
7415	-10.79	-3.95	0.00	-649.37	-2350.84	186.324	1031
7420	-10.35	-3.96	0.00	-649.32	-2350.74	186.329	1031
7425	-10.63	-3.97	0.00	-649.32	-2350.75	186.334	1031
7430	-10.67	-4.00	0.00	-649.48	-2350.50	186.339	1031
7435	-10.88	-3.79	0.00	-649.37	-2350.41	186.344	1031
7440	-11.37	-3.84	0.00	-649.45	-2352.80	186.348	1031
7445	-10.74	-3.99	0.00	-649.52	-2350.95	186.354	1031
7450	-11.08	-3.87	0.00	-649.72	-2351.06	186.358	1031
7455	-10.76	-3.87	0.00	-649.42	-2350.34	186.364	1031
7460	-10.80	-3.95	0.00	-649.34	-2350.85	186.368	1031
7465	-10.83	-3.98	0.00	-649.44	-2350.55	186.374	1031
7470	-11.10	-3.96	0.00	-649.44	-2350.60	186.378	1031
7475	-10.15	-4.41	0.00	-649.23	-2350.16	186.384	1031
7480	-10.78	-4.32	0.00	-649.20	-2350.32	186.388	1031
7485	-10.82	-4.14	0.00	-649.14	-2350.46	186.394	1031
7490	-10.23	-4.18	0.00	-648.96	-2350.41	186.398	1031
7495	-10.74	-4.02	0.00	-649.40	-2350.86	186.404	1031
7500	-10.79	-4.03	0.00	-649.24	-2351.18	186.408	1031
7505	-10.58	-4.01	0.00	-648.85	-2351.64	186.414	1031
7510	-10.61	-3.97	0.00	-649.19	-2351.13	186.419	1031
7515	-10.89	-3.89	0.00	-649.15	-2349.12	186.424	1031
7520	-11.13	-3.80	0.00	-649.16	-2345.37	186.429	1031
7525	-10.93	-3.93	0.00	-648.99	-2346.29	186.434	1031
7530	-11.06	-3.98	0.00	-649.12	-2350.66	186.439	1031
7535	-10.94	-3.86	0.00	-649.27	-2346.03	186.444	1031
7540	-10.53	-4.13	0.00	-649.26	-2344.59	186.449	1031
7545	-10.89	-3.72	0.00	-649.22	-2344.88	186.454	1031
7550	-10.65	-4.00	0.00	-649.24	-2344.94	186.459	1031
7555	-10.54	-3.97	0.00	-649.36	-2345.00	186.464	1031
7560	-10.61	-4.05	0.00	-649.34	-2344.61	186.469	1031
7565	-10.62	-4.06	0.00	-649.13	-2344.22	186.474	1031
7570	-10.52	-3.99	0.00	-649.01	-2345.46	186.479	1031
7575	-10.67	-4.26	0.00	-649.45	-2345.49	186.484	1031
7580	-10.61	-4.19	0.00	-648.99	-2343.51	186.489	1031
7585	-10.76	-3.89	0.00	-649.58	-2345.65	186.494	1031
7590	-10.45	-4.13	0.00	-649.39	-2342.18	186.500	1031
7595	-10.52	-4.22	0.00	-649.28	-2341.93	186.503	1031
7600	-10.99	-4.09	0.00	-649.54	-2346.24	186.510	1031
7605	-10.44	-4.31	0.00	-647.72	-2347.53	186.514	1031
7610	-11.01	-5.54	0.00	-629.08	-2343.43	186.519	1031
7615	-11.07	-5.72	0.00	-627.59	-2342.11	186.523	1031
7620	-10.19	-6.15	0.00	-626.49	-2340.29	186.531	1031
7625	-11.18	-5.83	0.00	-626.58	-2339.80	186.533	1031
7630	-11.98	-5.76	0.00	-626.46	-2340.75	186.541	1031
7635	-11.19	-6.00	0.00	-626.34	-2339.75	186.544	1031
7640	-11.36	-6.10	0.00	-625.00	-2336.30	186.549	1031
7645	-11.44	-6.09	0.00	-624.67	-2334.64	186.554	1031
7650	-10.56	-6.70	0.00	-625.19	-2333.17	186.561	1031
7655	-11.58	-6.32	0.00	-624.95	-2334.06	186.564	1031
7660	-11.65	-6.47	0.00	-624.51	-2333.54	186.570	1031
7665	-11.52	-6.64	0.00	-623.98	-2334.00	186.574	1031
7670	-11.91	-6.84	0.00	-623.15	-2331.82	186.579	1031
7675	-11.86	-6.99	0.00	-622.71	-2330.72	186.584	1031
7680	-11.39	-7.03	0.00	-622.66	-2330.75	186.589	1031
7685	-11.67	-7.07	0.00	-622.60	-2333.15	186.594	1031
7690	-10.87	-7.25	0.00	-622.66	-2330.09	186.599	1031
7695	-11.32	-7.14	0.00	-622.64	-2330.33	186.604	1031
7700	-11.38	-7.04	0.00	-622.54	-2331.99	186.609	1031
7705	-12.18	-7.18	0.00	-620.48	-2323.41	186.616	1031
7710	-11.48	-7.36	0.00	-620.17	-2324.17	186.618	1031
7715	-11.81	-7.38	0.00	-620.22	-2323.01	186.624	1031
7720	-12.04	-7.22	0.00	-620.30	-2322.44	186.628	1031
7725	-11.71	-7.53	0.00	-619.03	-2322.66	186.634	1031
7730	-11.46	-7.84	0.00	-618.86	-2321.19	186.638	1031
7735	-11.75	-7.91	0.00	-618.89	-2320.18	186.644	1031
7740	-11.88	-7.82	0.00	-618.81	-2320.47	186.648	1031
7745	-11.64	-7.99	0.00	-618.64	-2319.74	186.656	1031
7750	-11.76	-7.99	0.00	-618.66	-2319.33	186.659	1031
7755	-11.63	-8.20	0.00	-618.51	-2319.95	186.664	1031
7760	-11.46	-7.99	0.00	-618.51	-2318.14	186.669	1031
7765	-11.82	-8.14	0.00	-616.76	-2316.72	186.675	1031
7770	-11.28	-8.61	0.00	-615.79	-2315.83	186.679	1031
7775	-11.67	-8.55	0.00	-615.84	-2315.11	186.684	1031
7780	-11.41	-8.70	0.00	-615.85	-2315.25	186.689	1031
7785	-11.25	-8.78	0.00	-615.13	-2314.64	186.694	1031
7790	-11.53	-8.79	0.00	-614.15	-2313.18	186.700	1031
7795	-11.21	-8.85	0.00	-614.35	-2313.09	186.704	1031
7800	-11.56	-8.83	0.00	-614.25	-2313.28	186.709	1031
7805	-11.19	-9.03	0.00	-613.81	-2314.09	186.713	1031
7810	-11.57	-9.07	0.00	-612.63	-2312.30	186.719	1031
7815	-11.59	-8.97	0.00	-612.46	-2312.52	186.724	1031
7820	-11.57	-8.84	0.00	-612.57	-2312.31	186.730	1031
7825	-11.29	-9.12	0.00	-612.49	-2312.45	186.733	1031
7830	-11.85	-8.84	0.00	-612.67	-2312.27	186.739	1031
7835	-12.10	-8.75	0.00	-612.41	-2312.55	186.743	1031
7840	-11.34	-9.01	0.00	-610.31	-2313.11	186.751	1031
7845	-11.47	-8.95	0.00	-610.23	-2312.42	186.754	1031
7850	-11.64	-8.93	0.00	-609.84	-2311.88	186.761	1031
7855	-11.75	-9.08	0.00	-610.06	-2311.38	186.764	1031
7860	-11.69	-9.15	0.00	-608.85	-2310.26	186.769	1031
7865	-11.73	-9.29	0.00	-608.64	-2309.29	186.774	1031
7870	-11.50	-9.35	0.00	-608.18	-2309.11	186.779	1031
7875	-11.45	-9.44	0.00	-608.13	-2308.84	186.784	1031
7880	-12.01	-9.39	0.00	-608.00	-2309.01	186.789	1031
7885	-11.98	-9.33	0.00	-607.83	-2307.83	186.794	1031
7890	-12.04	-9.24	0.00	-607.83	-2307.61	186.799	1031
7895	-11.89	-9.32	0.00	-608.04	-2306.91	186.804	1031
7900	-12.12	-9.64	0.00	-606.65	-2307.57	186.809	1031
7905	-11.64	-10.01	0.00	-605.65	-2306.02	186.814	1031
7910	-12.08	-10.09	0.00	-605.45	-2305.45	186.819	1031
7915	-12.15	-10.18	0.00	-605.57	-2304.78	186.824	1031
7920	-11.56	-10.21	0.00	-605.06	-2304.82	186.829	1031
7925	-12.29	-10.13	0.00	-603.82	-2303.89	186.834	1031
7930	-11.94	-10.19	0.00	-604.07	-2304.05	186.838	1031
7935	-11.78	-10.27	0.00	-603.65	-2302.93	186.845	1031
7940	-11.48	-10.45	0.00	-603.24	-2302.70	186.849	1031
7945	-11.67	-10.44	0.00	-603.45	-2302.23	186.854	1031
7950	-12.19	-10.42	0.00	-603.12	-2302.84	186.858	1031
7955	-11.63	-10.90	0.00	-602.06	-2301.08	186.864	1031
7960	-11.49	-10.77	0.00	-601.53	-2301.53	186.869	1031
7965	-11.98	-10.78	0.00	-601.51	-2303.02	186.876	1031
7970	-12.04	-10.76	0.00	-601.45	-2304.12	186.878	1031
7975	-11.81	-10.82	0.00	-601.56	-2303.87	186.884	1031
7980	-11.93	-10.59	0.00	-601.64	-2301.80	186.889	1031
7985	-11.47	-11.05	0.00	-598.97	-2298.86	186.896	1031
7990	-11.91	-11.06	0.00	-599.57	-2298.40	186.899	1031
7995	-12.37	-11.14	0.00	-599.57	-2297.76	186.904	1031
8000	-11.94	-11.05	0.00	-599.32	-2297.57	186.909	1031
8005	-12.19	-11.11	0.00	-598.34	-2297.85	186.914	1030
8010	-11.83	-11.33	0.00	-597.71	-2297.30	186.919	1030
8015	-12.11	-11.33	0.00	-598.16	-2297.13	186.924	1030
8020	-12.05	-11.19	0.00	-598.62	-2298.31	186.929	1030
8025	-12.08	-11.18	0.00	-598.80	-2297.58	186.934	1030
8030	-12.05	-11.24	0.00	-598.67	-2296.86	186.939	1030
8035	-12.40	-11.12	0.00	-598.62	-2296.47	186.943	1030
8040	-11.62	-10.93	0.00	-599.94	-2297.60	186.950	1030
8045	-12.05	-10.80	0.00	-600.07	-2298.71	186.954	1030
8050	-12.32	-10.61	0.00	-600.20	-2300.25	186.959	1030
8055	-11.90	-10.74	0.00	-600.00	-2298.97	186.963	1030
8060	-12.03	-10.72	0.00	-601.13	-2300.81	186.969	1030
8065	-12.73	-10.75	0.00	-601.29	-2301.82	186.974	1030
8070	-11.73	-10.75	0.00	-601.33	-2300.93	186.981	1030
8075	-12.02	-10.76	0.00	-601.32	-2300.18	186.984	1030
8080	-11.62	-10.73	0.00	-601.91	-2299.80	186.991	1030
8085	-11.87	-10.65	0.00	-601.43	-2299.67	186.994	1030
8090	-11.59	-10.52	0.00	-602.77	-2301.23	186.999	1030
8095	-11.81	-10.48	0.00	-603.58	-2300.89	187.004	1030
8100	-11.92	-10.32	0.00	-604.20	-2301.28	187.009	1030
8105	-11.75	-10.17	0.00	-604.04	-2301.11	187.014	1030
8110	-11.46	-10.13	0.00	-604.03	-2301.41	187.019	1030
8115	-11.58	-10.20	0.00	-604.26	-2302.11	187.024	1030
8120	-11.59	-10.05	0.00	-604.46	-2301.39	187.029	1030
8125	-11.53	-10.13	0.00	-604.36	-2301.68	187.034	1030
8130	-11.87	-10.04	0.00	-605.09	-2302.08	187.039	1030
8135	-11.68	-9.76	0.00	-606.74	-2303.34	187.044	1030
8140	-12.03	-9.77	0.00	-606.71	-2304.03	187.049	1030
8145	-12.12	-9.80	0.00	-606.75	-2303.75	187.054	1030
8150	-11.71	-9.88	0.00	-607.08	-2303.71	187.059	1030
8155	-11.65	-9.59	0.00	-608.22	-2304.25	187.065	1030
8160	-11.75	-9.62	0.00	-608.12	-2304.81	187.069	1030
8165	-11.59	-9.67	0.00	-608.19	-2305.18	187.075	1030
8170	-11.37	-9.60	0.00	-608.28	-2304.96	187.079	1030
8175	-11.87	-9.38	0.00	-609.39	-2305.27	187.084	1030
8180	-11.50	-9.53	0.00	-609.62	-2305.42	187.088	1030
8185	-11.85	-9.39	0.00	-610.26	-2305.28	187.094	1030
8190	-12.12	-9.36	0.00	-609.92	-2305.53	187.099	1030
8195	-11.47	-9.41	0.00	-610.37	-2305.70	187.106	1030
8200	-12.15	-9.30	0.00	-610.29	-2305.82	187.109	1030
8205	-12.05	-9.21	0.00	-610.30	-2305.71	187.114	1030
8210	-11.98	-9.24	0.00	-610.36	-2305.15	187.119	1030
8215	-11.51	-9.12	0.00	-612.32	-2308.08	187.126	1030
8220	-11.38	-9.17	0.00	-612.39	-2308.70	187.129	1030
8225	-11.49	-9.29	0.00	-612.41	-2308.74	187.134	1030
8230	-11.34	-9.37	0.00	-612.63	-2308.57	187.139	1030
8235	-11.49	-9.29	0.00	-613.50	-2309.04	187.144	1030
8240	-11.80	-8.76	0.00	-614.14	-2309.69	187.149	1030
8245	-11.88	-8.73	0.00	-614.08	-2310.13	187.154	1030
8250	-11.32	-8.89	0.00	-613.98	-2308.83	187.159	1030
8255	-11.39	-8.89	0.00	-614.71	-2309.56	187.164	1030
8260	-11.39	-8.75	0.00	-615.40	-2309.93	187.169	1030
8265	-11.59	-8.68	0.00	-615.99	-2310.43	187.174	1030
8270	-11.90	-8.44	0.00	-616.24	-2312.12	187.180	1030
8275	-11.84	-8.51	0.00	-616.22	-2310.91	187.184	1030
8280	-11.52	-8.63	0.00	-616.16	-2311.43	187.189	1030
8285	-11.49	-8.63	0.00	-616.14	-2311.77	187.193	1030
8290	-11.32	-8.48	0.00	-617.78	-2313.33	187.199	1030
8295	-11.67	-8.50	0.00	-617.95	-2313.30	187.203	1030
8300	-11.26	-8.47	0.00	-617.84	-2312.71	187.210	1030
8305	-11.03	-8.45	0.00	-617.60	-2311.89	187.214	1030
8310	-11.31	-8.44	0.00	-617.66	-2312.66	187.219	1030
8315	-11.28	-8.62	0.00	-617.61	-2313.33	187.224	1030
8320	-11.14	-8.38	0.00	-619.35	-2315.28	187.231	1030
8325	-11.48	-7.96	0.00	-619.68	-2315.05	187.234	1030
8330	-11.36	-8.05	0.00	-619.86	-2314.41	187.239	1030
8335	-11.84	-7.96	0.00	-619.91	-2314.60	187.244	1030
8340	-11.85	-7.90	0.00	-620.85	-2315.22	187.250	1030
8345	-11.43	-7.97	0.00	-621.18	-2315.70	187.254	1030
8350	-11.70	-7.77	0.00	-621.40	-2315.79	187.259	1030
8355	-11.43	-7.87	0.00	-621.41	-2315.48	187.264	1030
8360	-11.42	-7.70	0.00	-621.70	-2316.17	187.269	1030
8365	-11.27	-7.70	0.00	-622.88	-2317.42	187.275	1030
8370	-11.64	-7.64	0.00	-622.94	-2317.27	187.279	1030
8375	-11.58	-7.50	0.00	-623.05	-2317.44	187.284	1030
8380	-10.95	-7.64	0.00	-623.18	-2317.82	187.288	1030
8385	-11.49	-7.45	0.00	-624.40	-2316.76	187.295	1030
8390	-11.68	-7.32	0.00	-624.30	-2317.07	187.299	1030
8395	-12.10	-7.36	0.00	-624.67	-2317.07	187.304	1030
8400	-11.90	-7.34	0.00	-624.67	-2317.50	187.308	1030
8405	-11.92	-7.08	0.00	-625.72	-2317.39	187.314	1030
8410	-12.13	-7.05	0.00	-626.06	-2317.92	187.319	1030
8415	-11.46	-7.33	0.00	-626.19	-2319.07	187.324	1030
8420	-11.84	-7.20	0.00	-626.19	-2317.51	187.329	1030
8425	-11.08	-7.30	0.00	-626.70	-2317.83	187.334	1030
8430	-11.77	-7.22	0.00	-626.84	-2318.48	187.339	1030
8435	-10.48	-7.19	0.00	-626.60	-2318.57	187.346	1030
8440	-11.33	-7.19	0.00	-626.66	-2318.02	187.349	1030
8445	-11.83	-7.26	0.00	-626.80	-2318.29	187.354	1030
8450	-11.29	-7.37	0.00	-627.01	-2319.77	187.359	1030
8455	-11.27	-7.04	0.00	-628.46	-2319.92	187.364	1030
8460	-11.20	-6.85	0.00	-629.84	-2321.95	187.369	1030
8465	-11.70	-6.66	0.00	-630.26	-2321.72	187.374	1030
8470	-10.85	-6.67	0.00	-630.52	-2322.40	187.379	1030
8475	-11.27	-6.77	0.00	-630.70	-2322.69	187.384	1030
8480	-11.58	-6.62	0.00	-630.84	-2321.97	187.389	1030
8485	-11.70	-6.50	0.00	-631.17	-2322.36	187.394	1030
8490	-11.41	-6.40	0.00	-632.04	-2323.79	187.400	1030
8495	-11.95	-6.53	0.00	-632.27	-2324.14	187.404	1030
8500	-11.05	-6.50	0.00	-632.46	-2324.47	187.410	1030
8505	-11.53	-6.28	0.00	-632.27	-2324.30	187.413	1030
8510	-11.45	-6.14	0.00	-633.64	-2323.97	187.419	1030
8515	-11.11	-6.20	0.00	-633.60	-2324.38	187.423	1030
8520	-11.45	-6.22	0.00	-634.51	-2325.98	187.431	1030
8525	-11.47	-6.29	0.00	-634.38	-2324.73	187.434	1030
8530	-11.33	-6.25	0.00	-634.31	-2325.42	187.439	1030
8535	-11.00	-6.25	0.00	-634.37	-2325.93	187.444	1030
8540	-11.07	-6.08	0.00	-635.47	-2326.75	187.449	1030
8545	-11.05	-5.88	0.00	-635.80	-2328.48	187.454	1030
8550	-11.05	-6.04	0.00	-635.57	-2325.98	187.461	1030
8555	-11.40	-5.89	0.00	-636.02	-2326.92	187.464	1030
8560	-11.37	-5.87	0.00	-636.12	-2327.88	187.471	1030
8565	-11.33	-5.93	0.00	-636.00	-2326.63	187.474	1030
8570	-11.48	-5.66	0.00	-637.09	-2329.79	187.479	1030
8575	-10.69	-5.63	0.00	-637.79	-2328.17	187.484	1030
8580	-10.96	-5.59	0.00	-638.55	-2329.24	187.489	1030
8585	-11.11	-5.58	0.00	-638.75	-2329.80	187.494	1030
8590	-11.15	-5.52	0.00	-638.77	-2329.41	187.499	1030
8595	-11.17	-5.48	0.00	-638.79	-2330.84	187.504	1030
8600	-11.42	-5.27	0.00	-639.17	-2332.56	187.509	1030
8605	-10.97	-5.25	0.00	-640.32	-2332.22	187.515	1030
8610	-11.31	-5.17	0.00	-640.18	-2331.51	187.519	1030
8615	-11.09	-5.30	0.00	-640.47	-2332.38	187.525	1030
8620	-10.78	-5.38	0.00	-640.27	-2332.53	187.528	1030
8625	-10.92	-5.10	0.00	-641.67	-2334.03	187.534	1030
8630	-10.84	-4.83	0.00	-642.05	-2334.33	187.538	1030
8635	-10.92	-4.94	0.00	-642.90	-2335.50	187.546	1030
8640	-10.74	-4.90	0.00	-642.87	-2334.66	187.549	1030
8645	-11.21	-4.84	0.00	-642.79	-2335.87	187.554	1030
8650	-11.35	-4.98	0.00	-642.88	-2335.46	187.559	1030
8655	-10.73	-4.68	0.00	-644.10	-2336.67	187.566	1030
8660	-11.16	-4.73	0.00	-644.09	-2336.04	187.569	1030
8665	-11.60	-4.52	0.00	-643.49	-2335.08	187.576	1030
8670	-11.16	-4.49	0.00	-644.22	-2336.33	187.579	1030
8675	-11.20	-4.37	0.00	-645.13	-2336.08	187.584	1030
8680	-11.02	-4.36	0.00	-645.35	-2337.42	187.589	1030
8685	-10.94	-4.27	0.00	-645.83	-2338.45	187.594	1030
8690	-11.19	-4.19	0.00	-646.25	-2337.37	187.599	1030
8695	-11.31	-4.08	0.00	-646.74	-2338.34	187.604	1030
8700	-11.53	-4.15	0.00	-647.21	-2338.66	187.610	1030
8705	-11.70	-4.06	0.00	-647.13	-2339.08	187.614	1030
8710	-11.09	-4.32	0.00	-647.26	-2339.03	187.619	1030
8715	-11.44	-4.30	0.00	-647.23	-2339.35	187.624	1030
8720	-11.14	-4.28	0.00	-648.48	-2339.43	187.630	1030
8725	-11.47	-4.12	0.00	-648.47	-2339.69	187.634	1030
8730	-11.43	-4.23	0.00	-648.53	-2339.60	187.639	1030
8735	-11.46	-4.07	0.00	-648.55	-2339.38	187.643	1030
8740	-11.47	-4.18	0.00	-650.16	-2342.46	187.651	1030
8745	-11.43	-4.02	0.00	-650.16	-2342.66	187.654	1030
8750	-10.84	-4.00	0.00	-650.20	-2340.70	187.661	1030
8755	-11.31	-3.78	0.00	-650.31	-2341.85	187.664	1030
8760	-11.04	-3.70	0.00	-651.50	-2343.53	187.669	1030
8765	-11.26	-3.52	0.00	-651.93	-2344.31	187.674	1030
8770	-11.54	-3.50	0.00	-652.11	-2343.04	187.681	1030
8775	-11.35	-3.48	0.00	-652.38	-2343.28	187.684	1030
8780	-12.14	-3.17	0.00	-652.54	-2343.94	187.690	1030
8785	-11.39	-3.32	0.00	-652.70	-2343.67	187.694	1030
8790	-11.11	-3.40	0.00	-653.41	-2343.92	187.699	1030
8795	-11.21	-3.14	0.00	-653.81	-2345.01	187.704	1030
8800	-11.26	-2.95	0.00	-654.04	-2344.92	187.709	1030
8805	-10.96	-3.03	0.00	-653.83	-2345.57	187.715	1030
8810	-10.95	-3.18	0.00	-654.04	-2346.64	187.719	1030
8815	-11.23	-3.15	0.00	-654.16	-2346.98	187.725	1030
8820	-11.11	-2.91	0.00	-654.96	-2346.56	187.729	1030
8825	-11.52	-2.71	0.00	-656.35	-2347.27	187.734	1030
8830	-11.04	-2.92	0.00	-656.59	-2347.88	187.738	1030
8835	-11.00	-2.82	0.00	-657.21	-2348.80	187.745	1030
8840	-11.14	-2.93	0.00	-657.17	-2349.01	187.749	1030
8845	-11.09	-2.83	0.00	-657.04	-2349.62	187.754	1030
8850	-11.06	-2.97	0.00	-656.95	-2351.37	187.758	1030
8855	-11.24	-2.79	0.00	-658.36	-2350.94	187.764	1030
8860	-10.75	-2.65	0.00	-658.83	-2351.17	187.769	1030
8865	-11.33	-2.45	0.00	-658.70	-2350.37	187.776	1030
8870	-11.07	-2.55	0.00	-658.54	-2350.24	187.779	1030
8875	-10.84	-2.53	0.00	-658.59	-2353.63	187.786	1030
8880	-10.99	-2.66	0.00	-658.57	-2353.02	187.789	1030
8885	-10.68	-2.48	0.00	-660.08	-2353.18	187.794	1030
8890	-10.41	-2.33	0.00	-660.90	-2353.05	187.799	1030
8895	-10.84	-2.16	0.00	-661.14	-2353.12	187.804	1030
8900	-10.98	-2.06	0.00	-661.45	-2352.97	187.809	1030
8905	-10.76	-2.14	0.00	-661.65	-2353.25	187.814	1031
8910	-11.06	-2.05	0.00	-661.38	-2353.56	187.819	1031
8915	-10.72	-2.28	0.00	-661.12	-2353.11	187.824	1031
8920	-10.75	-2.25	0.00	-660.15	-2354.04	187.830	1031
8925	-11.00	-2.21	0.00	-660.19	-2354.38	187.834	1031
8930	-11.37	-2.27	0.00	-660.06	-2354.09	187.840	1031
8935	-10.73	-2.43	0.00	-660.17	-2353.83	187.843	1031
8940	-10.72	-2.56	0.00	-659.02	-2353.00	187.849	1031
8945	-10.86	-2.68	0.00	-658.96	-2352.29	187.854	1031
8950	-10.25	-2.90	0.00	-658.25	-2352.37	187.860	1031
8955	-10.76	-2.72	0.00	-658.05	-2352.57	187.863	1031
8960	-11.01	-2.63	0.00	-658.15	-2351.56	187.869	1031
8965	-10.82	-2.61	0.00	-658.03	-2352.34	187.873	1031
8970	-10.41	-2.83	0.00	-656.62	-2353.07	187.881	1031
8975	-10.84	-2.81	0.00	-656.67	-2352.50	187.884	1031
8980	-10.22	-2.56	0.00	-656.24	-2352.90	187.891	1031
8985	-10.85	-2.92	0.00	-656.45	-2353.12	187.894	1031
8990	-10.70	-3.24	0.00	-655.33	-2352.28	187.899	1031
8995	-10.67	-3.35	0.00	-655.31	-2352.24	187.904	1031
9000	-10.91	-3.13	0.00	-654.64	-2351.74	187.910	1031
9005	-10.61	-3.01	0.00	-654.30	-2350.82	187.914	1031
9010	-11.26	-2.88	0.00	-654.32	-2350.46	187.919	1031
9015	-10.87	-3.03	0.00	-654.37	-2352.79	187.924	1031
9020	-10.89	-2.92	0.00	-654.18	-2350.79	187.929	1031
9025	-10.74	-3.21	0.00	-654.27	-2350.71	187.934	1031
9030	-10.69	-3.34	0.00	-653.35	-2350.92	187.939	1031
9035	-11.28	-3.12	0.00	-652.15	-2348.43	187.945	1031
9040	-10.82	-3.31	0.00	-652.37	-2348.20	187.949	1031
9045	-10.71	-3.36	0.00	-652.35	-2348.73	187.954	1031
9050	-10.40	-3.50	0.00	-652.24	-2348.60	187.958	1031
9055	-10.60	-3.65	0.00	-650.70	-2349.84	187.965	1031
9060	-10.62	-3.68	0.00	-650.72	-2348.52	187.969	1031
9065	-10.30	-3.93	0.00	-650.86	-2348.74	187.975	1031
9070	-10.78	-3.82	0.00	-650.61	-2348.26	187.978	1031
9075	-10.77	-4.13	0.00	-649.53	-2347.86	187.984	1031
9080	-10.74	-3.97	0.00	-649.16	-2348.53	187.989	1031
9085	-10.32	-4.04	0.00	-648.42	-2348.54	187.994	1031
9090	-10.21	-4.19	0.00	-648.63	-2348.62	187.999	1031
9095	-9.78	-4.12	0.00	-648.36	-2348.75	188.006	1031
9100	-10.80	-4.07	0.00	-648.79	-2348.01	188.009	1031
9105	-10.74	-4.15	0.00	-647.99	-2347.41	188.014	1031
9110	-10.97	-4.01	0.00	-647.85	-2347.24	188.019	1031
9115	-10.67	-4.24	0.00	-646.95	-2345.86	188.025	1031
9120	-11.14	-4.19	0.00	-646.33	-2345.38	188.029	1031
9125	-11.23	-4.05	0.00	-646.44	-2346.22	188.034	1031
9130	-10.74	-4.16	0.00	-646.46	-2345.73	188.039	1031
9135	-10.86	-4.22	0.00	-645.80	-2346.20	188.044	1031
9140	-10.67	-4.38	0.00	-644.90	-2344.73	188.050	1031
9145	-10.79	-4.23	0.00	-645.06	-2345.87	188.054	1031
9150	-11.08	-4.45	0.00	-644.73	-2345.13	188.060	1031
9155	-11.10	-4.37	0.00	-644.70	-2345.90	188.063	1031
9160	-11.56	-4.19	0.00	-643.35	-2344.58	188.070	1031
9165	-11.36	-4.27	0.00	-643.63	-2343.76	188.073	1031
9170	-10.75	-4.42	0.00	-642.76	-2343.58	188.079	1031
9175	-11.00	-4.48	0.00	-642.76	-2343.57	188.083	1031
9180	-10.33	-4.59	0.00	-642.25	-2343.20	188.090	1031
9185	-10.83	-4.56	0.00	-642.16	-2342.47	188.094	1031
9190	-10.71	-4.76	0.00	-641.91	-2342.74	188.099	1031
9195	-10.10	-4.83	0.00	-641.80	-2342.05	188.104	1031
9200	-10.63	-4.98	0.00	-640.65	-2341.05	188.111	1031
9205	-10.28	-5.08	0.00	-640.35	-2341.21	188.114	1031
9210	-10.38	-4.99	0.00	-640.19	-2341.43	188.119	1031
9215	-10.76	-4.87	0.00	-640.21	-2340.85	188.124	1031
9220	-10.51	-4.84	0.00	-639.01	-2339.70	188.130	1031
9225	-10.84	-5.10	0.00	-638.73	-2339.14	188.134	1031
9230	-10.87	-5.15	0.00	-638.66	-2339.20	188.139	1031
9235	-10.91	-5.03	0.00	-638.65	-2339.36	188.144	1031
9240	-10.63	-5.02	0.00	-637.93	-2338.87	188.149	1031
9245	-11.25	-5.17	0.00	-637.07	-2337.76	188.154	1031
9250	-10.81	-5.35	0.00	-637.19	-2337.48	188.159	1031
9255	-11.12	-5.19	0.00	-636.71	-2336.49	188.165	1031
9260	-10.98	-5.28	0.00	-636.58	-2336.39	188.168	1031
9265	-11.52	-5.35	0.00	-636.61	-2336.47	188.175	1031
9270	-11.33	-5.43	0.00	-636.45	-2335.89	188.178	1031
9275	-11.46	-5.53	0.00	-635.30	-2335.91	188.184	1031
9280	-11.04	-5.68	0.00	-635.05	-2335.42	188.188	1031
9285	-10.91	-5.67	0.00	-634.45	-2335.05	188.196	1031
9290	-11.25	-5.66	0.00	-634.45	-2335.01	188.198	1031
9295	-11.30	-5.57	0.00	-634.48	-2335.15	188.204	1031
9300	-11.05	-5.34	0.00	-634.20	-2334.93	188.208	1031
9305	-11.09	-5.58	0.00	-632.71	-2333.23	188.216	1031
9310	-11.35	-5.83	0.00	-632.92	-2332.89	188.219	1031
9315	-11.37	-5.62	0.00	-632.52	-2333.04	188.226	1031
9320	-11.03	-5.96	0.00	-632.91	-2333.14	188.229	1031
9325	-10.42	-6.26	0.00	-632.19	-2331.35	188.234	1031
9330	-10.82	-6.24	0.00	-631.50	-2331.42	188.239	1031
9335	-10.66	-6.23	0.00	-630.84	-2331.92	188.244	1031
9340	-10.34	-6.19	0.00	-630.62	-2330.74	188.249	1031
9345	-10.90	-6.12	0.00	-630.49	-2330.45	188.254	1031
9350	-11.38	-6.11	0.00	-630.54	-2330.42	188.260	1031
9355	-11.34	-6.05	0.00	-630.74	-2330.64	188.264	1031
9360	-11.17	-6.12	0.00	-630.72	-2330.10	188.269	1031
9365	-11.40	-5.99	0.00	-630.28	-2329.80	188.273	1031
9370	-10.72	-6.15	0.00	-628.31	-2330.41	188.280	1031
9375	-11.44	-6.24	0.00	-628.07	-2329.59	188.283	1031
9380	-10.78	-6.31	0.00	-628.46	-2329.09	188.290	1031
9385	-11.75	-6.00	0.00	-628.16	-2328.72	188.293	1031
9390	-11.73	-6.21	0.00	-627.12	-2328.38	188.299	1031
9395	-11.51	-6.33	0.00	-627.05	-2327.77	188.303	1031
9400	-11.58	-6.67	0.00	-626.40	-2326.36	188.311	1031
9405	-11.39	-6.75	0.00	-625.95	-2326.49	188.314	1031
9410	-11.22	-6.77	0.00	-626.21	-2326.85	188.321	1031
9415	-11.10	-6.76	0.00	-626.10	-2326.80	188.324	1031
9420	-11.27	-6.70	0.00	-624.85	-2326.75	188.330	1031
9425	-11.16	-7.00	0.00	-624.53	-2326.97	188.334	1031
9430	-11.24	-7.15	0.00	-624.16	-2325.68	188.339	1031
9435	-11.36	-7.09	0.00	-623.89	-2325.38	188.344	1031
9440	-11.60	-7.06	0.00	-623.66	-2325.36	188.349	1031
9445	-11.67	-7.18	0.00	-623.39	-2324.63	188.354	1031
9450	-12.16	-6.97	0.00	-623.48	-2324.59	188.359	1031
9455	-11.51	-7.28	0.00	-623.74	-2324.20	188.365	1031
9460	-11.44	-7.18	0.00	-623.50	-2323.79	188.369	1031
9465	-11.30	-7.21	0.00	-623.60	-2323.93	188.374	1031
9470	-11.54	-7.21	0.00	-622.54	-2321.86	188.379	1031
9475	-11.80	-7.50	0.00	-620.72	-2320.65	188.384	1031
9480	-11.44	-7.73	0.00	-620.48	-2319.99	188.389	1031
9485	-11.45	-7.74	0.00	-620.78	-2319.87	188.394	1031
9490	-11.83	-7.59	0.00	-620.46	-2320.38	188.398	1031
9495	-11.48	-7.86	0.00	-619.34	-2318.79	188.404	1031
9500	-11.68	-8.02	0.00	-619.32	-2318.61	188.408	1031
9505	-11.70	-7.99	0.00	-619.15	-2318.68	188.416	1031
9510	-11.09	-8.31	0.00	-619.07	-2319.13	188.418	1031
9515	-11.70	-8.00	0.00	-619.11	-2318.55	188.426	1031
9520	-11.59	-7.92	0.00	-619.36	-2318.10	188.428	1031
9525	-11.76	-8.22	0.00	-617.27	-2316.50	188.436	1031
9530	-11.49	-8.36	0.00	-616.89	-2316.92	188.439	1031
9535	-11.24	-8.36	0.00	-616.17	-2316.10	188.444	1031
9540	-11.99	-8.23	0.00	-616.12	-2316.18	188.449	1031
9545	-11.82	-8.15	0.00	-615.77	-2314.48	188.455	1031
9550	-11.90	-8.14	0.00	-615.33	-2315.03	188.459	1031
9555	-11.74	-8.23	0.00	-615.45	-2315.17	188.464	1031
9560	-11.45	-8.28	0.00	-615.30	-2314.43	188.469	1031
9565	-11.65	-8.24	0.00	-615.31	-2313.93	188.474	1031
9570	-11.64	-8.17	0.00	-615.44	-2314.06	188.479	1031
9575	-11.39	-8.54	0.00	-614.76	-2313.14	188.484	1031
9580	-11.35	-8.85	0.00	-612.99	-2312.70	188.490	1031
9585	-11.33	-8.88	0.00	-613.23	-2312.32	188.494	1031
9590	-11.59	-8.82	0.00	-613.10	-2312.00	188.499	1031
9595	-11.66	-8.76	0.00	-612.99	-2311.95	188.504	1031
9600	-11.82	-8.84	0.00	-611.55	-2310.30	188.510	1031
9605	-11.43	-8.86	0.00	-611.41	-2310.99	188.514	1031
9610	-12.22	-8.61	0.00	-611.47	-2311.14	188.519	1031
9615	-11.65	-8.95	0.00	-611.42	-2311.65	188.523	1031
9620	-10.83	-9.19	0.00	-609.88	-2308.89	188.531	1031
9625	-11.06	-9.33	0.00	-610.00	-2309.14	188.533	1031
9630	-11.42	-9.09	0.00	-610.35	-2310.15	188.541	1031
9635	-11.58	-9.11	0.00	-610.16	-2310.08	188.544	1031
9640	-12.16	-9.44	0.00	-608.24	-2308.07	188.551	1031
9645	-12.20	-9.45	0.00	-608.55	-2308.22	188.554	1031
9650	-12.25	-9.41	0.00	-607.95	-2307.92	188.559	1031
9655	-12.05	-9.52	0.00	-607.76	-2307.09	188.564	1031
9660	-12.35	-9.40	0.00	-607.39	-2306.54	188.569	1031
9665	-11.83	-9.47	0.00	-607.09	-2305.79	188.574	1031
9670	-12.10	-9.58	0.00	-606.83	-2305.96	188.579	1031
9675	-12.03	-9.72	0.00	-606.88	-2306.12	188.584	1031
9680	-11.53	-9.69	0.00	-607.15	-2305.81	188.589	1031
9685	-11.60	-9.70	0.00	-607.06	-2306.22	188.594	1031
9690	-12.11	-9.67	0.00	-606.43	-2305.68	188.599	1031
9695	-11.88	-9.78	0.00	-605.03	-2304.24	188.605	1031
9700	-12.01	-9.64	0.00	-604.79	-2304.50	188.609	1031
9705	-11.90	-9.73	0.00	-604.77	-2304.71	188.614	1031
9710	-11.71	-9.94	0.00	-604.53	-2304.87	188.618	1031
9715	-12.51	-10.01	0.00	-603.17	-2304.09	188.625	1031
9720	-12.39	-9.92	0.00	-603.10	-2303.26	188.628	1031
9725	-12.23	-9.89	0.00	-603.01	-2303.93	188.634	1031
9730	-12.15	-9.92	0.00	-603.08	-2303.26	188.638	1031
9735	-12.57	-10.26	0.00	-601.39	-2302.09	188.646	1031
9740	-12.22	-10.24	0.00	-601.43	-2302.94	188.649	1031
9745	-12.16	-10.22	0.00	-601.32	-2302.12	188.654	1031
9750	-11.66	-10.38	0.00	-601.35	-2301.57	188.659	1031
9755	-12.09	-10.42	0.00	-600.10	-2299.73	188.666	1031
9760	-12.07	-10.47	0.00	-599.98	-2299.61	188.669	1031
9765	-12.07	-10.61	0.00	-599.52	-2298.60	188.676	1031
9770	-11.84	-10.43	0.00	-599.65	-2298.64	188.679	1031
9775	-11.97	-10.55	0.00	-598.45	-2298.58	188.684	1031
9780	-12.09	-10.76	0.00	-597.91	-2297.79	188.689	1031
9785	-11.98	-10.74	0.00	-598.06	-2297.37	188.694	1031
9790	-11.71	-10.99	0.00	-598.06	-2298.26	188.699	1031
9795	-11.73	-11.00	0.00	-597.93	-2297.51	188.704	1031
9800	-11.76	-11.03	0.00	-597.70	-2296.55	188.710	1031
9805	-11.87	-10.82	0.00	-597.61	-2296.88	188.714	1030
9810	-12.10	-11.03	0.00	-597.60	-2296.41	188.719	1030
9815	-11.82	-10.90	0.00	-597.66	-2296.51	188.723	1030
9820	-12.17	-10.75	0.00	-599.68	-2299.07	188.729	1030
9825	-11.81	-10.81	0.00	-599.98	-2298.70	188.733	1030
9830	-12.49	-10.55	0.00	-599.81	-2298.54	188.740	1030
9835	-12.18	-10.58	0.00	-599.83	-2299.23	188.744	1030
9840	-11.96	-10.89	0.00	-599.72	-2299.03	188.749	1030
9845	-11.18	-11.00	0.00	-599.70	-2298.48	188.753	1030
9850	-12.09	-10.58	0.00	-601.89	-2299.09	188.761	1030
9855	-11.77	-10.74	0.00	-601.98	-2299.40	188.764	1030
9860	-11.70	-10.69	0.00	-601.95	-2300.09	188.771	1030
9865	-12.56	-10.58	0.00	-602.09	-2299.14	188.774	1030
9870	-12.10	-10.43	0.00	-602.99	-2300.48	188.779	1030
9875	-12.03	-10.50	0.00	-603.44	-2300.30	188.784	1030
9880	-11.58	-10.58	0.00	-603.83	-2301.20	188.790	1030
9885	-11.82	-10.61	0.00	-604.38	-2300.92	188.794	1030
9890	-12.41	-10.30	0.00	-604.43	-2301.64	188.799	1030
9895	-12.17	-10.32	0.00	-604.36	-2301.48	188.804	1030
9900	-11.96	-10.04	0.00	-604.86	-2302.67	188.809	1030
9905	-11.69	-10.06	0.00	-605.68	-2303.43	188.815	1030
9910	-11.97	-10.24	0.00	-605.76	-2302.88	188.819	1030
9915	-11.49	-10.11	0.00	-605.78	-2303.03	188.825	1030
9920	-11.82	-9.95	0.00	-605.82	-2303.51	188.828	1030
9925	-11.78	-9.66	0.00	-607.08	-2303.58	188.834	1030
9930	-11.92	-9.77	0.00	-607.57	-2303.54	188.838	1030
9935	-11.89	-9.91	0.00	-608.04	-2304.78	188.844	1030
9940	-11.97	-9.69	0.00	-608.19	-2305.15	188.849	1030
9945	-12.11	-9.85	0.00	-607.74	-2307.65	188.856	1030
9950	-11.79	-9.91	0.00	-608.07	-2305.81	188.858	1030
9955	-11.37	-9.82	0.00	-607.91	-2305.60	188.864	1030
9960	-11.22	-9.84	0.00	-608.10	-2305.60	188.869	1030
9965	-11.47	-9.61	0.00	-610.37	-2306.64	188.876	1030
9970	-11.71	-9.34	0.00	-610.43	-2307.58	188.879	1030
9975	-11.60	-9.28	0.00	-610.41	-2307.76	188.884	1030
9980	-11.54	-9.34	0.00	-610.55	-2308.00	188.889	1030
9985	-11.86	-9.26	0.00	-611.37	-2308.73	188.894	1030
9990	-11.44	-9.33	0.00	-611.82	-2309.06	188.899	1030
9995	-11.63	-9.24	0.00	-611.65	-2308.89	188.904	1030
10000	-11.29	-9.23	0.00	-612.07	-2309.72	188.909	1030
10005	-11.59	-9.05	0.00	-612.59	-2309.75	188.914	1030
10010	-11.45	-8.88	0.00	-613.45	-2310.35	188.919	1030
10015	-11.86	-8.87	0.00	-613.77	-2310.85	188.924	1030
10020	-11.80	-8.74	0.00	-614.21	-2311.26	188.929	1030
10025	-11.39	-8.85	0.00	-614.45	-2310.92	188.933	1030
10030	-11.49	-8.70	0.00	-615.05	-2311.52	188.939	1030
10035	-11.83	-8.93	0.00	-615.05	-2311.64	188.944	1030
10040	-11.78	-8.76	0.00	-614.97	-2311.58	188.950	1030
10045	-11.87	-8.84	0.00	-615.17	-2311.65	188.953	1030
10050	-11.79	-8.69	0.00	-614.97	-2312.20	188.959	1030
10055	-11.82	-8.74	0.00	-614.97	-2311.95	188.964	1030
10060	-11.99	-8.40	0.00	-616.85	-2313.49	188.969	1030
10065	-11.84	-8.47	0.00	-617.12	-2313.28	188.973	1030
10070	-11.89	-8.57	0.00	-617.27	-2315.13	188.981	1030
10075	-12.20	-8.49	0.00	-617.21	-2314.25	188.984	1030
10080	-11.03	-8.63	0.00	-617.20	-2313.86	188.991	1030
10085	-11.83	-8.43	0.00	-617.10	-2313.72	188.994	1030
10090	-11.55	-8.30	0.00	-618.84	-2314.72	188.999	1030
10095	-11.50	-8.13	0.00	-619.32	-2315.56	189.004	1030
10100	-11.21	-7.97	0.00	-619.98	-2316.06	189.009	1030
10105	-11.26	-7.96	0.00	-619.76	-2316.36	189.014	1030
10110	-11.54	-8.04	0.00	-619.88	-2315.85	189.019	1030
10115	-11.47	-8.11	0.00	-620.43	-2316.26	189.024	1030
10120	-11.77	-8.02	0.00	-620.02	-2316.25	189.029	1030
10125	-11.19	-8.11	0.00	-619.95	-2316.93	189.034	1030
10130	-11.34	-7.87	0.00	-620.64	-2317.29	189.039	1030
10135	-11.57	-7.67	0.00	-622.01	-2318.73	189.044	1030
10140	-11.48	-7.67	0.00	-622.09	-2318.28	189.048	1030
10145	-11.42	-7.75	0.00	-622.07	-2318.27	189.055	1030
10150	-11.17	-7.87	0.00	-622.41	-2317.52	189.059	1030
10155	-11.27	-7.60	0.00	-622.63	-2317.41	189.064	1030
10160	-11.35	-7.42	0.00	-622.47	-2318.30	189.068	1030
10165	-11.88	-6.96	0.00	-624.72	-2319.56	189.076	1030
10170	-11.40	-6.99	0.00	-624.90	-2320.21	189.078	1030
10175	-11.14	-7.23	0.00	-624.89	-2319.79	189.086	1030
10180	-11.40	-7.21	0.00	-624.84	-2319.81	189.088	1030
10185	-11.47	-6.87	0.00	-626.02	-2320.73	189.094	1030
10190	-10.96	-7.05	0.00	-626.31	-2320.61	189.099	1030
10195	-11.20	-6.94	0.00	-626.80	-2321.62	189.104	1030
10200	-11.37	-6.87	0.00	-626.87	-2322.37	189.109	1030
10205	-11.23	-6.66	0.00	-627.03	-2322.43	189.114	1030
10210	-11.17	-6.79	0.00	-626.99	-2322.97	189.119	1030
10215	-10.89	-6.99	0.00	-627.10	-2323.18	189.124	1030
10220	-10.60	-6.97	0.00	-626.94	-2323.12	189.129	1030
10225	-10.96	-6.70	0.00	-627.59	-2324.52	189.134	1030
10230	-11.13	-6.66	0.00	-629.28	-2324.60	189.139	1030
10235	-10.90	-6.54	0.00	-629.01	-2324.40	189.144	1030
10240	-11.38	-6.49	0.00	-629.21	-2325.14	189.150	1030
10245	-10.97	-6.62	0.00	-628.98	-2324.94	189.153	1030
10250	-11.24	-6.67	0.00	-629.08	-2324.79	189.159	1030
10255	-10.87	-6.73	0.00	-629.32	-2324.95	189.164	1030
10260	-10.42	-6.60	0.00	-631.50	-2324.91	189.170	1030
10265	-10.65	-6.84	0.00	-631.48	-2325.28	189.173	1030
10270	-10.65	-6.80	0.00	-631.53	-2325.92	189.179	1030
10275	-10.70	-6.73	0.00	-631.44	-2325.13	189.183	1030
10280	-10.95	-6.47	0.00	-632.98	-2325.30	189.191	1030
10285	-10.96	-6.41	0.00	-632.85	-2325.18	189.194	1030
10290	-11.25	-6.20	0.00	-632.88	-2326.33	189.199	1030
10295	-11.30	-6.24	0.00	-632.86	-2327.16	189.204	1030
10300	-11.07	-5.77	0.00	-634.20	-2328.14	189.211	1030
10305	-11.15	-5.97	0.00	-634.54	-2327.16	189.214	1030
10310	-10.51	-6.26	0.00	-634.52	-2326.98	189.221	1030
10315	-11.33	-6.00	0.00	-634.38	-2326.85	189.224	1030
10320	-11.04	-5.66	0.00	-635.25	-2328.17	189.230	1030
10325	-11.29	-5.64	0.00	-635.86	-2328.69	189.234	1030
10330	-11.62	-5.52	0.00	-636.26	-2328.78	189.239	1030
10335	-11.35	-5.46	0.00	-636.60	-2329.92	189.244	1030
10340	-11.61	-5.50	0.00	-636.62	-2330.04	189.249	1030
10345	-11.70	-5.56	0.00	-636.73	-2330.49	189.254	1030
10350	-11.28	-5.56	0.00	-637.02	-2331.05	189.259	1030
10355	-10.94	-5.56	0.00	-638.09	-2331.63	189.265	1030
10360	-11.03	-5.53	0.00	-638.00	-2332.46	189.269	1030
10365	-10.63	-5.63	0.00	-638.14	-2332.96	189.274	1030
10370	-11.22	-5.57	0.00	-638.34	-2334.14	189.278	1030
10375	-10.78	-5.50	0.00	-639.50	-2332.08	189.284	1030
10380	-10.80	-5.46	0.00	-639.43	-2332.41	189.288	1030
10385	-10.95	-5.41	0.00	-639.55	-2332.49	189.296	1030
10390	-10.79	-5.30	0.00	-639.59	-2333.04	189.299	1030
10395	-11.16	-5.25	0.00	-639.65	-2333.96	189.304	1030
10400	-10.89	-5.16	0.00	-639.79	-2333.69	189.309	1030
10405	-11.33	-4.77	0.00	-641.95	-2337.57	189.316	1030
10410	-11.35	-4.84	0.00	-641.90	-2335.73	189.319	1030
10415	-11.32	-4.74	0.00	-642.08	-2335.96	189.324	1030
10420	-11.07	-4.76	0.00	-642.12	-2335.25	189.329	1030
10425	-11.24	-4.45	0.00	-643.20	-2336.47	189.334	1030
10430	-11.29	-4.56	0.00	-643.46	-2337.64	189.339	1030
10435	-10.82	-4.76	0.00	-643.71	-2337.71	189.344	1030
10440	-10.87	-4.88	0.00	-643.64	-2337.75	189.349	1030
10445	-11.52	-4.80	0.00	-643.80	-2338.08	189.354	1030
10450	-10.85	-4.80	0.00	-643.55	-2339.02	189.360	1030
10455	-11.49	-4.71	0.00	-644.20	-2339.07	189.364	1030
10460	-11.51	-4.43	0.00	-645.88	-2341.32	189.369	1030
10465	-11.39	-4.49	0.00	-646.12	-2340.22	189.374	1030
10470	-11.40	-4.38	0.00	-646.05	-2340.71	189.379	1030
10475	-11.13	-4.60	0.00	-646.00	-2339.63	189.383	1030
10480	-11.51	-4.56	0.00	-646.16	-2339.86	189.390	1030
10485	-11.35	-4.58	0.00	-645.87	-2339.61	189.394	1030
10490	-11.15	-4.62	0.00	-647.16	-2339.58	189.399	1030
10495	-11.31	-4.57	0.00	-647.13	-2340.02	189.403	1030
10500	-11.13	-4.20	0.00	-648.70	-2341.83	189.409	1030
10505	-11.40	-4.09	0.00	-648.90	-2342.19	189.414	1030
10510	-10.57	-4.50	0.00	-648.63	-2342.95	189.421	1030
10515	-10.89	-4.49	0.00	-648.84	-2342.26	189.424	1030
10520	-11.02	-4.34	0.00	-648.94	-2342.50	189.429	1030
10525	-11.11	-4.06	0.00	-648.88	-2343.88	189.434	1030
10530	-11.02	-3.84	0.00	-650.83	-2344.05	189.439	1030
10535	-10.57	-3.87	0.00	-651.09	-2344.46	189.444	1030
10540	-11.11	-3.54	0.00	-651.03	-2344.97	189.451	1030
10545	-11.08	-3.63	0.00	-651.16	-2345.33	189.454	1030
10550	-11.26	-3.52	0.00	-651.23	-2346.20	189.460	1030
10555	-11.19	-3.49	0.00	-651.13	-2345.94	189.464	1030
10560	-10.91	-3.50	0.00	-652.32	-2346.91	189.469	1030
10565	-10.72	-3.28	0.00	-653.34	-2347.72	189.474	1030
10570	-11.16	-3.23	0.00	-653.35	-2350.99	189.479	1030
10575	-10.85	-3.39	0.00	-653.40	-2348.37	189.484	1030
10580	-11.08	-3.20	0.00	-653.38	-2348.15	189.489	1030
10585	-10.84	-2.99	0.00	-653.38	-2348.71	189.494	1030
10590	-11.01	-3.08	0.00	-653.95	-2349.20	189.499	1030
10595	-11.22	-2.85	0.00	-656.12	-2350.69	189.505	1030
10600	-10.82	-2.97	0.00	-655.70	-2350.74	189.509	1030
10605	-11.26	-2.94	0.00	-655.90	-2351.30	189.514	1030
10610	-11.64	-2.98	0.00	-655.81	-2351.37	189.518	1030
10615	-10.95	-2.87	0.00	-657.05	-2350.58	189.525	1030
10620	-10.68	-2.97	0.00	-657.31	-2352.01	189.529	1030
10625	-10.81	-3.00	0.00	-657.38	-2351.97	189.534	1030
10630	-11.04	-2.84	0.00	-657.26	-2352.70	189.538	1030
10635	-11.06	-2.64	0.00	-658.67	-2353.63	189.544	1030
10640	-10.75	-2.56	0.00	-658.68	-2354.62	189.548	1030
10645	-11.23	-2.41	0.00	-658.80	-2355.66	189.556	1030
10650	-11.06	-2.48	0.00	-659.12	-2354.03	189.558	1030
10655	-11.21	-2.57	0.00	-659.00	-2354.54	189.564	1030
10660	-11.12	-2.64	0.00	-658.99	-2354.23	189.569	1030
10665	-10.66	-2.56	0.00	-661.05	-2355.66	189.576	1030
10670	-11.57	-2.31	0.00	-660.96	-2356.45	189.579	1030
10675	-11.44	-2.32	0.00	-660.93	-2356.38	189.584	1030
10680	-10.97	-2.33	0.00	-661.08	-2357.09	189.589	1030
10685	-10.46	-2.50	0.00	-662.03	-2358.24	189.594	1030
10690	-11.02	-2.10	0.00	-662.78	-2358.20	189.599	1030
10695	-11.07	-2.11	0.00	-662.79	-2358.53	189.604	1030
10700	-11.14	-2.18	0.00	-662.67	-2358.08	189.609	1030
10705	-11.35	-2.37	0.00	-663.15	-2358.97	189.614	1030
10710	-11.52	-1.83	0.00	-663.74	-2360.48	189.620	1030
10715	-10.85	-1.95	0.00	-664.07	-2359.88	189.624	1031
10720	-11.22	-1.79	0.00	-664.14	-2360.49	189.629	1031
10725	-11.24	-1.83	0.00	-663.97	-2360.50	189.634	1031
10730	-10.67	-2.10	0.00	-662.77	-2357.91	189.640	1031
10735	-11.35	-1.89	0.00	-662.91	-2358.53	189.644	1031
10740	-11.02	-1.91	0.00	-663.07	-2358.66	189.649	1031
10745	-11.00	-2.06	0.00	-663.11	-2358.65	189.653	1031
10750	-11.40	-2.38	0.00	-661.33	-2358.85	189.661	1031
10755	-10.35	-2.48	0.00	-661.21	-2358.12	189.663	1031
10760	-10.57	-2.43	0.00	-661.42	-2357.41	189.669	1031
10765	-10.83	-2.49	0.00	-661.39	-2358.19	189.674	1031
10770	-11.17	-2.41	0.00	-660.04	-2356.49	189.681	1031
10775	-10.97	-2.42	0.00	-660.06	-2356.14	189.684	1031
10780	-10.82	-2.84	0.00	-659.78	-2356.94	189.691	1031
10785	-11.12	-2.61	0.00	-660.26	-2355.68	189.694	1031
10790	-11.15	-2.79	0.00	-659.13	-2355.67	189.699	1031
10795	-10.89	-2.76	0.00	-658.52	-2355.53	189.704	1031
10800	-11.15	-2.65	0.00	-658.23	-2354.33	189.709	1031
10805	-11.37	-2.67	0.00	-658.00	-2353.73	189.714	1031
10810	-10.97	-2.92	0.00	-657.85	-2354.14	189.719	1031
10815	-11.03	-2.88	0.00	-657.61	-2354.11	189.725	1031
10820	-10.47	-3.02	0.00	-657.67	-2353.95	189.729	1031
10825	-10.69	-3.00	0.00	-657.83	-2353.63	189.734	1031
10830	-10.72	-3.18	0.00	-657.04	-2353.97	189.739	1031
10835	-10.62	-3.38	0.00	-655.67	-2351.14	189.744	1031
10840	-10.84	-3.38	0.00	-655.16	-2351.62	189.749	1031
10845	-10.86	-3.26	0.00	-655.35	-2351.98	189.754	1031
10850	-10.62	-3.37	0.00	-655.35	-2352.59	189.759	1031
10855	-11.40	-3.16	0.00	-655.21	-2353.42	189.765	1031
10860	-11.05	-3.41	0.00	-655.43	-2352.93	189.768	1031
10865	-10.71	-3.45	0.00	-655.42	-2352.13	189.774	1031
10870	-11.04	-3.39	0.00	-655.37	-2352.61	189.778	1031
10875	-10.45	-3.37	0.00	-652.54	-2351.91	189.785	1031
10880	-11.01	-3.64	0.00	-652.68	-2351.45	189.789	1031
10885	-11.05	-3.48	0.00	-652.44	-2351.76	189.794	1031
10890	-10.71	-3.34	0.00	-652.39	-2353.31	189.799	1031
10895	-10.68	-3.58	0.00	-651.25	-2350.58	189.806	1031
10900	-10.63	-3.46	0.00	-651.36	-2351.48	189.809	1031
10905	-10.07	-3.52	0.00	-651.44	-2351.44	189.816	1031
10910	-10.71	-3.36	0.00	-651.29	-2351.84	189.819	1031
10915	-11.05	-3.48	0.00	-650.51	-2350.08	189.824	1031
10920	-11.00	-3.55	0.00	-649.85	-2349.79	189.829	1031
10925	-11.10	-3.59	0.00	-649.46	-2349.12	189.834	1031
10930	-10.77	-3.69	0.00	-648.74	-2348.56	189.839	1031
10935	-10.94	-3.71	0.00	-648.81	-2347.84	189.844	1031
10940	-11.20	-3.56	0.00	-648.87	-2348.10	189.850	1031
10945	-11.24	-3.64	0.00	-648.97	-2348.73	189.854	1031
10950	-10.96	-3.58	0.00	-649.00	-2348.84	189.859	1031
10955	-11.06	-3.74	0.00	-648.10	-2348.71	189.864	1031
10960	-10.99	-4.12	0.00	-646.85	-2346.85	189.869	1031
10965	-10.88	-4.07	0.00	-646.73	-2346.56	189.874	1031
10970	-11.04	-4.32	0.00	-645.81	-2346.26	189.879	1031
10975	-11.35	-4.22	0.00	-645.96	-2345.64	189.884	1031
10980	-10.88	-4.19	0.00	-645.88	-2345.43	189.890	1031
10985	-10.63	-4.27	0.00	-645.91	-2346.11	189.893	1031
10990	-10.80	-4.45	0.00	-646.02	-2346.10	189.900	1031
10995	-11.29	-4.22	0.00	-646.03	-2345.33	189.903	1031
11000	-10.96	-4.76	0.00	-644.02	-2343.25	189.909	1031
11005	-11.00	-4.76	0.00	-644.05	-2343.46	189.913	1031
11010	-10.11	-4.81	0.00	-643.37	-2342.58	189.921	1031
11015	-11.18	-4.60	0.00	-643.13	-2343.65	189.924	1031
11020	-10.70	-4.84	0.00	-642.97	-2342.98	189.929	1031
11025	-10.80	-4.79	0.00	-642.94	-2342.82	189.934	1031
11030	-10.87	-4.90	0.00	-642.12	-2342.45	189.940	1031
11035	-11.17	-4.70	0.00	-641.45	-2341.37	189.944	1031
11040	-10.75	-4.83	0.00	-641.54	-2341.48	189.949	1031
11045	-11.52	-4.68	0.00	-641.59	-2341.17	189.954	1031
11050	-10.96	-4.95	0.00	-641.05	-2340.83	189.959	1031
11055	-11.05	-5.03	0.00	-639.80	-2339.79	189.965	1031
11060	-11.49	-5.13	0.00	-639.90	-2339.95	189.969	1031
11065	-11.78	-4.56	0.00	-639.79	-2340.58	189.975	1031
11070	-11.72	-4.55	0.00	-639.68	-2340.11	189.978	1031
11075	-11.31	-4.77	0.00	-638.48	-2340.34	189.984	1031
11080	-11.77	-4.52	0.00	-638.29	-2341.01	189.988	1031
11085	-11.29	-4.94	0.00	-637.47	-2339.30	189.995	1031
11090	-11.21	-5.10	0.00	-637.36	-2338.94	189.998	1031
11095	-11.06	-5.31	0.00	-637.37	-2338.68	190.004	1031
11100	-10.72	-5.13	0.00	-637.42	-2338.37	190.008	1031
11105	-11.61	-5.09	0.00	-636.04	-2336.93	190.015	1031
11110	-11.75	-5.01	0.00	-635.91	-2336.31	190.019	1031
11115	-11.74	-5.46	0.00	-635.98	-2337.04	190.026	1031
11120	-11.74	-5.19	0.00	-635.88	-2336.11	190.029	1031
11125	-11.61	-5.63	0.00	-634.58	-2335.46	190.034	1031
11130	-11.72	-5.42	0.00	-634.44	-2335.17	190.039	1031
11135	-11.31	-5.24	0.00	-633.84	-2335.33	190.046	1031
11140	-11.50	-5.43	0.00	-633.59	-2334.51	190.049	1031
11145	-11.14	-5.54	0.00	-633.58	-2334.13	190.054	1031
11150	-11.43	-5.58	0.00	-633.72	-2334.20	190.059	1031
11155	-11.73	-5.61	0.00	-633.88	-2333.13	190.064	1031
11160	-11.74	-5.60	0.00	-633.46	-2334.01	190.070	1031
11165	-11.89	-5.66	0.00	-633.27	-2331.09	190.074	1031
11170	-11.84	-5.67	0.00	-632.54	-2333.40	190.079	1031
11175	-11.82	-5.85	0.00	-632.05	-2332.47	190.084	1031
11180	-11.23	-6.32	0.00	-630.83	-2332.17	190.090	1031
11185	-11.58	-6.25	0.00	-630.52	-2333.16	190.093	1031
11190	-11.44	-6.14	0.00	-630.52	-2332.24	190.099	1031
11195	-11.28	-5.85	0.00	-630.62	-2332.37	190.103	1031
11200	-11.37	-6.28	0.00	-629.10	-2329.90	190.110	1031
11205	-11.78	-6.21	0.00	-629.00	-2330.37	190.113	1031
11210	-12.05	-5.86	0.00	-628.98	-2329.46	190.121	1031
11215	-11.94	-5.96	0.00	-629.22	-2330.53	190.123	1031
11220	-11.96	-6.16	0.00	-628.17	-2330.53	190.129	1031
11225	-11.62	-6.10	0.00	-627.92	-2330.21	190.134	1031
11230	-11.74	-6.43	0.00	-626.73	-2330.03	190.141	1031
11235	-11.85	-6.41	0.00	-627.23	-2329.48	190.144	1031
11240	-12.19	-6.34	0.00	-627.14	-2329.83	190.149	1031
11245	-12.19	-6.18	0.00	-627.12	-2328.94	190.154	1031
11250	-12.26	-6.26	0.00	-625.95	-2326.80	190.159	1031
11255	-12.19	-6.41	0.00	-625.41	-2326.26	190.164	1031
11260	-11.96	-6.56	0.00	-625.51	-2326.73	190.169	1031
11265	-11.90	-6.48	0.00	-625.34	-2326.35	190.174	1031
11270	-11.90	-6.66	0.00	-624.64	-2325.28	190.179	1031
11275	-11.70	-6.84	0.00	-624.23	-2325.31	190.184	1031
11280	-11.54	-7.01	0.00	-624.29	-2326.20	190.189	1031
11285	-10.86	-7.41	0.00	-624.08	-2324.65	190.195	1031
11290	-11.55	-7.02	0.00	-624.04	-2325.72	190.199	1031
11295	-11.55	-7.13	0.00	-623.93	-2325.51	190.204	1031
11300	-11.89	-7.02	0.00	-623.44	-2325.16	190.208	1031
11305	-11.01	-7.25	0.00	-621.82	-2325.34	190.215	1031
11310	-11.26	-7.29	0.00	-621.58	-2324.79	190.218	1031
11315	-11.44	-7.25	0.00	-621.57	-2324.42	190.224	1031
11320	-12.17	-7.04	0.00	-621.79	-2323.68	190.228	1031
11325	-11.52	-7.46	0.00	-620.08	-2322.47	190.236	1031
11330	-11.16	-7.34	0.00	-620.16	-2322.11	190.239	1031
11335	-11.43	-7.46	0.00	-620.17	-2322.00	190.244	1031
11340	-12.01	-7.20	0.00	-619.92	-2321.82	190.249	1031
11345	-10.93	-7.34	0.00	-619.76	-2321.97	190.256	1031
11350	-11.28	-7.43	0.00	-620.21	-2321.75	190.259	1031
11355	-11.20	-7.76	0.00	-618.64	-2320.70	190.266	1031
11360	-11.85	-7.48	0.00	-618.68	-2319.32	190.269	1031
11365	-11.54	-7.94	0.00	-617.80	-2318.57	190.274	1031
11370	-11.56	-8.02	0.00	-617.18	-2318.80	190.279	1031
11375	-11.25	-8.07	0.00	-617.11	-2319.38	190.284	1031
11380	-11.42	-7.97	0.00	-616.55	-2319.37	190.289	1031
11385	-11.39	-8.13	0.00	-616.59	-2318.74	190.294	1031
11390	-11.43	-7.92	0.00	-616.63	-2318.35	190.299	1031
11395	-11.63	-8.06	0.00	-615.79	-2317.25	190.304	1031
11400	-11.59	-8.24	0.00	-614.98	-2316.59	190.309	1031
11405	-11.35	-8.35	0.00	-614.92	-2316.41	190.314	1031
11410	-11.52	-8.43	0.00	-614.01	-2315.67	190.319	1031
11415	-11.37	-8.53	0.00	-614.09	-2315.52	190.324	1031
11420	-11.36	-8.51	0.00	-613.97	-2315.67	190.330	1031
11425	-11.85	-8.41	0.00	-614.04	-2315.43	190.333	1031
11430	-11.71	-8.59	0.00	-613.88	-2314.53	190.340	1031
11435	-11.83	-8.46	0.00	-614.32	-2314.46	190.343	1031
11440	-12.30	-8.76	0.00	-611.97	-2312.48	190.349	1031
11445	-11.63	-8.79	0.00	-611.63	-2313.57	190.353	1031
11450	-12.18	-8.86	0.00	-611.03	-2313.32	190.360	1031
11455	-11.44	-9.07	0.00	-610.92	-2312.11	190.363	1031
11460	-11.77	-9.00	0.00	-610.96	-2311.83	190.371	1031
11465	-11.08	-9.22	0.00	-610.88	-2311.27	190.373	1031
11470	-11.99	-9.14	0.00	-609.33	-2310.11	190.381	1031
11475	-12.00	-9.36	0.00	-609.47	-2311.03	190.384	1031
11480	-11.55	-9.36	0.00	-608.91	-2310.28	190.391	1031
11485	-11.87	-9.21	0.00	-608.85	-2309.31	190.394	1031
11490	-11.93	-9.19	0.00	-608.10	-2309.81	190.399	1031
11495	-12.13	-9.29	0.00	-608.09	-2308.97	190.404	1031
11500	-11.38	-9.44	0.00	-607.76	-2307.80	190.409	1031
11505	-12.15	-9.52	0.00	-607.30	-2307.54	190.414	1031
11510	-12.01	-9.46	0.00	-607.18	-2307.90	190.419	1031
11515	-11.79	-9.46	0.00	-607.07	-2307.60	190.424	1031
11520	-11.76	-9.51	0.00	-606.57	-2306.91	190.429	1031
11525	-12.40	-9.59	0.00	-605.77	-2306.00	190.435	1031
11530	-12.04	-9.84	0.00	-605.56	-2306.64	190.439	1031
11535	-12.07	-9.91	0.00	-605.75	-2306.62	190.444	1031
11540	-11.98	-9.70	0.00	-605.57	-2306.60	190.448	1031
11545	-11.79	-9.81	0.00	-603.88	-2306.42	190.455	1031
11550	-11.90	-9.85	0.00	-603.84	-2306.58	190.458	1031
11555	-11.97	-9.60	0.00	-603.98	-2306.09	190.464	1031
11560	-11.61	-9.76	0.00	-603.92	-2306.73	190.468	1031
11565	-11.67	-9.90	0.00	-602.30	-2305.69	190.476	1031
11570	-11.65	-10.10	0.00	-602.36	-2305.45	190.479	1031
11575	-11.91	-10.03	0.00	-601.92	-2304.88	190.484	1031
11580	-12.43	-10.05	0.00	-601.73	-2305.85	190.488	1031
11585	-11.61	-10.25	0.00	-600.93	-2303.33	190.496	1031
11590	-12.03	-10.29	0.00	-600.99	-2303.79	190.499	1031
11595	-11.76	-10.10	0.00	-601.11	-2303.19	190.504	1031
11600	-11.97	-10.08	0.00	-601.11	-2302.70	190.509	1031
11605	-11.84	-10.52	0.00	-599.99	-2302.07	190.514	1031
11610	-12.07	-10.66	0.00	-599.46	-2301.67	190.519	1031
11615	-11.78	-10.86	0.00	-599.37	-2301.50	190.524	1031
11620	-11.66	-10.87	0.00	-599.17	-2301.02	190.529	1031
11625	-11.86	-10.67	0.00	-599.27	-2301.66	190.534	1031
11630	-11.47	-10.80	0.00	-599.19	-2301.20	190.540	1031
11635	-11.61	-11.01	0.00	-598.83	-2301.19	190.544	1030
11640	-11.69	-11.27	0.00	-597.28	-2298.96	190.549	1030
11645	-11.61	-11.12	0.00	-597.23	-2299.31	190.554	1030
11650	-12.18	-10.86	0.00	-597.44	-2300.25	190.560	1030
11655	-11.95	-10.97	0.00	-597.63	-2299.75	190.563	1030
11660	-11.89	-11.13	0.00	-597.76	-2300.27	190.569	1030
11665	-12.09	-11.09	0.00	-597.87	-2300.75	190.573	1030
11670	-12.05	-10.79	0.00	-599.22	-2301.73	190.579	1030
11675	-12.48	-10.73	0.00	-598.98	-2301.11	190.583	1030
11680	-12.89	-10.77	0.00	-599.03	-2300.44	190.590	1030
11685	-12.30	-10.82	0.00	-598.79	-2300.50	190.594	1030
11690	-12.61	-10.66	0.00	-599.17	-2300.87	190.601	1030
11695	-12.32	-10.81	0.00	-599.25	-2300.80	190.604	1030
11700	-11.96	-10.45	0.00	-601.12	-2302.75	190.610	1030
11705	-12.16	-10.60	0.00	-601.38	-2303.23	190.614	1030
11710	-11.94	-10.14	0.00	-602.53	-2302.76	190.621	1030
11715	-11.80	-10.26	0.00	-602.01	-2303.19	190.624	1030
11720	-11.44	-10.42	0.00	-602.04	-2302.99	190.629	1030
11725	-11.57	-10.20	0.00	-602.13	-2302.89	190.634	1030
11730	-11.37	-10.32	0.00	-602.92	-2302.96	190.639	1030
11735	-11.87	-10.16	0.00	-603.34	-2304.06	190.644	1030
11740	-12.10	-9.92	0.00	-603.30	-2303.46	190.649	1030
11745	-11.30	-10.10	0.00	-603.41	-2303.45	190.654	1030
11750	-11.96	-9.92	0.00	-603.80	-2304.96	190.659	1030
11755	-11.64	-9.75	0.00	-604.98	-2306.23	190.665	1030
11760	-12.01	-9.78	0.00	-605.14	-2306.12	190.668	1030
11765	-11.75	-9.78	0.00	-605.19	-2306.58	190.675	1030
11770	-11.78	-9.79	0.00	-605.09	-2306.20	190.679	1030
11775	-11.78	-9.75	0.00	-606.39	-2306.59	190.684	1030
11780	-11.77	-9.85	0.00	-606.37	-2306.85	190.689	1030
11785	-12.20	-9.66	0.00	-607.20	-2306.68	190.695	1030
11790	-11.98	-9.56	0.00	-607.45	-2306.29	190.698	1030
11795	-11.77	-9.93	0.00	-607.19	-2305.30	190.704	1030
11800	-12.08	-9.63	0.00	-607.31	-2305.24	190.708	1030
11805	-12.02	-9.58	0.00	-608.50	-2306.33	190.714	1030
11810	-11.84	-9.41	0.00	-608.86	-2307.06	190.718	1030
11815	-12.08	-9.16	0.00	-609.39	-2305.92	190.726	1030
11820	-11.70	-9.38	0.00	-608.87	-2306.28	190.729	1030
11825	-12.31	-9.43	0.00	-608.85	-2307.50	190.734	1030
11830	-11.91	-9.27	0.00	-608.72	-2307.43	190.739	1030
11835	-11.83	-9.24	0.00	-610.56	-2308.46	190.745	1030
11840	-12.15	-9.15	0.00	-610.60	-2308.43	190.749	1030
11845	-11.21	-9.36	0.00	-610.94	-2308.23	190.754	1030
11850	-12.12	-9.04	0.00	-611.03	-2308.72	190.759	1030
11855	-11.94	-9.07	0.00	-611.02	-2308.68	190.764	1030
11860	-12.03	-9.09	0.00	-610.86	-2308.83	190.769	1030
11865	-12.19	-8.88	0.00	-611.44	-2309.06	190.774	1030
11870	-12.03	-8.67	0.00	-612.94	-2311.57	190.780	1030
11875	-11.83	-8.70	0.00	-612.95	-2310.88	190.784	1030
11880	-11.79	-8.83	0.00	-612.85	-2310.94	190.790	1030
11885	-11.64	-8.76	0.00	-612.94	-2310.91	190.794	1030
11890	-11.81	-8.38	0.00	-614.58	-2312.48	190.800	1030
11895	-11.84	-8.39	0.00	-614.55	-2311.89	190.803	1030
11900	-12.31	-8.20	0.00	-615.00	-2312.75	190.809	1030
11905	-12.29	-8.35	0.00	-615.24	-2312.51	190.813	1030
11910	-11.88	-8.34	0.00	-615.88	-2312.90	190.819	1030
11915	-11.96	-8.39	0.00	-615.74	-2313.92	190.824	1030
11920	-11.73	-8.39	0.00	-616.10	-2313.77	190.831	1030
11925	-12.25	-8.23	0.00	-615.84	-2313.58	190.834	1030
11930	-12.12	-8.31	0.00	-615.79	-2314.16	190.839	1030
11935	-12.16	-8.22	0.00	-616.03	-2314.61	190.844	1030
11940	-11.78	-7.93	0.00	-618.03	-2316.01	190.851	1030
11945	-11.56	-8.11	0.00	-618.46	-2315.65	190.854	1030
11950	-10.90	-8.31	0.00	-618.40	-2315.51	190.859	1030
11955	-11.27	-8.16	0.00	-618.37	-2315.74	190.864	1030
11960	-11.79	-7.99	0.00	-619.38	-2316.51	190.869	1030
11965	-11.26	-7.86	0.00	-619.93	-2318.10	190.874	1030
11970	-11.49	-7.73	0.00	-619.96	-2317.07	190.879	1030
11975	-11.87	-7.72	0.00	-619.92	-2316.30	190.884	1030
11980	-11.36	-7.68	0.00	-620.00	-2316.61	190.889	1030
11985	-11.74	-7.73	0.00	-619.93	-2317.06	190.895	1030
11990	-11.80	-7.62	0.00	-620.01	-2316.98	190.899	1030
11995	-11.25	-7.90	0.00	-619.68	-2316.73	190.904	1030
12000	-11.73	-7.72	0.00	-620.73	-2316.99	190.909	1030
12005	-11.61	-7.41	0.00	-622.72	-2318.32	190.915	1030
12010	-12.14	-7.25	0.00	-622.80	-2319.20	190.918	1030
12015	-11.55	-7.39	0.00	-622.91	-2319.10	190.924	1030
12020	-11.61	-7.19	0.00	-622.93	-2319.06	190.928	1030
12025	-11.60	-7.05	0.00	-624.14	-2319.20	190.935	1030
12030	-11.11	-7.27	0.00	-624.35	-2319.49	190.938	1030
12035	-12.04	-7.22	0.00	-624.37	-2319.08	190.944	1030
12040	-11.57	-7.30	0.00	-624.53	-2319.84	190.948	1030
12045	-11.16	-7.36	0.00	-625.81	-2321.20	190.956	1030
12050	-11.31	-7.30	0.00	-626.05	-2320.72	190.959	1030
12055	-11.51	-7.33	0.00	-625.96	-2322.01	190.966	1030
12060	-11.33	-7.28	0.00	-625.83	-2320.73	190.969	1030
12065	-11.55	-6.86	0.00	-627.19	-2321.95	190.975	1030
12070	-11.48	-6.80	0.00	-627.56	-2321.75	190.979	1030
12075	-10.93	-6.94	0.00	-627.69	-2322.48	190.985	1030
12080	-11.55	-6.72	0.00	-628.00	-2322.71	190.989	1030
12085	-11.74	-6.92	0.00	-627.95	-2322.66	190.994	1030
12090	-11.48	-6.92	0.00	-628.25	-2323.03	190.999	1030
12095	-11.50	-7.02	0.00	-628.26	-2322.61	191.004	1030
12100	-11.67	-7.11	0.00	-628.33	-2322.28	191.010	1030
12105	-11.43	-6.96	0.00	-628.90	-2323.19	191.014	1030
12110	-11.33	-6.65	0.00	-630.12	-2325.16	191.019	1030
12115	-11.19	-6.69	0.00	-630.50	-2324.95	191.024	1030
12120	-11.66	-6.25	0.00	-630.95	-2326.28	191.029	1030
12125	-11.54	-6.49	0.00	-631.11	-2325.20	191.033	1030
12130	-11.33	-6.31	0.00	-631.20	-2326.49	191.039	1030
12135	-11.75	-6.21	0.00	-631.23	-2326.10	191.043	1030
12140	-12.43	-6.18	0.00	-631.36	-2326.59	191.050	1030
12145	-11.79	-6.21	0.00	-631.34	-2326.26	191.053	1030
12150	-11.93	-6.18	0.00	-631.36	-2325.99	191.059	1030
12155	-11.45	-6.30	0.00	-631.33	-2325.86	191.063	1030
12160	-11.62	-6.11	0.00	-634.06	-2328.29	191.071	1030
12165	-11.35	-6.05	0.00	-634.00	-2329.92	191.073	1030
12170	-11.32	-6.02	0.00	-633.98	-2329.01	191.079	1030
12175	-11.70	-5.85	0.00	-634.05	-2329.74	191.084	1030
12180	-12.13	-5.87	0.00	-635.66	-2328.39	191.091	1030
12185	-11.74	-5.81	0.00	-635.60	-2329.29	191.094	1030
12190	-11.17	-6.06	0.00	-635.39	-2329.70	191.100	1030
12195	-11.35	-6.04	0.00	-635.56	-2329.58	191.104	1030
12200	-11.51	-5.66	0.00	-636.45	-2330.24	191.110	1030
12205	-11.66	-5.46	0.00	-636.91	-2330.64	191.114	1030
12210	-11.63	-5.51	0.00	-637.04	-2330.27	191.119	1030
12215	-11.15	-5.68	0.00	-636.89	-2330.51	191.124	1030
12220	-11.19	-5.49	0.00	-637.53	-2331.25	191.129	1030
12225	-11.42	-5.23	0.00	-638.51	-2332.01	191.135	1030
12230	-11.45	-5.44	0.00	-638.56	-2332.65	191.139	1030
12235	-11.29	-5.44	0.00	-638.50	-2332.34	191.144	1030
12240	-10.98	-5.61	0.00	-638.81	-2331.88	191.149	1030
12245	-11.22	-5.36	0.00	-640.19	-2332.10	191.154	1030
12250	-11.66	-5.30	0.00	-640.16	-2332.09	191.158	1030
12255	-10.90	-5.60	0.00	-640.21	-2333.44	191.165	1030
12260	-11.60	-5.48	0.00	-640.34	-2334.99	191.168	1030
12265	-11.14	-5.48	0.00	-640.12	-2332.95	191.174	1030
12270	-10.97	-5.29	0.00	-640.10	-2332.45	191.178	1030
12275	-10.89	-5.39	0.00	-642.25	-2333.13	191.186	1030
12280	-11.03	-5.32	0.00	-642.17	-2333.67	191.189	1030
12285	-11.11	-5.27	0.00	-642.21	-2334.63	191.194	1030
12290	-11.02	-5.20	0.00	-642.38	-2334.76	191.199	1030
12295	-10.83	-5.11	0.00	-643.68	-2336.15	191.204	1030
12300	-11.31	-4.87	0.00	-644.13	-2336.88	191.209	1030
12305	-11.00	-4.98	0.00	-644.24	-2337.58	191.214	1030
12310	-11.14	-4.95	0.00	-644.06	-2337.88	191.219	1030
12315	-11.35	-4.94	0.00	-644.10	-2337.89	191.224	1030
12320	-11.29	-4.84	0.00	-644.13	-2338.16	191.229	1030
12325	-10.82	-4.85	0.00	-644.26	-2338.48	191.234	1030
12330	-10.84	-5.03	0.00	-644.11	-2338.24	191.239	1030
12335	-10.50	-4.67	0.00	-645.73	-2339.60	191.244	1030
12340	-10.66	-4.48	0.00	-646.97	-2340.52	191.249	1030
12345	-10.76	-4.50	0.00	-647.18	-2340.99	191.254	1030
12350	-10.29	-4.48	0.00	-647.68	-2342.48	191.260	1030
12355	-10.72	-4.52	0.00	-647.81	-2342.38	191.264	1030
12360	-10.47	-4.56	0.00	-647.75	-2342.52	191.269	1030
12365	-11.06	-4.18	0.00	-647.86	-2341.94	191.273	1030
12370	-10.87	-4.09	0.00	-649.15	-2342.40	191.280	1030
12375	-10.37	-4.20	0.00	-649.42	-2341.73	191.284	1030
12380	-10.67	-4.10	0.00	-649.29	-2341.93	191.289	1030
12385	-10.90	-4.01	0.00	-649.71	-2342.53	191.293	1030
12390	-10.29	-4.08	0.00	-650.84	-2346.57	191.301	1030
12395	-10.40	-4.10	0.00	-651.02	-2344.84	191.303	1030
12400	-10.79	-3.87	0.00	-650.87	-2345.01	191.309	1030
12405	-10.26	-3.91	0.00	-650.80	-2344.68	191.314	1030
12410	-10.74	-3.68	0.00	-652.19	-2346.61	191.319	1030
12415	-11.25	-3.57	0.00	-652.30	-2347.33	191.324	1030
12420	-11.07	-3.69	0.00	-652.31	-2346.26	191.331	1030
12425	-11.23	-3.38	0.00	-652.38	-2347.02	191.334	1030
12430	-10.78	-3.37	0.00	-652.35	-2347.71	191.340	1030
12435	-10.70	-3.38	0.00	-652.37	-2349.20	191.344	1030
12440	-10.36	-3.43	0.00	-653.64	-2349.43	191.349	1030
12445	-10.46	-3.24	0.00	-654.69	-2351.00	191.354	1030
12450	-10.65	-3.40	0.00	-654.44	-2350.61	191.359	1030
12455	-10.66	-3.41	0.00	-654.78	-2349.62	191.364	1030
12460	-10.46	-3.41	0.00	-654.86	-2349.78	191.369	1030
12465	-10.39	-3.27	0.00	-655.91	-2351.07	191.374	1030
12470	-10.47	-3.10	0.00	-656.03	-2350.79	191.379	1030
12475	-10.78	-3.04	0.00	-656.04	-2350.99	191.385	1030
12480	-10.56	-3.12	0.00	-656.30	-2350.92	191.388	1030
12485	-10.53	-3.15	0.00	-656.24	-2351.56	191.394	1030
12490	-10.40	-3.16	0.00	-656.38	-2351.13	191.399	1030
12495	-10.82	-3.32	0.00	-656.13	-2351.76	191.404	1030
12500	-10.62	-3.14	0.00	-656.34	-2350.58	191.408	1030
12505	-10.71	-3.02	0.00	-658.43	-2351.27	191.414	1030
12510	-10.56	-3.12	0.00	-658.67	-2351.14	191.419	1030
12515	-10.97	-2.90	0.00	-658.63	-2351.65	191.424	1030
12520	-10.74	-2.74	0.00	-658.93	-2351.93	191.428	1030
12525	-10.33	-3.01	0.00	-660.77	-2354.45	191.436	1030
12530	-10.75	-2.66	0.00	-660.73	-2354.18	191.439	1030
12535	-10.54	-2.63	0.00	-660.92	-2355.29	191.444	1030
12540	-10.72	-2.52	0.00	-660.66	-2355.47	191.449	1030
12545	-10.87	-1.91	0.00	-662.37	-2355.48	191.456	1030
12550	-11.05	-2.40	0.00	-662.39	-2355.92	191.459	1030
12555	-10.57	-2.30	0.00	-662.14	-2356.72	191.465	1030
12560	-10.69	-2.20	0.00	-662.38	-2358.20	191.469	1030
12565	-10.61	-1.97	0.00	-663.00	-2358.67	191.474	1030
12570	-10.29	-2.16	0.00	-663.66	-2358.45	191.479	1030
12575	-10.70	-1.93	0.00	-663.75	-2358.52	191.484	1030
12580	-10.58	-1.90	0.00	-663.86	-2359.20	191.490	1030
12585	-10.67	-2.09	0.00	-663.98	-2359.78	191.494	1030
12590	-10.22	-2.22	0.00	-663.83	-2359.59	191.499	1030
12595	-10.21	-2.24	0.00	-664.04	-2359.98	191.503	1030
12600	-10.49	-2.11	0.00	-666.21	-2361.59	191.509	1030
12605	-10.53	-2.03	0.00	-666.51	-2362.26	191.514	1030
12610	-10.31	-1.86	0.00	-666.37	-2363.48	191.520	1030
12615	-10.54	-1.99	0.00	-666.27	-2362.36	191.523	1030
12620	-10.37	-1.91	0.00	-666.42	-2362.41	191.529	1030
12625	-10.68	-1.82	0.00	-666.38	-2361.84	191.533	1030
12630	-10.76	-1.74	0.00	-668.32	-2363.62	191.539	1030
12635	-10.84	-1.44	0.00	-668.87	-2364.41	191.543	1030
12640	-10.82	-1.49	0.00	-668.86	-2364.76	191.551	1030
12645	-10.91	-1.35	0.00	-668.93	-2364.77	191.554	1030
12650	-10.71	-1.72	0.00	-668.82	-2364.78	191.559	1031
12655	-10.64	-1.46	0.00	-668.93	-2364.65	191.564	1031
12660	-10.86	-1.71	0.00	-667.08	-2362.95	191.569	1031
12665	-10.86	-1.81	0.00	-666.74	-2362.26	191.574	1031
12670	-10.83	-1.93	0.00	-666.37	-2361.88	191.579	1031
12675	-10.45	-1.74	0.00	-666.45	-2362.48	191.584	1031
12680	-10.26	-1.80	0.00	-666.76	-2362.44	191.589	1031
12685	-10.45	-1.69	0.00	-666.56	-2363.12	191.594	1031
12690	-10.55	-1.81	0.00	-664.97	-2363.21	191.600	1031
12695	-10.33	-2.11	0.00	-664.36	-2361.74	191.604	1031
12700	-10.24	-1.99	0.00	-664.37	-2360.66	191.609	1031
12705	-10.78	-1.87	0.00	-664.29	-2360.42	191.614	1031
12710	-10.70	-1.79	0.00	-664.27	-2361.37	191.619	1031
12715	-10.53	-2.11	0.00	-662.54	-2358.97	191.625	1031
12720	-10.70	-2.05	0.00	-663.03	-2359.19	191.629	1031
12725	-11.12	-2.05	0.00	-662.99	-2359.06	191.634	1031
12730	-11.20	-2.07	0.00	-662.76	-2360.19	191.638	1031
12735	-10.62	-2.43	0.00	-661.47	-2359.78	191.644	1031
12740	-10.85	-2.32	0.00	-661.51	-2359.45	191.649	1031
12745	-10.11	-2.29	0.00	-661.52	-2359.19	191.655	1031
12750	-10.60	-2.15	0.00	-661.46	-2359.62	191.658	1031
12755	-10.60	-2.35	0.00	-661.51	-2359.73	191.664	1031
12760	-10.35	-2.12	0.00	-661.60	-2359.60	191.669	1031
12765	-10.65	-2.51	0.00	-659.65	-2358.08	191.674	1031
12770	-9.90	-2.55	0.00	-659.40	-2357.28	191.678	1031
12775	-10.47	-2.96	0.00	-659.14	-2356.27	191.686	1031
12780	-10.22	-2.67	0.00	-659.20	-2356.77	191.689	1031
12785	-10.91	-2.28	0.00	-659.47	-2357.09	191.695	1031
12790	-10.66	-2.29	0.00	-659.25	-2357.29	191.699	1031
12795	-10.77	-2.57	0.00	-657.56	-2356.22	191.704	1031
12800	-10.31	-2.82	0.00	-657.24	-2355.39	191.709	1031
12805	-10.91	-2.65	0.00	-656.96	-2354.50	191.715	1031
12810	-11.12	-2.73	0.00	-656.75	-2354.91	191.719	1031
12815	-11.05	-2.44	0.00	-656.77	-2355.27	191.726	1031
12820	-11.35	-2.60	0.00	-656.87	-2354.77	191.729	1031
12825	-11.00	-2.92	0.00	-655.42	-2354.09	191.734	1031
12830	-11.20	-2.94	0.00	-654.59	-2353.04	191.739	1031
12835	-11.39	-3.12	0.00	-654.36	-2352.36	191.744	1031
12840	-11.42	-3.10	0.00	-654.08	-2352.45	191.749	1031
12845	-11.43	-2.98	0.00	-653.73	-2351.76	191.754	1031
12850	-11.00	-3.10	0.00	-653.32	-2351.29	191.760	1031
12855	-10.70	-3.02	0.00	-653.21	-2351.88	191.764	1031
12860	-11.04	-3.05	0.00	-653.33	-2351.62	191.769	1031
12865	-10.60	-3.14	0.00	-653.28	-2351.64	191.774	1031
12870	-10.32	-3.19	0.00	-651.85	-2352.83	191.780	1031
12875	-10.79	-3.20	0.00	-651.88	-2352.25	191.784	1031
12880	-11.40	-3.14	0.00	-651.79	-2352.17	191.790	1031
12885	-11.01	-3.03	0.00	-651.91	-2352.03	191.793	1031
12890	-10.82	-3.16	0.00	-650.32	-2352.38	191.799	1031
12895	-11.14	-3.17	0.00	-650.36	-2352.80	191.803	1031
12900	-10.90	-3.20	0.00	-649.90	-2351.05	191.809	1031
12905	-11.03	-3.41	0.00	-649.90	-2351.08	191.814	1031
12910	-10.39	-3.55	0.00	-649.05	-2350.89	191.821	1031
12915	-11.24	-3.31	0.00	-649.41	-2351.57	191.824	1031
12920	-11.36	-3.13	0.00	-649.47	-2354.24	191.829	1031
12925	-11.45	-3.24	0.00	-649.49	-2350.94	191.834	1031
12930	-11.11	-3.59	0.00	-647.85	-2350.40	191.839	1031
12935	-11.18	-3.68	0.00	-647.30	-2349.86	191.844	1031
12940	-11.31	-3.75	0.00	-647.03	-2350.16	191.849	1031
12945	-11.69	-3.53	0.00	-647.25	-2350.20	191.854	1031
12950	-11.11	-3.72	0.00	-647.15	-2349.85	191.859	1031
12955	-11.01	-3.92	0.00	-647.43	-2349.90	191.864	1031
12960	-11.33	-3.86	0.00	-646.29	-2348.59	191.869	1031
12965	-11.23	-3.96	0.00	-645.06	-2347.36	191.874	1031
12970	-10.80	-4.10	0.00	-645.12	-2347.62	191.879	1031
12975	-11.12	-3.98	0.00	-644.82	-2348.10	191.885	1031
12980	-11.23	-4.03	0.00	-644.70	-2347.60	191.889	1031
12985	-11.20	-4.07	0.00	-643.72	-2346.22	191.894	1031
12990	-10.83	-4.18	0.00	-643.33	-2345.08	191.898	1031
12995	-10.85	-4.25	0.00	-642.77	-2345.25	191.904	1031
13000	-11.19	-4.11	0.00	-642.76	-2345.83	191.908	1031
13005	-11.14	-3.96	0.00	-642.94	-2346.46	191.914	1031
13010	-11.25	-3.91	0.00	-642.90	-2345.24	191.918	1031
13015	-11.37	-3.97	0.00	-642.88	-2345.23	191.924	1031
13020	-11.23	-4.00	0.00	-642.68	-2344.90	191.928	1031
13025	-11.52	-4.21	0.00	-642.53	-2348.64	191.936	1031
13030	-11.35	-4.22	0.00	-642.72	-2345.43	191.938	1031
13035	-11.20	-4.43	0.00	-642.50	-2345.07	191.944	1031
13040	-11.21	-4.12	0.00	-642.38	-2344.54	191.949	1031
13045	-11.56	-4.96	0.00	-638.79	-2340.22	191.956	1031
13050	-11.34	-4.79	0.00	-638.91	-2340.70	191.959	1031
13055	-11.39	-4.71	0.00	-638.85	-2340.37	191.965	1031
13060	-11.73	-4.58	0.00	-638.73	-2340.25	191.969	1031
13065	-11.67	-4.79	0.00	-637.50	-2339.24	191.975	1031
13070	-11.63	-4.75	0.00	-637.36	-2339.57	191.979	1031
13075	-11.28	-4.79	0.00	-637.43	-2339.69	191.984	1031
13080	-11.87	-4.75	0.00	-637.23	-2339.63	191.989	1031
13085	-11.69	-4.83	0.00	-637.44	-2339.31	191.994	1031
13090	-11.29	-4.88	0.00	-637.25	-2340.51	191.999	1031
13095	-11.67	-4.85	0.00	-636.54	-2338.53	192.004	1031
13100	-11.35	-5.11	0.00	-635.46	-2337.08	192.010	1031
13105	-11.60	-5.10	0.00	-635.28	-2337.13	192.014	1031
13110	-11.65	-5.09	0.00	-635.44	-2337.03	192.019	1031
13115	-11.51	-5.29	0.00	-635.10	-2337.21	192.023	1031
13120	-11.49	-5.48	0.00	-633.59	-2337.94	192.030	1031
13125	-11.43	-5.43	0.00	-633.36	-2336.55	192.034	1031
13130	-11.01	-5.62	0.00	-633.39	-2335.86	192.040	1031
13135	-11.32	-5.39	0.00	-633.52	-2337.04	192.043	1031
13140	-11.61	-5.61	0.00	-632.36	-2334.35	192.049	1031
13145	-11.30	-5.70	0.00	-631.86	-2334.40	192.053	1031
13150	-11.97	-5.63	0.00	-631.56	-2333.79	192.061	1031
13155	-11.16	-5.79	0.00	-631.44	-2334.21	192.064	1031
13160	-12.16	-5.76	0.00	-631.43	-2333.55	192.071	1031
13165	-11.84	-5.77	0.00	-631.26	-2333.89	192.074	1031
13170	-11.96	-6.01	0.00	-630.23	-2333.06	192.079	1031
13175	-11.92	-6.12	0.00	-629.94	-2332.95	192.084	1031
13180	-12.17	-6.04	0.00	-629.61	-2332.88	192.089	1031
13185	-12.03	-6.02	0.00	-629.19	-2332.95	192.095	1031
13190	-11.68	-6.15	0.00	-629.18	-2332.64	192.099	1031
13195	-11.91	-6.12	0.00	-629.06	-2332.45	192.104	1031
13200	-11.78	-6.32	0.00	-628.89	-2331.57	192.109	1031
13205	-11.63	-6.63	0.00	-627.88	-2330.02	192.114	1031
13210	-12.02	-6.45	0.00	-627.45	-2330.17	192.119	1031
13215	-11.92	-6.54	0.00	-627.54	-2329.29	192.124	1031
13220	-11.87	-6.44	0.00	-627.68	-2329.43	192.128	1031
13225	-11.66	-6.53	0.00	-627.59	-2329.01	192.134	1031
13230	-11.56	-6.75	0.00	-627.42	-2329.18	192.138	1031
13235	-11.93	-6.77	0.00	-627.36	-2328.46	192.145	1031
13240	-12.00	-6.61	0.00	-627.30	-2328.87	192.149	1031
13245	-11.02	-6.66	0.00	-627.33	-2328.37	192.156	1031
13250	-11.53	-6.72	0.00	-627.28	-2328.73	192.158	1031
13255	-11.26	-7.17	0.00	-624.50	-2326.15	192.164	1031
13260	-11.38	-7.33	0.00	-623.55	-2325.61	192.169	1031
13265	-11.53	-7.17	0.00	-623.35	-2324.45	192.174	1031
13270	-11.35	-7.25	0.00	-622.98	-2324.50	192.179	1031
13275	-11.26	-7.46	0.00	-622.77	-2323.64	192.186	1031
13280	-11.47	-7.29	0.00	-622.87	-2324.35	192.189	1031
13285	-11.35	-7.50	0.00	-622.92	-2324.59	192.194	1031
13290	-10.99	-7.50	0.00	-622.66	-2325.25	192.199	1031
13295	-11.03	-7.55	0.00	-621.12	-2324.01	192.204	1031
13300	-11.23	-7.59	0.00	-620.58	-2322.80	192.209	1031
13305	-11.22	-7.66	0.00	-620.64	-2322.62	192.214	1031
13310	-11.44	-7.59	0.00	-620.79	-2323.11	192.219	1031
13315	-11.05	-7.70	0.00	-619.75	-2321.95	192.224	1031
13320	-11.51	-7.92	0.00	-619.28	-2321.36	192.229	1031
13325	-12.36	-7.57	0.00	-619.32	-2321.09	192.234	1031
13330	-11.18	-7.92	0.00	-619.34	-2321.06	192.239	1031
13335	-11.43	-8.02	0.00	-618.75	-2320.24	192.244	1031
13340	-11.80	-7.97	0.00	-617.85	-2321.18	192.249	1031
13345	-11.69	-7.85	0.00	-617.84	-2320.77	192.254	1031
13350	-11.75	-7.99	0.00	-617.77	-2319.55	192.260	1031
13355	-11.82	-7.86	0.00	-617.81	-2319.59	192.263	1031
13360	-11.83	-7.96	0.00	-616.29	-2318.95	192.269	1031
13365	-11.74	-7.95	0.00	-616.36	-2318.93	192.273	1031
13370	-11.36	-8.17	0.00	-615.43	-2316.96	192.280	1031
13375	-11.60	-8.29	0.00	-615.36	-2318.08	192.283	1031
13380	-11.96	-8.31	0.00	-615.09	-2316.78	192.291	1031
13385	-11.67	-8.23	0.00	-615.26	-2317.10	192.293	1031
13390	-11.77	-8.42	0.00	-614.10	-2315.83	192.299	1031
13395	-11.48	-8.40	0.00	-613.79	-2315.67	192.303	1031
13400	-12.19	-8.44	0.00	-613.43	-2315.67	192.310	1031
13405	-11.75	-8.67	0.00	-613.06	-2315.55	192.314	1031
13410	-11.66	-8.75	0.00	-613.00	-2315.13	192.320	1031
13415	-12.01	-8.55	0.00	-613.12	-2315.12	192.324	1031
13420	-12.58	-8.49	0.00	-612.90	-2314.28	192.330	1031
13425	-12.22	-8.54	0.00	-613.32	-2314.70	192.334	1031
13430	-11.81	-8.75	0.00	-611.88	-2314.13	192.339	1031
13435	-11.54	-9.10	0.00	-610.94	-2312.77	192.344	1031
13440	-12.11	-8.92	0.00	-610.78	-2312.12	192.349	1031
13445	-12.07	-8.86	0.00	-610.79	-2312.48	192.354	1031
13450	-12.32	-8.82	0.00	-610.36	-2311.51	192.359	1031
13455	-12.38	-8.88	0.00	-609.57	-2311.04	192.364	1031
13460	-12.10	-8.96	0.00	-609.05	-2310.02	192.369	1031
13465	-12.26	-9.19	0.00	-608.58	-2310.29	192.375	1031
13470	-12.42	-9.27	0.00	-608.52	-2310.14	192.378	1031
13475	-11.98	-9.03	0.00	-608.53	-2309.81	192.384	1031
13480	-12.20	-8.98	0.00	-608.55	-2310.41	192.388	1031
13485	-12.24	-9.10	0.00	-607.19	-2309.36	192.395	1031
13490	-12.28	-9.20	0.00	-607.09	-2308.64	192.398	1031
13495	-12.28	-9.31	0.00	-607.10	-2308.51	192.404	1031
13500	-12.38	-9.15	0.00	-607.16	-2308.36	192.408	1031
13505	-12.08	-9.49	0.00	-605.87	-2307.97	192.414	1031
13510	-12.21	-9.53	0.00	-605.53	-2307.57	192.419	1031
13515	-12.46	-9.30	0.00	-605.29	-2309.12	192.426	1031
13520	-11.95	-9.69	0.00	-605.48	-2307.51	192.429	1031
13525	-11.99	-9.68	0.00	-605.93	-2306.42	192.436	1031
13530	-12.01	-9.66	0.00	-605.63	-2306.44	192.439	1031
13535	-12.18	-9.93	0.00	-604.07	-2305.49	192.445	1031
13540	-12.12	-9.99	0.00	-603.15	-2304.51	192.449	1031
13545	-11.83	-10.18	0.00	-602.88	-2304.66	192.454	1031
13550	-12.07	-10.12	0.00	-602.42	-2304.31	192.459	1031
13555	-11.59	-10.15	0.00	-602.55	-2304.06	192.464	1031
13560	-11.85	-10.28	0.00	-602.48	-2304.50	192.469	1031
13565	-11.55	-10.44	0.00	-602.19	-2303.77	192.474	1031
13570	-11.36	-10.59	0.00	-601.00	-2305.13	192.480	1031
13575	-11.89	-10.53	0.00	-600.68	-2303.40	192.483	1031
13580	-11.61	-10.42	0.00	-600.64	-2301.67	192.490	1031
13585	-12.05	-10.57	0.00	-600.57	-2303.06	192.493	1031
13590	-11.91	-10.86	0.00	-599.24	-2300.94	192.499	1031
13595	-11.77	-10.83	0.00	-599.13	-2301.59	192.503	1031
13600	-11.49	-11.16	0.00	-598.43	-2300.36	192.509	1031
13605	-11.42	-11.19	0.00	-598.43	-2300.28	192.514	1031
13610	-12.20	-10.84	0.00	-598.54	-2300.37	192.521	1031
13615	-11.38	-11.11	0.00	-598.27	-2299.63	192.524	1031
13620	-11.44	-11.14	0.00	-598.49	-2302.12	192.529	1030
13625	-11.60	-11.07	0.00	-598.27	-2301.10	192.534	1030
13630	-11.13	-11.32	0.00	-596.33	-2297.62	192.541	1030
13635	-11.60	-11.21	0.00	-595.89	-2297.96	192.544	1030
13640	-11.51	-11.27	0.00	-596.26	-2297.96	192.550	1030
13645	-11.65	-11.34	0.00	-596.09	-2297.62	192.554	1030
13650	-11.80	-11.33	0.00	-596.73	-2298.52	192.559	1030
13655	-11.87	-11.06	0.00	-597.49	-2298.54	192.564	1030
13660	-12.07	-11.03	0.00	-597.63	-2298.68	192.569	1030
13665	-11.92	-11.01	0.00	-597.61	-2298.18	192.574	1030
13670	-12.10	-10.95	0.00	-598.05	-2299.17	192.579	1030
13675	-12.04	-10.67	0.00	-598.92	-2300.11	192.585	1030
13680	-12.19	-10.71	0.00	-598.81	-2299.87	192.589	1030
13685	-12.31	-10.56	0.00	-598.91	-2300.62	192.594	1030
13690	-12.79	-10.64	0.00	-598.98	-2299.86	192.598	1030
13695	-12.29	-10.65	0.00	-600.24	-2299.93	192.605	1030
13700	-11.99	-10.68	0.00	-600.21	-2299.86	192.609	1030
13705	-11.80	-10.70	0.00	-600.34	-2300.91	192.614	1030
13710	-11.91	-10.61	0.00	-600.46	-2302.10	192.619	1030
13715	-11.61	-10.73	0.00	-601.75	-2300.68	192.626	1030
13720	-11.42	-10.69	0.00	-601.76	-2299.21	192.629	1030
13725	-11.64	-10.55	0.00	-601.83	-2298.87	192.634	1030
13730	-11.48	-10.92	0.00	-601.93	-2299.28	192.639	1030
13735	-11.92	-10.63	0.00	-603.38	-2300.03	192.646	1030
13740	-12.07	-10.68	0.00	-603.43	-2300.36	192.649	1030
13745	-11.94	-10.66	0.00	-603.32	-2300.88	192.654	1030
13750	-12.13	-10.49	0.00	-603.22	-2301.35	192.659	1030
13755	-11.57	-10.40	0.00	-604.58	-2304.48	192.664	1030
13760	-11.83	-10.22	0.00	-604.91	-2303.38	192.669	1030
13765	-11.86	-10.32	0.00	-604.69	-2302.54	192.674	1030
13770	-12.02	-10.22	0.00	-604.37	-2302.36	192.679	1030
13775	-11.81	-10.33	0.00	-604.84	-2302.11	192.684	1030
13780	-11.67	-10.54	0.00	-604.83	-2301.76	192.689	1030
13785	-11.72	-10.45	0.00	-604.76	-2301.88	192.694	1030
13790	-11.63	-10.50	0.00	-604.92	-2302.10	192.699	1030
13795	-11.90	-10.20	0.00	-605.07	-2303.00	192.704	1030
13800	-11.87	-9.70	0.00	-607.56	-2304.61	192.709	1030
13805	-11.75	-9.92	0.00	-607.74	-2305.46	192.713	1030
13810	-11.37	-10.21	0.00	-607.85	-2304.56	192.720	1030
13815	-11.90	-9.97	0.00	-607.77	-2305.38	192.724	1030
13820	-11.54	-9.86	0.00	-607.59	-2305.87	192.729	1030
13825	-11.54	-9.93	0.00	-608.03	-2305.23	192.734	1030
13830	-11.28	-9.66	0.00	-609.88	-2306.95	192.739	1030
13835	-11.32	-9.44	0.00	-609.87	-2306.67	192.743	1030
13840	-12.33	-9.28	0.00	-610.36	-2307.16	192.751	1030
13845	-11.74	-9.35	0.00	-610.08	-2310.31	192.754	1030
13850	-12.02	-9.27	0.00	-610.20	-2308.38	192.759	1030
13855	-11.97	-9.29	0.00	-610.10	-2307.57	192.764	1030
13860	-11.73	-9.20	0.00	-611.99	-2309.67	192.769	1030
13865	-12.10	-9.14	0.00	-612.39	-2310.08	192.774	1030
13870	-12.53	-9.08	0.00	-612.09	-2309.39	192.781	1030
13875	-12.03	-8.97	0.00	-612.13	-2309.90	192.784	1030
13880	-11.48	-9.15	0.00	-612.41	-2309.73	192.789	1030
13885	-11.62	-9.19	0.00	-612.35	-2310.05	192.794	1030
13890	-11.69	-9.06	0.00	-613.51	-2311.20	192.799	1030
13895	-11.18	-8.95	0.00	-614.40	-2312.04	192.804	1030
13900	-11.28	-8.95	0.00	-614.82	-2311.51	192.809	1030
13905	-11.63	-8.86	0.00	-614.82	-2311.61	192.814	1030
13910	-11.93	-8.91	0.00	-614.81	-2311.90	192.819	1030
13915	-11.70	-8.77	0.00	-614.77	-2311.61	192.825	1030
13920	-11.23	-9.00	0.00	-614.77	-2312.47	192.829	1030
13925	-11.62	-8.77	0.00	-614.75	-2312.66	192.834	1030
13930	-11.47	-8.84	0.00	-615.12	-2311.63	192.839	1030
13935	-11.17	-8.58	0.00	-617.24	-2311.89	192.844	1030
13940	-11.30	-8.63	0.00	-617.53	-2312.60	192.848	1030
13945	-11.73	-8.50	0.00	-618.20	-2315.29	192.855	1030
13950	-11.51	-8.60	0.00	-618.46	-2314.07	192.859	1030
13955	-11.29	-8.58	0.00	-618.39	-2312.80	192.864	1030
13960	-11.59	-8.46	0.00	-618.58	-2312.95	192.868	1030
13965	-11.47	-8.21	0.00	-619.63	-2313.91	192.874	1030
13970	-11.93	-8.07	0.00	-619.84	-2314.71	192.879	1030
13975	-12.43	-7.93	0.00	-619.66	-2314.74	192.886	1030
13980	-11.74	-8.09	0.00	-619.98	-2314.98	192.889	1030
13985	-11.40	-8.13	0.00	-620.04	-2315.68	192.894	1030
13990	-11.25	-8.08	0.00	-620.12	-2315.11	192.899	1030
13995	-10.98	-8.01	0.00	-621.18	-2313.75	192.904	1030
14000	-11.03	-7.99	0.00	-622.39	-2312.96	192.909	1030
14005	-11.20	-7.87	0.00	-622.28	-2313.70	192.914	1030
14010	-10.98	-7.98	0.00	-622.23	-2313.23	192.919	1030
14015	-11.04	-7.92	0.00	-622.30	-2312.87	192.924	1030
14020	-11.14	-7.96	0.00	-622.53	-2314.03	192.929	1030
14025	-11.25	-7.71	0.00	-622.64	-2313.97	192.934	1030
14030	-11.46	-7.55	0.00	-622.32	-2313.75	192.939	1030
14035	-11.64	-7.83	0.00	-622.30	-2313.44	192.944	1030
14040	-11.75	-7.55	0.00	-622.14	-2313.59	192.950	1030
14045	-11.58	-7.60	0.00	-622.24	-2312.80	192.953	1030
14050	-11.75	-7.12	0.00	-625.77	-2316.93	192.959	1030
14055	-11.53	-6.95	0.00	-625.73	-2317.03	192.963	1030
14060	-11.62	-6.82	0.00	-626.68	-2317.21	192.969	1030
14065	-11.62	-6.85	0.00	-626.78	-2317.71	192.973	1030
14070	-11.29	-7.01	0.00	-627.05	-2317.79	192.981	1030
14075	-11.76	-6.85	0.00	-626.81	-2318.52	192.983	1030
14080	-10.77	-6.94	0.00	-626.80	-2319.09	192.990	1030
14085	-11.66	-6.81	0.00	-627.00	-2317.86	192.993	1030
14090	-11.57	-6.60	0.00	-628.35	-2321.16	193.001	1030
14095	-11.38	-6.58	0.00	-628.74	-2321.30	193.004	1030
14100	-11.69	-6.43	0.00	-629.49	-2322.18	193.009	1030
14105	-11.29	-6.46	0.00	-629.68	-2323.05	193.014	1030
14110	-11.38	-6.36	0.00	-630.00	-2323.45	193.019	1030
14115	-11.59	-6.34	0.00	-630.32	-2323.57	193.024	1030
14120	-11.35	-6.26	0.00	-630.31	-2323.62	193.029	1030
14125	-11.24	-6.38	0.00	-630.51	-2323.68	193.034	1030
14130	-11.34	-6.49	0.00	-630.37	-2323.00	193.039	1030
14135	-11.28	-6.39	0.00	-630.28	-2323.22	193.044	1030
14140	-11.46	-6.23	0.00	-630.45	-2322.94	193.049	1030
14145	-11.21	-6.26	0.00	-630.42	-2322.95	193.054	1030
14150	-11.10	-6.15	0.00	-631.31	-2324.15	193.059	1030
14155	-11.28	-5.90	0.00	-633.37	-2326.10	193.064	1030
14160	-11.31	-5.94	0.00	-633.72	-2327.47	193.069	1030
14165	-11.11	-6.07	0.00	-634.02	-2327.53	193.075	1030
14170	-11.27	-6.05	0.00	-634.18	-2327.44	193.078	1030
14175	-10.94	-6.26	0.00	-634.31	-2326.97	193.084	1030
14180	-10.74	-6.19	0.00	-634.45	-2326.71	193.088	1030
14185	-11.07	-5.99	0.00	-635.57	-2327.51	193.095	1030
14190	-10.68	-6.02	0.00	-635.64	-2327.46	193.098	1030
14195	-10.60	-5.92	0.00	-635.71	-2329.70	193.106	1030
14200	-11.04	-5.84	0.00	-635.80	-2329.61	193.109	1030
14205	-11.25	-5.56	0.00	-636.93	-2329.61	193.114	1030
14210	-11.50	-5.48	0.00	-636.91	-2330.01	193.119	1030
14215	-11.09	-5.40	0.00	-637.66	-2329.47	193.124	1030
14220	-11.39	-5.21	0.00	-637.87	-2330.68	193.129	1030
14225	-12.02	-5.38	0.00	-638.27	-2332.37	193.136	1030
14230	-11.47	-5.40	0.00	-637.99	-2331.12	193.139	1030
14235	-11.18	-5.45	0.00	-637.80	-2330.59	193.144	1030
14240	-11.54	-5.25	0.00	-637.89	-2331.20	193.149	1030
14245	-11.75	-5.08	0.00	-639.09	-2332.46	193.154	1030
14250	-11.30	-4.96	0.00	-640.30	-2333.33	193.159	1030
14255	-11.85	-4.87	0.00	-640.38	-2333.27	193.164	1030
14260	-11.43	-4.83	0.00	-640.31	-2333.59	193.169	1030
14265	-11.41	-4.86	0.00	-640.79	-2335.02	193.174	1030
14270	-11.14	-4.78	0.00	-641.77	-2336.11	193.180	1030
14275	-11.35	-4.74	0.00	-642.02	-2336.68	193.184	1030
14280	-11.30	-4.59	0.00	-641.80	-2336.51	193.189	1030
14285	-11.11	-4.61	0.00	-641.98	-2337.07	193.193	1030
14290	-11.29	-4.54	0.00	-643.38	-2336.30	193.199	1030
14295	-11.00	-4.69	0.00	-643.29	-2337.91	193.203	1030
14300	-11.12	-4.71	0.00	-643.59	-2336.55	193.210	1030
14305	-11.37	-4.65	0.00	-643.69	-2336.62	193.213	1030
14310	-10.98	-4.77	0.00	-643.67	-2336.92	193.220	1030
14315	-11.75	-4.58	0.00	-643.72	-2337.38	193.223	1030
14320	-10.84	-4.68	0.00	-645.52	-2337.57	193.229	1030
14325	-11.09	-4.54	0.00	-645.61	-2336.75	193.233	1030
14330	-11.08	-4.30	0.00	-645.99	-2338.13	193.241	1030
14335	-11.22	-4.18	0.00	-646.33	-2337.17	193.244	1030
14340	-10.62	-4.39	0.00	-646.29	-2338.10	193.249	1030
14345	-10.79	-4.30	0.00	-646.34	-2339.32	193.254	1030
14350	-10.50	-4.34	0.00	-647.98	-2339.45	193.261	1030
14355	-10.94	-4.00	0.00	-647.89	-2341.06	193.264	1030
14360	-10.92	-4.21	0.00	-647.63	-2340.57	193.270	1030
14365	-10.91	-4.33	0.00	-647.71	-2341.12	193.274	1030
14370	-11.37	-4.20	0.00	-648.48	-2340.46	193.279	1030
14375	-11.65	-3.88	0.00	-649.17	-2341.14	193.284	1030
14380	-10.94	-3.92	0.00	-649.49	-2342.39	193.289	1030
14385	-11.08	-3.76	0.00	-650.07	-2342.25	193.295	1030
14390	-11.15	-3.72	0.00	-650.16	-2342.86	193.299	1030
14395	-11.39	-3.70	0.00	-650.08	-2342.89	193.304	1030
14400	-10.94	-3.86	0.00	-649.85	-2343.69	193.308	1030
14405	-11.07	-3.70	0.00	-651.52	-2345.12	193.315	1030
14410	-10.94	-3.71	0.00	-651.54	-2346.11	193.318	1030
14415	-10.78	-3.72	0.00	-651.54	-2345.68	193.325	1030
14420	-11.05	-3.63	0.00	-651.64	-2345.58	193.328	1030
14425	-10.47	-3.60	0.00	-652.83	-2346.61	193.334	1030
14430	-11.09	-3.58	0.00	-653.07	-2348.15	193.338	1030
14435	-11.01	-3.66	0.00	-653.66	-2348.97	193.344	1030
14440	-10.86	-3.52	0.00	-653.71	-2349.46	193.349	1030
14445	-10.07	-3.27	0.00	-653.95	-2348.79	193.356	1030
14450	-10.90	-3.35	0.00	-653.78	-2349.42	193.359	1030
14455	-11.13	-3.61	0.00	-654.56	-2348.42	193.366	1030
14460	-10.83	-3.52	0.00	-653.97	-2348.45	193.369	1030
14465	-10.83	-3.29	0.00	-655.53	-2347.86	193.375	1030
14470	-10.85	-3.10	0.00	-656.31	-2349.00	193.379	1030
14475	-10.56	-3.00	0.00	-656.55	-2348.92	193.384	1030
14480	-10.62	-3.15	0.00	-656.78	-2350.50	193.389	1030
14485	-10.61	-3.08	0.00	-656.67	-2350.96	193.394	1030
14490	-10.57	-3.12	0.00	-656.83	-2350.08	193.399	1030
14495	-10.84	-3.00	0.00	-657.47	-2351.24	193.404	1030
14500	-11.09	-2.77	0.00	-658.63	-2352.43	193.410	1030
14505	-11.19	-2.88	0.00	-658.46	-2353.82	193.414	1030
14510	-10.71	-2.58	0.00	-658.52	-2352.77	193.419	1030
14515	-10.75	-2.56	0.00	-658.47	-2352.18	193.423	1030
14520	-10.77	-2.31	0.00	-659.83	-2353.80	193.430	1030
14525	-10.89	-2.37	0.00	-660.13	-2354.22	193.434	1030
14530	-10.99	-2.29	0.00	-660.15	-2354.25	193.439	1030
14535	-11.07	-2.43	0.00	-660.03	-2354.23	193.444	1030
14540	-10.83	-2.25	0.00	-661.30	-2354.46	193.449	1030
14545	-10.80	-2.24	0.00	-661.37	-2354.37	193.453	1030
14550	-11.37	-2.09	0.00	-662.89	-2359.09	193.461	1030
14555	-11.10	-2.08	0.00	-662.41	-2358.44	193.464	1030
14560	-10.66	-2.07	0.00	-662.51	-2355.93	193.469	1031
14565	-11.33	-1.86	0.00	-662.47	-2355.56	193.474	1031
14570	-11.14	-1.76	0.00	-663.43	-2356.08	193.480	1031
14575	-10.73	-2.11	0.00	-663.86	-2355.87	193.484	1031
14580	-10.89	-2.01	0.00	-663.76	-2354.55	193.490	1031
14585	-11.83	-1.73	0.00	-663.95	-2354.36	193.494	1031
14590	-10.92	-1.77	0.00	-663.62	-2355.04	193.501	1031
14595	-11.00	-1.89	0.00	-663.78	-2355.74	193.504	1031
14600	-11.28	-1.73	0.00	-663.79	-2356.69	193.510	1031
14605	-11.28	-1.40	0.00	-663.79	-2356.88	193.514	1031
14610	-11.18	-1.63	0.00	-662.86	-2356.47	193.519	1031
14615	-11.08	-2.05	0.00	-661.06	-2353.96	193.525	1031
14620	-10.89	-2.06	0.00	-661.16	-2353.74	193.529	1031
14625	-11.08	-1.96	0.00	-661.13	-2354.15	193.534	1031
14630	-11.51	-2.04	0.00	-660.92	-2354.52	193.538	1031
14635	-10.83	-2.17	0.00	-659.76	-2353.31	193.544	1031
14640	-10.98	-2.08	0.00	-659.62	-2353.48	193.549	1031
14645	-11.11	-2.12	0.00	-659.24	-2353.41	193.555	1031
14650	-11.34	-2.12	0.00	-658.84	-2354.54	193.559	1031
14655	-11.42	-2.15	0.00	-659.38	-2354.18	193.564	1031
14660	-10.74	-2.31	0.00	-659.19	-2352.97	193.568	1031
14665	-10.98	-2.64	0.00	-657.43	-2352.04	193.576	1031
14670	-11.18	-2.62	0.00	-657.17	-2352.32	193.579	1031
14675	-11.24	-2.60	0.00	-657.40	-2351.93	193.586	1031
14680	-11.38	-2.75	0.00	-657.36	-2352.64	193.589	1031
14685	-10.96	-2.91	0.00	-656.49	-2352.58	193.594	1031
14690	-11.22	-2.82	0.00	-655.98	-2353.23	193.599	1031
14695	-11.18	-3.03	0.00	-655.49	-2351.50	193.604	1031
14700	-10.85	-2.92	0.00	-655.28	-2350.92	193.609	1031
14705	-11.23	-2.97	0.00	-654.91	-2350.68	193.614	1031
14710	-11.40	-3.00	0.00	-655.16	-2351.08	193.619	1031
14715	-11.24	-2.97	0.00	-654.73	-2349.87	193.624	1031
14720	-11.25	-3.40	0.00	-653.77	-2348.75	193.629	1031
14725	-11.32	-3.24	0.00	-653.28	-2349.36	193.634	1031
14730	-11.38	-3.14	0.00	-652.86	-2348.71	193.640	1031
14735	-10.96	-3.12	0.00	-652.84	-2348.61	193.643	1031
14740	-10.58	-3.47	0.00	-652.78	-2348.22	193.649	1031
14745	-11.00	-3.39	0.00	-652.96	-2348.34	193.653	1031
14750	-11.16	-3.51	0.00	-651.61	-2347.37	193.660	1031
14755	-11.03	-3.23	0.00	-651.55	-2347.70	193.663	1031
14760	-11.13	-3.08	0.00	-651.62	-2346.91	193.669	1031
14765	-11.37	-2.94	0.00	-651.42	-2346.72	193.673	1031
14770	-10.93	-3.36	0.00	-650.14	-2345.65	193.679	1031
14775	-11.50	-3.44	0.00	-650.19	-2345.46	193.684	1031
14780	-11.82	-3.57	0.00	-650.27	-2346.05	193.691	1031
14785	-11.20	-3.57	0.00	-649.96	-2345.69	193.694	1031
14790	-11.29	-3.45	0.00	-650.09	-2346.47	193.699	1031
14795	-11.39	-3.59	0.00	-649.84	-2346.34	193.704	1031
14800	-10.87	-3.99	0.00	-647.97	-2346.13	193.709	1031
14805	-10.87	-3.93	0.00	-647.60	-2345.92	193.714	1031
14810	-11.36	-3.77	0.00	-647.57	-2345.44	193.719	1031
14815	-11.19	-3.73	0.00	-647.71	-2347.44	193.724	1031
14820	-11.63	-3.55	0.00	-647.15	-2345.07	193.729	1031
14825	-11.13	-3.78	0.00	-646.38	-2343.71	193.734	1031
14830	-11.48	-3.71	0.00	-646.09	-2343.80	193.739	1031
14835	-11.71	-3.77	0.00	-645.40	-2341.91	193.745	1031
14840	-11.91	-3.64	0.00	-645.35	-2341.41	193.749	1031
14845	-11.46	-3.60	0.00	-645.28	-2341.50	193.755	1031
14850	-11.86	-3.49	0.00	-645.26	-2341.87	193.758	1031
14855	-11.73	-3.85	0.00	-644.05	-2341.06	193.764	1031
14860	-11.48	-3.84	0.00	-644.05	-2340.63	193.768	1031
14865	-11.82	-3.86	0.00	-643.58	-2340.90	193.775	1031
14870	-11.07	-4.11	0.00	-643.45	-2340.33	193.778	1031
14875	-11.13	-4.28	0.00	-643.16	-2340.84	193.784	1031
14880	-11.42	-3.99	0.00	-643.59	-2340.55	193.788	1031
14885	-11.87	-4.07	0.00	-641.77	-2339.09	193.796	1031
14890	-11.47	-4.24	0.00	-641.77	-2338.85	193.798	1031
14895	-13.04	-4.15	0.00	-641.43	-2339.74	193.806	1031
14900	-11.24	-4.42	0.00	-641.76	-2339.59	193.809	1031
14905	-10.96	-4.73	0.00	-640.64	-2337.83	193.814	1031
14910	-11.22	-4.62	0.00	-640.38	-2338.39	193.819	1031
14915	-11.94	-4.53	0.00	-639.61	-2337.95	193.826	1031
14920	-11.37	-4.76	0.00	-639.65	-2338.73	193.829	1031
14925	-11.47	-4.83	0.00	-639.48	-2338.46	193.834	1031
14930	-11.59	-4.93	0.00	-639.71	-2338.67	193.839	1031
14935	-11.20	-4.82	0.00	-639.13	-2338.08	193.844	1031
14940	-11.00	-4.91	0.00	-638.07	-2337.51	193.849	1031
14945	-11.12	-5.09	0.00	-637.57	-2337.79	193.854	1031
14950	-11.36	-5.09	0.00	-637.20	-2338.33	193.860	1031
14955	-11.30	-5.20	0.00	-637.19	-2338.16	193.864	1031
14960	-11.48	-5.20	0.00	-637.23	-2337.63	193.869	1031
14965	-11.42	-5.06	0.00	-637.40	-2337.57	193.873	1031
14970	-11.44	-5.33	0.00	-635.84	-2336.31	193.880	1031
14975	-11.36	-5.28	0.00	-636.02	-2335.98	193.883	1031
14980	-11.58	-5.21	0.00	-635.88	-2336.51	193.890	1031
14985	-11.34	-5.06	0.00	-635.70	-2336.09	193.893	1031
14990	-11.14	-5.51	0.00	-634.55	-2333.93	193.901	1031
14995	-10.58	-5.70	0.00	-634.19	-2334.94	193.904	1031
15000	-11.10	-5.77	0.00	-633.60	-2333.16	193.909	1031
15005	-11.23	-5.62	0.00	-633.37	-2333.43	193.914	1031
15010	-11.23	-5.70	0.00	-633.14	-2333.58	193.920	1031
15015	-11.04	-5.70	0.00	-633.01	-2333.24	193.924	1031
15020	-11.55	-5.57	0.00	-633.36	-2333.60	193.931	1031
15025	-11.22	-5.67	0.00	-632.66	-2332.90	193.934	1031
15030	-11.51	-5.67	0.00	-632.54	-2332.40	193.939	1031
15035	-11.36	-5.55	0.00	-632.57	-2332.43	193.944	1031
15040	-11.35	-5.76	0.00	-631.70	-2331.82	193.949	1031
15045	-11.60	-5.84	0.00	-630.44	-2331.60	193.954	1031
15050	-11.75	-5.87	0.00	-630.49	-2331.34	193.959	1031
15055	-11.93	-5.86	0.00	-630.41	-2331.35	193.964	1031
15060	-11.35	-6.00	0.00	-630.09	-2331.08	193.969	1031
15065	-11.40	-6.22	0.00	-628.88	-2329.92	193.975	1031
15070	-11.03	-6.33	0.00	-628.98	-2330.04	193.979	1031
15075	-11.71	-6.28	0.00	-628.96	-2330.82	193.984	1031
15080	-11.39	-6.28	0.00	-628.82	-2330.95	193.988	1031
15085	-11.36	-6.43	0.00	-627.63	-2330.89	193.995	1031
15090	-11.41	-6.35	0.00	-627.39	-2330.71	193.998	1031
15095	-11.43	-6.18	0.00	-627.55	-2330.17	194.005	1031
15100	-11.49	-6.26	0.00	-627.50	-2329.86	194.009	1031
15105	-11.47	-6.54	0.00	-626.15	-2329.49	194.014	1031
15110	-11.43	-6.51	0.00	-625.98	-2329.51	194.018	1031
15115	-11.90	-6.49	0.00	-625.71	-2329.64	194.026	1031
15120	-11.34	-6.78	0.00	-625.02	-2330.28	194.029	1031
15125	-11.42	-6.97	0.00	-624.37	-2327.81	194.036	1031
15130	-11.07	-7.06	0.00	-624.91	-2327.89	194.039	1031
15135	-11.60	-7.18	0.00	-624.06	-2326.71	194.044	1031
15140	-11.66	-7.23	0.00	-623.77	-2326.38	194.049	1031
15145	-11.25	-7.34	0.00	-623.13	-2326.01	194.054	1031
15150	-11.45	-7.28	0.00	-623.05	-2325.22	194.059	1031
15155	-12.35	-7.01	0.00	-623.06	-2328.91	194.066	1031
15160	-11.68	-7.25	0.00	-623.09	-2327.83	194.069	1031
15165	-11.60	-7.51	0.00	-622.88	-2325.72	194.074	1031
15170	-11.55	-7.43	0.00	-622.58	-2326.72	194.079	1031
15175	-11.07	-7.60	0.00	-622.25	-2324.86	194.084	1031
15180	-11.70	-7.61	0.00	-620.57	-2322.65	194.090	1031
15185	-10.74	-7.65	0.00	-620.49	-2322.88	194.094	1031
15190	-11.73	-7.52	0.00	-620.36	-2322.76	194.099	1031
15195	-11.34	-7.60	0.00	-620.29	-2321.36	194.103	1031
15200	-11.60	-7.58	0.00	-619.21	-2321.00	194.110	1031
15205	-11.50	-7.75	0.00	-619.34	-2320.55	194.114	1031
15210	-11.77	-7.57	0.00	-619.15	-2320.73	194.119	1031
15215	-11.76	-7.65	0.00	-619.05	-2320.36	194.123	1031
15220	-11.40	-7.92	0.00	-617.87	-2317.86	194.131	1031
15225	-11.76	-7.92	0.00	-617.79	-2317.98	194.133	1031
15230	-11.72	-7.95	0.00	-617.55	-2317.72	194.140	1031
15235	-12.00	-7.93	0.00	-617.51	-2318.41	194.144	1031
15240	-11.98	-8.15	0.00	-616.02	-2319.40	194.150	1031
15245	-11.52	-8.28	0.00	-616.07	-2317.79	194.154	1031
15250	-11.94	-8.15	0.00	-615.43	-2316.24	194.159	1031
15255	-11.68	-8.19	0.00	-615.08	-2316.34	194.164	1031
15260	-12.12	-7.99	0.00	-615.24	-2315.48	194.169	1031
15265	-12.20	-7.95	0.00	-615.35	-2316.52	194.174	1031
15270	-11.87	-8.34	0.00	-614.82	-2316.72	194.179	1031
15275	-11.85	-8.41	0.00	-614.74	-2316.10	194.184	1031
15280	-11.63	-8.47	0.00	-614.68	-2316.17	194.189	1031
15285	-11.45	-8.62	0.00	-614.56	-2315.92	194.195	1031
15290	-11.82	-8.37	0.00	-614.70	-2315.88	194.199	1031
15295	-11.67	-8.39	0.00	-614.65	-2315.64	194.204	1031
15300	-11.93	-8.42	0.00	-614.11	-2315.88	194.209	1031
15305	-11.73	-8.75	0.00	-611.50	-2313.61	194.214	1031
15310	-11.49	-9.04	0.00	-611.46	-2315.04	194.218	1031
15315	-11.96	-9.03	0.00	-610.64	-2314.79	194.225	1031
15320	-11.92	-8.96	0.00	-610.70	-2313.07	194.229	1031
15325	-12.02	-8.73	0.00	-610.63	-2318.05	194.234	1031
15330	-11.65	-8.76	0.00	-610.67	-2320.05	194.238	1031
15335	-11.94	-8.94	0.00	-608.98	-2311.15	194.246	1031
15340	-12.03	-9.02	0.00	-609.01	-2313.67	194.248	1031
15345	-11.84	-8.74	0.00	-608.98	-2311.25	194.255	1031
15350	-11.74	-8.88	0.00	-608.98	-2311.80	194.259	1031
15355	-11.82	-9.02	0.00	-608.19	-2310.31	194.264	1031
15360	-12.08	-9.07	0.00	-607.83	-2310.00	194.269	1031
15365	-12.07	-9.07	0.00	-607.28	-2309.25	194.276	1031
15370	-11.62	-9.30	0.00	-606.82	-2309.69	194.279	1031
15375	-11.37	-9.30	0.00	-606.71	-2308.98	194.284	1031
15380	-11.90	-9.15	0.00	-606.83	-2309.75	194.289	1031
15385	-11.62	-9.46	0.00	-606.25	-2308.04	194.294	1031
15390	-11.43	-9.68	0.00	-605.15	-2307.51	194.299	1031
15395	-11.60	-9.72	0.00	-605.05	-2307.01	194.304	1031
15400	-11.32	-9.95	0.00	-604.40	-2306.68	194.310	1031
15405	-11.66	-9.97	0.00	-604.38	-2306.30	194.314	1031
15410	-12.03	-9.73	0.00	-604.34	-2305.59	194.319	1031
15415	-11.76	-9.76	0.00	-604.18	-2305.85	194.323	1031
15420	-12.64	-9.95	0.00	-602.92	-2304.49	194.330	1031
15425	-11.94	-9.81	0.00	-602.72	-2304.28	194.333	1031
15430	-11.88	-9.82	0.00	-602.91	-2303.90	194.339	1031
15435	-11.48	-9.97	0.00	-602.97	-2304.68	194.344	1031
15440	-11.94	-10.00	0.00	-601.64	-2304.19	194.349	1031
15445	-11.50	-10.17	0.00	-601.31	-2304.10	194.353	1031
15450	-11.44	-10.13	0.00	-601.34	-2304.63	194.361	1031
15455	-11.61	-10.08	0.00	-601.25	-2304.85	194.364	1031
15460	-11.85	-10.26	0.00	-601.00	-2304.22	194.371	1031
15465	-11.56	-10.20	0.00	-601.01	-2303.19	194.374	1031
15470	-11.80	-10.36	0.00	-599.63	-2302.43	194.379	1031
15475	-11.65	-10.43	0.00	-598.97	-2302.05	194.384	1031
15480	-12.55	-10.40	0.00	-598.13	-2300.65	194.389	1031
15485	-12.46	-10.49	0.00	-597.93	-2299.63	194.394	1031
15490	-11.61	-10.61	0.00	-597.92	-2300.14	194.399	1031
15495	-11.83	-10.71	0.00	-597.90	-2299.57	194.404	1031
15500	-12.16	-10.71	0.00	-597.53	-2299.73	194.409	1031
15505	-11.96	-10.71	0.00	-596.48	-2298.07	194.414	1031
15510	-11.87	-10.72	0.00	-596.03	-2297.45	194.419	1031
15515	-12.11	-10.77	0.00	-595.72	-2297.23	194.424	1031
15520	-11.73	-10.84	0.00	-595.70	-2296.97	194.428	1030
15525	-11.42	-10.94	0.00	-595.64	-2296.70	194.434	1030
15530	-11.84	-10.82	0.00	-595.77	-2296.51	194.438	1030
15535	-11.84	-10.93	0.00	-597.06	-2296.71	194.445	1030
15540	-11.73	-10.91	0.00	-597.12	-2297.45	194.448	1030
15545	-12.50	-10.69	0.00	-597.07	-2296.38	194.456	1030
15550	-12.07	-10.96	0.00	-597.16	-2296.29	194.458	1030
15555	-12.58	-10.48	0.00	-598.21	-2296.77	194.464	1030
15560	-12.56	-10.62	0.00	-598.26	-2296.93	194.469	1030
15565	-12.51	-10.42	0.00	-599.64	-2296.47	194.476	1030
15570	-12.08	-10.43	0.00	-599.20	-2297.36	194.479	1030
15575	-11.93	-10.44	0.00	-599.42	-2297.90	194.485	1030
15580	-12.14	-10.41	0.00	-599.30	-2297.94	194.489	1030
15585	-11.45	-10.42	0.00	-600.23	-2298.46	194.495	1030
15590	-12.01	-10.46	0.00	-600.93	-2299.17	194.499	1030
15595	-11.89	-10.32	0.00	-601.03	-2299.64	194.506	1030
15600	-12.39	-10.28	0.00	-600.63	-2299.30	194.509	1030
15605	-12.41	-10.33	0.00	-601.26	-2299.53	194.514	1030
15610	-11.90	-10.33	0.00	-602.10	-2301.43	194.520	1030
15615	-12.28	-10.10	0.00	-602.41	-2302.11	194.524	1030
15620	-11.43	-10.01	0.00	-603.05	-2302.95	194.530	1030
15625	-11.52	-10.00	0.00	-603.12	-2302.51	194.533	1030
15630	-12.26	-9.91	0.00	-603.95	-2303.69	194.539	1030
15635	-11.82	-10.04	0.00	-603.90	-2304.02	194.543	1030
15640	-11.55	-10.03	0.00	-604.41	-2303.64	194.550	1030
15645	-11.38	-10.02	0.00	-604.80	-2303.94	194.554	1030
15650	-11.59	-10.07	0.00	-604.56	-2303.60	194.559	1030
15655	-11.54	-9.92	0.00	-604.65	-2303.62	194.563	1030
15660	-11.96	-9.44	0.00	-606.02	-2303.93	194.571	1030
15665	-11.48	-9.49	0.00	-606.27	-2304.66	194.574	1030
15670	-11.84	-9.47	0.00	-606.16	-2304.43	194.579	1030
15675	-11.82	-9.32	0.00	-606.16	-2304.54	194.584	1030
15680	-11.70	-9.21	0.00	-607.23	-2306.70	194.591	1030
15685	-12.09	-8.95	0.00	-607.94	-2306.40	194.594	1030
15690	-11.29	-9.09	0.00	-607.90	-2306.36	194.599	1030
15695	-11.10	-9.39	0.00	-607.93	-2306.81	194.604	1030
15700	-11.01	-9.25	0.00	-608.61	-2306.60	194.609	1030
15705	-11.52	-9.22	0.00	-609.55	-2307.33	194.614	1030
15710	-11.98	-9.07	0.00	-609.54	-2308.92	194.619	1030
15715	-11.48	-9.38	0.00	-609.22	-2307.53	194.625	1030
15720	-11.53	-9.16	0.00	-609.51	-2307.55	194.629	1030
15725	-11.15	-9.01	0.00	-610.82	-2309.44	194.635	1030
15730	-11.07	-9.08	0.00	-610.85	-2309.36	194.638	1030
15735	-11.50	-8.93	0.00	-611.57	-2309.77	194.644	1030
15740	-11.33	-8.97	0.00	-612.03	-2309.75	194.648	1030
15745	-11.36	-9.07	0.00	-612.51	-2309.82	194.654	1030
15750	-11.08	-9.03	0.00	-612.63	-2310.81	194.658	1030
15755	-11.69	-8.74	0.00	-612.43	-2310.16	194.666	1030
15760	-11.71	-8.65	0.00	-612.44	-2309.98	194.668	1030
15765	-11.71	-8.68	0.00	-612.55	-2310.19	194.674	1030
15770	-11.72	-8.64	0.00	-612.30	-2309.39	194.678	1030
15775	-11.76	-8.32	0.00	-614.41	-2311.62	194.684	1030
15780	-11.78	-8.18	0.00	-614.48	-2312.11	194.689	1030
15785	-11.79	-8.47	0.00	-614.60	-2312.43	194.696	1030
15790	-11.14	-8.46	0.00	-614.66	-2311.10	194.699	1030
15795	-10.98	-8.65	0.00	-614.63	-2312.22	194.706	1030
15800	-11.40	-8.56	0.00	-614.75	-2311.59	194.709	1030
15805	-11.60	-8.34	0.00	-615.49	-2312.38	194.714	1030
15810	-11.32	-8.15	0.00	-616.57	-2313.69	194.719	1030
15815	-11.13	-8.05	0.00	-617.78	-2315.80	194.726	1030
15820	-11.11	-8.20	0.00	-617.39	-2314.34	194.729	1030
15825	-11.27	-7.99	0.00	-617.90	-2314.54	194.734	1030
15830	-11.70	-8.07	0.00	-617.88	-2314.64	194.740	1030
15835	-11.29	-8.12	0.00	-617.98	-2314.50	194.744	1030
15840	-11.40	-7.79	0.00	-618.82	-2315.87	194.749	1030
15845	-11.40	-7.86	0.00	-619.10	-2315.35	194.753	1030
15850	-11.10	-8.14	0.00	-619.69	-2317.94	194.760	1030
15855	-11.30	-7.92	0.00	-619.76	-2316.84	194.764	1030
15860	-11.09	-7.86	0.00	-619.69	-2316.59	194.769	1030
15865	-11.35	-7.66	0.00	-619.91	-2317.08	194.773	1030
15870	-11.06	-7.68	0.00	-620.99	-2317.77	194.779	1030
15875	-11.35	-7.61	0.00	-621.10	-2317.00	194.784	1030
15880	-11.76	-7.55	0.00	-621.44	-2317.15	194.791	1030
15885	-10.95	-7.79	0.00	-621.41	-2317.20	194.793	1030
15890	-11.44	-7.66	0.00	-621.37	-2316.77	194.800	1030
15895	-10.83	-7.53	0.00	-621.32	-2316.57	194.804	1030
15900	-11.22	-7.31	0.00	-622.91	-2316.75	194.810	1030
15905	-11.07	-7.31	0.00	-623.39	-2316.56	194.814	1030
15910	-11.42	-7.26	0.00	-623.96	-2316.80	194.820	1030
15915	-11.33	-7.14	0.00	-624.28	-2316.94	194.824	1030
15920	-11.32	-7.08	0.00	-624.15	-2317.42	194.829	1030
15925	-10.47	-7.28	0.00	-624.23	-2317.43	194.835	1030
15930	-11.39	-7.15	0.00	-624.22	-2317.94	194.839	1030
15935	-10.95	-7.02	0.00	-625.65	-2319.19	194.844	1030
15940	-10.53	-6.99	0.00	-625.82	-2319.61	194.849	1030
15945	-10.72	-6.95	0.00	-625.74	-2320.07	194.854	1030
15950	-10.99	-6.89	0.00	-625.69	-2319.91	194.858	1030
15955	-10.91	-6.81	0.00	-626.52	-2321.09	194.864	1030
15960	-11.03	-6.83	0.00	-626.95	-2322.11	194.868	1030
15965	-11.30	-6.82	0.00	-628.05	-2321.57	194.875	1030
15970	-11.58	-6.56	0.00	-628.04	-2321.55	194.879	1030
15975	-11.17	-6.72	0.00	-627.82	-2320.62	194.886	1030
15980	-11.10	-6.78	0.00	-627.67	-2321.57	194.888	1030
15985	-11.10	-6.50	0.00	-629.33	-2322.54	194.894	1030
15990	-11.24	-6.46	0.00	-629.54	-2322.45	194.899	1030
15995	-10.89	-6.26	0.00	-630.37	-2324.48	194.906	1030
16000	-10.87	-6.26	0.00	-630.41	-2324.55	194.909	1030
16005	-11.01	-6.32	0.00	-630.44	-2325.44	194.914	1030
16010	-11.03	-6.30	0.00	-630.54	-2325.76	194.919	1030
16015	-10.61	-6.36	0.00	-631.14	-2326.70	194.924	1030
16020	-10.73	-6.18	0.00	-631.70	-2327.35	194.929	1030
16025	-10.82	-6.14	0.00	-631.83	-2327.85	194.934	1030
16030	-10.32	-6.21	0.00	-631.74	-2327.74	194.939	1030
16035	-10.62	-6.09	0.00	-632.10	-2327.47	194.944	1030
16040	-10.71	-5.90	0.00	-633.42	-2328.60	194.949	1030
16045	-11.05	-5.71	0.00	-633.64	-2328.59	194.954	1030
16050	-10.71	-5.80	0.00	-634.12	-2328.76	194.960	1030
16055	-10.68	-5.92	0.00	-633.94	-2329.08	194.963	1030
16060	-10.20	-5.87	0.00	-634.08	-2329.23	194.969	1030
16065	-10.64	-5.69	0.00	-634.27	-2328.88	194.973	1030
16070	-11.09	-5.21	0.00	-635.70	-2334.41	194.980	1030
16075	-10.19	-5.44	0.00	-635.70	-2334.32	194.983	1030
16080	-9.88	-5.57	0.00	-635.60	-2330.99	194.991	1030
16085	-10.62	-5.44	0.00	-635.46	-2331.04	194.994	1030
16090	-11.42	-5.21	0.00	-637.01	-2332.52	195.001	1030
16095	-10.81	-5.28	0.00	-636.97	-2332.32	195.003	1030
16100	-10.74	-5.38	0.00	-637.66	-2333.64	195.009	1030
16105	-10.26	-5.39	0.00	-637.53	-2332.90	195.014	1030
16110	-10.49	-5.28	0.00	-638.33	-2333.42	195.020	1030
16115	-10.65	-5.07	0.00	-638.38	-2335.16	195.024	1030
16120	-10.49	-5.04	0.00	-638.28	-2333.66	195.031	1030
16125	-10.87	-5.13	0.00	-638.34	-2333.31	195.034	1030
16130	-11.03	-5.01	0.00	-638.43	-2333.17	195.040	1030
16135	-10.28	-5.10	0.00	-638.53	-2333.58	195.044	1030
16140	-10.56	-4.92	0.00	-639.86	-2334.69	195.049	1030
16145	-10.68	-4.84	0.00	-640.56	-2336.45	195.054	1030
16150	-10.77	-4.76	0.00	-640.76	-2335.33	195.059	1030
16155	-10.52	-4.74	0.00	-640.77	-2336.41	195.064	1030
16160	-10.65	-4.73	0.00	-640.99	-2337.07	195.069	1030
16165	-10.44	-4.69	0.00	-642.24	-2337.20	195.074	1030
16170	-10.89	-4.62	0.00	-642.59	-2337.17	195.079	1030
16175	-10.52	-4.83	0.00	-642.34	-2338.54	195.085	1030
16180	-10.76	-4.81	0.00	-642.25	-2339.59	195.088	1030
16185	-10.72	-4.62	0.00	-642.49	-2338.18	195.094	1030
16190	-10.49	-4.63	0.00	-642.71	-2336.38	195.099	1030
16195	-10.82	-4.36	0.00	-644.47	-2338.43	195.105	1030
16200	-10.89	-4.62	0.00	-644.41	-2338.53	195.109	1030
16205	-10.84	-4.43	0.00	-644.56	-2339.64	195.114	1030
16210	-11.07	-4.24	0.00	-644.89	-2339.82	195.118	1030
16215	-10.90	-3.86	0.00	-646.04	-2341.16	195.126	1030
16220	-10.73	-3.79	0.00	-646.08	-2341.32	195.129	1030
16225	-10.34	-3.97	0.00	-646.18	-2342.91	195.134	1030
16230	-10.76	-4.03	0.00	-646.12	-2343.09	195.139	1030
16235	-10.87	-3.99	0.00	-647.73	-2344.08	195.146	1030
16240	-10.53	-3.85	0.00	-647.54	-2343.41	195.149	1030
16245	-10.75	-3.94	0.00	-647.71	-2342.64	195.154	1030
16250	-10.95	-3.56	0.00	-647.73	-2343.05	195.159	1030
16255	-10.81	-3.72	0.00	-648.64	-2343.72	195.164	1030
16260	-11.11	-3.50	0.00	-649.21	-2344.64	195.169	1030
16265	-10.66	-3.64	0.00	-649.21	-2345.49	195.174	1030
16270	-10.55	-3.67	0.00	-649.27	-2346.35	195.179	1030
16275	-10.74	-3.83	0.00	-649.30	-2347.09	195.184	1030
16280	-10.34	-3.61	0.00	-649.20	-2346.52	195.189	1030
16285	-10.97	-3.35	0.00	-649.08	-2346.62	195.194	1030
16290	-10.36	-3.68	0.00	-649.31	-2345.06	195.200	1030
16295	-10.44	-3.40	0.00	-650.41	-2346.26	195.204	1030
16300	-10.56	-3.28	0.00	-652.23	-2348.20	195.209	1030
16305	-10.92	-3.30	0.00	-652.27	-2351.38	195.213	1030
16310	-10.80	-3.07	0.00	-652.95	-2350.16	195.220	1030
16315	-10.38	-3.05	0.00	-652.95	-2350.25	195.223	1030
16320	-10.82	-3.05	0.00	-652.67	-2349.85	195.229	1030
16325	-10.78	-2.89	0.00	-652.71	-2349.24	195.233	1030
16330	-10.47	-3.00	0.00	-654.26	-2351.15	195.239	1030
16335	-10.69	-2.70	0.00	-654.49	-2351.03	195.243	1030
16340	-10.67	-2.42	0.00	-654.52	-2351.09	195.249	1030
16345	-10.91	-2.65	0.00	-654.59	-2352.11	195.254	1030
16350	-10.94	-2.64	0.00	-654.74	-2352.61	195.261	1030
16355	-10.80	-2.78	0.00	-654.62	-2352.33	195.264	1030
16360	-10.37	-3.11	0.00	-654.51	-2351.71	195.269	1030
16365	-9.99	-3.00	0.00	-654.67	-2352.08	195.274	1030
16370	-10.41	-2.97	0.00	-656.60	-2353.21	195.280	1030
16375	-10.29	-2.75	0.00	-657.36	-2353.05	195.284	1030
16380	-10.92	-2.60	0.00	-657.30	-2354.22	195.289	1030
16385	-10.00	-2.96	0.00	-657.78	-2351.79	195.294	1030
16390	-10.32	-2.65	0.00	-658.57	-2352.73	195.299	1030
16395	-10.60	-2.47	0.00	-659.24	-2353.53	195.304	1030
16400	-10.60	-2.48	0.00	-659.43	-2355.06	195.309	1030
16405	-10.42	-2.43	0.00	-659.37	-2354.72	195.314	1030
16410	-10.47	-2.40	0.00	-659.73	-2355.19	195.319	1030
16415	-10.48	-2.41	0.00	-660.73	-2357.23	195.325	1030
16420	-10.57	-2.19	0.00	-660.81	-2357.65	195.328	1030
16425	-10.77	-2.03	0.00	-660.66	-2355.74	195.334	1030
16430	-10.46	-2.37	0.00	-660.63	-2357.76	195.338	1030
16435	-10.76	-1.93	0.00	-662.01	-2357.66	195.345	1030
16440	-10.59	-2.19	0.00	-662.08	-2357.60	195.348	1030
16445	-10.58	-2.13	0.00	-662.12	-2358.36	195.354	1030
16450	-10.70	-2.03	0.00	-662.21	-2360.56	195.358	1030
16455	-11.17	-1.56	0.00	-664.03	-2361.17	195.365	1030
16460	-10.86	-1.67	0.00	-663.98	-2361.43	195.368	1030
16465	-10.54	-1.85	0.00	-663.97	-2361.76	195.374	1031
16470	-10.22	-1.81	0.00	-664.01	-2361.38	195.379	1031
16475	-11.29	-1.77	0.00	-662.39	-2360.32	195.386	1031
[truncated: 181,858 more rows]
