# Supplementary material for: Structural characterization of the saxitoxin-targeting APTSTX1 aptamer using optical tweezers and molecular dynamics simulations
Source: PLoS One. 2019 Nov 7;14(11):e0222468. doi: 10.1371/journal.pone.0222468 (PMC6837747; doi:10.1371/journal.pone.0222468)
Supplement: S2 File — Data repository, aptamer under magnesium. (ZIP) [file pone.0222468.s006.zip › Mg/Mg/September/290915/3bB.txt]

CycleCount/n	X_force	Y_force	Z_force	A_dist-Y	B_dist-Y	time(sec)	Status
936130	-9.14	-4.05	0.00	-390.23	-1923.33	1112.631	7111
936135	-9.31	-3.99	0.00	-390.16	-1923.67	1112.634	7111
936140	-9.39	-4.03	0.00	-390.12	-1924.69	1112.640	7111
936145	-9.40	-3.96	0.00	-390.03	-1925.49	1112.644	7111
936150	-9.36	-3.99	0.00	-390.04	-1922.63	1112.650	7111
936155	-9.41	-4.01	0.00	-390.00	-1920.57	1112.654	7111
936160	-9.36	-4.00	0.00	-390.11	-1919.91	1112.660	7111
936165	-9.39	-4.06	0.00	-389.81	-1919.50	1112.664	7111
936170	-9.33	-4.04	0.00	-389.89	-1920.95	1112.670	7111
936175	-9.33	-3.94	0.00	-390.12	-1919.65	1112.675	7111
936180	-9.35	-3.95	0.00	-390.06	-1922.08	1112.679	7111
936185	-9.29	-4.00	0.00	-389.99	-1924.05	1112.684	7111
936190	-9.31	-3.94	0.00	-389.87	-1923.69	1112.689	7111
936195	-9.44	-4.05	0.00	-389.70	-1923.26	1112.695	7111
936200	-9.34	-4.08	0.00	-389.77	-1923.25	1112.699	7111
936205	-9.34	-4.02	0.00	-390.02	-1925.16	1112.705	7111
936210	-9.36	-3.90	0.00	-390.15	-1925.23	1112.709	7111
936215	-9.27	-3.98	0.00	-389.93	-1923.17	1112.714	7111
936220	-9.41	-3.96	0.00	-389.99	-1922.72	1112.719	7111
936225	-9.36	-4.08	0.00	-389.85	-1924.44	1112.724	7111
936230	-9.42	-4.01	0.00	-390.34	-1925.41	1112.729	7111
936235	-9.31	-3.95	0.00	-390.10	-1925.62	1112.736	7111
936240	-9.30	-3.98	0.00	-389.97	-1925.39	1112.739	7111
936245	-9.29	-4.04	0.00	-389.91	-1925.60	1112.745	7111
936250	-9.44	-4.00	0.00	-390.01	-1924.77	1112.749	7111
936255	-9.35	-3.98	0.00	-390.11	-1923.17	1112.755	7111
936260	-9.35	-4.01	0.00	-389.75	-1924.67	1112.759	7111
936265	-9.42	-4.01	0.00	-390.08	-1926.49	1112.765	7111
936270	-9.49	-4.03	0.00	-389.81	-1927.82	1112.769	7111
936275	-9.58	-4.07	0.00	-390.03	-1927.19	1112.776	7111
936280	-9.31	-3.98	0.00	-390.16	-1925.79	1112.779	7111
936285	-9.33	-3.97	0.00	-390.07	-1925.55	1112.785	7111
936290	-9.36	-4.03	0.00	-389.82	-1924.98	1112.789	7111
936295	-9.41	-4.01	0.00	-389.77	-1925.27	1112.795	7111
936300	-9.41	-3.99	0.00	-390.06	-1924.10	1112.799	7111
936305	-9.53	-4.00	0.00	-389.84	-1923.11	1112.805	7111
936310	-9.35	-4.02	0.00	-389.74	-1923.47	1112.809	7111
936315	-9.33	-3.93	0.00	-389.74	-1924.04	1112.815	7111
936320	-9.29	-3.95	0.00	-389.66	-1923.24	1112.820	7111
936325	-9.38	-4.01	0.00	-389.47	-1922.01	1112.825	7111
936330	-9.29	-4.05	0.00	-389.31	-1917.80	1112.829	7111
936335	-9.25	-3.99	0.00	-389.94	-1919.26	1112.835	7111
936340	-9.27	-4.00	0.00	-389.83	-1919.15	1112.839	7111
936345	-9.37	-3.99	0.00	-389.83	-1918.02	1112.844	7111
936350	-9.39	-4.02	0.00	-390.00	-1917.59	1112.850	7111
936355	-9.38	-4.01	0.00	-389.85	-1919.55	1112.854	7111
936360	-9.44	-4.02	0.00	-389.73	-1920.01	1112.859	7111
936365	-9.22	-4.05	0.00	-389.76	-1922.89	1112.864	7111
936370	-9.26	-3.96	0.00	-389.80	-1923.39	1112.869	7111
936375	-9.24	-3.99	0.00	-389.78	-1923.78	1112.874	7111
936380	-9.43	-4.05	0.00	-389.79	-1924.09	1112.880	7111
936385	-9.49	-4.04	0.00	-389.69	-1922.43	1112.884	7111
936390	-9.34	-3.93	0.00	-390.25	-1920.51	1112.889	7111
936395	-9.22	-4.08	0.00	-390.15	-1921.92	1112.894	7111
936400	-9.28	-4.04	0.00	-390.17	-1921.44	1112.899	7111
936405	-9.46	-3.91	0.00	-389.95	-1923.39	1112.904	7111
936410	-9.41	-4.04	0.00	-389.90	-1923.69	1112.910	7111
936415	-9.31	-3.93	0.00	-389.90	-1921.67	1112.914	7111
936420	-9.39	-3.62	0.00	-390.68	-1925.57	1112.921	7111
936425	-9.38	-3.97	0.00	-390.35	-1924.85	1112.924	7111
936430	-9.23	-4.03	0.00	-389.40	-1923.80	1112.930	7111
936435	-9.39	-3.99	0.00	-389.41	-1923.98	1112.934	7111
936440	-9.43	-4.38	0.00	-389.18	-1922.59	1112.942	7111
936445	-9.32	-3.95	0.00	-389.85	-1922.20	1112.944	7111
936450	-9.33	-3.97	0.00	-390.01	-1921.78	1112.950	7111
936455	-9.33	-3.98	0.00	-389.79	-1920.58	1112.954	7111
936460	-9.38	-4.02	0.00	-389.41	-1921.28	1112.960	7111
936465	-9.38	-3.99	0.00	-389.59	-1922.19	1112.964	7111
936470	-9.48	-4.16	0.00	-389.38	-1922.16	1112.970	7111
936475	-9.29	-3.98	0.00	-389.44	-1921.33	1112.975	7111
936480	-9.31	-4.14	0.00	-389.26	-1918.38	1112.982	7111
936485	-9.39	-4.09	0.00	-389.38	-1920.83	1112.984	7111
936490	-9.30	-3.93	0.00	-389.28	-1922.08	1112.990	7111
936495	-9.43	-3.96	0.00	-389.34	-1920.83	1112.994	7111
936500	-9.33	-4.03	0.00	-389.51	-1921.45	1112.999	7111
936505	-9.33	-4.03	0.00	-389.58	-1918.58	1113.005	7111
936510	-9.26	-3.98	0.00	-389.55	-1919.57	1113.009	7111
936515	-9.45	-4.02	0.00	-389.10	-1921.89	1113.014	7111
936520	-9.30	-3.89	0.00	-389.47	-1921.91	1113.019	7111
936525	-9.59	-4.01	0.00	-389.11	-1921.05	1113.025	7111
936530	-9.25	-3.82	0.00	-389.41	-1917.57	1113.029	7111
936535	-9.41	-4.13	0.00	-389.55	-1921.60	1113.034	7111
936540	-9.44	-3.91	0.00	-389.92	-1920.28	1113.039	7111
936545	-9.44	-4.01	0.00	-389.64	-1922.33	1113.044	7111
936550	-9.44	-4.07	0.00	-389.45	-1922.57	1113.049	7111
936555	-9.17	-3.97	0.00	-389.57	-1925.38	1113.055	7111
936560	-9.38	-3.95	0.00	-389.80	-1923.56	1113.059	7111
936565	-9.40	-3.94	0.00	-389.66	-1921.10	1113.064	7111
936570	-9.43	-4.05	0.00	-389.76	-1921.83	1113.069	7111
936575	-9.71	-4.07	0.00	-389.41	-1924.61	1113.076	7111
936580	-9.57	-3.97	0.00	-389.38	-1926.17	1113.079	7111
936585	-9.35	-4.04	0.00	-389.76	-1923.43	1113.085	7111
936590	-9.29	-3.94	0.00	-389.70	-1923.79	1113.089	7111
936595	-9.51	-4.01	0.00	-389.33	-1924.85	1113.095	7111
936600	-9.47	-3.99	0.00	-389.44	-1924.55	1113.099	7111
936605	-9.22	-4.08	0.00	-389.52	-1923.04	1113.106	7111
936610	-9.44	-3.99	0.00	-389.61	-1925.78	1113.109	7111
936615	-9.35	-3.97	0.00	-389.55	-1925.28	1113.114	7111
936620	-9.32	-4.02	0.00	-389.45	-1925.23	1113.120	7111
936625	-9.30	-4.06	0.00	-389.20	-1925.22	1113.124	7111
936630	-9.43	-4.01	0.00	-389.69	-1923.19	1113.129	7111
936635	-9.26	-4.05	0.00	-389.69	-1922.68	1113.136	7111
936640	-9.26	-4.01	0.00	-389.32	-1921.86	1113.139	7111
936645	-9.22	-4.04	0.00	-389.68	-1924.20	1113.144	7111
936650	-9.32	-4.00	0.00	-389.76	-1924.73	1113.149	7111
936655	-9.21	-4.08	0.00	-389.77	-1923.91	1113.154	7111
936660	-9.46	-3.98	0.00	-389.75	-1923.75	1113.159	7111
936665	-9.35	-4.03	0.00	-389.57	-1923.73	1113.164	7111
936670	-9.43	-4.00	0.00	-389.64	-1924.23	1113.170	7111
936675	-9.33	-4.00	0.00	-390.00	-1923.59	1113.174	7111
936680	-9.26	-3.97	0.00	-389.87	-1922.43	1113.181	7111
936685	-9.36	-3.97	0.00	-389.73	-1921.81	1113.184	7111
936690	-9.32	-4.00	0.00	-389.77	-1921.43	1113.189	7111
936695	-9.18	-4.09	0.00	-389.34	-1921.71	1113.194	7111
936700	-9.60	-3.91	0.00	-389.53	-1921.05	1113.200	7111
936705	-9.32	-4.04	0.00	-389.54	-1922.40	1113.204	7111
936710	-9.35	-4.04	0.00	-389.55	-1920.62	1113.211	7111
936715	-9.45	-3.98	0.00	-389.77	-1922.80	1113.214	7111
936720	-9.12	-4.04	0.00	-389.93	-1923.95	1113.219	7111
936725	-9.41	-3.96	0.00	-389.91	-1923.62	1113.224	7111
936730	-9.37	-4.02	0.00	-389.84	-1922.29	1113.230	7111
936735	-9.27	-3.96	0.00	-389.76	-1923.18	1113.234	7111
936740	-9.32	-3.99	0.00	-389.21	-1921.63	1113.240	7111
936745	-9.43	-4.03	0.00	-389.33	-1920.33	1113.245	7111
936750	-9.35	-3.96	0.00	-389.58	-1921.98	1113.250	7111
936755	-9.42	-4.03	0.00	-389.59	-1922.43	1113.254	7111
936760	-9.39	-4.12	0.00	-389.69	-1923.39	1113.260	7111
936765	-9.31	-3.98	0.00	-389.62	-1923.41	1113.264	7111
936770	-9.22	-3.94	0.00	-389.52	-1924.00	1113.269	7111
936775	-9.32	-4.10	0.00	-389.99	-1923.14	1113.274	7111
936780	-9.47	-4.00	0.00	-390.00	-1924.23	1113.279	7111
936785	-9.32	-3.99	0.00	-389.91	-1923.52	1113.284	7111
936790	-9.35	-3.97	0.00	-389.71	-1923.59	1113.289	7111
936795	-9.31	-4.02	0.00	-390.16	-1924.15	1113.294	7111
936800	-9.37	-4.00	0.00	-389.95	-1924.31	1113.299	7111
936805	-9.27	-4.05	0.00	-390.06	-1924.13	1113.305	7111
936810	-9.31	-3.96	0.00	-389.66	-1924.26	1113.309	7111
936815	-9.38	-3.94	0.00	-389.84	-1923.09	1113.316	7111
936820	-9.42	-3.99	0.00	-390.20	-1922.55	1113.319	7111
936825	-9.41	-3.97	0.00	-390.06	-1923.55	1113.325	7111
936830	-9.27	-4.02	0.00	-389.87	-1925.72	1113.329	7111
936835	-9.37	-4.00	0.00	-390.17	-1923.51	1113.334	7111
936840	-9.49	-3.99	0.00	-390.12	-1923.09	1113.339	7111
936845	-9.42	-3.97	0.00	-390.10	-1925.60	1113.345	7111
936850	-9.48	-4.00	0.00	-389.93	-1923.91	1113.349	7111
936855	-9.31	-3.98	0.00	-390.19	-1923.95	1113.355	7111
936860	-9.36	-4.00	0.00	-390.11	-1922.71	1113.359	7111
936865	-9.53	-3.79	0.00	-390.07	-1920.03	1113.366	7111
936870	-9.44	-4.03	0.00	-389.91	-1919.39	1113.369	7111
936875	-9.37	-3.98	0.00	-390.20	-1920.29	1113.375	7111
936880	-9.39	-4.01	0.00	-390.36	-1918.95	1113.379	7111
936885	-9.34	-3.99	0.00	-390.47	-1919.04	1113.385	7111
936890	-9.32	-3.95	0.00	-390.11	-1921.12	1113.389	7111
936895	-9.46	-3.93	0.00	-390.01	-1919.95	1113.395	7111
936900	-9.23	-3.93	0.00	-390.01	-1920.61	1113.400	7111
936905	-9.27	-3.99	0.00	-389.49	-1919.72	1113.405	7111
936910	-9.29	-4.01	0.00	-389.24	-1918.44	1113.409	7111
936915	-9.38	-4.05	0.00	-389.41	-1921.47	1113.414	7111
936920	-9.31	-4.01	0.00	-389.62	-1920.25	1113.420	7111
936925	-9.28	-3.99	0.00	-389.70	-1920.68	1113.424	7111
936930	-9.25	-4.01	0.00	-389.64	-1919.73	1113.430	7111
936935	-9.34	-4.08	0.00	-389.79	-1918.88	1113.434	7111
936940	-9.36	-4.01	0.00	-390.05	-1920.22	1113.439	7111
936945	-9.29	-3.91	0.00	-390.24	-1920.63	1113.444	7111
936950	-9.36	-4.01	0.00	-389.72	-1920.93	1113.449	7111
936955	-9.39	-4.03	0.00	-389.85	-1920.38	1113.454	7111
936960	-9.38	-4.06	0.00	-390.20	-1919.23	1113.459	7111
936965	-9.39	-4.03	0.00	-390.32	-1920.23	1113.464	7111
936970	-9.48	-3.95	0.00	-390.40	-1921.30	1113.471	7111
936975	-9.37	-4.00	0.00	-390.35	-1921.47	1113.474	7111
936980	-9.31	-3.91	0.00	-390.01	-1921.29	1113.480	7111
936985	-9.41	-3.95	0.00	-389.38	-1919.02	1113.484	7111
936990	-9.28	-4.01	0.00	-389.60	-1919.32	1113.489	7111
936995	-9.44	-3.94	0.00	-389.33	-1920.56	1113.494	7111
937000	-9.22	-3.90	0.00	-389.50	-1920.89	1113.501	7111
937005	-9.41	-3.97	0.00	-389.33	-1920.30	1113.504	7111
937010	-9.32	-4.06	0.00	-389.37	-1920.19	1113.510	7111
937015	-9.37	-3.99	0.00	-389.52	-1920.36	1113.514	7111
937020	-9.45	-4.00	0.00	-389.84	-1919.18	1113.520	7111
937025	-9.30	-4.03	0.00	-389.67	-1919.28	1113.524	7111
937030	-9.60	-3.97	0.00	-389.59	-1916.75	1113.532	7111
937035	-9.37	-4.00	0.00	-389.75	-1918.91	1113.534	7111
937040	-9.29	-3.99	0.00	-389.86	-1919.26	1113.540	7111
937045	-9.47	-3.95	0.00	-389.81	-1918.05	1113.544	7111
937050	-9.34	-4.08	0.00	-389.48	-1919.36	1113.550	7111
937055	-9.43	-4.00	0.00	-389.71	-1920.15	1113.554	7111
937060	-9.41	-3.96	0.00	-389.77	-1917.43	1113.560	7111
937065	-9.35	-4.08	0.00	-389.82	-1920.21	1113.564	7111
937070	-9.37	-4.05	0.00	-390.19	-1919.38	1113.570	7111
937075	-9.51	-4.02	0.00	-390.54	-1919.92	1113.574	7111
937080	-9.30	-3.96	0.00	-390.03	-1920.45	1113.579	7111
937085	-9.43	-3.97	0.00	-390.36	-1919.35	1113.584	7111
937090	-9.38	-4.00	0.00	-390.13	-1918.97	1113.589	7111
937095	-9.37	-3.91	0.00	-390.01	-1921.21	1113.595	7111
937100	-9.35	-4.01	0.00	-389.76	-1918.87	1113.599	7111
937105	-9.41	-3.87	0.00	-389.61	-1918.48	1113.604	7111
937110	-9.39	-4.20	0.00	-389.08	-1919.91	1113.609	7111
937115	-9.48	-4.00	0.00	-389.45	-1920.88	1113.614	7111
937120	-9.31	-4.07	0.00	-389.43	-1920.56	1113.619	7111
937125	-9.39	-4.03	0.00	-390.06	-1921.06	1113.625	7111
937130	-9.37	-3.88	0.00	-389.82	-1920.91	1113.629	7111
937135	-9.31	-4.09	0.00	-389.70	-1920.75	1113.635	7111
937140	-9.35	-4.02	0.00	-389.81	-1919.77	1113.639	7111
937145	-9.44	-3.96	0.00	-389.75	-1918.14	1113.644	7111
937150	-9.34	-4.04	0.00	-389.39	-1918.75	1113.649	7111
937155	-9.35	-3.93	0.00	-389.16	-1919.65	1113.654	7111
937160	-9.35	-4.11	0.00	-389.39	-1919.30	1113.659	7111
937165	-9.55	-3.55	0.00	-389.86	-1918.87	1113.667	7111
937170	-9.47	-4.11	0.00	-389.85	-1920.13	1113.669	7111
937175	-9.42	-4.02	0.00	-390.15	-1920.53	1113.675	7111
937180	-9.32	-3.89	0.00	-390.36	-1920.72	1113.679	7111
937185	-9.34	-4.03	0.00	-389.84	-1920.98	1113.685	7111
937190	-9.21	-4.02	0.00	-389.57	-1920.13	1113.689	7111
937195	-9.53	-4.02	0.00	-389.91	-1920.28	1113.695	7111
937200	-9.50	-3.96	0.00	-390.06	-1921.14	1113.699	7111
937205	-9.28	-3.97	0.00	-389.86	-1920.61	1113.705	7111
937210	-9.38	-4.01	0.00	-389.56	-1920.21	1113.709	7111
937215	-9.44	-4.04	0.00	-389.39	-1920.11	1113.714	7111
937220	-9.33	-4.00	0.00	-389.29	-1920.57	1113.719	7111
937225	-9.33	-3.89	0.00	-389.44	-1919.52	1113.724	7111
937230	-9.36	-4.03	0.00	-389.54	-1920.54	1113.730	7111
937235	-9.42	-4.02	0.00	-389.92	-1919.27	1113.734	7111
937240	-9.34	-4.08	0.00	-389.80	-1919.80	1113.740	7111
937245	-9.35	-3.92	0.00	-389.91	-1920.08	1113.744	7111
937250	-9.31	-3.95	0.00	-389.38	-1919.73	1113.749	7111
937255	-9.43	-4.00	0.00	-389.39	-1921.72	1113.754	7111
937260	-9.41	-3.99	0.00	-389.43	-1922.37	1113.760	7111
937265	-9.28	-4.04	0.00	-389.39	-1921.70	1113.764	7111
937270	-9.30	-4.04	0.00	-389.81	-1922.18	1113.770	7111
937275	-9.47	-3.98	0.00	-389.87	-1921.64	1113.774	7111
937280	-9.35	-4.04	0.00	-389.81	-1921.07	1113.779	7111
937285	-9.30	-4.00	0.00	-389.68	-1921.16	1113.784	7111
937290	-9.40	-4.07	0.00	-389.96	-1921.88	1113.789	7111
937295	-9.40	-3.84	0.00	-389.80	-1919.82	1113.794	7111
937300	-9.14	-3.73	0.00	-389.83	-1918.47	1113.801	7111
937305	-9.33	-4.01	0.00	-389.48	-1919.02	1113.804	7111
937310	-9.35	-4.03	0.00	-389.55	-1919.29	1113.809	7111
937315	-9.25	-4.03	0.00	-389.70	-1919.82	1113.814	7111
937320	-9.49	-4.03	0.00	-389.27	-1919.06	1113.820	7111
937325	-9.45	-3.94	0.00	-389.21	-1919.66	1113.824	7111
937330	-9.40	-3.94	0.00	-389.35	-1919.58	1113.830	7111
937335	-9.32	-4.03	0.00	-389.16	-1919.44	1113.834	7111
937340	-9.38	-4.04	0.00	-389.06	-1919.90	1113.840	7111
937345	-9.35	-4.02	0.00	-389.02	-1920.10	1113.844	7111
937350	-9.42	-4.05	0.00	-389.22	-1918.69	1113.850	7111
937355	-9.31	-4.04	0.00	-389.41	-1919.58	1113.854	7111
937360	-9.46	-4.03	0.00	-389.47	-1919.51	1113.860	7111
937365	-9.26	-3.99	0.00	-389.67	-1919.32	1113.865	7111
937370	-9.31	-3.96	0.00	-389.25	-1918.30	1113.870	7111
937375	-9.45	-4.03	0.00	-389.42	-1919.20	1113.874	7111
937380	-9.32	-4.05	0.00	-389.76	-1919.03	1113.880	7111
937385	-9.49	-3.95	0.00	-389.80	-1918.59	1113.884	7111
937390	-9.45	-4.03	0.00	-389.74	-1919.10	1113.890	7111
937395	-9.50	-3.99	0.00	-389.73	-1919.38	1113.894	7111
937400	-9.48	-4.00	0.00	-389.64	-1919.55	1113.899	7111
937405	-9.45	-3.99	0.00	-389.41	-1919.45	1113.904	7111
937410	-9.20	-3.96	0.00	-389.70	-1918.42	1113.909	7111
937415	-9.41	-4.02	0.00	-389.21	-1918.01	1113.914	7111
937420	-9.33	-4.08	0.00	-389.25	-1919.12	1113.919	7111
937425	-9.40	-4.00	0.00	-389.43	-1919.28	1113.925	7111
937430	-9.44	-4.05	0.00	-389.29	-1919.40	1113.929	7111
937435	-9.37	-4.03	0.00	-389.54	-1919.67	1113.934	7111
937440	-9.30	-3.94	0.00	-389.72	-1919.68	1113.939	7111
937445	-9.27	-3.96	0.00	-389.35	-1919.33	1113.945	7111
937450	-9.33	-3.95	0.00	-389.28	-1918.25	1113.949	7111
937455	-9.32	-4.07	0.00	-389.07	-1918.96	1113.955	7111
937460	-9.24	-4.09	0.00	-389.53	-1920.21	1113.959	7111
937465	-9.38	-4.05	0.00	-389.01	-1919.87	1113.966	7111
937470	-9.46	-4.04	0.00	-389.37	-1919.24	1113.969	7111
937475	-9.38	-3.98	0.00	-389.50	-1919.65	1113.975	7111
937480	-9.39	-4.09	0.00	-389.60	-1919.87	1113.979	7111
937485	-9.39	-4.03	0.00	-389.81	-1918.23	1113.985	7111
937490	-9.22	-4.01	0.00	-389.90	-1918.43	1113.989	7111
937495	-9.26	-3.89	0.00	-389.79	-1919.15	1113.996	7111
937500	-9.33	-3.99	0.00	-389.77	-1920.52	1113.999	7111
937505	-9.46	-4.04	0.00	-389.48	-1920.59	1114.005	7111
937510	-9.49	-4.00	0.00	-389.69	-1920.21	1114.009	7111
937515	-9.38	-3.99	0.00	-389.58	-1919.19	1114.015	7111
937520	-9.23	-4.00	0.00	-389.68	-1919.89	1114.019	7111
937525	-9.17	-4.02	0.00	-389.51	-1920.53	1114.025	7111
937530	-9.54	-4.05	0.00	-389.97	-1921.20	1114.030	7111
937535	-9.27	-4.03	0.00	-389.84	-1920.03	1114.034	7111
937540	-9.37	-3.99	0.00	-389.81	-1920.36	1114.039	7111
937545	-9.39	-3.91	0.00	-390.05	-1920.26	1114.044	7111
937550	-9.19	-3.95	0.00	-389.95	-1920.80	1114.049	7111
937555	-9.44	-4.03	0.00	-390.00	-1920.83	1114.054	7111
937560	-9.45	-3.99	0.00	-389.88	-1920.22	1114.060	7111
937565	-9.28	-3.96	0.00	-390.18	-1920.24	1114.064	7111
937570	-9.30	-3.97	0.00	-389.86	-1921.11	1114.069	7111
937575	-9.28	-4.00	0.00	-389.48	-1920.02	1114.074	7111
937580	-9.30	-4.01	0.00	-389.70	-1920.14	1114.080	7111
937585	-9.49	-3.96	0.00	-389.69	-1919.95	1114.084	7111
937590	-9.50	-4.06	0.00	-389.65	-1920.50	1114.089	7111
937595	-9.18	-4.07	0.00	-389.63	-1920.19	1114.094	7111
937600	-9.16	-3.92	0.00	-389.92	-1920.86	1114.100	7111
937605	-9.35	-3.95	0.00	-389.69	-1919.96	1114.104	7111
937610	-9.24	-4.05	0.00	-389.34	-1920.04	1114.110	7111
937615	-9.62	-3.98	0.00	-389.77	-1920.36	1114.114	7111
937620	-9.28	-4.01	0.00	-389.31	-1919.15	1114.120	7111
937625	-9.21	-4.02	0.00	-389.44	-1919.94	1114.124	7111
937630	-9.31	-3.99	0.00	-389.73	-1920.11	1114.131	7111
937635	-9.33	-3.94	0.00	-389.12	-1919.25	1114.134	7111
937640	-9.35	-3.93	0.00	-388.93	-1919.75	1114.140	7111
937645	-9.46	-4.02	0.00	-389.00	-1920.12	1114.144	7111
937650	-9.47	-3.95	0.00	-388.85	-1920.87	1114.150	7111
937655	-9.12	-4.05	0.00	-388.87	-1920.63	1114.154	7111
937660	-9.40	-4.04	0.00	-388.89	-1921.26	1114.160	7111
937665	-9.46	-3.98	0.00	-388.72	-1920.80	1114.165	7111
937670	-9.25	-4.02	0.00	-388.90	-1920.66	1114.170	7111
937675	-9.54	-3.93	0.00	-388.93	-1920.39	1114.175	7111
#Skipped
#Skipped
#Skipped
#Skipped
#Skipped
#Skipped
#Skipped
#Skipped
#Skipped
#Skipped
#Skipped
#Skipped
#Skipped
#Skipped
#Skipped
#Skipped
#Skipped
#Skipped
#Skipped
#Skipped
#Skipped
#Skipped
#Skipped
#Skipped
#Skipped
#Skipped
#Skipped
#Skipped
#Skipped
#Skipped
#Skipped
#Skipped
#Skipped
#Skipped
#Skipped
#Skipped
#Skipped
#Skipped
#Skipped
#Skipped
#Skipped
#Skipped
#Skipped
#Skipped
#Skipped
#Skipped
#Skipped
#Skipped
#Skipped
#Skipped
#Skipped
#Skipped
#Skipped
#Skipped
#Skipped
#Skipped
#Skipped
#Skipped
#Skipped
#Skipped
#Skipped
#Skipped
#Skipped
#Skipped
#Skipped
#Skipped
#Skipped
#Skipped
#Skipped
#Skipped
#Skipped
#Skipped
#Skipped
#Skipped
#Skipped
#Skipped
#Skipped
#Skipped
#Skipped
#Skipped
#Skipped
#Skipped
#Skipped
#Skipped
#Skipped
#Skipped
#Skipped
#Skipped
#Skipped
#Skipped
#Skipped
#Skipped
#Skipped
#Skipped
#Skipped
#Skipped
#Skipped
#Skipped
#Skipped
#Skipped
#Skipped
#Skipped
#Skipped
#Skipped
#Skipped
#Skipped
#Skipped
#Skipped
#Skipped
#Skipped
#Skipped
#Skipped
#Skipped
#Skipped
#Skipped
#Skipped
#Skipped
#Skipped
#Skipped
#Skipped
#Skipped
#Skipped
#Skipped
#Skipped
#Skipped
#Skipped
#Skipped
#Skipped
#Skipped
#Skipped
#Skipped
#Skipped
#Skipped
#Skipped
#Skipped
#Skipped
#Skipped
#Skipped
#Skipped
#Skipped
#Skipped
#Skipped
#Skipped
#Skipped
#Skipped
#Skipped
#Skipped
#Skipped
#Skipped
#Skipped
#Skipped
#Skipped
#Skipped
#Skipped
#Skipped
#Skipped
#Skipped
#Skipped
#Skipped
#Skipped
#Skipped
#Skipped
#Skipped
#Skipped
#Skipped
#Skipped
#Skipped
#Skipped
#Skipped
#Skipped
#Skipped
#Skipped
#Skipped
#Skipped
#Skipped
#Skipped
#Skipped
#Skipped
#Skipped
#Skipped
#Skipped
#Skipped
#Skipped
#Skipped
#Skipped
#Skipped
#Skipped
#Skipped
#Skipped
#Skipped
#Skipped
#Skipped
#Skipped
#Skipped
#Skipped
#Skipped
#Skipped
#Skipped
#Skipped
#Skipped
#Skipped
#Skipped
#Skipped
#Skipped
#Skipped
#Skipped
#Skipped
#Skipped
#Skipped
#Skipped
#Skipped
#Skipped
#Skipped
#Skipped
#Skipped
#Skipped
#Skipped
#Skipped
#Skipped
#Skipped
#Skipped
#Skipped
#Skipped
#Skipped
#Skipped
#Skipped
#Skipped
#Skipped
#Skipped
#Skipped
#Skipped
#Skipped
#Skipped
#Skipped
#Skipped
#Skipped
#Skipped
#Skipped
#Skipped
#Skipped
#Skipped
#Skipped
#Skipped
#Skipped
#Skipped
#Skipped
#Skipped
#Skipped
#Skipped
#Skipped
#Skipped
#Skipped
#Skipped
#Skipped
#Skipped
#Skipped
#Skipped
#Skipped
#Skipped
#Skipped
#Skipped
#Skipped
#Skipped
#Skipped
#Skipped
#Skipped
#Skipped
#Skipped
939020	360.74	73.49	0.00	3885.97	-2826.12	1115.522	7151
939025	-9.42	-4.00	0.00	-387.68	-1923.32	1115.525	7114
939030	-9.44	-4.02	0.00	-387.97	-1923.11	1115.529	7111
939035	-9.40	-4.02	0.00	-387.79	-1922.83	1115.534	7111
939040	-9.30	-3.96	0.00	-387.72	-1920.64	1115.539	7111
939045	-9.26	-3.96	0.00	-387.42	-1920.53	1115.544	7111
939050	-9.31	-4.05	0.00	-387.22	-1920.40	1115.550	7111
939055	-9.41	-4.05	0.00	-387.46	-1919.41	1115.554	7111
939060	-9.41	-3.94	0.00	-387.56	-1920.83	1115.559	7111
939065	-9.31	-4.06	0.00	-387.59	-1920.02	1115.564	7111
939070	-9.10	-3.99	0.00	-387.77	-1920.35	1115.569	7111
939075	-9.34	-4.01	0.00	-387.48	-1920.83	1115.574	7111
939080	-9.39	-4.02	0.00	-387.63	-1923.60	1115.581	7111
939085	-9.52	-4.00	0.00	-387.51	-1923.86	1115.584	7111
939090	-9.32	-4.02	0.00	-387.59	-1920.63	1115.589	7111
939095	-9.42	-4.02	0.00	-387.62	-1920.90	1115.594	7111
939100	-9.42	-4.06	0.00	-387.82	-1920.30	1115.600	7111
939105	-9.42	-3.99	0.00	-388.16	-1920.80	1115.604	7111
939110	-9.68	-4.01	0.00	-387.71	-1919.96	1115.611	7111
939115	-9.47	-4.05	0.00	-387.79	-1921.14	1115.614	7111
939120	-9.41	-4.02	0.00	-388.01	-1919.58	1115.620	7111
939125	-9.47	-4.05	0.00	-388.06	-1919.58	1115.624	7111
939130	-9.48	-4.01	0.00	-387.98	-1919.12	1115.630	7111
939135	-9.26	-4.00	0.00	-388.14	-1919.18	1115.634	7111
939140	-9.38	-4.10	0.00	-388.23	-1918.96	1115.640	7111
939145	-9.43	-4.02	0.00	-388.52	-1919.42	1115.644	7111
939150	-9.30	-4.18	0.00	-388.46	-1918.28	1115.652	7111
939155	-9.34	-3.92	0.00	-388.70	-1918.46	1115.654	7111
939160	-9.53	-3.96	0.00	-388.34	-1918.28	1115.660	7111
939165	-9.26	-4.01	0.00	-388.07	-1919.34	1115.664	7111
939170	-9.41	-4.00	0.00	-387.76	-1918.62	1115.670	7111
939175	-9.35	-3.97	0.00	-387.95	-1919.30	1115.674	7111
939180	-9.27	-3.95	0.00	-387.98	-1918.46	1115.679	7111
939185	-9.47	-3.98	0.00	-387.74	-1919.96	1115.685	7111
939190	-9.24	-3.99	0.00	-387.72	-1919.60	1115.689	7111
939195	-9.26	-3.99	0.00	-387.82	-1919.08	1115.694	7111
939200	-9.44	-3.98	0.00	-387.60	-1920.62	1115.699	7111
939205	-9.41	-4.08	0.00	-387.47	-1918.75	1115.704	7111
939210	-9.32	-3.98	0.00	-387.48	-1919.17	1115.709	7111
939215	-9.48	-4.01	0.00	-387.46	-1919.06	1115.715	7111
939220	-9.30	-3.99	0.00	-387.96	-1920.42	1115.719	7111
939225	-9.34	-4.00	0.00	-387.88	-1927.18	1115.724	7111
939230	-9.39	-3.94	0.00	-387.84	-1924.94	1115.729	7111
939235	-9.34	-4.01	0.00	-387.66	-1924.12	1115.734	7111
939240	-9.36	-3.97	0.00	-387.51	-1924.13	1115.739	7111
939245	-9.53	-4.11	0.00	-387.68	-1922.92	1115.745	7111
939250	-9.16	-3.93	0.00	-388.01	-1924.53	1115.749	7111
939255	-9.38	-4.01	0.00	-387.91	-1925.37	1115.756	7111
939260	-9.33	-4.01	0.00	-388.13	-1926.51	1115.759	7111
939265	-9.42	-4.03	0.00	-388.34	-1923.82	1115.765	7111
939270	-9.30	-4.05	0.00	-388.41	-1921.09	1115.769	7111
939275	-9.24	-4.01	0.00	-388.49	-1927.64	1115.776	7111
939280	-9.49	-3.94	0.00	-388.37	-1927.21	1115.779	7111
939285	-9.19	-3.93	0.00	-388.36	-1926.61	1115.786	7111
939290	-9.40	-3.92	0.00	-388.03	-1922.80	1115.789	7111
939295	-9.41	-4.02	0.00	-387.55	-1920.24	1115.795	7111
939300	-9.40	-3.98	0.00	-387.56	-1920.25	1115.799	7111
939305	-9.38	-4.03	0.00	-387.65	-1920.08	1115.805	7111
939310	-9.33	-3.98	0.00	-387.41	-1924.75	1115.809	7111
939315	-9.39	-3.94	0.00	-387.58	-1924.08	1115.815	7111
939320	-9.37	-4.01	0.00	-387.35	-1923.94	1115.819	7111
939325	-9.26	-4.04	0.00	-387.48	-1924.13	1115.825	7111
939330	-9.36	-3.99	0.00	-387.65	-1923.21	1115.829	7111
939335	-9.31	-4.03	0.00	-387.51	-1920.91	1115.835	7111
939340	-9.31	-3.98	0.00	-387.51	-1919.70	1115.839	7111
939345	-9.40	-4.01	0.00	-387.07	-1921.09	1115.846	7111
939350	-9.35	-4.00	0.00	-387.32	-1921.13	1115.850	7111
939355	-9.40	-4.00	0.00	-387.34	-1920.48	1115.854	7111
939360	-9.38	-4.02	0.00	-387.31	-1919.90	1115.859	7111
939365	-9.45	-4.05	0.00	-387.57	-1919.98	1115.864	7111
939370	-9.44	-4.03	0.00	-387.53	-1920.61	1115.869	7111
939375	-9.42	-3.98	0.00	-387.89	-1920.42	1115.874	7111
939380	-9.34	-4.00	0.00	-387.61	-1920.51	1115.880	7111
939385	-9.29	-3.99	0.00	-387.67	-1920.48	1115.884	7111
939390	-9.20	-3.99	0.00	-387.61	-1920.35	1115.891	7111
939395	-9.41	-3.95	0.00	-387.42	-1920.55	1115.894	7111
939400	-9.39	-4.02	0.00	-387.29	-1922.62	1115.899	7111
939405	-9.46	-3.98	0.00	-387.45	-1925.95	1115.904	7111
939410	-9.30	-4.04	0.00	-387.60	-1926.50	1115.910	7111
939415	-9.37	-4.03	0.00	-387.66	-1927.51	1115.914	7111
939420	-9.09	-4.04	0.00	-387.70	-1924.53	1115.921	7111
939425	-9.49	-4.01	0.00	-387.96	-1926.12	1115.924	7111
939430	-9.37	-3.95	0.00	-387.73	-1926.94	1115.930	7111
939435	-9.32	-4.10	0.00	-387.94	-1926.68	1115.934	7111
939440	-9.05	-4.04	0.00	-387.95	-1928.71	1115.940	7111
939445	-9.47	-3.96	0.00	-387.97	-1929.61	1115.944	7111
939450	-8.85	-3.99	0.00	-387.92	-1927.54	1115.952	7111
939455	-9.47	-4.01	0.00	-387.81	-1928.04	1115.954	7111
939460	-9.44	-4.05	0.00	-387.97	-1929.05	1115.960	7111
939465	-9.19	-3.98	0.00	-387.66	-1926.59	1115.964	7111
939470	-9.14	-4.07	0.00	-387.54	-1923.35	1115.970	7111
939475	-9.52	-3.94	0.00	-388.04	-1921.78	1115.974	7111
939480	-9.43	-3.95	0.00	-388.03	-1921.26	1115.980	7111
939485	-9.45	-3.95	0.00	-387.65	-1921.49	1115.985	7111
939490	-9.40	-3.99	0.00	-387.79	-1920.19	1115.990	7111
939495	-9.24	-4.02	0.00	-387.56	-1919.66	1115.994	7111
939500	-9.40	-4.01	0.00	-387.46	-1925.86	1115.999	7111
939505	-9.44	-4.00	0.00	-387.69	-1925.03	1116.004	7111
939510	-9.29	-3.96	0.00	-387.54	-1922.68	1116.009	7111
939515	-9.59	-3.88	0.00	-387.65	-1924.39	1116.015	7111
939520	-9.34	-4.00	0.00	-387.20	-1921.49	1116.019	7111
939525	-9.42	-4.06	0.00	-387.18	-1921.21	1116.024	7111
939530	-9.40	-3.96	0.00	-387.19	-1923.55	1116.029	7111
939535	-9.29	-4.01	0.00	-387.07	-1923.22	1116.034	7111
939540	-9.37	-3.92	0.00	-387.24	-1924.38	1116.039	7111
939545	-9.48	-4.04	0.00	-386.74	-1924.79	1116.046	7111
939550	-9.17	-4.01	0.00	-386.73	-1924.55	1116.049	7111
939555	-9.52	-4.02	0.00	-386.58	-1923.93	1116.056	7111
939560	-9.35	-4.04	0.00	-386.61	-1923.90	1116.059	7111
939565	-9.35	-3.99	0.00	-386.52	-1922.80	1116.065	7111
939570	-9.51	-4.04	0.00	-386.51	-1923.75	1116.069	7111
939575	-9.45	-4.03	0.00	-386.90	-1924.12	1116.076	7111
939580	-9.31	-3.99	0.00	-386.98	-1924.66	1116.079	7111
939585	-9.64	-4.12	0.00	-387.02	-1921.44	1116.086	7111
939590	-9.30	-4.02	0.00	-386.90	-1920.37	1116.089	7111
939595	-9.41	-4.00	0.00	-386.84	-1918.15	1116.095	7111
939600	-9.29	-4.02	0.00	-386.54	-1918.69	1116.099	7111
939605	-9.40	-3.98	0.00	-386.44	-1922.17	1116.105	7111
939610	-9.31	-3.99	0.00	-386.26	-1921.96	1116.109	7111
939615	-9.73	-4.30	0.00	-385.41	-1920.90	1116.117	7111
939620	-9.42	-4.07	0.00	-386.43	-1923.15	1116.119	7111
939625	-9.40	-3.98	0.00	-386.70	-1924.13	1116.125	7111
939630	-9.35	-3.99	0.00	-386.79	-1924.37	1116.129	7111
939635	-9.23	-3.93	0.00	-386.93	-1925.68	1116.135	7111
939640	-9.36	-3.98	0.00	-386.90	-1925.29	1116.139	7111
939645	-9.37	-4.04	0.00	-386.89	-1924.46	1116.145	7111
939650	-9.30	-3.95	0.00	-387.25	-1924.09	1116.150	7111
939655	-9.33	-3.92	0.00	-387.04	-1924.66	1116.154	7111
939660	-9.34	-4.03	0.00	-387.01	-1926.09	1116.159	7111
939665	-9.28	-3.93	0.00	-386.97	-1925.95	1116.164	7111
939670	-9.36	-4.03	0.00	-386.77	-1926.90	1116.169	7111
939675	-9.40	-4.07	0.00	-386.87	-1927.28	1116.174	7111
939680	-9.45	-4.01	0.00	-387.17	-1926.71	1116.180	7111
939685	-9.29	-3.97	0.00	-387.04	-1925.92	1116.184	7111
939690	-9.30	-3.97	0.00	-386.56	-1926.24	1116.189	7111
939695	-9.36	-4.00	0.00	-386.50	-1924.97	1116.194	7111
939700	-9.37	-4.07	0.00	-386.86	-1925.64	1116.199	7111
939705	-9.35	-3.95	0.00	-386.96	-1926.52	1116.204	7111
939710	-9.30	-4.02	0.00	-387.04	-1926.09	1116.209	7111
939715	-9.34	-4.04	0.00	-387.24	-1925.39	1116.214	7111
939720	-9.37	-3.94	0.00	-387.13	-1925.88	1116.220	7111
939725	-9.33	-3.95	0.00	-387.09	-1925.51	1116.224	7111
939730	-9.15	-3.98	0.00	-386.73	-1925.52	1116.229	7111
939735	-9.36	-3.98	0.00	-386.64	-1926.23	1116.234	7111
939740	-9.50	-3.96	0.00	-386.64	-1926.56	1116.240	7111
939745	-9.52	-3.99	0.00	-386.46	-1926.07	1116.244	7111
939750	-9.44	-3.99	0.00	-386.06	-1926.34	1116.251	7111
939755	-9.26	-4.01	0.00	-386.49	-1927.18	1116.254	7111
939760	-9.34	-3.96	0.00	-386.53	-1927.30	1116.260	7111
939765	-9.37	-4.01	0.00	-386.42	-1926.71	1116.264	7111
939770	-9.33	-3.97	0.00	-386.35	-1926.72	1116.270	7111
939775	-9.30	-4.00	0.00	-386.32	-1926.06	1116.274	7111
939780	-9.34	-4.00	0.00	-386.14	-1926.85	1116.282	7111
939785	-9.34	-3.96	0.00	-386.14	-1927.23	1116.284	7111
939790	-9.38	-4.05	0.00	-385.84	-1926.56	1116.290	7111
939795	-9.48	-4.05	0.00	-385.95	-1926.29	1116.295	7111
939800	-9.43	-3.97	0.00	-386.54	-1926.65	1116.300	7111
939805	-9.44	-3.98	0.00	-386.56	-1926.36	1116.304	7111
939810	-9.38	-4.01	0.00	-386.23	-1926.27	1116.309	7111
939815	-9.30	-3.98	0.00	-386.33	-1926.02	1116.315	7111
939820	-9.22	-3.92	0.00	-386.07	-1920.70	1116.319	7111
939825	-9.46	-4.10	0.00	-385.78	-1920.26	1116.324	7111
939830	-9.44	-4.13	0.00	-385.93	-1919.64	1116.329	7111
939835	-9.47	-3.99	0.00	-386.42	-1920.13	1116.334	7111
939840	-9.27	-4.10	0.00	-386.65	-1920.35	1116.339	7111
939845	-9.32	-3.90	0.00	-386.54	-1920.17	1116.344	7111
939850	-9.37	-4.07	0.00	-386.65	-1919.89	1116.349	7111
939855	-9.34	-3.95	0.00	-386.69	-1919.92	1116.356	7111
939860	-9.38	-3.85	0.00	-386.51	-1919.40	1116.359	7111
939865	-9.44	-4.13	0.00	-386.35	-1918.42	1116.364	7111
939870	-9.36	-3.85	0.00	-386.70	-1919.12	1116.369	7111
939875	-9.39	-4.05	0.00	-386.44	-1920.15	1116.375	7111
939880	-9.34	-3.94	0.00	-386.43	-1922.89	1116.379	7111
939885	-9.29	-4.03	0.00	-386.43	-1926.25	1116.386	7111
939890	-9.50	-4.03	0.00	-386.53	-1926.73	1116.389	7111
939895	-9.40	-3.97	0.00	-386.31	-1925.40	1116.395	7111
939900	-9.36	-4.06	0.00	-386.34	-1923.75	1116.399	7111
939905	-9.41	-4.03	0.00	-386.68	-1926.44	1116.405	7111
939910	-9.39	-4.08	0.00	-386.97	-1926.12	1116.409	7111
939915	-9.17	-3.81	0.00	-387.44	-1927.64	1116.417	7111
939920	-9.41	-3.91	0.00	-386.95	-1925.55	1116.419	7111
939925	-9.36	-4.08	0.00	-386.81	-1924.93	1116.425	7111
939930	-9.30	-3.95	0.00	-386.67	-1925.26	1116.429	7111
939935	-9.29	-4.00	0.00	-387.00	-1925.82	1116.435	7111
939940	-9.32	-3.94	0.00	-387.03	-1924.92	1116.439	7111
939945	-9.33	-4.11	0.00	-387.01	-1925.04	1116.444	7111
939950	-9.35	-3.99	0.00	-386.78	-1925.65	1116.450	7111
939955	-9.37	-4.05	0.00	-387.13	-1925.36	1116.455	7111
939960	-9.34	-4.03	0.00	-386.93	-1926.07	1116.459	7111
939965	-9.31	-3.89	0.00	-386.88	-1926.27	1116.464	7111
939970	-9.32	-3.98	0.00	-386.58	-1926.39	1116.469	7111
939975	-9.48	-3.95	0.00	-386.48	-1926.54	1116.474	7111
939980	-9.41	-4.05	0.00	-386.58	-1925.36	1116.480	7111
939985	-9.36	-3.87	0.00	-385.96	-1925.63	1116.484	7111
939990	-9.40	-3.96	0.00	-386.09	-1925.22	1116.489	7111
939995	-9.39	-4.12	0.00	-386.37	-1925.79	1116.494	7111
940000	-9.40	-3.95	0.00	-386.49	-1926.01	1116.499	7111
940005	-9.33	-4.05	0.00	-386.78	-1925.28	1116.504	7111
940010	-9.33	-3.99	0.00	-386.62	-1925.62	1116.509	7111
940015	-9.41	-3.98	0.00	-386.85	-1925.06	1116.514	7111
940020	-9.30	-3.90	0.00	-386.93	-1924.31	1116.521	7111
940025	-9.30	-3.99	0.00	-386.80	-1925.01	1116.524	7111
940030	-9.36	-4.01	0.00	-386.68	-1924.95	1116.529	7111
940035	-9.45	-4.05	0.00	-386.85	-1923.75	1116.534	7111
940040	-9.36	-3.99	0.00	-386.67	-1924.41	1116.540	7111
940045	-9.42	-4.06	0.00	-386.87	-1924.50	1116.544	7111
940050	-9.36	-3.97	0.00	-386.81	-1923.96	1116.549	7111
940055	-9.44	-4.02	0.00	-386.84	-1923.90	1116.554	7111
940060	-9.35	-4.09	0.00	-386.72	-1922.86	1116.560	7111
940065	-9.42	-4.00	0.00	-387.28	-1924.16	1116.564	7111
940070	-9.29	-3.92	0.00	-387.37	-1923.76	1116.570	7111
940075	-9.40	-4.00	0.00	-387.09	-1923.59	1116.574	7111
940080	-9.63	-3.87	0.00	-386.92	-1921.56	1116.582	7111
940085	-9.27	-4.00	0.00	-386.88	-1923.68	1116.584	7111
940090	-9.27	-4.07	0.00	-387.35	-1923.34	1116.590	7111
940095	-9.33	-3.98	0.00	-386.96	-1923.89	1116.594	7111
940100	-9.30	-3.98	0.00	-386.92	-1924.33	1116.599	7111
940105	-9.47	-4.05	0.00	-387.08	-1926.60	1116.604	7111
940110	-9.39	-3.97	0.00	-387.15	-1927.22	1116.610	7111
940115	-9.32	-4.05	0.00	-387.55	-1926.72	1116.615	7111
940120	-9.43	-3.98	0.00	-387.68	-1925.27	1116.619	7111
940125	-9.39	-3.98	0.00	-387.72	-1924.58	1116.624	7111
940130	-9.19	-3.94	0.00	-387.41	-1925.94	1116.629	7111
940135	-9.28	-3.89	0.00	-386.94	-1925.67	1116.634	7111
940140	-9.32	-4.09	0.00	-386.74	-1923.64	1116.639	7111
940145	-9.44	-3.93	0.00	-386.81	-1922.83	1116.644	7111
940150	-9.49	-4.08	0.00	-386.71	-1922.72	1116.649	7111
940155	-9.39	-4.14	0.00	-387.26	-1921.09	1116.656	7111
940160	-9.51	-3.86	0.00	-387.43	-1922.47	1116.659	7111
940165	-9.35	-4.15	0.00	-387.54	-1923.36	1116.665	7111
940170	-9.38	-4.09	0.00	-388.18	-1924.10	1116.669	7111
940175	-9.49	-3.93	0.00	-387.89	-1923.46	1116.674	7111
940180	-9.28	-4.23	0.00	-388.02	-1925.09	1116.679	7111
940185	-9.32	-3.84	0.00	-387.97	-1927.34	1116.685	7111
940190	-9.24	-4.03	0.00	-388.21	-1927.52	1116.689	7111
940195	-9.18	-3.93	0.00	-388.04	-1928.04	1116.695	7111
940200	-9.30	-4.01	0.00	-387.36	-1928.04	1116.699	7111
940205	-9.32	-4.03	0.00	-387.35	-1925.48	1116.705	7111
940210	-9.31	-4.04	0.00	-387.18	-1924.97	1116.709	7111
940215	-9.40	-3.87	0.00	-387.46	-1926.54	1116.716	7111
940220	-9.52	-4.04	0.00	-386.99	-1925.57	1116.719	7111
940225	-9.45	-3.95	0.00	-387.42	-1924.57	1116.725	7111
940230	-9.46	-4.06	0.00	-387.48	-1924.02	1116.729	7111
940235	-9.31	-3.88	0.00	-387.61	-1925.13	1116.735	7111
940240	-9.29	-3.94	0.00	-387.04	-1928.15	1116.739	7111
940245	-9.41	-4.22	0.00	-386.79	-1924.13	1116.746	7111
940250	-9.42	-3.99	0.00	-387.16	-1926.59	1116.749	7111
940255	-9.35	-3.93	0.00	-387.40	-1924.92	1116.755	7111
940260	-9.32	-4.04	0.00	-387.62	-1926.28	1116.759	7111
940265	-9.38	-3.98	0.00	-387.52	-1927.45	1116.765	7111
940270	-9.38	-3.94	0.00	-387.30	-1928.36	1116.769	7111
940275	-9.31	-4.08	0.00	-387.06	-1926.56	1116.775	7111
940280	-9.40	-4.06	0.00	-387.47	-1927.19	1116.780	7111
940285	-9.34	-4.02	0.00	-387.77	-1926.45	1116.784	7111
940290	-9.37	-4.06	0.00	-388.08	-1927.50	1116.789	7111
940295	-9.46	-4.04	0.00	-388.58	-1927.95	1116.794	7111
940300	-9.37	-3.96	0.00	-388.38	-1928.79	1116.799	7111
940305	-9.29	-3.95	0.00	-388.12	-1928.81	1116.804	7111
940310	-9.33	-3.97	0.00	-387.78	-1927.68	1116.809	7111
940315	-9.29	-4.02	0.00	-387.70	-1926.87	1116.814	7111
940320	-9.44	-4.00	0.00	-387.80	-1927.52	1116.820	7111
940325	-9.34	-4.01	0.00	-387.78	-1927.12	1116.824	7111
940330	-9.36	-3.95	0.00	-387.67	-1926.90	1116.829	7111
940335	-9.37	-4.03	0.00	-387.53	-1926.85	1116.834	7111
940340	-9.44	-3.94	0.00	-387.20	-1926.74	1116.839	7111
940345	-9.31	-4.07	0.00	-386.92	-1926.18	1116.844	7111
940350	-9.35	-3.91	0.00	-387.30	-1926.47	1116.851	7111
940355	-9.36	-3.98	0.00	-387.37	-1925.11	1116.854	7111
940360	-9.39	-4.01	0.00	-387.25	-1925.32	1116.859	7111
940365	-9.36	-3.93	0.00	-387.33	-1924.52	1116.864	7111
940370	-9.38	-4.08	0.00	-386.67	-1925.25	1116.870	7111
940375	-9.40	-4.00	0.00	-387.09	-1925.99	1116.874	7111
940380	-9.46	-4.22	0.00	-386.72	-1926.41	1116.881	7111
940385	-9.35	-4.05	0.00	-386.76	-1926.23	1116.884	7111
940390	-9.38	-4.01	0.00	-386.91	-1924.72	1116.890	7111
940395	-9.31	-3.99	0.00	-387.47	-1924.27	1116.894	7111
940400	-9.44	-4.00	0.00	-387.41	-1924.59	1116.900	7111
940405	-9.41	-4.01	0.00	-386.82	-1924.21	1116.904	7111
940410	-9.37	-4.04	0.00	-387.28	-1923.24	1116.910	7111
940415	-9.30	-4.01	0.00	-387.48	-1923.99	1116.914	7111
940420	-9.44	-4.03	0.00	-387.65	-1924.24	1116.920	7111
940425	-9.24	-3.95	0.00	-387.74	-1924.29	1116.924	7111
940430	-9.28	-3.93	0.00	-387.24	-1923.83	1116.930	7111
940435	-9.38	-4.01	0.00	-387.05	-1921.65	1116.934	7111
940440	-9.37	-3.93	0.00	-387.04	-1921.77	1116.939	7111
940445	-9.46	-4.07	0.00	-386.66	-1921.61	1116.944	7111
940450	-9.34	-4.06	0.00	-386.94	-1920.95	1116.949	7111
940455	-9.43	-4.01	0.00	-387.13	-1921.49	1116.955	7111
940460	-9.41	-4.13	0.00	-387.29	-1921.49	1116.959	7111
940465	-9.30	-3.98	0.00	-387.86	-1921.27	1116.964	7111
940470	-9.41	-4.00	0.00	-387.49	-1920.90	1116.969	7111
940475	-9.28	-3.97	0.00	-387.37	-1921.73	1116.974	7111
940480	-9.32	-4.02	0.00	-387.45	-1922.27	1116.979	7111
940485	-9.44	-4.03	0.00	-387.47	-1924.30	1116.986	7111
940490	-9.46	-4.01	0.00	-387.25	-1924.18	1116.989	7111
940495	-9.37	-4.02	0.00	-387.48	-1923.96	1116.994	7111
940500	-9.38	-3.96	0.00	-387.63	-1922.99	1116.999	7111
940505	-9.43	-4.06	0.00	-387.43	-1922.44	1117.005	7111
940510	-9.34	-4.02	0.00	-387.76	-1922.29	1117.009	7111
940515	-9.30	-3.99	0.00	-387.54	-1921.31	1117.016	7111
940520	-9.39	-4.01	0.00	-387.69	-1921.79	1117.019	7111
940525	-9.39	-4.04	0.00	-387.76	-1921.65	1117.024	7111
940530	-9.32	-4.04	0.00	-388.13	-1921.56	1117.029	7111
940535	-9.30	-4.00	0.00	-388.05	-1922.49	1117.035	7111
940540	-9.34	-4.03	0.00	-388.03	-1922.32	1117.039	7111
940545	-9.63	-4.08	0.00	-388.51	-1921.47	1117.047	7111
940550	-9.39	-4.01	0.00	-387.97	-1921.63	1117.049	7111
940555	-9.41	-4.04	0.00	-388.10	-1922.53	1117.055	7111
940560	-9.45	-4.03	0.00	-387.95	-1922.99	1117.059	7111
940565	-9.31	-3.94	0.00	-388.14	-1923.50	1117.065	7111
940570	-9.43	-3.95	0.00	-387.86	-1923.04	1117.069	7111
940575	-9.32	-4.08	0.00	-387.98	-1923.07	1117.075	7111
940580	-9.29	-3.96	0.00	-388.10	-1924.24	1117.080	7111
940585	-9.38	-4.01	0.00	-388.17	-1924.13	1117.085	7111
940590	-9.27	-3.95	0.00	-387.87	-1922.29	1117.090	7111
940595	-9.28	-3.93	0.00	-388.01	-1920.73	1117.094	7111
940600	-9.36	-4.03	0.00	-387.45	-1922.05	1117.099	7111
940605	-9.40	-3.98	0.00	-387.39	-1921.97	1117.104	7111
940610	-9.32	-3.98	0.00	-387.37	-1921.96	1117.109	7111
940615	-9.20	-3.95	0.00	-387.56	-1921.91	1117.114	7111
940620	-9.52	-3.97	0.00	-387.11	-1922.45	1117.120	7111
940625	-9.47	-4.01	0.00	-386.93	-1922.45	1117.124	7111
940630	-9.32	-4.02	0.00	-387.07	-1923.34	1117.129	7111
940635	-9.50	-4.03	0.00	-387.37	-1922.70	1117.134	7111
940640	-9.38	-4.01	0.00	-387.24	-1922.47	1117.139	7111
940645	-9.34	-3.91	0.00	-387.01	-1922.64	1117.144	7111
940650	-9.56	-4.05	0.00	-386.65	-1921.58	1117.151	7111
940655	-9.34	-4.05	0.00	-386.92	-1921.91	1117.154	7111
940660	-9.45	-4.01	0.00	-386.82	-1922.13	1117.159	7111
940665	-9.31	-4.01	0.00	-387.11	-1922.25	1117.164	7111
940670	-9.36	-4.00	0.00	-387.28	-1922.84	1117.170	7111
940675	-9.35	-3.97	0.00	-387.41	-1921.33	1117.174	7111
940680	-9.51	-4.06	0.00	-386.92	-1921.94	1117.181	7111
940685	-9.45	-4.06	0.00	-387.23	-1921.95	1117.184	7111
940690	-9.29	-4.00	0.00	-387.33	-1922.87	1117.190	7111
940695	-9.34	-4.00	0.00	-387.34	-1923.30	1117.194	7111
940700	-9.25	-4.11	0.00	-387.52	-1923.01	1117.200	7111
940705	-9.38	-4.04	0.00	-387.88	-1922.57	1117.204	7111
940710	-9.40	-3.92	0.00	-388.05	-1922.49	1117.210	7111
940715	-9.40	-4.00	0.00	-387.69	-1922.12	1117.214	7111
940720	-9.35	-4.04	0.00	-387.55	-1920.88	1117.220	7111
940725	-9.43	-4.05	0.00	-387.86	-1920.43	1117.224	7111
940730	-9.48	-4.00	0.00	-387.77	-1922.05	1117.230	7111
940735	-9.45	-4.07	0.00	-387.82	-1922.82	1117.234	7111
940740	-9.28	-4.03	0.00	-387.97	-1924.47	1117.240	7111
940745	-9.37	-3.96	0.00	-388.39	-1924.80	1117.244	7111
940750	-9.49	-4.00	0.00	-388.06	-1924.21	1117.249	7111
940755	-9.42	-4.02	0.00	-388.22	-1924.46	1117.255	7111
940760	-9.22	-3.99	0.00	-388.11	-1924.87	1117.259	7111
940765	-9.28	-3.96	0.00	-387.74	-1924.96	1117.265	7111
940770	-9.36	-3.99	0.00	-387.74	-1924.94	1117.269	7111
940775	-9.38	-4.03	0.00	-387.92	-1925.31	1117.274	7111
940780	-9.36	-4.06	0.00	-388.20	-1926.66	1117.279	7111
940785	-9.27	-4.01	0.00	-388.20	-1927.37	1117.285	7111
940790	-9.34	-3.94	0.00	-388.20	-1927.23	1117.289	7111
940795	-9.35	-3.97	0.00	-387.87	-1926.37	1117.294	7111
940800	-9.37	-4.05	0.00	-387.69	-1926.53	1117.299	7111
940805	-9.33	-4.05	0.00	-387.84	-1926.89	1117.304	7111
940810	-9.41	-4.02	0.00	-387.73	-1926.40	1117.309	7111
940815	-9.27	-3.98	0.00	-387.61	-1926.83	1117.316	7111
940820	-9.45	-4.00	0.00	-387.41	-1926.89	1117.319	7111
940825	-9.26	-4.00	0.00	-387.58	-1927.19	1117.325	7111
940830	-9.38	-3.95	0.00	-387.59	-1926.81	1117.329	7111
940835	-9.37	-4.04	0.00	-387.46	-1926.63	1117.334	7111
940840	-9.37	-3.98	0.00	-387.87	-1927.13	1117.339	7111
940845	-9.31	-4.00	0.00	-387.65	-1928.75	1117.347	7111
940850	-9.35	-4.03	0.00	-387.73	-1927.36	1117.349	7111
940855	-9.39	-3.98	0.00	-388.00	-1926.02	1117.355	7111
940860	-9.31	-4.01	0.00	-387.92	-1925.85	1117.359	7111
940865	-9.26	-4.07	0.00	-388.14	-1926.12	1117.365	7111
940870	-9.36	-4.00	0.00	-388.39	-1926.11	1117.369	7111
940875	-9.45	-3.97	0.00	-388.09	-1925.66	1117.375	7111
940880	-9.39	-3.97	0.00	-388.05	-1926.38	1117.379	7111
940885	-9.39	-4.05	0.00	-388.22	-1926.62	1117.385	7111
940890	-9.28	-4.03	0.00	-388.42	-1926.91	1117.390	7111
940895	-9.40	-4.03	0.00	-388.60	-1927.17	1117.395	7111
940900	-9.33	-3.99	0.00	-388.57	-1927.74	1117.399	7111
940905	-9.21	-3.95	0.00	-388.55	-1926.83	1117.404	7111
940910	-9.38	-3.93	0.00	-388.52	-1925.16	1117.409	7111
940915	-9.43	-4.00	0.00	-388.37	-1925.10	1117.414	7111
940920	-9.45	-3.92	0.00	-388.26	-1925.12	1117.420	7111
940925	-9.41	-3.99	0.00	-387.81	-1925.27	1117.424	7111
940930	-9.38	-4.03	0.00	-387.60	-1923.94	1117.429	7111
940935	-9.41	-3.97	0.00	-387.88	-1924.24	1117.434	7111
940940	-9.31	-3.98	0.00	-387.85	-1923.56	1117.439	7111
940945	-9.38	-3.95	0.00	-387.84	-1923.52	1117.444	7111
940950	-9.27	-4.00	0.00	-387.99	-1923.69	1117.451	7111
940955	-9.39	-3.96	0.00	-387.94	-1923.28	1117.454	7111
940960	-9.39	-3.97	0.00	-387.59	-1923.73	1117.459	7111
940965	-9.33	-4.00	0.00	-387.69	-1923.71	1117.464	7111
940970	-9.33	-4.01	0.00	-387.64	-1923.04	1117.469	7111
940975	-9.39	-4.03	0.00	-387.96	-1923.58	1117.474	7111
940980	-9.44	-3.94	0.00	-387.87	-1923.78	1117.481	7111
940985	-9.27	-4.00	0.00	-387.83	-1923.64	1117.484	7111
940990	-9.47	-3.95	0.00	-387.81	-1923.44	1117.489	7111
940995	-9.36	-4.01	0.00	-387.52	-1925.23	1117.494	7111
941000	-9.46	-3.93	0.00	-387.88	-1924.02	1117.500	7111
941005	-9.48	-4.01	0.00	-387.79	-1924.15	1117.504	7111
941010	-9.57	-3.99	0.00	-387.45	-1924.14	1117.512	7111
941015	-9.55	-4.00	0.00	-387.46	-1923.92	1117.514	7111
941020	-9.28	-4.03	0.00	-388.05	-1922.88	1117.520	7111
941025	-9.17	-4.10	0.00	-387.69	-1922.99	1117.524	7111
941030	-9.51	-3.97	0.00	-387.67	-1922.87	1117.530	7111
941035	-9.36	-4.02	0.00	-387.72	-1923.15	1117.534	7111
941040	-9.29	-4.03	0.00	-387.83	-1923.50	1117.540	7111
941045	-9.47	-3.99	0.00	-387.68	-1922.25	1117.544	7111
941050	-9.49	-4.04	0.00	-387.66	-1923.06	1117.550	7111
941055	-9.39	-4.00	0.00	-387.39	-1923.24	1117.555	7111
941060	-9.25	-3.97	0.00	-387.86	-1922.69	1117.559	7111
941065	-9.36	-3.97	0.00	-388.00	-1922.04	1117.564	7111
941070	-9.36	-3.99	0.00	-387.54	-1922.48	1117.569	7111
941075	-9.33	-3.96	0.00	-387.43	-1921.80	1117.574	7111
941080	-9.33	-4.03	0.00	-387.18	-1922.18	1117.579	7111
941085	-8.28	-4.04	0.00	-387.72	-1922.72	1117.585	7111
941090	-9.81	-3.93	0.00	-388.16	-1922.50	1117.589	7111
941095	-9.60	-3.96	0.00	-388.08	-1923.14	1117.594	7111
941100	-8.72	-4.09	0.00	-387.80	-1922.17	1117.599	7111
941105	-8.88	-3.99	0.00	-388.03	-1923.28	1117.604	7111
941110	-9.15	-4.00	0.00	-387.88	-1922.84	1117.609	7111
941115	-5.93	-4.07	0.00	-387.10	-1923.10	1117.616	7111
941120	-11.50	-3.96	0.00	-388.02	-1922.80	1117.619	7111
941125	-10.01	-3.98	0.00	-387.68	-1922.98	1117.624	7111
941130	-8.00	-4.02	0.00	-388.36	-1924.27	1117.629	7111
941135	-8.07	-3.96	0.00	-387.67	-1924.34	1117.635	7111
941140	-8.39	-4.21	0.00	-387.63	-1923.92	1117.639	7111
941145	-3.33	-4.03	0.00	-386.63	-1925.24	1117.646	7111
941150	-11.27	-3.94	0.00	-387.81	-1924.68	1117.649	7111
941155	-11.78	-3.72	0.00	-387.79	-1924.41	1117.655	7111
941160	-9.50	-3.93	0.00	-387.70	-1923.85	1117.659	7111
941165	-9.34	-3.96	0.00	-387.63	-1923.74	1117.665	7111
941170	-8.41	-4.04	0.00	-387.38	-1923.42	1117.669	7111
941175	-7.54	-4.18	0.00	-387.13	-1921.86	1117.675	7111
941180	-10.24	-4.00	0.00	-387.32	-1921.36	1117.679	7111
941185	-10.15	-4.15	0.00	-387.30	-1921.70	1117.685	7111
941190	-10.15	-3.91	0.00	-387.96	-1922.31	1117.689	7111
941195	-10.25	-3.88	0.00	-387.96	-1923.10	1117.695	7111
941200	-7.95	-4.10	0.00	-387.32	-1923.02	1117.699	7111
941205	-8.47	-4.05	0.00	-387.65	-1923.13	1117.705	7111
941210	-10.18	-4.07	0.00	-387.34	-1923.15	1117.709	7111
941215	-8.59	-4.07	0.00	-387.70	-1924.06	1117.714	7111
941220	-11.99	-3.69	0.00	-388.20	-1924.62	1117.720	7111
941225	-8.98	-4.30	0.00	-387.89	-1924.67	1117.724	7111
941230	-8.15	-3.95	0.00	-387.48	-1923.90	1117.729	7111
941235	-10.21	-3.99	0.00	-387.56	-1923.11	1117.734	7111
941240	-10.71	-4.05	0.00	-387.78	-1923.60	1117.739	7111
941245	-8.13	-4.03	0.00	-387.67	-1924.04	1117.744	7111
941250	-12.50	-3.80	0.00	-388.45	-1925.15	1117.750	7111
941255	-8.08	-4.15	0.00	-387.62	-1925.07	1117.754	7111
941260	-8.76	-3.93	0.00	-387.96	-1924.76	1117.759	7111
941265	-10.62	-3.89	0.00	-387.79	-1924.41	1117.764	7111
941270	-10.14	-4.05	0.00	-387.69	-1925.47	1117.769	7111
941275	-9.86	-3.98	0.00	-388.30	-1925.02	1117.774	7111
941280	-12.97	-3.60	0.00	-388.29	-1926.00	1117.781	7111
941285	-7.98	-4.08	0.00	-387.50	-1925.06	1117.784	7111
941290	-8.78	-4.04	0.00	-387.24	-1924.48	1117.790	7111
941295	-9.97	-4.09	0.00	-387.63	-1925.50	1117.794	7111
941300	-9.71	-4.02	0.00	-387.72	-1923.71	1117.800	7111
941305	-9.71	-4.04	0.00	-388.19	-1924.62	1117.804	7111
941310	-10.96	-4.34	0.00	-387.28	-1925.53	1117.811	7111
941315	-8.88	-4.04	0.00	-387.95	-1924.76	1117.814	7111
941320	-8.29	-4.05	0.00	-388.14	-1923.99	1117.820	7111
941325	-9.80	-4.01	0.00	-387.92	-1923.73	1117.824	7111
941330	-10.24	-4.03	0.00	-388.03	-1924.25	1117.830	7111
941335	-9.15	-4.01	0.00	-388.33	-1924.16	1117.834	7111
941340	-9.60	-3.94	0.00	-388.16	-1923.95	1117.840	7111
941345	-9.42	-4.04	0.00	-387.85	-1924.71	1117.844	7111
941350	-8.99	-4.02	0.00	-388.27	-1924.68	1117.849	7111
941355	-9.15	-4.02	0.00	-388.59	-1925.20	1117.854	7111
941360	-9.79	-4.12	0.00	-388.40	-1926.00	1117.860	7111
941365	-9.40	-3.95	0.00	-388.91	-1925.39	1117.864	7111
941370	-9.45	-3.93	0.00	-388.55	-1925.44	1117.870	7111
941375	-8.51	-4.16	0.00	-387.73	-1925.41	1117.876	7111
941380	-9.72	-3.96	0.00	-388.16	-1925.32	1117.879	7111
941385	-9.27	-4.05	0.00	-388.10	-1924.30	1117.884	7111
941390	-9.32	-4.03	0.00	-388.50	-1924.83	1117.889	7111
941395	-9.57	-3.90	0.00	-388.26	-1924.73	1117.894	7111
941400	-8.90	-4.13	0.00	-387.84	-1924.28	1117.899	7111
941405	-9.18	-4.08	0.00	-387.82	-1925.29	1117.904	7111
941410	-9.66	-3.96	0.00	-387.98	-1924.64	1117.909	7111
941415	-9.32	-4.09	0.00	-387.97	-1924.22	1117.916	7111
941420	-9.35	-3.97	0.00	-388.29	-1924.66	1117.919	7111
941425	-9.44	-3.86	0.00	-388.48	-1924.32	1117.924	7111
941430	-9.20	-4.10	0.00	-388.36	-1922.84	1117.929	7111
941435	-9.24	-4.12	0.00	-388.13	-1921.78	1117.934	7111
941440	-9.38	-3.96	0.00	-388.17	-1922.41	1117.939	7111
941445	-9.78	-4.25	0.00	-388.10	-1922.61	1117.946	7111
941450	-9.17	-3.94	0.00	-387.92	-1922.80	1117.949	7111
941455	-9.14	-4.21	0.00	-387.49	-1922.91	1117.955	7111
941460	-9.71	-3.91	0.00	-387.68	-1922.05	1117.959	7111
941465	-9.08	-4.14	0.00	-388.10	-1921.93	1117.965	7111
941470	-9.14	-3.85	0.00	-388.10	-1922.58	1117.969	7111
941475	-9.76	-4.15	0.00	-388.02	-1921.95	1117.975	7111
941480	-9.12	-4.00	0.00	-388.36	-1923.36	1117.979	7111
941485	-9.18	-4.04	0.00	-388.26	-1923.81	1117.985	7111
941490	-9.43	-3.97	0.00	-388.09	-1923.90	1117.989	7111
941495	-9.34	-3.99	0.00	-388.32	-1924.64	1117.995	7111
941500	-9.23	-4.09	0.00	-388.39	-1923.62	1117.999	7111
941505	-9.52	-4.03	0.00	-388.46	-1924.53	1118.005	7111
941510	-9.69	-3.90	0.00	-388.45	-1924.33	1118.010	7111
941515	-9.14	-4.10	0.00	-388.47	-1924.44	1118.015	7111
941520	-9.25	-3.96	0.00	-388.25	-1925.13	1118.020	7111
941525	-9.60	-3.97	0.00	-387.94	-1924.17	1118.024	7111
941530	-8.97	-3.98	0.00	-387.59	-1923.98	1118.029	7111
941535	-9.66	-3.94	0.00	-387.34	-1923.99	1118.034	7111
941540	-9.66	-4.07	0.00	-386.93	-1923.02	1118.039	7111
941545	-9.00	-4.04	0.00	-387.11	-1922.61	1118.044	7111
941550	-9.38	-4.02	0.00	-387.82	-1922.44	1118.050	7111
941555	-9.06	-4.10	0.00	-387.65	-1922.12	1118.054	7111
941560	-8.93	-3.99	0.00	-387.43	-1922.36	1118.059	7111
941565	-9.73	-4.03	0.00	-387.51	-1922.89	1118.064	7111
941570	-9.34	-4.02	0.00	-387.54	-1923.27	1118.069	7111
941575	-9.28	-4.11	0.00	-387.74	-1922.26	1118.074	7111
941580	-9.43	-3.97	0.00	-387.25	-1921.01	1118.081	7111
941585	-9.61	-4.11	0.00	-387.43	-1920.76	1118.084	7111
941590	-9.56	-4.04	0.00	-387.44	-1921.83	1118.089	7111
941595	-9.23	-3.97	0.00	-387.44	-1922.16	1118.094	7111
941600	-9.60	-4.10	0.00	-387.73	-1921.80	1118.100	7111
941605	-9.14	-4.00	0.00	-387.59	-1922.29	1118.104	7111
941610	-9.18	-4.13	0.00	-387.90	-1921.39	1118.111	7111
941615	-9.90	-4.00	0.00	-387.52	-1921.55	1118.114	7111
941620	-9.22	-4.10	0.00	-387.92	-1921.52	1118.119	7111
941625	-9.32	-4.08	0.00	-388.25	-1922.53	1118.124	7111
941630	-9.96	-3.98	0.00	-388.07	-1922.11	1118.130	7111
941635	-9.03	-3.99	0.00	-387.83	-1921.72	1118.134	7111
941640	-9.41	-4.26	0.00	-387.70	-1921.77	1118.140	7111
941645	-9.36	-3.88	0.00	-387.99	-1921.83	1118.144	7111
941650	-9.08	-4.21	0.00	-387.67	-1922.02	1118.150	7111
941655	-9.62	-3.99	0.00	-387.92	-1923.18	1118.154	7111
941660	-9.33	-4.03	0.00	-387.89	-1923.08	1118.160	7111
941665	-9.30	-4.04	0.00	-388.07	-1922.50	1118.164	7111
941670	-9.48	-3.86	0.00	-388.04	-1922.97	1118.170	7111
941675	-9.12	-4.05	0.00	-388.05	-1922.15	1118.174	7111
941680	-9.20	-3.94	0.00	-388.25	-1922.32	1118.179	7111
941685	-9.74	-4.02	0.00	-388.21	-1922.61	1118.185	7111
941690	-9.30	-4.01	0.00	-388.16	-1922.53	1118.189	7111
941695	-9.15	-4.01	0.00	-388.25	-1923.10	1118.194	7111
941700	-9.55	-3.98	0.00	-387.96	-1923.41	1118.199	7111
941705	-9.22	-4.05	0.00	-387.96	-1922.75	1118.204	7111
941710	-9.51	-3.98	0.00	-387.84	-1922.45	1118.209	7111
941715	-9.68	-3.96	0.00	-388.15	-1920.68	1118.215	7111
941720	-9.10	-4.01	0.00	-387.65	-1921.37	1118.219	7111
941725	-9.28	-4.06	0.00	-387.55	-1920.64	1118.224	7111
941730	-9.42	-3.93	0.00	-387.94	-1921.20	1118.229	7111
941735	-9.15	-3.95	0.00	-387.41	-1920.83	1118.234	7111
941740	-9.63	-4.03	0.00	-387.27	-1919.48	1118.239	7111
941745	-9.51	-3.96	0.00	-387.31	-1920.27	1118.244	7111
941750	-9.21	-4.08	0.00	-387.30	-1921.41	1118.249	7111
941755	-9.41	-4.03	0.00	-387.48	-1921.47	1118.254	7111
941760	-9.16	-4.02	0.00	-387.58	-1921.34	1118.259	7111
941765	-9.04	-4.01	0.00	-387.66	-1921.59	1118.265	7111
941770	-9.61	-4.03	0.00	-387.95	-1922.27	1118.269	7111
941775	-9.49	-4.01	0.00	-388.07	-1921.91	1118.275	7111
941780	-9.39	-4.03	0.00	-387.81	-1922.30	1118.279	7111
941785	-9.62	-3.99	0.00	-387.86	-1922.30	1118.285	7111
941790	-9.19	-3.98	0.00	-387.71	-1922.58	1118.289	7111
941795	-9.13	-4.11	0.00	-387.19	-1922.73	1118.297	7111
941800	-9.39	-3.94	0.00	-387.01	-1923.42	1118.299	7111
941805	-9.22	-4.00	0.00	-387.15	-1923.70	1118.305	7111
941810	-9.59	-4.07	0.00	-387.45	-1923.93	1118.309	7111
941815	-9.73	-3.91	0.00	-387.61	-1924.86	1118.315	7111
941820	-9.11	-4.03	0.00	-387.58	-1923.48	1118.319	7111
941825	-9.47	-4.03	0.00	-387.35	-1922.18	1118.325	7111
941830	-9.22	-4.06	0.00	-387.53	-1921.79	1118.329	7111
941835	-9.42	-4.01	0.00	-387.90	-1922.26	1118.334	7111
941840	-9.84	-3.93	0.00	-387.59	-1922.13	1118.340	7111
941845	-9.25	-3.95	0.00	-387.27	-1922.65	1118.344	7111
941850	-9.35	-4.03	0.00	-387.01	-1921.69	1118.349	7111
941855	-9.19	-4.07	0.00	-387.25	-1921.02	1118.354	7111
941860	-9.51	-4.04	0.00	-387.41	-1921.41	1118.359	7111
941865	-9.35	-3.97	0.00	-387.41	-1921.75	1118.364	7111
941870	-9.37	-4.00	0.00	-387.51	-1921.82	1118.369	7111
941875	-9.19	-4.00	0.00	-387.78	-1920.48	1118.374	7111
941880	-9.24	-3.97	0.00	-388.02	-1918.18	1118.380	7111
941885	-9.50	-4.03	0.00	-387.81	-1918.18	1118.384	7111
941890	-9.64	-4.04	0.00	-388.27	-1918.82	1118.389	7111
941895	-9.05	-4.01	0.00	-388.03	-1919.07	1118.394	7111
941900	-9.44	-3.99	0.00	-388.01	-1920.21	1118.399	7111
941905	-9.13	-3.91	0.00	-388.02	-1920.14	1118.404	7111
941910	-9.45	-3.85	0.00	-387.47	-1919.71	1118.411	7111
941915	-9.54	-3.96	0.00	-387.28	-1918.55	1118.414	7111
941920	-9.49	-4.04	0.00	-387.04	-1919.17	1118.420	7111
941925	-9.43	-4.01	0.00	-387.02	-1918.75	1118.424	7111
941930	-9.52	-4.07	0.00	-387.15	-1919.81	1118.431	7111
941935	-9.28	-4.06	0.00	-387.52	-1920.25	1118.434	7111
941940	-9.36	-3.96	0.00	-387.37	-1920.21	1118.440	7111
941945	-9.34	-3.95	0.00	-387.48	-1920.29	1118.444	7111
941950	-9.36	-3.99	0.00	-387.43	-1919.87	1118.450	7111
941955	-9.40	-4.00	0.00	-387.38	-1919.91	1118.454	7111
941960	-9.34	-4.00	0.00	-387.50	-1920.49	1118.460	7111
941965	-9.33	-4.01	0.00	-387.46	-1921.09	1118.464	7111
941970	-9.25	-3.97	0.00	-387.48	-1921.32	1118.470	7111
941975	-9.30	-4.01	0.00	-387.53	-1921.13	1118.474	7111
941980	-9.66	-3.98	0.00	-387.45	-1921.68	1118.480	7111
941985	-9.46	-4.04	0.00	-387.57	-1921.71	1118.485	7111
941990	-9.24	-4.06	0.00	-387.29	-1921.71	1118.490	7111
941995	-9.12	-4.00	0.00	-387.61	-1922.07	1118.494	7111
942000	-9.10	-4.14	0.00	-387.48	-1921.65	1118.500	7111
942005	-9.78	-4.00	0.00	-387.94	-1922.74	1118.504	7111
942010	-9.55	-3.94	0.00	-388.18	-1923.02	1118.510	7111
942015	-9.25	-3.99	0.00	-388.16	-1922.85	1118.514	7111
942020	-9.44	-4.05	0.00	-388.34	-1922.75	1118.519	7111
942025	-8.71	-4.08	0.00	-388.15	-1923.43	1118.524	7111
942030	-11.17	-3.82	0.00	-388.47	-1923.50	1118.529	7111
942035	-10.35	-3.86	0.00	-388.09	-1923.10	1118.534	7111
942040	-9.16	-4.03	0.00	-388.03	-1922.91	1118.539	7111
942045	-13.45	-3.62	0.00	-388.34	-1923.03	1118.546	7111
942050	-7.85	-4.07	0.00	-387.58	-1922.71	1118.549	7111
942055	-7.77	-4.14	0.00	-387.52	-1921.25	1118.555	7111
942060	-10.57	-4.00	0.00	-387.93	-1921.90	1118.559	7111
942065	-10.53	-3.95	0.00	-387.93	-1922.97	1118.564	7111
942070	-10.58	-3.91	0.00	-387.88	-1922.71	1118.569	7111
942075	-9.64	-3.94	0.00	-388.04	-1922.72	1118.575	7111
942080	-8.53	-4.11	0.00	-387.80	-1922.59	1118.579	7111
942085	-8.67	-4.03	0.00	-387.76	-1922.38	1118.584	7111
942090	-9.42	-4.03	0.00	-387.27	-1921.56	1118.589	7111
942095	-9.51	-4.08	0.00	-387.56	-1921.66	1118.595	7111
942100	-9.66	-3.98	0.00	-387.50	-1922.38	1118.599	7111
942105	-10.03	-4.12	0.00	-387.71	-1924.27	1118.607	7111
942110	-9.18	-4.02	0.00	-387.41	-1922.48	1118.609	7111
942115	-8.64	-4.06	0.00	-387.61	-1922.04	1118.615	7111
942120	-9.25	-3.98	0.00	-387.79	-1921.76	1118.619	7111
942125	-8.79	-4.05	0.00	-387.83	-1922.69	1118.625	7111
942130	-9.89	-3.94	0.00	-387.68	-1923.09	1118.629	7111
942135	-9.89	-3.90	0.00	-387.43	-1922.73	1118.637	7111
942140	-9.07	-4.10	0.00	-387.26	-1923.19	1118.639	7111
942145	-9.24	-4.13	0.00	-387.62	-1923.14	1118.645	7111
942150	-9.17	-3.98	0.00	-387.88	-1924.04	1118.649	7111
942155	-9.05	-3.99	0.00	-387.81	-1924.83	1118.654	7111
942160	-9.91	-3.99	0.00	-388.32	-1925.37	1118.659	7111
942165	-9.19	-3.95	0.00	-388.29	-1925.00	1118.664	7111
942170	-9.23	-4.00	0.00	-388.02	-1924.92	1118.669	7111
942175	-9.42	-4.05	0.00	-387.81	-1924.45	1118.674	7111
942180	-8.54	-4.14	0.00	-387.90	-1924.90	1118.680	7111
942185	-9.83	-3.99	0.00	-388.63	-1924.34	1118.684	7111
942190	-9.83	-3.94	0.00	-388.45	-1924.20	1118.689	7111
942195	-9.19	-4.02	0.00	-388.17	-1923.34	1118.694	7111
942200	-9.34	-3.99	0.00	-388.23	-1924.01	1118.699	7111
942205	-9.36	-4.05	0.00	-388.06	-1923.60	1118.704	7111
942210	-8.87	-3.99	0.00	-388.21	-1924.00	1118.711	7111
942215	-9.61	-3.92	0.00	-388.07	-1924.51	1118.714	7111
942220	-9.45	-3.99	0.00	-387.77	-1924.06	1118.719	7111
942225	-9.47	-4.00	0.00	-387.92	-1924.11	1118.724	7111
942230	-9.12	-4.01	0.00	-387.92	-1924.65	1118.729	7111
942235	-9.14	-4.07	0.00	-387.77	-1923.95	1118.734	7111
942240	-9.37	-3.95	0.00	-388.10	-1923.64	1118.741	7111
942245	-9.22	-3.98	0.00	-387.95	-1923.55	1118.744	7111
942250	-9.42	-4.04	0.00	-387.48	-1923.47	1118.750	7111
942255	-9.52	-3.94	0.00	-387.73	-1923.36	1118.754	7111
942260	-9.43	-4.06	0.00	-387.56	-1922.85	1118.760	7111
942265	-9.18	-4.03	0.00	-387.86	-1923.33	1118.765	7111
942270	-9.42	-3.95	0.00	-387.83	-1923.66	1118.770	7111
942275	-9.36	-4.10	0.00	-387.79	-1923.85	1118.774	7111
942280	-9.46	-4.05	0.00	-388.15	-1923.08	1118.780	7111
942285	-9.31	-4.01	0.00	-388.38	-1923.77	1118.784	7111
942290	-9.42	-4.05	0.00	-388.46	-1923.66	1118.790	7111
942295	-9.41	-3.99	0.00	-388.37	-1923.81	1118.794	7111
942300	-9.38	-4.07	0.00	-388.57	-1923.90	1118.800	7111
942305	-9.31	-3.97	0.00	-388.78	-1924.42	1118.804	7111
942310	-9.46	-3.91	0.00	-388.71	-1924.57	1118.809	7111
942315	-9.18	-3.95	0.00	-388.43	-1924.42	1118.815	7111
942320	-9.53	-3.98	0.00	-388.02	-1923.88	1118.819	7111
942325	-9.34	-4.01	0.00	-387.93	-1923.07	1118.824	7111
942330	-9.26	-4.03	0.00	-388.12	-1923.51	1118.829	7111
942335	-9.34	-4.01	0.00	-388.27	-1924.55	1118.834	7111
942340	-9.34	-4.06	0.00	-388.10	-1923.86	1118.839	7111
942345	-9.06	-4.05	0.00	-388.33	-1922.72	1118.845	7111
942350	-9.54	-4.01	0.00	-388.29	-1923.76	1118.849	7111
942355	-9.27	-3.97	0.00	-388.55	-1924.81	1118.854	7111
942360	-9.38	-3.98	0.00	-388.61	-1925.59	1118.859	7111
942365	-9.49	-4.04	0.00	-388.57	-1923.66	1118.864	7111
942370	-9.38	-4.03	0.00	-388.77	-1923.78	1118.869	7111
942375	-9.21	-3.92	0.00	-389.36	-1926.35	1118.875	7111
942380	-9.41	-3.96	0.00	-389.00	-1925.85	1118.879	7111
942385	-9.44	-3.86	0.00	-388.70	-1924.64	1118.885	7111
942390	-9.17	-3.98	0.00	-387.97	-1926.79	1118.889	7111
942395	-9.42	-4.04	0.00	-387.86	-1922.62	1118.895	7111
942400	-9.28	-4.06	0.00	-388.10	-1923.20	1118.899	7111
942405	-9.35	-3.96	0.00	-388.29	-1922.95	1118.906	7111
942410	-9.40	-4.05	0.00	-388.19	-1923.34	1118.909	7111
942415	-9.47	-4.02	0.00	-388.53	-1923.93	1118.915	7111
942420	-9.24	-4.03	0.00	-388.57	-1924.11	1118.919	7111
942425	-9.37	-3.97	0.00	-388.85	-1924.31	1118.925	7111
942430	-9.34	-4.03	0.00	-388.62	-1924.10	1118.929	7111
942435	-9.31	-4.01	0.00	-388.81	-1923.55	1118.935	7111
942440	-9.34	-4.00	0.00	-388.70	-1924.70	1118.939	7111
942445	-9.39	-4.01	0.00	-388.53	-1924.63	1118.947	7111
942450	-9.23	-4.00	0.00	-388.21	-1924.40	1118.949	7111
942455	-9.25	-3.95	0.00	-388.56	-1923.75	1118.955	7111
942460	-9.35	-3.96	0.00	-388.07	-1923.43	1118.959	7111
942465	-9.38	-4.02	0.00	-387.75	-1924.17	1118.964	7111
942470	-9.37	-3.97	0.00	-387.75	-1924.28	1118.969	7111
942475	-9.32	-4.00	0.00	-387.80	-1923.36	1118.974	7111
942480	-9.32	-3.98	0.00	-387.56	-1924.75	1118.980	7111
942485	-9.36	-4.06	0.00	-387.61	-1924.94	1118.984	7111
942490	-9.48	-4.01	0.00	-388.03	-1922.58	1118.989	7111
942495	-9.29	-4.01	0.00	-387.83	-1921.90	1118.994	7111
942500	-9.27	-3.99	0.00	-388.00	-1923.48	1118.999	7111
942505	-9.39	-4.03	0.00	-387.94	-1922.81	1119.004	7111
942510	-9.57	-4.03	0.00	-388.39	-1922.31	1119.011	7111
942515	-9.36	-4.00	0.00	-388.03	-1923.48	1119.014	7111
942520	-9.40	-4.02	0.00	-388.24	-1924.76	1119.020	7111
942525	-9.27	-4.00	0.00	-388.42	-1923.84	1119.024	7111
942530	-9.33	-3.94	0.00	-388.39	-1923.36	1119.030	7111
942535	-9.26	-3.91	0.00	-388.03	-1923.14	1119.034	7111
942540	-9.44	-3.98	0.00	-387.98	-1922.94	1119.041	7111
942545	-9.38	-4.04	0.00	-387.68	-1922.70	1119.044	7111
942550	-9.43	-4.04	0.00	-387.78	-1923.09	1119.049	7111
942555	-9.30	-3.93	0.00	-387.66	-1922.63	1119.054	7111
942560	-9.34	-3.96	0.00	-387.75	-1922.70	1119.060	7111
942565	-9.28	-4.03	0.00	-387.73	-1923.08	1119.064	7111
942570	-9.30	-3.94	0.00	-387.46	-1922.68	1119.072	7111
942575	-9.33	-3.98	0.00	-387.49	-1922.69	1119.074	7111
942580	-9.45	-3.92	0.00	-387.22	-1922.78	1119.080	7111
942585	-9.42	-4.05	0.00	-387.19	-1922.62	1119.084	7111
942590	-9.31	-4.07	0.00	-387.27	-1923.46	1119.090	7111
942595	-9.42	-4.08	0.00	-387.58	-1923.32	1119.094	7111
942600	-9.29	-3.98	0.00	-388.00	-1923.62	1119.100	7111
942605	-9.35	-3.92	0.00	-388.17	-1923.68	1119.104	7111
942610	-9.37	-4.02	0.00	-387.75	-1924.38	1119.112	7111
942615	-9.37	-3.99	0.00	-387.55	-1923.14	1119.114	7111
942620	-9.26	-3.99	0.00	-387.57	-1923.57	1119.120	7111
942625	-9.34	-3.99	0.00	-387.69	-1923.39	1119.124	7111
942630	-9.42	-4.03	0.00	-387.61	-1922.58	1119.129	7111
942635	-9.39	-4.04	0.00	-387.51	-1922.04	1119.134	7111
942640	-9.48	-4.03	0.00	-388.07	-1922.68	1119.139	7111
942645	-9.30	-4.09	0.00	-387.76	-1923.12	1119.145	7111
942650	-9.37	-4.02	0.00	-388.04	-1923.11	1119.149	7111
942655	-9.27	-4.00	0.00	-388.08	-1922.47	1119.154	7111
942660	-9.35	-4.01	0.00	-387.91	-1922.76	1119.159	7111
942665	-9.34	-4.03	0.00	-387.72	-1922.48	1119.164	7111
942670	-9.43	-3.92	0.00	-387.92	-1923.01	1119.169	7111
942675	-9.27	-4.03	0.00	-387.87	-1922.79	1119.176	7111
942680	-9.38	-4.00	0.00	-387.91	-1923.03	1119.179	7111
942685	-9.38	-3.97	0.00	-387.63	-1922.44	1119.185	7111
942690	-9.39	-4.03	0.00	-387.49	-1922.69	1119.189	7111
942695	-9.41	-3.99	0.00	-387.67	-1922.85	1119.195	7111
942700	-9.58	-3.93	0.00	-387.60	-1922.21	1119.199	7111
942705	-9.28	-4.06	0.00	-386.95	-1923.75	1119.206	7111
942710	-9.26	-4.00	0.00	-387.58	-1924.46	1119.209	7111
942715	-9.30	-4.03	0.00	-387.77	-1923.03	1119.215	7111
942720	-9.54	-4.04	0.00	-387.77	-1922.61	1119.219	7111
942725	-9.34	-4.02	0.00	-387.95	-1923.65	1119.225	7111
942730	-9.35	-3.98	0.00	-387.96	-1924.05	1119.230	7111
942735	-9.23	-4.02	0.00	-387.48	-1923.19	1119.235	7111
942740	-9.38	-3.98	0.00	-387.56	-1922.26	1119.240	7111
942745	-9.30	-3.94	0.00	-387.42	-1923.07	1119.245	7111
942750	-9.39	-3.98	0.00	-387.31	-1922.26	1119.250	7111
942755	-9.42	-4.06	0.00	-387.03	-1922.55	1119.255	7111
942760	-9.41	-4.00	0.00	-387.35	-1922.19	1119.259	7111
942765	-9.36	-3.91	0.00	-387.30	-1922.00	1119.265	7111
942770	-9.27	-4.00	0.00	-387.00	-1922.39	1119.269	7111
942775	-9.41	-4.02	0.00	-387.11	-1922.92	1119.274	7111
942780	-9.44	-4.00	0.00	-387.02	-1922.48	1119.279	7111
942785	-9.38	-4.02	0.00	-386.72	-1922.62	1119.285	7111
942790	-9.44	-3.99	0.00	-386.87	-1922.19	1119.289	7111
942795	-9.32	-4.00	0.00	-386.64	-1920.98	1119.294	7111
942800	-9.30	-4.02	0.00	-386.77	-1920.91	1119.299	7111
942805	-9.46	-3.95	0.00	-386.68	-1919.59	1119.304	7111
942810	-9.30	-4.04	0.00	-387.03	-1918.68	1119.310	7111
942815	-9.46	-3.99	0.00	-387.17	-1919.19	1119.314	7111
942820	-9.41	-3.96	0.00	-386.91	-1919.46	1119.319	7111
942825	-9.21	-4.00	0.00	-386.89	-1919.04	1119.324	7111
942830	-9.46	-3.97	0.00	-386.59	-1918.18	1119.329	7111
942835	-9.38	-4.03	0.00	-386.66	-1919.23	1119.334	7111
942840	-9.52	-3.98	0.00	-387.00	-1918.59	1119.340	7111
942845	-9.43	-3.98	0.00	-386.77	-1918.57	1119.344	7111
942850	-9.28	-4.00	0.00	-386.91	-1918.97	1119.349	7111
942855	-9.15	-3.99	0.00	-387.01	-1919.29	1119.354	7111
942860	-9.38	-4.07	0.00	-386.99	-1919.42	1119.360	7111
942865	-9.42	-4.02	0.00	-387.40	-1920.23	1119.364	7111
942870	-9.55	-4.01	0.00	-387.54	-1919.73	1119.371	7111
942875	-9.29	-3.94	0.00	-387.40	-1919.07	1119.375	7111
942880	-9.45	-4.04	0.00	-386.96	-1919.14	1119.380	7111
942885	-9.37	-3.98	0.00	-387.25	-1920.28	1119.384	7111
942890	-9.42	-4.00	0.00	-386.92	-1920.66	1119.390	7111
942895	-9.19	-3.99	0.00	-387.22	-1920.98	1119.394	7111
942900	-9.45	-4.05	0.00	-386.99	-1922.44	1119.400	7111
942905	-9.45	-3.99	0.00	-387.19	-1923.75	1119.404	7111
942910	-9.37	-4.04	0.00	-387.27	-1922.84	1119.410	7111
942915	-9.34	-4.04	0.00	-387.52	-1922.54	1119.415	7111
942920	-9.40	-3.95	0.00	-388.04	-1923.65	1119.420	7111
942925	-9.43	-3.99	0.00	-387.93	-1922.79	1119.424	7111
942930	-9.57	-3.96	0.00	-387.71	-1923.07	1119.429	7111
942935	-9.28	-3.97	0.00	-387.93	-1923.86	1119.434	7111
942940	-9.24	-4.06	0.00	-388.11	-1923.40	1119.439	7111
942945	-9.25	-4.01	0.00	-387.84	-1923.82	1119.445	7111
942950	-9.43	-3.98	0.00	-388.07	-1923.06	1119.449	7111
942955	-9.37	-4.02	0.00	-387.84	-1922.78	1119.454	7111
942960	-9.32	-4.04	0.00	-388.25	-1922.57	1119.459	7111
942965	-9.44	-3.92	0.00	-388.08	-1923.90	1119.464	7111
942970	-9.34	-4.03	0.00	-387.98	-1924.23	1119.469	7111
942975	-9.38	-4.06	0.00	-387.76	-1924.20	1119.476	7111
942980	-9.39	-3.91	0.00	-387.60	-1923.30	1119.479	7111
942985	-9.33	-3.97	0.00	-387.84	-1923.43	1119.484	7111
942990	-9.31	-3.90	0.00	-387.62	-1923.66	1119.489	7111
942995	-9.35	-4.05	0.00	-387.67	-1923.61	1119.495	7111
943000	-9.32	-3.99	0.00	-387.78	-1924.09	1119.499	7111
943005	-9.57	-3.96	0.00	-387.28	-1923.71	1119.506	7111
943010	-9.27	-3.96	0.00	-387.45	-1923.85	1119.509	7111
943015	-9.28	-4.00	0.00	-387.34	-1922.50	1119.514	7111
943020	-9.43	-3.95	0.00	-387.01	-1922.93	1119.519	7111
943025	-9.38	-4.11	0.00	-387.64	-1923.39	1119.525	7111
943030	-9.45	-3.85	0.00	-387.92	-1923.24	1119.529	7111
943035	-9.51	-4.01	0.00	-387.15	-1922.22	1119.535	7111
943040	-9.39	-3.98	0.00	-387.32	-1922.27	1119.539	7111
943045	-9.29	-4.23	0.00	-387.25	-1922.48	1119.546	7111
943050	-9.49	-3.93	0.00	-387.39	-1924.01	1119.549	7111
943055	-9.34	-4.03	0.00	-387.37	-1924.33	1119.555	7111
943060	-9.36	-4.03	0.00	-387.48	-1923.76	1119.559	7111
943065	-9.22	-4.00	0.00	-386.99	-1923.24	1119.565	7111
943070	-9.30	-4.00	0.00	-387.38	-1923.12	1119.569	7111
943075	-9.32	-3.99	0.00	-386.86	-1923.15	1119.575	7111
943080	-9.29	-4.03	0.00	-386.61	-1922.97	1119.580	7111
943085	-9.40	-4.06	0.00	-386.96	-1923.30	1119.584	7111
943090	-9.41	-4.02	0.00	-386.88	-1922.77	1119.589	7111
943095	-9.26	-4.06	0.00	-386.86	-1922.44	1119.594	7111
943100	-9.25	-4.03	0.00	-386.95	-1922.73	1119.599	7111
943105	-9.31	-4.01	0.00	-387.15	-1923.44	1119.604	7111
943110	-9.30	-3.96	0.00	-386.83	-1923.46	1119.610	7111
943115	-9.37	-3.98	0.00	-386.54	-1923.56	1119.614	7111
943120	-9.33	-4.01	0.00	-386.84	-1922.95	1119.619	7111
943125	-9.38	-4.01	0.00	-387.05	-1923.07	1119.624	7111
943130	-9.32	-3.97	0.00	-387.10	-1922.51	1119.629	7111
943135	-9.31	-4.04	0.00	-386.91	-1922.14	1119.634	7111
943140	-9.52	-3.97	0.00	-387.07	-1921.81	1119.641	7111
943145	-9.41	-3.98	0.00	-386.78	-1921.54	1119.644	7111
943150	-9.21	-4.07	0.00	-386.52	-1921.38	1119.650	7111
943155	-9.35	-3.95	0.00	-387.23	-1922.35	1119.654	7111
943160	-9.35	-4.06	0.00	-387.07	-1921.61	1119.660	7111
943165	-9.32	-4.00	0.00	-387.28	-1922.21	1119.664	7111
943170	-9.47	-3.98	0.00	-387.32	-1924.29	1119.671	7111
943175	-9.43	-3.95	0.00	-387.52	-1922.97	1119.674	7111
943180	-9.46	-4.03	0.00	-387.34	-1922.61	1119.680	7111
943185	-9.36	-3.96	0.00	-387.53	-1922.59	1119.684	7111
943190	-9.49	-4.02	0.00	-387.57	-1922.53	1119.690	7111
943195	-9.39	-3.99	0.00	-387.19	-1923.26	1119.694	7111
943200	-9.40	-4.07	0.00	-386.76	-1922.62	1119.700	7111
943205	-9.28	-3.99	0.00	-387.58	-1921.79	1119.704	7111
943210	-9.35	-4.07	0.00	-387.11	-1921.28	1119.712	7111
943215	-9.50	-3.99	0.00	-386.98	-1920.86	1119.714	7111
943220	-9.36	-3.96	0.00	-387.01	-1921.70	1119.720	7111
943225	-9.23	-4.03	0.00	-386.72	-1922.39	1119.724	7111
943230	-9.42	-3.99	0.00	-386.94	-1922.78	1119.730	7111
943235	-9.35	-4.02	0.00	-387.06	-1922.69	1119.734	7111
943240	-9.50	-4.05	0.00	-387.06	-1923.67	1119.739	7111
943245	-9.35	-3.93	0.00	-387.39	-1924.08	1119.745	7111
943250	-9.29	-4.04	0.00	-386.88	-1923.77	1119.750	7111
943255	-9.35	-4.00	0.00	-387.26	-1923.21	1119.754	7111
943260	-9.42	-4.02	0.00	-387.30	-1922.84	1119.759	7111
943265	-9.50	-4.06	0.00	-387.50	-1923.72	1119.764	7111
943270	-9.41	-4.03	0.00	-387.85	-1923.92	1119.769	7111
943275	-9.55	-3.99	0.00	-388.06	-1923.31	1119.775	7111
943280	-9.42	-3.99	0.00	-387.97	-1923.35	1119.779	7111
943285	-9.29	-4.02	0.00	-387.60	-1922.35	1119.786	7111
943290	-9.36	-3.94	0.00	-387.73	-1922.74	1119.789	7111
943295	-9.46	-4.03	0.00	-387.37	-1922.66	1119.795	7111
943300	-9.43	-4.09	0.00	-387.24	-1923.34	1119.799	7111
943305	-9.38	-3.92	0.00	-387.25	-1922.57	1119.806	7111
943310	-9.33	-4.06	0.00	-387.39	-1922.60	1119.809	7111
943315	-9.67	-3.92	0.00	-387.67	-1923.45	1119.816	7111
943320	-9.56	-3.97	0.00	-388.08	-1923.29	1119.819	7111
943325	-9.30	-4.05	0.00	-387.99	-1922.82	1119.825	7111
943330	-9.26	-4.01	0.00	-387.88	-1923.38	1119.829	7111
943335	-9.39	-4.01	0.00	-387.79	-1923.64	1119.835	7111
943340	-9.36	-3.97	0.00	-387.93	-1922.78	1119.839	7111
943345	-9.49	-4.04	0.00	-387.85	-1922.49	1119.846	7111
943350	-9.30	-4.01	0.00	-387.87	-1923.03	1119.849	7111
943355	-9.27	-3.88	0.00	-387.94	-1922.79	1119.855	7111
943360	-9.42	-4.03	0.00	-387.38	-1923.08	1119.859	7111
943365	-9.32	-4.03	0.00	-387.71	-1922.79	1119.865	7111
943370	-9.41	-4.03	0.00	-387.52	-1922.81	1119.869	7111
943375	-9.31	-3.97	0.00	-387.83	-1923.79	1119.875	7111
943380	-9.45	-4.07	0.00	-387.73	-1924.36	1119.880	7111
943385	-9.25	-3.92	0.00	-387.96	-1924.49	1119.885	7111
943390	-9.44	-3.93	0.00	-387.89	-1924.52	1119.890	7111
943395	-9.32	-4.01	0.00	-387.11	-1924.01	1119.894	7111
943400	-9.44	-4.04	0.00	-387.09	-1923.80	1119.899	7111
943405	-9.29	-4.00	0.00	-387.49	-1923.47	1119.906	7111
943410	-9.43	-4.00	0.00	-387.74	-1923.50	1119.909	7111
943415	-9.32	-4.02	0.00	-387.79	-1923.79	1119.914	7111
943420	-9.33	-4.02	0.00	-387.55	-1923.46	1119.920	7111
943425	-9.33	-4.01	0.00	-387.75	-1923.45	1119.924	7111
943430	-9.35	-4.01	0.00	-387.71	-1923.70	1119.929	7111
943435	-9.47	-4.04	0.00	-387.62	-1923.07	1119.934	7111
943440	-9.41	-3.96	0.00	-387.89	-1923.61	1119.941	7111
943445	-9.32	-4.01	0.00	-388.00	-1923.35	1119.944	7111
943450	-9.42	-3.94	0.00	-387.59	-1923.75	1119.951	7111
943455	-9.37	-4.01	0.00	-387.40	-1924.16	1119.954	7111
943460	-9.28	-3.97	0.00	-387.23	-1924.05	1119.959	7111
943465	-9.31	-3.98	0.00	-387.48	-1923.31	1119.964	7111
943470	-9.41	-3.95	0.00	-387.37	-1923.37	1119.971	7111
943475	-9.42	-3.94	0.00	-387.49	-1923.18	1119.974	7111
943480	-9.27	-3.95	0.00	-386.90	-1922.81	1119.981	7111
943485	-9.27	-4.03	0.00	-387.21	-1922.74	1119.984	7111
943490	-9.33	-4.01	0.00	-387.15	-1923.66	1119.990	7111
943495	-9.30	-4.07	0.00	-387.26	-1924.00	1119.994	7111
943500	-9.37	-4.03	0.00	-387.67	-1924.07	1120.000	7111
943505	-9.41	-4.00	0.00	-387.70	-1923.74	1120.004	7111
943510	-9.28	-4.02	0.00	-387.67	-1923.35	1120.010	7111
943515	-9.42	-3.97	0.00	-387.62	-1922.51	1120.014	7111
943520	-9.40	-4.06	0.00	-387.32	-1922.64	1120.020	7111
943525	-9.33	-4.00	0.00	-387.36	-1923.21	1120.024	7111
943530	-9.30	-3.93	0.00	-387.31	-1923.42	1120.030	7111
943535	-9.25	-3.98	0.00	-387.30	-1923.84	1120.034	7111
943540	-9.46	-3.98	0.00	-387.16	-1922.81	1120.039	7111
943545	-9.35	-4.05	0.00	-387.01	-1923.08	1120.045	7111
943550	-9.21	-4.09	0.00	-387.30	-1923.47	1120.050	7111
943555	-9.52	-3.98	0.00	-387.93	-1923.56	1120.054	7111
943560	-9.40	-4.06	0.00	-387.47	-1922.95	1120.059	7111
943565	-9.48	-3.98	0.00	-387.59	-1922.77	1120.064	7111
943570	-9.36	-4.01	0.00	-387.49	-1922.80	1120.070	7111
943575	-9.12	-4.04	0.00	-387.66	-1922.84	1120.075	7111
943580	-9.68	-3.93	0.00	-387.53	-1923.09	1120.079	7111
943585	-9.37	-4.06	0.00	-387.76	-1923.55	1120.085	7111
943590	-9.37	-4.02	0.00	-388.02	-1923.58	1120.089	7111
943595	-9.28	-3.97	0.00	-387.97	-1923.26	1120.094	7111
943600	-9.41	-4.00	0.00	-387.70	-1923.66	1120.099	7111
943605	-9.24	-4.03	0.00	-387.66	-1923.35	1120.105	7111
943610	-9.35	-4.03	0.00	-387.79	-1923.69	1120.109	7111
943615	-9.16	-4.04	0.00	-387.86	-1923.26	1120.116	7111
943620	-9.37	-3.98	0.00	-388.09	-1924.11	1120.119	7111
943625	-9.26	-4.00	0.00	-387.77	-1923.33	1120.125	7111
943630	-9.35	-3.96	0.00	-387.66	-1923.55	1120.129	7111
943635	-9.34	-4.08	0.00	-387.57	-1923.74	1120.135	7111
943640	-9.50	-3.98	0.00	-387.71	-1923.43	1120.139	7111
943645	-9.60	-3.90	0.00	-387.31	-1923.16	1120.146	7111
943650	-9.35	-4.02	0.00	-387.64	-1922.45	1120.149	7111
943655	-9.29	-4.00	0.00	-387.68	-1922.55	1120.155	7111
943660	-9.36	-4.03	0.00	-387.77	-1921.43	1120.159	7111
943665	-9.55	-3.97	0.00	-387.78	-1922.57	1120.165	7111
943670	-9.33	-3.94	0.00	-387.59	-1922.92	1120.169	7111
943675	-9.37	-3.95	0.00	-387.36	-1923.35	1120.175	7111
943680	-9.40	-3.97	0.00	-387.36	-1923.03	1120.180	7111
943685	-9.21	-3.98	0.00	-387.35	-1923.04	1120.185	7111
943690	-9.36	-4.05	0.00	-387.46	-1922.73	1120.190	7111
943695	-9.42	-4.12	0.00	-387.62	-1923.43	1120.195	7111
943700	-9.37	-4.00	0.00	-388.05	-1923.97	1120.199	7111
943705	-9.29	-3.96	0.00	-387.68	-1923.47	1120.204	7111
943710	-9.34	-4.01	0.00	-387.95	-1923.10	1120.209	7111
943715	-9.25	-4.04	0.00	-387.84	-1923.39	1120.215	7111
943720	-9.35	-3.99	0.00	-387.56	-1922.85	1120.219	7111
943725	-9.39	-3.96	0.00	-387.66	-1922.60	1120.225	7111
943730	-9.38	-4.01	0.00	-387.40	-1923.30	1120.229	7111
943735	-9.39	-3.99	0.00	-387.82	-1923.86	1120.234	7111
943740	-9.73	-4.01	0.00	-387.48	-1924.22	1120.240	7111
943745	-9.38	-4.06	0.00	-387.73	-1924.43	1120.244	7111
943750	-9.44	-3.91	0.00	-387.89	-1922.29	1120.251	7111
943755	-9.39	-3.97	0.00	-387.53	-1921.89	1120.254	7111
943760	-9.48	-4.04	0.00	-387.27	-1921.23	1120.259	7111
943765	-9.19	-4.03	0.00	-387.42	-1921.20	1120.264	7111
943770	-9.50	-4.03	0.00	-387.88	-1921.46	1120.269	7111
943775	-9.15	-4.00	0.00	-387.55	-1921.99	1120.274	7111
943780	-9.15	-4.01	0.00	-387.69	-1923.18	1120.281	7111
943785	-9.19	-3.97	0.00	-387.53	-1923.53	1120.284	7111
943790	-9.48	-3.96	0.00	-387.41	-1923.16	1120.290	7111
943795	-9.33	-4.04	0.00	-387.03	-1923.45	1120.294	7111
943800	-9.37	-4.01	0.00	-387.26	-1923.54	1120.300	7111
943805	-9.18	-4.04	0.00	-387.50	-1923.99	1120.304	7111
943810	-9.46	-3.93	0.00	-387.89	-1924.40	1120.311	7111
943815	-9.24	-3.92	0.00	-387.76	-1924.09	1120.314	7111
943820	-9.33	-3.94	0.00	-387.39	-1923.69	1120.320	7111
943825	-9.39	-4.07	0.00	-387.06	-1922.93	1120.324	7111
943830	-9.37	-4.05	0.00	-387.09	-1923.84	1120.330	7111
943835	-9.30	-4.00	0.00	-387.34	-1923.11	1120.334	7111
943840	-9.43	-4.05	0.00	-387.35	-1924.11	1120.340	7111
943845	-9.32	-4.04	0.00	-387.63	-1924.23	1120.344	7111
943850	-9.22	-4.14	0.00	-387.20	-1925.15	1120.352	7111
943855	-9.41	-3.96	0.00	-387.68	-1924.99	1120.355	7111
943860	-9.38	-3.98	0.00	-387.77	-1924.44	1120.360	7111
943865	-9.35	-3.96	0.00	-387.59	-1924.40	1120.364	7111
943870	-9.44	-4.06	0.00	-387.26	-1922.04	1120.369	7111
943875	-9.25	-4.03	0.00	-387.61	-1921.76	1120.375	7111
943880	-9.34	-3.99	0.00	-387.66	-1921.59	1120.380	7111
943885	-9.29	-3.94	0.00	-387.67	-1921.65	1120.385	7111
943890	-9.42	-3.95	0.00	-387.32	-1921.59	1120.389	7111
943895	-9.36	-4.00	0.00	-387.38	-1921.95	1120.395	7111
943900	-9.44	-4.00	0.00	-387.38	-1923.12	1120.399	7111
943905	-9.24	-3.96	0.00	-387.10	-1922.26	1120.406	7111
943910	-9.33	-3.98	0.00	-387.16	-1921.85	1120.409	7111
943915	-9.33	-4.02	0.00	-386.91	-1920.62	1120.415	7111
943920	-9.42	-3.92	0.00	-386.81	-1920.46	1120.419	7111
943925	-9.37	-4.00	0.00	-386.51	-1922.68	1120.424	7111
943930	-9.39	-4.02	0.00	-386.49	-1919.67	1120.429	7111
943935	-9.28	-4.02	0.00	-386.55	-1919.32	1120.434	7111
943940	-9.38	-4.03	0.00	-386.53	-1919.14	1120.439	7111
943945	-9.41	-4.00	0.00	-386.67	-1918.01	1120.446	7111
943950	-9.33	-4.06	0.00	-386.87	-1919.15	1120.449	7111
943955	-9.37	-3.97	0.00	-387.01	-1919.35	1120.455	7111
943960	-9.29	-3.98	0.00	-386.97	-1919.30	1120.459	7111
943965	-9.28	-4.03	0.00	-386.72	-1921.21	1120.465	7111
943970	-9.47	-4.07	0.00	-386.95	-1922.07	1120.469	7111
943975	-9.33	-4.03	0.00	-387.39	-1922.97	1120.475	7111
943980	-9.44	-4.03	0.00	-387.47	-1923.68	1120.479	7111
943985	-9.58	-3.94	0.00	-387.33	-1924.22	1120.486	7111
943990	-9.31	-4.00	0.00	-387.62	-1923.08	1120.490	7111
943995	-9.30	-4.02	0.00	-387.55	-1922.87	1120.495	7111
944000	-9.39	-3.98	0.00	-387.67	-1925.04	1120.500	7111
944005	-9.37	-3.98	0.00	-387.77	-1928.57	1120.507	7111
944010	-9.33	-4.05	0.00	-387.81	-1927.58	1120.510	7111
944015	-9.30	-3.98	0.00	-387.85	-1928.60	1120.515	7111
944020	-9.23	-3.93	0.00	-387.28	-1928.49	1120.519	7111
944025	-9.43	-3.96	0.00	-387.07	-1927.40	1120.525	7111
944030	-9.31	-3.95	0.00	-386.77	-1923.76	1120.529	7111
944035	-9.48	-4.05	0.00	-386.64	-1922.96	1120.534	7111
944040	-9.42	-4.01	0.00	-386.88	-1922.88	1120.540	7111
944045	-9.47	-3.98	0.00	-387.14	-1924.56	1120.544	7111
944050	-9.36	-4.00	0.00	-386.98	-1925.53	1120.550	7111
944055	-9.47	-3.99	0.00	-386.99	-1926.37	1120.554	7111
944060	-9.32	-4.03	0.00	-387.15	-1922.36	1120.559	7111
944065	-9.43	-3.98	0.00	-387.10	-1922.54	1120.564	7111
944070	-9.41	-4.04	0.00	-387.07	-1922.59	1120.571	7111
944075	-9.22	-4.02	0.00	-387.02	-1921.97	1120.574	7111
944080	-9.57	-4.12	0.00	-387.17	-1929.84	1120.581	7111
944085	-9.29	-3.96	0.00	-387.06	-1929.43	1120.584	7111
944090	-9.31	-4.02	0.00	-387.05	-1928.55	1120.590	7111
944095	-9.37	-3.97	0.00	-387.12	-1928.37	1120.594	7111
944100	-9.45	-4.02	0.00	-387.32	-1927.67	1120.600	7111
944105	-9.40	-4.02	0.00	-387.22	-1927.52	1120.604	7111
944110	-9.26	-3.94	0.00	-387.46	-1929.01	1120.611	7111
944115	-9.32	-4.02	0.00	-387.25	-1926.91	1120.615	7111
944120	-9.25	-4.03	0.00	-387.51	-1928.30	1120.620	7111
944125	-9.40	-3.96	0.00	-387.47	-1927.84	1120.625	7111
944130	-9.39	-4.00	0.00	-387.11	-1927.71	1120.630	7111
944135	-9.37	-3.93	0.00	-387.20	-1928.02	1120.634	7111
944140	-9.43	-4.05	0.00	-387.12	-1927.59	1120.641	7111
944145	-9.37	-4.01	0.00	-386.95	-1924.76	1120.644	7111
944150	-9.22	-4.04	0.00	-386.57	-1919.99	1120.651	7111
944155	-9.37	-4.00	0.00	-386.68	-1919.79	1120.654	7111
944160	-9.41	-4.02	0.00	-386.72	-1926.94	1120.660	7111
944165	-9.40	-3.99	0.00	-386.99	-1922.92	1120.665	7111
944170	-9.32	-4.00	0.00	-386.81	-1921.98	1120.669	7111
944175	-9.23	-3.96	0.00	-386.92	-1925.15	1120.674	7111
944180	-9.24	-3.98	0.00	-386.75	-1920.95	1120.680	7111
944185	-9.50	-3.99	0.00	-386.50	-1920.83	1120.685	7111
944190	-9.36	-4.01	0.00	-386.68	-1919.22	1120.690	7111
944195	-9.46	-4.03	0.00	-386.63	-1920.16	1120.694	7111
944200	-9.42	-4.01	0.00	-386.67	-1920.04	1120.699	7111
944205	-9.41	-3.98	0.00	-386.66	-1919.85	1120.704	7111
944210	-9.33	-3.97	0.00	-386.33	-1919.82	1120.709	7111
944215	-9.32	-4.08	0.00	-386.56	-1919.26	1120.716	7111
944220	-9.37	-4.04	0.00	-386.60	-1919.45	1120.719	7111
944225	-9.42	-3.99	0.00	-386.40	-1920.05	1120.724	7111
944230	-9.31	-4.01	0.00	-386.44	-1919.98	1120.729	7111
944235	-9.27	-4.02	0.00	-386.16	-1919.38	1120.735	7111
944240	-9.27	-4.03	0.00	-386.33	-1920.89	1120.739	7111
944245	-9.35	-4.07	0.00	-387.28	-1927.03	1120.746	7111
944250	-9.45	-4.04	0.00	-387.12	-1925.97	1120.749	7111
944255	-9.28	-4.02	0.00	-387.09	-1924.56	1120.754	7111
944260	-9.38	-4.01	0.00	-386.95	-1925.12	1120.759	7111
944265	-9.36	-3.97	0.00	-386.98	-1924.02	1120.765	7111
944270	-9.38	-4.00	0.00	-387.04	-1924.98	1120.769	7111
944275	-9.33	-4.02	0.00	-386.74	-1925.28	1120.776	7111
944280	-9.35	-4.05	0.00	-386.61	-1927.06	1120.779	7111
944285	-9.38	-4.01	0.00	-387.01	-1925.15	1120.785	7111
944290	-9.44	-3.99	0.00	-386.92	-1926.22	1120.789	7111
944295	-9.37	-3.99	0.00	-386.74	-1925.66	1120.795	7111
944300	-9.33	-3.97	0.00	-386.92	-1921.71	1120.799	7111
944305	-9.34	-4.01	0.00	-386.61	-1921.41	1120.805	7111
944310	-9.41	-4.05	0.00	-386.60	-1921.12	1120.809	7111
944315	-9.37	-4.09	0.00	-386.66	-1920.76	1120.815	7111
944320	-9.37	-3.96	0.00	-387.08	-1920.85	1120.820	7111
944325	-9.32	-4.00	0.00	-386.95	-1920.66	1120.824	7111
944330	-9.29	-4.01	0.00	-386.69	-1920.92	1120.829	7111
944335	-9.36	-4.01	0.00	-386.90	-1920.75	1120.834	7111
944340	-9.42	-3.95	0.00	-387.04	-1921.41	1120.839	7111
944345	-9.33	-4.02	0.00	-386.54	-1920.89	1120.844	7111
944350	-9.35	-4.04	0.00	-386.73	-1920.13	1120.850	7111
944355	-9.32	-3.93	0.00	-386.70	-1920.05	1120.854	7111
944360	-9.48	-4.00	0.00	-386.55	-1919.84	1120.859	7111
944365	-9.39	-4.02	0.00	-386.61	-1920.14	1120.864	7111
944370	-9.43	-4.03	0.00	-386.96	-1921.04	1120.869	7111
944375	-9.35	-4.01	0.00	-386.97	-1920.23	1120.874	7111
944380	-9.37	-3.99	0.00	-386.99	-1921.08	1120.880	7111
944385	-9.50	-4.06	0.00	-386.72	-1920.41	1120.884	7111
944390	-9.33	-4.00	0.00	-387.29	-1920.10	1120.890	7111
944395	-9.30	-4.01	0.00	-386.78	-1920.10	1120.894	7111
944400	-9.31	-3.95	0.00	-387.10	-1920.63	1120.900	7111
944405	-9.33	-4.03	0.00	-386.97	-1920.48	1120.904	7111
944410	-9.36	-3.91	0.00	-387.28	-1920.72	1120.911	7111
944415	-9.35	-3.92	0.00	-387.04	-1919.48	1120.914	7111
944420	-9.38	-4.02	0.00	-386.69	-1919.25	1120.920	7111
944425	-9.22	-4.02	0.00	-386.65	-1919.62	1120.924	7111
944430	-9.39	-4.02	0.00	-386.65	-1919.24	1120.930	7111
944435	-9.38	-4.00	0.00	-386.63	-1919.69	1120.934	7111
944440	-9.44	-3.99	0.00	-386.56	-1920.06	1120.940	7111
944445	-9.31	-4.01	0.00	-386.72	-1920.04	1120.944	7111
944450	-9.51	-4.07	0.00	-386.67	-1920.30	1120.952	7111
944455	-9.34	-4.02	0.00	-386.92	-1920.10	1120.954	7111
944460	-9.29	-4.02	0.00	-387.10	-1920.84	1120.960	7111
944465	-9.28	-3.99	0.00	-387.21	-1921.30	1120.964	7111
944470	-9.39	-4.08	0.00	-387.26	-1923.83	1120.969	7111
944475	-9.26	-4.01	0.00	-387.50	-1924.95	1120.974	7111
944480	-9.43	-4.01	0.00	-387.70	-1924.43	1120.979	7111
944485	-9.34	-3.93	0.00	-387.52	-1924.16	1120.985	7111
944490	-9.49	-4.00	0.00	-387.29	-1926.54	1120.989	7111
944495	-9.39	-4.01	0.00	-387.18	-1926.47	1120.994	7111
944500	-9.41	-3.99	0.00	-387.17	-1926.88	1120.999	7111
944505	-9.26	-4.01	0.00	-387.29	-1926.95	1121.004	7111
944510	-9.40	-3.96	0.00	-387.20	-1926.81	1121.009	7111
944515	-9.28	-4.08	0.00	-387.36	-1926.19	1121.016	7111
944520	-9.40	-4.03	0.00	-387.29	-1926.37	1121.019	7111
944525	-9.32	-3.93	0.00	-387.51	-1926.57	1121.024	7111
944530	-9.33	-4.01	0.00	-387.22	-1926.72	1121.029	7111
944535	-9.43	-4.06	0.00	-387.20	-1927.25	1121.034	7111
944540	-9.37	-4.02	0.00	-387.23	-1927.16	1121.039	7111
944545	-9.56	-3.96	0.00	-387.84	-1927.56	1121.046	7111
944550	-9.36	-3.95	0.00	-387.61	-1927.67	1121.049	7111
944555	-9.35	-4.02	0.00	-387.61	-1927.33	1121.055	7111
944560	-9.35	-3.94	0.00	-387.60	-1927.76	1121.059	7111
944565	-9.37	-3.98	0.00	-386.89	-1927.39	1121.065	7111
944570	-9.36	-4.04	0.00	-387.03	-1926.58	1121.069	7111
944575	-9.31	-4.05	0.00	-387.12	-1925.41	1121.077	7111
944580	-9.33	-4.00	0.00	-387.22	-1926.40	1121.079	7111
944585	-9.40	-4.00	0.00	-387.24	-1926.89	1121.085	7111
944590	-9.45	-4.00	0.00	-387.22	-1927.20	1121.089	7111
944595	-9.25	-4.00	0.00	-387.13	-1927.96	1121.095	7111
944600	-9.68	-3.97	0.00	-387.21	-1927.33	1121.100	7111
944605	-9.33	-4.07	0.00	-387.07	-1928.03	1121.105	7111
944610	-9.22	-3.92	0.00	-387.35	-1928.20	1121.109	7111
944615	-9.60	-4.00	0.00	-387.46	-1928.44	1121.117	7111
944620	-9.35	-4.05	0.00	-387.28	-1928.29	1121.119	7111
944625	-9.38	-4.04	0.00	-387.82	-1927.98	1121.125	7111
944630	-9.63	-3.96	0.00	-387.50	-1928.07	1121.129	7111
944635	-9.28	-4.03	0.00	-387.23	-1926.68	1121.134	7111
944640	-9.36	-4.02	0.00	-387.49	-1923.98	1121.139	7111
944645	-9.40	-4.02	0.00	-387.41	-1923.43	1121.144	7111
944650	-9.46	-4.02	0.00	-387.51	-1925.81	1121.150	7111
944655	-9.33	-4.00	0.00	-387.88	-1928.67	1121.154	7111
944660	-9.50	-3.91	0.00	-387.93	-1928.50	1121.159	7111
944665	-9.40	-4.06	0.00	-387.69	-1927.39	1121.164	7111
944670	-9.43	-4.02	0.00	-387.60	-1927.64	1121.169	7111
944675	-9.31	-3.98	0.00	-387.95	-1927.31	1121.174	7111
944680	-9.23	-4.07	0.00	-387.39	-1926.83	1121.181	7111
944685	-9.35	-4.08	0.00	-388.07	-1927.27	1121.184	7111
944690	-9.33	-4.04	0.00	-388.19	-1928.16	1121.189	7111
944695	-9.47	-3.99	0.00	-388.77	-1928.85	1121.194	7111
944700	-9.29	-3.93	0.00	-388.41	-1928.85	1121.200	7111
944705	-9.31	-3.98	0.00	-388.17	-1928.80	1121.204	7111
944710	-9.36	-3.97	0.00	-387.89	-1928.24	1121.211	7111
944715	-9.38	-4.04	0.00	-387.50	-1926.40	1121.214	7111
944720	-9.28	-3.95	0.00	-387.22	-1926.12	1121.219	7111
944725	-9.30	-3.93	0.00	-387.28	-1927.66	1121.224	7111
944730	-9.43	-3.95	0.00	-386.80	-1926.92	1121.230	7111
944735	-9.48	-4.04	0.00	-386.92	-1926.16	1121.234	7111
944740	-9.32	-3.91	0.00	-386.98	-1927.47	1121.242	7111
944745	-9.41	-4.00	0.00	-387.32	-1926.59	1121.244	7111
944750	-9.39	-3.94	0.00	-387.60	-1927.55	1121.250	7111
944755	-9.36	-4.01	0.00	-387.01	-1927.40	1121.254	7111
944760	-9.43	-4.12	0.00	-387.02	-1927.67	1121.261	7111
944765	-9.36	-4.00	0.00	-387.18	-1927.52	1121.264	7111
944770	-9.38	-4.00	0.00	-387.38	-1928.32	1121.270	7111
944775	-9.39	-4.01	0.00	-387.36	-1928.38	1121.274	7111
944780	-9.26	-4.03	0.00	-387.32	-1927.89	1121.280	7111
944785	-9.35	-3.95	0.00	-387.06	-1928.65	1121.284	7111
944790	-9.42	-3.99	0.00	-387.29	-1928.95	1121.290	7111
944795	-9.30	-4.03	0.00	-387.36	-1928.37	1121.294	7111
944800	-9.32	-4.02	0.00	-387.24	-1928.20	1121.299	7111
944805	-9.41	-4.01	0.00	-387.39	-1928.34	1121.304	7111
944810	-9.41	-4.06	0.00	-386.94	-1927.49	1121.309	7111
944815	-9.35	-4.03	0.00	-387.32	-1927.90	1121.315	7111
944820	-9.37	-3.93	0.00	-387.49	-1927.94	1121.319	7111
944825	-9.43	-3.98	0.00	-387.47	-1927.89	1121.324	7111
944830	-9.34	-3.94	0.00	-387.21	-1928.56	1121.329	7111
944835	-9.35	-4.01	0.00	-386.73	-1927.49	1121.334	7111
944840	-9.32	-4.05	0.00	-386.98	-1925.57	1121.339	7111
944845	-9.42	-4.01	0.00	-387.37	-1919.05	1121.345	7111
944850	-9.52	-3.96	0.00	-387.18	-1918.66	1121.349	7111
944855	-9.52	-3.98	0.00	-387.44	-1922.23	1121.354	7111
944860	-9.43	-4.00	0.00	-387.31	-1921.73	1121.359	7111
944865	-9.41	-4.02	0.00	-387.59	-1920.41	1121.365	7111
944870	-9.48	-3.98	0.00	-387.42	-1921.14	1121.369	7111
944875	-9.25	-4.00	0.00	-387.19	-1920.73	1121.376	7111
944880	-9.20	-4.03	0.00	-387.32	-1920.35	1121.379	7111
944885	-9.39	-3.96	0.00	-387.11	-1918.96	1121.385	7111
944890	-9.22	-4.03	0.00	-387.15	-1917.20	1121.389	7111
944895	-9.35	-4.04	0.00	-387.22	-1917.01	1121.395	7111
944900	-9.45	-4.00	0.00	-387.52	-1917.87	1121.399	7111
944905	-9.39	-3.95	0.00	-387.59	-1918.27	1121.405	7111
944910	-9.33	-3.94	0.00	-387.32	-1922.10	1121.409	7111
944915	-9.31	-3.85	0.00	-386.83	-1923.02	1121.416	7111
944920	-9.39	-4.02	0.00	-386.86	-1922.71	1121.420	7111
944925	-9.50	-4.02	0.00	-386.97	-1922.89	1121.425	7111
944930	-9.41	-3.98	0.00	-387.01	-1923.71	1121.429	7111
944935	-9.30	-4.03	0.00	-387.02	-1923.49	1121.435	7111
944940	-9.24	-4.01	0.00	-386.97	-1923.21	1121.439	7111
944945	-9.34	-4.00	0.00	-387.01	-1922.54	1121.444	7111
944950	-9.36	-3.99	0.00	-386.75	-1923.95	1121.450	7111
944955	-9.41	-4.03	0.00	-387.05	-1924.58	1121.454	7111
944960	-9.44	-4.06	0.00	-387.41	-1923.20	1121.459	7111
944965	-9.33	-4.04	0.00	-387.58	-1923.23	1121.464	7111
944970	-9.40	-3.98	0.00	-387.69	-1922.73	1121.469	7111
944975	-9.38	-4.01	0.00	-387.27	-1922.03	1121.474	7111
944980	-9.39	-3.95	0.00	-387.56	-1922.17	1121.480	7111
944985	-9.43	-3.93	0.00	-387.24	-1921.68	1121.484	7111
944990	-9.41	-3.98	0.00	-387.21	-1921.66	1121.489	7111
944995	-9.05	-3.98	0.00	-386.82	-1921.88	1121.494	7111
945000	-9.25	-4.06	0.00	-387.12	-1922.53	1121.499	7111
945005	-9.23	-4.01	0.00	-387.19	-1919.37	1121.504	7111
945010	-9.44	-3.97	0.00	-387.33	-1920.20	1121.511	7111
945015	-9.28	-3.97	0.00	-386.92	-1920.14	1121.514	7111
945020	-9.38	-4.01	0.00	-386.89	-1920.68	1121.520	7111
945025	-9.31	-4.03	0.00	-387.05	-1918.30	1121.524	7111
945030	-9.42	-4.04	0.00	-387.25	-1920.36	1121.530	7111
945035	-9.35	-3.99	0.00	-387.55	-1920.72	1121.534	7111
945040	-9.45	-4.04	0.00	-387.39	-1921.08	1121.540	7111
945045	-9.42	-4.04	0.00	-387.47	-1922.18	1121.545	7111
945050	-9.46	-3.88	0.00	-387.74	-1921.71	1121.551	7111
945055	-9.27	-3.97	0.00	-387.73	-1921.42	1121.554	7111
945060	-9.26	-4.02	0.00	-387.60	-1921.35	1121.560	7111
945065	-9.31	-3.97	0.00	-387.48	-1921.03	1121.564	7111
945070	-9.42	-4.02	0.00	-387.42	-1921.74	1121.570	7111
945075	-9.32	-4.00	0.00	-387.57	-1921.73	1121.574	7111
945080	-9.35	-3.94	0.00	-387.72	-1918.66	1121.580	7111
945085	-9.36	-3.98	0.00	-387.00	-1917.37	1121.584	7111
945090	-9.42	-4.06	0.00	-387.09	-1917.54	1121.590	7111
945095	-9.31	-4.08	0.00	-387.07	-1920.07	1121.594	7111
945100	-9.28	-3.98	0.00	-387.59	-1921.24	1121.599	7111
945105	-9.39	-4.03	0.00	-387.41	-1920.75	1121.604	7111
945110	-9.32	-4.03	0.00	-387.54	-1921.16	1121.609	7111
945115	-9.40	-4.02	0.00	-387.59	-1922.62	1121.615	7111
945120	-9.39	-3.98	0.00	-387.15	-1921.60	1121.619	7111
945125	-9.42	-3.98	0.00	-387.23	-1921.76	1121.624	7111
945130	-9.30	-3.96	0.00	-387.09	-1921.95	1121.629	7111
945135	-9.28	-3.97	0.00	-386.92	-1921.26	1121.634	7111
945140	-9.33	-4.01	0.00	-386.98	-1921.22	1121.639	7111
945145	-9.17	-3.95	0.00	-387.05	-1919.86	1121.645	7111
945150	-9.36	-3.98	0.00	-387.08	-1920.30	1121.649	7111
945155	-9.47	-4.04	0.00	-386.96	-1920.08	1121.654	7111
945160	-9.42	-4.05	0.00	-386.78	-1920.73	1121.659	7111
945165	-9.32	-4.04	0.00	-387.07	-1921.57	1121.665	7111
945170	-9.44	-4.02	0.00	-387.22	-1921.49	1121.669	7111
945175	-9.39	-4.00	0.00	-387.06	-1920.24	1121.675	7111
945180	-9.43	-4.00	0.00	-387.20	-1920.53	1121.679	7111
945185	-9.39	-4.04	0.00	-386.96	-1920.81	1121.685	7111
945190	-9.42	-3.95	0.00	-387.00	-1920.48	1121.689	7111
945195	-9.28	-3.98	0.00	-387.28	-1920.33	1121.695	7111
945200	-9.38	-3.99	0.00	-387.05	-1920.24	1121.699	7111
945205	-9.33	-4.00	0.00	-387.02	-1919.81	1121.705	7111
945210	-9.37	-3.93	0.00	-387.07	-1920.41	1121.709	7111
945215	-9.37	-4.00	0.00	-386.96	-1919.00	1121.717	7111
945220	-9.38	-4.05	0.00	-386.83	-1919.04	1121.719	7111
945225	-9.41	-4.08	0.00	-386.99	-1921.17	1121.725	7111
945230	-9.34	-4.05	0.00	-387.33	-1919.93	1121.729	7111
945235	-9.32	-3.99	0.00	-387.62	-1916.77	1121.735	7111
945240	-9.38	-3.96	0.00	-387.37	-1918.79	1121.739	7111
945245	-9.33	-4.02	0.00	-387.10	-1920.75	1121.745	7111
945250	-9.42	-3.99	0.00	-387.12	-1918.69	1121.750	7111
945255	-9.45	-3.98	0.00	-387.34	-1918.95	1121.754	7111
945260	-9.40	-4.04	0.00	-387.40	-1918.69	1121.759	7111
945265	-9.32	-3.99	0.00	-387.51	-1920.75	1121.764	7111
945270	-9.40	-3.99	0.00	-387.37	-1920.41	1121.769	7111
945275	-9.36	-4.03	0.00	-387.45	-1924.88	1121.774	7111
945280	-9.39	-3.92	0.00	-387.75	-1926.20	1121.780	7111
945285	-9.46	-4.01	0.00	-387.50	-1926.66	1121.784	7111
945290	-9.38	-3.98	0.00	-387.47	-1926.65	1121.789	7111
945295	-9.24	-4.02	0.00	-387.59	-1926.96	1121.794	7111
945300	-9.33	-3.95	0.00	-387.36	-1926.26	1121.799	7111
945305	-9.31	-4.00	0.00	-387.44	-1925.84	1121.804	7111
945310	-9.53	-3.98	0.00	-387.74	-1928.11	1121.811	7111
945315	-9.26	-4.05	0.00	-387.59	-1927.53	1121.814	7111
945320	-9.53	-3.95	0.00	-387.59	-1926.29	1121.820	7111
945325	-9.33	-3.96	0.00	-387.19	-1925.04	1121.824	7111
945330	-9.39	-4.03	0.00	-386.72	-1927.78	1121.830	7111
945335	-9.38	-4.00	0.00	-387.03	-1927.83	1121.834	7111
945340	-9.45	-4.04	0.00	-387.29	-1927.60	1121.839	7111
945345	-9.34	-3.98	0.00	-387.10	-1927.94	1121.844	7111
945350	-9.29	-3.97	0.00	-386.90	-1927.83	1121.851	7111
945355	-9.26	-4.01	0.00	-386.91	-1927.62	1121.855	7111
945360	-9.39	-3.98	0.00	-386.83	-1926.51	1121.860	7111
945365	-9.10	-4.05	0.00	-386.67	-1926.00	1121.864	7111
945370	-9.40	-4.00	0.00	-386.89	-1926.32	1121.870	7111
945375	-9.34	-4.05	0.00	-386.74	-1926.44	1121.874	7111
945380	-9.31	-4.03	0.00	-386.96	-1923.28	1121.882	7111
945385	-9.24	-4.04	0.00	-386.66	-1926.87	1121.884	7111
945390	-9.27	-4.06	0.00	-386.72	-1927.55	1121.890	7111
945395	-9.39	-3.98	0.00	-386.97	-1926.50	1121.894	7111
945400	-9.49	-3.95	0.00	-386.35	-1926.32	1121.900	7111
945405	-9.46	-3.98	0.00	-386.86	-1926.01	1121.904	7111
945410	-9.39	-3.97	0.00	-386.61	-1926.25	1121.909	7111
945415	-9.39	-4.05	0.00	-386.49	-1926.19	1121.914	7111
945420	-9.47	-4.02	0.00	-386.68	-1926.59	1121.920	7111
945425	-9.36	-4.04	0.00	-386.60	-1926.74	1121.924	7111
945430	-9.41	-4.03	0.00	-386.83	-1926.65	1121.929	7111
945435	-9.38	-3.93	0.00	-387.17	-1925.71	1121.936	7111
945440	-9.34	-4.00	0.00	-387.04	-1921.00	1121.939	7111
945445	-9.37	-3.95	0.00	-387.07	-1920.28	1121.945	7111
945450	-9.27	-4.00	0.00	-386.73	-1924.57	1121.949	7111
945455	-9.28	-3.97	0.00	-386.77	-1926.69	1121.954	7111
945460	-9.40	-3.94	0.00	-386.48	-1926.32	1121.959	7111
945465	-9.49	-4.06	0.00	-386.40	-1927.02	1121.964	7111
945470	-9.48	-4.03	0.00	-386.66	-1926.90	1121.969	7111
945475	-9.31	-3.99	0.00	-386.72	-1927.06	1121.975	7111
945480	-9.38	-4.04	0.00	-386.90	-1926.65	1121.979	7111
945485	-9.35	-3.91	0.00	-386.94	-1926.93	1121.986	7111
945490	-9.40	-3.97	0.00	-387.02	-1927.47	1121.989	7111
945495	-9.33	-3.91	0.00	-386.83	-1927.28	1121.994	7111
945500	-9.26	-3.95	0.00	-386.89	-1926.20	1121.999	7111
945505	-9.31	-4.04	0.00	-386.34	-1925.09	1122.005	7111
945510	-9.42	-4.06	0.00	-386.39	-1925.01	1122.009	7111
945515	-9.54	-4.00	0.00	-386.94	-1925.46	1122.017	7111
945520	-9.37	-3.94	0.00	-386.63	-1924.94	1122.019	7111
945525	-9.39	-4.04	0.00	-385.96	-1925.00	1122.025	7111
945530	-9.32	-3.95	0.00	-386.46	-1924.49	1122.029	7111
945535	-9.35	-4.03	0.00	-386.29	-1924.14	1122.035	7111
945540	-9.32	-4.06	0.00	-386.36	-1924.52	1122.039	7111
945545	-9.33	-4.15	0.00	-386.42	-1924.03	1122.047	7111
945550	-9.35	-4.02	0.00	-386.54	-1923.45	1122.049	7111
945555	-9.49	-4.07	0.00	-386.99	-1923.54	1122.055	7111
945560	-9.40	-4.07	0.00	-386.54	-1919.83	1122.059	7111
945565	-9.29	-4.05	0.00	-386.73	-1917.38	1122.064	7111
945570	-9.36	-3.93	0.00	-386.86	-1918.35	1122.069	7111
945575	-9.27	-4.03	0.00	-387.18	-1917.73	1122.075	7111
945580	-9.32	-4.01	0.00	-387.01	-1916.10	1122.080	7111
945585	-9.41	-4.03	0.00	-387.23	-1915.45	1122.084	7111
945590	-9.33	-4.00	0.00	-387.06	-1921.56	1122.089	7111
945595	-9.34	-4.06	0.00	-387.22	-1920.40	1122.094	7111
945600	-9.41	-3.98	0.00	-387.36	-1923.24	1122.099	7111
945605	-9.44	-3.90	0.00	-387.32	-1923.92	1122.104	7111
945610	-9.42	-3.97	0.00	-386.85	-1917.65	1122.111	7111
945615	-9.39	-4.04	0.00	-386.43	-1917.81	1122.114	7111
945620	-9.37	-4.06	0.00	-386.79	-1917.63	1122.119	7111
945625	-9.28	-4.09	0.00	-387.05	-1917.70	1122.124	7111
945630	-9.37	-4.00	0.00	-387.19	-1917.61	1122.130	7111
945635	-9.36	-3.95	0.00	-387.16	-1917.93	1122.134	7111
945640	-9.47	-3.95	0.00	-387.20	-1918.45	1122.140	7111
945645	-9.31	-4.00	0.00	-387.25	-1917.21	1122.144	7111
945650	-9.22	-4.05	0.00	-387.10	-1917.57	1122.151	7111
945655	-9.25	-4.03	0.00	-387.13	-1918.86	1122.154	7111
945660	-9.35	-4.01	0.00	-387.03	-1919.39	1122.160	7111
945665	-9.35	-3.99	0.00	-387.32	-1918.75	1122.164	7111
945670	-9.35	-3.96	0.00	-387.50	-1918.07	1122.170	7111
945675	-9.32	-3.96	0.00	-387.21	-1918.22	1122.174	7111
945680	-9.57	-4.00	0.00	-386.42	-1918.65	1122.182	7111
945685	-9.42	-4.02	0.00	-387.02	-1918.34	1122.184	7111
945690	-9.30	-4.00	0.00	-387.15	-1917.78	1122.190	7111
945695	-9.50	-4.01	0.00	-387.00	-1918.00	1122.194	7111
945700	-9.25	-4.00	0.00	-386.88	-1918.97	1122.200	7111
945705	-9.40	-4.04	0.00	-387.12	-1919.05	1122.204	7111
945710	-9.38	-4.00	0.00	-387.11	-1920.40	1122.210	7111
945715	-9.41	-3.99	0.00	-387.19	-1921.28	1122.215	7111
945720	-9.33	-4.00	0.00	-387.14	-1921.50	1122.219	7111
945725	-9.31	-3.96	0.00	-387.37	-1921.35	1122.224	7111
945730	-9.45	-4.02	0.00	-387.19	-1921.07	1122.229	7111
945735	-9.35	-3.99	0.00	-387.02	-1920.50	1122.234	7111
945740	-9.38	-3.99	0.00	-387.13	-1920.93	1122.239	7111
945745	-9.32	-3.98	0.00	-387.18	-1920.29	1122.245	7111
945750	-9.30	-4.04	0.00	-387.09	-1920.46	1122.249	7111
945755	-9.35	-4.01	0.00	-387.27	-1920.38	1122.254	7111
945760	-9.40	-4.01	0.00	-387.23	-1921.60	1122.259	7111
945765	-9.33	-4.01	0.00	-387.19	-1921.00	1122.265	7111
945770	-9.41	-3.93	0.00	-387.21	-1921.73	1122.269	7111
945775	-9.43	-3.94	0.00	-387.14	-1919.67	1122.274	7111
945780	-9.38	-4.01	0.00	-386.98	-1919.30	1122.279	7111
945785	-9.35	-3.96	0.00	-387.26	-1921.45	1122.286	7111
945790	-9.42	-4.01	0.00	-386.89	-1920.78	1122.289	7111
945795	-9.34	-4.00	0.00	-386.70	-1920.50	1122.295	7111
945800	-9.43	-4.00	0.00	-386.97	-1920.36	1122.299	7111
945805	-9.26	-3.97	0.00	-387.03	-1920.97	1122.305	7111
945810	-9.35	-4.04	0.00	-387.15	-1920.38	1122.309	7111
945815	-9.29	-3.92	0.00	-387.10	-1921.81	1122.316	7111
945820	-9.44	-3.96	0.00	-386.75	-1922.59	1122.320	7111
945825	-9.31	-3.93	0.00	-386.44	-1921.61	1122.325	7111
945830	-9.44	-4.08	0.00	-386.45	-1920.84	1122.329	7111
945835	-9.54	-4.05	0.00	-386.69	-1921.34	1122.335	7111
945840	-9.26	-4.01	0.00	-386.58	-1922.45	1122.339	7111
945845	-9.43	-3.98	0.00	-386.77	-1921.64	1122.345	7111
945850	-9.49	-3.97	0.00	-386.76	-1923.04	1122.350	7111
945855	-9.33	-4.01	0.00	-386.40	-1921.74	1122.355	7111
945860	-9.47	-4.01	0.00	-386.54	-1921.73	1122.359	7111
945865	-9.19	-3.98	0.00	-386.55	-1921.67	1122.365	7111
945870	-9.38	-4.00	0.00	-386.43	-1921.65	1122.369	7111
945875	-9.35	-4.13	0.00	-386.51	-1921.95	1122.375	7111
945880	-9.41	-3.94	0.00	-386.43	-1921.65	1122.380	7111
945885	-9.35	-3.97	0.00	-386.45	-1921.94	1122.384	7111
945890	-9.27	-4.05	0.00	-386.57	-1921.02	1122.389	7111
945895	-9.39	-3.96	0.00	-386.81	-1920.36	1122.394	7111
945900	-9.21	-4.03	0.00	-386.45	-1919.65	1122.399	7111
945905	-9.56	-4.06	0.00	-386.67	-1920.30	1122.404	7111
945910	-9.33	-3.95	0.00	-386.48	-1920.38	1122.410	7111
945915	-9.28	-4.04	0.00	-386.53	-1920.02	1122.414	7111
945920	-9.46	-4.01	0.00	-386.63	-1919.94	1122.419	7111
945925	-9.15	-4.01	0.00	-386.37	-1919.79	1122.424	7111
945930	-9.36	-3.95	0.00	-386.56	-1920.64	1122.429	7111
945935	-9.53	-4.02	0.00	-386.25	-1920.74	1122.434	7111
945940	-9.47	-4.04	0.00	-386.49	-1919.97	1122.440	7111
945945	-9.36	-3.99	0.00	-386.39	-1919.77	1122.444	7111
945950	-9.65	-4.05	0.00	-386.44	-1919.64	1122.451	7111
945955	-9.42	-3.99	0.00	-386.34	-1921.30	1122.454	7111
945960	-9.58	-3.99	0.00	-386.28	-1919.83	1122.459	7111
945965	-9.36	-3.96	0.00	-386.22	-1920.00	1122.464	7111
945970	-9.48	-3.97	0.00	-385.57	-1919.27	1122.470	7111
945975	-9.34	-4.06	0.00	-385.95	-1918.94	1122.474	7111
945980	-9.39	-4.08	0.00	-386.20	-1920.02	1122.482	7111
945985	-9.29	-4.01	0.00	-386.31	-1920.56	1122.484	7111
945990	-9.28	-3.99	0.00	-386.17	-1920.67	1122.490	7111
945995	-9.38	-3.96	0.00	-386.27	-1920.22	1122.494	7111
946000	-9.59	-3.97	0.00	-386.40	-1920.70	1122.500	7111
946005	-9.19	-4.03	0.00	-386.24	-1921.28	1122.504	7111
946010	-9.40	-4.02	0.00	-386.46	-1921.19	1122.510	7111
946015	-9.30	-4.01	0.00	-386.41	-1920.75	1122.515	7111
946020	-9.40	-3.96	0.00	-386.40	-1921.63	1122.520	7111
946025	-9.28	-3.98	0.00	-386.43	-1921.33	1122.524	7111
946030	-9.33	-4.00	0.00	-386.47	-1919.05	1122.529	7111
946035	-9.38	-3.99	0.00	-385.96	-1919.24	1122.534	7111
946040	-9.44	-3.96	0.00	-386.16	-1919.78	1122.539	7111
946045	-9.32	-4.05	0.00	-385.96	-1920.16	1122.545	7111
946050	-9.48	-4.02	0.00	-385.96	-1920.08	1122.549	7111
946055	-9.31	-4.03	0.00	-386.36	-1920.31	1122.554	7111
946060	-9.42	-4.00	0.00	-386.46	-1920.61	1122.559	7111
946065	-9.39	-3.94	0.00	-386.33	-1920.68	1122.564	7111
946070	-9.31	-4.01	0.00	-386.08	-1920.92	1122.569	7111
946075	-9.53	-3.96	0.00	-386.21	-1920.40	1122.576	7111
946080	-9.41	-4.01	0.00	-386.13	-1920.71	1122.579	7111
946085	-9.37	-3.94	0.00	-386.33	-1920.80	1122.584	7111
946090	-9.37	-4.03	0.00	-386.48	-1920.08	1122.589	7111
946095	-9.40	-4.02	0.00	-386.50	-1919.92	1122.594	7111
946100	-9.39	-4.02	0.00	-386.35	-1920.24	1122.599	7111
946105	-9.41	-4.02	0.00	-386.35	-1920.65	1122.605	7111
946110	-9.20	-3.98	0.00	-386.45	-1920.58	1122.609	7111
946115	-9.55	-4.01	0.00	-386.33	-1920.79	1122.615	7111
946120	-9.32	-3.99	0.00	-386.22	-1919.88	1122.619	7111
[truncated: 22,838 more rows]
