# Supplementary material for: Structural characterization of the saxitoxin-targeting APTSTX1 aptamer using optical tweezers and molecular dynamics simulations
Source: PLoS One. 2019 Nov 7;14(11):e0222468. doi: 10.1371/journal.pone.0222468 (PMC6837747; doi:10.1371/journal.pone.0222468)
Supplement: S2 File — Data repository, aptamer under magnesium. (ZIP) [file pone.0222468.s006.zip › Mg/Mg/September/290915/3bCOM.txt]

Instrument name = Christians toy
*****Calibration values *****
TrapA Temperature Fudge	-0.400000
TrapB Temperature Fudge	-1.550000
TrapA Force Sensitivity	0.025700	0.026000	0.032000
TrapB Force Sensitivity	0.026200	0.027400	0.032000
TrapA Lever Sensitivity	15000.000000	14500.000000	0.000000
TrapB Lever Sensitivity	15200.000000	14500.000000	0.000000
Motor Threshold	20	20	20
*****Initial Preference Settings*****
ForceRateDiv	1
ForceGain	32
PosRateDivA	3
PosRateDivB	3
PositionGainA	32
PositionGainB	32
GotoSpeedX	9
GotoSpeedY	9
GotoSpeedZ	4
MaxDataFileSize	10000000
HopDistance	2
*CycleCount/n____	1
*A_PsdX__________	0
*A_PsdY__________	0
*A_PsdSum________	0
*A_Iris__________	0
*A_LeverX________	0
*A_LeverY________	0
*A_LeverSum______	0
*B_PsdX__________	0
*B_PsdY__________	0
*B_PsdSum________	0
*B_Iris__________	0
*B_LeverX________	0
*B_LeverY________	0
*B_LeverSum______	0
*A_Temperature___	0
*B_Temperature___	0
*X_force_________	1
*Y_force_________	1
*Z_force_________	1
*Tension_________	0
*A_dist-X________	0
*A_dist-Y________	1
*B_dist-X________	0
*B_dist-Y________	1
*Motor_X_________	0
*Motor_Y_________	0
*Motor_Z_________	0
*MotorVel_X______	0
*MotorVel_Y______	0
*MotorVel_Z______	0
*A_trapPIC_Err___	0
*B_trapPIC_Err___	0
*comPIC_Err______	0
*A_CycleCount____	0
*B_CycleCount____	0
*Motor_CycleCount	0
*time(sec)_______	1
*Status__________	1
*Null____________	0
samples/line_HI	400
samples/line_LO	20
goto0	8388608	8388608	8388608
goto1	8387389	8384692	8389074
goto2	8419563	8410568	8388131
goto3	8422830	8353240	8389507
goto4	8422772	8353948	8399333
goto5	8388608	8388608	8388608
goto6	8388608	8388608	8388608
goto7	8388608	8388608	8388608
goto8	8388608	8388608	8388608
goto9	8388608	8388608	8388608
yourXYZint	123	456	789
MaxForceP1	10.000000
MinForceP1	3.000000
PullRateP1	100.000000
refoldTime1	0.000000
unfoldTime1	0.000000
MaxForceP2	75.000000
MinForceP2	2.000000
PullRateP2	1000.000000
refoldTime2	0.000000
unfoldTime2	0.000000
MaxForceP3	10.000000
MinForceP3	-10.000000
PullRateP3	1.000000
refoldTime3	2.000000
unfoldTime3	2.000000
constForce1	46.000000
constForce2	28.000000
yourFloat	1.234000
yourXYZfloat	1.000000	2.000000	3.000000
*****End Initial Preference Settings*****

Zero-Force Offsets (pN)  0.000000	0.000000	0.000000
0	trapA_Empty_PSD_Sum = 0
        trapB_Empty_PSD_Sum = 0
        trapA_Empty_Iris = 0
        trapB_Empty_Iris = 0
        trapA_Full_PSD_Sum = 0
        trapB_Full_PSD_Sum = 0
        trapA_Full_Iris = 0
        trapB_Full_Iris = 0
675	   maxForce-limit
1635	   minForce-limit
2540	   maxForce-limit
3485	   minForce-limit
4405	   maxForce-limit
5370	   minForce-limit
6240	   maxForce-limit
7110	   minForce-limit
7635	tempA = 23.295	tempB = 23.675
8005	   maxForce-limit
8900	   minForce-limit
9805	   maxForce-limit
10715	   minForce-limit
11635	   maxForce-limit
12645	   minForce-limit
13615	   maxForce-limit
14560	   minForce-limit
15520	   maxForce-limit
16460	   minForce-limit
17445	   maxForce-limit
17700	tempA = 23.300	tempB = 23.673
18335	   minForce-limit
19235	   maxForce-limit
20150	   minForce-limit
21075	   maxForce-limit
21985	   minForce-limit
22935	   maxForce-limit
23795	   minForce-limit
24660	   maxForce-limit
25550	   minForce-limit
26480	   maxForce-limit
27400	   minForce-limit
27700	tempA = 23.311	tempB = 23.686
28290	   maxForce-limit
29185	   minForce-limit
30085	   maxForce-limit
30990	   minForce-limit
31915	   maxForce-limit
32840	   minForce-limit
33800	   maxForce-limit
34680	   minForce-limit
35570	   maxForce-limit
36485	   minForce-limit
37370	   maxForce-limit
37770	tempA = 23.304	tempB = 23.666
38355	   minForce-limit
39425	   maxForce-limit
40395	   minForce-limit
41360	   maxForce-limit
42360	   minForce-limit
43355	   maxForce-limit
44250	   minForce-limit
45165	   maxForce-limit
46095	   minForce-limit
47045	   maxForce-limit
47775	tempA = 23.311	tempB = 23.686
47935	   minForce-limit
48845	   maxForce-limit
49730	   minForce-limit
50695	   maxForce-limit
51615	   minForce-limit
52525	   maxForce-limit
52650	Start Constant-Force2 = 28.000000
57850	tempA = 23.326	tempB = 23.679
64535	Start P1 pulling protocol 
66815	   minForce-limit
67700	   maxForce-limit
67885	tempA = 23.315	tempB = 23.683
68615	   minForce-limit
69475	   maxForce-limit
70395	   minForce-limit
71315	   maxForce-limit
72235	   minForce-limit
73095	   maxForce-limit
73930	   minForce-limit
74850	   maxForce-limit
75720	   minForce-limit
76580	   maxForce-limit
77545	   minForce-limit
77910	tempA = 23.310	tempB = 23.686
78515	   maxForce-limit
79480	   minForce-limit
80385	   maxForce-limit
81215	   minForce-limit
82110	   maxForce-limit
83030	   minForce-limit
83845	   maxForce-limit
84685	   minForce-limit
85580	   maxForce-limit
86460	   minForce-limit
87350	   maxForce-limit
87965	tempA = 23.305	tempB = 23.695
88215	   minForce-limit
89115	   maxForce-limit
89980	   minForce-limit
90800	   maxForce-limit
91620	   minForce-limit
92450	   maxForce-limit
93280	   minForce-limit
94130	   maxForce-limit
95030	   minForce-limit
95875	   maxForce-limit
96745	   minForce-limit
97590	   maxForce-limit
97970	tempA = 23.317	tempB = 23.680
98430	   minForce-limit
99330	   maxForce-limit
100155	   minForce-limit
101015	   maxForce-limit
101915	   minForce-limit
102815	   maxForce-limit
103715	   minForce-limit
104635	   maxForce-limit
105565	   minForce-limit
106460	   maxForce-limit
107335	   minForce-limit
108035	tempA = 23.325	tempB = 23.689
108245	   maxForce-limit
109125	   minForce-limit
110000	   maxForce-limit
110845	   minForce-limit
111690	   maxForce-limit
112570	   minForce-limit
113420	   maxForce-limit
114305	   minForce-limit
115185	   maxForce-limit
116085	   minForce-limit
116955	   maxForce-limit
117875	   minForce-limit
118095	tempA = 23.320	tempB = 23.689
118805	   maxForce-limit
119700	   minForce-limit
120665	   maxForce-limit
121600	   minForce-limit
122530	   maxForce-limit
123465	   minForce-limit
124400	   maxForce-limit
125365	   minForce-limit
126200	   maxForce-limit
127135	   minForce-limit
128000	   maxForce-limit
128105	tempA = 23.322	tempB = 23.691
128870	   minForce-limit
129740	   maxForce-limit
130595	   minForce-limit
131495	   maxForce-limit
132460	   minForce-limit
133390	   maxForce-limit
134245	   minForce-limit
135120	   maxForce-limit
136030	   minForce-limit
136915	   maxForce-limit
137785	   minForce-limit
138150	tempA = 23.326	tempB = 23.697
138615	   maxForce-limit
139480	   minForce-limit
140325	   maxForce-limit
141225	   minForce-limit
142095	   maxForce-limit
142975	   minForce-limit
143840	   maxForce-limit
144700	   minForce-limit
145580	   maxForce-limit
146435	   minForce-limit
147325	   maxForce-limit
148160	tempA = 23.322	tempB = 23.689
   minForce-limit
149050	   maxForce-limit
149930	   minForce-limit
150805	   maxForce-limit
151695	   minForce-limit
152560	   maxForce-limit
153410	   minForce-limit
154280	   maxForce-limit
155155	   minForce-limit
156055	   maxForce-limit
156985	   minForce-limit
157905	   maxForce-limit
158210	tempA = 23.337	tempB = 23.680
158805	   minForce-limit
159725	   maxForce-limit
160635	   minForce-limit
161460	   maxForce-limit
162335	   minForce-limit
163255	   maxForce-limit
164195	   minForce-limit
165150	   maxForce-limit
166070	   minForce-limit
166985	   maxForce-limit
167985	   minForce-limit
168255	tempA = 23.331	tempB = 23.708
168945	   maxForce-limit
169915	   minForce-limit
170845	   maxForce-limit
171740	   minForce-limit
172660	   maxForce-limit
173560	   minForce-limit
174510	   maxForce-limit
175420	   minForce-limit
176320	   maxForce-limit
177180	   minForce-limit
178015	   maxForce-limit
178270	tempA = 23.325	tempB = 23.687
178915	   minForce-limit
179785	   maxForce-limit
180610	   minForce-limit
181580	   maxForce-limit
182550	   minForce-limit
183485	   maxForce-limit
184450	   minForce-limit
185410	   maxForce-limit
186380	   minForce-limit
187345	   maxForce-limit
188180	   minForce-limit
188335	tempA = 23.328	tempB = 23.702
188965	   maxForce-limit
189805	   minForce-limit
190680	   maxForce-limit
191545	   minForce-limit
192435	   maxForce-limit
193280	   minForce-limit
194175	   maxForce-limit
195050	   minForce-limit
195970	   maxForce-limit
196840	   minForce-limit
197745	   maxForce-limit
198385	tempA = 23.326	tempB = 23.707
198615	   minForce-limit
199470	   maxForce-limit
200370	   minForce-limit
201255	   maxForce-limit
202125	   minForce-limit
202995	   maxForce-limit
203840	   minForce-limit
204760	   maxForce-limit
205645	   minForce-limit
206525	   maxForce-limit
207385	   minForce-limit
208260	   maxForce-limit
208405	tempA = 23.335	tempB = 23.699
209140	   minForce-limit
209985	   maxForce-limit
210840	   minForce-limit
211720	   maxForce-limit
212590	   minForce-limit
213470	   maxForce-limit
214350	   minForce-limit
215185	   maxForce-limit
216030	   minForce-limit
216900	   maxForce-limit
217770	   minForce-limit
218480	tempA = 23.333	tempB = 23.704
218625	   maxForce-limit
219500	   minForce-limit
220305	   maxForce-limit
221140	   minForce-limit
222020	   maxForce-limit
222950	   minForce-limit
223055	Stop All Protocols, go to manual mode
226890	Start Constant-Force1 = 6.000000
228480	tempA = 23.332	tempB = 23.703
238535	tempA = 23.315	tempB = 23.712
248590	tempA = 23.339	tempB = 23.715
258610	tempA = 23.336	tempB = 23.714
268670	tempA = 23.335	tempB = 23.712
278675	tempA = 23.350	tempB = 23.725
288740	tempA = 23.349	tempB = 23.722
298810	tempA = 23.347	tempB = 23.725
308845	tempA = 23.343	tempB = 23.732
318900	tempA = 23.358	tempB = 23.725
328960	tempA = 23.353	tempB = 23.732
339005	tempA = 23.351	tempB = 23.725
349045	tempA = 23.365	tempB = 23.727
359050	tempA = 23.365	tempB = 23.744
369105	tempA = 23.356	tempB = 23.742
379170	tempA = 23.361	tempB = 23.750
389180	tempA = 23.361	tempB = 23.739
399230	tempA = 23.382	tempB = 23.746
409245	tempA = 23.367	tempB = 23.751
419300	tempA = 23.375	tempB = 23.752
429365	tempA = 23.363	tempB = 23.740
439365	tempA = 23.373	tempB = 23.765
449420	tempA = 23.381	tempB = 23.753
459480	tempA = 23.381	tempB = 23.750
469540	tempA = 23.379	tempB = 23.764
479605	tempA = 23.379	tempB = 23.764
489610	tempA = 23.392	tempB = 23.768
499675	tempA = 23.399	tempB = 23.757
509740	tempA = 23.398	tempB = 23.780
519745	tempA = 23.408	tempB = 23.782
529795	tempA = 23.414	tempB = 23.776
537365	Stop All Protocols, go to manual mode
538555	Start Constant-Force2 = 5.000000
539815	tempA = 23.415	tempB = 23.779
549870	tempA = 23.414	tempB = 23.778
559915	tempA = 23.414	tempB = 23.787
569935	tempA = 23.421	tempB = 23.776
580010	tempA = 23.410	tempB = 23.782
590025	tempA = 23.413	tempB = 23.792
600065	tempA = 23.420	tempB = 23.791
610110	tempA = 23.414	tempB = 23.793
620145	tempA = 23.427	tempB = 23.807
630205	tempA = 23.427	tempB = 23.791
640265	tempA = 23.432	tempB = 23.808
650265	tempA = 23.430	tempB = 23.809
660315	tempA = 23.437	tempB = 23.802
670325	tempA = 23.431	tempB = 23.818
680370	tempA = 23.430	tempB = 23.806
690425	tempA = 23.443	tempB = 23.826
700430	tempA = 23.455	tempB = 23.828
710495	tempA = 23.446	tempB = 23.829
720515	tempA = 23.451	tempB = 23.827
730565	tempA = 23.456	tempB = 23.833
740625	tempA = 23.458	tempB = 23.835
750635	tempA = 23.465	tempB = 23.839
760700	tempA = 23.469	tempB = 23.836
770710	tempA = 23.467	tempB = 23.841
780765	tempA = 23.461	tempB = 23.841
790825	tempA = 23.474	tempB = 23.839
800825	tempA = 23.470	tempB = 23.832
810895	tempA = 23.484	tempB = 23.838
820955	tempA = 23.481	tempB = 23.844
830950	Stop All Protocols, go to manual mode
830970	tempA = 23.467	tempB = 23.843
836635	Start P1 pulling protocol 
837245	   maxForce-limit
838090	   minForce-limit
838955	   maxForce-limit
839800	   minForce-limit
840720	   maxForce-limit
841020	tempA = 23.475	tempB = 23.844
841655	   minForce-limit
842610	   maxForce-limit
843515	   minForce-limit
843645	Stop All Protocols, go to manual mode
844410	Start Constant-Force1 = 4.000000
851050	tempA = 23.469	tempB = 23.859
861095	tempA = 23.489	tempB = 23.848
871150	tempA = 23.474	tempB = 23.862
881180	tempA = 23.483	tempB = 23.846
891260	tempA = 23.492	tempB = 23.868
901280	tempA = 23.490	tempB = 23.866
911325	tempA = 23.491	tempB = 23.860
921380	tempA = 23.511	tempB = 23.866
931380	tempA = 23.492	tempB = 23.868
936135	-----------------------switch to file B ---------------------
941450	tempA = 23.498	tempB = 23.871
951515	tempA = 23.500	tempB = 23.872
961520	tempA = 23.502	tempB = 23.877
971580	tempA = 23.508	tempB = 23.885
981595	tempA = 23.517	tempB = 23.879
991655	tempA = 23.513	tempB = 23.881
1001720	tempA = 23.516	tempB = 23.890
1011735	tempA = 23.514	tempB = 23.888
1021790	tempA = 23.507	tempB = 23.889
1031790	tempA = 23.515	tempB = 23.899
1041855	tempA = 23.523	tempB = 23.900
1051905	tempA = 23.525	tempB = 23.902
1060290	Stop All Protocols, go to manual mode
1061435	End Write
