# Supplementary material for: Structural characterization of the saxitoxin-targeting APTSTX1 aptamer using optical tweezers and molecular dynamics simulations
Source: PLoS One. 2019 Nov 7;14(11):e0222468. doi: 10.1371/journal.pone.0222468 (PMC6837747; doi:10.1371/journal.pone.0222468)
Supplement: S2 File — Data repository, aptamer under magnesium. (ZIP) [file pone.0222468.s006.zip › Mg/Mg/September/290915/3bnbA.txt]

#Begin Write:
CycleCount/n	X_force	Y_force	Z_force	A_dist-Y	B_dist-Y	time(sec)	Status
0	-1.21	-8.28	1.96	-2407.28	-3129.56	5543.434	0
100	-1.13	-8.37	1.93	-2407.25	-3127.89	5543.504	0
200	-1.08	-8.38	1.94	-2407.35	-3127.06	5543.645	0
300	-1.12	-8.45	1.95	-2407.38	-3126.56	5543.717	0
400	-1.16	-8.40	1.95	-2407.34	-3128.35	5543.828	0
500	-1.27	-8.31	2.01	-2407.36	-3130.06	5543.957	0
600	-0.96	-8.54	1.93	-2407.34	-3128.54	5544.063	0
700	-0.85	-8.41	2.00	-2407.23	-3128.08	5544.167	0
800	-1.18	-8.56	1.92	-2407.12	-3135.29	5544.262	0
900	-1.75	-8.05	2.00	-2407.38	-3134.88	5544.367	0
1000	-1.12	-8.39	1.99	-2407.13	-3131.11	5544.458	0
1100	-1.13	-8.44	1.96	-2407.27	-3127.94	5544.554	0
1200	-1.22	-8.37	1.98	-2407.18	-3127.36	5544.661	0
1300	-1.21	-8.46	1.95	-2407.20	-3124.04	5544.764	0
1425	-1.19	-8.54	1.92	-2407.23	-3124.52	5544.842	0
1430	-1.19	-8.34	1.97	-2407.37	-3124.75	5544.846	0
1435	-1.38	-8.34	2.00	-2407.20	-3124.18	5544.851	0
1440	-1.16	-8.24	2.06	-2407.11	-3123.75	5544.856	0
1445	-1.03	-8.33	2.04	-2407.28	-3127.30	5544.859	0
1450	-1.22	-8.37	2.00	-2407.31	-3128.88	5544.865	0
1455	-0.94	-8.44	2.00	-2407.19	-3128.39	5544.872	0
1460	-1.35	-8.31	2.07	-2407.21	-3125.57	5544.875	0
1465	-1.37	-8.49	1.94	-2407.18	-3127.72	5544.881	0
1470	-1.05	-8.60	1.92	-2407.31	-3126.93	5544.886	0
1475	-0.91	-8.63	1.94	-2407.19	-3127.78	5544.890	0
1480	-1.32	-8.90	1.80	-2407.27	-3126.88	5544.896	0
1485	-1.09	-8.47	1.94	-2407.54	-3129.08	5544.901	0
1490	-1.43	-8.38	1.98	-2406.96	-3127.48	5544.906	0
1495	-0.82	-8.55	1.98	-2407.24	-3128.76	5544.912	0
1500	-0.88	-8.46	1.98	-2407.28	-3132.36	5544.915	0
1505	-1.15	-8.48	1.94	-2407.15	-3132.24	5544.921	0
1510	-0.95	-8.16	2.08	-2407.14	-3131.76	5544.926	0
1515	-0.94	-8.25	2.01	-2407.16	-3130.63	5544.933	0
1520	-1.20	-8.55	1.92	-2406.91	-3127.32	5544.936	0
1525	-1.08	-8.31	2.04	-2407.07	-3125.96	5544.941	0
1530	-1.28	-8.39	1.94	-2406.94	-3129.23	5544.945	0
1535	-1.30	-8.42	1.94	-2407.09	-3128.77	5544.951	0
1540	-1.29	-7.96	2.10	-2407.09	-3128.55	5544.956	0
1545	-1.11	-8.24	2.03	-2407.06	-3131.68	5544.960	0
1550	-0.85	-8.32	2.03	-2407.03	-3132.59	5544.966	0
1555	-1.08	-8.35	2.02	-2407.22	-3132.01	5544.970	0
1560	-1.48	-8.30	1.95	-2407.23	-3134.26	5544.977	0
1565	-0.94	-8.73	1.88	-2406.98	-3128.09	5544.981	308
1570	-1.00	-8.67	1.92	-2406.93	-3127.21	5544.985	1000
1575	-1.01	-8.51	2.05	-2406.99	-3133.00	5544.991	1000
1580	-1.17	-8.26	2.06	-2407.08	-3131.74	5544.997	1000
1585	-1.08	-8.22	2.03	-2407.12	-3127.45	5545.000	1000
1590	-0.91	-8.70	1.86	-2406.85	-3128.79	5545.007	1000
1595	-0.99	-8.59	1.94	-2407.10	-3129.80	5545.011	1000
1600	-0.61	-8.39	2.07	-2407.44	-3124.41	5545.018	1000
1605	-1.27	-8.47	1.94	-2407.19	-3127.57	5545.021	1000
1610	-1.51	-8.14	2.06	-2407.25	-3129.45	5545.027	1000
1615	-1.45	-8.43	1.95	-2407.27	-3131.13	5545.030	1000
1620	-1.22	-8.64	1.88	-2407.25	-3132.51	5545.037	1000
1625	-1.16	-8.30	1.99	-2407.28	-3130.14	5545.041	1000
1630	-0.95	-8.00	1.97	-2407.07	-3133.62	5545.046	1000
1635	0.28	-4.58	1.95	-2407.21	-3180.51	5545.052	1018
1640	1.60	0.84	2.16	-2407.24	-3237.90	5545.056	1030
1645	1.55	5.06	2.13	-2407.21	-3294.82	5545.061	1030
1650	1.36	10.17	2.40	-2407.59	-3342.33	5545.066	1030
1655	1.18	14.96	2.54	-2408.50	-3391.05	5545.070	1030
1660	0.95	18.96	2.71	-2408.30	-3434.83	5545.076	1030
1665	0.39	23.00	2.91	-2408.52	-3472.41	5545.082	1030
1670	0.91	26.15	2.95	-2408.44	-3520.79	5545.087	1031
1675	-0.61	27.64	3.00	-2408.38	-3540.05	5545.091	1031
1680	-0.89	29.62	3.07	-2407.90	-3567.81	5545.096	1031
1685	-0.81	31.48	3.17	-2405.74	-3596.69	5545.101	1031
1690	-0.30	32.82	3.18	-2405.86	-3618.78	5545.105	1031
1695	-0.57	34.64	3.18	-2405.44	-3646.75	5545.109	1031
1700	-1.36	34.90	3.09	-2405.10	-3664.46	5545.116	1031
1705	-1.84	36.94	3.09	-2405.25	-3697.62	5545.123	1031
1710	-1.74	37.66	3.09	-2405.22	-3702.33	5545.125	1031
1715	-2.38	39.04	3.15	-2405.23	-3720.85	5545.132	1031
1720	-2.78	39.66	3.14	-2405.45	-3736.12	5545.137	1031
1725	-2.98	40.58	3.16	-2404.32	-3748.50	5545.140	1031
1730	-3.16	41.11	3.21	-2403.43	-3755.50	5545.146	1031
1735	-3.14	41.86	3.18	-2403.20	-3765.45	5545.151	1031
1740	-3.05	42.37	3.19	-2403.17	-3778.03	5545.155	1031
1745	-3.29	42.85	3.19	-2403.09	-3784.51	5545.160	1031
1750	-3.56	43.49	3.20	-2402.98	-3794.22	5545.167	1031
1755	-4.02	43.90	3.21	-2403.23	-3798.23	5545.171	1031
1760	-3.04	44.68	3.15	-2403.34	-3807.12	5545.177	1031
1765	-4.04	44.54	3.23	-2403.06	-3807.53	5545.180	1031
1770	-3.88	44.66	3.25	-2400.85	-3807.20	5545.186	1031
1775	-4.43	44.66	3.30	-2400.57	-3812.54	5545.191	1031
1780	-3.93	45.08	3.30	-2399.86	-3815.06	5545.195	1031
1785	-4.05	45.22	3.29	-2399.72	-3819.52	5545.201	1031
1790	-4.74	45.04	3.39	-2399.53	-3819.46	5545.208	1031
1795	-4.02	45.53	3.30	-2399.55	-3820.97	5545.210	1031
1800	-3.19	45.53	3.21	-2399.49	-3820.82	5545.217	1031
1805	-3.44	45.73	3.24	-2399.36	-3823.06	5545.221	1031
1810	-4.54	45.70	3.36	-2398.18	-3825.96	5545.226	1031
1815	-3.77	45.82	3.30	-2397.36	-3829.43	5545.231	1031
1820	-3.77	45.89	3.32	-2397.06	-3830.44	5545.235	1031
1825	-3.62	46.13	3.29	-2397.09	-3829.76	5545.241	1031
1830	-4.66	45.92	3.40	-2397.14	-3831.42	5545.246	1031
1835	-4.36	46.09	3.37	-2397.24	-3830.26	5545.250	1031
1840	-4.26	46.13	3.37	-2397.11	-3832.48	5545.256	1031
1845	-4.12	46.14	3.34	-2397.15	-3835.68	5545.262	1031
1850	-4.15	46.12	3.35	-2396.55	-3830.86	5545.266	1031
1855	-3.60	46.00	3.37	-2394.91	-3833.05	5545.271	1031
1860	-4.30	45.71	3.44	-2394.48	-3833.63	5545.275	1031
1865	-4.42	45.79	3.47	-2393.79	-3834.14	5545.280	1031
1870	-4.38	45.81	3.47	-2393.72	-3833.75	5545.286	1031
1875	-5.06	45.72	3.54	-2393.64	-3829.40	5545.292	1031
1880	-4.50	45.85	3.53	-2393.57	-3833.73	5545.296	1031
1885	-4.67	45.86	3.52	-2393.65	-3831.52	5545.302	1031
1890	-3.96	46.04	3.44	-2393.79	-3833.09	5545.305	1031
1895	-4.55	45.48	3.55	-2391.91	-3832.77	5545.312	1031
1900	-4.54	45.51	3.58	-2391.67	-3831.50	5545.316	1031
1905	-4.63	45.32	3.57	-2391.31	-3828.58	5545.323	1031
1910	-4.57	45.41	3.56	-2391.73	-3825.75	5545.326	1031
1915	-4.64	45.45	3.60	-2391.61	-3825.64	5545.333	1031
1920	-4.86	45.31	3.63	-2391.80	-3826.48	5545.335	1031
1925	-4.35	45.13	3.61	-2389.87	-3823.94	5545.341	1031
1930	-4.51	45.12	3.66	-2389.65	-3825.47	5545.346	1031
1935	-4.45	45.08	3.63	-2389.63	-3821.91	5545.351	1031
1940	-4.75	45.04	3.67	-2389.61	-3822.54	5545.356	1031
1945	-4.35	45.18	3.62	-2389.80	-3822.93	5545.360	1031
1950	-4.15	45.15	3.60	-2389.67	-3823.96	5545.366	1031
1955	-4.48	44.91	3.69	-2388.27	-3822.68	5545.372	1031
1960	-3.89	44.93	3.63	-2387.80	-3822.17	5545.375	1031
1965	-4.06	44.82	3.65	-2387.67	-3821.39	5545.381	1031
1970	-4.06	44.76	3.67	-2387.49	-3824.66	5545.387	1031
1975	-4.05	44.63	3.69	-2387.04	-3823.39	5545.391	1031
1980	-4.30	44.49	3.80	-2386.17	-3822.74	5545.397	1031
1985	-4.16	44.49	3.75	-2386.05	-3822.37	5545.400	1031
1990	-4.42	44.39	3.75	-2385.94	-3821.66	5545.405	1031
1995	-4.01	44.43	3.73	-2385.98	-3821.12	5545.411	1031
2000	-3.76	44.39	3.76	-2384.65	-3821.56	5545.415	1031
2005	-4.08	44.26	3.78	-2384.34	-3820.46	5545.421	1031
2010	-4.14	44.11	3.79	-2384.58	-3820.15	5545.427	1031
2015	-4.17	44.11	3.79	-2384.48	-3821.26	5545.430	1031
2020	-3.76	44.17	3.79	-2384.33	-3820.23	5545.438	1031
2025	-3.93	44.12	3.78	-2384.47	-3820.01	5545.441	1031
2030	-4.32	44.01	3.80	-2384.49	-3819.88	5545.445	1031
2035	-3.95	43.99	3.79	-2384.26	-3818.52	5545.451	1031
2040	-3.49	43.84	3.82	-2382.23	-3817.36	5545.457	1031
2045	-3.51	43.89	3.78	-2381.99	-3816.85	5545.460	1031
2050	-3.27	43.77	3.88	-2381.34	-3816.58	5545.468	1031
2055	-4.10	43.69	3.88	-2381.61	-3816.68	5545.471	1031
2060	-4.05	43.72	3.92	-2381.89	-3815.47	5545.476	1031
2065	-3.54	43.80	3.83	-2381.89	-3814.90	5545.481	1031
2070	-4.35	43.23	3.98	-2380.06	-3813.93	5545.486	1031
2075	-3.72	43.37	3.93	-2379.63	-3812.44	5545.491	1031
2080	-3.75	43.27	3.96	-2379.53	-3816.15	5545.497	1031
2085	-3.49	43.40	3.90	-2379.60	-3815.91	5545.500	1031
2090	-3.84	43.18	3.94	-2378.88	-3815.53	5545.506	1031
2095	-3.56	43.00	3.95	-2377.95	-3814.47	5545.512	1031
2100	-3.07	43.09	3.90	-2378.04	-3811.09	5545.516	1031
2105	-4.00	43.02	4.02	-2377.99	-3810.54	5545.522	1031
2110	-3.69	43.03	3.99	-2377.70	-3811.66	5545.526	1031
2115	-3.77	42.95	3.96	-2377.62	-3810.07	5545.530	1031
2120	-3.35	42.91	3.98	-2376.92	-3811.43	5545.537	1031
2125	-3.01	42.85	3.98	-2375.73	-3809.72	5545.540	1031
2130	-3.57	42.73	4.03	-2375.68	-3806.61	5545.546	1031
2135	-3.22	42.89	4.00	-2375.66	-3808.56	5545.552	1031
2140	-3.96	42.54	4.09	-2375.82	-3808.91	5545.555	1031
2145	-4.41	42.43	4.14	-2375.60	-3810.33	5545.562	1031
2150	-3.97	42.49	4.11	-2375.61	-3809.39	5545.565	1031
2155	-3.55	42.34	4.08	-2373.96	-3807.81	5545.570	1031
2160	-3.00	42.52	4.09	-2373.82	-3806.35	5545.576	1031
2165	-3.58	42.15	4.13	-2373.09	-3807.72	5545.583	1031
2170	-3.66	42.14	4.13	-2372.93	-3807.22	5545.585	1031
2175	-3.42	42.20	4.11	-2372.96	-3807.16	5545.592	1031
2180	-3.33	42.19	4.12	-2372.77	-3806.22	5545.597	1031
2185	-4.01	42.10	4.20	-2372.72	-3804.58	5545.601	1031
2190	-3.51	42.28	4.14	-2372.64	-3804.61	5545.606	1031
2195	-3.08	42.29	4.15	-2371.69	-3804.15	5545.610	1031
2200	-3.71	41.84	4.24	-2370.67	-3800.45	5545.616	1031
2205	-3.95	41.77	4.27	-2370.71	-3803.04	5545.621	1031
2210	-3.74	41.70	4.24	-2370.43	-3802.40	5545.625	1031
2215	-3.75	41.81	4.25	-2370.43	-3800.48	5545.631	1031
2220	-3.45	41.86	4.24	-2370.47	-3801.35	5545.637	1031
2225	-3.79	41.72	4.31	-2369.47	-3800.95	5545.640	1031
2230	-3.34	41.58	4.28	-2368.24	-3796.14	5545.647	1031
2235	-3.45	41.51	4.29	-2368.21	-3797.20	5545.650	1031
2240	-3.36	41.40	4.30	-2368.28	-3796.95	5545.655	1031
2245	-3.35	41.43	4.30	-2368.37	-3801.68	5545.660	1031
2250	-3.16	41.32	4.29	-2367.00	-3796.16	5545.668	1031
2255	-3.38	41.27	4.32	-2366.88	-3799.36	5545.671	1031
2260	-3.16	41.24	4.30	-2366.80	-3799.99	5545.677	1031
2265	-3.28	41.22	4.32	-2366.94	-3796.98	5545.680	1031
2270	-3.56	41.02	4.40	-2365.68	-3796.93	5545.687	1031
2275	-3.11	41.16	4.37	-2365.50	-3796.76	5545.692	1031
2280	-3.29	41.07	4.38	-2365.52	-3797.28	5545.697	1031
2285	-2.73	41.20	4.32	-2365.38	-3796.51	5545.702	1031
2290	-2.98	40.99	4.35	-2365.35	-3794.40	5545.706	1031
2295	-3.39	40.97	4.37	-2365.57	-3795.55	5545.710	1031
2300	-2.94	41.00	4.36	-2365.18	-3796.79	5545.716	1031
2305	-2.91	40.79	4.41	-2363.54	-3793.34	5545.721	1031
2310	-2.90	40.74	4.39	-2363.20	-3793.26	5545.726	1031
2315	-3.22	40.45	4.45	-2363.34	-3791.59	5545.733	1031
2320	-3.07	40.53	4.43	-2363.17	-3792.28	5545.734	1031
2325	-2.99	40.60	4.43	-2363.03	-3793.26	5545.741	1031
2330	-3.06	40.66	4.41	-2363.22	-3796.30	5545.746	1031
2335	-1.81	40.48	4.38	-2361.42	-3790.63	5545.753	1031
2340	-2.95	40.24	4.50	-2361.46	-3792.37	5545.756	1031
2345	-2.32	40.52	4.44	-2361.42	-3792.22	5545.762	1031
2350	-3.10	40.41	4.50	-2361.36	-3791.84	5545.765	1031
2355	-3.07	40.31	4.56	-2360.47	-3792.28	5545.772	1031
2360	-3.16	40.13	4.58	-2359.82	-3791.67	5545.777	1031
2365	-2.70	40.25	4.56	-2359.82	-3789.51	5545.781	1031
2370	-2.46	40.30	4.50	-2359.59	-3792.06	5545.786	1031
2375	-2.89	40.09	4.55	-2359.67	-3789.54	5545.792	1031
2380	-2.57	40.10	4.54	-2359.87	-3788.60	5545.796	1031
2385	-2.82	40.17	4.57	-2360.02	-3790.09	5545.801	1031
2390	-2.88	40.12	4.60	-2359.55	-3789.74	5545.805	1031
2395	-2.67	40.03	4.58	-2358.70	-3788.14	5545.812	1031
2400	-2.80	39.91	4.62	-2358.09	-3787.18	5545.817	1031
2405	-3.10	39.95	4.65	-2358.11	-3788.18	5545.820	1031
2410	-2.91	39.89	4.62	-2358.00	-3791.90	5545.827	1031
2415	-3.15	39.77	4.63	-2357.92	-3790.05	5545.832	1031
2420	-2.58	39.89	4.61	-2357.85	-3789.41	5545.835	1031
2425	-3.05	39.71	4.59	-2357.82	-3791.07	5545.840	1031
2430	-2.93	39.49	4.67	-2354.78	-3793.05	5545.846	1031
2435	-2.66	39.55	4.66	-2354.57	-3793.50	5545.851	1031
2440	-2.62	39.52	4.71	-2354.37	-3791.91	5545.857	1031
2445	-2.50	39.44	4.70	-2354.44	-3790.80	5545.859	1031
2450	-2.65	39.36	4.68	-2354.51	-3790.98	5545.866	1031
2455	-3.02	39.23	4.72	-2354.56	-3789.24	5545.872	1031
2460	-3.67	38.70	4.81	-2352.58	-3788.23	5545.877	1031
2465	-2.71	39.02	4.78	-2352.55	-3787.54	5545.881	1031
2470	-2.59	39.08	4.79	-2352.32	-3785.80	5545.887	1031
2475	-2.46	39.08	4.75	-2352.57	-3783.66	5545.890	1031
2480	-2.37	39.01	4.80	-2351.15	-3784.27	5545.897	1031
2485	-2.52	38.58	4.83	-2350.79	-3784.33	5545.900	1031
2490	-2.70	38.59	4.85	-2350.83	-3783.67	5545.906	1031
2495	-2.22	38.77	4.84	-2350.75	-3783.60	5545.912	1031
2500	-2.62	38.52	4.83	-2349.98	-3785.58	5545.917	1031
2505	-2.25	38.34	4.87	-2349.41	-3784.59	5545.921	1031
2510	-2.29	38.54	4.83	-2349.21	-3786.12	5545.926	1031
2515	-1.99	38.39	4.87	-2348.79	-3783.62	5545.931	1031
2520	-2.15	38.42	4.87	-2348.64	-3781.79	5545.936	1031
2525	-2.25	38.26	4.89	-2348.65	-3780.54	5545.942	1031
2530	-2.11	38.48	4.90	-2348.42	-3781.02	5545.945	1031
2535	-1.85	38.35	4.91	-2347.33	-3781.78	5545.951	1031
2540	-2.22	38.08	4.95	-2347.28	-3784.15	5545.956	1031
2545	-2.32	38.18	4.94	-2347.12	-3781.30	5545.960	1031
2550	-2.05	38.10	4.94	-2347.30	-3782.05	5545.966	1031
2555	-1.79	38.05	4.89	-2347.13	-3782.74	5545.972	1031
2560	-1.54	38.21	4.89	-2347.14	-3781.84	5545.976	1031
2565	-1.83	38.06	4.94	-2347.01	-3779.84	5545.981	1031
2570	-2.01	38.04	4.93	-2346.87	-3779.64	5545.984	1031
2575	-2.31	37.86	4.94	-2346.98	-3779.37	5545.992	1031
2580	-2.27	37.81	4.95	-2346.99	-3779.35	5545.997	1031
2585	-2.68	37.85	4.99	-2346.82	-3779.81	5546.000	1031
2590	-2.11	37.96	4.96	-2347.07	-3780.16	5546.006	1031
2595	-2.01	37.88	4.91	-2347.02	-3780.41	5546.012	1031
2600	-2.24	37.84	4.96	-2346.74	-3779.22	5546.015	1031
2605	-1.97	37.99	4.97	-2346.79	-3781.75	5546.021	1031
2610	-2.01	37.91	4.93	-2346.79	-3778.81	5546.025	1031
2615	-1.84	37.93	4.92	-2346.90	-3778.01	5546.031	1031
2620	-2.42	37.76	4.97	-2346.84	-3778.86	5546.037	1031
2625	-2.38	38.12	4.96	-2346.82	-3779.34	5546.041	1031
2630	-2.60	38.00	5.02	-2346.53	-3779.10	5546.046	1031
2635	-2.81	37.98	5.02	-2346.52	-3778.83	5546.051	1031
2640	-2.41	38.07	4.98	-2346.85	-3778.75	5546.056	1031
2645	-1.86	38.20	4.95	-2346.69	-3777.72	5546.061	1031
2650	-2.64	37.98	5.00	-2346.73	-3778.47	5546.066	1031
2655	-2.42	37.95	5.01	-2346.28	-3777.71	5546.070	1031
2660	-2.45	36.72	5.29	-2339.01	-3771.21	5546.076	1031
2665	-2.41	36.67	5.27	-2338.47	-3772.51	5546.080	1031
2670	-1.60	36.69	5.30	-2337.90	-3772.70	5546.088	1031
2675	-1.53	36.84	5.28	-2337.52	-3772.39	5546.091	1031
2680	-1.94	36.68	5.29	-2337.49	-3772.22	5546.097	1031
2685	-2.76	36.42	5.35	-2337.35	-3771.84	5546.101	1031
2690	-2.63	36.37	5.40	-2336.51	-3772.31	5546.106	1031
2695	-1.74	36.50	5.32	-2336.11	-3771.84	5546.109	1031
2700	-2.15	36.44	5.36	-2335.99	-3772.32	5546.116	1031
2705	-2.45	36.35	5.37	-2336.29	-3772.40	5546.122	1031
2710	-1.79	36.53	5.37	-2335.41	-3772.08	5546.125	1031
2715	-2.28	36.09	5.43	-2334.37	-3770.26	5546.132	1031
2720	-1.89	36.19	5.42	-2334.68	-3769.83	5546.136	1031
2725	-1.88	36.03	5.40	-2334.45	-3770.40	5546.140	1031
2730	-2.04	35.89	5.39	-2334.56	-3769.38	5546.145	1031
2735	-2.19	35.71	5.48	-2333.22	-3769.92	5546.150	1031
2740	-1.72	35.83	5.41	-2332.86	-3770.39	5546.155	1031
2745	-1.26	35.84	5.39	-2332.85	-3769.43	5546.163	1031
2750	-1.56	35.73	5.43	-2332.83	-3769.01	5546.165	1031
2755	-1.52	35.76	5.43	-2332.77	-3768.64	5546.171	1031
2760	-1.69	35.58	5.45	-2332.89	-3770.07	5546.175	1031
2765	-0.87	35.30	5.48	-2330.65	-3766.54	5546.183	1031
2770	-1.66	35.13	5.50	-2330.86	-3766.62	5546.186	1031
2775	-1.60	35.16	5.50	-2330.94	-3766.31	5546.192	1031
2780	-1.97	34.97	5.51	-2330.91	-3765.50	5546.195	1031
2785	-1.24	35.16	5.52	-2330.08	-3763.77	5546.202	1031
2790	-1.93	34.83	5.58	-2329.55	-3762.47	5546.206	1031
2795	-1.16	35.09	5.51	-2329.24	-3763.01	5546.210	1031
2800	-1.53	35.05	5.55	-2329.09	-3762.42	5546.216	1031
2805	-1.54	34.90	5.47	-2329.07	-3764.11	5546.223	1031
2810	-1.56	35.05	5.56	-2329.27	-3763.89	5546.226	1031
2815	-1.87	34.95	5.58	-2329.14	-3762.65	5546.231	1031
2820	-1.80	34.90	5.58	-2329.23	-3762.96	5546.234	1031
2825	-1.62	34.91	5.60	-2328.44	-3762.26	5546.241	1031
2830	-1.34	34.87	5.63	-2326.53	-3761.91	5546.247	1031
2835	-1.94	34.54	5.70	-2326.33	-3762.06	5546.250	1031
2840	-1.33	34.67	5.65	-2326.26	-3760.99	5546.257	1031
2845	-1.54	34.85	5.64	-2326.32	-3760.75	5546.260	1031
2850	-1.67	34.61	5.69	-2326.25	-3760.49	5546.265	1031
2855	-1.84	34.69	5.68	-2326.26	-3759.68	5546.270	1031
2860	-1.07	34.46	5.68	-2324.16	-3757.72	5546.277	1031
2865	-1.62	34.21	5.74	-2324.10	-3758.02	5546.280	1031
2870	-1.25	34.36	5.74	-2323.98	-3757.89	5546.287	1031
2875	-1.79	34.28	5.78	-2324.12	-3757.29	5546.289	1031
2880	-1.65	33.79	5.80	-2322.85	-3754.90	5546.297	1031
2885	-1.19	34.07	5.77	-2322.91	-3755.21	5546.301	1031
2890	-0.82	34.17	5.75	-2322.37	-3756.21	5546.305	1031
2895	-1.48	34.09	5.79	-2322.59	-3759.27	5546.312	1031
2900	-1.29	33.83	5.85	-2321.58	-3757.91	5546.317	1031
2905	-1.37	33.85	5.85	-2321.21	-3757.98	5546.320	1031
2910	-1.18	34.02	5.80	-2320.72	-3755.62	5546.328	1031
2915	-0.93	33.85	5.84	-2321.27	-3757.03	5546.331	1031
2920	-1.45	33.91	5.90	-2320.93	-3757.59	5546.336	1031
2925	-1.35	33.83	5.88	-2321.04	-3751.41	5546.341	1031
2930	-1.42	33.64	5.89	-2320.30	-3750.61	5546.347	1031
2935	-1.57	33.33	5.97	-2318.96	-3752.83	5546.351	1031
2940	-0.84	33.85	5.94	-2319.17	-3755.24	5546.356	1031
2945	-1.82	33.39	5.96	-2319.21	-3748.89	5546.360	1031
2950	-0.80	33.58	5.91	-2319.15	-3749.80	5546.366	1031
2955	-0.79	33.54	5.90	-2318.97	-3746.00	5546.372	1031
2960	-1.06	33.44	5.97	-2318.66	-3746.26	5546.375	1031
2965	-1.53	33.19	6.03	-2317.10	-3748.92	5546.382	1031
2970	-0.71	33.53	6.00	-2317.14	-3749.41	5546.385	1031
2975	-1.15	33.23	6.03	-2317.16	-3748.48	5546.390	1031
2980	-1.09	33.23	6.01	-2316.94	-3750.01	5546.395	1031
2985	-1.36	33.14	6.07	-2315.55	-3752.38	5546.400	1031
2990	-0.99	33.03	6.07	-2315.42	-3748.95	5546.405	1031
2995	-0.70	33.12	6.02	-2315.37	-3750.07	5546.412	1031
3000	-0.66	32.87	6.01	-2315.48	-3750.95	5546.414	1031
3005	-1.36	32.78	6.08	-2315.12	-3746.93	5546.422	1031
3010	-1.40	32.88	6.11	-2315.51	-3749.92	5546.425	1031
3015	-0.72	32.95	6.04	-2315.43	-3751.60	5546.431	1031
3020	-0.98	33.00	6.06	-2315.54	-3748.97	5546.436	1031
3025	-0.84	32.59	6.14	-2313.02	-3748.66	5546.442	1031
3030	-1.13	32.38	6.17	-2312.22	-3746.46	5546.445	1031
3035	0.20	32.93	6.07	-2312.03	-3748.79	5546.453	1031
3040	-0.86	32.40	6.14	-2312.39	-3748.02	5546.456	1031
3045	-1.30	32.20	6.19	-2312.51	-3744.16	5546.462	1031
3050	-0.72	32.40	6.13	-2312.48	-3745.95	5546.466	1031
3055	-0.92	32.45	6.24	-2311.70	-3745.99	5546.472	1031
3060	-0.62	32.49	6.27	-2310.43	-3745.50	5546.476	1031
3065	-1.08	32.29	6.26	-2310.19	-3743.57	5546.481	1031
3070	-1.05	32.24	6.30	-2310.21	-3742.07	5546.486	1031
3075	-0.91	32.20	6.25	-2310.21	-3741.27	5546.491	1031
3080	-0.86	32.03	6.22	-2309.95	-3741.71	5546.497	1031
3085	-0.85	32.08	6.24	-2310.15	-3743.12	5546.500	1031
3090	-1.55	31.87	6.29	-2309.68	-3744.54	5546.506	1031
3095	-1.17	31.85	6.28	-2309.36	-3744.29	5546.511	1031
3100	-1.01	31.60	6.33	-2307.91	-3740.15	5546.515	1031
3105	-0.98	31.61	6.34	-2307.94	-3739.21	5546.520	1031
3110	-1.01	31.77	6.33	-2308.04	-3739.02	5546.527	1031
3115	-0.92	31.77	6.33	-2307.97	-3738.95	5546.530	1031
3120	-1.24	31.83	6.35	-2307.50	-3739.38	5546.537	1031
3125	-1.16	31.70	6.33	-2307.85	-3739.41	5546.540	1031
3130	-0.83	31.61	6.37	-2305.99	-3739.51	5546.546	1031
3135	-0.77	31.62	6.39	-2305.10	-3737.98	5546.552	1031
3140	-0.86	31.54	6.41	-2304.76	-3736.58	5546.557	1031
3145	-0.63	31.60	6.39	-2304.76	-3738.14	5546.562	1031
3150	-0.69	31.19	6.41	-2304.21	-3736.51	5546.566	1031
3155	-1.05	30.81	6.45	-2303.43	-3735.90	5546.570	1031
3160	-0.72	30.98	6.44	-2303.13	-3737.97	5546.577	1031
3165	-0.90	31.19	6.48	-2302.79	-3738.64	5546.582	1031
3170	-1.00	31.02	6.52	-2302.59	-3738.24	5546.585	1031
3175	-1.06	31.03	6.52	-2302.59	-3738.02	5546.591	1031
3180	-0.39	31.05	6.48	-2302.21	-3733.65	5546.596	1031
3185	-0.87	30.83	6.55	-2301.47	-3736.70	5546.601	1031
3190	-0.69	30.93	6.56	-2301.41	-3737.71	5546.605	1031
3195	-0.94	30.61	6.54	-2301.35	-3739.77	5546.612	1031
3200	-0.59	30.61	6.53	-2301.26	-3738.15	5546.616	1031
3205	-0.40	30.84	6.52	-2301.28	-3736.65	5546.622	1031
3210	-0.50	30.56	6.56	-2301.43	-3737.08	5546.625	1031
3215	-0.59	30.33	6.58	-2299.45	-3736.70	5546.632	1031
3220	-1.00	30.22	6.67	-2299.04	-3735.73	5546.637	1031
3225	-0.42	30.25	6.58	-2299.09	-3733.94	5546.641	1031
3230	-0.71	30.15	6.63	-2298.83	-3732.74	5546.646	1031
3235	-0.22	29.99	6.59	-2298.43	-3730.81	5546.651	1031
3240	-0.40	29.65	6.66	-2297.48	-3730.59	5546.655	1031
3245	-0.03	29.92	6.61	-2297.32	-3730.70	5546.662	1031
3250	-0.75	29.76	6.70	-2297.47	-3730.58	5546.667	1031
3255	-0.24	29.91	6.65	-2297.34	-3728.44	5546.671	1031
3260	-0.16	30.01	6.66	-2297.16	-3731.61	5546.677	1031
3265	-0.38	29.76	6.66	-2297.00	-3731.57	5546.680	1031
3270	-0.54	29.41	6.70	-2295.36	-3725.86	5546.687	1031
3275	-0.15	29.47	6.69	-2295.24	-3727.23	5546.691	1031
3280	-0.50	29.28	6.75	-2295.18	-3729.99	5546.695	1031
3285	-0.30	29.45	6.71	-2295.24	-3729.37	5546.700	1031
3290	0.05	29.52	6.74	-2293.80	-3727.81	5546.706	1031
3295	0.25	29.51	6.74	-2293.71	-3726.65	5546.710	1031
3300	-0.16	29.42	6.76	-2293.57	-3726.50	5546.716	1031
3305	-0.34	29.32	6.75	-2293.82	-3726.12	5546.720	1031
3310	-0.40	29.21	6.77	-2293.64	-3728.36	5546.728	1031
3315	-0.24	29.28	6.76	-2293.91	-3728.47	5546.731	1031
3320	-0.02	29.21	6.76	-2293.53	-3723.49	5546.734	1031
3325	-0.26	29.21	6.76	-2293.40	-3725.44	5546.741	1031
3330	0.00	28.84	6.85	-2291.07	-3723.06	5546.747	1031
3335	-0.10	28.71	6.89	-2290.94	-3724.67	5546.750	1031
3340	0.17	28.75	6.86	-2290.69	-3723.08	5546.756	1031
3345	-0.58	28.62	6.88	-2290.65	-3722.15	5546.762	1031
3350	0.30	28.97	6.86	-2290.30	-3724.59	5546.768	1031
3355	-0.24	28.76	6.88	-2290.65	-3722.97	5546.771	1031
3360	-0.10	28.62	6.87	-2290.42	-3720.79	5546.777	1031
3365	-0.18	28.69	6.89	-2290.49	-3724.03	5546.781	1031
3370	-0.29	28.47	6.96	-2288.61	-3726.06	5546.787	1031
3375	0.03	28.44	6.95	-2287.57	-3722.26	5546.790	1031
3380	-0.43	28.40	6.99	-2287.48	-3723.02	5546.796	1031
3385	-0.63	28.38	7.04	-2287.33	-3720.08	5546.801	1031
3390	-0.03	28.60	6.99	-2287.33	-3716.88	5546.807	1031
3395	0.25	28.60	6.96	-2287.35	-3718.71	5546.811	1031
3400	-0.34	28.43	7.02	-2286.81	-3720.41	5546.816	1031
3405	0.41	28.36	7.02	-2285.52	-3719.07	5546.821	1031
3410	0.04	28.11	7.05	-2285.55	-3720.81	5546.826	1031
3415	0.15	28.09	7.05	-2285.58	-3720.42	5546.831	1031
3420	0.21	28.20	7.05	-2285.41	-3716.59	5546.835	1031
3425	-0.00	28.07	7.10	-2284.16	-3712.03	5546.842	1031
3430	-0.01	28.00	7.11	-2283.92	-3714.43	5546.845	1031
3435	0.22	27.95	7.13	-2283.88	-3716.78	5546.851	1031
3440	0.06	27.95	7.14	-2283.88	-3712.83	5546.856	1031
3445	-0.06	27.59	7.10	-2282.43	-3713.21	5546.863	1031
3450	-0.21	27.65	7.20	-2282.77	-3713.20	5546.866	1031
3455	0.39	27.75	7.17	-2282.55	-3710.94	5546.872	1031
3460	0.64	27.85	7.13	-2282.52	-3710.54	5546.875	1031
3465	-0.58	27.20	7.22	-2281.04	-3705.83	5546.883	1031
3470	0.10	27.42	7.23	-2281.11	-3708.52	5546.887	1031
3475	0.29	27.58	7.25	-2281.05	-3711.61	5546.891	1031
3480	0.15	27.54	7.24	-2281.24	-3709.06	5546.896	1031
3485	0.17	27.37	7.26	-2280.25	-3704.94	5546.902	1031
3490	0.25	27.26	7.27	-2279.57	-3708.69	5546.906	1031
3495	0.07	27.18	7.26	-2279.66	-3707.18	5546.912	1031
3500	0.31	26.95	7.23	-2279.31	-3707.29	5546.916	1031
3505	0.46	26.85	7.24	-2279.06	-3707.08	5546.921	1031
3510	0.37	26.60	7.28	-2277.92	-3707.23	5546.927	1031
3515	0.48	26.68	7.31	-2277.87	-3707.60	5546.930	1031
3520	0.24	26.70	7.33	-2277.97	-3708.12	5546.936	1031
3525	0.76	26.82	7.30	-2277.83	-3707.83	5546.941	1031
3530	-0.06	26.26	7.38	-2276.24	-3706.74	5546.947	1031
3535	0.46	26.36	7.34	-2276.75	-3703.94	5546.951	1031
3540	-0.08	26.37	7.40	-2276.69	-3702.09	5546.956	1031
3545	0.33	26.42	7.36	-2276.52	-3703.17	5546.960	1031
3550	0.23	26.09	7.40	-2275.15	-3701.26	5546.966	1031
3555	0.41	26.20	7.45	-2274.98	-3703.46	5546.970	1031
3560	0.35	26.51	7.47	-2275.06	-3702.13	5546.976	1031
3565	0.82	26.53	7.43	-2275.17	-3701.87	5546.981	1031
3570	0.62	25.97	7.40	-2274.90	-3700.63	5546.988	1031
3575	0.13	26.05	7.40	-2275.05	-3703.24	5546.991	1031
3580	0.31	26.37	7.46	-2275.01	-3702.13	5546.996	1031
3585	0.29	26.24	7.43	-2275.01	-3704.17	5547.000	1031
3590	0.69	25.88	7.48	-2272.92	-3697.85	5547.007	1031
3595	0.82	25.72	7.49	-2272.10	-3700.34	5547.012	1031
3600	0.95	25.80	7.54	-2271.94	-3702.58	5547.016	1031
3605	0.21	25.67	7.56	-2272.03	-3700.78	5547.021	1031
3610	0.02	25.73	7.55	-2271.84	-3700.25	5547.026	1031
3615	-0.35	25.42	7.61	-2271.92	-3700.61	5547.031	1031
3620	0.35	25.58	7.54	-2271.23	-3699.94	5547.037	1031
3625	0.70	25.36	7.58	-2269.67	-3700.75	5547.040	1031
3630	0.28	25.47	7.59	-2269.99	-3699.91	5547.046	1031
3635	0.58	25.62	7.63	-2269.83	-3699.04	5547.052	1031
3640	-0.22	25.39	7.64	-2269.72	-3700.19	5547.055	1031
3645	0.52	25.57	7.58	-2269.54	-3698.78	5547.062	1031
3650	0.26	25.38	7.63	-2269.41	-3697.37	5547.066	1031
3655	0.52	25.42	7.62	-2269.60	-3698.42	5547.072	1031
3660	0.38	25.26	7.64	-2269.69	-3698.17	5547.075	1031
3665	0.07	24.84	7.71	-2267.19	-3696.40	5547.082	1031
3670	0.57	24.98	7.71	-2266.71	-3694.38	5547.085	1031
3675	0.46	25.02	7.80	-2266.02	-3695.07	5547.092	1031
3680	0.26	24.87	7.78	-2266.01	-3694.84	5547.097	1031
3685	0.89	24.89	7.71	-2266.00	-3695.27	5547.101	1031
3690	0.55	24.79	7.76	-2266.22	-3694.74	5547.105	1031
3695	0.21	24.21	7.80	-2264.74	-3693.55	5547.113	1031
3700	0.71	24.54	7.81	-2264.31	-3692.57	5547.116	1031
3705	1.35	24.54	7.76	-2264.37	-3692.45	5547.122	1031
3710	0.28	24.34	7.84	-2264.36	-3691.32	5547.125	1031
3715	0.45	24.45	7.84	-2263.20	-3690.77	5547.132	1031
3720	0.48	24.35	7.90	-2263.15	-3689.59	5547.137	1031
3725	0.58	24.35	7.85	-2262.84	-3691.32	5547.140	1031
3730	1.50	24.47	7.78	-2262.69	-3692.06	5547.147	1031
3735	0.67	24.46	7.85	-2263.03	-3691.87	5547.150	1031
3740	0.83	24.55	7.89	-2262.88	-3692.86	5547.156	1031
3745	0.58	24.59	7.88	-2262.86	-3693.17	5547.161	1031
3750	0.52	24.39	7.87	-2262.69	-3693.35	5547.165	1031
3755	0.30	24.52	7.92	-2262.75	-3692.54	5547.171	1031
3760	0.52	24.38	7.89	-2262.91	-3692.14	5547.176	1031
3765	1.08	24.46	7.85	-2262.55	-3691.59	5547.180	1031
3770	0.69	23.90	7.96	-2260.29	-3688.03	5547.187	1031
3775	0.71	23.92	7.97	-2260.18	-3688.46	5547.191	1031
3780	0.14	23.86	8.02	-2260.43	-3687.94	5547.195	1031
3785	0.49	24.01	8.00	-2260.22	-3684.43	5547.200	1031
3790	0.95	23.63	8.04	-2258.03	-3682.87	5547.207	1031
3795	0.81	23.63	8.05	-2257.77	-3681.99	5547.210	1031
3800	0.92	23.67	8.04	-2257.39	-3683.77	5547.217	1031
3805	0.76	23.46	8.06	-2257.40	-3681.20	5547.222	1031
3810	0.86	23.23	8.05	-2257.40	-3681.63	5547.226	1031
3815	0.83	23.47	8.07	-2257.38	-3680.93	5547.231	1031
3820	1.27	23.31	8.11	-2255.95	-3682.92	5547.235	1031
3825	0.96	23.17	8.12	-2255.46	-3683.33	5547.241	1031
3830	0.81	22.99	8.11	-2255.00	-3681.01	5547.247	1031
3835	1.16	23.07	8.10	-2255.03	-3679.99	5547.250	1031
3840	0.70	23.13	8.15	-2255.12	-3681.41	5547.256	1031
3845	0.83	23.11	8.11	-2254.94	-3682.26	5547.262	1031
3850	1.30	23.13	8.09	-2254.83	-3680.26	5547.265	1031
3855	0.89	22.92	8.12	-2254.81	-3680.68	5547.271	1031
3860	0.60	22.93	8.24	-2253.86	-3680.42	5547.276	1031
3865	0.90	22.79	8.26	-2252.13	-3680.99	5547.280	1031
3870	1.10	22.85	8.24	-2251.73	-3680.99	5547.286	1031
3875	0.80	22.95	8.30	-2251.99	-3679.53	5547.292	1031
3880	1.00	22.83	8.27	-2251.76	-3679.47	5547.296	1031
3885	0.80	22.67	8.26	-2251.86	-3678.85	5547.302	1031
3890	0.65	22.66	8.27	-2251.78	-3678.65	5547.305	1031
3895	1.45	22.46	8.29	-2250.04	-3675.61	5547.311	1031
3900	0.86	22.21	8.36	-2249.81	-3676.88	5547.316	1031
3905	1.27	22.38	8.30	-2249.38	-3676.47	5547.323	1031
3910	1.19	22.34	8.29	-2249.63	-3675.46	5547.326	1031
3915	1.35	22.39	8.32	-2249.54	-3674.50	5547.332	1031
3920	1.05	22.19	8.33	-2249.40	-3676.93	5547.335	1031
3925	0.90	22.20	8.39	-2247.56	-3676.70	5547.343	1031
3930	1.31	21.99	8.36	-2247.22	-3676.05	5547.345	1031
3935	1.31	22.12	8.41	-2247.27	-3671.02	5547.351	1031
3940	1.63	21.89	8.39	-2247.22	-3669.90	5547.356	1031
3945	0.05	21.61	8.45	-2246.16	-3670.50	5547.363	1031
3950	1.18	21.63	8.44	-2245.90	-3669.67	5547.366	1031
3955	1.04	21.52	8.47	-2245.78	-3670.63	5547.372	1031
3960	1.20	21.61	8.45	-2245.45	-3669.86	5547.375	1031
3965	1.38	21.53	8.45	-2244.86	-3668.81	5547.382	1031
3970	1.39	21.41	8.49	-2244.22	-3668.08	5547.387	1031
3975	1.11	21.44	8.53	-2244.08	-3668.25	5547.391	1031
3980	1.49	21.47	8.51	-2244.28	-3666.83	5547.396	1031
3985	1.30	21.41	8.50	-2244.14	-3666.74	5547.401	1031
3990	1.66	21.53	8.49	-2244.27	-3666.50	5547.406	1031
3995	1.63	21.31	8.51	-2243.69	-3665.45	5547.412	1031
4000	1.79	21.07	8.56	-2242.17	-3663.32	5547.415	1031
4005	1.22	21.09	8.57	-2242.17	-3664.28	5547.421	1031
4010	1.47	21.15	8.55	-2242.22	-3664.42	5547.426	1031
4015	1.63	21.09	8.56	-2241.62	-3664.70	5547.431	1031
4020	1.46	21.02	8.59	-2241.82	-3664.62	5547.436	1031
4025	1.27	21.01	8.60	-2241.90	-3668.72	5547.441	1031
4030	1.50	20.64	8.61	-2240.00	-3661.69	5547.445	1031
4035	2.24	20.80	8.57	-2240.06	-3661.48	5547.451	1031
4040	1.54	20.57	8.65	-2239.66	-3661.94	5547.457	1031
4045	1.89	20.58	8.61	-2239.78	-3661.23	5547.460	1031
4050	1.77	20.63	8.64	-2239.73	-3660.21	5547.467	1031
4055	1.75	20.60	8.64	-2239.59	-3661.13	5547.472	1031
4060	1.26	20.37	8.66	-2239.55	-3661.26	5547.476	1031
4065	1.47	20.51	8.65	-2239.78	-3661.12	5547.481	1031
4070	1.31	19.84	8.79	-2236.16	-3662.05	5547.488	1031
4075	1.78	20.05	8.72	-2236.45	-3658.20	5547.491	1031
4080	1.34	20.00	8.80	-2236.74	-3658.12	5547.497	1031
4085	1.84	20.03	8.74	-2236.40	-3657.67	5547.500	1031
4090	1.96	19.96	8.75	-2235.68	-3657.02	5547.506	1031
4095	1.67	19.95	8.83	-2234.97	-3656.84	5547.512	1031
4100	2.07	19.79	8.80	-2234.97	-3657.02	5547.516	1031
4105	1.83	19.93	8.79	-2234.90	-3657.03	5547.521	1031
4110	1.77	19.92	8.84	-2234.75	-3657.04	5547.526	1031
4115	1.52	19.89	8.81	-2234.85	-3656.43	5547.531	1031
4120	1.47	19.85	8.86	-2234.36	-3655.99	5547.537	1031
4125	1.46	19.88	8.84	-2234.60	-3655.73	5547.540	1031
4130	1.30	19.80	8.87	-2234.77	-3656.03	5547.546	1031
4135	1.72	19.66	8.84	-2234.63	-3655.90	5547.552	1031
4140	2.01	19.56	8.78	-2234.50	-3656.15	5547.555	1031
4145	1.60	19.78	8.79	-2234.83	-3654.88	5547.562	1031
4150	1.38	19.65	8.83	-2234.47	-3656.81	5547.566	1031
4155	1.57	19.31	8.92	-2230.82	-3660.08	5547.570	1031
4160	2.15	19.29	8.88	-2230.46	-3655.49	5547.575	1031
4165	1.89	19.26	8.98	-2229.88	-3655.22	5547.582	1031
4170	1.54	19.06	8.97	-2229.97	-3657.00	5547.585	1031
4175	1.18	18.82	9.00	-2229.83	-3654.26	5547.593	1031
4180	1.83	18.91	8.95	-2229.54	-3654.26	5547.595	1031
4185	2.07	18.78	8.93	-2229.44	-3657.78	5547.601	1031
4190	1.42	18.79	8.98	-2229.35	-3655.50	5547.606	1031
4195	1.52	18.54	9.02	-2228.15	-3651.41	5547.610	1031
4200	2.02	18.65	9.01	-2227.32	-3653.22	5547.616	1031
4205	2.16	18.71	9.01	-2227.39	-3650.78	5547.622	1031
4210	1.56	18.45	9.06	-2227.17	-3649.39	5547.625	1031
4215	1.66	18.52	9.06	-2227.01	-3648.85	5547.631	1031
4220	1.55	18.33	9.07	-2226.93	-3648.12	5547.637	1031
4225	2.18	18.39	9.04	-2226.13	-3647.35	5547.640	1031
4230	1.51	18.04	9.13	-2225.14	-3646.55	5547.646	1031
4235	1.58	18.00	9.11	-2225.13	-3646.41	5547.651	1031
4240	1.62	18.02	9.15	-2224.98	-3647.03	5547.655	1031
4245	2.17	17.96	9.08	-2224.41	-3646.50	5547.661	1031
4250	1.79	17.69	9.14	-2223.53	-3645.04	5547.665	1031
4255	1.61	17.91	9.19	-2223.40	-3644.86	5547.671	1031
4260	1.55	17.59	9.23	-2223.14	-3645.27	5547.677	1031
4265	1.41	17.74	9.24	-2223.38	-3644.36	5547.680	1031
4270	2.02	17.88	9.16	-2223.20	-3644.09	5547.687	1031
4275	1.76	17.75	9.19	-2223.38	-3643.50	5547.691	1031
4280	1.27	17.33	9.28	-2221.46	-3642.51	5547.695	1031
4285	1.95	17.47	9.25	-2221.16	-3644.45	5547.701	1031
4290	1.78	17.27	9.28	-2220.58	-3641.61	5547.707	1031
4295	1.56	17.42	9.31	-2220.39	-3640.53	5547.710	1031
4300	2.53	17.38	9.24	-2220.26	-3640.19	5547.718	1031
4305	1.89	17.12	9.29	-2220.12	-3640.06	5547.720	1031
4310	1.61	17.36	9.31	-2220.01	-3639.14	5547.726	1031
4315	2.09	17.12	9.27	-2220.16	-3641.47	5547.731	1031
4320	2.19	17.17	9.37	-2217.59	-3635.24	5547.738	1031
4325	2.29	16.93	9.33	-2218.25	-3636.84	5547.741	1031
4330	2.34	16.91	9.32	-2218.21	-3638.24	5547.747	1031
4335	2.22	16.97	9.37	-2217.83	-3637.71	5547.750	1031
4340	2.20	17.08	9.40	-2217.28	-3637.69	5547.756	1031
4345	2.49	17.01	9.41	-2216.50	-3636.49	5547.762	1031
4350	1.80	17.01	9.46	-2216.70	-3636.32	5547.766	1031
4355	1.84	17.05	9.48	-2216.57	-3638.33	5547.771	1031
4360	2.35	16.89	9.44	-2216.00	-3636.10	5547.775	1031
4365	2.11	16.48	9.46	-2214.98	-3635.70	5547.780	1031
4370	2.07	16.55	9.46	-2215.29	-3635.51	5547.786	1031
4375	2.00	16.41	9.46	-2215.09	-3635.89	5547.792	1031
4380	2.44	16.43	9.41	-2214.93	-3636.16	5547.796	1031
4385	2.28	16.29	9.45	-2214.77	-3635.27	5547.802	1031
4390	2.08	16.35	9.46	-2214.65	-3635.21	5547.805	1031
4395	2.41	16.15	9.54	-2212.43	-3634.12	5547.812	1031
4400	2.20	16.16	9.54	-2212.54	-3633.56	5547.816	1031
4405	1.99	15.81	9.53	-2212.53	-3633.20	5547.820	1031
4410	2.48	16.04	9.49	-2212.42	-3632.70	5547.826	1031
4415	2.13	15.80	9.59	-2211.19	-3632.11	5547.833	1031
4420	2.25	15.79	9.59	-2211.00	-3631.34	5547.835	1031
4425	2.22	15.88	9.60	-2210.87	-3630.60	5547.841	1031
4430	2.18	15.91	9.58	-2211.08	-3630.99	5547.846	1031
4435	2.77	15.95	9.56	-2211.05	-3633.25	5547.851	1031
4440	1.67	16.16	9.68	-2210.97	-3632.34	5547.856	1031
4445	2.12	16.20	9.63	-2210.73	-3632.51	5547.862	1031
4450	1.74	16.35	9.67	-2211.03	-3630.91	5547.866	1031
4455	1.89	16.13	9.67	-2209.91	-3630.31	5547.871	1031
4460	2.46	16.23	9.65	-2209.55	-3629.98	5547.875	1031
4465	2.01	15.96	9.68	-2209.49	-3631.00	5547.881	1031
4470	2.11	15.40	9.64	-2209.22	-3632.52	5547.887	1031
4475	1.66	15.42	9.67	-2209.31	-3630.60	5547.890	1031
4480	1.95	15.85	9.70	-2209.29	-3628.79	5547.896	1031
4485	1.73	15.85	9.72	-2208.88	-3632.55	5547.900	1031
4490	1.68	15.41	9.81	-2205.75	-3628.75	5547.905	1031
4495	2.20	15.45	9.79	-2205.56	-3629.04	5547.911	1031
4500	1.89	14.86	9.76	-2205.32	-3624.10	5547.917	1031
4505	2.42	15.79	9.82	-2205.23	-3624.18	5547.921	1031
4510	1.83	15.47	9.82	-2205.28	-3625.03	5547.926	1031
4515	2.15	15.50	9.80	-2205.11	-3627.17	5547.930	1031
4520	2.18	15.18	9.92	-2203.16	-3627.59	5547.937	1031
4525	2.23	15.31	9.90	-2203.02	-3627.27	5547.941	1031
4530	2.50	15.12	9.87	-2202.89	-3623.75	5547.948	1031
4535	2.64	14.94	9.88	-2202.78	-3625.75	5547.951	1031
4540	2.47	15.10	9.87	-2203.05	-3626.97	5547.958	1031
4545	2.38	15.45	9.91	-2203.01	-3626.59	5547.960	1031
4550	2.55	15.05	9.94	-2201.57	-3625.01	5547.966	1031
4555	2.63	15.09	9.96	-2200.91	-3623.23	5547.971	1031
4560	2.68	14.42	9.88	-2200.89	-3622.94	5547.977	1031
4565	2.41	14.11	9.89	-2200.67	-3622.36	5547.982	1031
4570	2.15	14.32	9.91	-2200.61	-3622.51	5547.985	1031
4575	2.31	14.63	9.94	-2200.70	-3619.49	5547.991	1031
4580	2.63	14.29	9.96	-2199.82	-3619.60	5547.996	1031
4585	2.17	14.27	10.01	-2198.47	-3618.78	5548.000	1031
4590	2.27	14.17	10.00	-2198.40	-3618.12	5548.005	1031
4595	2.38	13.97	9.97	-2198.29	-3617.67	5548.012	1031
4600	2.52	14.00	9.97	-2198.28	-3617.53	5548.015	1031
4605	2.24	13.93	10.03	-2196.77	-3621.67	5548.022	1031
4610	2.40	13.77	10.00	-2196.43	-3621.94	5548.025	1031
4615	2.39	14.08	10.02	-2196.63	-3620.82	5548.030	1031
4620	2.51	13.94	10.04	-2196.64	-3621.26	5548.036	1031
4625	2.58	13.64	10.05	-2195.48	-3620.25	5548.041	1031
4630	2.64	14.35	10.12	-2195.28	-3620.28	5548.046	1031
4635	2.27	14.20	10.14	-2194.55	-3618.94	5548.053	1031
4640	2.30	13.94	10.11	-2194.83	-3618.30	5548.055	1031
4645	2.52	13.71	10.07	-2194.91	-3618.85	5548.062	1031
4650	2.56	13.95	10.09	-2194.84	-3618.00	5548.067	1031
4655	2.44	13.96	10.21	-2193.22	-3617.35	5548.070	1031
4660	2.11	13.86	10.25	-2192.86	-3616.23	5548.076	1031
4665	2.61	13.92	10.23	-2192.78	-3615.88	5548.082	1031
4670	2.30	13.77	10.26	-2192.58	-3616.46	5548.085	1031
4675	2.29	13.92	10.23	-2192.52	-3616.10	5548.091	1031
4680	2.55	14.37	10.24	-2192.59	-3616.22	5548.096	1031
4685	2.67	13.99	10.26	-2191.57	-3615.57	5548.101	1031
4690	2.44	13.74	10.30	-2190.55	-3612.89	5548.106	1031
4695	2.21	13.69	10.33	-2190.57	-3613.01	5548.110	1031
4700	2.61	13.63	10.30	-2190.40	-3613.36	5548.116	1031
4705	2.97	13.68	10.27	-2190.09	-3613.32	5548.121	1031
4710	2.59	13.57	10.29	-2190.24	-3613.71	5548.125	1031
4715	2.44	13.57	10.32	-2189.34	-3613.36	5548.130	1031
4720	2.89	13.34	10.34	-2188.08	-3613.30	5548.137	1031
4725	2.37	13.39	10.38	-2187.92	-3611.76	5548.140	1031
4730	2.46	13.44	10.38	-2187.83	-3612.88	5548.146	1031
4735	2.87	13.10	10.35	-2188.09	-3612.17	5548.149	1031
4740	2.83	13.25	10.42	-2187.42	-3611.34	5548.156	1031
4745	2.63	13.23	10.40	-2187.65	-3613.24	5548.161	1031
4750	2.41	13.47	10.45	-2187.44	-3613.57	5548.165	1031
4755	2.68	13.36	10.42	-2187.42	-3612.91	5548.171	1031
4760	2.94	13.00	10.43	-2184.69	-3607.97	5548.178	1031
4765	2.72	12.84	10.47	-2184.93	-3609.16	5548.180	1031
4770	2.34	13.00	10.48	-2184.88	-3608.27	5548.187	1031
4775	2.98	12.81	10.44	-2184.87	-3608.13	5548.191	1031
4780	3.15	12.75	10.53	-2183.70	-3606.78	5548.198	1031
4785	3.09	12.85	10.53	-2183.33	-3607.71	5548.201	1031
4790	3.04	12.22	10.53	-2182.99	-3608.10	5548.208	1031
4795	2.72	12.52	10.51	-2183.30	-3606.73	5548.210	1031
4800	3.21	12.41	10.53	-2182.40	-3605.89	5548.216	1031
4805	2.56	12.50	10.61	-2181.87	-3605.52	5548.221	1031
4810	2.79	12.60	10.58	-2182.09	-3603.77	5548.226	1031
4815	2.63	12.60	10.60	-2181.84	-3604.75	5548.232	1031
4820	2.77	12.68	10.63	-2181.37	-3604.12	5548.235	1031
4825	3.23	12.74	10.60	-2180.94	-3604.70	5548.241	1031
4830	2.44	12.26	10.64	-2180.14	-3604.03	5548.246	1031
4835	2.55	12.09	10.67	-2179.42	-3604.41	5548.250	1031
4840	3.06	11.94	10.64	-2179.39	-3604.39	5548.256	1031
4845	2.79	12.02	10.65	-2179.14	-3603.88	5548.262	1031
4850	2.78	11.99	10.67	-2179.21	-3603.67	5548.265	1031
4855	2.93	11.85	10.63	-2179.05	-3602.62	5548.272	1031
4860	3.14	11.75	10.64	-2178.85	-3602.88	5548.275	1031
4865	3.02	11.56	10.58	-2178.97	-3603.06	5548.280	1031
4870	3.13	11.90	10.61	-2179.09	-3603.26	5548.286	1031
4875	2.53	11.40	10.77	-2176.32	-3602.68	5548.292	1031
4880	2.77	11.66	10.75	-2176.19	-3602.19	5548.296	1031
4885	2.95	11.40	10.70	-2176.36	-3602.04	5548.302	1031
4890	2.81	11.53	10.74	-2176.21	-3601.54	5548.305	1031
4895	3.21	11.73	10.79	-2175.23	-3600.77	5548.312	1031
4900	2.92	11.73	10.82	-2174.91	-3599.57	5548.316	1031
4905	2.78	11.70	10.82	-2174.83	-3597.56	5548.320	1031
4910	2.64	11.44	10.81	-2174.84	-3597.54	5548.326	1031
4915	2.18	11.66	10.87	-2174.63	-3597.65	5548.332	1031
4920	2.95	11.50	10.78	-2174.69	-3597.67	5548.335	1031
4925	2.56	11.18	10.79	-2174.89	-3597.14	5548.341	1031
4930	2.94	11.26	10.79	-2174.94	-3597.13	5548.347	1031
4935	2.85	11.12	10.85	-2173.35	-3595.50	5548.351	1031
4940	3.15	11.00	10.89	-2171.70	-3593.56	5548.356	1031
4945	3.10	10.73	10.85	-2171.83	-3594.28	5548.360	1031
4950	2.68	10.50	10.87	-2171.53	-3591.48	5548.366	1031
4955	2.85	10.60	10.88	-2171.06	-3592.59	5548.371	1031
4960	3.02	10.57	10.98	-2169.78	-3593.50	5548.378	1031
4965	2.63	10.77	10.96	-2169.93	-3591.87	5548.381	1031
4970	3.03	10.82	10.97	-2169.93	-3592.23	5548.387	1031
4975	3.24	10.86	10.91	-2169.77	-3591.12	5548.390	1031
4980	2.62	10.50	10.97	-2169.92	-3588.29	5548.396	1031
4985	2.86	10.60	10.93	-2169.37	-3587.36	5548.400	1031
4990	2.92	10.24	10.97	-2168.24	-3588.88	5548.405	1031
4995	3.17	10.27	10.97	-2168.01	-3594.11	5548.411	1031
5000	3.26	10.70	11.02	-2168.21	-3592.35	5548.417	1031
5005	2.56	10.65	11.02	-2168.08	-3589.69	5548.421	1031
5010	2.88	10.54	11.05	-2168.06	-3589.18	5548.427	1031
5015	2.87	10.47	11.01	-2167.97	-3588.65	5548.430	1031
5020	3.22	10.30	11.07	-2165.67	-3586.06	5548.437	1031
5025	2.63	10.07	11.09	-2165.56	-3586.16	5548.441	1031
5030	3.44	10.47	11.08	-2165.74	-3586.50	5548.448	1031
5035	3.35	10.21	11.09	-2165.50	-3586.86	5548.451	1031
5040	2.77	10.08	11.11	-2165.38	-3584.64	5548.458	1031
5045	3.00	9.93	11.10	-2165.17	-3587.42	5548.460	1031
5050	2.89	9.80	11.14	-2164.00	-3586.29	5548.467	1031
5055	2.85	9.72	11.17	-2163.08	-3584.94	5548.471	1031
5060	3.32	9.93	11.16	-2162.86	-3584.28	5548.476	1031
5065	2.82	9.82	11.18	-2162.88	-3584.87	5548.481	1031
5070	3.36	9.97	11.17	-2162.59	-3584.24	5548.485	1031
5075	2.86	9.83	11.15	-2162.49	-3584.74	5548.491	1031
5080	3.34	10.00	11.16	-2162.67	-3583.24	5548.497	1031
5085	3.41	9.94	11.17	-2162.69	-3584.08	5548.500	1031
5090	2.88	9.72	11.18	-2161.61	-3585.15	5548.506	1031
5095	2.72	9.35	11.27	-2158.80	-3583.97	5548.513	1031
5100	3.30	9.12	11.21	-2159.24	-3584.34	5548.515	1031
5105	2.94	8.80	11.16	-2159.52	-3583.12	5548.521	1031
5110	3.28	8.95	11.20	-2159.41	-3582.71	5548.524	1031
5115	2.71	9.18	11.29	-2158.17	-3582.98	5548.530	1031
5120	3.48	9.16	11.26	-2157.84	-3582.91	5548.536	1031
5125	3.09	8.99	11.29	-2157.59	-3582.42	5548.541	1031
5130	2.95	9.02	11.27	-2157.32	-3582.17	5548.546	1031
5135	3.37	8.89	11.31	-2157.57	-3583.51	5548.553	1031
5140	3.43	9.21	11.29	-2157.56	-3583.41	5548.555	1031
5145	3.18	9.00	11.28	-2157.29	-3582.09	5548.562	1031
5150	3.06	8.94	11.30	-2157.28	-3580.94	5548.567	1031
5155	3.53	9.14	11.32	-2157.42	-3581.93	5548.570	1031
5160	3.11	8.99	11.32	-2157.15	-3581.65	5548.576	1031
5165	3.28	8.97	11.33	-2156.04	-3581.36	5548.582	1031
5170	3.30	8.85	11.38	-2154.79	-3580.12	5548.585	1031
5175	3.30	8.58	11.36	-2154.75	-3579.10	5548.591	1031
5180	2.93	8.70	11.39	-2154.68	-3579.47	5548.596	1031
5185	3.44	8.56	11.38	-2153.81	-3581.16	5548.601	1031
5190	3.20	8.21	11.41	-2152.46	-3582.87	5548.606	1031
5195	3.32	8.13	11.41	-2152.25	-3582.61	5548.610	1031
5200	2.71	8.35	11.50	-2151.92	-3583.05	5548.617	1031
5205	3.17	8.40	11.45	-2152.00	-3583.39	5548.621	1031
5210	2.74	8.46	11.54	-2152.10	-3577.78	5548.625	1031
5215	3.29	8.47	11.48	-2151.84	-3576.94	5548.630	1031
5220	3.16	8.27	11.54	-2150.19	-3573.66	5548.637	1031
5225	3.33	8.05	11.52	-2150.18	-3572.51	5548.641	1031
5230	3.48	8.11	11.52	-2149.93	-3574.04	5548.646	1031
5235	3.50	7.92	11.55	-2149.89	-3573.96	5548.649	1031
5240	2.90	7.46	11.51	-2149.87	-3573.28	5548.658	1031
5245	3.45	7.94	11.50	-2149.79	-3572.01	5548.661	1031
5250	3.41	8.02	11.57	-2149.89	-3572.08	5548.666	1031
5255	3.54	7.82	11.53	-2149.75	-3573.76	5548.671	1031
5260	3.16	7.48	11.60	-2147.38	-3569.51	5548.677	1031
5265	3.13	7.22	11.63	-2146.74	-3570.82	5548.680	1031
5270	3.16	7.15	11.63	-2146.77	-3570.61	5548.687	1031
5275	3.47	7.36	11.63	-2146.42	-3570.27	5548.692	1031
5280	3.76	7.60	11.64	-2146.71	-3568.85	5548.696	1031
5285	3.32	7.50	11.64	-2146.52	-3570.22	5548.701	1031
5290	3.62	7.29	11.67	-2145.39	-3569.05	5548.707	1031
5295	3.49	7.08	11.70	-2144.02	-3568.14	5548.710	1031
5300	3.64	7.12	11.71	-2144.07	-3567.73	5548.716	1031
5305	3.24	7.23	11.73	-2144.20	-3567.81	5548.722	1031
5310	3.46	7.26	11.70	-2144.06	-3565.42	5548.726	1031
5315	3.32	7.13	11.73	-2143.75	-3566.72	5548.731	1031
5320	3.13	7.32	11.77	-2143.37	-3566.25	5548.735	1031
5325	3.16	7.49	11.81	-2141.66	-3566.65	5548.742	1031
5330	3.46	7.42	11.81	-2141.97	-3566.90	5548.746	1031
5335	3.45	7.03	11.77	-2141.57	-3566.73	5548.750	1031
5340	2.93	6.67	11.77	-2141.51	-3566.66	5548.755	1031
5345	3.61	7.07	11.82	-2140.17	-3565.42	5548.762	1031
5350	3.61	7.09	11.82	-2140.04	-3565.81	5548.765	1031
5355	3.11	6.63	11.85	-2140.08	-3565.63	5548.771	1031
5360	3.10	6.76	11.86	-2139.93	-3566.53	5548.774	1031
5365	3.08	6.32	11.86	-2138.83	-3563.80	5548.781	1031
5370	3.38	6.52	11.86	-2138.44	-3562.84	5548.787	1031
5375	3.43	6.70	11.90	-2138.55	-3563.53	5548.792	1031
5380	3.31	6.39	11.86	-2138.44	-3561.20	5548.796	1031
5385	3.87	6.45	11.81	-2138.48	-3558.48	5548.803	1031
5390	3.30	6.21	11.86	-2138.38	-3558.33	5548.805	1031
5395	3.77	6.22	11.84	-2138.35	-3560.57	5548.812	1031
5400	3.50	6.11	11.85	-2138.26	-3562.48	5548.817	1031
5405	3.41	6.11	11.88	-2136.61	-3561.77	5548.820	1031
5410	3.35	6.06	11.94	-2135.41	-3562.52	5548.826	1031
5415	3.84	6.02	11.95	-2134.94	-3560.73	5548.832	1031
5420	3.48	6.01	11.97	-2134.52	-3560.21	5548.836	1031
5425	3.50	6.07	11.95	-2134.46	-3559.88	5548.841	1031
5430	3.63	6.14	11.99	-2134.44	-3559.97	5548.846	1031
5435	3.67	5.97	11.96	-2134.43	-3558.93	5548.851	1031
5440	3.36	5.70	12.02	-2133.07	-3558.28	5548.857	1031
5445	3.65	5.82	12.04	-2132.94	-3558.97	5548.860	1031
5450	3.57	5.73	12.05	-2133.28	-3558.11	5548.866	1031
5455	3.32	5.62	12.05	-2133.03	-3557.74	5548.871	1031
5460	3.60	5.55	12.11	-2131.47	-3557.51	5548.875	1031
5465	3.67	5.57	12.09	-2131.46	-3556.90	5548.880	1031
5470	2.99	5.85	12.12	-2131.72	-3555.97	5548.888	1031
5475	3.36	5.69	12.11	-2131.24	-3556.92	5548.890	1031
5480	3.86	5.55	12.07	-2131.25	-3556.74	5548.896	1031
5485	3.80	5.52	12.07	-2131.52	-3557.03	5548.899	1031
5490	3.86	5.48	12.13	-2129.59	-3554.16	5548.906	1031
5495	3.63	5.31	12.16	-2129.10	-3553.58	5548.912	1031
5500	3.71	5.56	12.20	-2129.03	-3554.43	5548.918	1031
5505	3.48	5.09	12.14	-2129.10	-3555.59	5548.921	1031
5510	4.02	5.09	12.13	-2129.24	-3555.71	5548.927	1031
5515	3.50	5.10	12.18	-2128.88	-3554.92	5548.930	1031
5520	4.15	5.19	12.20	-2127.65	-3551.57	5548.937	1031
5525	3.75	5.04	12.24	-2126.67	-3551.94	5548.942	1031
5530	3.57	4.87	12.25	-2126.66	-3550.25	5548.945	1031
5535	3.86	4.91	12.24	-2126.48	-3550.97	5548.952	1031
5540	3.66	5.03	12.23	-2126.46	-3551.15	5548.956	1031
5545	3.58	4.53	12.23	-2126.48	-3550.73	5548.960	1031
5550	3.69	4.65	12.29	-2125.96	-3551.80	5548.966	1031
5555	3.56	4.54	12.32	-2124.25	-3546.76	5548.971	1031
5560	3.96	4.33	12.27	-2124.40	-3545.78	5548.976	1031
5565	3.58	4.14	12.26	-2124.23	-3546.09	5548.981	1031
5570	3.87	4.39	12.27	-2124.39	-3547.04	5548.984	1031
5575	3.62	4.67	12.33	-2124.07	-3547.95	5548.992	1031
5580	3.40	4.40	12.32	-2124.22	-3546.93	5548.996	1031
5585	3.86	4.87	12.31	-2124.23	-3547.90	5549.000	1031
5590	3.37	4.52	12.33	-2123.97	-3547.08	5549.006	1031
5595	3.60	4.13	12.41	-2121.10	-3542.93	5549.012	1031
5600	3.60	4.18	12.42	-2121.17	-3543.58	5549.015	1031
5605	3.95	4.39	12.43	-2121.20	-3544.02	5549.021	1031
5610	3.83	4.57	12.41	-2121.08	-3543.89	5549.025	1031
5615	3.94	4.96	12.55	-2119.58	-3542.83	5549.033	1031
5620	3.55	4.78	12.52	-2119.45	-3542.79	5549.037	1031
5625	4.14	4.71	12.47	-2119.18	-3548.49	5549.042	1031
5630	4.04	4.75	12.49	-2119.33	-3547.69	5549.046	1031
5635	3.93	4.63	12.52	-2118.28	-3547.43	5549.051	1031
5640	4.24	4.82	12.53	-2117.78	-3547.04	5549.055	1031
5645	3.73	4.83	12.52	-2117.91	-3542.52	5549.062	1031
5650	3.86	4.70	12.54	-2117.73	-3541.68	5549.067	1031
5655	4.29	4.70	12.54	-2117.01	-3541.47	5549.070	1031
5660	4.15	4.79	12.60	-2116.53	-3540.49	5549.076	1031
5665	3.74	4.94	12.63	-2116.14	-3540.11	5549.081	1031
5670	4.20	4.29	12.55	-2116.45	-3540.31	5549.086	1031
5675	4.22	4.48	12.58	-2116.27	-3539.75	5549.091	1031
5680	4.07	4.39	12.61	-2116.41	-3540.03	5549.096	1031
5685	4.11	4.24	12.56	-2115.37	-3539.81	5549.101	1031
5690	4.40	4.41	12.61	-2114.11	-3539.64	5549.106	1031
5695	4.16	4.15	12.61	-2113.88	-3540.61	5549.109	1031
5700	3.96	4.22	12.61	-2113.37	-3539.88	5549.117	1031
5705	3.76	3.72	12.60	-2113.61	-3539.57	5549.121	1031
5710	3.80	4.49	12.67	-2113.56	-3539.88	5549.125	1031
5715	4.08	4.31	12.62	-2113.73	-3540.37	5549.130	1031
5720	3.72	4.20	12.72	-2111.56	-3539.40	5549.137	1031
5725	4.38	3.89	12.64	-2111.50	-3538.52	5549.140	1031
5730	4.02	4.07	12.69	-2111.51	-3537.63	5549.146	1031
5735	4.08	4.45	12.74	-2111.12	-3538.66	5549.149	1031
5740	3.92	3.58	12.67	-2111.31	-3537.89	5549.158	1031
5745	4.26	4.08	12.71	-2111.31	-3538.54	5549.161	1031
5750	3.72	3.75	12.71	-2111.06	-3538.28	5549.166	1031
5755	4.26	4.17	12.72	-2111.06	-3537.93	5549.171	1031
5760	4.09	4.06	12.81	-2108.93	-3534.44	5549.177	1031
5765	4.16	3.97	12.81	-2108.18	-3533.89	5549.180	1031
5770	3.87	3.89	12.81	-2108.43	-3534.44	5549.187	1031
5775	3.68	3.70	12.84	-2108.36	-3533.95	5549.192	1031
5780	4.75	4.05	12.85	-2108.05	-3533.73	5549.198	1031
5785	4.14	3.74	12.80	-2108.23	-3534.09	5549.201	1031
5790	4.28	3.62	12.83	-2106.72	-3533.38	5549.207	1031
5795	4.25	3.21	12.86	-2106.00	-3531.99	5549.210	1031
5800	4.00	3.80	12.90	-2105.72	-3532.18	5549.216	1031
5805	3.92	3.43	12.89	-2105.46	-3531.89	5549.221	1031
5810	4.23	3.42	12.89	-2105.23	-3530.39	5549.226	1031
5815	4.34	3.42	12.89	-2104.80	-3531.31	5549.231	1031
5820	4.12	3.50	12.95	-2104.57	-3531.17	5549.235	1031
5825	4.42	3.89	12.92	-2104.50	-3531.50	5549.241	1031
5830	4.26	3.41	12.94	-2104.44	-3530.34	5549.246	1031
5835	4.25	2.74	12.98	-2102.40	-3528.36	5549.250	1031
5840	4.10	2.32	12.93	-2102.32	-3528.66	5549.255	1031
5845	3.99	2.45	12.95	-2102.13	-3527.98	5549.262	1031
5850	4.53	3.15	12.96	-2102.30	-3529.35	5549.265	1031
5855	4.44	3.57	13.02	-2102.11	-3528.85	5549.271	1031
5860	4.33	3.36	12.99	-2102.19	-3528.07	5549.276	1031
5865	3.78	1.89	13.03	-2099.95	-3524.18	5549.283	1031
5870	4.19	2.79	13.09	-2100.06	-3524.78	5549.287	1031
5875	4.28	2.80	13.07	-2099.73	-3526.30	5549.291	1031
5880	4.05	2.50	13.06	-2099.95	-3526.65	5549.296	1031
5885	3.98	2.60	13.13	-2098.82	-3525.40	5549.301	1031
5890	4.01	2.47	13.09	-2098.28	-3526.27	5549.305	1031
5895	4.27	2.63	13.12	-2098.39	-3524.98	5549.312	1031
5900	4.24	2.37	13.11	-2097.97	-3525.93	5549.317	1031
5905	4.35	2.53	13.13	-2097.90	-3526.08	5549.321	1031
5910	4.45	2.52	13.14	-2098.08	-3524.08	5549.326	1031
5915	4.12	2.76	13.17	-2097.99	-3523.68	5549.332	1031
5920	4.68	2.08	13.06	-2098.00	-3523.71	5549.335	1031
5925	4.67	2.68	13.15	-2096.51	-3522.46	5549.341	1031
5930	4.07	2.28	13.27	-2094.98	-3520.67	5549.346	1031
5935	3.78	2.07	13.28	-2095.13	-3522.04	5549.351	1031
5940	4.33	2.29	13.19	-2094.97	-3520.52	5549.356	1031
5945	4.27	2.12	13.17	-2094.63	-3519.54	5549.360	1031
5950	4.40	2.32	13.22	-2094.76	-3519.53	5549.366	1031
5955	4.43	1.94	13.23	-2094.17	-3520.17	5549.371	1031
5960	4.45	2.13	13.27	-2092.47	-3519.60	5549.377	1031
5965	4.63	2.29	13.28	-2092.45	-3519.13	5549.380	1031
5970	4.59	2.10	13.27	-2092.36	-3520.22	5549.387	1031
5975	4.26	2.31	13.28	-2092.45	-3518.75	5549.390	1031
5980	5.07	2.08	13.26	-2091.07	-3518.02	5549.397	1031
5985	4.35	2.11	13.32	-2091.01	-3518.58	5549.399	1031
5990	4.67	2.31	13.30	-2090.95	-3518.23	5549.406	1031
5995	4.68	2.14	13.28	-2091.07	-3518.27	5549.411	1031
6000	4.61	1.99	13.35	-2089.89	-3517.32	5549.416	1031
6005	4.52	2.03	13.35	-2089.59	-3517.08	5549.421	1031
6010	4.14	1.74	13.35	-2089.76	-3517.40	5549.428	1031
6015	4.64	1.90	13.37	-2089.61	-3517.12	5549.430	1031
6020	4.09	1.72	13.41	-2089.43	-3516.94	5549.437	1031
6025	4.79	2.18	13.37	-2089.55	-3517.41	5549.442	1031
6030	4.53	1.57	13.38	-2087.64	-3517.34	5549.445	1031
6035	4.48	1.84	13.43	-2087.48	-3516.93	5549.451	1031
6040	4.30	1.38	13.41	-2087.18	-3517.81	5549.458	1031
6045	4.48	1.57	13.38	-2087.12	-3515.60	5549.460	1031
6050	4.58	1.70	13.44	-2086.45	-3515.54	5549.466	1031
6055	4.26	1.66	13.50	-2085.76	-3522.51	5549.471	1031
6060	4.53	1.56	13.48	-2085.58	-3524.41	5549.476	1031
6065	4.59	1.35	13.47	-2085.55	-3517.72	5549.481	1031
6070	4.37	1.36	13.49	-2085.33	-3514.31	5549.485	1031
6075	4.49	1.31	13.51	-2085.27	-3518.25	5549.491	1031
6080	4.65	1.34	13.47	-2085.16	-3516.24	5549.496	1031
6085	4.96	1.26	13.46	-2085.24	-3512.29	5549.500	1031
6090	4.56	0.56	13.44	-2085.35	-3514.13	5549.505	1031
6095	4.61	1.17	13.56	-2082.77	-3511.80	5549.512	1031
6100	4.70	1.21	13.57	-2082.62	-3510.64	5549.515	1031
6105	5.05	1.13	13.51	-2082.52	-3510.33	5549.522	1031
6110	4.95	1.06	13.50	-2082.60	-3511.24	5549.524	1031
6115	4.55	0.86	13.54	-2082.27	-3510.52	5549.531	1031
6120	4.64	0.81	13.57	-2082.26	-3509.72	5549.536	1031
6125	4.69	0.56	13.57	-2080.63	-3508.04	5549.541	1031
6130	4.92	0.82	13.61	-2080.27	-3508.23	5549.546	1031
6135	4.25	1.02	13.60	-2080.14	-3506.54	5549.553	1031
6140	4.56	0.67	13.61	-2080.22	-3509.10	5549.555	1031
6145	4.83	0.80	13.62	-2080.20	-3509.74	5549.562	1031
6150	4.61	0.73	13.67	-2079.91	-3509.51	5549.567	1031
6155	4.89	0.05	13.79	-2078.21	-3504.54	5549.573	1031
6160	4.82	0.53	13.72	-2077.77	-3506.65	5549.576	1031
6165	5.07	0.30	13.63	-2077.68	-3506.16	5549.582	1031
6170	4.82	0.48	13.71	-2077.65	-3505.82	5549.585	1031
6175	4.54	0.34	13.73	-2077.16	-3506.13	5549.591	1031
6180	4.83	0.34	13.72	-2076.12	-3504.20	5549.597	1031
6185	4.58	0.19	13.75	-2076.03	-3501.66	5549.601	1031
6190	4.64	0.10	13.73	-2076.01	-3498.73	5549.606	1031
6195	4.57	0.09	13.78	-2075.77	-3500.51	5549.610	1031
6200	5.11	0.36	13.81	-2074.70	-3501.04	5549.616	1031
6205	4.70	0.21	13.81	-2074.48	-3502.59	5549.621	1031
6210	4.91	0.25	13.80	-2074.87	-3499.31	5549.627	1031
6215	4.49	-0.23	13.80	-2074.58	-3499.72	5549.630	1031
6220	4.57	0.25	13.85	-2074.67	-3499.43	5549.637	1031
6225	4.83	0.05	13.80	-2074.26	-3500.06	5549.640	1031
6230	4.82	0.04	13.95	-2072.31	-3503.19	5549.647	1031
6235	4.90	0.04	13.96	-2072.26	-3503.95	5549.649	1031
6240	4.68	-0.24	13.94	-2072.13	-3499.90	5549.656	1031
6245	4.68	0.01	13.93	-2072.16	-3497.92	5549.660	1031
6250	4.77	-0.31	13.98	-2070.86	-3501.73	5549.666	1031
6255	4.78	-0.45	13.95	-2070.48	-3501.19	5549.671	1031
6260	4.57	-0.36	14.00	-2070.36	-3501.88	5549.677	1031
6265	4.96	-0.48	13.95	-2070.41	-3501.74	5549.680	1031
6270	5.13	-0.34	13.94	-2070.36	-3501.41	5549.688	1031
6275	4.88	-0.46	14.00	-2070.48	-3501.78	5549.692	1031
6280	5.20	0.01	13.95	-2070.13	-3501.71	5549.695	1031
6285	4.71	-0.41	13.98	-2070.30	-3501.58	5549.701	1031
6290	4.54	-0.57	14.00	-2068.89	-3500.00	5549.707	1031
6295	4.98	-0.61	14.11	-2067.33	-3499.18	5549.710	1031
6300	4.89	-0.81	14.07	-2067.40	-3501.81	5549.716	1031
6305	4.92	-0.69	14.07	-2067.29	-3503.64	5549.722	1031
6310	4.88	-0.90	14.07	-2067.07	-3504.96	5549.726	1031
6315	4.91	-0.65	14.08	-2067.25	-3506.13	5549.731	1031
6320	5.10	-0.61	14.10	-2066.78	-3502.35	5549.735	1031
6325	5.12	-0.87	14.13	-2065.02	-3493.68	5549.741	1031
6330	5.06	-1.24	14.09	-2065.00	-3491.40	5549.746	1031
6335	4.54	-1.12	14.15	-2064.85	-3490.54	5549.752	1031
6340	4.83	-1.19	14.09	-2064.68	-3490.30	5549.755	1031
6345	4.75	-0.79	14.20	-2064.83	-3492.90	5549.762	1031
6350	4.87	-1.32	14.13	-2064.69	-3494.71	5549.766	1031
6355	5.02	-1.39	14.17	-2062.77	-3492.47	5549.771	1031
6360	4.97	-1.69	14.13	-2062.39	-3491.84	5549.774	1031
6365	5.31	-1.12	14.18	-2062.49	-3492.61	5549.783	1031
6370	5.48	-1.52	14.13	-2062.26	-3491.48	5549.787	1031
6375	4.30	-2.30	14.18	-2062.17	-3490.56	5549.793	1031
6380	4.90	-1.77	14.16	-2062.13	-3490.56	5549.796	1031
6385	5.39	-1.24	14.25	-2060.67	-3490.65	5549.801	1031
6390	5.01	-1.61	14.28	-2059.94	-3490.52	5549.805	1031
6395	5.01	-1.59	14.33	-2059.92	-3491.21	5549.812	1031
6400	5.04	-1.86	14.27	-2059.27	-3490.68	5549.817	1031
6405	4.97	-1.93	14.28	-2058.87	-3487.59	5549.820	1031
6410	4.77	-1.99	14.31	-2058.32	-3487.56	5549.826	1031
6415	4.87	-2.13	14.29	-2058.43	-3488.67	5549.832	1031
6420	4.80	-2.20	14.27	-2058.57	-3490.06	5549.836	1031
6425	5.15	-1.72	14.31	-2058.37	-3492.77	5549.841	1031
6430	5.51	-1.78	14.31	-2058.16	-3489.94	5549.846	1031
6435	5.15	-1.71	14.35	-2058.31	-3489.53	5549.850	1031
6440	5.18	-1.61	14.41	-2055.97	-3488.76	5549.858	1031
6445	5.08	-2.11	14.36	-2055.95	-3490.30	5549.859	1031
6450	5.10	-2.10	14.40	-2056.01	-3489.49	5549.866	1031
6455	5.21	-2.05	14.38	-2055.99	-3488.69	5549.871	1031
6460	5.31	-2.68	14.38	-2054.30	-3487.49	5549.877	1031
6465	4.68	-2.34	14.40	-2054.18	-3487.06	5549.882	1031
6470	5.25	-2.34	14.38	-2054.45	-3485.87	5549.887	1031
6475	5.17	-2.39	14.37	-2054.15	-3485.61	5549.890	1031
6480	5.21	-2.43	14.40	-2054.20	-3488.17	5549.897	1031
6485	5.09	-2.16	14.41	-2054.05	-3488.52	5549.901	1031
6490	4.81	-2.67	14.42	-2053.43	-3487.27	5549.906	1031
6495	5.14	-2.67	14.41	-2053.06	-3486.33	5549.912	1031
6500	5.35	-2.58	14.41	-2052.78	-3487.27	5549.917	1031
6505	5.46	-2.86	14.36	-2052.87	-3487.99	5549.921	1031
6510	5.07	-2.36	14.46	-2052.65	-3488.51	5549.926	1031
6515	5.02	-2.55	14.45	-2052.83	-3486.21	5549.930	1031
6520	5.05	-2.52	14.41	-2052.39	-3487.22	5549.937	1031
6525	5.30	-2.55	14.47	-2052.27	-3485.21	5549.942	1031
6530	5.01	-2.63	14.47	-2050.83	-3485.30	5549.946	1031
6535	5.04	-3.05	14.52	-2049.73	-3484.47	5549.951	1031
6540	5.43	-3.09	14.50	-2049.66	-3485.32	5549.957	1031
6545	5.22	-2.93	14.53	-2049.44	-3487.08	5549.961	1031
6550	4.95	-2.91	14.56	-2049.37	-3487.28	5549.966	1031
6555	5.35	-3.00	14.55	-2049.41	-3486.52	5549.971	1031
6560	5.12	-2.89	14.55	-2049.30	-3485.61	5549.975	1031
6565	5.06	-3.10	14.64	-2046.65	-3484.73	5549.981	1031
6570	5.23	-2.98	14.64	-2046.39	-3482.04	5549.984	1031
6575	5.10	-3.31	14.62	-2046.23	-3483.73	5549.992	1031
6580	5.44	-3.33	14.62	-2046.24	-3484.71	5549.996	1031
6585	4.81	-3.28	14.63	-2046.55	-3483.90	5550.000	1031
6590	5.32	-3.41	14.61	-2046.41	-3485.04	5550.006	1031
6595	5.17	-3.61	14.65	-2044.47	-3482.32	5550.012	1031
6600	5.40	-3.56	14.67	-2044.11	-3481.63	5550.015	1031
6605	5.63	-3.40	14.62	-2043.59	-3481.12	5550.023	1031
6610	5.30	-3.56	14.68	-2044.03	-3481.40	5550.025	1031
6615	5.22	-3.55	14.70	-2043.88	-3481.87	5550.031	1031
6620	5.01	-3.74	14.68	-2043.72	-3480.26	5550.037	1031
6625	5.57	-3.15	14.80	-2041.10	-3479.89	5550.043	1031
6630	5.31	-3.77	14.76	-2041.63	-3478.34	5550.046	1031
6635	5.22	-4.00	14.75	-2041.70	-3479.62	5550.052	1031
6640	5.24	-3.82	14.74	-2041.54	-3478.94	5550.055	1031
6645	5.24	-4.24	14.75	-2040.82	-3478.90	5550.062	1031
6650	5.63	-4.32	14.74	-2040.05	-3477.47	5550.067	1031
6655	5.56	-3.99	14.82	-2040.22	-3477.87	5550.070	1031
6660	5.77	-4.32	14.77	-2040.11	-3478.14	5550.076	1031
6665	5.68	-4.18	14.76	-2039.69	-3478.25	5550.081	1031
6670	5.56	-4.54	14.79	-2038.49	-3476.00	5550.085	1031
6675	5.63	-4.42	14.79	-2038.33	-3473.18	5550.091	1031
6680	5.97	-4.31	14.80	-2038.41	-3471.45	5550.097	1031
6685	5.63	-4.32	14.81	-2038.26	-3471.95	5550.101	1031
6690	5.99	-4.31	14.79	-2038.21	-3473.81	5550.106	1031
6695	5.56	-4.43	14.82	-2038.19	-3475.30	5550.109	1031
6700	5.74	-4.75	14.90	-2035.83	-3472.89	5550.117	1031
6705	5.33	-4.85	14.90	-2035.75	-3477.52	5550.121	1031
6710	5.25	-4.86	14.88	-2036.06	-3471.62	5550.125	1031
6715	5.41	-4.90	14.90	-2035.88	-3471.94	5550.130	1031
6720	5.77	-4.99	14.90	-2034.53	-3471.11	5550.137	1031
6725	5.66	-5.24	14.89	-2034.03	-3471.66	5550.140	1031
6730	6.19	-4.71	14.96	-2034.14	-3471.16	5550.146	1031
6735	6.04	-5.18	14.91	-2034.16	-3471.17	5550.149	1031
6740	5.73	-5.28	14.92	-2033.63	-3466.36	5550.157	1031
6745	5.45	-5.08	14.92	-2033.97	-3470.32	5550.162	1031
6750	5.56	-5.09	14.93	-2033.92	-3467.63	5550.167	1031
6755	6.21	-5.01	14.90	-2033.65	-3471.65	5550.171	1031
6760	5.51	-5.58	14.98	-2031.69	-3469.30	5550.177	1031
6765	5.92	-5.43	14.98	-2031.19	-3469.80	5550.180	1031
6770	5.64	-5.55	15.00	-2031.02	-3468.40	5550.187	1031
6775	5.56	-5.61	15.02	-2030.99	-3468.83	5550.192	1031
6780	5.97	-5.54	15.01	-2031.15	-3468.80	5550.195	1031
6785	5.94	-5.57	14.97	-2030.92	-3468.98	5550.202	1031
6790	5.62	-5.50	15.08	-2030.31	-3468.51	5550.206	1031
6795	5.87	-5.77	15.06	-2028.81	-3466.59	5550.210	1031
6800	5.70	-5.77	15.06	-2028.63	-3466.78	5550.216	1031
6805	5.49	-5.96	15.04	-2028.48	-3467.42	5550.222	1031
6810	5.52	-5.86	15.08	-2028.31	-3467.71	5550.226	1031
6815	5.65	-5.86	15.05	-2028.24	-3468.29	5550.231	1031
6820	5.97	-5.81	15.04	-2028.42	-3467.16	5550.234	1031
6825	5.67	-6.18	15.08	-2026.36	-3467.84	5550.241	1031
6830	5.54	-6.17	15.09	-2026.12	-3467.61	5550.246	1031
6835	6.26	-5.98	15.10	-2025.92	-3464.48	5550.252	1031
6840	5.69	-6.08	15.11	-2026.27	-3466.06	5550.256	1031
6845	5.73	-6.07	15.13	-2026.38	-3464.68	5550.262	1031
6850	5.75	-6.10	15.12	-2026.24	-3464.84	5550.265	1031
6855	5.62	-6.80	15.14	-2023.62	-3465.21	5550.273	1031
6860	5.62	-6.44	15.16	-2023.81	-3465.41	5550.275	1031
6865	5.46	-6.29	15.17	-2023.59	-3464.32	5550.281	1031
6870	5.94	-6.34	15.17	-2023.37	-3464.24	5550.287	1031
6875	6.29	-6.62	15.17	-2022.67	-3465.32	5550.292	1031
6880	5.60	-6.69	15.26	-2021.99	-3463.91	5550.296	1031
6885	5.51	-6.73	15.21	-2021.99	-3465.07	5550.301	1031
6890	5.87	-6.45	15.22	-2022.31	-3463.83	5550.305	1031
6895	6.01	-6.62	15.25	-2021.63	-3460.92	5550.311	1031
6900	5.70	-6.89	15.25	-2020.48	-3458.45	5550.317	1031
6905	6.03	-6.82	15.25	-2020.57	-3459.01	5550.320	1031
6910	5.58	-6.98	15.28	-2020.02	-3462.66	5550.327	1031
6915	5.96	-7.04	15.26	-2020.33	-3462.65	5550.331	1031
6920	5.89	-6.97	15.27	-2020.19	-3462.21	5550.335	1031
6925	5.93	-7.02	15.23	-2019.94	-3458.61	5550.341	1031
6930	6.23	-7.18	15.34	-2017.91	-3458.49	5550.348	1031
6935	6.07	-7.29	15.33	-2017.68	-3460.44	5550.351	1031
6940	5.82	-7.31	15.31	-2017.77	-3460.74	5550.356	1031
6945	6.12	-7.41	15.30	-2017.52	-3459.85	5550.359	1031
6950	6.02	-7.66	15.33	-2016.02	-3458.47	5550.366	1031
6955	6.24	-7.49	15.33	-2015.94	-3456.86	5550.372	1031
6960	5.86	-7.65	15.37	-2015.90	-3457.64	5550.375	1031
6965	6.23	-7.79	15.34	-2015.80	-3457.88	5550.381	1031
6970	6.03	-7.64	15.40	-2015.72	-3455.22	5550.388	1031
6975	5.81	-7.61	15.40	-2015.66	-3454.80	5550.391	1031
6980	5.74	-7.70	15.38	-2015.82	-3454.75	5550.397	1031
6985	6.31	-7.55	15.38	-2015.65	-3458.83	5550.400	1031
6990	5.85	-7.84	15.42	-2013.62	-3457.05	5550.406	1031
6995	6.54	-8.03	15.43	-2012.89	-3456.92	5550.412	1031
7000	5.48	-8.27	15.43	-2012.72	-3456.37	5550.417	1031
7005	5.94	-8.03	15.44	-2012.78	-3456.50	5550.421	1031
7010	6.43	-7.96	15.43	-2012.53	-3455.83	5550.426	1031
7015	6.01	-8.16	15.46	-2012.63	-3456.21	5550.430	1031
7020	6.69	-8.25	15.43	-2012.23	-3455.59	5550.436	1031
7025	6.10	-8.46	15.47	-2010.31	-3453.67	5550.442	1031
7030	6.31	-8.38	15.44	-2010.27	-3454.37	5550.445	1031
7035	6.24	-8.58	15.47	-2010.31	-3453.53	5550.452	1031
7040	6.54	-8.70	15.44	-2010.49	-3452.87	5550.456	1031
7045	6.23	-8.49	15.48	-2010.07	-3454.02	5550.460	1031
7050	6.38	-8.47	15.48	-2009.91	-3453.69	5550.466	1031
7055	6.08	-8.91	15.54	-2007.82	-3451.39	5550.471	1031
7060	6.11	-8.87	15.57	-2007.76	-3451.11	5550.476	1031
7065	6.25	-9.03	15.50	-2007.71	-3450.13	5550.482	1031
7070	6.18	-8.92	15.53	-2007.67	-3450.55	5550.484	1031
7075	6.22	-9.08	15.53	-2007.48	-3450.09	5550.491	1031
7080	6.29	-8.98	15.51	-2007.42	-3448.34	5550.496	1031
7085	6.38	-9.23	15.56	-2005.90	-3448.42	5550.500	1031
7090	6.42	-9.30	15.55	-2005.17	-3446.72	5550.506	1031
7095	6.22	-9.39	15.57	-2005.15	-3447.36	5550.512	1031
7100	6.40	-9.13	15.58	-2005.14	-3446.02	5550.515	1031
7105	6.56	-9.01	15.59	-2004.82	-3446.40	5550.521	1031
7110	6.06	-9.32	15.58	-2004.72	-3446.11	5550.525	1031
7115	6.68	-9.35	15.60	-2003.93	-3445.55	5550.531	1031
7120	6.34	-9.68	15.64	-2002.55	-3445.86	5550.537	1031
7125	6.32	-9.70	15.64	-2002.39	-3444.70	5550.541	1031
7130	6.68	-9.69	15.60	-2002.28	-3442.10	5550.546	1031
7135	6.29	-9.73	15.65	-2001.92	-3441.18	5550.551	1031
7140	6.57	-9.82	15.67	-2000.68	-3440.31	5550.556	1031
7145	6.22	-9.88	15.73	-2000.58	-3438.71	5550.563	1031
7150	6.49	-9.91	15.66	-2000.56	-3439.34	5550.566	1031
7155	6.36	-10.06	15.63	-2000.64	-3439.83	5550.570	1031
7160	6.01	-10.26	15.72	-1999.04	-3439.88	5550.576	1031
7165	6.27	-10.11	15.74	-1998.98	-3439.14	5550.581	1031
7170	6.72	-10.10	15.74	-1998.82	-3439.30	5550.585	1031
7175	6.43	-10.08	15.73	-1998.93	-3436.84	5550.591	1031
7180	6.49	-10.07	15.76	-1998.73	-3435.15	5550.597	1031
7185	6.38	-10.21	15.75	-1998.78	-3434.64	5550.601	1031
7190	6.80	-10.38	15.69	-1998.31	-3435.44	5550.607	1031
7195	6.39	-10.28	15.74	-1998.02	-3434.30	5550.609	1031
7200	6.48	-10.30	15.76	-1998.16	-3434.20	5550.616	1031
7205	6.53	-10.33	15.73	-1998.07	-3434.19	5550.622	1031
7210	6.94	-10.47	15.83	-1995.40	-3433.22	5550.628	1031
7215	6.77	-10.71	15.81	-1995.01	-3433.80	5550.631	1031
7220	6.74	-10.76	15.80	-1994.80	-3434.71	5550.637	1031
7225	6.59	-10.78	15.81	-1994.92	-3436.92	5550.640	1031
7230	6.72	-10.89	15.84	-1993.89	-3437.28	5550.646	1031
7235	6.82	-10.78	15.91	-1993.20	-3437.50	5550.650	1031
7240	6.46	-10.99	15.88	-1992.81	-3434.82	5550.656	1031
7245	6.55	-10.90	15.87	-1992.64	-3433.74	5550.662	1031
7250	7.09	-10.90	15.85	-1993.19	-3432.42	5550.666	1031
7255	6.63	-11.16	15.83	-1992.92	-3432.99	5550.671	1031
7260	6.58	-11.15	15.85	-1992.14	-3433.61	5550.676	1031
7265	6.66	-11.22	15.88	-1990.66	-3435.54	5550.682	1031
7270	6.82	-11.25	15.91	-1990.33	-3436.53	5550.686	1031
7275	6.84	-11.34	15.89	-1990.33	-3437.83	5550.692	1031
7280	6.83	-11.17	15.92	-1990.39	-3436.97	5550.695	1031
7285	6.86	-11.42	15.94	-1989.07	-3433.60	5550.701	1031
7290	6.93	-11.47	15.92	-1989.08	-3433.62	5550.706	1031
7295	6.55	-11.63	15.92	-1988.54	-3432.43	5550.710	1031
7300	6.66	-11.48	15.96	-1988.72	-3433.66	5550.716	1031
7305	6.77	-11.69	15.90	-1988.72	-3433.85	5550.723	1031
7310	6.17	-11.64	15.96	-1988.49	-3434.24	5550.726	1031
7315	6.62	-11.78	15.97	-1988.26	-3436.33	5550.731	1031
7320	6.85	-11.62	15.96	-1988.26	-3436.05	5550.734	1031
7325	6.79	-11.88	16.00	-1986.20	-3432.62	5550.741	1031
7330	6.71	-12.14	15.99	-1985.44	-3430.50	5550.747	1031
7335	6.92	-12.05	16.04	-1985.22	-3432.74	5550.750	1031
7340	6.84	-12.12	16.03	-1985.37	-3433.02	5550.756	1031
7345	6.77	-12.07	16.01	-1985.00	-3431.72	5550.761	1031
7350	6.74	-12.10	16.04	-1985.12	-3432.99	5550.765	1031
7355	6.97	-12.22	16.02	-1983.97	-3433.25	5550.771	1031
7360	6.88	-12.37	16.06	-1982.93	-3430.54	5550.775	1031
7365	7.13	-12.29	16.07	-1982.89	-3429.50	5550.781	1031
7370	6.72	-12.58	16.04	-1982.50	-3432.79	5550.787	1031
7375	7.06	-12.50	16.07	-1982.73	-3430.43	5550.792	1031
7380	6.53	-12.39	16.10	-1982.41	-3431.76	5550.796	1031
7385	6.80	-12.58	16.07	-1981.91	-3432.27	5550.801	1031
7390	6.57	-12.68	16.13	-1980.53	-3431.07	5550.805	1031
7395	6.62	-12.67	16.11	-1980.29	-3429.79	5550.811	1031
7400	7.07	-12.58	16.11	-1980.20	-3430.82	5550.816	1031
7405	6.98	-12.69	16.09	-1980.04	-3429.85	5550.820	1031
7410	7.05	-12.61	16.12	-1979.97	-3430.51	5550.826	1031
7415	6.52	-12.69	16.14	-1980.20	-3431.31	5550.831	1031
7420	6.90	-12.74	16.15	-1977.99	-3431.54	5550.835	1031
7425	7.01	-12.87	16.17	-1977.63	-3431.35	5550.841	1031
7430	6.95	-12.86	16.16	-1977.59	-3431.02	5550.847	1031
7435	6.75	-12.86	16.17	-1977.62	-3430.00	5550.851	1031
7440	7.02	-12.99	16.14	-1977.64	-3427.46	5550.858	1031
7445	7.30	-12.78	16.14	-1977.36	-3428.97	5550.860	1031
7450	6.51	-12.98	16.17	-1977.49	-3426.71	5550.867	1031
7455	6.71	-12.96	16.18	-1977.38	-3428.25	5550.872	1031
7460	6.94	-13.43	16.22	-1973.92	-3423.07	5550.878	1031
7465	6.88	-13.48	16.24	-1974.33	-3424.43	5550.881	1031
7470	6.57	-13.48	16.24	-1974.18	-3422.22	5550.887	1031
7475	6.61	-13.64	16.25	-1974.23	-3422.41	5550.890	1031
7480	6.69	-13.66	16.29	-1973.66	-3420.95	5550.896	1031
7485	7.07	-13.80	16.23	-1972.77	-3421.84	5550.901	1031
7490	6.80	-13.73	16.28	-1972.93	-3419.80	5550.906	1031
7495	7.22	-13.73	16.26	-1972.77	-3418.44	5550.912	1031
7500	6.98	-13.85	16.23	-1972.54	-3419.19	5550.917	1031
7505	6.98	-13.97	16.26	-1970.92	-3419.01	5550.922	1031
7510	6.92	-13.95	16.26	-1970.87	-3419.31	5550.926	1031
7515	6.94	-13.98	16.29	-1971.09	-3419.95	5550.930	1031
7520	7.34	-13.80	16.29	-1971.00	-3418.40	5550.936	1031
7525	7.14	-14.21	16.30	-1969.50	-3419.20	5550.942	1031
7530	6.89	-14.29	16.31	-1969.19	-3419.46	5550.945	1031
7535	6.80	-14.29	16.34	-1969.00	-3417.23	5550.953	1031
7540	7.59	-14.21	16.28	-1969.08	-3417.53	5550.956	1031
7545	6.45	-14.41	16.33	-1968.98	-3417.48	5550.960	1031
7550	7.08	-14.29	16.30	-1968.99	-3417.20	5550.965	1031
7555	6.80	-14.73	16.40	-1966.79	-3415.08	5550.973	1031
7560	7.08	-14.72	16.34	-1966.79	-3415.23	5550.976	1031
7565	7.76	-14.62	16.36	-1966.66	-3414.72	5550.982	1031
7570	7.50	-14.74	16.33	-1966.48	-3415.11	5550.984	1031
7575	7.23	-15.02	16.36	-1965.29	-3413.46	5550.991	1031
7580	7.20	-14.97	16.38	-1964.99	-3414.02	5550.997	1031
7585	7.38	-15.02	16.38	-1964.98	-3414.98	5551.000	1031
7590	7.14	-14.92	16.40	-1964.87	-3414.32	5551.006	1031
7595	7.27	-14.99	16.41	-1965.02	-3412.93	5551.011	1031
7600	7.36	-15.00	16.38	-1964.75	-3414.43	5551.016	1031
7605	7.27	-15.19	16.40	-1963.63	-3414.70	5551.021	1031
7610	7.22	-15.43	16.39	-1962.69	-3411.37	5551.027	1031
7615	7.26	-15.43	16.42	-1962.92	-3410.41	5551.031	1031
7620	7.51	-15.37	16.43	-1962.62	-3411.02	5551.037	1031
7625	7.27	-15.41	16.42	-1962.61	-3411.46	5551.042	1031
7630	6.85	-15.75	16.47	-1960.88	-3411.65	5551.047	1031
7635	7.28	-15.63	16.50	-1960.77	-3409.83	5551.051	1031
7640	7.47	-15.63	16.49	-1960.91	-3409.67	5551.055	1031
7645	7.56	-15.74	16.48	-1960.37	-3410.32	5551.060	1031
7650	7.48	-15.87	16.53	-1959.07	-3409.21	5551.067	1031
7655	7.10	-15.98	16.54	-1958.89	-3407.07	5551.070	1031
7660	7.31	-15.96	16.53	-1958.76	-3408.06	5551.076	1031
7665	7.38	-15.95	16.52	-1958.69	-3410.33	5551.081	1031
7670	7.69	-16.00	16.48	-1958.74	-3407.97	5551.087	1031
7675	7.69	-16.03	16.52	-1958.47	-3408.47	5551.091	1031
7680	6.91	-16.10	16.54	-1958.18	-3408.01	5551.097	1031
7685	7.38	-16.16	16.52	-1958.18	-3407.63	5551.101	1031
7690	7.48	-16.30	16.59	-1955.81	-3406.97	5551.107	1031
7695	7.55	-16.56	16.60	-1955.39	-3405.74	5551.109	1031
7700	7.83	-16.31	16.63	-1954.50	-3403.91	5551.118	1031
7705	7.26	-16.45	16.60	-1955.50	-3403.74	5551.122	1031
7710	7.63	-16.41	16.61	-1955.25	-3404.62	5551.125	1031
7715	7.30	-16.59	16.55	-1955.50	-3404.51	5551.131	1031
7720	7.39	-16.61	16.61	-1954.32	-3404.07	5551.136	1031
7725	7.94	-16.76	16.60	-1953.28	-3404.38	5551.140	1031
7730	7.58	-16.94	16.64	-1953.12	-3404.12	5551.146	1031
7735	7.33	-17.02	16.59	-1952.95	-3403.29	5551.152	1031
7740	7.20	-16.92	16.62	-1952.97	-3403.19	5551.156	1031
7745	7.37	-17.09	16.60	-1952.70	-3402.40	5551.162	1031
7750	7.75	-16.95	16.62	-1951.99	-3402.80	5551.166	1031
7755	6.86	-17.25	16.65	-1950.49	-3402.17	5551.171	1031
7760	7.22	-17.09	16.69	-1950.28	-3401.76	5551.176	1031
7765	7.77	-17.06	16.68	-1950.29	-3401.97	5551.182	1031
7770	7.53	-17.10	16.67	-1950.37	-3402.73	5551.186	1031
7775	7.17	-17.24	16.67	-1950.39	-3401.67	5551.192	1031
7780	7.48	-17.26	16.66	-1950.15	-3402.23	5551.195	1031
7785	7.16	-17.53	16.71	-1948.11	-3400.03	5551.201	1031
7790	7.47	-17.59	16.72	-1947.90	-3399.56	5551.206	1031
7795	7.40	-17.78	16.71	-1947.76	-3399.11	5551.212	1031
7800	7.51	-17.68	16.69	-1947.78	-3400.83	5551.216	1031
7805	7.35	-17.59	16.70	-1947.58	-3400.99	5551.222	1031
7810	7.00	-17.59	16.67	-1947.78	-3401.03	5551.226	1031
7815	7.42	-17.80	16.67	-1945.58	-3397.99	5551.232	1031
7820	7.47	-17.87	16.76	-1945.71	-3398.05	5551.234	1031
7825	7.49	-18.00	16.73	-1945.24	-3398.73	5551.241	1031
7830	7.12	-18.15	16.76	-1944.94	-3398.68	5551.247	1031
7835	7.69	-18.25	16.76	-1944.00	-3397.91	5551.250	1031
7840	7.67	-18.34	16.75	-1943.64	-3398.35	5551.256	1031
7845	7.65	-18.33	16.77	-1943.46	-3398.10	5551.262	1031
7850	7.61	-18.31	16.76	-1943.52	-3397.55	5551.265	1031
7855	7.92	-18.33	16.80	-1942.71	-3398.16	5551.272	1031
7860	7.68	-18.44	16.79	-1942.33	-3397.91	5551.275	1031
7865	7.34	-18.57	16.80	-1942.15	-3397.49	5551.281	1031
7870	7.57	-18.44	16.82	-1942.32	-3397.07	5551.287	1031
7875	7.72	-18.52	16.78	-1942.32	-3397.50	5551.292	1031
7880	7.79	-18.56	16.77	-1942.26	-3397.96	5551.296	1031
7885	7.79	-18.55	16.83	-1941.31	-3399.28	5551.301	1031
7890	7.58	-18.68	16.85	-1939.49	-3399.07	5551.305	1031
7895	7.67	-18.73	16.87	-1939.67	-3399.36	5551.311	1031
7900	7.54	-18.78	16.83	-1939.33	-3398.96	5551.317	1031
7905	7.44	-18.76	16.84	-1939.52	-3395.72	5551.320	1031
7910	7.71	-18.79	16.86	-1939.23	-3394.80	5551.327	1031
7915	7.72	-18.67	16.89	-1939.20	-3395.46	5551.331	1031
7920	7.93	-18.76	16.83	-1939.16	-3393.95	5551.335	1031
7925	7.69	-18.83	16.87	-1939.00	-3395.15	5551.340	1031
7930	7.75	-19.39	16.84	-1935.92	-3392.46	5551.348	1031
7935	7.29	-19.43	16.92	-1936.11	-3392.25	5551.351	1031
7940	7.88	-19.33	16.91	-1936.04	-3392.31	5551.357	1031
7945	7.92	-19.38	16.93	-1936.07	-3390.90	5551.359	1031
7950	7.83	-19.49	16.97	-1934.73	-3389.95	5551.366	1031
7955	7.98	-19.67	16.93	-1934.39	-3391.19	5551.372	1031
7960	7.70	-19.67	16.94	-1934.43	-3390.57	5551.375	1031
7965	7.83	-19.68	16.93	-1934.27	-3389.87	5551.381	1031
7970	7.35	-19.76	16.94	-1934.21	-3388.58	5551.387	1031
7975	7.58	-19.71	16.96	-1934.12	-3388.58	5551.390	1031
7980	7.71	-19.65	16.93	-1934.24	-3389.37	5551.396	1031
7985	7.69	-19.69	16.93	-1934.10	-3392.42	5551.402	1031
7990	7.99	-19.98	16.97	-1932.39	-3389.44	5551.406	1031
7995	7.82	-20.17	16.98	-1931.20	-3387.67	5551.412	1031
8000	7.74	-20.29	16.99	-1931.22	-3387.78	5551.417	1031
8005	8.39	-20.08	16.99	-1930.93	-3387.08	5551.421	1031
8010	7.52	-20.32	16.99	-1930.66	-3387.44	5551.426	1031
8015	8.05	-20.25	17.00	-1930.71	-3387.11	5551.430	1031
8020	7.77	-20.26	17.02	-1930.20	-3387.00	5551.436	1031
8025	8.00	-20.31	17.04	-1928.64	-3387.06	5551.441	1031
8030	7.98	-20.28	17.06	-1928.82	-3386.96	5551.445	1031
8035	7.76	-20.50	17.05	-1928.52	-3386.71	5551.451	1031
8040	7.84	-20.34	17.04	-1928.30	-3388.27	5551.456	1031
8045	7.86	-20.54	17.07	-1926.53	-3386.71	5551.462	1031
8050	7.95	-20.48	17.10	-1927.06	-3386.44	5551.466	1031
8055	8.19	-20.56	17.07	-1926.81	-3385.91	5551.472	1031
8060	7.80	-20.59	17.11	-1926.65	-3386.15	5551.476	1031
8065	7.85	-20.89	17.10	-1925.10	-3384.16	5551.481	1031
8070	8.01	-20.84	17.11	-1924.77	-3384.57	5551.484	1031
8075	7.86	-21.16	17.11	-1924.97	-3382.73	5551.493	1031
8080	7.78	-20.94	17.10	-1925.19	-3383.22	5551.497	1031
8085	8.02	-20.96	17.11	-1924.99	-3382.78	5551.500	1031
8090	8.27	-20.83	17.11	-1924.84	-3382.35	5551.506	1031
8095	7.97	-21.22	17.12	-1923.57	-3382.35	5551.512	1031
8100	7.95	-21.38	17.19	-1922.47	-3380.61	5551.516	1031
8105	7.70	-21.37	17.21	-1922.68	-3382.18	5551.521	1031
8110	7.80	-21.41	17.13	-1922.50	-3382.97	5551.525	1031
8115	7.87	-21.32	17.21	-1921.83	-3381.33	5551.531	1031
8120	7.93	-21.44	17.19	-1920.65	-3382.15	5551.537	1031
8125	8.20	-21.48	17.15	-1920.79	-3383.04	5551.541	1031
8130	7.92	-21.49	17.18	-1920.75	-3382.95	5551.546	1031
8135	7.76	-21.79	17.17	-1920.53	-3383.35	5551.550	1031
8140	8.04	-21.63	17.14	-1920.44	-3381.90	5551.558	1031
8145	8.28	-21.56	17.16	-1920.76	-3382.24	5551.561	1031
8150	8.10	-21.56	17.20	-1920.39	-3381.63	5551.567	1031
8155	8.22	-21.61	17.18	-1920.23	-3382.44	5551.570	1031
8160	7.86	-22.08	17.21	-1917.69	-3379.71	5551.576	1031
8165	8.33	-22.11	17.22	-1917.28	-3380.76	5551.581	1031
8170	7.94	-22.15	17.26	-1917.13	-3383.38	5551.587	1031
8175	8.16	-22.20	17.24	-1917.38	-3382.60	5551.591	1031
8180	8.06	-22.28	17.22	-1917.26	-3382.80	5551.597	1031
8185	8.26	-22.14	17.24	-1917.34	-3382.57	5551.601	1031
8190	8.47	-22.50	17.24	-1915.51	-3382.12	5551.606	1031
8195	8.36	-22.61	17.26	-1914.97	-3382.43	5551.609	1031
8200	8.05	-22.64	17.28	-1914.90	-3380.72	5551.618	1031
8205	8.57	-22.61	17.24	-1914.76	-3381.08	5551.622	1031
8210	8.27	-22.58	17.26	-1914.72	-3377.72	5551.625	1031
8215	8.30	-22.67	17.21	-1914.69	-3375.60	5551.631	1031
8220	8.06	-22.76	17.27	-1913.14	-3374.84	5551.636	1031
8225	8.35	-23.01	17.28	-1912.01	-3375.01	5551.640	1031
8230	7.97	-23.02	17.26	-1912.41	-3376.38	5551.646	1031
8235	8.43	-23.08	17.27	-1912.11	-3376.28	5551.652	1031
8240	8.18	-23.11	17.23	-1912.10	-3379.16	5551.656	1031
8245	8.43	-23.06	17.27	-1912.05	-3378.07	5551.662	1031
8250	8.02	-23.18	17.30	-1911.68	-3373.12	5551.666	1031
8255	8.43	-23.34	17.30	-1909.80	-3376.35	5551.671	1031
8260	8.19	-23.39	17.27	-1909.77	-3378.92	5551.676	1031
8265	7.88	-23.40	17.33	-1909.53	-3378.30	5551.682	1031
8270	8.25	-23.42	17.29	-1909.54	-3376.87	5551.686	1031
8275	8.35	-23.27	17.35	-1909.37	-3375.59	5551.692	1031
8280	8.31	-23.24	17.35	-1909.30	-3375.49	5551.696	1031
8285	8.53	-23.59	17.35	-1907.18	-3372.33	5551.701	1031
8290	8.39	-23.74	17.37	-1906.77	-3373.80	5551.706	1031
8295	8.53	-23.84	17.33	-1906.79	-3371.28	5551.712	1031
8300	8.41	-23.81	17.38	-1906.85	-3369.83	5551.716	1031
8305	8.40	-23.86	17.36	-1906.69	-3370.59	5551.722	1031
8310	8.36	-23.84	17.36	-1906.76	-3370.51	5551.726	1031
8315	8.28	-23.96	17.37	-1904.64	-3371.74	5551.732	1031
8320	8.37	-24.04	17.40	-1904.79	-3369.58	5551.734	1031
8325	8.48	-24.09	17.41	-1904.42	-3370.19	5551.741	1031
8330	8.50	-24.07	17.40	-1904.45	-3372.44	5551.747	1031
8335	7.90	-24.10	17.56	-1902.64	-3365.29	5551.753	1031
8340	8.39	-24.30	17.45	-1902.83	-3368.42	5551.756	1031
8345	8.26	-24.45	17.43	-1902.85	-3369.56	5551.762	1031
8350	8.52	-24.41	17.48	-1902.78	-3369.19	5551.765	1031
8355	8.36	-24.65	17.49	-1901.71	-3367.93	5551.772	1031
8360	8.63	-24.80	17.44	-1901.22	-3366.97	5551.775	1031
8365	8.59	-24.67	17.47	-1901.21	-3366.25	5551.781	1031
8370	8.39	-24.62	17.51	-1901.03	-3365.54	5551.786	1031
8375	8.64	-24.68	17.49	-1900.69	-3366.55	5551.791	1031
8380	8.30	-24.71	17.47	-1900.93	-3365.38	5551.796	1031
8385	8.46	-24.73	17.48	-1900.08	-3368.38	5551.801	1031
8390	8.31	-24.87	17.52	-1898.51	-3370.62	5551.805	1031
8395	8.31	-24.94	17.51	-1898.46	-3368.49	5551.811	1031
8400	8.42	-24.85	17.51	-1898.59	-3366.87	5551.817	1031
8405	8.73	-24.87	17.48	-1898.76	-3366.26	5551.820	1031
8410	8.65	-25.00	17.46	-1898.54	-3365.62	5551.827	1031
8415	8.56	-25.01	17.48	-1898.55	-3369.58	5551.831	1031
8420	8.44	-25.14	17.51	-1898.10	-3365.34	5551.835	1031
8425	8.69	-25.02	17.49	-1898.23	-3364.06	5551.840	1031
8430	8.60	-25.22	17.54	-1895.77	-3364.36	5551.848	1031
8435	8.76	-25.32	17.53	-1895.41	-3363.82	5551.851	1031
8440	8.45	-25.45	17.52	-1895.14	-3361.67	5551.857	1031
8445	8.75	-25.47	17.52	-1895.36	-3359.47	5551.859	1031
8450	9.13	-25.60	17.56	-1893.85	-3358.28	5551.866	1031
8455	8.84	-25.68	17.60	-1893.78	-3358.02	5551.872	1031
8460	8.71	-25.71	17.54	-1893.60	-3360.79	5551.875	1031
8465	9.01	-25.79	17.53	-1893.36	-3362.99	5551.881	1031
8470	8.08	-25.79	17.53	-1893.27	-3361.20	5551.888	1031
8475	8.44	-25.91	17.58	-1893.11	-3361.85	5551.890	1031
8480	8.72	-25.85	17.53	-1893.26	-3360.38	5551.897	1031
8485	8.71	-25.85	17.57	-1893.05	-3361.13	5551.901	1031
8490	8.53	-26.26	17.55	-1891.22	-3360.91	5551.906	1031
8495	9.08	-26.33	17.61	-1890.10	-3359.48	5551.912	1031
8500	9.05	-26.31	17.58	-1890.17	-3359.84	5551.917	1031
8505	8.94	-26.47	17.56	-1890.06	-3358.54	5551.921	1031
8510	8.37	-26.52	17.57	-1889.97	-3359.54	5551.928	1031
8515	8.68	-26.41	17.64	-1889.79	-3359.10	5551.930	1031
8520	8.97	-26.54	17.60	-1889.02	-3359.13	5551.936	1031
8525	8.57	-26.63	17.62	-1887.64	-3358.07	5551.942	1031
8530	8.55	-26.70	17.61	-1887.32	-3358.53	5551.945	1031
8535	8.68	-26.77	17.60	-1887.50	-3359.24	5551.951	1031
8540	8.87	-26.78	17.58	-1887.32	-3356.48	5551.956	1031
8545	8.94	-26.78	17.61	-1887.38	-3355.08	5551.960	1031
8550	8.82	-26.95	17.57	-1887.07	-3356.50	5551.966	1031
8555	8.68	-26.89	17.59	-1886.68	-3354.75	5551.972	1031
8560	8.79	-26.93	17.61	-1886.58	-3355.86	5551.976	1031
8565	8.71	-27.00	17.62	-1886.44	-3354.46	5551.981	1031
8570	8.71	-27.04	17.63	-1886.19	-3355.70	5551.984	1031
8575	8.89	-27.53	17.64	-1883.57	-3353.48	5551.991	1031
8580	8.83	-27.65	17.64	-1883.16	-3353.82	5551.997	1031
8585	8.68	-27.73	17.62	-1883.23	-3354.55	5552.003	1031
8590	9.02	-27.57	17.66	-1883.12	-3354.76	5552.005	1031
8595	8.77	-27.51	17.70	-1883.11	-3351.57	5552.012	1031
8600	9.10	-27.60	17.68	-1883.09	-3352.71	5552.016	1031
8605	8.16	-28.12	17.82	-1880.96	-3349.35	5552.023	1031
8610	9.04	-27.96	17.73	-1880.75	-3350.09	5552.025	1031
8615	9.25	-28.09	17.68	-1880.66	-3351.50	5552.031	1031
8620	8.90	-28.02	17.70	-1880.52	-3351.58	5552.037	1031
8625	9.22	-28.15	17.68	-1879.61	-3351.44	5552.042	1031
8630	8.79	-28.31	17.72	-1879.26	-3350.31	5552.046	1031
8635	8.99	-28.30	17.71	-1879.12	-3351.24	5552.051	1031
8640	9.20	-28.24	17.72	-1879.10	-3353.07	5552.055	1031
8645	8.97	-28.34	17.74	-1878.61	-3350.09	5552.061	1031
8650	9.21	-28.48	17.78	-1877.67	-3348.36	5552.067	1031
8655	9.10	-28.52	17.76	-1877.39	-3347.37	5552.070	1031
8660	8.89	-28.55	17.79	-1877.28	-3348.18	5552.076	1031
8665	8.95	-28.58	17.75	-1877.13	-3346.22	5552.081	1031
8670	9.26	-28.47	17.77	-1877.31	-3343.97	5552.086	1031
8675	8.99	-28.60	17.76	-1877.23	-3346.67	5552.090	1031
8680	8.94	-28.54	17.77	-1877.02	-3347.24	5552.096	1031
8685	8.66	-28.67	17.77	-1876.98	-3348.33	5552.101	1031
8690	9.04	-29.00	17.82	-1874.37	-3346.01	5552.106	1031
8695	9.39	-29.08	17.82	-1873.91	-3346.05	5552.109	1031
8700	8.79	-29.08	17.80	-1873.97	-3346.77	5552.117	1031
8705	9.32	-29.09	17.79	-1873.93	-3346.41	5552.121	1031
8710	9.23	-29.12	17.81	-1873.67	-3345.81	5552.125	1031
8715	9.14	-29.20	17.78	-1873.51	-3345.26	5552.131	1031
8720	9.08	-29.57	17.81	-1871.95	-3345.79	5552.137	1031
8725	9.26	-29.59	17.80	-1871.67	-3344.21	5552.140	1031
8730	9.47	-29.55	17.84	-1871.38	-3342.95	5552.146	1031
8735	9.02	-29.58	17.88	-1871.28	-3342.49	5552.150	1031
8740	9.20	-29.59	17.83	-1871.15	-3341.45	5552.156	1031
8745	9.32	-29.61	17.80	-1871.16	-3342.42	5552.162	1031
8750	9.37	-29.73	17.83	-1870.22	-3341.69	5552.166	1031
8755	9.18	-30.00	17.85	-1869.09	-3341.18	5552.171	1031
8760	9.36	-29.97	17.84	-1868.77	-3340.80	5552.176	1031
8765	9.28	-30.03	17.84	-1868.75	-3340.07	5552.182	1031
8770	9.41	-29.99	17.87	-1868.84	-3341.09	5552.186	1031
8775	9.22	-30.03	17.89	-1868.62	-3341.60	5552.192	1031
8780	9.77	-30.20	17.83	-1867.87	-3339.13	5552.195	1031
8785	9.23	-30.29	17.89	-1866.14	-3338.38	5552.201	1031
8790	9.57	-30.24	17.90	-1866.14	-3338.61	5552.206	1031
8795	9.32	-30.29	17.90	-1866.02	-3340.48	5552.210	1031
8800	9.22	-30.25	17.92	-1866.02	-3340.68	5552.215	1031
8805	9.40	-30.33	17.89	-1866.19	-3338.68	5552.223	1031
8810	9.45	-30.31	17.88	-1865.97	-3339.05	5552.226	1031
8815	9.22	-30.45	17.89	-1866.02	-3342.12	5552.231	1031
8820	9.38	-30.37	17.92	-1865.84	-3339.82	5552.235	1031
8825	9.03	-30.76	18.00	-1862.93	-3334.50	5552.242	1031
8830	9.46	-30.76	17.94	-1863.10	-3336.02	5552.247	1031
8835	9.80	-30.79	17.97	-1862.81	-3335.98	5552.250	1031
8840	9.66	-30.87	17.92	-1862.66	-3335.88	5552.256	1031
8845	10.10	-30.96	17.88	-1861.18	-3336.77	5552.263	1031
8850	9.61	-31.06	17.93	-1861.22	-3337.10	5552.265	1031
8855	9.77	-31.13	17.93	-1861.18	-3335.38	5552.271	1031
8860	9.28	-31.26	17.92	-1861.08	-3334.61	5552.275	1031
8865	9.17	-31.52	17.96	-1859.94	-3332.78	5552.281	1031
8870	9.30	-31.55	17.93	-1859.47	-3333.04	5552.287	1031
8875	10.26	-31.72	17.79	-1858.85	-3332.26	5552.293	1031
8880	9.52	-31.60	17.91	-1859.33	-3333.85	5552.296	1031
8885	9.24	-31.52	17.93	-1859.51	-3334.30	5552.301	1031
8890	9.70	-31.49	17.95	-1859.19	-3334.77	5552.305	1031
8895	9.47	-31.51	17.98	-1858.64	-3333.78	5552.310	1031
8900	9.99	-31.79	17.98	-1856.68	-3330.67	5552.317	1031
8905	9.43	-32.03	17.98	-1856.51	-3331.39	5552.320	1030
8910	9.88	-31.89	17.98	-1856.46	-3332.57	5552.326	1030
8915	9.68	-31.87	17.98	-1856.57	-3332.67	5552.331	1030
8920	9.61	-31.67	18.00	-1857.56	-3334.29	5552.335	1030
8925	9.56	-31.62	18.01	-1857.53	-3335.35	5552.341	1030
8930	9.44	-31.70	18.00	-1857.52	-3335.08	5552.346	1030
8935	9.22	-31.77	17.97	-1857.81	-3333.72	5552.351	1030
8940	9.42	-31.93	17.93	-1857.90	-3334.39	5552.357	1030
8945	9.62	-31.87	17.93	-1857.44	-3333.80	5552.359	1030
8950	9.23	-31.94	17.94	-1857.54	-3333.73	5552.366	1030
8955	9.85	-31.78	17.96	-1857.54	-3333.97	5552.371	1030
8960	9.54	-31.36	17.92	-1859.71	-3336.88	5552.375	1030
8965	9.36	-31.31	17.91	-1860.23	-3337.12	5552.381	1030
8970	9.23	-31.29	17.96	-1860.28	-3337.56	5552.388	1030
8975	9.51	-31.27	17.96	-1860.43	-3336.99	5552.390	1030
8980	9.34	-31.37	17.97	-1860.12	-3336.27	5552.397	1030
8985	9.15	-31.37	17.95	-1860.11	-3335.74	5552.400	1030
8990	9.58	-30.95	17.96	-1861.77	-3338.48	5552.406	1030
8995	9.27	-31.05	17.95	-1862.02	-3338.69	5552.412	1030
9000	10.14	-31.00	17.88	-1861.93	-3337.61	5552.418	1030
9005	9.29	-31.02	17.93	-1862.05	-3337.80	5552.421	1030
9010	9.22	-30.94	17.94	-1861.96	-3339.35	5552.426	1030
9015	9.67	-30.89	17.92	-1862.01	-3339.04	5552.430	1030
9020	9.15	-30.95	17.93	-1862.26	-3339.00	5552.435	1030
9025	9.26	-30.74	17.89	-1863.82	-3341.35	5552.442	1030
9030	9.42	-30.63	17.92	-1864.03	-3341.17	5552.445	1030
9035	9.59	-30.59	17.93	-1863.88	-3339.11	5552.452	1030
9040	9.23	-30.68	17.91	-1863.90	-3337.98	5552.456	1030
9045	9.60	-30.54	17.90	-1863.79	-3338.84	5552.460	1030
9050	9.26	-30.70	17.94	-1863.87	-3338.61	5552.466	1030
9055	9.23	-30.29	17.88	-1866.08	-3339.62	5552.470	1030
9060	9.14	-30.13	17.88	-1866.17	-3340.13	5552.476	1030
9065	8.67	-30.38	17.91	-1866.42	-3342.74	5552.483	1030
9070	9.28	-30.18	17.88	-1866.20	-3340.57	5552.484	1030
9075	9.59	-30.12	17.91	-1866.00	-3340.11	5552.491	1030
9080	9.06	-30.31	17.89	-1866.02	-3339.36	5552.497	1030
9085	9.35	-29.91	17.88	-1867.82	-3340.65	5552.500	1030
9090	9.44	-29.87	17.88	-1867.95	-3341.53	5552.506	1030
9095	9.98	-29.82	17.88	-1868.64	-3342.48	5552.513	1030
9100	9.25	-29.85	17.85	-1868.01	-3341.12	5552.515	1030
9105	9.50	-29.94	17.81	-1867.92	-3341.24	5552.522	1030
9110	9.58	-29.90	17.84	-1868.02	-3343.84	5552.526	1030
9115	9.68	-29.56	17.82	-1869.68	-3346.20	5552.531	1030
9120	9.38	-29.63	17.81	-1870.30	-3346.58	5552.537	1030
9125	9.25	-29.59	17.84	-1870.16	-3345.35	5552.542	1030
9130	9.30	-29.53	17.85	-1870.27	-3347.41	5552.546	1030
9135	9.33	-29.21	17.81	-1871.21	-3347.36	5552.553	1030
9140	8.89	-29.33	17.84	-1871.40	-3347.79	5552.555	1030
9145	9.17	-29.30	17.82	-1871.48	-3349.56	5552.561	1030
9150	9.24	-29.28	17.83	-1871.20	-3345.97	5552.567	1030
9155	9.40	-29.16	17.85	-1871.78	-3345.69	5552.570	1030
9160	9.19	-29.16	17.81	-1872.76	-3346.60	5552.576	1030
9165	8.89	-29.26	17.81	-1873.20	-3347.65	5552.581	1030
9170	9.48	-29.09	17.80	-1873.08	-3348.45	5552.586	1030
9175	9.38	-29.17	17.84	-1873.05	-3348.24	5552.591	1030
9180	8.86	-29.30	17.81	-1872.75	-3346.76	5552.597	1030
9185	9.00	-29.17	17.80	-1872.92	-3347.78	5552.601	1030
9190	9.49	-28.84	17.77	-1874.81	-3347.49	5552.606	1030
9195	8.90	-28.90	17.79	-1874.70	-3348.75	5552.609	1030
9200	9.30	-28.74	17.80	-1874.95	-3348.29	5552.616	1030
9205	8.80	-28.83	17.78	-1875.07	-3347.65	5552.622	1030
9210	9.07	-28.89	17.78	-1874.92	-3347.81	5552.625	1030
9215	9.21	-28.75	17.77	-1875.04	-3347.97	5552.631	1030
9220	8.81	-28.65	17.75	-1876.32	-3348.26	5552.637	1030
9225	8.99	-28.58	17.74	-1876.58	-3348.79	5552.640	1030
9230	9.19	-28.55	17.78	-1875.96	-3349.80	5552.648	1030
9235	9.40	-28.47	17.75	-1876.65	-3347.51	5552.650	1030
9240	8.91	-28.55	17.77	-1876.43	-3348.11	5552.656	1030
9245	8.80	-28.60	17.76	-1876.64	-3347.81	5552.662	1030
9250	9.57	-28.20	17.75	-1877.85	-3352.16	5552.667	1030
9255	8.87	-28.24	17.72	-1879.16	-3356.72	5552.671	1030
9260	8.83	-28.19	17.71	-1879.37	-3356.85	5552.676	1030
9265	9.12	-28.22	17.70	-1878.98	-3355.52	5552.680	1030
9270	8.70	-28.15	17.74	-1879.31	-3357.74	5552.686	1030
9275	9.29	-28.09	17.73	-1879.14	-3356.57	5552.692	1030
9280	9.13	-28.00	17.72	-1879.79	-3357.56	5552.695	1030
9285	9.09	-28.00	17.68	-1881.02	-3357.83	5552.701	1030
9290	9.03	-28.00	17.70	-1880.82	-3355.71	5552.705	1030
9295	8.84	-28.03	17.68	-1880.93	-3351.45	5552.710	1030
9300	9.13	-27.96	17.68	-1881.17	-3352.05	5552.716	1030
9305	9.12	-27.90	17.67	-1881.19	-3357.69	5552.722	1030
9310	8.97	-27.92	17.71	-1881.49	-3355.99	5552.726	1030
9315	9.05	-28.01	17.69	-1881.37	-3355.57	5552.731	1030
9320	9.09	-27.98	17.67	-1881.26	-3355.07	5552.735	1030
9325	9.47	-27.48	17.64	-1883.50	-3358.18	5552.741	1030
9330	9.07	-27.51	17.64	-1883.85	-3359.08	5552.746	1030
9335	8.91	-27.61	17.63	-1883.91	-3359.99	5552.752	1030
9340	9.30	-27.48	17.68	-1883.89	-3358.50	5552.755	1030
9345	8.97	-27.53	17.63	-1883.85	-3358.04	5552.762	1030
9350	8.84	-27.60	17.66	-1883.74	-3358.33	5552.765	1030
9355	8.50	-27.16	17.62	-1885.97	-3360.68	5552.773	1030
9360	8.89	-27.20	17.64	-1885.84	-3361.18	5552.775	1030
9365	9.12	-27.24	17.63	-1885.72	-3358.33	5552.781	1030
9370	9.20	-27.14	17.62	-1886.02	-3356.56	5552.787	1030
9375	8.81	-27.08	17.63	-1887.03	-3357.31	5552.792	1030
9380	9.00	-26.95	17.61	-1887.41	-3357.77	5552.796	1030
9385	8.99	-26.93	17.63	-1887.21	-3360.16	5552.801	1030
9390	8.76	-26.97	17.63	-1887.30	-3360.30	5552.805	1030
9395	9.22	-26.83	17.63	-1887.98	-3361.51	5552.811	1030
9400	9.08	-26.66	17.63	-1888.76	-3363.90	5552.817	1030
9405	9.15	-26.72	17.59	-1888.65	-3365.10	5552.820	1030
9410	8.88	-26.59	17.61	-1888.81	-3364.59	5552.827	1030
9415	8.61	-26.65	17.63	-1888.98	-3363.16	5552.831	1030
9420	8.83	-26.68	17.60	-1889.01	-3365.41	5552.835	1030
9425	8.95	-26.62	17.56	-1889.01	-3366.61	5552.841	1030
9430	8.30	-26.37	17.59	-1890.89	-3367.53	5552.848	1030
9435	9.25	-26.31	17.53	-1890.95	-3366.61	5552.851	1030
9440	9.17	-26.28	17.56	-1891.02	-3365.70	5552.856	1030
9445	8.52	-26.33	17.55	-1891.21	-3366.06	5552.859	1030
9450	8.48	-26.18	17.56	-1892.29	-3365.39	5552.866	1030
9455	8.87	-26.02	17.55	-1892.41	-3366.48	5552.871	1030
9460	8.52	-26.11	17.54	-1892.64	-3366.93	5552.877	1030
9465	8.83	-26.11	17.50	-1892.62	-3366.76	5552.880	1030
9470	8.77	-26.04	17.54	-1892.69	-3366.47	5552.887	1030
9475	8.67	-26.00	17.56	-1892.65	-3366.46	5552.891	1030
9480	8.55	-25.71	17.43	-1894.53	-3366.70	5552.898	1030
9485	8.79	-25.70	17.49	-1894.68	-3367.29	5552.900	1030
9490	8.69	-25.74	17.54	-1894.51	-3368.55	5552.906	1030
9495	8.92	-25.66	17.53	-1894.56	-3369.51	5552.912	1030
9500	8.66	-25.57	17.50	-1895.05	-3369.98	5552.917	1030
9505	8.68	-25.46	17.51	-1895.64	-3370.43	5552.921	1030
9510	8.67	-25.50	17.49	-1895.77	-3371.38	5552.926	1030
9515	8.60	-25.46	17.53	-1895.86	-3371.24	5552.930	1030
9520	8.74	-25.50	17.52	-1895.99	-3371.61	5552.936	1030
9525	8.61	-25.56	17.48	-1895.99	-3370.03	5552.942	1030
9530	8.74	-25.52	17.50	-1896.15	-3369.81	5552.945	1030
9535	8.38	-25.31	17.49	-1897.95	-3371.72	5552.952	1030
9540	8.52	-25.41	17.47	-1898.23	-3368.61	5552.957	1030
9545	8.33	-25.34	17.48	-1898.15	-3370.06	5552.960	1030
9550	8.66	-25.34	17.46	-1898.35	-3372.87	5552.966	1030
9555	8.60	-25.10	17.47	-1899.60	-3373.16	5552.971	1030
9560	8.56	-25.12	17.46	-1899.72	-3374.51	5552.976	1030
9565	8.74	-25.03	17.47	-1899.70	-3375.07	5552.981	1030
9570	8.52	-25.02	17.43	-1899.62	-3376.56	5552.984	1030
9575	8.70	-25.07	17.41	-1899.53	-3373.93	5552.992	1030
9580	8.75	-25.07	17.42	-1899.50	-3371.46	5552.997	1030
9585	8.66	-24.96	17.44	-1899.67	-3367.49	5553.000	1030
9590	8.58	-25.12	17.41	-1899.80	-3366.76	5553.005	1030
9595	8.13	-24.56	17.45	-1902.99	-3370.52	5553.013	1030
9600	8.51	-24.62	17.38	-1902.55	-3370.73	5553.015	1030
9605	8.83	-24.58	17.36	-1902.67	-3372.36	5553.022	1030
9610	8.75	-24.56	17.37	-1902.61	-3373.23	5553.025	1030
9615	8.55	-24.36	17.42	-1903.52	-3375.50	5553.031	1030
9620	8.42	-24.34	17.39	-1903.86	-3374.03	5553.037	1030
9625	8.39	-24.41	17.39	-1903.79	-3372.73	5553.042	1030
9630	8.68	-24.35	17.38	-1904.10	-3372.62	5553.046	1030
9635	8.72	-24.31	17.38	-1904.07	-3372.69	5553.051	1030
9640	8.44	-24.31	17.38	-1904.00	-3371.76	5553.055	1030
9645	8.90	-24.23	17.38	-1904.09	-3372.70	5553.062	1030
9650	8.45	-24.45	17.36	-1904.12	-3375.49	5553.067	1030
9655	8.15	-24.42	17.37	-1904.78	-3376.42	5553.070	1030
9660	8.52	-24.10	17.33	-1906.79	-3373.64	5553.076	1030
9665	8.36	-24.12	17.34	-1906.86	-3374.60	5553.082	1030
9670	8.48	-24.06	17.31	-1906.70	-3376.59	5553.086	1030
9675	8.36	-24.13	17.32	-1906.94	-3373.85	5553.090	1030
9680	8.10	-24.11	17.33	-1907.03	-3376.69	5553.097	1030
9685	8.66	-24.07	17.30	-1907.09	-3375.93	5553.101	1030
9690	8.34	-23.78	17.29	-1908.96	-3377.69	5553.106	1030
9695	8.41	-23.66	17.30	-1909.35	-3377.80	5553.109	1030
9700	8.35	-23.68	17.31	-1909.48	-3376.12	5553.117	1030
9705	8.48	-23.75	17.31	-1909.41	-3376.96	5553.122	1030
9710	8.75	-23.60	17.30	-1909.45	-3374.96	5553.125	1030
9715	8.51	-23.65	17.31	-1909.42	-3376.47	5553.130	1030
9720	7.92	-23.23	17.34	-1911.66	-3378.85	5553.138	1030
9725	8.56	-23.35	17.25	-1911.42	-3378.67	5553.140	1030
9730	8.44	-23.33	17.26	-1911.75	-3380.85	5553.147	1030
9735	8.61	-23.34	17.25	-1911.49	-3377.96	5553.150	1030
9740	8.33	-23.10	17.24	-1912.83	-3378.14	5553.156	1030
9745	8.42	-23.08	17.25	-1913.04	-3378.11	5553.162	1030
9750	8.08	-22.99	17.29	-1912.86	-3379.03	5553.167	1030
9755	8.67	-23.03	17.24	-1913.06	-3380.33	5553.171	1030
9760	8.65	-23.03	17.27	-1912.89	-3377.79	5553.176	1030
9765	8.49	-23.03	17.25	-1912.95	-3380.76	5553.180	1030
9770	8.37	-22.90	17.21	-1914.21	-3384.64	5553.187	1030
9775	8.52	-22.62	17.26	-1915.10	-3385.27	5553.192	1030
9780	8.39	-22.65	17.20	-1915.06	-3383.19	5553.195	1030
9785	8.30	-22.66	17.22	-1915.07	-3386.52	5553.201	1030
9790	8.01	-22.66	17.20	-1915.38	-3390.17	5553.206	1030
9795	8.60	-22.74	17.17	-1916.23	-3388.54	5553.212	1030
9800	7.97	-22.60	17.23	-1916.22	-3386.37	5553.215	1030
9805	8.34	-22.64	17.17	-1916.49	-3385.84	5553.221	1030
9810	8.30	-22.65	17.20	-1916.52	-3387.60	5553.226	1030
9815	8.49	-22.62	17.19	-1916.64	-3387.88	5553.231	1030
9820	8.21	-22.70	17.18	-1916.82	-3387.23	5553.235	1030
9825	8.23	-22.37	17.18	-1918.28	-3391.02	5553.242	1030
9830	8.56	-22.32	17.15	-1918.35	-3388.42	5553.246	1030
9835	8.40	-22.32	17.20	-1918.45	-3388.97	5553.250	1030
9840	8.36	-22.25	17.19	-1918.25	-3389.61	5553.255	1030
9845	7.55	-22.04	17.14	-1919.95	-3388.38	5553.263	1030
9850	8.17	-22.04	17.13	-1919.99	-3387.66	5553.265	1030
9855	8.54	-21.91	17.16	-1920.21	-3388.18	5553.272	1030
9860	8.36	-21.99	17.15	-1920.35	-3388.47	5553.275	1030
9865	7.95	-21.91	17.09	-1921.38	-3389.67	5553.281	1030
9870	8.23	-21.76	17.10	-1921.75	-3390.21	5553.286	1030
9875	8.63	-21.51	17.09	-1921.63	-3389.20	5553.293	1030
9880	7.96	-21.66	17.12	-1921.96	-3391.31	5553.296	1030
9885	8.16	-21.65	17.10	-1921.85	-3389.25	5553.301	1030
9890	7.96	-21.71	17.11	-1921.77	-3391.94	5553.305	1030
9895	8.03	-21.48	17.09	-1922.75	-3393.34	5553.312	1030
9900	7.67	-21.47	17.07	-1923.61	-3392.47	5553.317	1030
9905	8.00	-21.35	17.10	-1923.87	-3394.26	5553.320	1030
9910	8.07	-21.27	17.11	-1923.67	-3393.14	5553.326	1030
9915	8.28	-21.29	17.08	-1923.96	-3391.43	5553.331	1030
9920	7.98	-21.13	17.06	-1925.28	-3392.74	5553.335	1030
9925	7.81	-21.01	17.09	-1925.03	-3392.15	5553.340	1030
9930	7.78	-21.04	17.05	-1925.27	-3392.68	5553.346	1030
9935	8.02	-21.05	17.08	-1925.21	-3393.77	5553.351	1030
9940	7.93	-21.11	17.02	-1925.20	-3394.66	5553.358	1030
9945	8.05	-21.09	17.04	-1925.32	-3393.07	5553.359	1030
9950	8.44	-21.03	17.02	-1925.21	-3394.54	5553.366	1030
9955	8.18	-21.05	17.07	-1925.35	-3393.97	5553.371	1030
9960	8.06	-20.96	17.00	-1927.60	-3395.09	5553.375	1030
9965	8.29	-20.85	17.00	-1928.07	-3392.99	5553.380	1030
9970	8.15	-20.79	17.05	-1928.04	-3392.50	5553.387	1030
9975	8.14	-20.89	16.98	-1928.19	-3390.53	5553.390	1030
9980	8.17	-20.91	16.97	-1928.23	-3394.57	5553.397	1030
9985	7.88	-20.92	16.97	-1927.99	-3391.26	5553.400	1030
9990	8.16	-20.57	16.96	-1929.68	-3392.24	5553.406	1030
9995	8.06	-20.41	16.99	-1930.18	-3394.14	5553.411	1030
10000	8.06	-20.53	17.00	-1930.42	-3395.33	5553.417	1030
10005	7.89	-20.49	16.97	-1930.26	-3395.16	5553.421	1030
10010	7.73	-20.58	16.96	-1930.17	-3394.31	5553.426	1030
10015	7.62	-20.48	16.99	-1930.31	-3394.96	5553.430	1030
10020	8.08	-20.36	16.94	-1931.45	-3392.47	5553.436	1030
10025	8.01	-20.04	16.94	-1932.63	-3393.26	5553.442	1030
10030	7.86	-20.09	16.93	-1932.63	-3397.40	5553.445	1030
10035	8.03	-20.09	16.95	-1932.85	-3394.21	5553.452	1030
10040	8.27	-19.99	16.99	-1932.77	-3393.06	5553.456	1030
10045	7.61	-19.97	16.94	-1933.03	-3392.82	5553.461	1030
10050	7.82	-19.97	16.94	-1933.36	-3392.22	5553.466	1030
10055	7.90	-19.69	16.93	-1934.84	-3393.50	5553.471	1030
10060	7.66	-19.73	16.89	-1935.12	-3394.33	5553.476	1030
10065	7.98	-19.61	16.88	-1935.54	-3394.98	5553.482	1030
10070	8.03	-19.53	16.87	-1935.60	-3395.84	5553.484	1030
10075	7.93	-19.55	16.93	-1935.59	-3394.49	5553.491	1030
10080	7.57	-19.54	16.93	-1935.52	-3395.50	5553.496	1030
10085	7.87	-19.52	16.85	-1936.77	-3397.73	5553.500	1030
10090	7.97	-19.43	16.85	-1937.15	-3399.82	5553.506	1030
10095	7.06	-19.55	16.89	-1936.99	-3400.79	5553.513	1030
10100	7.71	-19.46	16.88	-1937.15	-3398.38	5553.515	1030
10105	8.23	-19.35	16.86	-1937.26	-3400.68	5553.522	1030
10110	8.08	-19.35	16.88	-1937.17	-3398.73	5553.525	1030
10115	8.11	-19.22	16.84	-1938.74	-3400.42	5553.531	1030
10120	7.99	-19.06	16.83	-1939.24	-3403.35	5553.537	1030
10125	7.92	-19.13	16.83	-1939.24	-3402.44	5553.542	1030
10130	7.99	-18.96	16.83	-1939.43	-3402.89	5553.546	1030
10135	7.71	-18.84	16.84	-1939.86	-3400.60	5553.552	1030
10140	7.75	-18.84	16.82	-1940.54	-3400.97	5553.555	1030
10145	8.01	-18.76	16.80	-1940.60	-3400.74	5553.562	1030
10150	7.95	-18.80	16.82	-1940.83	-3400.15	5553.566	1030
10155	7.72	-18.81	16.80	-1941.22	-3402.14	5553.571	1030
10160	7.90	-18.66	16.81	-1942.21	-3400.90	5553.576	1030
10165	7.92	-18.60	16.80	-1942.28	-3400.25	5553.582	1030
10170	8.03	-18.57	16.80	-1941.96	-3400.57	5553.586	1030
10175	7.89	-18.70	16.77	-1942.12	-3399.00	5553.590	1030
10180	8.06	-18.71	16.81	-1942.03	-3398.96	5553.596	1030
10185	7.90	-18.64	16.80	-1942.15	-3398.65	5553.601	1030
10190	7.74	-18.31	16.73	-1944.48	-3401.10	5553.608	1030
10195	7.70	-18.34	16.75	-1944.51	-3401.26	5553.609	1030
10200	7.61	-18.28	16.75	-1944.78	-3401.70	5553.616	1030
10205	7.68	-18.36	16.74	-1944.51	-3401.63	5553.622	1030
10210	7.64	-18.25	16.75	-1945.72	-3397.82	5553.628	1030
10215	7.90	-18.21	16.75	-1945.75	-3398.49	5553.631	1030
10220	7.37	-18.26	16.78	-1945.78	-3400.54	5553.637	1030
10225	7.89	-18.14	16.70	-1945.87	-3400.93	5553.640	1030
10230	7.56	-17.96	16.72	-1946.64	-3402.49	5553.647	1030
10235	7.53	-17.96	16.73	-1947.26	-3402.45	5553.650	1030
10240	7.53	-17.86	16.71	-1947.32	-3402.57	5553.656	1030
10245	7.58	-17.89	16.70	-1947.47	-3402.24	5553.662	1030
10250	8.01	-17.86	16.66	-1947.61	-3402.08	5553.667	1030
10255	7.67	-17.95	16.69	-1947.50	-3402.59	5553.671	1030
10260	7.80	-17.74	16.68	-1948.02	-3402.56	5553.676	1030
10265	7.67	-17.57	16.65	-1949.70	-3404.00	5553.680	1030
10270	7.43	-17.59	16.65	-1949.69	-3404.81	5553.687	1030
10275	7.44	-17.54	16.67	-1949.74	-3404.98	5553.692	1030
10280	7.51	-17.63	16.66	-1949.76	-3405.88	5553.695	1030
10285	7.81	-17.56	16.64	-1949.54	-3408.05	5553.701	1030
10290	7.91	-17.51	16.66	-1949.60	-3408.04	5553.707	1030
10295	7.41	-17.50	16.67	-1949.72	-3407.47	5553.710	1030
10300	7.20	-17.62	16.66	-1950.38	-3408.36	5553.716	1030
10305	7.53	-17.30	16.60	-1952.53	-3407.94	5553.721	1030
10310	7.58	-17.22	16.61	-1952.59	-3409.36	5553.726	1030
10315	7.79	-17.37	16.56	-1952.59	-3409.93	5553.732	1030
10320	7.19	-17.45	16.58	-1952.46	-3407.32	5553.734	1030
10325	7.41	-17.26	16.64	-1952.50	-3407.51	5553.741	1030
10330	7.80	-17.16	16.66	-1952.52	-3407.25	5553.746	1030
10335	7.79	-17.15	16.58	-1954.43	-3407.42	5553.753	1030
10340	7.16	-17.21	16.57	-1954.92	-3406.72	5553.755	1030
10345	7.29	-17.00	16.56	-1954.77	-3409.70	5553.762	1030
10350	7.89	-16.92	16.54	-1954.84	-3409.28	5553.765	1030
10355	7.93	-16.46	16.55	-1956.63	-3411.76	5553.773	1030
10360	7.55	-16.75	16.52	-1956.53	-3411.62	5553.775	1030
10365	7.88	-16.55	16.54	-1956.51	-3410.44	5553.781	1030
10370	7.53	-16.61	16.54	-1956.57	-3410.89	5553.787	1030
10375	7.47	-16.55	16.52	-1957.25	-3407.45	5553.792	1030
10380	7.24	-16.48	16.51	-1957.91	-3409.99	5553.796	1030
10385	7.31	-16.37	16.53	-1957.71	-3411.75	5553.801	1030
10390	7.13	-16.44	16.53	-1957.90	-3410.98	5553.805	1030
10395	7.36	-16.42	16.50	-1958.13	-3413.27	5553.812	1030
10400	7.16	-16.27	16.47	-1959.24	-3414.19	5553.817	1030
10405	7.29	-16.19	16.46	-1959.34	-3413.57	5553.820	1030
10410	7.25	-16.12	16.47	-1959.32	-3415.60	5553.827	1030
10415	7.49	-16.16	16.47	-1959.44	-3415.22	5553.831	1030
10420	7.32	-16.10	16.52	-1959.55	-3413.79	5553.835	1030
10425	7.59	-16.18	16.46	-1959.56	-3414.46	5553.841	1030
10430	7.22	-15.90	16.48	-1961.58	-3412.38	5553.848	1030
10435	7.09	-16.06	16.48	-1961.75	-3414.12	5553.851	1030
10440	7.18	-15.95	16.46	-1962.05	-3413.84	5553.857	1030
10445	7.47	-15.94	16.46	-1961.96	-3414.85	5553.859	1030
10450	7.65	-15.61	16.44	-1963.27	-3415.71	5553.866	1030
10455	7.27	-15.73	16.41	-1963.41	-3415.02	5553.872	1030
10460	7.39	-15.67	16.45	-1963.39	-3414.24	5553.876	1030
10465	7.63	-15.51	16.44	-1963.16	-3413.31	5553.881	1030
10470	6.95	-15.68	16.41	-1963.29	-3413.99	5553.886	1030
10475	7.18	-15.66	16.45	-1963.28	-3412.99	5553.890	1030
10480	7.45	-15.64	16.44	-1963.42	-3412.98	5553.897	1030
10485	7.19	-15.64	16.44	-1963.15	-3413.40	5553.900	1030
10490	7.34	-15.40	16.40	-1964.56	-3414.30	5553.906	1030
10495	7.17	-15.16	16.39	-1966.20	-3415.36	5553.912	1030
10500	7.11	-15.14	16.42	-1966.25	-3415.51	5553.917	1030
10505	7.35	-15.29	16.38	-1966.18	-3418.47	5553.921	1030
10510	6.95	-15.19	16.40	-1966.02	-3415.95	5553.926	1030
10515	7.18	-15.12	16.41	-1966.22	-3415.14	5553.930	1030
10520	7.35	-14.93	16.39	-1966.75	-3417.27	5553.935	1030
10525	7.13	-14.68	16.36	-1968.41	-3417.50	5553.942	1030
10530	7.37	-14.72	16.35	-1968.84	-3417.46	5553.945	1030
10535	6.80	-14.80	16.35	-1968.57	-3417.80	5553.953	1030
10540	7.36	-14.73	16.35	-1968.78	-3417.00	5553.956	1030
10545	6.92	-14.73	16.35	-1968.76	-3417.31	5553.960	1030
10550	6.80	-14.81	16.37	-1968.79	-3420.32	5553.965	1030
10555	7.70	-14.59	16.27	-1970.92	-3423.68	5553.973	1030
10560	6.92	-14.60	16.29	-1971.29	-3420.93	5553.976	1030
10565	7.10	-14.46	16.30	-1971.06	-3420.23	5553.981	1030
10570	7.08	-14.47	16.30	-1971.06	-3419.15	5553.984	1030
10575	7.60	-14.39	16.29	-1971.27	-3418.10	5553.993	1030
10580	7.31	-14.37	16.31	-1971.10	-3420.21	5553.997	1030
10585	6.61	-14.41	16.26	-1972.55	-3421.05	5554.000	1030
10590	7.17	-14.10	16.28	-1972.97	-3422.00	5554.006	1030
10595	6.95	-14.04	16.25	-1973.69	-3422.06	5554.012	1030
10600	7.01	-14.05	16.22	-1973.87	-3421.30	5554.016	1030
10605	7.00	-14.07	16.22	-1974.07	-3422.59	5554.022	1030
10610	7.03	-13.98	16.22	-1974.25	-3420.63	5554.027	1030
10615	7.50	-13.75	16.20	-1975.02	-3421.58	5554.031	1030
10620	6.94	-13.69	16.20	-1975.52	-3423.07	5554.037	1030
10625	7.54	-13.57	16.19	-1975.53	-3423.54	5554.041	1030
10630	6.98	-13.58	16.22	-1976.34	-3422.90	5554.047	1030
10635	7.08	-13.65	16.17	-1976.21	-3423.09	5554.051	1030
10640	7.27	-13.53	16.19	-1976.28	-3424.38	5554.057	1030
10645	7.27	-13.53	16.18	-1976.24	-3422.97	5554.060	1030
10650	6.96	-13.33	16.16	-1977.74	-3423.87	5554.067	1030
10655	7.15	-13.29	16.19	-1977.86	-3424.44	5554.070	1030
10660	6.69	-13.21	16.12	-1978.47	-3424.52	5554.076	1030
10665	6.72	-13.26	16.10	-1978.77	-3426.10	5554.081	1030
10670	6.50	-13.26	16.11	-1978.93	-3424.30	5554.087	1030
10675	6.93	-13.17	16.11	-1978.87	-3423.58	5554.091	1030
10680	6.81	-13.20	16.13	-1978.78	-3423.37	5554.097	1030
10685	7.02	-13.15	16.15	-1978.78	-3421.80	5554.101	1030
10690	6.48	-12.71	16.13	-1981.18	-3429.65	5554.108	1030
10695	6.60	-12.78	16.13	-1980.80	-3425.11	5554.109	1030
10700	6.90	-12.75	16.08	-1981.05	-3427.35	5554.117	1030
10705	6.73	-12.81	16.12	-1981.03	-3427.02	5554.122	1030
10710	7.06	-12.57	16.11	-1981.78	-3426.00	5554.125	1030
10715	6.80	-12.41	16.07	-1982.47	-3430.59	5554.131	1030
10720	6.86	-12.57	16.09	-1982.37	-3430.22	5554.137	1030
10725	6.90	-12.52	16.04	-1982.51	-3430.49	5554.140	1030
10730	6.82	-12.47	16.07	-1982.74	-3432.03	5554.146	1030
10735	6.73	-12.31	16.04	-1983.80	-3432.81	5554.150	1030
10740	6.68	-12.32	16.06	-1983.96	-3432.73	5554.156	1030
10745	6.93	-12.30	16.03	-1984.06	-3433.22	5554.161	1030
10750	6.55	-12.39	16.01	-1984.00	-3433.73	5554.165	1030
10755	6.80	-12.23	16.05	-1983.92	-3434.35	5554.171	1030
10760	7.03	-12.20	16.06	-1984.08	-3433.94	5554.176	1030
10765	6.57	-12.05	16.03	-1986.29	-3433.58	5554.183	1030
10770	6.53	-12.20	16.00	-1986.42	-3432.84	5554.186	1030
10775	6.89	-12.13	15.98	-1986.33	-3433.33	5554.192	1030
10780	6.62	-12.03	16.00	-1986.46	-3432.12	5554.195	1030
10785	6.89	-11.97	15.92	-1987.51	-3434.88	5554.201	1030
10790	6.42	-11.95	15.95	-1987.85	-3434.50	5554.207	1030
10795	7.13	-11.78	15.95	-1988.21	-3435.05	5554.211	1030
10800	6.83	-11.84	15.97	-1988.15	-3435.37	5554.216	1030
10805	6.88	-11.90	15.93	-1988.30	-3435.63	5554.222	1030
10810	6.74	-11.91	15.94	-1988.26	-3435.31	5554.226	1030
10815	6.52	-11.87	15.94	-1987.90	-3435.87	5554.231	1030
10820	6.80	-11.78	15.93	-1988.24	-3435.97	5554.234	1030
10825	6.73	-11.55	15.94	-1989.53	-3437.08	5554.241	1030
10830	6.44	-11.44	15.92	-1990.84	-3437.86	5554.247	1030
10835	6.55	-11.31	15.90	-1990.91	-3437.42	5554.250	1030
10840	6.87	-11.35	15.86	-1991.10	-3439.33	5554.256	1030
10845	6.56	-11.48	15.84	-1991.52	-3439.19	5554.261	1030
10850	7.07	-11.33	15.84	-1992.52	-3438.80	5554.265	1030
10855	6.68	-11.20	15.84	-1992.46	-3439.61	5554.271	1030
10860	6.43	-11.40	15.87	-1992.58	-3439.67	5554.275	1030
10865	6.41	-11.27	15.88	-1992.63	-3439.02	5554.280	1030
10870	6.93	-11.13	15.88	-1992.52	-3435.84	5554.288	1030
10875	6.80	-11.05	15.87	-1992.51	-3437.81	5554.290	1030
10880	6.44	-11.27	15.86	-1992.34	-3439.06	5554.296	1030
10885	6.71	-11.13	15.86	-1992.55	-3437.46	5554.300	1030
10890	6.50	-10.73	15.82	-1994.97	-3441.05	5554.305	1030
10895	6.40	-10.74	15.83	-1994.93	-3443.34	5554.310	1030
10900	6.49	-10.69	15.82	-1995.36	-3440.75	5554.318	1030
10905	6.45	-10.74	15.78	-1995.58	-3441.26	5554.320	1030
10910	6.37	-10.75	15.80	-1995.53	-3444.06	5554.326	1030
10915	6.73	-10.72	15.79	-1995.43	-3444.67	5554.331	1030
10920	6.26	-10.45	15.77	-1997.51	-3445.75	5554.336	1030
10925	6.24	-10.31	15.77	-1997.80	-3446.44	5554.341	1030
10930	6.31	-10.35	15.74	-1997.96	-3442.91	5554.348	1030
10935	6.32	-10.29	15.77	-1997.93	-3444.43	5554.351	1030
10940	6.85	-10.18	15.74	-1997.72	-3444.68	5554.356	1030
10945	6.29	-10.28	15.77	-1997.92	-3444.46	5554.359	1030
10950	6.23	-10.21	15.77	-1998.66	-3446.66	5554.367	1030
10955	6.24	-10.00	15.74	-1999.69	-3446.95	5554.372	1030
10960	6.44	-9.87	15.71	-2000.10	-3447.72	5554.375	1030
10965	6.40	-9.92	15.72	-2000.39	-3447.09	5554.381	1030
10970	6.45	-9.84	15.72	-2000.47	-3447.04	5554.386	1030
10975	6.28	-9.93	15.68	-2000.66	-3446.59	5554.391	1030
10980	6.45	-10.04	15.68	-2000.76	-3445.33	5554.396	1030
10985	6.59	-9.90	15.69	-2000.62	-3446.06	5554.400	1030
10990	6.60	-9.98	15.67	-2000.85	-3445.50	5554.405	1030
10995	6.66	-9.47	15.64	-2002.66	-3449.07	5554.412	1030
11000	6.47	-9.48	15.63	-2003.15	-3449.66	5554.415	1030
11005	6.32	-9.68	15.62	-2002.99	-3450.58	5554.422	1030
11010	6.46	-9.48	15.68	-2002.93	-3450.45	5554.425	1030
11015	6.44	-9.45	15.66	-2003.05	-3449.68	5554.430	1030
11020	6.08	-9.58	15.65	-2003.18	-3449.51	5554.436	1030
11025	6.52	-9.35	15.60	-2004.62	-3448.82	5554.442	1030
11030	6.22	-9.34	15.61	-2005.02	-3450.01	5554.445	1030
11035	6.55	-9.25	15.51	-2004.51	-3448.55	5554.453	1030
11040	6.32	-9.36	15.64	-2005.00	-3449.72	5554.456	1030
11045	6.42	-9.36	15.59	-2005.47	-3448.80	5554.461	1030
11050	6.49	-9.26	15.61	-2005.29	-3450.97	5554.466	1030
11055	6.12	-9.14	15.58	-2006.18	-3452.64	5554.472	1030
11060	6.26	-8.96	15.55	-2007.42	-3452.49	5554.476	1030
11065	6.38	-9.05	15.54	-2007.40	-3451.59	5554.481	1030
11070	6.32	-8.86	15.57	-2007.76	-3459.13	5554.485	1030
11075	6.18	-8.97	15.56	-2007.60	-3455.28	5554.491	1030
11080	6.33	-8.94	15.54	-2007.70	-3450.78	5554.497	1030
11085	6.41	-8.85	15.53	-2007.92	-3451.72	5554.500	1030
11090	6.12	-8.88	15.50	-2009.76	-3451.51	5554.506	1030
11095	6.16	-8.70	15.53	-2009.74	-3451.89	5554.511	1030
11100	5.95	-8.97	15.51	-2009.73	-3453.33	5554.518	1030
11105	6.09	-8.69	15.54	-2009.73	-3452.31	5554.521	1030
11110	5.92	-8.86	15.51	-2009.79	-3452.35	5554.525	1030
11115	5.95	-8.87	15.52	-2009.82	-3453.48	5554.531	1030
11120	6.33	-8.48	15.47	-2011.67	-3453.95	5554.537	1030
11125	6.33	-8.43	15.44	-2011.82	-3453.01	5554.539	1030
11130	6.01	-8.58	15.47	-2012.02	-3452.11	5554.546	1030
11135	6.25	-8.54	15.44	-2012.20	-3452.42	5554.551	1030
11140	6.30	-7.97	15.47	-2012.34	-3449.43	5554.558	1030
11145	6.61	-8.38	15.45	-2012.25	-3453.27	5554.561	1030
11150	6.21	-8.60	15.42	-2012.01	-3453.71	5554.567	1030
11155	6.18	-8.31	15.44	-2012.14	-3454.88	5554.570	1030
11160	6.19	-8.20	15.41	-2013.55	-3455.99	5554.577	1030
11165	5.76	-8.09	15.37	-2015.06	-3457.27	5554.581	1030
11170	6.45	-8.01	15.34	-2015.11	-3456.30	5554.585	1030
11175	6.31	-7.98	15.35	-2015.07	-3457.37	5554.591	1030
11180	5.96	-8.19	15.35	-2014.98	-3457.20	5554.596	1030
11185	6.12	-7.82	15.39	-2015.09	-3456.80	5554.601	1030
11190	6.18	-7.80	15.38	-2015.39	-3457.06	5554.606	1030
11195	6.13	-7.59	15.32	-2017.06	-3458.28	5554.609	1030
11200	6.12	-7.47	15.32	-2017.18	-3459.10	5554.615	1030
11205	6.51	-7.55	15.29	-2017.53	-3458.55	5554.623	1030
11210	6.13	-7.34	15.34	-2017.53	-3459.34	5554.625	1030
11215	6.15	-7.44	15.34	-2017.54	-3458.56	5554.631	1030
11220	5.91	-7.39	15.31	-2017.56	-3458.65	5554.636	1030
11225	5.93	-7.24	15.27	-2019.46	-3459.92	5554.641	1030
11230	5.67	-7.30	15.25	-2019.88	-3461.50	5554.646	1030
11235	5.27	-7.24	15.35	-2019.77	-3460.45	5554.653	1030
11240	6.02	-7.25	15.24	-2019.68	-3462.01	5554.655	1030
11245	5.60	-7.40	15.27	-2019.59	-3461.68	5554.663	1030
11250	5.67	-7.39	15.28	-2019.74	-3461.73	5554.665	1030
11255	5.98	-7.15	15.19	-2021.17	-3462.51	5554.671	1030
11260	5.76	-6.85	15.21	-2021.76	-3462.69	5554.677	1030
11265	6.27	-6.78	15.20	-2021.84	-3464.06	5554.680	1030
11270	5.76	-7.02	15.21	-2021.95	-3464.89	5554.686	1030
11275	5.85	-7.00	15.17	-2021.73	-3464.41	5554.691	1030
11280	5.89	-6.77	15.21	-2021.69	-3461.94	5554.695	1030
11285	6.17	-6.92	15.18	-2021.97	-3463.00	5554.702	1030
11290	5.73	-6.75	15.22	-2022.37	-3463.91	5554.706	1030
11295	6.03	-6.85	15.17	-2022.53	-3463.33	5554.710	1030
11300	6.20	-6.81	15.18	-2022.64	-3465.43	5554.717	1030
11305	6.53	-6.58	15.21	-2022.57	-3465.14	5554.721	1030
11310	5.97	-6.68	15.22	-2022.83	-3464.41	5554.726	1030
11315	5.96	-6.70	15.20	-2022.65	-3464.40	5554.730	1030
11320	5.95	-6.48	15.13	-2025.86	-3464.65	5554.734	1030
11325	5.27	-6.53	15.14	-2026.19	-3464.42	5554.741	1030
11330	5.23	-6.42	15.13	-2026.16	-3465.08	5554.747	1030
11335	5.63	-6.48	15.15	-2026.60	-3464.16	5554.750	1030
11340	5.51	-6.40	15.13	-2026.27	-3464.98	5554.757	1030
[truncated: 84,489 more rows]
