# Supplementary material for: Structural characterization of the saxitoxin-targeting APTSTX1 aptamer using optical tweezers and molecular dynamics simulations
Source: PLoS One. 2019 Nov 7;14(11):e0222468. doi: 10.1371/journal.pone.0222468 (PMC6837747; doi:10.1371/journal.pone.0222468)
Supplement: S2 File — Data repository, aptamer under magnesium. (ZIP) [file pone.0222468.s006.zip › Mg/Mg/September/290915/3bnbCOM.txt]

Instrument name = Christians toy
*****Calibration values *****
TrapA Temperature Fudge	-0.400000
TrapB Temperature Fudge	-1.550000
TrapA Force Sensitivity	0.025700	0.026000	0.032000
TrapB Force Sensitivity	0.026200	0.027400	0.032000
TrapA Lever Sensitivity	15000.000000	14500.000000	0.000000
TrapB Lever Sensitivity	15200.000000	14500.000000	0.000000
Motor Threshold	20	20	20
*****Initial Preference Settings*****
ForceRateDiv	1
ForceGain	32
PosRateDivA	3
PosRateDivB	3
PositionGainA	32
PositionGainB	32
GotoSpeedX	9
GotoSpeedY	9
GotoSpeedZ	4
MaxDataFileSize	10000000
HopDistance	2
*CycleCount/n____	1
*A_PsdX__________	0
*A_PsdY__________	0
*A_PsdSum________	0
*A_Iris__________	0
*A_LeverX________	0
*A_LeverY________	0
*A_LeverSum______	0
*B_PsdX__________	0
*B_PsdY__________	0
*B_PsdSum________	0
*B_Iris__________	0
*B_LeverX________	0
*B_LeverY________	0
*B_LeverSum______	0
*A_Temperature___	0
*B_Temperature___	0
*X_force_________	1
*Y_force_________	1
*Z_force_________	1
*Tension_________	0
*A_dist-X________	0
*A_dist-Y________	1
*B_dist-X________	0
*B_dist-Y________	1
*Motor_X_________	0
*Motor_Y_________	0
*Motor_Z_________	0
*MotorVel_X______	0
*MotorVel_Y______	0
*MotorVel_Z______	0
*A_trapPIC_Err___	0
*B_trapPIC_Err___	0
*comPIC_Err______	0
*A_CycleCount____	0
*B_CycleCount____	0
*Motor_CycleCount	0
*time(sec)_______	1
*Status__________	1
*Null____________	0
samples/line_HI	400
samples/line_LO	20
goto0	8388608	8388608	8388608
goto1	8387389	8384692	8389074
goto2	8419563	8410568	8388131
goto3	8422830	8353240	8389507
goto4	8422772	8353948	8399333
goto5	8388608	8388608	8388608
goto6	8388608	8388608	8388608
goto7	8388608	8388608	8388608
goto8	8388608	8388608	8388608
goto9	8388608	8388608	8388608
yourXYZint	123	456	789
MaxForceP1	30.000000
MinForceP1	3.000000
PullRateP1	100.000000
refoldTime1	0.000000
unfoldTime1	0.000000
MaxForceP2	10.000000
MinForceP2	2.000000
PullRateP2	100.000000
refoldTime2	0.000000
unfoldTime2	0.000000
MaxForceP3	10.000000
MinForceP3	-10.000000
PullRateP3	1.000000
refoldTime3	2.000000
unfoldTime3	2.000000
constForce1	6.000000
constForce2	5.000000
yourFloat	1.234000
yourXYZfloat	1.000000	2.000000	3.000000
*****End Initial Preference Settings*****

Zero-Force Offsets (pN)  12.055695	-10.604098	-24.985182
0	trapA_Empty_PSD_Sum = 0
        trapB_Empty_PSD_Sum = 0
        trapA_Empty_Iris = 0
        trapB_Empty_Iris = 0
        trapA_Full_PSD_Sum = 18435
        trapB_Full_PSD_Sum = 18316
        trapA_Full_Iris = 16549
        trapB_Full_Iris = 17338
1565	Start P1 pulling protocol 
1670	   minForce-limit
7875	tempA = 23.214	tempB = 23.591
8905	   maxForce-limit
11805	   minForce-limit
14640	   maxForce-limit
17505	   minForce-limit
17940	tempA = 23.227	tempB = 23.604
20305	   maxForce-limit
23110	   minForce-limit
25910	   maxForce-limit
27970	tempA = 23.223	tempB = 23.600
28660	   minForce-limit
31445	   maxForce-limit
34245	   minForce-limit
37055	   maxForce-limit
38035	tempA = 23.239	tempB = 23.613
39900	   minForce-limit
42715	   maxForce-limit
45525	   minForce-limit
48080	tempA = 23.245	tempB = 23.605
48330	   maxForce-limit
51135	   minForce-limit
53975	   maxForce-limit
56810	   minForce-limit
58080	tempA = 23.253	tempB = 23.601
59705	   maxForce-limit
62670	   minForce-limit
65510	   maxForce-limit
68130	tempA = 23.248	tempB = 23.600
68300	   minForce-limit
71170	   maxForce-limit
73970	   minForce-limit
76740	   maxForce-limit
78150	tempA = 23.240	tempB = 23.598
79645	   minForce-limit
82535	   maxForce-limit
85450	   minForce-limit
88190	tempA = 23.244	tempB = 23.602
88350	   maxForce-limit
91155	   minForce-limit
93960	   maxForce-limit
96850	   minForce-limit
98260	tempA = 23.244	tempB = 23.617
99710	   maxForce-limit
102615	   minForce-limit
105465	   maxForce-limit
108275	tempA = 23.249	tempB = 23.619
108335	   minForce-limit
111240	   maxForce-limit
114080	   minForce-limit
116970	   maxForce-limit
118345	tempA = 23.248	tempB = 23.608
119905	   minForce-limit
122825	   maxForce-limit
125715	   minForce-limit
128395	tempA = 23.246	tempB = 23.618
128625	   maxForce-limit
131520	   minForce-limit
134415	   maxForce-limit
137280	   minForce-limit
138420	tempA = 23.233	tempB = 23.619
140225	   maxForce-limit
143105	   minForce-limit
146095	   maxForce-limit
148470	tempA = 23.243	tempB = 23.615
149000	   minForce-limit
152005	   maxForce-limit
154945	   minForce-limit
157875	   maxForce-limit
158475	tempA = 23.245	tempB = 23.611
160910	   minForce-limit
163840	   maxForce-limit
166775	   minForce-limit
168530	tempA = 23.247	tempB = 23.626
169740	   maxForce-limit
172600	   minForce-limit
175525	   maxForce-limit
178475	   minForce-limit
178600	tempA = 23.278	tempB = 23.614
181355	   maxForce-limit
184230	   minForce-limit
187070	   maxForce-limit
188610	tempA = 23.256	tempB = 23.616
189970	   minForce-limit
192855	   maxForce-limit
195860	   minForce-limit
198670	tempA = 23.251	tempB = 23.625
198785	   maxForce-limit
201705	   minForce-limit
204620	   maxForce-limit
207585	   minForce-limit
208675	tempA = 23.253	tempB = 23.622
210595	   maxForce-limit
213530	   minForce-limit
216395	   maxForce-limit
218735	tempA = 23.248	tempB = 23.610
219275	   minForce-limit
222185	   maxForce-limit
225085	   minForce-limit
228005	   maxForce-limit
228785	tempA = 23.244	tempB = 23.604
230905	   minForce-limit
231945	   maxForce-limit
232950	   minForce-limit
233950	   maxForce-limit
234980	   minForce-limit
236040	   maxForce-limit
237080	   minForce-limit
238100	   maxForce-limit
238790	tempA = 23.266	tempB = 23.613
239120	   minForce-limit
240225	   maxForce-limit
241305	   minForce-limit
242365	   maxForce-limit
243375	   minForce-limit
244410	   maxForce-limit
245470	   minForce-limit
246495	   maxForce-limit
247580	   minForce-limit
248715	   maxForce-limit
248835	tempA = 23.253	tempB = 23.622
249785	   minForce-limit
250840	   maxForce-limit
251910	   minForce-limit
253015	   maxForce-limit
254115	   minForce-limit
255210	   maxForce-limit
256245	   minForce-limit
257345	   maxForce-limit
258375	   minForce-limit
258910	tempA = 23.258	tempB = 23.630
259410	   maxForce-limit
260515	   minForce-limit
261605	   maxForce-limit
262655	   minForce-limit
263650	   maxForce-limit
264710	   minForce-limit
265825	   maxForce-limit
266925	   minForce-limit
268015	   maxForce-limit
268925	tempA = 23.255	tempB = 23.630
269140	   minForce-limit
270255	   maxForce-limit
271340	   minForce-limit
272480	   maxForce-limit
273580	   minForce-limit
274660	   maxForce-limit
275820	   minForce-limit
276885	   maxForce-limit
277980	   minForce-limit
278985	tempA = 23.253	tempB = 23.628
279090	   maxForce-limit
280080	   minForce-limit
281130	   maxForce-limit
282230	   minForce-limit
283290	   maxForce-limit
284390	   minForce-limit
285490	   maxForce-limit
286590	   minForce-limit
287685	   maxForce-limit
288785	   minForce-limit
288995	tempA = 23.262	tempB = 23.628
289920	   maxForce-limit
291020	   minForce-limit
292150	   maxForce-limit
293290	   minForce-limit
294410	   maxForce-limit
295525	   minForce-limit
296660	   maxForce-limit
297805	   minForce-limit
298885	   maxForce-limit
299045	tempA = 23.271	tempB = 23.628
299990	   minForce-limit
301090	   maxForce-limit
302190	   minForce-limit
303295	   maxForce-limit
304455	   minForce-limit
305625	   maxForce-limit
306755	   minForce-limit
307995	   maxForce-limit
309085	tempA = 23.268	tempB = 23.635
309160	   minForce-limit
310275	   maxForce-limit
311430	   minForce-limit
312525	   maxForce-limit
313685	   minForce-limit
314795	   maxForce-limit
315895	   minForce-limit
317020	   maxForce-limit
318090	   minForce-limit
319120	tempA = 23.266	tempB = 23.632
319190	   maxForce-limit
320290	   minForce-limit
321390	   maxForce-limit
322525	   minForce-limit
323625	   maxForce-limit
324725	   minForce-limit
325855	   maxForce-limit
327020	   minForce-limit
328205	   maxForce-limit
329205	tempA = 23.259	tempB = 23.632
329310	   minForce-limit
330480	   maxForce-limit
331595	   minForce-limit
332640	   maxForce-limit
333790	   minForce-limit
334960	   maxForce-limit
336050	   minForce-limit
337160	   maxForce-limit
338320	   minForce-limit
339225	tempA = 23.277	tempB = 23.644
339495	   maxForce-limit
340660	   minForce-limit
341825	   maxForce-limit
342950	   minForce-limit
344085	   maxForce-limit
345210	   minForce-limit
346355	   maxForce-limit
347380	   minForce-limit
348580	   maxForce-limit
349275	tempA = 23.279	tempB = 23.644
349740	   minForce-limit
350835	   maxForce-limit
351910	   minForce-limit
353030	   maxForce-limit
354165	   minForce-limit
355265	   maxForce-limit
356410	   minForce-limit
357575	   maxForce-limit
358695	   minForce-limit
359325	tempA = 23.264	tempB = 23.633
359885	   maxForce-limit
361020	   minForce-limit
362125	   maxForce-limit
363190	   minForce-limit
364225	   maxForce-limit
365325	   minForce-limit
366455	   maxForce-limit
367525	   minForce-limit
368615	   maxForce-limit
369325	tempA = 23.276	tempB = 23.637
369795	   minForce-limit
370935	   maxForce-limit
372065	   minForce-limit
373240	   maxForce-limit
374315	   minForce-limit
375390	   maxForce-limit
376450	   minForce-limit
377610	   maxForce-limit
378690	   minForce-limit
379390	tempA = 23.269	tempB = 23.634
379785	   maxForce-limit
380930	   minForce-limit
382090	   maxForce-limit
383185	   minForce-limit
384285	   maxForce-limit
385450	   minForce-limit
386610	   maxForce-limit
387745	   minForce-limit
388885	   maxForce-limit
389410	tempA = 23.273	tempB = 23.641
390090	   minForce-limit
391215	   maxForce-limit
392345	   minForce-limit
393485	   maxForce-limit
394580	   minForce-limit
395685	   maxForce-limit
396820	   minForce-limit
397995	   maxForce-limit
399195	   minForce-limit
399495	tempA = 23.281	tempB = 23.640
400360	   maxForce-limit
401470	   minForce-limit
402625	   maxForce-limit
403800	   minForce-limit
404995	   maxForce-limit
406225	   minForce-limit
407390	   maxForce-limit
408490	   minForce-limit
409560	tempA = 23.283	tempB = 23.646
409590	   maxForce-limit
410760	   minForce-limit
411925	   maxForce-limit
413030	   minForce-limit
414130	   maxForce-limit
415235	   minForce-limit
416370	   maxForce-limit
417535	   minForce-limit
418695	   maxForce-limit
419560	tempA = 23.274	tempB = 23.642
419845	   minForce-limit
421035	   maxForce-limit
422195	   minForce-limit
423415	   maxForce-limit
424610	   minForce-limit
425820	   maxForce-limit
426945	   minForce-limit
428115	   maxForce-limit
429380	   minForce-limit
429620	tempA = 23.288	tempB = 23.643
430650	   maxForce-limit
431885	   minForce-limit
433050	   maxForce-limit
433715	Stop All Protocols, go to manual mode
435360	End Write
