# Supplementary material for: Structural characterization of the saxitoxin-targeting APTSTX1 aptamer using optical tweezers and molecular dynamics simulations
Source: PLoS One. 2019 Nov 7;14(11):e0222468. doi: 10.1371/journal.pone.0222468 (PMC6837747; doi:10.1371/journal.pone.0222468)
Supplement: S2 File — Data repository, aptamer under magnesium. (ZIP) [file pone.0222468.s006.zip › Mg/Mg/September/290915/3cA.txt]

#Begin Write:
CycleCount/n	X_force	Y_force	Z_force	A_dist-Y	B_dist-Y	time(sec)	Status
0	18.45	-6.31	0.00	-317.50	-1892.57	74.344	1031
5	18.87	-6.43	0.00	-317.67	-1892.50	74.350	1031
10	18.51	-6.38	0.00	-317.52	-1891.75	74.353	1031
15	18.96	-6.61	0.00	-316.33	-1889.33	74.358	1031
20	18.83	-6.56	0.00	-316.27	-1889.45	74.363	1031
25	18.95	-6.68	0.00	-316.34	-1889.65	74.368	1031
30	18.71	-6.57	0.00	-316.59	-1890.15	74.373	1031
35	18.56	-6.57	0.00	-316.40	-1890.00	74.378	1031
40	18.41	-6.67	0.00	-316.29	-1890.86	74.383	1031
45	18.53	-6.68	0.00	-316.14	-1890.46	74.389	1031
50	18.38	-6.58	0.00	-316.14	-1890.66	74.393	1031
55	18.24	-6.61	0.00	-316.31	-1891.66	74.398	1031
60	18.10	-6.54	0.00	-315.95	-1890.20	74.403	1031
65	17.92	-6.41	0.00	-316.15	-1890.38	74.409	1031
70	18.30	-6.45	0.00	-316.17	-1891.91	74.413	1031
75	18.31	-6.72	0.00	-316.08	-1891.67	74.419	1031
80	18.11	-6.65	0.00	-315.99	-1892.20	74.423	1031
85	18.23	-6.68	0.00	-315.98	-1890.70	74.429	1031
90	18.41	-6.68	0.00	-316.08	-1890.62	74.433	1031
95	18.47	-6.75	0.00	-315.82	-1890.54	74.439	1031
100	18.32	-6.66	0.00	-316.05	-1889.26	74.443	1031
105	18.54	-6.70	0.00	-316.06	-1890.68	74.449	1031
110	18.42	-6.61	0.00	-315.99	-1890.17	74.453	1031
115	18.29	-6.63	0.00	-316.04	-1889.93	74.459	1031
120	18.21	-6.67	0.00	-315.94	-1890.43	74.464	1031
125	18.12	-6.69	0.00	-315.89	-1891.28	74.469	1031
130	18.30	-6.60	0.00	-315.82	-1890.99	74.473	1031
135	18.35	-6.75	0.00	-316.00	-1891.23	74.479	1031
140	18.42	-6.75	0.00	-315.92	-1890.60	74.483	1031
145	18.42	-6.78	0.00	-315.94	-1890.51	74.488	1031
150	18.26	-6.70	0.00	-315.81	-1890.96	74.494	1031
155	18.55	-6.75	0.00	-316.06	-1890.61	74.498	1031
160	18.37	-6.84	0.00	-315.86	-1890.39	74.503	1031
165	18.46	-6.90	0.00	-315.77	-1890.58	74.508	1031
170	18.45	-6.90	0.00	-315.95	-1891.34	74.514	1031
175	18.59	-6.84	0.00	-315.71	-1891.34	74.518	1031
180	18.19	-6.75	0.00	-315.80	-1890.56	74.523	1031
185	18.37	-6.67	0.00	-315.90	-1890.90	74.528	1031
190	18.40	-6.77	0.00	-315.86	-1890.85	74.533	1031
195	18.35	-6.78	0.00	-315.78	-1891.20	74.538	1031
200	18.25	-6.67	0.00	-316.00	-1890.90	74.544	1031
205	18.29	-6.72	0.00	-315.88	-1890.81	74.548	1031
210	18.17	-6.73	0.00	-315.95	-1891.22	74.554	1031
215	18.50	-6.66	0.00	-315.93	-1890.32	74.558	1031
220	18.28	-6.58	0.00	-315.88	-1890.01	74.564	1031
225	18.32	-6.63	0.00	-316.10	-1890.44	74.568	1031
230	17.99	-6.64	0.00	-316.07	-1890.42	74.574	1031
235	18.00	-6.66	0.00	-316.03	-1890.16	74.578	1031
240	18.13	-6.66	0.00	-315.91	-1889.61	74.584	1031
245	18.11	-6.56	0.00	-315.79	-1890.43	74.588	1031
250	18.16	-6.57	0.00	-315.76	-1891.93	74.594	1031
255	18.03	-6.63	0.00	-315.81	-1891.11	74.598	1031
260	17.89	-6.60	0.00	-315.66	-1890.47	74.604	1031
265	17.95	-6.58	0.00	-315.77	-1890.21	74.609	1031
270	18.04	-6.64	0.00	-315.74	-1890.58	74.614	1031
275	18.24	-6.67	0.00	-315.72	-1890.44	74.618	1031
280	18.23	-6.65	0.00	-315.58	-1890.14	74.624	1031
285	18.23	-6.75	0.00	-315.51	-1890.35	74.628	1031
290	17.92	-6.71	0.00	-315.47	-1890.69	74.633	1031
295	18.07	-6.73	0.00	-315.72	-1891.05	74.638	1031
300	18.45	-6.68	0.00	-315.38	-1892.45	74.643	1031
305	18.39	-6.60	0.00	-315.68	-1891.10	74.648	1031
310	18.35	-6.45	0.00	-315.86	-1893.22	74.653	1031
315	18.31	-6.44	0.00	-315.68	-1892.16	74.659	1031
320	18.06	-6.60	0.00	-316.07	-1892.90	74.663	1031
325	18.12	-6.70	0.00	-315.86	-1892.19	74.668	1031
330	18.28	-6.68	0.00	-315.81	-1891.91	74.673	1031
335	18.20	-6.84	0.00	-315.02	-1891.67	74.678	1031
340	17.90	-6.78	0.00	-314.86	-1891.74	74.683	1031
345	17.86	-6.76	0.00	-314.61	-1889.45	74.690	1031
350	17.82	-6.75	0.00	-314.86	-1889.40	74.693	1031
355	17.91	-6.85	0.00	-314.88	-1887.74	74.698	1031
360	18.05	-6.80	0.00	-314.79	-1888.55	74.703	1031
365	18.08	-10.84	0.00	-291.69	-1865.37	74.710	1031
370	18.31	-10.92	0.00	-291.03	-1867.18	74.713	1031
375	18.42	-11.08	0.00	-290.20	-1865.77	74.721	1031
380	18.27	-10.99	0.00	-290.48	-1867.24	74.723	1031
385	18.41	-11.14	0.00	-289.75	-1866.93	74.729	1031
390	18.18	-11.08	0.00	-289.03	-1866.35	74.733	1031
395	18.46	-11.08	0.00	-288.32	-1867.01	74.739	1031
400	18.26	-11.01	0.00	-287.93	-1865.13	74.744	1031
405	18.28	-11.04	0.00	-287.85	-1865.31	74.749	1031
410	18.40	-11.16	0.00	-288.01	-1866.02	74.753	1031
415	18.11	-11.24	0.00	-287.46	-1865.07	74.758	1031
420	18.28	-11.40	0.00	-286.28	-1864.81	74.764	1031
425	18.27	-11.44	0.00	-286.21	-1865.31	74.768	1031
430	18.38	-11.54	0.00	-286.24	-1865.36	74.775	1031
435	18.63	-11.55	0.00	-286.03	-1863.57	74.778	1031
440	18.48	-11.78	0.00	-284.84	-1863.53	74.783	1031
445	18.40	-11.85	0.00	-284.60	-1863.50	74.788	1031
450	18.59	-11.95	0.00	-283.72	-1861.76	74.795	1031
455	18.53	-11.90	0.00	-283.77	-1861.45	74.798	1031
460	18.19	-11.90	0.00	-283.95	-1861.68	74.804	1031
465	18.25	-11.87	0.00	-284.03	-1861.93	74.808	1031
470	17.71	-12.02	0.00	-282.30	-1859.91	74.815	1031
475	17.82	-12.08	0.00	-282.17	-1860.14	74.818	1031
480	18.28	-12.11	0.00	-281.93	-1860.06	74.824	1030
485	18.37	-12.12	0.00	-281.67	-1859.75	74.828	1030
490	18.14	-12.06	0.00	-283.02	-1860.43	74.834	1030
495	18.12	-12.05	0.00	-283.46	-1859.01	74.838	1030
500	18.24	-12.06	0.00	-283.60	-1860.61	74.844	1030
505	18.16	-12.06	0.00	-283.65	-1858.29	74.848	1030
510	18.20	-12.06	0.00	-283.94	-1858.34	74.853	1030
515	18.20	-12.15	0.00	-284.89	-1858.12	74.859	1030
520	17.98	-12.04	0.00	-284.97	-1858.10	74.863	1030
525	17.87	-12.05	0.00	-284.96	-1858.70	74.868	1030
530	18.11	-11.96	0.00	-285.06	-1858.57	74.873	1030
535	17.76	-11.71	0.00	-286.43	-1859.32	74.880	1030
540	18.07	-11.64	0.00	-286.47	-1860.05	74.883	1030
545	17.65	-11.63	0.00	-286.58	-1860.44	74.890	1030
550	17.97	-11.71	0.00	-286.47	-1859.55	74.893	1030
555	18.25	-11.57	0.00	-287.98	-1861.27	74.898	1030
560	17.94	-11.38	0.00	-288.05	-1860.96	74.903	1030
565	18.01	-11.45	0.00	-288.76	-1860.16	74.910	1030
570	17.91	-11.41	0.00	-288.92	-1860.26	74.913	1030
575	17.94	-11.42	0.00	-288.95	-1859.76	74.919	1030
580	18.08	-11.33	0.00	-288.98	-1860.13	74.923	1030
585	17.94	-10.98	0.00	-290.51	-1863.97	74.931	1030
590	18.08	-11.03	0.00	-290.11	-1862.63	74.933	1030
595	18.23	-11.06	0.00	-289.91	-1861.53	74.939	1030
600	17.71	-11.06	0.00	-289.88	-1861.83	74.943	1030
605	17.98	-10.94	0.00	-290.99	-1862.22	74.949	1030
610	18.20	-11.01	0.00	-291.34	-1862.25	74.954	1030
615	18.07	-10.94	0.00	-291.65	-1862.84	74.959	1030
620	18.37	-11.00	0.00	-291.78	-1862.68	74.963	1030
625	17.87	-10.92	0.00	-292.23	-1862.74	74.968	1030
630	18.04	-10.93	0.00	-293.55	-1864.58	74.974	1030
635	18.14	-10.93	0.00	-292.87	-1864.47	74.978	1030
640	18.38	-10.90	0.00	-293.25	-1864.61	74.983	1030
645	18.18	-10.82	0.00	-293.36	-1864.63	74.988	1030
650	18.23	-10.51	0.00	-294.54	-1866.82	74.995	1030
655	18.37	-10.49	0.00	-294.66	-1865.75	74.998	1030
660	18.24	-10.56	0.00	-294.54	-1866.34	75.005	1030
665	18.38	-10.63	0.00	-294.38	-1865.35	75.008	1030
670	18.24	-10.32	0.00	-295.61	-1867.05	75.014	1030
675	18.31	-10.35	0.00	-296.16	-1867.43	75.018	1030
680	18.59	-10.26	0.00	-296.64	-1866.90	75.026	1030
685	18.08	-10.13	0.00	-297.04	-1867.00	75.028	1030
690	17.70	-10.20	0.00	-297.25	-1867.53	75.035	1030
695	18.27	-10.10	0.00	-296.97	-1867.66	75.038	1030
700	18.52	-10.03	0.00	-297.82	-1868.56	75.044	1030
705	18.26	-9.91	0.00	-298.39	-1868.52	75.048	1030
710	18.46	-10.01	0.00	-298.47	-1868.20	75.054	1030
715	18.46	-9.93	0.00	-298.47	-1868.61	75.058	1030
720	18.42	-9.94	0.00	-298.63	-1867.73	75.064	1030
725	18.98	-9.79	0.00	-299.03	-1868.64	75.069	1030
730	18.23	-9.76	0.00	-299.25	-1869.15	75.073	1030
735	18.31	-9.76	0.00	-299.00	-1868.95	75.078	1030
740	18.27	-9.65	0.00	-299.74	-1869.84	75.083	1030
745	18.56	-9.50	0.00	-301.30	-1869.31	75.089	1030
750	18.44	-9.38	0.00	-301.47	-1869.78	75.093	1030
755	18.49	-9.25	0.00	-301.50	-1870.13	75.098	1030
760	18.18	-9.30	0.00	-301.81	-1870.56	75.103	1030
765	18.16	-9.05	0.00	-303.07	-1872.20	75.110	1030
770	18.84	-9.01	0.00	-302.94	-1871.92	75.113	1030
775	18.65	-9.01	0.00	-303.15	-1872.53	75.118	1030
780	18.56	-8.99	0.00	-303.36	-1872.24	75.123	1030
785	18.77	-8.73	0.00	-304.58	-1871.11	75.130	1030
790	18.49	-8.76	0.00	-304.60	-1873.03	75.133	1030
795	18.52	-8.71	0.00	-304.72	-1872.69	75.139	1030
800	18.41	-8.64	0.00	-304.61	-1872.99	75.143	1030
805	18.69	-8.36	0.00	-305.94	-1873.65	75.149	1030
810	18.67	-8.39	0.00	-306.06	-1875.08	75.153	1030
815	18.58	-8.41	0.00	-306.21	-1874.16	75.159	1030
820	18.49	-8.37	0.00	-306.13	-1874.71	75.164	1030
825	18.48	-8.41	0.00	-306.35	-1876.10	75.169	1030
830	18.44	-8.54	0.00	-306.32	-1875.96	75.173	1030
835	18.49	-8.36	0.00	-307.63	-1877.40	75.179	1030
840	18.34	-8.24	0.00	-308.55	-1877.06	75.183	1030
845	18.50	-8.16	0.00	-308.58	-1877.55	75.188	1030
850	18.75	-8.21	0.00	-308.59	-1877.37	75.194	1030
855	18.75	-8.25	0.00	-308.64	-1876.18	75.199	1030
860	18.46	-8.27	0.00	-308.34	-1875.73	75.203	1030
865	18.44	-8.17	0.00	-309.07	-1876.37	75.209	1030
870	18.69	-8.06	0.00	-310.46	-1878.07	75.213	1030
875	18.55	-7.98	0.00	-310.65	-1878.11	75.218	1030
880	18.34	-8.00	0.00	-310.85	-1878.52	75.224	1030
885	18.21	-7.89	0.00	-310.95	-1879.03	75.228	1030
890	18.10	-7.93	0.00	-310.72	-1877.46	75.234	1030
895	18.33	-7.80	0.00	-311.07	-1877.48	75.238	1030
900	18.23	-7.45	0.00	-312.85	-1878.76	75.243	1030
905	18.30	-7.51	0.00	-312.98	-1880.23	75.248	1030
910	18.22	-7.33	0.00	-313.63	-1882.11	75.254	1030
915	18.40	-7.33	0.00	-313.85	-1881.78	75.258	1030
920	18.42	-7.36	0.00	-313.46	-1881.29	75.265	1030
925	18.43	-7.31	0.00	-313.85	-1881.93	75.268	1030
930	18.58	-7.32	0.00	-313.84	-1882.91	75.273	1030
935	18.56	-7.30	0.00	-313.70	-1882.52	75.278	1030
940	18.54	-6.92	0.00	-315.67	-1884.42	75.285	1030
945	18.51	-7.02	0.00	-316.01	-1885.37	75.288	1030
950	18.52	-7.05	0.00	-316.25	-1884.41	75.294	1030
955	18.49	-6.94	0.00	-316.17	-1884.43	75.298	1030
960	18.77	-6.82	0.00	-317.21	-1884.97	75.304	1030
965	18.56	-6.71	0.00	-317.73	-1884.31	75.308	1030
970	18.34	-6.68	0.00	-317.85	-1885.22	75.314	1030
975	18.51	-6.67	0.00	-317.65	-1884.09	75.318	1030
980	18.87	-6.51	0.00	-318.50	-1884.81	75.323	1030
985	18.37	-6.24	0.00	-319.17	-1885.25	75.329	1030
990	18.66	-6.45	0.00	-319.25	-1886.40	75.333	1030
995	18.45	-6.37	0.00	-319.29	-1885.69	75.339	1030
1000	18.60	-6.36	0.00	-319.76	-1886.14	75.343	1030
1005	18.51	-6.12	0.00	-320.67	-1887.81	75.348	1030
1010	18.44	-6.12	0.00	-320.58	-1887.32	75.353	1030
1015	18.30	-5.97	0.00	-321.47	-1888.00	75.360	1030
1020	18.26	-5.91	0.00	-321.40	-1888.50	75.363	1030
1025	18.16	-5.95	0.00	-321.58	-1888.88	75.368	1030
1030	18.16	-6.05	0.00	-321.33	-1888.97	75.373	1030
1035	18.02	-5.78	0.00	-323.09	-1890.52	75.380	1030
1040	18.30	-5.82	0.00	-323.09	-1890.34	75.383	1030
1045	18.12	-5.91	0.00	-322.94	-1890.46	75.389	1030
1050	18.29	-5.84	0.00	-322.92	-1891.11	75.393	1030
1055	17.93	-5.59	0.00	-324.63	-1893.36	75.401	1030
1060	18.28	-5.57	0.00	-324.52	-1893.44	75.403	1030
1065	18.29	-5.57	0.00	-324.44	-1893.44	75.409	1030
1070	18.04	-5.58	0.00	-324.34	-1892.49	75.413	1030
1075	18.18	-5.45	0.00	-324.88	-1893.33	75.419	1030
1080	18.27	-5.33	0.00	-325.74	-1895.46	75.424	1030
1085	17.94	-5.28	0.00	-325.56	-1894.08	75.429	1030
1090	18.00	-5.31	0.00	-325.68	-1895.04	75.433	1030
1095	18.23	-5.30	0.00	-326.36	-1894.92	75.438	1030
1100	18.15	-5.21	0.00	-327.36	-1895.52	75.444	1030
1105	18.30	-5.19	0.00	-327.47	-1895.17	75.448	1030
1110	18.25	-5.16	0.00	-327.13	-1895.78	75.454	1030
1115	18.39	-5.14	0.00	-327.45	-1895.77	75.458	1030
1120	18.49	-5.07	0.00	-329.02	-1895.82	75.463	1030
1125	18.69	-5.09	0.00	-328.99	-1895.66	75.468	1030
1130	18.72	-4.82	0.00	-329.71	-1897.04	75.475	1030
1135	18.82	-4.84	0.00	-329.92	-1897.45	75.478	1030
1140	18.46	-4.91	0.00	-329.96	-1896.68	75.485	1030
1145	18.52	-4.91	0.00	-329.76	-1896.77	75.488	1030
1150	18.44	-4.67	0.00	-331.27	-1897.66	75.494	1030
1155	18.71	-4.66	0.00	-331.63	-1898.46	75.498	1030
1160	18.96	-4.61	0.00	-332.23	-1898.91	75.506	1030
1165	18.40	-4.45	0.00	-332.16	-1899.96	75.508	1030
1170	18.47	-4.55	0.00	-332.21	-1901.02	75.514	1030
1175	18.42	-4.52	0.00	-332.28	-1900.93	75.518	1030
1180	18.47	-4.34	0.00	-333.26	-1899.36	75.524	1030
1185	18.51	-4.30	0.00	-333.71	-1898.92	75.529	1030
1190	18.47	-4.32	0.00	-333.69	-1899.14	75.533	1030
1195	18.54	-4.31	0.00	-333.74	-1900.71	75.538	1030
1200	18.35	-4.12	0.00	-334.43	-1900.83	75.543	1030
1205	18.29	-4.02	0.00	-335.50	-1901.17	75.548	1030
1210	18.35	-3.99	0.00	-335.79	-1901.27	75.553	1030
1215	18.31	-4.05	0.00	-335.39	-1901.74	75.558	1030
1220	18.37	-3.95	0.00	-335.44	-1901.16	75.563	1030
1225	18.38	-3.77	0.00	-336.83	-1903.27	75.570	1030
1230	18.34	-3.71	0.00	-336.98	-1903.40	75.573	1030
1235	18.30	-3.71	0.00	-336.96	-1902.62	75.578	1030
1240	18.32	-3.70	0.00	-336.79	-1903.40	75.583	1030
1245	18.18	-3.51	0.00	-338.24	-1904.18	75.590	1030
1250	18.06	-3.43	0.00	-338.29	-1905.00	75.593	1030
1255	18.04	-3.44	0.00	-338.49	-1906.45	75.600	1030
1260	18.07	-3.41	0.00	-338.81	-1905.91	75.603	1030
1265	18.08	-3.22	0.00	-339.67	-1906.76	75.609	1030
1270	18.34	-3.21	0.00	-339.69	-1908.29	75.613	1030
1275	18.41	-3.11	0.00	-340.51	-1906.96	75.619	1030
1280	18.46	-3.05	0.00	-340.90	-1906.74	75.623	1030
1285	18.25	-3.05	0.00	-340.70	-1906.95	75.629	1030
1290	18.40	-3.02	0.00	-340.67	-1907.41	75.633	1030
1295	18.40	-2.95	0.00	-341.26	-1907.80	75.639	1030
1300	18.43	-2.77	0.00	-342.51	-1908.32	75.643	1030
1305	18.67	-2.76	0.00	-342.64	-1908.64	75.648	1030
1310	18.44	-2.66	0.00	-343.00	-1908.78	75.654	1030
1315	18.21	-2.60	0.00	-343.30	-1908.65	75.658	1030
1320	18.19	-2.56	0.00	-343.19	-1908.13	75.663	1030
1325	18.50	-2.60	0.00	-343.20	-1909.74	75.668	1030
1330	18.35	-2.39	0.00	-344.48	-1908.98	75.675	1030
1335	18.26	-2.36	0.00	-344.60	-1909.49	75.678	1030
1340	18.26	-2.27	0.00	-344.81	-1910.50	75.684	1030
1345	18.43	-2.40	0.00	-344.58	-1911.14	75.688	1030
1350	18.10	-2.00	0.00	-346.19	-1913.16	75.695	1030
1355	18.12	-2.03	0.00	-346.44	-1912.30	75.698	1030
1360	18.00	-2.05	0.00	-346.44	-1913.14	75.705	1030
1365	18.41	-2.06	0.00	-346.38	-1912.26	75.708	1030
1370	18.24	-1.87	0.00	-347.44	-1914.76	75.714	1030
1375	18.36	-1.75	0.00	-347.73	-1916.54	75.719	1030
1380	18.20	-1.71	0.00	-348.52	-1915.12	75.724	1030
1385	18.34	-1.72	0.00	-348.57	-1915.59	75.728	1030
1390	18.13	-1.68	0.00	-348.78	-1915.89	75.734	1030
1395	18.41	-1.80	0.00	-348.78	-1914.49	75.738	1030
1400	18.47	-1.78	0.00	-348.57	-1915.63	75.744	1030
1405	18.48	-1.66	0.00	-348.42	-1915.63	75.749	1030
1410	18.37	-1.59	0.00	-349.04	-1916.28	75.754	1030
1415	18.25	-1.54	0.00	-349.43	-1915.86	75.759	1030
1420	18.16	-1.41	0.00	-350.34	-1917.44	75.763	1030
1425	18.23	-1.20	0.00	-351.81	-1918.45	75.768	1030
1430	18.09	-1.09	0.00	-351.77	-1918.54	75.773	1030
1435	18.05	-0.99	0.00	-352.43	-1919.94	75.778	1030
1440	18.21	-1.02	0.00	-352.36	-1920.13	75.783	1030
1445	18.24	-0.98	0.00	-352.30	-1920.28	75.790	1030
1450	18.42	-1.04	0.00	-352.42	-1920.05	75.793	1030
1455	18.17	-0.90	0.00	-353.91	-1921.17	75.798	1031
1460	18.03	-0.82	0.00	-353.94	-1921.32	75.803	1031
1465	18.20	-1.02	0.00	-353.31	-1920.11	75.810	1031
1470	18.43	-0.93	0.00	-353.49	-1920.87	75.813	1031
1475	18.38	-0.87	0.00	-353.61	-1921.03	75.820	1031
1480	18.41	-0.80	0.00	-353.53	-1921.55	75.823	1031
1485	18.50	-0.98	0.00	-352.26	-1918.64	75.829	1031
1490	18.35	-1.02	0.00	-351.97	-1920.38	75.833	1031
1495	18.04	-1.21	0.00	-351.18	-1917.78	75.841	1031
1500	18.28	-1.25	0.00	-351.00	-1918.37	75.843	1031
1505	18.43	-1.19	0.00	-351.13	-1919.01	75.849	1031
1510	18.31	-1.14	0.00	-350.92	-1919.87	75.853	1031
1515	18.33	-1.22	0.00	-349.98	-1920.03	75.859	1031
1520	18.35	-1.25	0.00	-349.42	-1919.12	75.863	1031
1525	18.45	-1.28	0.00	-349.13	-1919.15	75.869	1031
1530	18.47	-1.19	0.00	-349.41	-1919.82	75.874	1031
1535	18.43	-1.29	0.00	-349.05	-1918.78	75.878	1031
1540	18.39	-1.50	0.00	-348.06	-1917.02	75.883	1031
1545	18.28	-1.56	0.00	-347.71	-1917.33	75.888	1031
1550	18.12	-1.66	0.00	-347.33	-1917.27	75.893	1031
1555	18.09	-1.64	0.00	-347.25	-1917.42	75.898	1031
1560	18.24	-1.61	0.00	-347.29	-1917.38	75.905	1031
1565	18.45	-1.67	0.00	-347.03	-1919.31	75.908	1031
1570	18.42	-1.73	0.00	-346.93	-1918.17	75.913	1031
1575	18.44	-1.63	0.00	-347.10	-1917.25	75.918	1031
1580	18.60	-2.14	0.00	-344.87	-1914.80	75.925	1031
1585	18.33	-2.13	0.00	-344.86	-1914.79	75.928	1031
1590	18.29	-2.09	0.00	-344.90	-1915.26	75.934	1031
1595	18.13	-2.00	0.00	-344.85	-1915.17	75.938	1031
1600	18.18	-2.24	0.00	-343.82	-1913.55	75.945	1031
1605	18.32	-2.27	0.00	-343.49	-1913.30	75.948	1031
1610	18.32	-2.18	0.00	-343.38	-1914.59	75.956	1031
1615	18.39	-2.30	0.00	-343.32	-1914.71	75.958	1031
1620	18.05	-2.39	0.00	-342.52	-1913.82	75.964	1031
1625	18.08	-2.37	0.00	-341.98	-1914.36	75.968	1031
1630	18.06	-2.44	0.00	-341.54	-1913.89	75.974	1031
1635	18.24	-2.59	0.00	-341.02	-1913.29	75.979	1031
1640	18.30	-2.57	0.00	-340.89	-1914.16	75.983	1031
1645	18.25	-2.55	0.00	-340.95	-1914.48	75.989	1031
1650	18.01	-2.60	0.00	-340.44	-1914.89	75.993	1031
1655	18.13	-2.68	0.00	-339.41	-1914.24	75.998	1031
1660	18.30	-2.78	0.00	-339.42	-1914.02	76.003	1031
1665	18.17	-2.80	0.00	-338.81	-1915.07	76.009	1031
1670	18.16	-2.84	0.00	-338.86	-1913.79	76.013	1031
1675	18.24	-2.93	0.00	-338.90	-1912.59	76.018	1031
1680	18.11	-2.84	0.00	-339.16	-1913.01	76.023	1031
1685	17.92	-3.05	0.00	-337.60	-1911.59	76.028	1031
1690	18.14	-3.17	0.00	-337.44	-1910.72	76.033	1031
1695	18.20	-3.17	0.00	-337.52	-1909.58	76.040	1031
1700	18.06	-3.20	0.00	-337.49	-1909.60	76.043	1031
1705	17.92	-3.14	0.00	-337.50	-1910.16	76.049	1031
1710	18.18	-3.18	0.00	-337.22	-1911.23	76.053	1031
1715	18.60	-3.57	0.00	-335.35	-1908.02	76.060	1031
1720	18.50	-3.62	0.00	-335.50	-1908.31	76.063	1031
1725	18.72	-3.63	0.00	-335.28	-1908.08	76.069	1031
1730	18.48	-3.63	0.00	-335.33	-1907.34	76.073	1031
1735	18.44	-3.78	0.00	-334.28	-1905.37	76.079	1031
1740	18.34	-3.92	0.00	-333.73	-1903.58	76.083	1031
1745	18.06	-3.93	0.00	-333.60	-1903.39	76.089	1031
1750	18.20	-3.91	0.00	-333.65	-1903.95	76.094	1031
1755	18.14	-3.98	0.00	-333.00	-1903.86	76.099	1031
1760	18.34	-4.14	0.00	-332.13	-1903.40	76.104	1031
1765	18.37	-4.21	0.00	-332.19	-1903.08	76.108	1031
1770	18.28	-4.16	0.00	-331.83	-1903.23	76.113	1031
1775	18.26	-4.26	0.00	-331.52	-1903.29	76.118	1031
1780	18.41	-4.38	0.00	-330.83	-1902.86	76.125	1031
1785	18.33	-4.48	0.00	-330.57	-1903.19	76.128	1031
1790	18.65	-4.44	0.00	-330.52	-1902.36	76.133	1031
1795	18.32	-4.52	0.00	-330.51	-1902.84	76.138	1031
1800	17.91	-4.82	0.00	-329.00	-1901.27	76.145	1031
1805	18.35	-4.77	0.00	-329.17	-1900.50	76.148	1031
1810	18.29	-4.58	0.00	-328.53	-1900.12	76.155	1031
1815	18.27	-4.71	0.00	-328.72	-1901.10	76.158	1031
1820	18.13	-4.81	0.00	-327.73	-1900.68	76.164	1031
1825	18.23	-4.84	0.00	-327.51	-1900.97	76.168	1031
1830	18.37	-4.97	0.00	-326.81	-1899.46	76.176	1031
1835	18.33	-5.14	0.00	-326.84	-1899.35	76.178	1031
1840	17.91	-5.01	0.00	-326.82	-1899.25	76.184	1031
1845	18.17	-4.96	0.00	-326.98	-1898.18	76.188	1031
1850	17.94	-5.05	0.00	-325.92	-1900.72	76.194	1031
1855	18.24	-5.15	0.00	-325.36	-1901.19	76.198	1031
1860	18.09	-5.18	0.00	-325.30	-1900.33	76.204	1031
1865	17.98	-5.14	0.00	-325.41	-1899.70	76.209	1031
1870	17.90	-5.09	0.00	-325.09	-1900.28	76.213	1031
1875	18.21	-5.16	0.00	-325.04	-1900.99	76.218	1031
1880	17.82	-5.17	0.00	-324.62	-1898.49	76.223	1031
1885	17.80	-5.26	0.00	-322.96	-1899.20	76.229	1031
1890	17.85	-5.29	0.00	-322.92	-1899.53	76.233	1031
1895	18.00	-5.21	0.00	-323.08	-1897.90	76.238	1031
1900	18.33	-5.27	0.00	-322.77	-1897.48	76.243	1031
1905	17.84	-5.50	0.00	-321.66	-1896.79	76.249	1031
1910	17.94	-5.59	0.00	-321.66	-1896.61	76.253	1031
1915	18.11	-5.56	0.00	-321.37	-1897.98	76.260	1031
1920	17.93	-5.54	0.00	-321.54	-1897.05	76.263	1031
1925	17.66	-5.76	0.00	-319.83	-1895.45	76.270	1031
1930	17.81	-5.76	0.00	-320.10	-1895.68	76.273	1031
1935	17.81	-5.89	0.00	-319.43	-1895.56	76.279	1031
1940	17.97	-5.95	0.00	-319.40	-1895.36	76.283	1031
1945	17.66	-6.02	0.00	-317.99	-1893.31	76.291	1031
1950	18.07	-6.02	0.00	-318.49	-1894.21	76.293	1031
1955	17.98	-6.09	0.00	-318.57	-1894.00	76.299	1031
1960	18.06	-6.13	0.00	-318.51	-1893.75	76.303	1031
1965	18.25	-6.21	0.00	-317.61	-1894.77	76.309	1031
1970	18.21	-6.21	0.00	-316.92	-1894.14	76.313	1031
1975	18.09	-6.16	0.00	-316.70	-1894.26	76.319	1031
1980	18.27	-6.24	0.00	-316.73	-1893.35	76.324	1031
1985	18.34	-6.33	0.00	-316.90	-1894.18	76.328	1031
1990	18.21	-6.39	0.00	-316.88	-1893.13	76.333	1031
1995	18.39	-6.49	0.00	-316.32	-1891.95	76.339	1031
2000	18.37	-6.79	0.00	-314.62	-1891.58	76.344	1031
2005	18.37	-6.69	0.00	-314.63	-1892.63	76.348	1031
2010	18.40	-6.76	0.00	-314.63	-1893.32	76.353	1031
2015	18.02	-6.65	0.00	-314.68	-1892.68	76.358	1031
2020	18.21	-6.85	0.00	-313.35	-1892.30	76.365	1031
2025	18.32	-6.87	0.00	-313.38	-1891.24	76.368	1031
2030	18.21	-6.89	0.00	-313.28	-1890.93	76.373	1031
2035	18.17	-6.81	0.00	-313.14	-1890.92	76.378	1031
2040	18.32	-7.16	0.00	-311.86	-1890.23	76.385	1031
2045	17.90	-7.20	0.00	-311.72	-1890.04	76.388	1031
2050	17.98	-7.21	0.00	-311.54	-1889.78	76.394	1031
2055	17.84	-7.04	0.00	-311.60	-1889.73	76.398	1031
2060	18.04	-7.40	0.00	-310.12	-1888.08	76.405	1031
2065	18.15	-7.35	0.00	-309.99	-1887.37	76.408	1031
2070	18.22	-7.42	0.00	-310.25	-1886.50	76.414	1031
2075	18.12	-7.43	0.00	-310.16	-1886.37	76.418	1031
2080	18.07	-7.58	0.00	-309.32	-1885.21	76.424	1031
2085	18.12	-7.64	0.00	-308.49	-1884.28	76.429	1031
2090	17.93	-7.69	0.00	-308.55	-1884.64	76.434	1031
2095	17.91	-7.69	0.00	-308.35	-1884.38	76.439	1031
2100	17.92	-7.68	0.00	-307.99	-1884.28	76.443	1031
2105	18.03	-7.97	0.00	-306.92	-1882.06	76.448	1031
2110	18.22	-7.89	0.00	-306.93	-1882.36	76.453	1031
2115	18.17	-7.97	0.00	-306.28	-1883.00	76.460	1031
2120	18.37	-8.04	0.00	-306.23	-1884.77	76.463	1031
2125	18.06	-8.08	0.00	-305.96	-1884.47	76.468	1031
2130	18.12	-8.12	0.00	-305.97	-1883.76	76.473	1031
2135	18.00	-8.43	0.00	-304.85	-1883.11	76.480	1031
2140	17.99	-8.32	0.00	-304.88	-1882.26	76.483	1031
2145	17.94	-8.42	0.00	-304.61	-1882.44	76.490	1031
2150	18.27	-8.47	0.00	-304.67	-1882.98	76.493	1031
2155	18.01	-8.66	0.00	-303.37	-1882.02	76.499	1031
2160	18.09	-8.68	0.00	-302.98	-1881.71	76.503	1031
2165	17.98	-8.71	0.00	-302.29	-1880.67	76.509	1031
2170	18.23	-8.70	0.00	-302.38	-1880.20	76.513	1031
2175	18.29	-8.75	0.00	-302.25	-1879.96	76.519	1031
2180	18.33	-8.71	0.00	-302.18	-1880.45	76.523	1031
2185	18.16	-8.70	0.00	-302.23	-1880.92	76.529	1031
2190	18.00	-8.68	0.00	-302.07	-1879.62	76.533	1031
2195	17.70	-8.91	0.00	-300.80	-1878.11	76.539	1031
2200	18.23	-9.10	0.00	-299.80	-1877.29	76.544	1031
2205	18.15	-9.15	0.00	-299.64	-1878.44	76.548	1031
2210	18.05	-9.17	0.00	-299.93	-1878.91	76.553	1031
2215	18.06	-9.29	0.00	-299.23	-1879.03	76.558	1031
2220	18.13	-9.44	0.00	-298.29	-1877.59	76.564	1031
2225	17.98	-9.39	0.00	-298.31	-1877.72	76.568	1031
2230	17.91	-9.42	0.00	-298.25	-1877.93	76.574	1031
2235	17.98	-9.47	0.00	-297.94	-1878.03	76.578	1031
2240	17.92	-9.68	0.00	-296.77	-1876.23	76.583	1031
2245	18.11	-9.67	0.00	-296.67	-1875.82	76.588	1031
2250	18.01	-9.72	0.00	-295.98	-1874.74	76.593	1031
2255	18.02	-9.68	0.00	-296.09	-1875.99	76.598	1031
2260	17.64	-9.68	0.00	-295.90	-1877.15	76.605	1031
2265	17.78	-9.60	0.00	-296.18	-1875.81	76.608	1031
2270	17.81	-9.66	0.00	-295.93	-1873.91	76.613	1031
2275	17.66	-9.67	0.00	-295.90	-1874.69	76.618	1031
2280	17.86	-10.05	0.00	-294.12	-1872.95	76.623	1031
2285	18.03	-10.13	0.00	-294.00	-1872.61	76.628	1031
2290	17.87	-10.08	0.00	-293.72	-1872.70	76.635	1031
2295	18.14	-10.15	0.00	-293.82	-1873.22	76.638	1031
2300	18.03	-10.09	0.00	-293.75	-1874.16	76.644	1031
2305	17.75	-10.05	0.00	-293.57	-1873.57	76.648	1031
2310	17.89	-10.26	0.00	-291.93	-1873.54	76.654	1031
2315	17.96	-10.33	0.00	-291.29	-1873.15	76.659	1031
2320	17.82	-10.59	0.00	-291.42	-1871.01	76.664	1031
2325	17.93	-10.41	0.00	-291.43	-1872.95	76.668	1031
2330	18.07	-10.51	0.00	-290.62	-1872.21	76.674	1031
2335	18.18	-10.65	0.00	-289.65	-1871.05	76.679	1031
2340	18.33	-10.65	0.00	-289.63	-1870.89	76.683	1031
2345	18.06	-10.67	0.00	-289.63	-1870.97	76.689	1031
2350	18.27	-10.78	0.00	-289.51	-1870.19	76.693	1031
2355	17.92	-10.92	0.00	-288.32	-1868.90	76.698	1031
2360	18.15	-10.96	0.00	-287.88	-1869.27	76.703	1031
2365	18.39	-11.09	0.00	-287.46	-1868.55	76.708	1031
2370	18.19	-11.01	0.00	-287.33	-1868.77	76.713	1031
2375	18.14	-10.88	0.00	-287.38	-1868.78	76.719	1031
2380	18.15	-11.06	0.00	-287.13	-1869.03	76.723	1031
2385	18.32	-11.12	0.00	-287.20	-1868.48	76.728	1030
2390	18.49	-11.10	0.00	-287.21	-1868.31	76.733	1030
2395	18.33	-10.72	0.00	-289.01	-1869.80	76.739	1030
2400	18.26	-10.67	0.00	-289.29	-1868.82	76.743	1030
2405	18.16	-10.71	0.00	-289.56	-1868.80	76.751	1030
2410	18.15	-10.80	0.00	-289.46	-1868.65	76.753	1030
2415	18.43	-10.70	0.00	-289.49	-1868.74	76.759	1030
2420	18.63	-10.62	0.00	-289.30	-1869.62	76.763	1030
2425	18.48	-10.55	0.00	-290.75	-1869.63	76.769	1030
2430	18.41	-10.54	0.00	-291.61	-1869.92	76.773	1030
2435	18.39	-10.45	0.00	-291.68	-1870.16	76.779	1030
2440	18.60	-10.43	0.00	-291.91	-1868.31	76.783	1030
2445	18.44	-10.33	0.00	-292.04	-1869.10	76.788	1030
2450	18.46	-10.33	0.00	-293.14	-1867.71	76.794	1030
2455	18.26	-10.38	0.00	-292.99	-1867.66	76.798	1030
2460	18.63	-10.51	0.00	-293.47	-1867.68	76.804	1030
2465	18.58	-10.33	0.00	-293.51	-1867.65	76.808	1030
2470	18.39	-10.13	0.00	-294.78	-1869.75	76.813	1030
2475	18.54	-10.12	0.00	-294.92	-1869.66	76.818	1030
2480	18.43	-10.12	0.00	-295.33	-1872.21	76.825	1030
2485	18.58	-10.10	0.00	-295.35	-1871.72	76.828	1030
2490	18.59	-10.11	0.00	-295.44	-1871.54	76.833	1030
2495	18.67	-9.98	0.00	-295.44	-1871.07	76.838	1030
2500	18.74	-9.88	0.00	-296.87	-1872.00	76.845	1030
2505	18.63	-9.88	0.00	-296.95	-1872.04	76.848	1030
2510	18.21	-9.87	0.00	-297.17	-1872.15	76.855	1030
2515	18.50	-9.78	0.00	-297.04	-1871.61	76.858	1030
2520	18.70	-9.72	0.00	-298.10	-1872.28	76.864	1030
2525	18.52	-9.70	0.00	-298.44	-1872.55	76.868	1030
2530	18.43	-9.67	0.00	-298.93	-1874.04	76.874	1030
2535	18.29	-9.62	0.00	-299.16	-1874.19	76.878	1030
2540	18.42	-9.62	0.00	-299.22	-1874.27	76.884	1030
2545	18.24	-9.61	0.00	-299.14	-1873.87	76.889	1030
2550	18.10	-9.53	0.00	-299.33	-1872.87	76.894	1030
2555	18.20	-9.56	0.00	-299.14	-1873.67	76.898	1030
2560	18.23	-9.41	0.00	-300.03	-1874.56	76.903	1030
2565	18.33	-9.08	0.00	-301.39	-1876.30	76.909	1030
2570	18.43	-9.24	0.00	-301.47	-1877.67	76.913	1030
2575	18.31	-9.25	0.00	-301.21	-1877.81	76.919	1030
2580	18.29	-9.22	0.00	-301.30	-1877.26	76.923	1030
2585	18.11	-9.00	0.00	-302.75	-1878.43	76.928	1030
2590	18.24	-9.02	0.00	-303.16	-1879.08	76.933	1030
2595	18.21	-8.82	0.00	-303.84	-1878.58	76.940	1030
2600	18.27	-8.86	0.00	-303.52	-1880.76	76.943	1030
2605	18.32	-8.83	0.00	-303.76	-1881.17	76.950	1030
2610	18.20	-8.83	0.00	-303.71	-1880.36	76.953	1030
2615	18.22	-8.60	0.00	-304.86	-1881.86	76.958	1030
2620	18.39	-8.51	0.00	-305.16	-1882.06	76.963	1030
2625	18.10	-8.23	0.00	-305.98	-1882.48	76.970	1030
2630	18.11	-8.34	0.00	-305.87	-1881.62	76.973	1030
2635	18.23	-8.43	0.00	-306.05	-1881.45	76.979	1030
2640	17.91	-8.45	0.00	-306.12	-1881.26	76.983	1030
2645	18.13	-8.17	0.00	-306.93	-1882.22	76.989	1030
2650	18.26	-8.21	0.00	-307.73	-1883.40	76.993	1030
2655	18.43	-8.11	0.00	-307.71	-1882.32	76.999	1030
2660	18.60	-8.08	0.00	-307.72	-1882.89	77.003	1030
2665	18.47	-8.02	0.00	-308.13	-1882.96	77.008	1030
2670	18.24	-8.00	0.00	-309.36	-1882.46	77.014	1030
2675	18.15	-8.07	0.00	-309.53	-1882.86	77.018	1030
2680	18.34	-8.04	0.00	-309.62	-1882.82	77.024	1030
2685	17.89	-8.04	0.00	-309.73	-1882.52	77.028	1030
2690	17.99	-7.79	0.00	-310.76	-1884.24	77.033	1030
2695	17.98	-7.71	0.00	-310.82	-1885.97	77.038	1030
2700	18.38	-7.69	0.00	-311.30	-1884.97	77.043	1030
2705	18.33	-7.69	0.00	-311.57	-1885.20	77.048	1030
2710	18.29	-7.81	0.00	-311.73	-1887.47	77.055	1030
2715	18.16	-7.69	0.00	-311.38	-1886.83	77.058	1030
2720	18.19	-7.71	0.00	-311.40	-1884.89	77.063	1030
2725	18.28	-7.65	0.00	-311.51	-1885.53	77.068	1030
2730	18.22	-7.11	0.00	-313.38	-1887.21	77.075	1030
2735	18.22	-7.11	0.00	-313.55	-1887.58	77.078	1030
2740	18.73	-7.09	0.00	-313.57	-1892.44	77.086	1030
2745	18.58	-7.15	0.00	-313.90	-1891.55	77.089	1030
2750	18.15	-7.10	0.00	-314.78	-1887.06	77.094	1030
2755	18.34	-6.88	0.00	-315.28	-1888.70	77.098	1030
2760	18.33	-6.83	0.00	-315.79	-1890.15	77.104	1030
2765	18.20	-6.80	0.00	-315.82	-1890.11	77.108	1030
2770	18.46	-6.85	0.00	-316.54	-1886.76	77.115	1030
2775	18.36	-6.81	0.00	-316.06	-1887.58	77.118	1030
2780	18.19	-6.91	0.00	-316.03	-1887.86	77.124	1030
2785	18.33	-6.82	0.00	-316.32	-1887.47	77.128	1030
2790	18.46	-6.72	0.00	-316.96	-1889.47	77.133	1030
2795	18.35	-6.56	0.00	-318.20	-1890.36	77.138	1030
2800	18.10	-6.54	0.00	-318.27	-1890.01	77.143	1030
2805	18.42	-6.57	0.00	-318.29	-1889.38	77.149	1030
2810	18.45	-6.53	0.00	-318.62	-1889.80	77.153	1030
2815	18.22	-6.69	0.00	-318.40	-1888.99	77.160	1030
2820	18.43	-6.66	0.00	-318.44	-1888.93	77.163	1030
2825	18.45	-6.41	0.00	-320.34	-1888.68	77.168	1030
2830	18.37	-6.30	0.00	-320.50	-1889.33	77.173	1030
2835	18.33	-6.15	0.00	-321.05	-1889.52	77.179	1030
2840	18.37	-6.17	0.00	-321.13	-1889.45	77.183	1030
2845	18.44	-6.21	0.00	-321.38	-1889.69	77.190	1030
2850	18.42	-6.03	0.00	-321.42	-1890.17	77.193	1030
2855	18.49	-6.12	0.00	-321.28	-1890.12	77.200	1030
2860	18.49	-6.13	0.00	-321.37	-1889.46	77.203	1030
2865	18.55	-5.85	0.00	-323.20	-1890.99	77.208	1030
2870	18.45	-5.70	0.00	-323.31	-1891.74	77.213	1030
2875	18.74	-5.67	0.00	-324.47	-1893.45	77.221	1030
2880	18.45	-5.66	0.00	-324.53	-1893.63	77.223	1030
2885	18.27	-5.71	0.00	-324.44	-1893.08	77.229	1030
2890	18.57	-5.71	0.00	-324.49	-1892.15	77.233	1030
2895	18.57	-5.60	0.00	-325.51	-1892.52	77.239	1030
2900	18.60	-5.55	0.00	-326.09	-1892.50	77.244	1030
2905	18.67	-5.60	0.00	-326.02	-1892.98	77.249	1030
2910	18.60	-5.45	0.00	-326.13	-1892.43	77.254	1030
2915	18.40	-5.40	0.00	-326.47	-1892.83	77.258	1030
2920	18.85	-5.33	0.00	-327.37	-1895.15	77.263	1030
2925	18.74	-5.14	0.00	-327.63	-1894.40	77.268	1030
2930	18.91	-5.10	0.00	-328.18	-1895.06	77.274	1030
2935	18.83	-5.09	0.00	-328.39	-1894.88	77.278	1030
2940	18.58	-4.95	0.00	-328.31	-1894.46	77.283	1030
2945	18.78	-4.88	0.00	-328.51	-1895.15	77.288	1030
2950	18.88	-4.84	0.00	-329.86	-1896.01	77.295	1030
2955	18.81	-4.89	0.00	-330.14	-1896.78	77.298	1030
2960	18.73	-4.68	0.00	-329.81	-1895.14	77.305	1030
2965	18.69	-4.80	0.00	-329.99	-1895.40	77.308	1030
2970	18.38	-4.42	0.00	-331.29	-1896.31	77.314	1030
2975	18.56	-4.45	0.00	-331.41	-1897.36	77.318	1030
2980	18.39	-4.26	0.00	-331.91	-1897.83	77.326	1030
2985	18.56	-4.44	0.00	-332.36	-1897.39	77.328	1030
2990	18.37	-4.39	0.00	-332.75	-1898.08	77.336	1030
2995	18.40	-4.37	0.00	-332.51	-1898.62	77.338	1030
3000	18.44	-4.28	0.00	-333.27	-1898.41	77.344	1030
3005	18.50	-4.23	0.00	-333.65	-1899.12	77.348	1030
3010	18.46	-4.14	0.00	-334.28	-1900.56	77.354	1030
3015	18.73	-4.00	0.00	-334.61	-1900.99	77.358	1030
3020	18.43	-3.90	0.00	-334.66	-1901.09	77.363	1030
3025	18.60	-3.97	0.00	-334.44	-1901.00	77.369	1030
3030	18.44	-4.08	0.00	-334.76	-1901.03	77.373	1030
3035	18.37	-3.95	0.00	-334.56	-1900.54	77.378	1030
3040	18.48	-3.85	0.00	-334.81	-1901.07	77.383	1030
3045	18.71	-3.49	0.00	-336.78	-1903.00	77.390	1030
3050	18.55	-3.43	0.00	-336.86	-1903.74	77.393	1030
3055	18.31	-3.47	0.00	-337.01	-1904.54	77.398	1030
3060	18.31	-3.61	0.00	-337.02	-1904.66	77.403	1030
3065	18.47	-3.19	0.00	-338.56	-1905.78	77.410	1030
3070	18.37	-3.31	0.00	-338.60	-1905.15	77.413	1030
3075	18.57	-3.40	0.00	-338.58	-1906.36	77.420	1030
3080	18.31	-3.43	0.00	-338.48	-1905.86	77.423	1030
3085	18.62	-3.28	0.00	-339.45	-1906.90	77.429	1030
3090	18.31	-3.16	0.00	-339.79	-1908.48	77.433	1030
3095	18.61	-3.06	0.00	-340.30	-1906.52	77.441	1030
3100	18.33	-3.04	0.00	-340.51	-1908.13	77.443	1030
3105	18.21	-3.06	0.00	-340.77	-1908.99	77.449	1030
3110	18.28	-3.04	0.00	-340.66	-1908.63	77.453	1030
3115	18.28	-2.93	0.00	-341.21	-1908.76	77.459	1030
3120	18.47	-2.95	0.00	-341.92	-1909.05	77.464	1030
3125	18.62	-2.89	0.00	-342.16	-1909.69	77.469	1030
3130	18.47	-2.93	0.00	-342.66	-1909.38	77.474	1030
3135	18.29	-2.74	0.00	-342.26	-1909.69	77.478	1030
3140	18.17	-2.46	0.00	-343.81	-1910.35	77.483	1030
3145	18.71	-2.40	0.00	-344.01	-1909.62	77.488	1030
3150	18.47	-2.32	0.00	-344.70	-1910.85	77.494	1030
3155	18.27	-2.36	0.00	-344.49	-1910.39	77.498	1030
3160	17.94	-2.45	0.00	-344.66	-1910.90	77.505	1030
3165	18.07	-2.42	0.00	-344.62	-1910.76	77.508	1030
3170	18.34	-2.35	0.00	-345.90	-1910.06	77.513	1030
3175	18.19	-2.33	0.00	-345.93	-1910.14	77.518	1030
3180	17.98	-2.05	0.00	-346.70	-1911.30	77.523	1030
3185	18.26	-1.99	0.00	-346.63	-1911.92	77.528	1030
3190	18.50	-2.04	0.00	-346.77	-1911.34	77.535	1030
3195	18.28	-1.84	0.00	-346.89	-1910.90	77.538	1030
3200	17.96	-1.72	0.00	-347.02	-1912.10	77.544	1030
3205	18.03	-1.83	0.00	-346.92	-1912.48	77.548	1030
3210	18.44	-1.45	0.00	-348.87	-1914.22	77.556	1030
3215	18.03	-1.46	0.00	-348.83	-1913.60	77.558	1030
3220	18.00	-1.49	0.00	-348.98	-1914.62	77.564	1030
3225	18.10	-1.52	0.00	-348.89	-1914.44	77.568	1030
3230	17.98	-1.38	0.00	-349.79	-1915.50	77.574	1030
3235	18.04	-1.26	0.00	-350.40	-1916.69	77.578	1030
3240	18.08	-1.27	0.00	-350.28	-1916.74	77.584	1030
3245	17.91	-1.39	0.00	-350.44	-1915.65	77.589	1030
3250	17.97	-1.11	0.00	-351.13	-1916.93	77.594	1030
3255	17.61	-0.96	0.00	-352.11	-1917.28	77.598	1030
3260	18.02	-0.96	0.00	-352.20	-1916.16	77.603	1030
3265	18.07	-0.91	0.00	-352.93	-1917.98	77.609	1030
3270	17.74	-0.87	0.00	-353.24	-1918.19	77.613	1031
3275	17.95	-0.87	0.00	-353.33	-1917.47	77.618	1031
3280	17.85	-0.86	0.00	-352.95	-1917.45	77.623	1031
3285	18.07	-0.98	0.00	-351.57	-1917.80	77.630	1031
3290	18.03	-1.00	0.00	-351.65	-1918.20	77.633	1031
3295	17.97	-1.03	0.00	-351.82	-1917.79	77.640	1031
3300	18.00	-0.99	0.00	-351.56	-1919.42	77.643	1031
3305	17.82	-1.12	0.00	-349.98	-1917.30	77.648	1031
3310	17.59	-1.30	0.00	-350.00	-1916.49	77.653	1031
3315	17.97	-1.31	0.00	-349.54	-1916.65	77.660	1031
3320	18.29	-1.40	0.00	-349.43	-1915.52	77.663	1031
3325	17.96	-1.48	0.00	-349.30	-1915.01	77.669	1031
3330	17.77	-1.44	0.00	-349.28	-1915.67	77.673	1031
3335	18.00	-1.61	0.00	-348.73	-1914.37	77.679	1031
3340	18.10	-1.75	0.00	-347.57	-1914.58	77.683	1031
3345	18.22	-1.69	0.00	-347.95	-1914.72	77.689	1031
3350	18.08	-1.64	0.00	-347.85	-1913.89	77.694	1031
3355	18.14	-1.63	0.00	-347.91	-1913.69	77.698	1031
3360	18.10	-1.66	0.00	-347.82	-1914.61	77.704	1031
3365	18.03	-1.80	0.00	-347.03	-1914.55	77.708	1031
3370	18.06	-1.85	0.00	-345.69	-1914.83	77.713	1031
3375	18.33	-1.86	0.00	-345.16	-1913.67	77.718	1031
3380	18.18	-1.94	0.00	-344.70	-1913.59	77.724	1031
3385	18.22	-1.83	0.00	-344.87	-1913.67	77.728	1031
3390	18.27	-1.95	0.00	-344.75	-1914.01	77.734	1031
3395	18.10	-1.96	0.00	-344.60	-1915.17	77.738	1031
3400	18.24	-1.99	0.00	-343.39	-1915.55	77.743	1031
3405	18.09	-2.08	0.00	-343.72	-1915.07	77.748	1031
3410	18.17	-2.12	0.00	-343.06	-1912.91	77.755	1031
3415	18.18	-2.16	0.00	-342.84	-1913.13	77.758	1031
3420	18.06	-2.10	0.00	-342.64	-1912.82	77.764	1031
3425	17.93	-2.12	0.00	-342.52	-1912.20	77.768	1031
3430	17.90	-2.32	0.00	-341.41	-1911.70	77.775	1031
3435	17.88	-2.31	0.00	-341.24	-1911.56	77.778	1031
3440	18.07	-2.44	0.00	-341.22	-1911.88	77.784	1031
3445	18.05	-2.42	0.00	-341.48	-1911.76	77.788	1031
3450	18.05	-2.61	0.00	-339.92	-1911.55	77.794	1031
3455	17.97	-2.58	0.00	-339.63	-1912.08	77.799	1031
3460	18.06	-2.73	0.00	-339.52	-1914.31	77.806	1031
3465	18.11	-2.66	0.00	-339.60	-1912.04	77.808	1031
3470	18.16	-2.65	0.00	-339.01	-1911.12	77.814	1031
3475	17.95	-2.68	0.00	-338.22	-1910.93	77.819	1031
3480	18.09	-2.72	0.00	-337.72	-1910.50	77.823	1031
3485	18.31	-2.94	0.00	-337.38	-1910.50	77.828	1031
3490	18.09	-2.90	0.00	-337.26	-1910.47	77.833	1031
3495	18.14	-3.00	0.00	-336.34	-1909.43	77.838	1031
3500	18.00	-3.05	0.00	-336.39	-1912.11	77.843	1031
3505	18.05	-3.13	0.00	-336.58	-1912.03	77.848	1031
3510	18.28	-3.10	0.00	-336.45	-1912.90	77.853	1031
3515	17.92	-3.12	0.00	-336.50	-1913.25	77.860	1031
3520	17.84	-3.04	0.00	-336.54	-1913.56	77.863	1031
3525	18.11	-2.95	0.00	-336.34	-1913.36	77.870	1031
3530	17.76	-2.98	0.00	-336.73	-1914.42	77.873	1031
3535	17.66	-3.37	0.00	-334.23	-1912.02	77.878	1031
3540	17.82	-3.51	0.00	-333.77	-1912.00	77.883	1031
3545	17.83	-3.60	0.00	-332.98	-1910.27	77.891	1031
3550	17.97	-3.59	0.00	-332.92	-1909.55	77.893	1031
3555	17.96	-3.66	0.00	-332.51	-1906.12	77.901	1031
3560	17.61	-3.62	0.00	-332.76	-1906.30	77.903	1031
3565	17.57	-3.82	0.00	-332.20	-1906.51	77.909	1031
3570	17.44	-3.93	0.00	-331.21	-1906.04	77.913	1031
3575	17.82	-4.13	0.00	-330.43	-1905.20	77.920	1031
3580	17.46	-4.03	0.00	-330.74	-1905.34	77.923	1031
3585	17.88	-3.97	0.00	-330.72	-1905.69	77.929	1031
3590	17.73	-4.11	0.00	-330.77	-1905.23	77.934	1031
3595	17.93	-4.16	0.00	-330.07	-1904.12	77.938	1031
3600	17.96	-4.28	0.00	-329.25	-1903.51	77.943	1031
3605	18.00	-4.26	0.00	-328.93	-1903.30	77.948	1031
3610	17.87	-4.39	0.00	-328.35	-1902.19	77.954	1031
3615	17.81	-4.44	0.00	-328.19	-1901.88	77.958	1031
3620	18.09	-4.52	0.00	-328.14	-1901.82	77.963	1031
3625	18.07	-4.53	0.00	-328.18	-1902.09	77.968	1031
3630	17.94	-4.89	0.00	-326.62	-1900.99	77.975	1031
3635	17.70	-4.96	0.00	-326.39	-1900.06	77.978	1031
3640	17.97	-4.74	0.00	-326.58	-1901.17	77.983	1031
3645	17.94	-4.74	0.00	-326.24	-1900.67	77.988	1031
3650	18.47	-5.16	0.00	-324.85	-1899.35	77.996	1031
3655	18.21	-5.04	0.00	-324.97	-1898.90	77.998	1031
3660	18.11	-5.08	0.00	-325.52	-1897.86	78.006	1031
3665	17.98	-5.06	0.00	-325.15	-1898.87	78.008	1031
3670	17.81	-5.31	0.00	-324.01	-1897.91	78.014	1031
3675	17.88	-5.46	0.00	-323.56	-1896.91	78.018	1031
3680	17.82	-5.44	0.00	-323.02	-1897.17	78.024	1031
3685	17.84	-5.55	0.00	-322.83	-1898.06	78.029	1031
3690	17.96	-5.54	0.00	-322.82	-1897.93	78.033	1031
3695	18.04	-5.57	0.00	-322.76	-1896.23	78.038	1031
3700	17.90	-5.62	0.00	-322.27	-1895.21	78.043	1031
3705	18.20	-5.83	0.00	-320.94	-1895.15	78.048	1031
3710	18.09	-5.71	0.00	-321.33	-1895.05	78.053	1031
3715	18.24	-5.79	0.00	-321.33	-1896.11	78.060	1031
3720	18.20	-5.75	0.00	-321.11	-1895.95	78.063	1031
3725	17.95	-5.77	0.00	-321.42	-1895.30	78.070	1031
3730	17.86	-5.69	0.00	-321.39	-1895.49	78.073	1031
3735	17.91	-6.03	0.00	-319.45	-1894.31	78.079	1031
3740	17.84	-6.05	0.00	-319.02	-1893.31	78.083	1031
3745	18.10	-6.25	0.00	-318.09	-1892.54	78.090	1031
3750	18.11	-6.27	0.00	-318.42	-1891.72	78.093	1031
3755	18.36	-6.25	0.00	-318.76	-1892.77	78.101	1031
3760	18.19	-6.24	0.00	-318.35	-1892.47	78.103	1031
3765	18.09	-6.28	0.00	-317.40	-1891.32	78.109	1031
3770	18.44	-6.36	0.00	-316.78	-1891.46	78.113	1031
3775	18.28	-6.42	0.00	-316.25	-1890.66	78.119	1031
3780	18.16	-6.49	0.00	-315.91	-1890.92	78.123	1031
3785	18.13	-6.48	0.00	-315.86	-1891.79	78.129	1031
3790	18.11	-6.47	0.00	-315.76	-1892.10	78.134	1031
3795	18.12	-6.51	0.00	-315.51	-1891.17	78.138	1031
3800	18.02	-6.62	0.00	-314.49	-1890.32	78.143	1031
3805	18.17	-6.70	0.00	-314.22	-1889.63	78.148	1031
3810	18.12	-6.77	0.00	-313.86	-1890.41	78.154	1031
3815	17.97	-6.74	0.00	-313.74	-1889.70	78.158	1031
3820	18.02	-6.79	0.00	-313.84	-1889.25	78.163	1031
3825	17.66	-6.72	0.00	-313.60	-1889.30	78.168	1031
3830	18.25	-7.10	0.00	-312.18	-1887.76	78.175	1031
3835	17.90	-7.12	0.00	-312.10	-1888.06	78.178	1031
3840	17.75	-7.10	0.00	-312.26	-1888.20	78.183	1031
3845	17.61	-7.12	0.00	-312.32	-1887.85	78.188	1031
3850	17.40	-7.48	0.00	-310.47	-1886.45	78.195	1031
3855	17.46	-7.40	0.00	-310.60	-1885.80	78.198	1031
3860	17.64	-7.47	0.00	-310.67	-1886.45	78.205	1031
3865	17.40	-7.40	0.00	-310.57	-1885.75	78.208	1031
3870	17.34	-7.55	0.00	-309.66	-1885.10	78.214	1031
3875	17.55	-7.66	0.00	-309.24	-1885.25	78.218	1031
3880	17.47	-7.72	0.00	-308.82	-1884.26	78.224	1031
3885	17.74	-7.75	0.00	-308.33	-1884.27	78.228	1031
3890	17.85	-7.90	0.00	-308.25	-1883.71	78.234	1031
3895	17.61	-7.85	0.00	-308.47	-1884.41	78.238	1031
3900	17.74	-7.81	0.00	-307.59	-1884.53	78.243	1031
3905	17.87	-7.88	0.00	-306.69	-1884.30	78.249	1031
3910	17.74	-7.92	0.00	-306.81	-1884.64	78.254	1031
3915	17.68	-7.83	0.00	-306.75	-1884.65	78.258	1031
3920	17.84	-7.87	0.00	-306.47	-1884.83	78.263	1031
3925	17.92	-8.11	0.00	-305.41	-1883.61	78.270	1031
3930	17.84	-8.22	0.00	-305.10	-1882.86	78.273	1031
3935	17.69	-8.04	0.00	-305.27	-1883.41	78.278	1031
3940	17.92	-8.04	0.00	-305.07	-1884.83	78.283	1031
3945	18.25	-8.44	0.00	-303.59	-1880.87	78.290	1031
3950	17.80	-8.38	0.00	-303.85	-1880.94	78.293	1031
3955	18.02	-8.33	0.00	-303.88	-1882.56	78.299	1031
3960	17.81	-8.33	0.00	-303.66	-1882.07	78.303	1031
3965	18.09	-8.70	0.00	-302.57	-1881.79	78.311	1031
3970	17.91	-8.58	0.00	-302.41	-1881.19	78.313	1031
3975	17.61	-8.74	0.00	-302.18	-1881.09	78.321	1031
3980	17.79	-8.61	0.00	-302.18	-1881.36	78.323	1031
3985	17.81	-8.73	0.00	-301.41	-1879.90	78.329	1031
3990	17.99	-8.84	0.00	-300.69	-1879.11	78.333	1031
3995	17.95	-8.85	0.00	-300.06	-1880.13	78.339	1031
4000	18.02	-8.87	0.00	-299.81	-1880.05	78.344	1031
4005	18.01	-8.91	0.00	-299.87	-1878.87	78.349	1031
4010	17.97	-8.86	0.00	-299.80	-1877.57	78.353	1031
4015	18.14	-9.11	0.00	-299.13	-1877.77	78.358	1031
4020	17.93	-9.25	0.00	-297.93	-1876.68	78.364	1031
4025	18.16	-9.30	0.00	-297.92	-1876.78	78.368	1031
4030	18.15	-9.32	0.00	-298.02	-1876.91	78.375	1031
4035	17.84	-9.35	0.00	-297.83	-1876.96	78.378	1031
4040	17.81	-9.52	0.00	-296.84	-1875.06	78.383	1031
4045	18.15	-9.56	0.00	-296.73	-1875.36	78.388	1031
4050	18.13	-9.84	0.00	-295.52	-1873.23	78.395	1031
4055	17.91	-9.73	0.00	-295.54	-1873.88	78.398	1031
4060	17.96	-9.80	0.00	-295.71	-1873.51	78.403	1031
4065	18.21	-9.78	0.00	-295.67	-1874.16	78.408	1031
4070	18.22	-9.95	0.00	-294.60	-1872.43	78.415	1031
4075	18.13	-10.02	0.00	-294.40	-1871.79	78.418	1031
4080	17.82	-9.93	0.00	-294.26	-1872.48	78.424	1031
4085	17.77	-9.83	0.00	-294.31	-1872.28	78.428	1031
4090	18.06	-9.93	0.00	-293.21	-1872.43	78.434	1031
4095	17.97	-10.02	0.00	-292.82	-1872.21	78.438	1031
4100	17.86	-10.06	0.00	-292.73	-1872.47	78.444	1031
4105	17.89	-10.02	0.00	-292.75	-1872.59	78.448	1031
4110	18.14	-10.18	0.00	-292.01	-1871.22	78.454	1031
4115	18.10	-10.32	0.00	-291.52	-1870.13	78.460	1031
4120	18.05	-10.37	0.00	-291.33	-1870.52	78.463	1031
4125	17.99	-10.40	0.00	-291.07	-1871.51	78.468	1031
4130	17.84	-10.35	0.00	-290.89	-1871.19	78.473	1031
4135	17.94	-10.61	0.00	-289.59	-1869.76	78.478	1031
4140	17.99	-10.73	0.00	-289.60	-1869.96	78.483	1031
4145	18.11	-10.69	0.00	-289.28	-1868.93	78.490	1031
4150	18.13	-10.71	0.00	-289.19	-1869.28	78.493	1031
4155	17.98	-10.64	0.00	-289.14	-1867.44	78.498	1031
4160	18.15	-10.74	0.00	-289.26	-1867.33	78.503	1031
4165	18.24	-11.14	0.00	-287.23	-1865.26	78.510	1031
4170	18.16	-11.13	0.00	-287.30	-1864.95	78.513	1031
4175	18.23	-11.01	0.00	-287.13	-1865.80	78.521	1030
4180	18.03	-11.01	0.00	-286.75	-1867.50	78.523	1030
4185	18.18	-10.87	0.00	-288.25	-1866.52	78.529	1030
4190	18.26	-10.91	0.00	-288.66	-1867.07	78.533	1030
4195	18.10	-10.83	0.00	-289.23	-1867.31	78.539	1030
4200	18.26	-10.80	0.00	-289.36	-1867.63	78.544	1030
4205	18.16	-10.70	0.00	-289.38	-1868.58	78.549	1030
4210	18.58	-10.74	0.00	-289.48	-1867.31	78.553	1030
4215	18.17	-10.69	0.00	-289.75	-1867.29	78.558	1030
4220	18.12	-10.65	0.00	-290.96	-1866.77	78.564	1030
4225	18.17	-10.71	0.00	-290.82	-1865.18	78.568	1030
4230	18.11	-10.54	0.00	-290.77	-1865.15	78.574	1030
4235	17.85	-10.60	0.00	-291.03	-1865.94	78.578	1030
4240	18.14	-10.48	0.00	-292.15	-1867.05	78.583	1030
4245	17.89	-10.39	0.00	-292.36	-1867.62	78.588	1030
4250	18.02	-10.42	0.00	-293.04	-1867.23	78.593	1030
4255	17.99	-10.37	0.00	-293.18	-1866.35	78.598	1030
4260	17.95	-10.21	0.00	-293.06	-1865.11	78.605	1030
4265	17.91	-10.29	0.00	-293.17	-1865.77	78.608	1030
4270	18.15	-10.19	0.00	-293.33	-1865.87	78.613	1030
4275	18.06	-10.28	0.00	-293.35	-1866.64	78.618	1030
4280	18.03	-9.85	0.00	-295.70	-1869.00	78.625	1030
4285	17.75	-9.86	0.00	-295.53	-1868.36	78.628	1030
4290	17.84	-9.84	0.00	-295.44	-1867.75	78.635	1030
4295	17.95	-9.66	0.00	-295.48	-1869.01	78.638	1030
4300	17.98	-9.65	0.00	-296.17	-1870.50	78.644	1030
4305	18.06	-9.64	0.00	-296.66	-1870.60	78.648	1030
4310	18.01	-9.68	0.00	-297.79	-1871.10	78.656	1030
4315	17.85	-9.68	0.00	-297.61	-1870.79	78.658	1030
4320	17.96	-9.72	0.00	-297.44	-1871.29	78.664	1030
4325	18.06	-9.67	0.00	-297.70	-1870.41	78.668	1030
4330	18.09	-9.62	0.00	-298.15	-1870.74	78.674	1030
4335	18.33	-9.48	0.00	-298.82	-1872.55	78.679	1030
4340	18.10	-9.35	0.00	-298.85	-1872.74	78.684	1030
4345	17.95	-9.27	0.00	-299.23	-1871.98	78.689	1030
4350	18.10	-9.22	0.00	-299.36	-1871.35	78.694	1030
4355	17.98	-9.02	0.00	-300.40	-1872.36	78.698	1030
4360	17.89	-8.97	0.00	-300.82	-1872.68	78.703	1030
4365	18.03	-8.95	0.00	-301.42	-1873.37	78.709	1030
4370	18.20	-8.99	0.00	-301.39	-1874.00	78.713	1030
4375	18.15	-8.90	0.00	-301.26	-1874.01	78.718	1030
4380	18.62	-8.95	0.00	-301.18	-1874.93	78.723	1030
4385	18.62	-8.92	0.00	-302.68	-1875.36	78.728	1030
4390	18.28	-8.79	0.00	-303.11	-1875.21	78.733	1030
4395	17.95	-8.75	0.00	-302.74	-1874.72	78.739	1030
4400	17.74	-8.71	0.00	-302.74	-1873.85	78.743	1030
4405	18.34	-8.83	0.00	-302.87	-1873.02	78.749	1030
4410	18.28	-8.78	0.00	-303.00	-1873.57	78.753	1030
4415	18.33	-8.38	0.00	-304.50	-1876.78	78.758	1030
4420	18.33	-8.42	0.00	-305.19	-1877.29	78.763	1030
4425	18.16	-8.14	0.00	-305.84	-1879.46	78.770	1030
4430	18.18	-8.22	0.00	-305.75	-1878.31	78.773	1030
4435	18.40	-8.23	0.00	-305.96	-1878.89	78.779	1030
4440	18.14	-8.16	0.00	-305.92	-1879.71	78.783	1030
4445	18.00	-7.95	0.00	-306.95	-1879.45	78.789	1030
4450	17.84	-7.84	0.00	-307.27	-1878.22	78.793	1030
4455	17.94	-7.98	0.00	-307.11	-1879.86	78.799	1030
4460	18.11	-8.06	0.00	-307.21	-1880.61	78.803	1030
4465	18.50	-8.07	0.00	-307.18	-1879.97	78.809	1030
4470	18.22	-7.95	0.00	-307.39	-1880.33	78.813	1030
4475	18.50	-8.06	0.00	-307.63	-1881.09	78.821	1030
4480	18.13	-7.95	0.00	-307.53	-1880.95	78.823	1030
4485	18.55	-7.78	0.00	-307.88	-1879.45	78.828	1030
4490	18.12	-7.50	0.00	-310.14	-1881.95	78.833	1030
4495	17.81	-7.30	0.00	-310.58	-1883.28	78.838	1030
4500	18.24	-7.28	0.00	-310.74	-1884.43	78.844	1030
4505	18.46	-7.27	0.00	-311.00	-1884.99	78.848	1030
4510	18.31	-7.30	0.00	-311.02	-1884.36	78.853	1030
4515	18.21	-7.21	0.00	-311.18	-1883.96	78.858	1030
4520	18.13	-7.16	0.00	-312.50	-1883.60	78.865	1030
4525	17.97	-7.11	0.00	-312.44	-1883.92	78.868	1030
4530	18.07	-7.08	0.00	-312.42	-1884.92	78.873	1030
4535	17.96	-7.10	0.00	-312.52	-1885.76	78.878	1030
4540	18.03	-6.83	0.00	-313.80	-1887.57	78.885	1030
4545	17.88	-6.71	0.00	-314.30	-1886.11	78.888	1030
4550	17.85	-6.83	0.00	-314.09	-1884.29	78.894	1030
4555	18.22	-6.84	0.00	-314.13	-1884.54	78.898	1030
4560	18.28	-6.53	0.00	-315.19	-1888.10	78.906	1030
4565	17.92	-6.63	0.00	-315.49	-1886.98	78.908	1030
4570	18.23	-6.69	0.00	-315.52	-1887.21	78.914	1030
4575	18.11	-6.57	0.00	-315.55	-1886.65	78.918	1030
4580	18.14	-6.39	0.00	-316.50	-1887.14	78.924	1030
4585	17.99	-6.31	0.00	-317.02	-1887.58	78.929	1030
4590	18.07	-6.25	0.00	-317.25	-1888.29	78.934	1030
4595	17.98	-6.28	0.00	-317.11	-1889.22	78.939	1030
4600	18.18	-6.23	0.00	-317.47	-1889.59	78.943	1030
4605	18.13	-6.04	0.00	-318.44	-1889.49	78.948	1030
4610	18.17	-6.04	0.00	-318.63	-1889.44	78.953	1030
4615	18.28	-5.89	0.00	-319.40	-1886.22	78.960	1030
4620	18.28	-5.80	0.00	-319.33	-1887.46	78.963	1030
4625	18.35	-5.91	0.00	-319.72	-1888.76	78.968	1030
4630	18.16	-5.77	0.00	-319.69	-1889.79	78.973	1030
4635	18.24	-5.61	0.00	-320.93	-1889.50	78.980	1030
4640	18.04	-5.54	0.00	-320.85	-1891.53	78.983	1030
4645	18.19	-5.68	0.00	-320.76	-1891.01	78.989	1030
4650	18.19	-5.56	0.00	-320.78	-1895.84	78.993	1030
4655	18.21	-5.35	0.00	-322.42	-1897.21	79.001	1030
4660	18.17	-5.33	0.00	-322.81	-1896.76	79.003	1030
4665	17.88	-5.40	0.00	-322.83	-1895.97	79.009	1030
4670	18.07	-5.40	0.00	-322.63	-1892.23	79.013	1030
4675	17.97	-5.45	0.00	-323.50	-1891.77	79.019	1030
4680	18.43	-5.30	0.00	-324.06	-1892.94	79.024	1030
4685	18.18	-5.37	0.00	-323.89	-1893.60	79.029	1030
4690	18.35	-5.35	0.00	-323.85	-1892.25	79.033	1030
4695	17.98	-5.29	0.00	-324.84	-1893.46	79.039	1030
4700	17.89	-5.16	0.00	-325.71	-1893.75	79.044	1030
4705	17.98	-5.20	0.00	-325.71	-1893.41	79.048	1030
4710	18.07	-5.10	0.00	-325.56	-1893.72	79.054	1030
4715	18.06	-5.09	0.00	-325.83	-1894.79	79.058	1030
4720	18.14	-5.00	0.00	-326.97	-1894.14	79.063	1030
4725	18.10	-4.97	0.00	-327.11	-1894.62	79.068	1030
4730	18.01	-4.91	0.00	-328.01	-1895.04	79.075	1030
4735	18.11	-4.95	0.00	-327.68	-1896.17	79.078	1030
4740	18.19	-4.92	0.00	-327.72	-1895.34	79.083	1030
4745	18.29	-4.88	0.00	-327.67	-1895.60	79.088	1030
4750	18.25	-4.68	0.00	-329.08	-1896.02	79.095	1030
4755	18.20	-4.58	0.00	-329.35	-1894.92	79.098	1030
4760	18.42	-4.64	0.00	-329.37	-1895.47	79.104	1030
4765	17.96	-4.58	0.00	-329.39	-1895.71	79.108	1030
4770	18.16	-4.51	0.00	-330.55	-1896.17	79.114	1030
4775	18.20	-4.45	0.00	-330.78	-1897.55	79.118	1030
4780	17.74	-4.33	0.00	-332.02	-1896.79	79.126	1030
4785	17.76	-4.18	0.00	-331.54	-1896.22	79.128	1030
4790	17.79	-4.24	0.00	-331.62	-1896.55	79.134	1030
4795	17.90	-4.15	0.00	-331.49	-1898.51	79.139	1030
4800	17.96	-3.96	0.00	-332.77	-1898.21	79.145	1030
4805	17.99	-3.90	0.00	-333.02	-1898.34	79.148	1030
4810	17.80	-3.86	0.00	-333.48	-1898.77	79.153	1030
4815	18.16	-3.96	0.00	-333.92	-1899.18	79.158	1030
4820	17.88	-3.89	0.00	-333.93	-1899.75	79.163	1030
4825	18.08	-3.85	0.00	-334.03	-1899.42	79.168	1030
4830	18.04	-3.80	0.00	-333.90	-1900.09	79.173	1030
4835	18.24	-3.85	0.00	-334.08	-1900.06	79.178	1030
4840	18.13	-3.80	0.00	-334.18	-1899.99	79.183	1030
4845	18.16	-3.69	0.00	-334.76	-1899.45	79.188	1030
4850	18.24	-3.79	0.00	-334.72	-1900.36	79.193	1030
4855	18.17	-3.84	0.00	-334.56	-1902.41	79.200	1030
4860	17.94	-3.60	0.00	-334.70	-1900.55	79.203	1030
4865	18.12	-3.74	0.00	-334.75	-1900.32	79.208	1030
4870	18.20	-3.80	0.00	-334.69	-1901.41	79.213	1030
4875	18.27	-3.14	0.00	-337.69	-1904.51	79.218	1030
4880	18.19	-2.99	0.00	-338.59	-1904.50	79.223	1030
4885	18.36	-2.96	0.00	-338.59	-1905.38	79.228	1030
4890	18.25	-3.12	0.00	-338.79	-1903.67	79.233	1030
4895	18.12	-3.01	0.00	-338.62	-1904.99	79.239	1030
4900	18.01	-2.94	0.00	-338.60	-1905.90	79.243	1030
4905	18.38	-3.00	0.00	-338.64	-1905.83	79.249	1030
4910	18.49	-3.03	0.00	-338.58	-1905.58	79.253	1030
4915	18.44	-3.02	0.00	-338.80	-1905.44	79.259	1030
4920	18.49	-3.02	0.00	-338.72	-1904.85	79.263	1030
4925	18.17	-2.98	0.00	-338.82	-1905.58	79.269	1030
4930	18.47	-3.05	0.00	-338.91	-1906.96	79.273	1030
4935	18.20	-3.05	0.00	-338.81	-1906.15	79.279	1030
4940	18.04	-2.99	0.00	-338.88	-1906.02	79.283	1030
4945	18.31	-2.95	0.00	-338.77	-1906.94	79.289	1030
4950	18.27	-2.96	0.00	-339.04	-1907.06	79.293	1030
4955	18.17	-2.87	0.00	-338.91	-1907.06	79.299	1030
4960	18.03	-2.94	0.00	-338.89	-1907.74	79.303	1030
4965	18.28	-3.01	0.00	-339.00	-1907.62	79.308	1030
4970	18.36	-3.03	0.00	-339.01	-1905.92	79.313	1030
4975	18.45	-3.07	0.00	-338.94	-1904.81	79.318	1030
4980	18.29	-3.09	0.00	-338.64	-1905.58	79.323	1030
4985	18.34	-3.06	0.00	-338.77	-1905.16	79.328	1030
4990	18.08	-3.04	0.00	-338.85	-1905.77	79.334	1030
4995	18.04	-3.13	0.00	-338.60	-1905.09	79.338	1030
5000	18.07	-3.20	0.00	-338.72	-1904.55	79.343	1030
5005	18.10	-3.01	0.00	-339.69	-1904.81	79.348	1030
5010	18.04	-2.14	0.00	-348.34	-1907.16	79.355	1030
5015	18.31	-2.17	0.00	-348.27	-1907.78	79.358	1030
5020	18.36	-2.15	0.00	-348.18	-1907.71	79.365	1030
5025	18.50	-2.09	0.00	-348.46	-1908.15	79.368	1030
5030	18.39	-1.84	0.00	-349.87	-1910.98	79.373	1030
5035	18.24	-1.89	0.00	-349.89	-1911.21	79.378	1030
5040	18.05	-1.60	0.00	-350.93	-1912.00	79.385	1030
5045	18.24	-1.60	0.00	-350.57	-1911.37	79.388	1030
5050	18.09	-1.55	0.00	-350.62	-1912.81	79.394	1030
5055	18.20	-1.58	0.00	-350.93	-1911.31	79.398	1030
5060	18.04	-1.34	0.00	-351.92	-1912.88	79.404	1030
5065	18.36	-1.30	0.00	-352.46	-1912.82	79.409	1030
5070	18.55	-1.23	0.00	-352.44	-1912.64	79.414	1030
5075	18.41	-1.10	0.00	-352.33	-1912.72	79.418	1030
5080	18.47	-1.10	0.00	-352.80	-1915.33	79.424	1030
5085	18.29	-0.79	0.00	-354.06	-1917.27	79.428	1030
5090	18.26	-0.80	0.00	-354.26	-1915.95	79.433	1030
5095	18.22	-0.72	0.00	-354.84	-1917.15	79.439	1030
5100	18.25	-0.58	0.00	-355.03	-1916.92	79.443	1030
5105	18.30	-0.59	0.00	-354.69	-1917.65	79.449	1030
5110	18.33	-0.56	0.00	-355.12	-1917.85	79.453	1030
5115	18.31	-0.40	0.00	-356.22	-1920.32	79.458	1031
5120	18.46	-0.37	0.00	-356.46	-1919.79	79.463	1031
5125	18.52	-0.43	0.00	-355.75	-1919.39	79.470	1031
5130	18.39	-0.45	0.00	-355.76	-1918.69	79.473	1031
5135	18.76	-0.56	0.00	-355.89	-1917.97	79.478	1031
5140	18.81	-0.39	0.00	-356.01	-1919.04	79.483	1031
5145	18.52	-0.57	0.00	-354.40	-1916.96	79.491	1031
5150	18.57	-0.69	0.00	-354.64	-1916.44	79.493	1031
5155	18.30	-0.69	0.00	-354.57	-1916.84	79.499	1031
5160	18.68	-0.65	0.00	-354.41	-1916.65	79.503	1031
5165	18.55	-0.86	0.00	-353.57	-1914.79	79.509	1031
5170	18.38	-0.91	0.00	-353.01	-1914.69	79.513	1031
5175	18.47	-0.99	0.00	-352.72	-1914.33	79.519	1031
5180	18.34	-0.88	0.00	-352.90	-1913.02	79.524	1031
5185	18.33	-0.94	0.00	-352.06	-1913.19	79.529	1031
5190	18.18	-1.18	0.00	-351.32	-1912.46	79.533	1031
5195	18.19	-1.20	0.00	-351.07	-1912.89	79.538	1031
5200	17.97	-1.14	0.00	-350.39	-1913.55	79.544	1031
5205	18.27	-1.27	0.00	-350.19	-1913.59	79.548	1031
5210	18.18	-1.31	0.00	-350.09	-1913.19	79.553	1031
5215	18.14	-1.26	0.00	-349.97	-1912.85	79.558	1031
5220	18.27	-1.27	0.00	-348.87	-1914.48	79.565	1031
5225	18.10	-1.27	0.00	-348.89	-1914.68	79.568	1031
5230	18.31	-1.37	0.00	-348.81	-1915.22	79.574	1031
5235	18.36	-1.39	0.00	-348.77	-1914.42	79.578	1031
5240	18.35	-1.49	0.00	-347.66	-1912.51	79.583	1031
5245	18.50	-1.59	0.00	-347.50	-1911.85	79.588	1031
5250	18.36	-1.78	0.00	-346.78	-1910.68	79.594	1031
5255	18.35	-1.66	0.00	-346.74	-1910.48	79.598	1031
5260	18.20	-1.84	0.00	-346.65	-1911.46	79.605	1031
5265	18.23	-1.78	0.00	-346.65	-1912.22	79.608	1031
5270	18.40	-1.80	0.00	-346.53	-1911.61	79.615	1031
5275	18.32	-1.79	0.00	-346.60	-1912.84	79.618	1031
5280	18.33	-2.01	0.00	-344.95	-1911.66	79.624	1031
5285	18.46	-2.13	0.00	-344.49	-1909.66	79.628	1031
5290	18.29	-2.06	0.00	-344.06	-1908.32	79.634	1031
5295	18.30	-2.05	0.00	-343.86	-1907.97	79.638	1031
5300	18.53	-2.12	0.00	-343.91	-1908.81	79.644	1031
5305	18.15	-2.18	0.00	-343.71	-1907.98	79.648	1031
5310	18.22	-2.30	0.00	-343.10	-1907.41	79.654	1031
5315	18.60	-2.43	0.00	-342.27	-1906.93	79.659	1031
5320	18.34	-2.33	0.00	-342.25	-1907.29	79.663	1031
5325	18.17	-2.24	0.00	-342.12	-1905.59	79.669	1031
5330	18.43	-2.28	0.00	-342.23	-1906.21	79.673	1031
5335	18.51	-2.32	0.00	-341.20	-1908.99	79.678	1031
5340	18.43	-2.41	0.00	-340.66	-1908.42	79.683	1031
5345	18.25	-2.41	0.00	-340.24	-1907.36	79.690	1031
5350	18.09	-2.37	0.00	-340.25	-1907.87	79.693	1031
5355	18.15	-2.40	0.00	-339.86	-1909.20	79.698	1031
5360	18.26	-2.49	0.00	-340.05	-1908.60	79.703	1031
5365	18.22	-2.84	0.00	-338.30	-1904.13	79.710	1031
5370	18.28	-2.82	0.00	-338.64	-1903.08	79.713	1031
5375	18.43	-2.77	0.00	-338.62	-1903.11	79.720	1031
5380	18.26	-2.73	0.00	-338.78	-1904.76	79.723	1031
5385	18.25	-3.02	0.00	-337.27	-1905.22	79.729	1031
5390	18.29	-3.05	0.00	-337.21	-1906.03	79.733	1031
5395	18.47	-3.20	0.00	-336.62	-1906.39	79.739	1031
5400	18.15	-3.21	0.00	-336.24	-1906.25	79.743	1031
5405	18.13	-3.16	0.00	-336.29	-1905.84	79.749	1031
5410	18.11	-3.17	0.00	-336.32	-1904.63	79.753	1031
5415	18.17	-3.27	0.00	-335.84	-1905.59	79.758	1031
5420	18.15	-3.26	0.00	-334.78	-1904.41	79.763	1031
5425	18.29	-3.30	0.00	-334.70	-1902.54	79.768	1031
5430	18.09	-3.40	0.00	-334.63	-1903.10	79.774	1031
5435	18.17	-3.44	0.00	-334.54	-1903.34	79.778	1031
5440	17.84	-3.42	0.00	-334.59	-1904.67	79.784	1031
5445	18.18	-3.44	0.00	-334.39	-1903.03	79.788	1031
5450	18.01	-3.80	0.00	-332.51	-1901.72	79.793	1031
5455	18.35	-3.90	0.00	-332.14	-1900.56	79.798	1031
5460	18.15	-4.00	0.00	-331.39	-1899.99	79.805	1031
5465	18.16	-3.93	0.00	-331.74	-1899.51	79.808	1031
5470	18.25	-4.01	0.00	-331.50	-1899.41	79.813	1031
5475	18.25	-3.96	0.00	-331.35	-1900.45	79.818	1031
5480	18.41	-4.21	0.00	-329.98	-1900.65	79.825	1031
5485	18.15	-4.08	0.00	-330.16	-1902.39	79.828	1031
5490	18.27	-4.04	0.00	-330.28	-1900.51	79.834	1031
5495	18.32	-4.17	0.00	-330.15	-1899.49	79.838	1031
5500	18.21	-4.36	0.00	-328.93	-1896.28	79.844	1031
5505	18.17	-4.49	0.00	-328.43	-1892.87	79.848	1031
5510	18.26	-4.33	0.00	-328.10	-1892.78	79.855	1031
5515	18.37	-4.38	0.00	-327.92	-1893.90	79.858	1031
5520	17.99	-4.50	0.00	-328.07	-1895.75	79.864	1031
5525	18.00	-4.50	0.00	-327.94	-1895.09	79.868	1031
5530	17.77	-4.70	0.00	-326.89	-1893.92	79.874	1031
5535	17.97	-4.78	0.00	-326.42	-1894.07	79.878	1031
5540	17.86	-4.86	0.00	-325.85	-1895.42	79.884	1031
5545	17.97	-4.91	0.00	-325.42	-1895.76	79.889	1031
5550	18.08	-4.95	0.00	-325.29	-1895.17	79.893	1031
5555	18.30	-5.02	0.00	-325.23	-1895.85	79.898	1031
5560	18.17	-4.95	0.00	-325.35	-1895.31	79.903	1031
5565	18.33	-5.07	0.00	-323.77	-1895.70	79.910	1031
5570	17.99	-5.02	0.00	-323.74	-1895.93	79.913	1031
5575	18.01	-4.93	0.00	-324.16	-1895.95	79.918	1031
5580	18.07	-4.98	0.00	-323.89	-1895.66	79.923	1031
5585	17.93	-5.21	0.00	-322.84	-1894.17	79.929	1031
5590	18.05	-5.31	0.00	-322.59	-1893.86	79.933	1031
5595	17.84	-5.29	0.00	-322.71	-1893.34	79.939	1031
5600	18.02	-5.36	0.00	-322.74	-1893.48	79.943	1031
5605	18.04	-5.39	0.00	-322.64	-1894.82	79.949	1031
5610	18.17	-5.37	0.00	-322.78	-1893.50	79.953	1031
5615	17.97	-5.69	0.00	-320.35	-1891.65	79.961	1031
5620	18.22	-5.65	0.00	-320.07	-1891.75	79.963	1031
5625	18.19	-5.64	0.00	-320.06	-1891.11	79.969	1031
5630	18.19	-5.70	0.00	-320.17	-1890.51	79.973	1031
5635	18.22	-5.88	0.00	-319.52	-1889.98	79.979	1031
5640	18.04	-5.98	0.00	-318.78	-1890.46	79.983	1031
5645	17.78	-5.89	0.00	-318.37	-1889.76	79.988	1031
5650	18.30	-5.96	0.00	-317.92	-1890.05	79.993	1031
5655	18.06	-5.97	0.00	-317.89	-1888.94	79.998	1031
5660	18.37	-5.90	0.00	-317.70	-1886.74	80.004	1031
5665	18.41	-5.98	0.00	-317.61	-1886.80	80.008	1031
5670	18.30	-6.01	0.00	-317.76	-1886.86	80.015	1031
5675	18.05	-6.01	0.00	-317.77	-1886.34	80.018	1031
5680	18.25	-6.32	0.00	-315.48	-1884.53	80.023	1031
5685	18.26	-6.41	0.00	-315.41	-1884.48	80.028	1031
5690	18.99	-6.63	0.00	-315.07	-1884.76	80.035	1031
5695	18.42	-6.65	0.00	-314.97	-1883.30	80.038	1031
5700	18.51	-6.61	0.00	-314.89	-1883.78	80.045	1031
5705	18.13	-6.66	0.00	-314.96	-1882.53	80.048	1031
5710	18.10	-6.87	0.00	-313.61	-1880.36	80.055	1031
5715	18.22	-7.05	0.00	-313.47	-1882.12	80.058	1031
5720	18.08	-7.12	0.00	-312.87	-1881.13	80.064	1031
5725	18.28	-7.22	0.00	-312.48	-1881.31	80.068	1031
5730	18.24	-7.25	0.00	-312.33	-1881.87	80.074	1031
5735	18.12	-7.26	0.00	-311.80	-1881.67	80.078	1031
5740	18.33	-7.34	0.00	-311.84	-1881.57	80.084	1031
5745	18.19	-7.36	0.00	-311.82	-1881.27	80.088	1031
5750	18.23	-7.42	0.00	-311.13	-1880.85	80.093	1031
5755	18.32	-7.44	0.00	-310.48	-1879.84	80.099	1031
5760	18.42	-7.35	0.00	-310.18	-1879.88	80.103	1031
5765	18.50	-7.41	0.00	-310.11	-1879.99	80.108	1031
5770	18.80	-7.39	0.00	-310.23	-1878.35	80.113	1031
5775	18.60	-7.66	0.00	-308.69	-1877.54	80.119	1031
5780	18.24	-7.68	0.00	-308.55	-1877.15	80.123	1031
5785	18.54	-7.67	0.00	-308.65	-1876.74	80.128	1031
5790	18.44	-7.69	0.00	-308.60	-1876.64	80.133	1031
5795	18.31	-7.94	0.00	-306.99	-1874.54	80.140	1031
5800	18.38	-7.92	0.00	-306.88	-1873.28	80.143	1031
5805	18.49	-7.85	0.00	-307.10	-1873.15	80.148	1031
5810	18.46	-7.91	0.00	-306.85	-1874.14	80.153	1031
5815	18.80	-8.31	0.00	-305.59	-1872.15	80.160	1031
5820	18.42	-8.16	0.00	-305.46	-1873.25	80.163	1031
5825	18.25	-8.08	0.00	-305.48	-1873.42	80.170	1031
5830	18.18	-8.08	0.00	-305.26	-1874.18	80.173	1031
5835	18.25	-8.30	0.00	-304.55	-1873.12	80.179	1031
5840	18.21	-8.40	0.00	-303.92	-1872.27	80.183	1031
5845	18.16	-8.43	0.00	-303.40	-1873.58	80.189	1031
5850	18.10	-8.56	0.00	-302.97	-1872.29	80.194	1031
5855	18.31	-8.59	0.00	-303.09	-1871.67	80.199	1031
5860	18.38	-8.53	0.00	-303.36	-1871.45	80.205	1031
5865	18.23	-8.64	0.00	-302.92	-1871.09	80.208	1031
5870	18.23	-8.78	0.00	-301.84	-1870.47	80.213	1031
5875	18.27	-8.82	0.00	-301.78	-1870.11	80.218	1031
5880	18.28	-8.77	0.00	-301.77	-1870.49	80.224	1031
5885	18.26	-8.91	0.00	-301.77	-1869.85	80.228	1031
5890	18.21	-9.01	0.00	-300.88	-1869.58	80.233	1031
5895	18.36	-9.04	0.00	-300.66	-1869.61	80.238	1031
5900	18.03	-9.31	0.00	-299.14	-1868.03	80.245	1031
5905	18.00	-9.30	0.00	-298.96	-1868.20	80.248	1031
5910	17.93	-9.26	0.00	-299.08	-1867.07	80.255	1031
5915	18.21	-9.30	0.00	-299.16	-1867.44	80.258	1031
5920	18.18	-9.47	0.00	-298.07	-1866.43	80.264	1031
5925	18.27	-9.61	0.00	-297.52	-1866.06	80.268	1031
5930	17.92	-9.62	0.00	-296.76	-1866.11	80.275	1031
5935	18.13	-9.72	0.00	-296.90	-1865.37	80.278	1031
5940	18.07	-9.70	0.00	-296.56	-1865.46	80.284	1031
5945	18.07	-9.66	0.00	-296.94	-1866.54	80.288	1031
5950	17.95	-9.79	0.00	-296.17	-1865.40	80.294	1031
5955	18.26	-9.91	0.00	-295.38	-1865.49	80.298	1031
5960	18.03	-9.92	0.00	-295.54	-1865.49	80.304	1031
5965	17.76	-9.96	0.00	-295.66	-1864.14	80.309	1031
5970	17.90	-9.82	0.00	-295.45	-1863.15	80.316	1031
5975	18.15	-9.96	0.00	-295.16	-1864.33	80.318	1031
5980	17.89	-10.03	0.00	-294.35	-1864.38	80.323	1031
5985	18.40	-10.13	0.00	-293.07	-1865.17	80.328	1031
5990	18.19	-10.09	0.00	-292.99	-1865.27	80.333	1031
5995	18.41	-10.19	0.00	-292.25	-1864.62	80.339	1031
6000	18.32	-10.32	0.00	-292.08	-1865.14	80.343	1031
6005	18.29	-10.26	0.00	-292.06	-1864.78	80.348	1031
6010	18.32	-10.23	0.00	-292.09	-1864.18	80.353	1031
6015	18.23	-10.43	0.00	-290.66	-1864.00	80.360	1031
6020	18.33	-10.42	0.00	-290.85	-1865.04	80.363	1031
6025	17.90	-10.39	0.00	-290.79	-1864.39	80.370	1031
6030	17.98	-10.34	0.00	-290.82	-1864.60	80.373	1031
6035	18.33	-10.64	0.00	-289.33	-1862.14	80.379	1031
6040	18.45	-10.76	0.00	-289.15	-1861.55	80.383	1031
6045	18.31	-10.88	0.00	-288.74	-1860.17	80.391	1031
6050	18.18	-10.77	0.00	-289.13	-1860.73	80.393	1031
6055	18.28	-10.86	0.00	-288.41	-1861.88	80.399	1030
6060	18.09	-10.88	0.00	-288.37	-1861.93	80.403	1030
6065	18.52	-10.68	0.00	-289.48	-1862.20	80.409	1030
6070	18.27	-10.55	0.00	-289.61	-1863.35	80.414	1030
6075	18.65	-10.72	0.00	-289.70	-1863.09	80.419	1030
6080	18.69	-10.77	0.00	-289.60	-1862.71	80.423	1030
6085	18.79	-10.67	0.00	-290.23	-1862.94	80.428	1030
6090	18.49	-10.62	0.00	-290.98	-1864.05	80.434	1030
6095	18.39	-10.57	0.00	-291.03	-1862.53	80.438	1030
6100	18.41	-10.51	0.00	-290.90	-1863.63	80.444	1030
6105	18.52	-10.46	0.00	-291.08	-1862.21	80.448	1030
6110	18.35	-10.15	0.00	-292.48	-1863.28	80.454	1030
6115	18.43	-10.08	0.00	-292.45	-1863.39	80.458	1030
6120	18.50	-10.09	0.00	-293.13	-1863.85	80.463	1030
6125	18.60	-10.16	0.00	-293.16	-1864.47	80.467	1030
6130	18.55	-10.18	0.00	-293.77	-1864.73	80.473	1030
6135	18.35	-10.14	0.00	-293.92	-1864.28	80.478	1030
6140	18.41	-10.08	0.00	-293.79	-1864.49	80.485	1030
6145	18.55	-10.08	0.00	-293.94	-1864.19	80.488	1030
6150	18.32	-10.07	0.00	-294.11	-1865.05	80.494	1030
6155	18.19	-10.08	0.00	-294.00	-1865.39	80.498	1030
6160	17.98	-9.60	0.00	-296.15	-1867.67	80.505	1030
6165	17.95	-9.61	0.00	-296.19	-1867.18	80.508	1030
6170	18.22	-9.82	0.00	-295.89	-1867.39	80.515	1030
6175	18.14	-9.73	0.00	-296.26	-1866.79	80.518	1030
6180	17.88	-9.58	0.00	-297.07	-1865.99	80.524	1030
6185	18.18	-9.53	0.00	-297.80	-1867.84	80.528	1030
6190	18.42	-9.58	0.00	-297.83	-1866.93	80.533	1030
6195	18.48	-9.62	0.00	-297.86	-1867.32	80.538	1030
6200	17.98	-9.42	0.00	-298.01	-1867.47	80.543	1030
6205	18.42	-9.44	0.00	-298.40	-1867.50	80.548	1030
6210	18.47	-9.42	0.00	-298.19	-1868.49	80.553	1030
6215	18.34	-9.49	0.00	-298.44	-1868.95	80.560	1030
6220	18.38	-9.43	0.00	-298.33	-1868.46	80.563	1030
6225	18.19	-9.41	0.00	-298.25	-1870.16	80.570	1030
6230	18.15	-9.30	0.00	-298.54	-1871.18	80.573	1030
6235	18.17	-9.00	0.00	-301.19	-1870.72	80.579	1030
6240	18.22	-9.03	0.00	-301.80	-1870.18	80.583	1030
6245	18.44	-8.83	0.00	-302.52	-1872.01	80.589	1030
6250	18.14	-8.77	0.00	-302.49	-1871.03	80.593	1030
6255	18.18	-8.78	0.00	-302.24	-1869.58	80.599	1030
6260	18.14	-8.73	0.00	-302.30	-1870.41	80.603	1030
6265	18.26	-8.43	0.00	-303.98	-1871.87	80.611	1030
6270	18.09	-8.41	0.00	-303.97	-1871.12	80.613	1030
6275	18.45	-8.59	0.00	-304.21	-1871.71	80.621	1030
6280	18.18	-8.44	0.00	-303.92	-1872.04	80.623	1030
6285	18.16	-8.40	0.00	-304.74	-1872.27	80.629	1030
6290	18.30	-8.25	0.00	-305.27	-1873.48	80.633	1030
6295	18.29	-8.17	0.00	-305.87	-1874.38	80.639	1030
6300	18.42	-8.04	0.00	-306.20	-1874.63	80.644	1030
6305	18.44	-8.12	0.00	-306.32	-1874.07	80.648	1030
6310	18.39	-8.08	0.00	-306.40	-1874.50	80.653	1030
6315	18.28	-8.03	0.00	-306.68	-1876.55	80.658	1030
6320	18.25	-7.87	0.00	-307.81	-1877.82	80.663	1030
6325	18.36	-7.80	0.00	-307.99	-1876.98	80.668	1030
6330	18.40	-7.84	0.00	-307.65	-1875.49	80.674	1030
6335	18.40	-7.90	0.00	-307.48	-1875.83	80.678	1030
6340	18.28	-7.84	0.00	-307.66	-1875.54	80.684	1030
6345	18.20	-7.92	0.00	-307.62	-1874.40	80.687	1030
6350	18.10	-7.50	0.00	-309.60	-1875.84	80.693	1030
6355	18.00	-7.53	0.00	-309.95	-1876.38	80.698	1030
6360	18.25	-7.49	0.00	-310.77	-1877.38	80.705	1030
6365	18.37	-7.38	0.00	-310.96	-1876.60	80.708	1030
6370	18.48	-7.42	0.00	-310.90	-1876.90	80.714	1030
6375	18.41	-7.32	0.00	-310.82	-1878.10	80.718	1030
6380	18.14	-7.10	0.00	-312.02	-1881.51	80.726	1030
6385	18.18	-7.14	0.00	-312.58	-1881.02	80.728	1030
6390	17.82	-7.17	0.00	-312.39	-1880.87	80.734	1030
6395	17.88	-7.11	0.00	-312.49	-1881.11	80.739	1030
6400	17.82	-7.00	0.00	-313.29	-1882.14	80.744	1030
6405	17.84	-6.81	0.00	-313.74	-1883.09	80.748	1030
6410	18.25	-6.74	0.00	-314.14	-1883.65	80.753	1030
6415	18.17	-6.79	0.00	-314.52	-1884.30	80.759	1030
6420	18.08	-6.70	0.00	-314.58	-1882.90	80.763	1030
6425	18.10	-6.64	0.00	-314.65	-1881.81	80.768	1030
6430	18.07	-6.53	0.00	-314.94	-1882.24	80.773	1030
6435	18.04	-6.35	0.00	-316.08	-1884.26	80.780	1030
6440	18.12	-6.32	0.00	-315.80	-1883.98	80.783	1030
6445	18.47	-6.42	0.00	-316.19	-1884.24	80.790	1030
6450	18.48	-6.49	0.00	-315.88	-1883.64	80.793	1030
6455	17.87	-6.15	0.00	-317.31	-1886.49	80.799	1030
6460	17.90	-6.00	0.00	-317.83	-1886.33	80.803	1030
6465	18.17	-5.97	0.00	-318.53	-1886.54	80.810	1030
6470	17.90	-6.01	0.00	-318.44	-1886.02	80.813	1030
6475	18.07	-5.97	0.00	-318.65	-1886.35	80.819	1030
6480	17.99	-6.02	0.00	-318.40	-1886.13	80.823	1030
6485	17.99	-5.77	0.00	-319.56	-1885.62	80.829	1030
6490	18.27	-5.76	0.00	-320.10	-1886.35	80.833	1030
6495	18.28	-5.74	0.00	-320.15	-1888.36	80.839	1030
6500	18.41	-5.75	0.00	-320.17	-1888.08	80.843	1030
6505	18.22	-5.69	0.00	-320.38	-1887.22	80.849	1030
6510	18.11	-5.78	0.00	-320.08	-1886.46	80.854	1030
6515	18.19	-5.67	0.00	-321.12	-1886.55	80.858	1030
6520	17.87	-5.55	0.00	-322.53	-1885.92	80.863	1030
6525	18.27	-5.54	0.00	-322.53	-1886.20	80.868	1030
6530	18.23	-5.54	0.00	-323.05	-1888.62	80.873	1030
6535	18.06	-5.45	0.00	-322.95	-1887.72	80.878	1030
6540	18.03	-5.43	0.00	-322.93	-1887.99	80.884	1030
6545	17.85	-5.36	0.00	-323.09	-1887.38	80.888	1030
6550	17.93	-5.33	0.00	-322.95	-1887.89	80.893	1030
6555	18.17	-5.42	0.00	-323.01	-1888.39	80.898	1030
6560	18.07	-4.94	0.00	-325.19	-1888.66	80.905	1030
6565	17.93	-4.96	0.00	-325.54	-1888.86	80.908	1030
6570	18.22	-4.94	0.00	-325.23	-1887.77	80.914	1030
6575	18.09	-4.98	0.00	-325.42	-1888.56	80.918	1030
6580	18.02	-4.80	0.00	-326.72	-1890.36	80.925	1030
6585	18.01	-4.71	0.00	-327.10	-1888.70	80.928	1030
6590	18.09	-4.83	0.00	-326.54	-1886.38	80.936	1030
6595	17.96	-4.74	0.00	-327.21	-1888.68	80.938	1030
6600	17.80	-4.38	0.00	-328.16	-1889.80	80.944	1030
6605	17.99	-4.31	0.00	-328.58	-1891.92	80.948	1030
6610	17.97	-4.28	0.00	-328.92	-1891.45	80.954	1030
6615	18.07	-4.26	0.00	-329.30	-1890.88	80.959	1030
6620	18.24	-4.31	0.00	-329.36	-1891.60	80.963	1030
6625	17.87	-4.32	0.00	-329.47	-1892.30	80.968	1030
6630	18.15	-4.45	0.00	-329.78	-1893.20	80.974	1030
6635	18.16	-4.36	0.00	-330.83	-1893.38	80.978	1030
6640	18.15	-4.27	0.00	-330.99	-1893.21	80.983	1030
6645	18.05	-4.22	0.00	-331.28	-1893.30	80.989	1030
6650	18.24	-4.34	0.00	-331.13	-1893.42	80.993	1030
6655	18.05	-4.28	0.00	-331.17	-1892.25	80.999	1030
6660	18.04	-4.22	0.00	-331.13	-1891.95	81.003	1030
6665	17.81	-3.96	0.00	-332.77	-1894.43	81.008	1030
6670	18.10	-3.88	0.00	-333.13	-1894.97	81.013	1030
6675	18.01	-3.82	0.00	-333.82	-1896.32	81.019	1030
6680	18.03	-3.85	0.00	-333.68	-1896.69	81.023	1030
6685	18.18	-3.92	0.00	-334.00	-1896.83	81.031	1030
6690	18.06	-3.81	0.00	-333.90	-1896.74	81.033	1030
6695	18.05	-3.94	0.00	-333.53	-1895.99	81.041	1030
6700	18.05	-3.73	0.00	-333.98	-1896.28	81.043	1030
6705	17.93	-3.55	0.00	-335.40	-1896.97	81.049	1030
6710	18.11	-3.60	0.00	-335.93	-1896.36	81.053	1030
6715	17.80	-3.50	0.00	-336.25	-1895.55	81.059	1030
6720	17.71	-3.32	0.00	-336.75	-1896.11	81.063	1030
6725	17.94	-3.35	0.00	-336.98	-1897.67	81.069	1030
6730	18.01	-3.40	0.00	-336.87	-1898.17	81.074	1030
6735	17.86	-3.33	0.00	-336.81	-1897.81	81.078	1030
6740	17.87	-3.34	0.00	-336.97	-1897.19	81.084	1030
6745	17.90	-3.31	0.00	-337.83	-1896.70	81.088	1030
6750	17.99	-3.23	0.00	-339.41	-1896.86	81.093	1030
6755	18.06	-3.21	0.00	-339.36	-1896.20	81.098	1030
6760	18.11	-3.28	0.00	-339.01	-1896.94	81.103	1030
6765	18.07	-3.32	0.00	-339.31	-1898.56	81.108	1030
6770	18.08	-3.19	0.00	-340.02	-1897.12	81.115	1030
6775	17.96	-3.10	0.00	-339.92	-1897.42	81.118	1030
6780	18.04	-3.16	0.00	-339.83	-1898.01	81.123	1030
6785	17.94	-3.11	0.00	-339.98	-1897.83	81.128	1030
6790	17.78	-2.67	0.00	-342.21	-1900.39	81.135	1030
6795	17.51	-2.71	0.00	-342.41	-1899.55	81.138	1030
6800	17.76	-2.52	0.00	-342.53	-1899.65	81.144	1030
6805	17.84	-2.47	0.00	-342.48	-1902.23	81.148	1030
6810	17.98	-2.23	0.00	-343.54	-1902.50	81.154	1030
6815	17.98	-2.25	0.00	-343.96	-1903.16	81.158	1030
6820	18.23	-2.23	0.00	-343.92	-1903.83	81.164	1030
6825	18.18	-2.28	0.00	-343.98	-1902.20	81.169	1030
6830	18.20	-2.21	0.00	-344.12	-1901.12	81.174	1030
6835	18.10	-2.16	0.00	-344.04	-1902.56	81.178	1030
6840	18.09	-2.16	0.00	-345.14	-1902.68	81.184	1030
6845	18.23	-2.03	0.00	-346.44	-1902.36	81.189	1030
6850	17.89	-1.85	0.00	-346.59	-1901.94	81.193	1030
6855	17.97	-1.93	0.00	-346.67	-1903.01	81.200	1030
6860	18.17	-1.93	0.00	-346.46	-1902.65	81.203	1030
6865	17.96	-1.63	0.00	-347.78	-1903.68	81.208	1030
6870	17.78	-1.63	0.00	-347.92	-1904.31	81.213	1030
6875	18.07	-1.69	0.00	-347.86	-1904.17	81.218	1030
6880	18.09	-1.67	0.00	-347.93	-1904.54	81.223	1030
6885	18.13	-1.45	0.00	-349.00	-1907.31	81.230	1030
6890	18.10	-1.56	0.00	-348.79	-1907.15	81.233	1030
6895	17.70	-1.58	0.00	-348.82	-1906.31	81.240	1030
6900	18.03	-1.46	0.00	-348.94	-1906.15	81.243	1030
6905	18.06	-1.19	0.00	-350.38	-1908.20	81.249	1030
6910	18.06	-1.12	0.00	-350.82	-1907.20	81.253	1030
6915	18.13	-1.13	0.00	-351.51	-1908.62	81.259	1030
6920	18.27	-1.04	0.00	-351.68	-1908.44	81.263	1030
6925	18.08	-0.97	0.00	-351.85	-1907.77	81.269	1030
6930	18.08	-0.96	0.00	-351.77	-1907.29	81.274	1030
6935	18.04	-1.09	0.00	-351.92	-1906.93	81.279	1030
6940	17.85	-1.02	0.00	-351.99	-1906.99	81.283	1030
6945	17.74	-0.91	0.00	-353.05	-1908.63	81.289	1030
6950	17.75	-0.81	0.00	-354.20	-1909.05	81.294	1030
6955	17.48	-0.66	0.00	-354.25	-1908.49	81.298	1031
6960	17.59	-0.61	0.00	-354.04	-1909.87	81.304	1031
6965	17.80	-0.66	0.00	-354.22	-1910.29	81.308	1031
6970	17.91	-0.89	0.00	-352.74	-1909.74	81.313	1031
6975	17.84	-0.63	0.00	-352.59	-1909.92	81.318	1031
6980	17.97	-0.86	0.00	-351.91	-1909.36	81.323	1031
6985	17.91	-0.83	0.00	-352.06	-1908.87	81.327	1031
6990	18.42	-0.88	0.00	-352.26	-1909.53	81.335	1031
6995	18.06	-0.80	0.00	-352.14	-1910.16	81.338	1031
7000	17.87	-0.81	0.00	-351.96	-1909.96	81.343	1031
7005	17.68	-0.79	0.00	-351.97	-1910.28	81.348	1031
7010	17.69	-1.12	0.00	-350.05	-1908.02	81.354	1031
7015	17.80	-1.27	0.00	-349.66	-1907.68	81.358	1031
7020	17.80	-1.18	0.00	-349.37	-1909.61	81.366	1031
7025	17.67	-1.18	0.00	-349.54	-1908.32	81.368	1031
7030	17.93	-1.21	0.00	-349.69	-1907.33	81.374	1031
7035	17.93	-1.34	0.00	-349.64	-1907.87	81.378	1031
7040	17.98	-1.53	0.00	-348.63	-1907.69	81.384	1031
7045	18.00	-1.71	0.00	-347.65	-1907.36	81.388	1031
7050	17.63	-1.65	0.00	-348.10	-1906.78	81.396	1031
7055	17.73	-1.63	0.00	-347.65	-1906.31	81.398	1031
7060	17.95	-1.67	0.00	-347.60	-1907.23	81.404	1031
7065	17.84	-1.68	0.00	-347.74	-1906.80	81.408	1031
7070	17.73	-1.74	0.00	-347.05	-1905.57	81.413	1031
7075	18.00	-2.04	0.00	-345.69	-1906.35	81.418	1031
7080	17.88	-2.07	0.00	-345.37	-1905.00	81.423	1031
7085	17.87	-2.12	0.00	-345.50	-1904.65	81.429	1031
7090	18.00	-2.18	0.00	-345.28	-1904.87	81.433	1031
7095	17.89	-2.14	0.00	-345.33	-1904.58	81.440	1031
7100	17.86	-2.10	0.00	-345.31	-1905.46	81.443	1031
7105	17.24	-2.30	0.00	-343.22	-1903.47	81.449	1031
7110	17.58	-2.47	0.00	-342.81	-1902.68	81.453	1031
7115	17.82	-2.64	0.00	-342.46	-1901.31	81.458	1031
7120	17.69	-2.72	0.00	-342.13	-1901.68	81.463	1031
7125	17.94	-2.79	0.00	-342.24	-1902.82	81.470	1031
7130	17.94	-2.72	0.00	-342.41	-1907.37	81.473	1031
7135	17.79	-2.76	0.00	-342.32	-1908.07	81.479	1031
7140	17.75	-2.73	0.00	-342.42	-1905.73	81.483	1031
7145	17.74	-2.99	0.00	-340.87	-1905.37	81.489	1031
7150	17.82	-3.16	0.00	-340.03	-1905.31	81.493	1031
7155	17.85	-3.23	0.00	-340.06	-1905.54	81.499	1031
7160	17.86	-3.24	0.00	-340.11	-1905.07	81.503	1031
7165	17.63	-3.31	0.00	-339.68	-1903.33	81.508	1031
7170	17.95	-3.48	0.00	-338.88	-1902.74	81.514	1031
7175	17.98	-3.48	0.00	-338.76	-1903.27	81.518	1031
7180	17.89	-3.43	0.00	-338.61	-1903.08	81.523	1031
7185	17.88	-3.32	0.00	-338.44	-1903.48	81.528	1031
7190	17.61	-3.38	0.00	-337.06	-1904.01	81.535	1031
7195	17.67	-3.37	0.00	-336.80	-1899.40	81.538	1031
7200	17.87	-3.39	0.00	-336.71	-1899.68	81.543	1031
7205	17.95	-3.41	0.00	-336.77	-1899.34	81.548	1031
7210	17.80	-3.72	0.00	-335.58	-1897.96	81.555	1031
7215	17.79	-3.77	0.00	-335.37	-1897.24	81.558	1031
7220	17.98	-3.78	0.00	-335.53	-1897.95	81.565	1031
7225	17.93	-3.77	0.00	-335.35	-1898.37	81.568	1031
7230	17.56	-3.90	0.00	-334.47	-1896.77	81.574	1031
7235	18.08	-4.06	0.00	-334.07	-1896.07	81.578	1031
7240	17.61	-4.07	0.00	-333.48	-1896.20	81.585	1031
7245	17.80	-4.13	0.00	-333.22	-1896.72	81.588	1031
7250	17.78	-4.08	0.00	-333.29	-1895.80	81.594	1031
7255	17.79	-4.07	0.00	-333.24	-1894.06	81.598	1031
7260	17.54	-4.28	0.00	-332.26	-1894.03	81.604	1031
7265	17.25	-4.42	0.00	-331.47	-1893.88	81.609	1031
7270	17.14	-4.35	0.00	-331.43	-1894.09	81.613	1031
7275	17.32	-4.34	0.00	-331.77	-1894.55	81.619	1031
7280	17.44	-4.30	0.00	-331.58	-1894.72	81.623	1031
7285	17.57	-4.62	0.00	-330.24	-1892.61	81.628	1031
7290	17.63	-4.60	0.00	-330.27	-1892.84	81.633	1031
7295	17.65	-4.76	0.00	-329.19	-1892.16	81.640	1031
7300	17.50	-4.78	0.00	-329.03	-1892.51	81.643	1031
7305	17.58	-4.70	0.00	-329.10	-1891.77	81.648	1031
7310	17.51	-4.79	0.00	-329.00	-1891.46	81.653	1031
7315	17.82	-4.99	0.00	-328.19	-1889.82	81.659	1031
7320	17.66	-4.94	0.00	-327.53	-1890.71	81.663	1031
7325	17.62	-4.97	0.00	-327.44	-1889.55	81.670	1031
7330	17.72	-4.97	0.00	-327.79	-1890.07	81.673	1031
7335	17.80	-5.04	0.00	-327.44	-1892.38	81.681	1031
7340	17.62	-4.95	0.00	-327.63	-1892.13	81.683	1031
7345	17.65	-5.29	0.00	-325.57	-1888.94	81.689	1031
7350	17.79	-5.40	0.00	-325.27	-1889.07	81.693	1031
7355	17.74	-5.46	0.00	-324.64	-1887.98	81.699	1031
7360	17.82	-5.56	0.00	-324.33	-1887.83	81.703	1031
7365	17.60	-5.47	0.00	-324.44	-1887.91	81.709	1031
7370	17.71	-5.47	0.00	-324.11	-1887.68	81.713	1031
7375	17.76	-5.55	0.00	-323.99	-1888.14	81.718	1031
7380	17.99	-5.71	0.00	-322.99	-1887.60	81.724	1031
7385	18.09	-5.61	0.00	-323.01	-1887.13	81.728	1031
7390	17.85	-5.65	0.00	-323.00	-1886.45	81.733	1031
7395	18.24	-5.74	0.00	-322.60	-1886.66	81.738	1031
7400	18.11	-5.82	0.00	-321.40	-1885.15	81.744	1031
7405	18.05	-5.75	0.00	-321.44	-1884.43	81.748	1031
7405	17.90	-5.91	0.00	-321.35	-1884.06	81.710	1031
7410	17.97	-5.90	0.00	-321.33	-1884.67	81.715	1031
7415	18.09	-6.14	0.00	-320.16	-1882.96	81.722	1031
7420	18.22	-6.25	0.00	-319.94	-1884.35	81.725	1031
7425	18.15	-6.24	0.00	-320.12	-1883.79	81.730	1031
7430	18.11	-6.24	0.00	-320.02	-1883.61	81.735	1031
7435	18.40	-5.96	0.00	-321.22	-1885.14	81.740	1031
7440	18.08	-5.90	0.00	-321.45	-1884.97	81.745	1031
7445	17.90	-5.82	0.00	-321.62	-1884.03	81.750	1031
7450	17.99	-5.93	0.00	-321.65	-1882.90	81.755	1031
7455	17.99	-5.91	0.00	-320.90	-1882.77	81.760	1031
7460	17.87	-6.11	0.00	-320.10	-1881.32	81.765	1031
7465	17.77	-6.15	0.00	-319.86	-1881.44	81.770	1031
7470	18.00	-6.12	0.00	-319.93	-1881.78	81.775	1031
7475	17.72	-6.25	0.00	-320.02	-1882.40	81.779	1031
7480	18.00	-6.52	0.00	-318.52	-1881.92	81.786	1031
7485	17.85	-6.47	0.00	-318.44	-1881.24	81.790	1031
7490	17.83	-6.39	0.00	-318.53	-1881.73	81.796	1031
7495	17.77	-6.50	0.00	-318.47	-1882.38	81.799	1031
7500	17.73	-6.74	0.00	-317.41	-1881.70	81.805	1031
7505	17.58	-6.77	0.00	-317.11	-1880.22	81.809	1031
7510	17.84	-6.75	0.00	-315.87	-1881.01	81.817	1031
7515	17.68	-6.89	0.00	-316.18	-1880.66	81.820	1031
7520	17.48	-6.84	0.00	-315.90	-1880.93	81.825	1031
7525	17.71	-6.73	0.00	-316.15	-1881.15	81.830	1031
7530	17.63	-6.92	0.00	-315.12	-1879.74	81.835	1031
7535	17.38	-6.97	0.00	-314.86	-1879.24	81.840	1031
7540	17.47	-7.01	0.00	-314.69	-1880.01	81.846	1031
7545	17.62	-7.01	0.00	-314.56	-1880.57	81.850	1031
7550	17.64	-7.05	0.00	-314.58	-1880.54	81.855	1031
7555	17.81	-7.03	0.00	-314.62	-1879.99	81.860	1031
7560	17.71	-7.23	0.00	-313.47	-1877.96	81.865	1031
7565	17.69	-7.35	0.00	-312.56	-1877.35	81.870	1031
7570	17.74	-7.49	0.00	-312.19	-1878.08	81.875	1031
7575	17.60	-7.61	0.00	-311.45	-1878.26	81.880	1031
7580	17.87	-7.67	0.00	-311.67	-1876.57	81.885	1031
7585	17.74	-7.64	0.00	-311.54	-1877.14	81.891	1031
7590	17.90	-7.72	0.00	-311.74	-1877.21	81.894	1031
7595	17.66	-7.71	0.00	-311.79	-1877.96	81.900	1031
7600	17.59	-7.74	0.00	-311.20	-1879.00	81.905	1031
7605	17.59	-7.96	0.00	-309.38	-1877.54	81.911	1031
7610	17.70	-7.86	0.00	-309.38	-1875.80	81.915	1031
7615	17.90	-7.84	0.00	-309.19	-1876.15	81.920	1031
7620	17.68	-7.88	0.00	-309.33	-1875.77	81.924	1031
7625	17.64	-7.87	0.00	-307.96	-1875.32	81.932	1031
7630	17.67	-7.96	0.00	-307.85	-1876.05	81.935	1031
7635	18.03	-8.01	0.00	-307.78	-1876.59	81.942	1031
7640	18.11	-8.03	0.00	-307.77	-1877.24	81.945	1031
7645	17.91	-8.28	0.00	-306.32	-1876.75	81.951	1031
7650	18.19	-8.33	0.00	-306.31	-1874.98	81.955	1031
7655	18.29	-8.41	0.00	-305.81	-1874.18	81.962	1031
7660	18.18	-8.34	0.00	-305.54	-1874.32	81.965	1031
7665	18.04	-8.42	0.00	-305.76	-1873.96	81.970	1031
7670	17.97	-8.46	0.00	-305.21	-1874.16	81.975	1031
7675	17.96	-8.57	0.00	-304.37	-1874.46	81.980	1031
7680	17.94	-8.67	0.00	-303.98	-1873.27	81.985	1031
7685	17.91	-8.63	0.00	-303.96	-1873.40	81.990	1031
7690	18.03	-8.65	0.00	-303.57	-1873.20	81.995	1031
7695	17.85	-8.71	0.00	-303.25	-1873.20	82.000	1031
7700	17.99	-8.93	0.00	-302.36	-1871.54	82.005	1031
7705	18.06	-8.90	0.00	-302.27	-1871.65	82.009	1031
7710	18.20	-8.85	0.00	-302.23	-1871.68	82.016	1031
7715	18.14	-8.82	0.00	-302.49	-1872.79	82.019	1031
7720	17.83	-8.77	0.00	-302.73	-1872.36	82.026	1031
7725	18.13	-8.80	0.00	-302.43	-1871.17	82.030	1031
7730	17.95	-8.95	0.00	-300.00	-1871.86	82.035	1031
7735	17.78	-8.89	0.00	-300.18	-1872.61	82.039	1031
7740	18.12	-9.10	0.00	-299.54	-1870.99	82.047	1031
7745	17.89	-9.13	0.00	-299.38	-1872.77	82.050	1031
7750	17.80	-9.16	0.00	-299.38	-1872.17	82.055	1031
7755	18.02	-9.16	0.00	-299.04	-1872.00	82.060	1031
7760	17.76	-9.48	0.00	-298.06	-1870.79	82.067	1031
7765	18.10	-9.55	0.00	-297.82	-1870.18	82.070	1031
7770	17.77	-9.44	0.00	-297.00	-1869.82	82.077	1031
7775	17.90	-9.39	0.00	-297.77	-1868.55	82.080	1031
7780	18.18	-9.56	0.00	-296.88	-1868.27	82.085	1031
7785	18.35	-9.74	0.00	-296.08	-1868.12	82.090	1031
7790	18.14	-9.73	0.00	-295.66	-1866.75	82.095	1031
7795	18.00	-9.78	0.00	-295.41	-1867.47	82.100	1031
7800	17.93	-9.74	0.00	-295.30	-1868.02	82.105	1031
7805	18.08	-9.85	0.00	-295.34	-1867.33	82.110	1031
7810	18.09	-9.95	0.00	-294.98	-1866.70	82.115	1031
7815	18.25	-10.07	0.00	-293.91	-1865.51	82.120	1031
7820	18.14	-10.01	0.00	-293.73	-1866.12	82.125	1031
7825	18.14	-10.15	0.00	-292.91	-1865.92	82.131	1031
7830	18.11	-10.04	0.00	-292.85	-1865.47	82.135	1031
7835	18.02	-10.10	0.00	-292.79	-1866.44	82.140	1031
7840	18.05	-10.10	0.00	-293.05	-1865.48	82.144	1031
7845	18.11	-10.29	0.00	-291.78	-1865.03	82.150	1031
7850	17.86	-10.40	0.00	-291.34	-1864.89	82.155	1031
7855	18.06	-10.27	0.00	-291.50	-1866.40	82.162	1031
7860	18.06	-10.23	0.00	-291.44	-1864.84	82.164	1031
7865	18.32	-10.35	0.00	-291.44	-1865.62	82.171	1031
7870	18.17	-10.48	0.00	-291.43	-1864.70	82.175	1031
7875	17.93	-10.75	0.00	-289.69	-1863.82	82.180	1031
7880	17.89	-10.74	0.00	-289.35	-1863.10	82.185	1031
7885	18.04	-10.77	0.00	-288.56	-1861.28	82.191	1031
7890	18.07	-10.80	0.00	-288.42	-1862.32	82.195	1031
7895	17.76	-10.86	0.00	-288.71	-1860.97	82.200	1031
7900	17.93	-10.87	0.00	-288.52	-1860.95	82.205	1031
7905	17.95	-10.90	0.00	-288.08	-1859.63	82.210	1031
7910	17.91	-11.12	0.00	-286.89	-1859.69	82.216	1031
7915	18.02	-11.18	0.00	-286.86	-1859.01	82.220	1030
7920	17.88	-11.17	0.00	-286.88	-1859.42	82.225	1030
7925	17.69	-11.20	0.00	-287.05	-1858.98	82.229	1030
7930	17.85	-11.15	0.00	-288.41	-1859.27	82.236	1030
7935	17.90	-11.07	0.00	-288.28	-1859.72	82.240	1030
7940	18.05	-11.12	0.00	-288.31	-1861.33	82.245	1030
7945	17.86	-11.13	0.00	-288.36	-1860.64	82.249	1030
7950	17.84	-10.98	0.00	-289.89	-1861.04	82.257	1030
7955	17.87	-10.97	0.00	-289.71	-1859.86	82.260	1030
7960	18.02	-11.00	0.00	-289.74	-1860.13	82.265	1030
7965	17.87	-11.01	0.00	-289.69	-1859.71	82.270	1030
7970	17.89	-10.82	0.00	-291.16	-1860.94	82.277	1030
7975	18.04	-10.76	0.00	-291.47	-1861.46	82.280	1030
7980	18.04	-10.69	0.00	-291.70	-1861.97	82.285	1030
7985	18.00	-10.78	0.00	-291.46	-1862.68	82.290	1030
7990	17.96	-10.58	0.00	-292.63	-1861.83	82.296	1030
7995	18.20	-10.66	0.00	-292.77	-1863.61	82.300	1030
8000	18.04	-10.57	0.00	-292.58	-1863.30	82.305	1030
8005	18.23	-10.67	0.00	-292.66	-1863.91	82.310	1030
8010	18.27	-10.60	0.00	-293.37	-1863.24	82.315	1030
8015	18.12	-10.30	0.00	-293.99	-1864.87	82.321	1030
8020	18.04	-10.34	0.00	-293.85	-1864.55	82.325	1030
8025	17.92	-10.34	0.00	-294.15	-1863.47	82.331	1030
8030	17.80	-10.28	0.00	-294.26	-1864.33	82.334	1030
8035	18.21	-9.98	0.00	-295.31	-1865.47	82.341	1030
8040	18.20	-9.86	0.00	-295.69	-1865.77	82.345	1030
8045	18.29	-9.88	0.00	-296.38	-1864.93	82.350	1030
8050	18.12	-9.93	0.00	-296.43	-1865.22	82.354	1030
8055	18.00	-9.77	0.00	-297.09	-1864.69	82.362	1030
8060	17.86	-9.80	0.00	-297.09	-1866.17	82.365	1030
8065	18.08	-9.74	0.00	-297.23	-1865.72	82.370	1030
8070	17.96	-9.75	0.00	-297.36	-1865.45	82.374	1030
8075	17.73	-9.56	0.00	-298.41	-1866.41	82.380	1030
8080	17.87	-9.52	0.00	-298.76	-1867.50	82.385	1030
8085	17.96	-9.45	0.00	-298.57	-1869.65	82.392	1030
8090	18.27	-9.52	0.00	-298.69	-1867.96	82.395	1030
8095	18.12	-9.52	0.00	-299.01	-1866.71	82.400	1030
8100	18.47	-9.57	0.00	-298.79	-1867.33	82.405	1030
8105	18.21	-9.27	0.00	-300.05	-1868.31	82.410	1030
8110	18.07	-9.24	0.00	-301.25	-1869.12	82.415	1030
8115	17.85	-9.12	0.00	-301.36	-1868.23	82.420	1030
8120	18.03	-9.16	0.00	-301.30	-1868.56	82.425	1030
8125	18.17	-9.08	0.00	-301.76	-1869.03	82.430	1030
8130	18.24	-8.93	0.00	-302.61	-1870.79	82.436	1030
8135	18.02	-8.78	0.00	-302.80	-1870.53	82.440	1030
8140	18.11	-8.85	0.00	-302.74	-1869.83	82.446	1030
8145	18.00	-8.85	0.00	-302.85	-1870.01	82.449	1030
8150	18.12	-8.61	0.00	-304.10	-1870.58	82.455	1030
8155	17.99	-8.60	0.00	-304.46	-1871.70	82.460	1030
8160	18.05	-8.50	0.00	-305.18	-1871.51	82.466	1030
8165	18.10	-8.54	0.00	-304.87	-1870.59	82.469	1030
8170	18.06	-8.45	0.00	-305.07	-1871.46	82.475	1030
8175	18.12	-8.52	0.00	-305.09	-1871.30	82.479	1030
8180	18.40	-8.51	0.00	-306.51	-1871.65	82.487	1030
8185	18.34	-8.34	0.00	-306.40	-1872.42	82.489	1030
8190	18.24	-8.34	0.00	-306.38	-1871.77	82.495	1030
8195	18.07	-8.26	0.00	-306.52	-1872.74	82.500	1030
8200	17.98	-8.04	0.00	-307.61	-1874.30	82.505	1030
8205	18.42	-8.05	0.00	-308.16	-1875.26	82.510	1030
8210	18.18	-8.06	0.00	-307.99	-1875.17	82.516	1030
8215	18.30	-8.02	0.00	-308.26	-1875.38	82.520	1030
8220	17.74	-7.92	0.00	-307.92	-1874.86	82.527	1030
8225	18.07	-7.97	0.00	-307.99	-1874.93	82.531	1030
8230	18.33	-7.80	0.00	-309.39	-1875.94	82.535	1030
8235	17.98	-7.65	0.00	-310.41	-1876.81	82.540	1030
8240	18.15	-7.64	0.00	-310.55	-1877.74	82.545	1030
8245	18.40	-7.56	0.00	-311.02	-1877.95	82.550	1030
8250	18.40	-7.54	0.00	-311.24	-1877.88	82.555	1030
8255	17.96	-7.47	0.00	-310.96	-1877.33	82.561	1030
8260	18.11	-7.38	0.00	-310.92	-1877.35	82.565	1030
8265	18.23	-7.42	0.00	-311.40	-1878.64	82.570	1030
8270	17.91	-7.27	0.00	-311.48	-1879.22	82.575	1030
8275	17.86	-7.29	0.00	-311.43	-1878.32	82.580	1030
8280	17.96	-7.33	0.00	-311.37	-1877.06	82.584	1030
8285	17.69	-7.12	0.00	-313.21	-1877.48	82.591	1030
8290	17.80	-7.11	0.00	-313.39	-1876.77	82.595	1030
8295	17.76	-7.09	0.00	-313.29	-1877.95	82.600	1030
8300	18.04	-7.16	0.00	-313.41	-1876.71	82.604	1030
8305	17.91	-6.73	0.00	-315.48	-1880.01	82.612	1030
8310	17.91	-6.72	0.00	-315.65	-1879.95	82.615	1030
8315	17.83	-6.66	0.00	-315.56	-1881.29	82.620	1030
8320	17.90	-6.70	0.00	-315.64	-1881.22	82.625	1030
8325	17.90	-6.49	0.00	-316.99	-1881.67	82.630	1030
8330	17.94	-6.55	0.00	-317.27	-1881.82	82.635	1030
8335	17.64	-6.54	0.00	-317.38	-1882.27	82.640	1030
8340	17.72	-6.49	0.00	-317.49	-1881.78	82.645	1030
8345	18.08	-6.37	0.00	-318.35	-1883.15	82.650	1030
8350	17.85	-6.20	0.00	-318.74	-1885.17	82.655	1030
8355	18.15	-6.26	0.00	-319.08	-1884.70	82.660	1030
8360	17.85	-6.10	0.00	-319.46	-1884.77	82.666	1030
8365	17.95	-6.18	0.00	-319.39	-1883.91	82.670	1030
8370	17.92	-6.08	0.00	-319.63	-1884.29	82.675	1030
8375	18.04	-6.09	0.00	-319.58	-1884.72	82.679	1030
8380	17.79	-5.90	0.00	-320.94	-1885.87	82.686	1030
8385	17.86	-5.87	0.00	-321.10	-1885.62	82.690	1030
8390	17.91	-5.88	0.00	-321.31	-1886.56	82.695	1030
8395	18.33	-5.96	0.00	-321.40	-1886.98	82.699	1030
8400	18.01	-5.59	0.00	-322.48	-1887.50	82.706	1030
8405	17.74	-5.57	0.00	-322.55	-1888.85	82.710	1030
8410	17.96	-5.67	0.00	-322.39	-1888.69	82.715	1030
8415	18.13	-5.63	0.00	-322.62	-1889.06	82.719	1030
8420	18.14	-5.47	0.00	-324.51	-1889.39	82.727	1030
8425	18.15	-5.40	0.00	-324.08	-1889.76	82.730	1030
8430	18.25	-5.42	0.00	-324.23	-1888.19	82.735	1030
8435	17.95	-5.32	0.00	-324.16	-1889.36	82.740	1030
8440	18.09	-5.21	0.00	-325.12	-1890.45	82.746	1030
8445	18.19	-5.10	0.00	-325.57	-1889.11	82.750	1030
8450	18.35	-5.20	0.00	-325.99	-1889.99	82.755	1030
8455	18.12	-5.20	0.00	-325.56	-1889.62	82.760	1030
8460	18.15	-5.13	0.00	-325.71	-1891.13	82.765	1030
8465	18.14	-5.21	0.00	-325.55	-1892.27	82.770	1030
8470	17.95	-5.18	0.00	-325.67	-1891.85	82.775	1030
8475	17.89	-4.84	0.00	-327.07	-1893.68	82.781	1030
8480	18.08	-4.81	0.00	-326.99	-1893.83	82.785	1030
8485	18.26	-4.90	0.00	-327.05	-1893.50	82.790	1030
8490	18.56	-4.73	0.00	-327.49	-1893.87	82.794	1030
8495	18.19	-4.29	0.00	-329.43	-1895.15	82.801	1030
8500	18.12	-4.29	0.00	-329.76	-1895.23	82.805	1030
8505	17.94	-4.36	0.00	-329.38	-1895.83	82.811	1030
8510	18.43	-4.33	0.00	-329.77	-1895.14	82.814	1030
8515	18.02	-4.27	0.00	-330.79	-1894.44	82.820	1030
8520	17.96	-4.31	0.00	-331.04	-1898.09	82.825	1030
8525	18.10	-4.16	0.00	-332.47	-1899.75	82.832	1030
8530	18.26	-4.10	0.00	-331.57	-1900.12	82.835	1030
8535	18.56	-4.17	0.00	-332.38	-1900.07	82.842	1030
8540	18.22	-4.09	0.00	-331.74	-1899.40	82.845	1030
8545	18.04	-3.82	0.00	-333.08	-1899.23	82.850	1030
8550	18.10	-3.87	0.00	-333.39	-1898.91	82.855	1030
8555	18.05	-3.86	0.00	-333.71	-1899.97	82.861	1030
8560	18.08	-3.83	0.00	-333.99	-1897.67	82.865	1030
8565	17.96	-3.77	0.00	-334.30	-1895.31	82.870	1030
8570	18.07	-3.79	0.00	-334.39	-1895.41	82.875	1030
8575	17.98	-3.79	0.00	-334.47	-1895.52	82.880	1030
8580	18.14	-3.62	0.00	-335.72	-1896.94	82.885	1030
8585	18.10	-3.51	0.00	-335.84	-1896.85	82.890	1030
8590	18.19	-3.50	0.00	-335.99	-1897.18	82.895	1030
8595	17.92	-3.43	0.00	-336.37	-1896.87	82.899	1030
8600	18.03	-3.37	0.00	-337.47	-1897.82	82.905	1030
8605	18.14	-3.31	0.00	-337.38	-1898.19	82.910	1030
8610	18.21	-3.32	0.00	-337.63	-1898.02	82.916	1030
8615	18.15	-3.24	0.00	-337.67	-1900.10	82.919	1030
8620	18.27	-3.33	0.00	-337.44	-1900.53	82.925	1030
8625	18.24	-3.25	0.00	-337.46	-1901.26	82.930	1030
8630	18.39	-3.05	0.00	-339.60	-1902.68	82.937	1030
8635	18.40	-2.92	0.00	-339.24	-1901.12	82.940	1030
8640	18.13	-2.94	0.00	-339.50	-1901.71	82.947	1030
8645	18.15	-2.87	0.00	-339.59	-1901.70	82.950	1030
8650	18.07	-2.62	0.00	-341.27	-1903.11	82.957	1030
8655	18.19	-2.62	0.00	-340.71	-1902.70	82.960	1030
8660	18.30	-2.58	0.00	-341.49	-1903.00	82.965	1030
8665	18.48	-2.53	0.00	-341.69	-1903.48	82.970	1030
8670	18.24	-2.37	0.00	-342.07	-1904.09	82.976	1030
8675	18.20	-2.36	0.00	-342.47	-1903.48	82.980	1030
8680	18.28	-2.39	0.00	-342.38	-1903.06	82.985	1030
8685	18.34	-2.34	0.00	-342.73	-1903.18	82.990	1030
8690	18.73	-2.44	0.00	-342.54	-1903.35	82.995	1030
8695	18.58	-2.46	0.00	-342.77	-1905.14	83.000	1030
8700	18.32	-2.14	0.00	-343.50	-1906.09	83.005	1030
8705	18.14	-1.90	0.00	-344.82	-1907.06	83.011	1030
8710	18.27	-1.93	0.00	-344.94	-1908.09	83.015	1030
8715	18.21	-1.94	0.00	-344.96	-1907.48	83.020	1030
8720	18.19	-1.95	0.00	-345.18	-1908.40	83.024	1030
8725	17.91	-1.65	0.00	-346.51	-1909.14	83.030	1030
8730	17.92	-1.54	0.00	-346.55	-1908.83	83.035	1030
8735	17.73	-1.54	0.00	-347.07	-1909.29	83.041	1030
8740	17.98	-1.59	0.00	-346.81	-1908.91	83.044	1030
8745	17.85	-1.71	0.00	-346.72	-1909.56	83.050	1030
8750	18.05	-1.71	0.00	-346.48	-1908.76	83.054	1030
8755	18.01	-1.30	0.00	-348.65	-1910.67	83.062	1030
8760	17.87	-1.20	0.00	-348.73	-1910.54	83.065	1030
8765	17.99	-1.26	0.00	-348.82	-1910.54	83.070	1030
8770	17.90	-1.22	0.00	-348.86	-1909.49	83.075	1030
8775	18.32	-0.91	0.00	-350.87	-1912.16	83.082	1030
8780	18.02	-0.89	0.00	-350.39	-1912.38	83.085	1030
8785	18.11	-0.91	0.00	-350.71	-1911.74	83.090	1030
8790	18.34	-0.94	0.00	-350.59	-1910.62	83.095	1030
8795	18.08	-0.78	0.00	-351.40	-1911.89	83.100	1030
8800	18.01	-0.55	0.00	-352.30	-1913.04	83.105	1030
8805	18.18	-0.65	0.00	-351.95	-1912.18	83.110	1030
8810	17.97	-0.68	0.00	-351.99	-1911.71	83.116	1030
8815	17.49	-0.66	0.00	-351.94	-1912.78	83.120	1031
8820	17.79	-0.58	0.00	-352.19	-1912.27	83.126	1031
8825	17.94	-0.73	0.00	-351.59	-1911.79	83.129	1031
8830	18.13	-0.91	0.00	-350.04	-1911.57	83.135	1031
8835	18.08	-0.74	0.00	-350.45	-1912.12	83.139	1031
8840	17.92	-0.82	0.00	-349.41	-1911.49	83.146	1031
8845	17.85	-0.98	0.00	-348.28	-1911.62	83.149	1031
8850	18.09	-0.88	0.00	-349.76	-1912.99	83.155	1031
8855	17.96	-0.94	0.00	-349.19	-1913.20	83.159	1031
8860	18.03	-1.15	0.00	-347.82	-1912.78	83.167	1031
8865	18.01	-1.18	0.00	-347.64	-1911.03	83.170	1031
8870	17.90	-1.19	0.00	-347.56	-1911.36	83.175	1031
8875	18.23	-1.24	0.00	-347.28	-1910.99	83.180	1031
8880	18.29	-1.28	0.00	-346.46	-1911.50	83.187	1031
8885	18.06	-1.45	0.00	-345.70	-1912.22	83.190	1031
8890	18.08	-1.40	0.00	-346.04	-1911.29	83.195	1031
8895	18.12	-1.40	0.00	-345.83	-1911.15	83.200	1031
8900	18.16	-1.54	0.00	-345.26	-1909.54	83.205	1031
8905	18.06	-1.64	0.00	-344.13	-1911.27	83.210	1031
8910	18.32	-1.57	0.00	-344.34	-1912.21	83.217	1031
8915	18.26	-1.71	0.00	-344.25	-1911.89	83.220	1031
8920	17.84	-1.72	0.00	-343.78	-1911.63	83.225	1031
8925	17.77	-1.83	0.00	-342.96	-1909.41	83.230	1031
8930	18.08	-1.87	0.00	-343.20	-1908.23	83.235	1031
8935	18.12	-1.78	0.00	-342.89	-1908.53	83.240	1031
8940	18.05	-1.75	0.00	-342.83	-1908.32	83.244	1031
8945	17.83	-1.79	0.00	-342.13	-1907.90	83.251	1031
8950	17.88	-1.83	0.00	-342.29	-1908.17	83.254	1031
8955	17.75	-1.86	0.00	-342.31	-1908.09	83.261	1031
8960	17.91	-1.83	0.00	-342.25	-1907.34	83.264	1031
8965	18.10	-2.09	0.00	-340.21	-1907.68	83.270	1031
8970	17.76	-2.11	0.00	-339.80	-1908.14	83.274	1031
8975	17.71	-2.15	0.00	-339.24	-1906.81	83.280	1031
8980	17.89	-2.32	0.00	-338.87	-1906.90	83.285	1031
8985	18.07	-2.25	0.00	-339.75	-1905.54	83.292	1031
8990	17.81	-2.27	0.00	-338.98	-1906.31	83.295	1031
8995	17.47	-2.26	0.00	-339.27	-1907.16	83.300	1031
9000	18.06	-2.32	0.00	-339.25	-1907.18	83.305	1031
9005	17.94	-2.51	0.00	-338.00	-1903.85	83.310	1031
9010	17.97	-2.71	0.00	-336.94	-1903.14	83.315	1031
9015	18.00	-2.75	0.00	-337.05	-1904.00	83.320	1031
9020	18.15	-2.70	0.00	-336.79	-1903.42	83.325	1031
9025	18.12	-2.71	0.00	-336.88	-1903.51	83.330	1031
9030	18.10	-2.76	0.00	-336.89	-1903.03	83.335	1031
9035	18.09	-2.87	0.00	-336.21	-1902.33	83.340	1031
9040	18.01	-3.22	0.00	-334.56	-1901.31	83.345	1031
9045	17.80	-3.17	0.00	-334.72	-1901.11	83.350	1031
9050	18.15	-3.25	0.00	-334.49	-1901.29	83.356	1031
9055	17.99	-3.12	0.00	-334.73	-1900.76	83.359	1031
9060	17.99	-3.22	0.00	-334.33	-1900.56	83.365	1031
9065	18.26	-3.28	0.00	-334.27	-1900.48	83.370	1031
9070	18.30	-3.37	0.00	-332.04	-1900.60	83.376	1031
9075	17.97	-3.38	0.00	-332.18	-1900.59	83.380	1031
9080	18.05	-3.48	0.00	-332.25	-1899.69	83.385	1031
9085	18.43	-3.53	0.00	-332.08	-1898.02	83.389	1031
9090	18.21	-3.67	0.00	-330.68	-1898.81	83.396	1031
9095	18.08	-3.63	0.00	-330.85	-1898.66	83.400	1031
9100	18.05	-3.73	0.00	-330.63	-1898.80	83.405	1031
9105	17.97	-3.80	0.00	-330.63	-1897.49	83.410	1031
9110	18.16	-4.10	0.00	-329.14	-1897.87	83.417	1031
9115	18.16	-4.11	0.00	-329.09	-1897.38	83.420	1031
9120	17.75	-3.95	0.00	-328.87	-1895.43	83.425	1031
9125	18.04	-4.06	0.00	-329.08	-1895.51	83.430	1031
9130	17.83	-4.22	0.00	-328.50	-1895.25	83.435	1031
9135	17.80	-4.31	0.00	-327.66	-1895.89	83.440	1031
9140	18.07	-4.34	0.00	-327.32	-1895.12	83.445	1031
9145	17.81	-4.15	0.00	-327.89	-1893.19	83.450	1031
9150	18.12	-4.22	0.00	-327.77	-1893.07	83.455	1031
9155	17.94	-4.34	0.00	-327.78	-1893.87	83.461	1031
9160	17.94	-4.53	0.00	-327.22	-1892.61	83.465	1031
9165	17.85	-4.73	0.00	-325.51	-1891.27	83.470	1031
9170	18.01	-4.73	0.00	-325.28	-1891.49	83.475	1031
9175	18.25	-5.01	0.00	-324.70	-1891.38	83.481	1031
9180	17.95	-4.91	0.00	-324.95	-1890.76	83.485	1031
9185	18.17	-4.99	0.00	-324.63	-1891.11	83.490	1031
9190	18.22	-4.90	0.00	-324.73	-1889.97	83.494	1031
9195	17.94	-5.20	0.00	-323.44	-1888.83	83.501	1031
9200	18.06	-5.21	0.00	-323.25	-1889.33	83.504	1031
9205	17.68	-5.11	0.00	-323.23	-1888.79	83.510	1031
9210	17.85	-5.18	0.00	-323.30	-1888.69	83.514	1031
9215	17.90	-5.32	0.00	-321.78	-1889.27	83.522	1031
9220	17.78	-5.27	0.00	-321.80	-1889.92	83.524	1031
9225	17.99	-5.21	0.00	-321.64	-1889.77	83.530	1031
9230	17.69	-5.30	0.00	-321.43	-1888.65	83.535	1031
9235	17.96	-5.51	0.00	-320.32	-1888.43	83.540	1031
9240	18.10	-5.71	0.00	-320.13	-1889.09	83.545	1031
9245	18.25	-5.71	0.00	-319.99	-1889.15	83.551	1031
9250	17.54	-5.56	0.00	-320.14	-1888.79	83.555	1031
9255	17.65	-5.54	0.00	-320.26	-1888.23	83.560	1031
9260	17.78	-5.70	0.00	-320.15	-1889.32	83.565	1031
9265	17.98	-5.93	0.00	-318.80	-1886.62	83.570	1031
9270	18.01	-6.06	0.00	-317.99	-1885.33	83.575	1031
9275	18.19	-6.20	0.00	-317.92	-1885.37	83.580	1031
9280	17.99	-6.12	0.00	-317.80	-1885.63	83.586	1031
9285	18.07	-6.10	0.00	-317.90	-1886.11	83.590	1031
9290	17.78	-5.97	0.00	-318.01	-1886.31	83.595	1031
9295	17.90	-6.07	0.00	-317.89	-1884.97	83.599	1031
9300	17.85	-6.20	0.00	-315.82	-1885.54	83.605	1031
9305	17.86	-6.25	0.00	-315.59	-1886.61	83.610	1031
9310	17.60	-6.15	0.00	-315.42	-1887.29	83.616	1031
9315	17.97	-6.29	0.00	-315.73	-1887.10	83.619	1031
9320	17.77	-6.19	0.00	-315.58	-1887.05	83.625	1031
9325	17.83	-6.27	0.00	-315.70	-1888.18	83.629	1031
9330	18.05	-6.77	0.00	-313.23	-1884.35	83.637	1031
9335	17.73	-6.74	0.00	-313.14	-1884.02	83.640	1031
9340	17.73	-6.76	0.00	-313.15	-1884.32	83.645	1031
9345	18.01	-6.76	0.00	-313.43	-1883.69	83.650	1031
9350	18.19	-6.95	0.00	-312.24	-1882.62	83.655	1031
9355	17.90	-6.95	0.00	-311.71	-1880.81	83.660	1031
9360	17.75	-6.93	0.00	-312.04	-1877.64	83.667	1031
9365	17.86	-7.04	0.00	-311.80	-1879.74	83.670	1031
9370	17.75	-7.20	0.00	-311.60	-1880.58	83.676	1031
9375	17.74	-7.15	0.00	-311.41	-1880.57	83.680	1031
9380	17.80	-7.28	0.00	-310.51	-1879.57	83.685	1031
9385	17.78	-7.42	0.00	-309.53	-1877.24	83.690	1031
9390	17.96	-7.68	0.00	-308.88	-1876.82	83.695	1031
9395	17.71	-7.66	0.00	-308.54	-1877.08	83.700	1031
9400	17.99	-7.67	0.00	-308.24	-1877.56	83.705	1031
9405	18.02	-7.82	0.00	-307.75	-1876.82	83.711	1031
9410	18.00	-7.83	0.00	-307.77	-1876.71	83.715	1031
9415	17.96	-7.79	0.00	-307.73	-1877.12	83.720	1031
9420	17.87	-7.92	0.00	-307.66	-1876.74	83.724	1031
9425	18.16	-7.91	0.00	-306.43	-1876.53	83.731	1031
9430	18.14	-7.91	0.00	-306.51	-1876.55	83.735	1031
9435	18.11	-7.93	0.00	-306.40	-1875.46	83.740	1031
9440	18.22	-7.86	0.00	-306.18	-1877.00	83.744	1031
9445	18.24	-8.09	0.00	-305.09	-1876.85	83.750	1031
9450	18.06	-8.06	0.00	-304.86	-1875.45	83.755	1031
9455	18.12	-8.21	0.00	-304.74	-1875.94	83.762	1031
9460	17.84	-8.08	0.00	-304.67	-1875.52	83.764	1031
9465	17.77	-8.05	0.00	-304.40	-1875.30	83.771	1031
9470	17.63	-8.06	0.00	-304.72	-1874.94	83.775	1031
9475	17.82	-8.40	0.00	-302.73	-1871.77	83.780	1031
9480	18.01	-8.39	0.00	-302.46	-1871.97	83.785	1031
9485	17.97	-8.55	0.00	-301.85	-1871.89	83.790	1031
9490	17.88	-8.61	0.00	-301.60	-1873.67	83.795	1031
9495	17.94	-8.64	0.00	-301.47	-1874.12	83.800	1031
9500	17.88	-8.63	0.00	-301.56	-1874.91	83.805	1031
9505	18.02	-8.75	0.00	-301.10	-1871.63	83.810	1031
9510	17.91	-8.83	0.00	-299.98	-1869.75	83.815	1031
9515	18.30	-8.94	0.00	-299.99	-1872.11	83.820	1031
9520	18.01	-8.95	0.00	-300.00	-1870.67	83.826	1031
9525	18.05	-9.08	0.00	-299.48	-1870.52	83.830	1031
9530	17.94	-9.25	0.00	-298.23	-1869.24	83.835	1031
9535	18.08	-9.31	0.00	-298.33	-1869.16	83.840	1031
9540	18.17	-9.28	0.00	-297.82	-1868.20	83.845	1031
9545	18.12	-9.25	0.00	-297.80	-1867.73	83.850	1031
9550	18.13	-9.29	0.00	-297.91	-1867.14	83.856	1031
9555	18.32	-9.31	0.00	-297.66	-1867.82	83.859	1031
9560	18.21	-9.27	0.00	-297.74	-1867.28	83.865	1031
9565	18.24	-9.28	0.00	-297.78	-1868.82	83.869	1031
9570	18.01	-9.49	0.00	-295.67	-1865.86	83.875	1031
9575	18.38	-9.67	0.00	-295.17	-1865.66	83.879	1031
9580	18.22	-9.65	0.00	-295.33	-1865.28	83.887	1031
9585	18.35	-9.60	0.00	-295.41	-1864.69	83.890	1031
9590	18.29	-9.65	0.00	-295.44	-1866.87	83.895	1031
9595	18.38	-9.67	0.00	-295.42	-1866.87	83.900	1031
9600	18.60	-9.97	0.00	-293.46	-1865.05	83.905	1031
9605	18.29	-10.04	0.00	-293.06	-1866.10	83.910	1031
9610	18.14	-10.11	0.00	-292.89	-1863.77	83.915	1031
9615	18.23	-10.14	0.00	-293.02	-1864.13	83.920	1031
9620	17.99	-10.21	0.00	-292.22	-1864.45	83.925	1031
9625	17.98	-10.30	0.00	-291.84	-1863.11	83.930	1031
9630	18.14	-10.36	0.00	-291.93	-1863.63	83.935	1031
9635	18.16	-10.41	0.00	-291.83	-1864.21	83.940	1031
9640	18.43	-10.47	0.00	-291.11	-1862.85	83.945	1031
9645	18.38	-10.59	0.00	-290.07	-1861.75	83.950	1031
9650	18.38	-10.68	0.00	-289.82	-1861.60	83.955	1031
9655	18.12	-10.71	0.00	-289.88	-1858.27	83.961	1031
9660	18.26	-10.63	0.00	-289.96	-1857.90	83.964	1031
9665	18.02	-10.67	0.00	-289.71	-1858.85	83.970	1031
9670	18.11	-10.76	0.00	-289.60	-1859.50	83.975	1031
9675	18.04	-10.81	0.00	-287.80	-1859.50	83.980	1031
9680	18.15	-10.79	0.00	-287.66	-1861.34	83.985	1031
9685	17.79	-10.85	0.00	-287.34	-1861.24	83.991	1031
9690	17.76	-10.89	0.00	-287.52	-1861.28	83.994	1031
9695	17.87	-10.76	0.00	-287.45	-1860.89	84.000	1031
9700	18.07	-10.79	0.00	-287.46	-1861.65	84.004	1031
9705	17.86	-11.29	0.00	-285.17	-1857.21	84.012	1031
9710	17.66	-11.21	0.00	-285.13	-1857.81	84.015	1031
9715	17.94	-11.18	0.00	-285.35	-1858.41	84.020	1031
9720	18.07	-11.21	0.00	-285.24	-1857.69	84.025	1031
9725	18.24	-11.60	0.00	-283.68	-1856.66	84.032	1031
9730	18.18	-11.57	0.00	-283.65	-1856.47	84.035	1031
9735	18.35	-11.64	0.00	-283.58	-1855.20	84.040	1030
9740	18.43	-11.64	0.00	-283.49	-1854.44	84.045	1030
9745	18.57	-11.40	0.00	-284.47	-1856.70	84.051	1030
9750	18.37	-11.28	0.00	-285.11	-1857.02	84.055	1030
9755	18.36	-11.43	0.00	-284.94	-1858.65	84.060	1030
9760	18.20	-11.33	0.00	-285.11	-1858.03	84.065	1030
9765	18.24	-11.18	0.00	-285.60	-1858.11	84.070	1030
9770	18.38	-10.96	0.00	-286.53	-1858.39	84.075	1030
9775	18.42	-10.91	0.00	-286.39	-1859.55	84.080	1030
9780	18.22	-10.97	0.00	-286.34	-1859.51	84.086	1030
9785	18.13	-10.96	0.00	-286.30	-1858.84	84.089	1030
9790	18.42	-11.01	0.00	-286.07	-1859.76	84.095	1030
9795	18.08	-10.98	0.00	-286.40	-1859.15	84.100	1030
9800	18.05	-10.83	0.00	-288.38	-1858.47	84.105	1030
9805	18.25	-10.85	0.00	-288.40	-1858.29	84.110	1030
9810	18.16	-10.92	0.00	-288.56	-1858.12	84.116	1030
9815	17.96	-10.84	0.00	-288.62	-1858.58	84.119	1030
9820	18.05	-10.90	0.00	-288.70	-1858.20	84.125	1030
9825	18.21	-10.90	0.00	-288.54	-1858.68	84.130	1030
9830	18.81	-10.43	0.00	-290.79	-1860.80	84.137	1030
9835	18.41	-10.47	0.00	-290.87	-1861.22	84.139	1030
9840	17.98	-10.41	0.00	-290.98	-1860.43	84.145	1030
9845	17.89	-10.46	0.00	-290.83	-1860.91	84.150	1030
9850	17.77	-10.23	0.00	-291.88	-1861.22	84.155	1030
9855	17.94	-10.16	0.00	-292.42	-1862.84	84.160	1030
9860	18.12	-10.27	0.00	-292.43	-1863.23	84.165	1030
9865	18.08	-10.29	0.00	-292.62	-1863.50	84.170	1030
9870	18.00	-10.28	0.00	-292.58	-1863.83	84.175	1030
9875	18.10	-10.15	0.00	-292.61	-1863.09	84.180	1030
9880	17.91	-10.00	0.00	-293.56	-1862.89	84.185	1030
9885	17.93	-9.74	0.00	-294.77	-1864.11	84.191	1030
9890	17.96	-9.77	0.00	-294.65	-1863.50	84.195	1030
9895	18.08	-9.79	0.00	-294.80	-1865.54	84.200	1030
9900	18.08	-9.80	0.00	-295.00	-1864.88	84.205	1030
9905	18.27	-9.55	0.00	-295.92	-1865.66	84.211	1030
9910	18.18	-9.60	0.00	-296.04	-1865.78	84.215	1030
9915	18.32	-9.57	0.00	-296.29	-1866.45	84.220	1030
9920	18.47	-9.65	0.00	-296.17	-1865.38	84.224	1030
9925	18.57	-9.27	0.00	-297.79	-1867.37	84.232	1030
9930	18.63	-9.27	0.00	-297.75	-1866.09	84.235	1030
9935	18.41	-9.16	0.00	-297.87	-1866.32	84.240	1030
9940	18.26	-9.15	0.00	-297.89	-1866.48	84.245	1030
9945	18.30	-9.07	0.00	-298.85	-1868.07	84.250	1030
9950	18.22	-8.92	0.00	-299.40	-1868.24	84.255	1030
9955	18.27	-9.02	0.00	-299.05	-1868.82	84.262	1030
9960	18.42	-9.09	0.00	-299.50	-1868.53	84.265	1030
9965	18.35	-9.10	0.00	-299.46	-1870.36	84.270	1030
9970	18.06	-9.02	0.00	-299.23	-1869.83	84.275	1030
9975	18.18	-8.78	0.00	-300.82	-1871.13	84.280	1030
9980	18.25	-8.66	0.00	-301.86	-1871.73	84.285	1030
[truncated: 183,728 more rows]
