# Supplementary material for: Structural characterization of the saxitoxin-targeting APTSTX1 aptamer using optical tweezers and molecular dynamics simulations
Source: PLoS One. 2019 Nov 7;14(11):e0222468. doi: 10.1371/journal.pone.0222468 (PMC6837747; doi:10.1371/journal.pone.0222468)
Supplement: S2 File — Data repository, aptamer under magnesium. (ZIP) [file pone.0222468.s006.zip › Mg/Mg/September/290915/3cB.txt]

CycleCount/n	X_force	Y_force	Z_force	A_dist-Y	B_dist-Y	time(sec)	Status
968465	1.57	-3.83	0.00	-143.22	-1904.10	1040.317	8111
968470	1.42	-3.93	0.00	-143.16	-1903.93	1040.322	8111
968475	1.51	-3.92	0.00	-143.25	-1904.04	1040.327	8111
968480	1.55	-3.92	0.00	-143.31	-1904.05	1040.332	8111
968485	1.60	-3.92	0.00	-143.28	-1904.64	1040.337	8111
968490	1.58	-3.90	0.00	-143.03	-1904.98	1040.342	8111
968495	1.56	-3.86	0.00	-143.17	-1905.20	1040.347	8111
968500	1.49	-3.89	0.00	-143.05	-1905.06	1040.352	8111
968505	1.62	-3.91	0.00	-143.12	-1904.66	1040.358	8111
968510	1.60	-3.90	0.00	-143.16	-1904.58	1040.362	8111
968515	1.52	-3.84	0.00	-143.03	-1905.48	1040.368	8111
968520	1.52	-3.90	0.00	-142.89	-1904.67	1040.372	8111
968525	1.60	-3.90	0.00	-142.84	-1905.15	1040.377	8111
968530	1.51	-3.91	0.00	-142.85	-1904.66	1040.382	8111
968535	1.61	-3.88	0.00	-143.19	-1905.58	1040.388	8111
968540	1.68	-3.89	0.00	-143.42	-1905.38	1040.391	8111
968545	1.47	-3.87	0.00	-143.34	-1904.70	1040.397	8111
968550	1.59	-3.90	0.00	-143.00	-1904.87	1040.401	8111
968555	1.54	-3.87	0.00	-143.17	-1904.79	1040.408	8111
968560	1.56	-3.93	0.00	-143.09	-1903.91	1040.411	8111
968565	1.58	-3.86	0.00	-143.02	-1903.31	1040.417	8111
968570	1.54	-3.88	0.00	-143.18	-1903.77	1040.422	8111
968575	1.50	-3.89	0.00	-143.04	-1902.92	1040.427	8111
968580	1.55	-3.88	0.00	-143.14	-1903.43	1040.432	8111
968585	1.62	-3.85	0.00	-142.91	-1905.02	1040.439	8111
968590	1.57	-3.93	0.00	-142.88	-1902.93	1040.442	8111
968595	1.55	-3.87	0.00	-143.07	-1902.58	1040.447	8111
968600	1.55	-3.90	0.00	-142.97	-1903.12	1040.452	8111
968605	1.43	-3.87	0.00	-143.17	-1902.48	1040.459	8111
968610	1.61	-3.88	0.00	-143.14	-1901.41	1040.462	8111
968615	1.53	-3.85	0.00	-143.13	-1902.00	1040.467	8111
968620	1.62	-3.85	0.00	-143.04	-1902.11	1040.472	8111
968625	1.57	-3.89	0.00	-142.87	-1901.89	1040.477	8111
968630	1.47	-3.93	0.00	-142.65	-1901.63	1040.482	8111
968635	1.48	-3.88	0.00	-142.83	-1902.06	1040.487	8111
968640	1.57	-3.92	0.00	-142.85	-1902.33	1040.492	8111
968645	1.43	-3.88	0.00	-142.78	-1902.26	1040.497	8111
968650	1.57	-3.89	0.00	-142.89	-1902.53	1040.502	8111
968655	1.55	-3.92	0.00	-143.02	-1903.34	1040.507	8111
968660	1.60	-3.93	0.00	-143.19	-1902.67	1040.512	8111
968665	1.53	-3.86	0.00	-143.48	-1902.49	1040.517	8111
968670	1.54	-3.86	0.00	-143.15	-1900.71	1040.522	8111
968675	1.45	-3.88	0.00	-143.06	-1901.05	1040.526	8111
968680	1.57	-3.90	0.00	-143.03	-1901.69	1040.533	8111
968685	1.51	-3.89	0.00	-143.25	-1901.62	1040.537	8111
968690	1.62	-3.90	0.00	-142.99	-1901.89	1040.542	8111
968695	1.57	-3.96	0.00	-142.84	-1901.75	1040.546	8111
968700	1.56	-3.91	0.00	-143.06	-1901.14	1040.552	8111
968705	1.53	-3.91	0.00	-143.12	-1902.64	1040.556	8111
968710	1.59	-3.89	0.00	-142.78	-1902.31	1040.563	8111
968715	1.61	-3.93	0.00	-142.98	-1901.86	1040.566	8111
968720	1.46	-3.93	0.00	-143.03	-1902.52	1040.572	8111
968725	1.52	-3.92	0.00	-143.24	-1902.06	1040.577	8111
968730	1.64	-3.95	0.00	-143.14	-1902.44	1040.583	8111
968735	1.55	-3.87	0.00	-142.84	-1902.54	1040.587	8111
968740	1.56	-3.93	0.00	-143.22	-1903.33	1040.592	8111
968745	1.50	-3.91	0.00	-143.40	-1903.12	1040.597	8111
968750	1.69	-4.07	0.00	-143.60	-1901.87	1040.604	8111
968755	1.48	-3.84	0.00	-143.92	-1903.07	1040.607	8111
968760	1.47	-3.85	0.00	-143.82	-1903.30	1040.613	8111
968765	1.49	-3.88	0.00	-143.77	-1903.15	1040.617	8111
968770	1.60	-3.91	0.00	-143.26	-1903.20	1040.622	8111
968775	1.57	-3.92	0.00	-143.43	-1903.69	1040.627	8111
968780	1.55	-3.92	0.00	-143.38	-1903.53	1040.632	8111
968785	1.47	-3.90	0.00	-143.42	-1903.91	1040.637	8111
968790	1.61	-3.86	0.00	-143.62	-1903.87	1040.642	8111
968795	1.60	-3.89	0.00	-143.38	-1903.68	1040.647	8111
968800	1.54	-3.91	0.00	-143.28	-1903.41	1040.652	8111
968805	1.43	-3.95	0.00	-143.07	-1902.83	1040.657	8111
968810	1.46	-3.93	0.00	-143.32	-1903.34	1040.662	8111
968815	1.63	-3.91	0.00	-143.35	-1904.52	1040.667	8111
968820	1.64	-3.88	0.00	-143.51	-1903.93	1040.672	8111
968825	1.50	-3.90	0.00	-143.40	-1902.22	1040.677	8111
968830	1.62	-3.90	0.00	-143.50	-1903.05	1040.682	8111
968835	1.55	-3.86	0.00	-143.58	-1903.74	1040.687	8111
968840	1.54	-3.91	0.00	-143.36	-1903.86	1040.692	8111
968845	1.39	-3.91	0.00	-143.28	-1903.88	1040.698	8111
968850	1.41	-3.92	0.00	-143.32	-1904.41	1040.701	8111
968855	1.55	-3.91	0.00	-143.42	-1904.00	1040.707	8111
968860	1.62	-3.89	0.00	-143.38	-1904.18	1040.711	8111
968865	1.61	-3.86	0.00	-143.16	-1903.95	1040.717	8111
968870	1.55	-3.91	0.00	-143.11	-1903.40	1040.721	8111
968875	1.44	-3.90	0.00	-143.18	-1902.48	1040.729	8111
968880	1.60	-3.94	0.00	-143.28	-1903.32	1040.731	8111
968885	1.53	-3.87	0.00	-143.59	-1903.41	1040.737	8111
968890	1.52	-3.89	0.00	-143.36	-1903.58	1040.742	8111
968895	1.60	-3.86	0.00	-143.26	-1903.99	1040.749	8111
968900	1.58	-3.83	0.00	-143.67	-1903.67	1040.752	8111
968905	1.46	-3.90	0.00	-143.33	-1902.86	1040.757	8111
968910	1.49	-3.87	0.00	-143.30	-1903.05	1040.762	8111
968915	1.43	-3.86	0.00	-143.11	-1902.78	1040.769	8111
968920	1.69	-3.91	0.00	-143.32	-1902.57	1040.772	8111
968925	1.57	-3.88	0.00	-143.11	-1902.61	1040.777	8111
968930	1.53	-3.90	0.00	-142.99	-1902.78	1040.782	8111
968935	1.48	-3.88	0.00	-143.17	-1903.08	1040.787	8111
968940	1.60	-3.88	0.00	-143.17	-1903.19	1040.792	8111
968945	1.58	-3.93	0.00	-143.16	-1903.19	1040.797	8111
968950	1.54	-3.88	0.00	-143.27	-1903.80	1040.802	8111
968955	1.57	-3.88	0.00	-142.98	-1903.54	1040.807	8111
968960	1.55	-3.91	0.00	-143.22	-1903.57	1040.812	8111
968965	1.51	-3.93	0.00	-143.04	-1903.14	1040.817	8111
968970	1.50	-3.90	0.00	-142.98	-1903.10	1040.823	8111
968975	1.51	-3.94	0.00	-143.00	-1902.97	1040.827	8111
968980	1.61	-3.84	0.00	-143.29	-1902.76	1040.832	8111
968985	1.49	-3.91	0.00	-142.97	-1902.25	1040.837	8111
968990	1.52	-3.95	0.00	-143.14	-1902.91	1040.842	8111
968995	1.54	-3.85	0.00	-143.39	-1903.32	1040.846	8111
969000	1.57	-3.88	0.00	-143.41	-1903.36	1040.852	8111
969005	1.57	-3.87	0.00	-143.21	-1903.55	1040.856	8111
969010	1.59	-3.90	0.00	-143.18	-1903.64	1040.862	8111
969015	1.53	-3.87	0.00	-143.30	-1903.90	1040.866	8111
969020	1.44	-3.92	0.00	-143.06	-1903.72	1040.872	8111
969025	1.53	-3.86	0.00	-143.10	-1904.00	1040.876	8111
969030	1.50	-3.95	0.00	-143.11	-1903.91	1040.882	8111
969035	1.46	-3.91	0.00	-143.20	-1904.43	1040.887	8111
969040	1.55	-3.91	0.00	-143.39	-1903.94	1040.892	8111
969045	1.59	-3.89	0.00	-143.70	-1903.86	1040.897	8111
969050	1.50	-3.87	0.00	-143.44	-1901.38	1040.904	8111
969055	1.47	-3.91	0.00	-143.32	-1903.21	1040.907	8111
969060	1.51	-3.91	0.00	-143.50	-1902.46	1040.913	8111
969065	1.56	-3.95	0.00	-143.12	-1903.04	1040.917	8111
969070	1.48	-3.87	0.00	-143.43	-1903.89	1040.924	8111
969075	1.50	-3.89	0.00	-143.60	-1903.35	1040.927	8111
969080	1.48	-3.89	0.00	-143.84	-1902.83	1040.932	8111
969085	1.68	-3.90	0.00	-143.43	-1902.91	1040.937	8111
969090	1.52	-3.91	0.00	-143.74	-1902.41	1040.942	8111
969095	1.63	-3.88	0.00	-143.34	-1902.89	1040.947	8111
969100	1.55	-3.90	0.00	-143.46	-1901.66	1040.952	8111
969105	1.56	-3.90	0.00	-143.45	-1902.04	1040.957	8111
969110	1.59	-3.89	0.00	-143.27	-1902.56	1040.962	8111
969115	1.56	-3.93	0.00	-143.28	-1902.04	1040.968	8111
969120	1.49	-3.92	0.00	-143.38	-1902.94	1040.971	8111
969125	1.48	-3.88	0.00	-143.50	-1903.42	1040.977	8111
969130	1.65	-3.88	0.00	-143.57	-1902.75	1040.982	8111
969135	1.63	-3.88	0.00	-143.48	-1902.14	1040.987	8111
969140	1.62	-3.89	0.00	-143.56	-1901.54	1040.992	8111
969145	1.44	-3.91	0.00	-143.62	-1901.73	1040.997	8111
969150	1.41	-3.88	0.00	-143.23	-1901.97	1041.001	8111
969155	1.46	-3.90	0.00	-143.35	-1901.00	1041.007	8111
969160	1.50	-3.88	0.00	-143.42	-1902.43	1041.011	8111
969165	1.64	-3.87	0.00	-143.10	-1901.77	1041.018	8111
969170	1.63	-3.93	0.00	-142.87	-1901.40	1041.021	8111
969175	1.51	-3.87	0.00	-143.01	-1899.89	1041.027	8111
969180	1.52	-3.85	0.00	-143.11	-1902.08	1041.032	8111
969185	1.59	-3.90	0.00	-142.94	-1902.41	1041.037	8111
969190	1.51	-3.92	0.00	-143.23	-1901.95	1041.042	8111
969195	1.62	-3.81	0.00	-143.77	-1901.90	1041.049	8111
969200	1.56	-3.86	0.00	-143.53	-1900.85	1041.052	8111
969205	1.43	-3.89	0.00	-142.98	-1901.33	1041.057	8111
969210	1.62	-3.95	0.00	-143.21	-1900.59	1041.062	8111
969215	1.49	-3.88	0.00	-143.09	-1900.37	1041.068	8111
969220	1.62	-3.87	0.00	-143.40	-1901.62	1041.072	8111
969225	1.50	-3.86	0.00	-143.30	-1901.78	1041.077	8111
969230	1.61	-3.88	0.00	-143.35	-1901.90	1041.082	8111
969235	1.48	-3.87	0.00	-143.25	-1901.30	1041.087	8111
969240	1.56	-3.91	0.00	-143.01	-1901.65	1041.092	8111
969245	1.50	-3.91	0.00	-143.08	-1901.66	1041.097	8111
969250	1.54	-3.93	0.00	-143.21	-1901.75	1041.102	8111
969255	1.65	-3.88	0.00	-143.04	-1901.91	1041.107	8111
969260	1.50	-3.89	0.00	-143.13	-1901.44	1041.112	8111
969265	1.60	-3.87	0.00	-143.05	-1901.31	1041.117	8111
969270	1.50	-3.92	0.00	-143.02	-1901.58	1041.123	8111
969275	1.44	-3.92	0.00	-143.03	-1901.22	1041.126	8111
969280	1.62	-3.90	0.00	-143.11	-1901.44	1041.132	8111
969285	1.45	-3.97	0.00	-142.90	-1901.11	1041.136	8111
969290	1.57	-3.85	0.00	-143.17	-1902.29	1041.142	8111
969295	1.55	-3.88	0.00	-142.87	-1901.72	1041.147	8111
969300	1.52	-3.90	0.00	-143.31	-1901.30	1041.153	8111
969305	1.48	-3.88	0.00	-143.38	-1901.63	1041.156	8111
969310	1.63	-3.89	0.00	-143.37	-1902.23	1041.162	8111
969315	1.46	-3.89	0.00	-143.39	-1901.88	1041.166	8111
969320	1.51	-3.90	0.00	-143.26	-1902.25	1041.172	8111
969325	1.49	-3.91	0.00	-143.68	-1902.26	1041.176	8111
969330	1.47	-3.90	0.00	-143.78	-1902.88	1041.184	8111
969335	1.60	-3.89	0.00	-143.64	-1902.21	1041.187	8111
969340	1.64	-3.93	0.00	-143.49	-1901.56	1041.192	8111
969345	1.59	-3.88	0.00	-143.31	-1902.11	1041.197	8111
969350	1.58	-3.89	0.00	-143.65	-1900.90	1041.202	8111
969355	1.48	-3.92	0.00	-143.46	-1901.75	1041.207	8111
969360	1.53	-3.90	0.00	-143.81	-1901.95	1041.212	8111
969365	1.52	-3.91	0.00	-143.66	-1902.72	1041.217	8111
969370	1.56	-3.88	0.00	-143.33	-1903.10	1041.224	8111
969375	1.54	-3.87	0.00	-143.43	-1902.32	1041.227	8111
969380	1.50	-3.91	0.00	-143.42	-1902.39	1041.232	8111
969385	1.56	-3.87	0.00	-143.31	-1902.24	1041.237	8111
969390	1.46	-3.94	0.00	-143.16	-1901.93	1041.242	8111
969395	1.56	-3.89	0.00	-143.54	-1902.36	1041.247	8111
969400	1.59	-3.84	0.00	-143.63	-1902.94	1041.252	8111
969405	1.58	-3.88	0.00	-143.43	-1903.21	1041.257	8111
969410	1.61	-3.87	0.00	-143.28	-1903.14	1041.262	8111
969415	1.48	-3.91	0.00	-143.37	-1902.80	1041.267	8111
969420	1.55	-3.87	0.00	-143.16	-1902.77	1041.272	8111
969425	1.60	-3.88	0.00	-143.24	-1902.47	1041.277	8111
969430	1.49	-3.94	0.00	-143.29	-1901.24	1041.282	8111
969435	1.48	-4.03	0.00	-143.24	-1901.83	1041.287	8111
969440	1.31	-3.95	0.00	-143.55	-1902.53	1041.292	8111
969445	1.14	-3.91	0.00	-144.11	-1902.49	1041.298	8111
969450	1.70	-3.88	0.00	-144.05	-1903.78	1041.301	8111
969455	1.40	-3.86	0.00	-143.91	-1902.55	1041.307	8111
969460	1.69	-3.92	0.00	-144.04	-1902.74	1041.311	8111
969465	1.59	-3.90	0.00	-143.90	-1902.45	1041.317	8111
969470	1.52	-3.89	0.00	-143.90	-1902.76	1041.322	8111
969475	1.58	-3.87	0.00	-144.09	-1899.64	1041.327	8111
969480	1.43	-3.91	0.00	-143.87	-1896.84	1041.331	8111
969485	1.42	-3.87	0.00	-143.97	-1896.97	1041.337	8111
969490	1.77	-3.92	0.00	-144.01	-1896.05	1041.341	8111
969495	1.76	-3.86	0.00	-144.53	-1896.03	1041.349	8111
969500	1.56	-3.87	0.00	-144.04	-1896.92	1041.352	8111
969505	1.34	-3.86	0.00	-143.78	-1896.66	1041.357	8111
969510	1.37	-3.89	0.00	-143.68	-1898.48	1041.362	8111
969515	0.54	-3.82	0.00	-144.19	-1897.41	1041.369	8111
969520	1.85	-3.90	0.00	-143.68	-1897.49	1041.372	8111
969525	1.88	-3.96	0.00	-143.81	-1895.60	1041.378	8111
969530	1.47	-3.91	0.00	-143.98	-1897.31	1041.382	8111
969535	2.07	-3.88	0.00	-144.19	-1898.35	1041.389	8111
969540	1.57	-3.90	0.00	-144.03	-1899.23	1041.392	8111
969545	1.50	-3.89	0.00	-144.28	-1897.59	1041.397	8111
969550	1.71	-3.90	0.00	-144.12	-1897.83	1041.402	8111
969555	1.26	-3.88	0.00	-144.13	-1897.36	1041.406	8111
969560	1.26	-3.93	0.00	-144.20	-1897.54	1041.412	8111
969565	1.53	-3.87	0.00	-144.25	-1897.24	1041.417	8111
969570	1.63	-3.91	0.00	-144.13	-1895.81	1041.422	8111
969575	1.58	-3.89	0.00	-144.25	-1898.08	1041.427	8111
969580	1.56	-3.92	0.00	-144.09	-1896.40	1041.432	8111
969585	1.45	-3.93	0.00	-143.93	-1896.58	1041.437	8111
969590	1.30	-3.88	0.00	-144.12	-1897.07	1041.443	8111
969595	1.62	-3.89	0.00	-144.37	-1894.73	1041.447	8111
969600	1.62	-3.91	0.00	-144.26	-1896.62	1041.452	8111
969605	1.63	-3.87	0.00	-144.05	-1896.13	1041.457	8111
969610	1.68	-3.88	0.00	-144.10	-1895.40	1041.462	8111
969615	1.47	-3.86	0.00	-144.06	-1898.88	1041.467	8111
969620	1.59	-3.93	0.00	-143.94	-1901.91	1041.473	8111
969625	1.60	-3.82	0.00	-144.00	-1902.43	1041.476	8111
969630	1.27	-3.97	0.00	-143.50	-1903.57	1041.484	8111
969635	1.56	-3.89	0.00	-143.76	-1904.01	1041.486	8111
969640	1.63	-3.87	0.00	-143.83	-1903.18	1041.492	8111
969645	1.48	-3.86	0.00	-143.90	-1903.37	1041.496	8111
969650	1.40	-3.89	0.00	-143.72	-1903.12	1041.502	8111
969655	1.49	-3.91	0.00	-143.54	-1902.62	1041.507	8111
969660	1.62	-3.88	0.00	-143.91	-1902.79	1041.512	8111
969665	1.65	-3.91	0.00	-143.68	-1902.70	1041.517	8111
969670	1.65	-3.94	0.00	-143.79	-1902.91	1041.522	8111
969675	1.45	-3.91	0.00	-143.78	-1903.35	1041.527	8111
969680	1.41	-3.85	0.00	-143.85	-1903.06	1041.532	8111
969685	1.53	-3.89	0.00	-143.93	-1903.88	1041.537	8111
969690	1.52	-3.87	0.00	-143.83	-1904.23	1041.542	8111
969695	1.61	-3.95	0.00	-143.70	-1903.32	1041.547	8111
969700	1.58	-3.93	0.00	-143.86	-1904.25	1041.552	8111
969705	1.46	-3.92	0.00	-143.93	-1903.24	1041.557	8111
969710	1.53	-3.95	0.00	-143.99	-1903.60	1041.562	8111
969715	1.55	-3.87	0.00	-144.19	-1903.43	1041.567	8111
969720	1.52	-3.90	0.00	-143.86	-1904.00	1041.572	8111
969725	1.58	-3.90	0.00	-144.09	-1903.65	1041.577	8111
969730	1.65	-3.82	0.00	-144.13	-1903.51	1041.582	8111
969735	1.58	-3.86	0.00	-144.17	-1903.85	1041.587	8111
969740	1.57	-3.86	0.00	-143.97	-1903.15	1041.592	8111
969745	1.45	-3.94	0.00	-143.86	-1903.18	1041.597	8111
969750	1.46	-3.96	0.00	-143.94	-1903.23	1041.602	8111
969755	1.49	-3.90	0.00	-144.69	-1904.16	1041.608	8111
969760	1.55	-3.89	0.00	-144.49	-1903.52	1041.612	8111
969765	1.55	-3.84	0.00	-144.63	-1903.44	1041.617	8111
969770	1.54	-3.84	0.00	-144.29	-1903.83	1041.621	8111
969775	1.52	-3.90	0.00	-144.02	-1903.52	1041.627	8111
969780	1.55	-3.90	0.00	-144.35	-1902.84	1041.631	8111
969785	1.54	-3.90	0.00	-144.43	-1903.15	1041.637	8111
969790	1.54	-3.86	0.00	-144.49	-1903.49	1041.641	8111
969795	1.51	-3.89	0.00	-144.18	-1903.01	1041.647	8111
969800	1.54	-3.89	0.00	-144.03	-1903.05	1041.651	8111
969805	1.56	-3.93	0.00	-144.17	-1902.87	1041.657	8111
969810	1.59	-3.89	0.00	-144.07	-1904.67	1041.662	8111
969815	1.66	-3.83	0.00	-144.28	-1902.81	1041.669	8111
969820	1.50	-3.94	0.00	-144.04	-1902.94	1041.672	8111
969825	1.57	-3.92	0.00	-144.20	-1904.11	1041.677	8111
969830	1.60	-3.81	0.00	-144.55	-1903.69	1041.682	8111
969835	1.55	-3.91	0.00	-144.22	-1902.88	1041.688	8111
969840	1.58	-3.90	0.00	-144.14	-1903.48	1041.692	8111
969845	1.53	-3.93	0.00	-144.22	-1903.72	1041.697	8111
969850	1.55	-3.93	0.00	-144.66	-1903.84	1041.702	8111
969855	1.60	-3.87	0.00	-144.49	-1903.77	1041.707	8111
969860	1.58	-3.89	0.00	-144.42	-1904.06	1041.712	8111
969865	1.63	-3.87	0.00	-144.45	-1904.10	1041.717	8111
969870	1.52	-3.83	0.00	-144.37	-1903.56	1041.722	8111
969875	1.55	-3.87	0.00	-143.97	-1903.44	1041.727	8111
969880	1.53	-3.93	0.00	-143.88	-1903.90	1041.732	8111
969885	1.54	-3.94	0.00	-144.04	-1904.25	1041.737	8111
969890	1.54	-3.90	0.00	-144.19	-1904.55	1041.742	8111
969895	1.49	-3.87	0.00	-144.51	-1904.46	1041.747	8111
969900	1.55	-3.93	0.00	-144.40	-1904.48	1041.752	8111
969905	1.56	-3.86	0.00	-144.61	-1905.28	1041.757	8111
969910	1.54	-3.84	0.00	-144.49	-1904.70	1041.762	8111
969915	1.50	-3.89	0.00	-144.39	-1905.09	1041.767	8111
969920	1.61	-3.86	0.00	-144.26	-1904.69	1041.773	8111
969925	1.53	-3.91	0.00	-144.10	-1904.87	1041.776	8111
969930	1.63	-3.91	0.00	-144.17	-1905.69	1041.783	8111
969935	1.57	-3.86	0.00	-144.42	-1905.75	1041.786	8111
969940	1.57	-3.91	0.00	-144.03	-1905.04	1041.792	8111
969945	1.47	-3.91	0.00	-144.20	-1904.93	1041.797	8111
969950	1.48	-3.96	0.00	-144.45	-1904.65	1041.804	8111
969955	1.47	-3.88	0.00	-144.52	-1905.09	1041.807	8111
969960	1.62	-3.92	0.00	-144.13	-1904.71	1041.812	8111
969965	1.50	-3.92	0.00	-144.58	-1904.91	1041.817	8111
969970	1.57	-3.88	0.00	-144.81	-1904.80	1041.824	8111
969975	1.49	-3.91	0.00	-144.51	-1904.17	1041.827	8111
969980	1.71	-3.92	0.00	-144.55	-1904.17	1041.832	8111
969985	1.49	-3.88	0.00	-144.53	-1904.05	1041.837	8111
969990	1.57	-3.92	0.00	-144.42	-1904.01	1041.843	8111
969995	1.54	-3.86	0.00	-144.66	-1904.62	1041.847	8111
970000	1.53	-3.88	0.00	-144.63	-1904.69	1041.852	8111
970005	1.59	-3.87	0.00	-144.46	-1903.89	1041.857	8111
970010	1.53	-3.88	0.00	-144.53	-1904.64	1041.862	8111
970015	1.48	-3.89	0.00	-144.29	-1905.15	1041.867	8111
970020	1.59	-3.90	0.00	-144.50	-1904.85	1041.872	8111
970025	1.57	-3.87	0.00	-144.70	-1904.68	1041.877	8111
970030	1.54	-3.91	0.00	-144.90	-1903.66	1041.882	8111
970035	1.59	-3.85	0.00	-144.76	-1903.57	1041.887	8111
970040	1.51	-3.90	0.00	-144.31	-1903.17	1041.892	8111
970045	1.52	-3.90	0.00	-144.35	-1904.12	1041.897	8111
970050	1.61	-3.89	0.00	-144.25	-1903.90	1041.901	8111
970055	1.58	-3.92	0.00	-143.97	-1902.20	1041.907	8111
970060	1.57	-3.95	0.00	-143.89	-1902.28	1041.912	8111
970065	1.51	-3.96	0.00	-144.22	-1904.03	1041.917	8111
970070	1.56	-3.89	0.00	-144.42	-1904.53	1041.922	8111
970075	1.62	-3.85	0.00	-144.54	-1905.25	1041.928	8111
970080	1.57	-3.90	0.00	-143.98	-1904.50	1041.931	8111
970085	1.52	-3.92	0.00	-144.23	-1904.34	1041.937	8111
970090	1.61	-3.88	0.00	-144.30	-1904.76	1041.941	8111
970095	1.53	-3.93	0.00	-144.20	-1903.06	1041.947	8111
970100	1.62	-3.88	0.00	-144.58	-1904.06	1041.952	8111
970105	1.50	-3.90	0.00	-144.30	-1903.78	1041.957	8111
970110	1.58	-3.86	0.00	-144.54	-1903.25	1041.962	8111
970115	1.50	-3.85	0.00	-144.09	-1902.93	1041.968	8111
970120	1.52	-3.87	0.00	-143.83	-1902.83	1041.972	8111
970125	1.50	-3.87	0.00	-143.91	-1901.14	1041.977	8111
970130	1.54	-3.89	0.00	-143.88	-1899.94	1041.982	8111
970135	1.65	-3.89	0.00	-143.25	-1901.38	1041.989	8111
970140	1.55	-3.87	0.00	-143.76	-1901.96	1041.992	8111
970145	1.49	-3.89	0.00	-143.82	-1902.38	1041.997	8111
970150	1.62	-3.82	0.00	-143.70	-1902.73	1042.002	8111
970155	1.63	-3.87	0.00	-143.53	-1902.19	1042.007	8111
970160	1.58	-3.89	0.00	-143.42	-1902.24	1042.012	8111
970165	1.54	-3.92	0.00	-143.38	-1902.37	1042.017	8111
970170	1.57	-3.93	0.00	-143.33	-1902.53	1042.022	8111
970175	1.55	-3.89	0.00	-143.57	-1901.80	1042.027	8111
970180	1.56	-3.92	0.00	-143.63	-1902.52	1042.032	8111
970185	1.58	-3.92	0.00	-143.46	-1902.24	1042.037	8111
970190	1.57	-3.92	0.00	-143.19	-1901.43	1042.042	8111
970195	1.46	-3.85	0.00	-143.47	-1902.78	1042.047	8111
970200	1.53	-3.95	0.00	-143.69	-1902.59	1042.052	8111
970205	1.54	-3.92	0.00	-143.39	-1902.34	1042.057	8111
970210	1.60	-3.90	0.00	-143.77	-1900.91	1042.062	8111
970215	1.66	-3.87	0.00	-143.84	-1900.13	1042.067	8111
970220	1.49	-3.86	0.00	-143.89	-1902.14	1042.073	8111
970225	1.51	-3.82	0.00	-143.60	-1901.53	1042.076	8111
970230	1.54	-3.85	0.00	-143.61	-1902.59	1042.082	8111
970235	1.55	-3.94	0.00	-143.33	-1902.03	1042.086	8111
970240	1.62	-3.90	0.00	-143.48	-1902.14	1042.092	8111
970245	1.61	-3.78	0.00	-143.36	-1902.38	1042.096	8111
970250	1.59	-3.93	0.00	-143.08	-1901.77	1042.104	8111
970255	1.49	-3.90	0.00	-143.14	-1902.22	1042.107	8111
970260	1.57	-3.89	0.00	-143.18	-1902.43	1042.112	8111
970265	1.54	-3.92	0.00	-143.22	-1901.78	1042.117	8111
970270	1.51	-3.96	0.00	-143.78	-1901.49	1042.124	8111
970275	1.59	-3.95	0.00	-143.26	-1902.65	1042.127	8111
970280	1.58	-3.95	0.00	-143.75	-1902.03	1042.132	8111
970285	1.53	-3.90	0.00	-143.30	-1902.71	1042.137	8111
970290	1.54	-3.87	0.00	-143.51	-1902.96	1042.142	8111
970295	1.53	-3.88	0.00	-143.67	-1903.04	1042.147	8111
970300	1.57	-3.90	0.00	-143.68	-1902.90	1042.152	8111
970305	1.46	-3.94	0.00	-143.53	-1903.26	1042.157	8111
970310	1.41	-3.93	0.00	-143.29	-1902.94	1042.162	8111
970315	1.55	-3.91	0.00	-143.43	-1902.35	1042.167	8111
970320	1.57	-3.92	0.00	-143.63	-1902.28	1042.172	8111
970325	1.56	-3.90	0.00	-143.57	-1901.88	1042.178	8111
970330	1.56	-3.89	0.00	-143.95	-1902.22	1042.182	8111
970335	1.55	-3.90	0.00	-143.61	-1902.53	1042.187	8111
970340	1.56	-3.89	0.00	-143.72	-1902.71	1042.192	8111
970345	1.53	-3.89	0.00	-143.81	-1902.35	1042.197	8111
970350	1.54	-3.94	0.00	-143.54	-1902.59	1042.202	8111
970355	1.55	-3.87	0.00	-143.84	-1902.40	1042.207	8111
970360	1.54	-3.91	0.00	-143.71	-1902.40	1042.212	8111
970365	1.51	-3.93	0.00	-143.89	-1902.61	1042.217	8111
970370	1.64	-3.90	0.00	-144.07	-1902.50	1042.222	8111
970375	1.54	-3.87	0.00	-144.12	-1902.40	1042.227	8111
970380	1.52	-3.93	0.00	-144.14	-1901.95	1042.231	8111
970385	1.49	-3.93	0.00	-144.01	-1902.78	1042.238	8111
970390	1.43	-3.94	0.00	-144.16	-1902.82	1042.242	8111
970395	1.52	-3.87	0.00	-144.08	-1902.98	1042.247	8111
970400	1.68	-3.85	0.00	-144.18	-1902.99	1042.251	8111
970405	1.60	-3.89	0.00	-143.76	-1902.98	1042.257	8111
970410	1.61	-3.88	0.00	-143.73	-1903.57	1042.261	8111
970415	1.56	-3.92	0.00	-143.30	-1904.46	1042.269	8111
970420	1.53	-3.87	0.00	-143.60	-1903.44	1042.272	8111
970425	1.57	-3.88	0.00	-143.69	-1903.15	1042.277	8111
970430	1.54	-3.86	0.00	-143.70	-1903.36	1042.282	8111
970435	1.59	-3.91	0.00	-143.58	-1903.23	1042.287	8111
970440	1.55	-3.93	0.00	-143.55	-1902.68	1042.292	8111
970445	1.53	-3.88	0.00	-143.70	-1903.39	1042.298	8111
970450	1.54	-3.88	0.00	-143.66	-1903.31	1042.302	8111
970455	1.45	-3.95	0.00	-143.95	-1902.39	1042.309	8111
970460	1.63	-3.91	0.00	-143.51	-1903.28	1042.312	8111
970465	1.47	-3.94	0.00	-143.74	-1903.67	1042.317	8111
970470	1.62	-3.93	0.00	-143.46	-1902.99	1042.322	8111
970475	1.54	-3.88	0.00	-143.99	-1902.67	1042.327	8111
970480	1.53	-3.87	0.00	-143.79	-1903.13	1042.332	8111
970485	1.52	-3.88	0.00	-143.91	-1902.55	1042.337	8111
970490	1.54	-3.94	0.00	-143.74	-1902.51	1042.342	8111
970495	1.52	-3.89	0.00	-143.90	-1902.99	1042.347	8111
970500	1.56	-3.89	0.00	-143.94	-1903.14	1042.352	8111
970505	1.51	-3.86	0.00	-143.70	-1903.33	1042.357	8111
970510	1.65	-3.89	0.00	-143.49	-1903.24	1042.362	8111
970515	1.52	-3.91	0.00	-143.43	-1902.28	1042.367	8111
970520	1.60	-3.95	0.00	-143.74	-1902.09	1042.373	8111
970525	1.47	-3.93	0.00	-144.09	-1902.61	1042.376	8111
970530	1.64	-3.93	0.00	-143.94	-1902.98	1042.383	8111
970535	1.55	-3.89	0.00	-143.65	-1903.24	1042.386	8111
970540	1.49	-3.87	0.00	-143.94	-1902.59	1042.392	8111
970545	1.56	-3.89	0.00	-143.97	-1902.76	1042.396	8111
970550	1.65	-3.93	0.00	-143.76	-1902.88	1042.402	8111
970555	1.57	-3.91	0.00	-143.82	-1902.65	1042.406	8111
970560	1.47	-3.90	0.00	-143.94	-1903.07	1042.414	8111
970565	1.49	-3.91	0.00	-143.67	-1902.60	1042.417	8111
970570	1.53	-3.85	0.00	-143.77	-1902.90	1042.422	8111
970575	1.53	-3.90	0.00	-143.83	-1902.43	1042.427	8111
970580	1.66	-3.84	0.00	-143.99	-1902.09	1042.432	8111
970585	1.57	-3.86	0.00	-143.84	-1902.18	1042.437	8111
970590	1.44	-3.88	0.00	-143.68	-1902.07	1042.444	8111
970595	1.54	-3.89	0.00	-143.56	-1902.53	1042.447	8111
970600	1.47	-3.82	0.00	-143.38	-1902.21	1042.452	8111
970605	1.51	-3.90	0.00	-143.13	-1902.10	1042.457	8111
970610	1.48	-3.90	0.00	-143.32	-1902.34	1042.462	8111
970615	1.50	-3.92	0.00	-143.56	-1902.27	1042.467	8111
970620	1.58	-3.94	0.00	-143.45	-1902.69	1042.472	8111
970625	1.53	-3.92	0.00	-143.45	-1902.48	1042.477	8111
970630	1.60	-3.90	0.00	-143.60	-1903.14	1042.482	8111
970635	1.48	-3.87	0.00	-143.66	-1902.52	1042.488	8111
970640	1.55	-3.87	0.00	-143.57	-1901.91	1042.492	8111
970645	1.58	-3.89	0.00	-143.38	-1902.08	1042.497	8111
970650	1.53	-3.90	0.00	-143.38	-1902.33	1042.501	8111
970655	1.55	-3.90	0.00	-143.42	-1902.54	1042.507	8111
970660	1.59	-3.87	0.00	-143.65	-1902.33	1042.511	8111
970665	1.50	-3.92	0.00	-143.43	-1901.17	1042.518	8111
970670	1.51	-3.95	0.00	-143.42	-1901.53	1042.521	8111
970675	1.54	-3.91	0.00	-143.55	-1901.20	1042.527	8111
970680	1.70	-3.92	0.00	-143.58	-1901.97	1042.531	8111
970685	1.55	-3.90	0.00	-143.68	-1902.50	1042.537	8111
970690	1.60	-3.89	0.00	-143.69	-1902.25	1042.541	8111
970695	1.49	-3.87	0.00	-143.65	-1903.21	1042.548	8111
970700	1.57	-3.87	0.00	-143.68	-1902.34	1042.551	8111
970705	1.48	-3.89	0.00	-143.64	-1902.62	1042.557	8111
970710	1.47	-3.88	0.00	-143.68	-1901.32	1042.562	8111
970715	1.52	-3.92	0.00	-143.63	-1902.68	1042.567	8111
970720	1.52	-3.88	0.00	-143.79	-1904.49	1042.572	8111
970725	1.61	-3.89	0.00	-143.62	-1904.99	1042.577	8111
970730	1.59	-3.96	0.00	-143.92	-1904.76	1042.582	8111
970735	1.52	-3.89	0.00	-144.08	-1904.42	1042.587	8111
970740	1.60	-3.84	0.00	-144.09	-1903.11	1042.592	8111
970745	1.53	-3.86	0.00	-143.71	-1903.31	1042.598	8111
970750	1.60	-3.90	0.00	-143.71	-1902.89	1042.602	8111
970755	1.56	-3.88	0.00	-143.54	-1903.74	1042.607	8111
970760	1.55	-3.90	0.00	-143.67	-1903.55	1042.612	8111
970765	1.60	-3.88	0.00	-143.74	-1903.90	1042.617	8111
970770	1.59	-3.87	0.00	-143.79	-1902.94	1042.622	8111
970775	1.60	-3.86	0.00	-143.57	-1903.08	1042.627	8111
970780	1.55	-3.92	0.00	-143.53	-1902.83	1042.632	8111
970785	1.52	-3.93	0.00	-143.46	-1902.94	1042.637	8111
970790	1.43	-3.91	0.00	-143.39	-1903.26	1042.642	8111
970795	1.50	-3.88	0.00	-143.76	-1902.46	1042.647	8111
970800	1.59	-3.88	0.00	-144.00	-1901.68	1042.652	8111
970805	1.54	-3.90	0.00	-143.94	-1902.80	1042.656	8111
970810	1.48	-3.91	0.00	-143.43	-1903.19	1042.662	8111
970815	1.56	-3.86	0.00	-143.60	-1903.05	1042.667	8111
970820	1.54	-3.94	0.00	-143.40	-1902.85	1042.672	8111
970825	1.56	-3.90	0.00	-143.46	-1903.16	1042.677	8111
970830	1.58	-3.90	0.00	-143.13	-1901.31	1042.683	8111
970835	1.57	-3.92	0.00	-143.33	-1902.53	1042.686	8111
970840	1.59	-3.91	0.00	-143.35	-1903.33	1042.692	8111
970845	1.52	-3.88	0.00	-143.32	-1903.19	1042.696	8111
970850	1.52	-3.91	0.00	-143.38	-1903.52	1042.703	8111
970855	1.52	-3.88	0.00	-143.60	-1904.03	1042.706	8111
970860	1.65	-3.90	0.00	-143.42	-1904.25	1042.714	8111
970865	1.53	-3.91	0.00	-143.52	-1903.88	1042.716	8111
970870	1.55	-3.90	0.00	-143.27	-1903.32	1042.722	8111
970875	1.51	-3.90	0.00	-143.83	-1903.89	1042.727	8111
970880	1.59	-3.89	0.00	-143.66	-1903.63	1042.732	8111
970885	1.47	-3.93	0.00	-143.47	-1903.58	1042.737	8111
970890	1.56	-3.93	0.00	-143.49	-1903.72	1042.742	8111
970895	1.50	-3.88	0.00	-143.89	-1903.79	1042.747	8111
970900	1.48	-3.90	0.00	-143.82	-1903.87	1042.753	8111
970905	1.53	-3.90	0.00	-143.55	-1903.62	1042.757	8111
970910	1.55	-3.88	0.00	-143.98	-1903.01	1042.762	8111
970915	1.55	-3.85	0.00	-143.59	-1903.04	1042.767	8111
970920	1.52	-3.89	0.00	-143.83	-1903.24	1042.772	8111
970925	1.53	-3.88	0.00	-143.58	-1901.54	1042.777	8111
970930	1.60	-3.88	0.00	-143.67	-1902.20	1042.782	8111
970935	1.59	-3.91	0.00	-143.75	-1903.17	1042.787	8111
970940	1.52	-3.92	0.00	-143.79	-1903.26	1042.792	8111
970945	1.47	-3.92	0.00	-143.98	-1903.46	1042.797	8111
970950	1.59	-3.92	0.00	-144.09	-1903.87	1042.802	8111
970955	1.58	-3.89	0.00	-144.38	-1904.62	1042.807	8111
970960	1.58	-3.89	0.00	-144.27	-1904.06	1042.812	8111
970965	1.52	-3.85	0.00	-144.36	-1903.41	1042.817	8111
970970	1.49	-3.86	0.00	-144.26	-1903.80	1042.822	8111
970975	1.58	-3.87	0.00	-144.38	-1903.55	1042.827	8111
970980	1.59	-3.90	0.00	-144.04	-1904.06	1042.832	8111
970985	1.50	-3.84	0.00	-144.20	-1903.23	1042.837	8111
970990	1.59	-3.91	0.00	-143.98	-1904.23	1042.841	8111
970995	1.52	-3.91	0.00	-143.85	-1903.83	1042.848	8111
971000	1.56	-3.88	0.00	-143.94	-1903.88	1042.851	8111
971005	1.53	-3.91	0.00	-144.22	-1904.60	1042.858	8111
971010	1.54	-3.96	0.00	-144.29	-1904.16	1042.861	8111
971015	1.46	-3.88	0.00	-144.55	-1903.33	1042.867	8111
971020	1.60	-3.86	0.00	-144.57	-1903.57	1042.872	8111
971025	1.51	-3.89	0.00	-144.43	-1904.16	1042.877	8111
971030	1.58	-3.91	0.00	-144.08	-1902.64	1042.882	8111
971035	1.57	-3.93	0.00	-144.00	-1903.71	1042.887	8111
971040	1.55	-3.91	0.00	-144.24	-1903.65	1042.892	8111
971045	1.53	-3.91	0.00	-143.95	-1903.29	1042.897	8111
971050	1.54	-3.88	0.00	-144.46	-1902.81	1042.902	8111
971055	1.61	-3.90	0.00	-143.98	-1902.69	1042.907	8111
971060	1.56	-3.92	0.00	-144.23	-1902.89	1042.912	8111
971065	1.59	-3.94	0.00	-144.19	-1903.59	1042.917	8111
971070	1.51	-3.87	0.00	-144.25	-1903.97	1042.922	8111
971075	1.58	-3.91	0.00	-144.16	-1903.19	1042.927	8111
971080	1.49	-3.91	0.00	-143.91	-1903.11	1042.932	8111
971085	1.44	-3.87	0.00	-144.09	-1902.96	1042.937	8111
971090	1.58	-3.88	0.00	-144.01	-1903.33	1042.942	8111
971095	1.57	-3.89	0.00	-144.16	-1903.87	1042.947	8111
971100	1.59	-3.86	0.00	-144.20	-1903.53	1042.952	8111
971105	1.50	-3.89	0.00	-144.02	-1903.67	1042.957	8111
971110	1.53	-3.88	0.00	-144.00	-1903.67	1042.962	8111
971115	1.56	-3.89	0.00	-143.98	-1903.48	1042.967	8111
971120	1.46	-3.88	0.00	-144.03	-1902.89	1042.973	8111
971125	1.48	-3.86	0.00	-143.67	-1903.67	1042.976	8111
971130	1.59	-3.91	0.00	-143.66	-1903.40	1042.982	8111
971135	1.54	-3.89	0.00	-143.45	-1903.61	1042.986	8111
971140	1.59	-3.92	0.00	-143.73	-1902.98	1042.992	8111
971145	1.68	-3.90	0.00	-143.71	-1903.13	1042.996	8111
971150	1.57	-3.87	0.00	-143.51	-1902.64	1043.002	8111
971155	1.52	-3.94	0.00	-143.34	-1902.64	1043.006	8111
971160	1.61	-3.94	0.00	-143.56	-1902.82	1043.014	8111
971165	1.49	-3.88	0.00	-143.85	-1902.68	1043.016	8111
971170	1.52	-3.91	0.00	-143.57	-1903.56	1043.022	8111
971175	1.52	-3.91	0.00	-143.80	-1904.57	1043.027	8111
971180	1.48	-3.89	0.00	-143.75	-1904.10	1043.032	8111
971185	1.47	-3.87	0.00	-143.70	-1903.91	1043.036	8111
971190	1.55	-3.93	0.00	-143.36	-1902.99	1043.042	8111
971195	1.50	-3.88	0.00	-143.45	-1902.77	1043.047	8111
971200	1.53	-3.99	0.00	-143.94	-1903.56	1043.054	8111
971205	1.54	-3.93	0.00	-143.58	-1903.08	1043.057	8111
971210	1.51	-3.94	0.00	-143.78	-1903.17	1043.062	8111
971215	1.49	-3.89	0.00	-143.91	-1903.23	1043.067	8111
971220	1.56	-3.92	0.00	-143.74	-1902.61	1043.072	8111
971225	1.49	-3.89	0.00	-144.02	-1903.09	1043.077	8111
971230	1.60	-3.89	0.00	-143.84	-1903.18	1043.082	8111
971235	1.56	-3.89	0.00	-143.94	-1903.88	1043.087	8111
971240	1.57	-3.90	0.00	-143.94	-1903.39	1043.092	8111
971245	1.44	-3.91	0.00	-143.88	-1902.93	1043.097	8111
971250	1.66	-3.85	0.00	-144.03	-1903.02	1043.102	8111
971255	1.50	-3.87	0.00	-143.76	-1902.79	1043.107	8111
971260	1.55	-3.92	0.00	-143.84	-1901.28	1043.112	8111
971265	1.53	-3.92	0.00	-143.91	-1899.33	1043.117	8111
971270	1.52	-3.86	0.00	-143.91	-1895.18	1043.122	8111
971275	1.62	-3.90	0.00	-143.90	-1893.11	1043.128	8111
971280	1.55	-3.90	0.00	-143.76	-1895.04	1043.132	8111
971285	1.50	-3.90	0.00	-143.48	-1894.20	1043.137	8111
971290	1.67	-3.89	0.00	-143.81	-1895.47	1043.141	8111
971295	1.47	-3.90	0.00	-143.89	-1898.60	1043.147	8111
971300	1.58	-3.91	0.00	-143.94	-1900.29	1043.151	8111
971305	1.61	-3.92	0.00	-143.43	-1899.12	1043.157	8111
971310	1.72	-3.93	0.00	-143.23	-1897.30	1043.161	8111
971315	1.49	-3.92	0.00	-143.37	-1899.10	1043.167	8111
971320	1.48	-3.91	0.00	-143.43	-1896.03	1043.171	8111
971325	1.45	-3.87	0.00	-143.57	-1900.90	1043.177	8111
971330	1.50	-3.90	0.00	-143.34	-1899.43	1043.182	8111
971335	1.56	-3.93	0.00	-143.46	-1899.78	1043.187	8111
971340	1.63	-3.92	0.00	-143.73	-1895.54	1043.192	8111
971345	1.48	-3.90	0.00	-143.81	-1899.24	1043.198	8111
971350	1.57	-3.90	0.00	-143.76	-1901.39	1043.202	8111
971355	1.62	-3.87	0.00	-143.72	-1903.10	1043.207	8111
971360	1.56	-3.90	0.00	-143.79	-1903.09	1043.212	8111
971365	1.55	-3.93	0.00	-143.58	-1903.29	1043.217	8111
971370	1.56	-3.93	0.00	-143.33	-1903.18	1043.222	8111
971375	1.48	-3.91	0.00	-144.05	-1902.98	1043.227	8111
971380	1.64	-3.92	0.00	-143.97	-1903.04	1043.232	8111
971385	1.55	-3.95	0.00	-143.84	-1904.20	1043.237	8111
971390	1.52	-3.90	0.00	-143.95	-1903.48	1043.242	8111
971395	1.53	-3.88	0.00	-144.42	-1903.32	1043.247	8111
971400	1.54	-3.88	0.00	-144.23	-1902.73	1043.252	8111
971405	1.55	-3.88	0.00	-143.91	-1903.23	1043.257	8111
971410	1.69	-3.93	0.00	-143.94	-1902.87	1043.262	8111
971415	1.53	-3.92	0.00	-143.74	-1902.96	1043.267	8111
971420	1.50	-3.91	0.00	-143.90	-1902.77	1043.273	8111
971425	1.60	-3.85	0.00	-144.14	-1902.50	1043.277	8111
971430	1.58	-3.89	0.00	-143.92	-1902.63	1043.282	8111
971435	1.54	-3.90	0.00	-143.53	-1902.56	1043.286	8111
971440	1.51	-3.91	0.00	-143.71	-1902.21	1043.292	8111
971445	1.45	-3.92	0.00	-144.12	-1902.17	1043.297	8111
971450	1.54	-3.91	0.00	-143.85	-1903.66	1043.303	8111
971455	1.49	-3.91	0.00	-143.76	-1903.11	1043.306	8111
971460	1.61	-3.82	0.00	-143.79	-1902.69	1043.312	8111
971465	1.50	-3.85	0.00	-143.82	-1902.45	1043.316	8111
971470	1.65	-3.90	0.00	-143.51	-1901.34	1043.323	8111
971475	1.54	-3.92	0.00	-143.39	-1901.99	1043.326	8111
971480	1.49	-3.93	0.00	-143.48	-1903.01	1043.332	8111
971485	1.46	-3.93	0.00	-143.80	-1903.20	1043.337	8111
971490	1.59	-3.89	0.00	-143.97	-1903.95	1043.342	8111
971495	1.61	-3.86	0.00	-143.98	-1903.66	1043.347	8111
971500	1.54	-3.93	0.00	-143.65	-1903.38	1043.352	8111
971505	1.54	-3.90	0.00	-143.92	-1903.89	1043.357	8111
971510	1.59	-3.87	0.00	-143.70	-1903.50	1043.364	8111
971515	1.55	-3.87	0.00	-143.71	-1903.74	1043.367	8111
971520	1.59	-3.85	0.00	-143.59	-1903.08	1043.372	8111
971525	1.54	-3.92	0.00	-143.50	-1902.63	1043.377	8111
971530	1.54	-3.88	0.00	-143.50	-1902.46	1043.382	8111
971535	1.52	-3.89	0.00	-143.30	-1902.65	1043.387	8111
971540	1.33	-3.90	0.00	-142.90	-1904.34	1043.394	8111
971545	1.44	-3.93	0.00	-143.40	-1903.93	1043.397	8111
971550	1.59	-3.90	0.00	-143.60	-1903.41	1043.402	8111
971555	1.58	-3.90	0.00	-143.53	-1903.36	1043.407	8111
971560	1.53	-3.91	0.00	-143.43	-1902.40	1043.412	8111
971565	1.52	-3.90	0.00	-143.12	-1903.81	1043.417	8111
971570	1.53	-3.87	0.00	-143.68	-1903.84	1043.422	8111
971575	1.61	-3.90	0.00	-143.61	-1904.72	1043.428	8111
971580	1.62	-3.89	0.00	-143.50	-1904.01	1043.432	8111
971585	1.49	-3.93	0.00	-143.65	-1904.01	1043.437	8111
971590	1.64	-3.92	0.00	-143.63	-1903.65	1043.442	8111
971595	1.56	-3.90	0.00	-143.75	-1903.36	1043.448	8111
971600	1.54	-3.91	0.00	-143.70	-1903.39	1043.452	8111
971605	1.43	-3.89	0.00	-143.84	-1902.88	1043.457	8111
971610	1.60	-3.91	0.00	-144.05	-1902.72	1043.461	8111
971615	1.78	-3.90	0.00	-143.94	-1903.78	1043.468	8111
971620	1.55	-3.87	0.00	-144.13	-1903.14	1043.471	8111
971625	1.53	-3.90	0.00	-143.95	-1904.13	1043.477	8111
971630	1.56	-3.84	0.00	-144.20	-1903.38	1043.481	8111
971635	1.56	-3.90	0.00	-144.11	-1903.05	1043.487	8111
971640	1.47	-3.89	0.00	-143.86	-1903.03	1043.492	8111
971645	1.53	-3.93	0.00	-143.82	-1903.58	1043.498	8111
971650	1.62	-3.91	0.00	-143.61	-1903.27	1043.502	8111
971655	1.55	-3.91	0.00	-143.94	-1903.46	1043.507	8111
971660	1.55	-3.89	0.00	-144.00	-1903.51	1043.512	8111
971665	1.53	-3.91	0.00	-143.68	-1902.50	1043.519	8111
971670	1.56	-3.92	0.00	-143.90	-1903.33	1043.522	8111
971675	1.66	-3.93	0.00	-144.05	-1903.32	1043.529	8111
971680	1.53	-3.84	0.00	-144.42	-1903.58	1043.532	8111
971685	1.59	-3.86	0.00	-143.83	-1903.59	1043.537	8111
971690	1.58	-3.89	0.00	-144.16	-1903.38	1043.542	8111
971695	1.56	-3.89	0.00	-144.05	-1903.69	1043.547	8111
971700	1.49	-3.87	0.00	-144.20	-1904.00	1043.552	8111
971705	1.50	-3.86	0.00	-143.75	-1904.33	1043.557	8111
971710	1.62	-3.88	0.00	-143.81	-1903.72	1043.562	8111
971715	1.51	-3.86	0.00	-143.73	-1903.22	1043.567	8111
971720	1.51	-3.84	0.00	-143.77	-1903.21	1043.572	8111
971725	1.50	-3.94	0.00	-143.28	-1902.59	1043.577	8111
971730	1.60	-3.90	0.00	-143.30	-1903.27	1043.582	8111
971735	1.62	-3.88	0.00	-143.57	-1902.81	1043.587	8111
971740	1.50	-3.92	0.00	-143.46	-1902.78	1043.592	8111
971745	1.52	-3.87	0.00	-143.30	-1903.74	1043.597	8111
971750	1.47	-3.90	0.00	-143.47	-1903.85	1043.603	8111
971755	1.56	-3.91	0.00	-143.42	-1903.85	1043.607	8111
971760	1.50	-3.91	0.00	-143.63	-1904.08	1043.612	8111
971765	1.55	-3.91	0.00	-143.50	-1904.32	1043.616	8111
971770	1.58	-3.88	0.00	-143.48	-1904.06	1043.622	8111
971775	1.60	-3.88	0.00	-143.71	-1903.33	1043.626	8111
971780	1.48	-3.91	0.00	-143.64	-1903.62	1043.633	8111
971785	1.51	-3.92	0.00	-143.81	-1902.66	1043.636	8111
971790	1.57	-3.92	0.00	-143.69	-1902.72	1043.642	8111
971795	1.60	-3.82	0.00	-143.71	-1903.66	1043.647	8111
971800	1.56	-3.90	0.00	-143.33	-1903.57	1043.652	8111
971805	1.45	-3.90	0.00	-143.35	-1903.72	1043.657	8111
971810	1.58	-3.89	0.00	-143.18	-1903.22	1043.664	8111
971815	1.61	-3.91	0.00	-143.45	-1903.27	1043.667	8111
971820	1.51	-3.92	0.00	-143.61	-1904.03	1043.673	8111
971825	1.45	-3.91	0.00	-143.61	-1904.51	1043.677	8111
971830	1.59	-3.89	0.00	-143.69	-1903.77	1043.684	8111
971835	1.54	-3.88	0.00	-143.84	-1903.30	1043.687	8111
971840	1.49	-3.88	0.00	-143.86	-1902.90	1043.692	8111
971845	1.55	-3.88	0.00	-143.87	-1902.57	1043.697	8111
971850	1.62	-3.89	0.00	-143.66	-1902.39	1043.702	8111
971855	1.59	-3.92	0.00	-143.65	-1903.31	1043.707	8111
971860	1.49	-3.91	0.00	-143.73	-1902.79	1043.712	8111
971865	1.54	-3.91	0.00	-143.86	-1902.15	1043.717	8111
971870	1.55	-3.94	0.00	-143.67	-1903.34	1043.722	8111
971875	1.59	-3.95	0.00	-143.80	-1898.97	1043.727	8111
971880	1.53	-3.96	0.00	-143.74	-1896.41	1043.731	8111
971885	1.67	-3.84	0.00	-143.95	-1897.06	1043.738	8111
971890	1.54	-3.88	0.00	-143.94	-1895.67	1043.742	8111
971895	1.47	-3.88	0.00	-143.59	-1897.23	1043.747	8111
971900	1.57	-3.85	0.00	-143.56	-1899.31	1043.752	8111
971905	1.49	-3.88	0.00	-143.22	-1895.17	1043.758	8111
971910	1.52	-3.92	0.00	-143.19	-1893.04	1043.761	8111
971915	1.56	-3.90	0.00	-143.46	-1901.30	1043.767	8111
971920	1.57	-3.92	0.00	-143.57	-1896.87	1043.771	8111
971925	1.47	-3.93	0.00	-143.54	-1897.07	1043.777	8111
971930	1.54	-3.89	0.00	-143.72	-1899.44	1043.781	8111
971935	1.63	-3.91	0.00	-143.63	-1897.66	1043.787	8111
971940	1.52	-3.95	0.00	-143.91	-1897.99	1043.792	8111
971945	1.50	-3.88	0.00	-144.01	-1899.94	1043.798	8111
971950	1.66	-3.85	0.00	-143.91	-1901.87	1043.802	8111
971955	1.57	-3.89	0.00	-143.72	-1901.73	1043.807	8111
971960	1.59	-3.93	0.00	-143.83	-1901.85	1043.812	8111
971965	1.51	-3.87	0.00	-143.66	-1901.71	1043.817	8111
971970	1.53	-3.91	0.00	-143.79	-1902.69	1043.822	8111
971975	1.56	-3.86	0.00	-144.04	-1901.75	1043.828	8111
971980	1.52	-3.90	0.00	-144.18	-1902.75	1043.832	8111
971985	1.51	-3.95	0.00	-143.63	-1902.29	1043.837	8111
971990	1.56	-3.92	0.00	-143.89	-1901.60	1043.842	8111
971995	1.61	-3.90	0.00	-144.01	-1900.68	1043.847	8111
972000	1.49	-3.87	0.00	-144.09	-1901.19	1043.852	8111
972005	1.47	-3.89	0.00	-144.07	-1901.53	1043.857	8111
972010	1.48	-3.93	0.00	-144.02	-1901.31	1043.862	8111
972015	1.57	-3.90	0.00	-144.36	-1901.62	1043.867	8111
972020	1.63	-3.91	0.00	-144.01	-1899.81	1043.872	8111
972025	1.55	-3.88	0.00	-144.39	-1900.52	1043.877	8111
972030	1.55	-3.88	0.00	-144.19	-1902.08	1043.882	8111
972035	1.56	-3.93	0.00	-144.03	-1903.47	1043.887	8111
972040	1.53	-3.91	0.00	-144.23	-1903.10	1043.892	8111
972045	1.59	-3.86	0.00	-144.30	-1904.04	1043.897	8111
972050	1.58	-3.89	0.00	-144.07	-1903.89	1043.902	8111
972055	1.56	-3.86	0.00	-144.11	-1903.76	1043.906	8111
972060	1.45	-3.90	0.00	-143.89	-1903.04	1043.913	8111
972065	1.52	-3.86	0.00	-144.21	-1903.07	1043.916	8111
972070	1.55	-3.86	0.00	-143.73	-1902.80	1043.922	8111
972075	1.57	-3.86	0.00	-143.69	-1902.36	1043.926	8111
972080	1.46	-3.92	0.00	-143.94	-1902.98	1043.933	8111
972085	1.45	-3.88	0.00	-143.53	-1903.91	1043.936	8111
972090	1.65	-3.90	0.00	-143.56	-1902.88	1043.942	8111
972095	1.48	-3.93	0.00	-143.55	-1902.58	1043.946	8111
972100	1.45	-3.89	0.00	-143.42	-1902.65	1043.954	8111
972105	1.54	-3.88	0.00	-143.48	-1902.70	1043.957	8111
972110	1.64	-3.93	0.00	-143.21	-1902.53	1043.962	8111
972115	1.61	-3.94	0.00	-143.35	-1902.18	1043.967	8111
972120	1.60	-3.91	0.00	-143.68	-1902.45	1043.972	8111
972125	1.49	-3.95	0.00	-143.56	-1902.03	1043.977	8111
972130	1.42	-3.92	0.00	-143.99	-1902.22	1043.982	8111
972135	1.60	-3.87	0.00	-144.15	-1902.71	1043.987	8111
972140	1.52	-3.90	0.00	-143.86	-1902.35	1043.992	8111
972145	1.54	-3.85	0.00	-143.94	-1902.16	1043.997	8111
972150	1.56	-3.87	0.00	-143.85	-1902.56	1044.002	8111
972155	1.54	-3.88	0.00	-143.75	-1903.18	1044.007	8111
972160	1.60	-3.92	0.00	-143.70	-1903.51	1044.012	8111
972165	1.56	-3.90	0.00	-143.91	-1903.15	1044.017	8111
972170	1.66	-3.91	0.00	-143.91	-1903.01	1044.022	8111
972175	1.57	-3.87	0.00	-143.84	-1901.69	1044.027	8111
972180	1.55	-3.87	0.00	-143.87	-1902.47	1044.032	8111
972185	1.44	-3.90	0.00	-143.59	-1903.12	1044.037	8111
972190	1.61	-3.89	0.00	-143.46	-1903.40	1044.042	8111
972195	1.49	-3.91	0.00	-143.48	-1903.68	1044.047	8111
972200	1.54	-3.90	0.00	-143.56	-1903.61	1044.052	8111
972205	1.67	-3.89	0.00	-143.24	-1903.54	1044.058	8111
972210	1.57	-3.92	0.00	-143.32	-1904.49	1044.061	8111
972215	1.51	-3.87	0.00	-143.52	-1903.65	1044.067	8111
972220	1.66	-3.87	0.00	-143.53	-1904.22	1044.071	8111
972225	1.53	-3.88	0.00	-143.46	-1903.75	1044.077	8111
972230	1.45	-3.87	0.00	-143.24	-1903.80	1044.081	8111
972235	1.61	-3.88	0.00	-143.50	-1903.06	1044.089	8111
972240	1.60	-3.90	0.00	-143.52	-1903.09	1044.091	8111
972245	1.60	-3.90	0.00	-143.43	-1903.66	1044.097	8111
972250	1.56	-3.90	0.00	-143.03	-1903.48	1044.102	8111
972255	1.59	-3.87	0.00	-143.55	-1903.32	1044.109	8111
972260	1.57	-3.88	0.00	-143.64	-1902.28	1044.112	8111
972265	1.61	-3.89	0.00	-143.65	-1901.84	1044.117	8111
972270	1.60	-3.88	0.00	-143.58	-1902.19	1044.122	8111
972275	1.50	-3.91	0.00	-143.25	-1902.22	1044.128	8111
972280	1.57	-3.90	0.00	-143.34	-1901.39	1044.132	8111
972285	1.64	-3.90	0.00	-143.40	-1901.57	1044.137	8111
972290	1.67	-3.86	0.00	-143.35	-1902.15	1044.142	8111
972295	1.49	-3.88	0.00	-143.18	-1902.36	1044.147	8111
972300	1.58	-3.94	0.00	-143.11	-1902.72	1044.152	8111
972305	1.40	-3.96	0.00	-143.16	-1903.02	1044.159	8111
972310	1.57	-3.92	0.00	-143.60	-1903.19	1044.162	8111
972315	1.64	-3.90	0.00	-143.23	-1902.15	1044.167	8111
972320	1.48	-3.94	0.00	-143.32	-1902.08	1044.172	8111
972325	1.59	-3.89	0.00	-143.35	-1902.76	1044.177	8111
972330	1.49	-3.87	0.00	-143.38	-1903.21	1044.182	8111
972335	1.54	-3.92	0.00	-143.31	-1902.45	1044.187	8111
972340	1.54	-3.90	0.00	-143.42	-1901.35	1044.192	8111
972345	1.58	-3.88	0.00	-143.60	-1899.07	1044.197	8111
972350	1.48	-3.89	0.00	-143.50	-1899.49	1044.202	8111
972355	1.53	-3.92	0.00	-143.59	-1899.67	1044.207	8111
972360	1.60	-3.92	0.00	-143.79	-1900.25	1044.212	8111
972365	1.62	-3.89	0.00	-143.61	-1899.93	1044.216	8111
972370	1.49	-3.90	0.00	-143.83	-1900.54	1044.222	8111
972375	1.60	-3.90	0.00	-144.16	-1901.24	1044.226	8111
972380	1.54	-3.92	0.00	-144.06	-1901.55	1044.232	8111
972385	1.58	-3.91	0.00	-143.75	-1899.89	1044.236	8111
972390	1.58	-3.89	0.00	-143.81	-1898.95	1044.242	8111
972395	1.59	-3.96	0.00	-143.75	-1898.82	1044.246	8111
972400	1.73	-3.90	0.00	-143.94	-1899.28	1044.252	8111
972405	1.53	-3.86	0.00	-144.02	-1898.97	1044.257	8111
972410	1.55	-3.95	0.00	-143.78	-1899.80	1044.264	8111
972415	1.45	-3.89	0.00	-143.59	-1899.50	1044.267	8111
972420	1.61	-3.94	0.00	-143.72	-1899.59	1044.272	8111
972425	1.47	-3.90	0.00	-143.60	-1899.20	1044.277	8111
972430	1.61	-3.92	0.00	-143.80	-1899.58	1044.282	8111
972435	1.57	-3.92	0.00	-143.73	-1900.15	1044.287	8111
972440	1.53	-3.91	0.00	-144.06	-1900.98	1044.292	8111
972445	1.50	-3.85	0.00	-143.94	-1900.87	1044.297	8111
972450	1.51	-3.90	0.00	-143.97	-1900.98	1044.302	8111
972455	1.64	-3.87	0.00	-143.80	-1901.34	1044.307	8111
972460	1.58	-3.92	0.00	-143.70	-1900.59	1044.312	8111
972465	1.49	-3.86	0.00	-143.78	-1900.80	1044.317	8111
972470	1.68	-3.92	0.00	-143.90	-1900.58	1044.322	8111
972475	1.62	-3.88	0.00	-143.61	-1900.55	1044.327	8111
972480	1.57	-3.86	0.00	-143.80	-1903.37	1044.332	8111
972485	1.56	-3.87	0.00	-143.47	-1907.43	1044.338	8111
972490	1.60	-3.90	0.00	-143.39	-1907.93	1044.342	8111
972495	1.53	-3.97	0.00	-143.46	-1902.81	1044.347	8111
972500	1.49	-3.86	0.00	-143.68	-1901.80	1044.352	8111
972505	1.55	-3.91	0.00	-143.37	-1894.52	1044.357	8111
972510	1.47	-3.88	0.00	-143.60	-1892.63	1044.361	8111
972515	1.50	-3.86	0.00	-143.47	-1901.11	1044.368	8111
972520	1.44	-3.95	0.00	-143.30	-1901.78	1044.371	8111
972525	1.61	-3.91	0.00	-143.30	-1902.24	1044.377	8111
972530	1.41	-3.94	0.00	-143.77	-1902.75	1044.381	8111
972535	1.69	-3.89	0.00	-143.86	-1904.44	1044.389	8111
972540	1.52	-3.88	0.00	-144.16	-1902.66	1044.391	8111
972545	1.36	-3.87	0.00	-143.78	-1904.26	1044.397	8111
972550	1.38	-3.89	0.00	-143.54	-1903.12	1044.402	8111
972555	1.70	-3.93	0.00	-144.00	-1902.97	1044.408	8111
972560	1.68	-3.93	0.00	-143.97	-1902.46	1044.412	8111
972565	1.50	-3.93	0.00	-143.78	-1902.68	1044.417	8111
972570	1.55	-3.92	0.00	-144.05	-1904.09	1044.422	8111
972575	1.49	-3.90	0.00	-144.07	-1903.33	1044.427	8111
972580	1.56	-3.87	0.00	-144.27	-1902.36	1044.432	8111
972585	1.62	-3.95	0.00	-144.47	-1902.78	1044.439	8111
972590	1.64	-3.91	0.00	-144.09	-1902.62	1044.442	8111
972595	1.59	-3.86	0.00	-144.28	-1902.46	1044.447	8111
972600	1.61	-3.87	0.00	-143.63	-1903.02	1044.452	8111
972605	1.61	-3.88	0.00	-143.98	-1902.51	1044.457	8111
972610	1.52	-3.87	0.00	-143.83	-1902.20	1044.462	8111
972615	1.55	-3.88	0.00	-144.01	-1902.18	1044.467	8111
972620	1.48	-3.84	0.00	-143.52	-1902.37	1044.472	8111
972625	1.55	-3.93	0.00	-143.46	-1902.20	1044.477	8111
972630	1.54	-3.88	0.00	-143.58	-1901.90	1044.482	8111
972635	1.57	-3.87	0.00	-143.39	-1901.19	1044.487	8111
972640	1.70	-3.93	0.00	-143.39	-1901.98	1044.493	8111
972645	1.56	-3.90	0.00	-143.21	-1902.24	1044.497	8111
972650	1.48	-3.88	0.00	-143.30	-1902.17	1044.502	8111
972655	1.49	-3.93	0.00	-143.59	-1902.00	1044.506	8111
972660	1.48	-3.92	0.00	-143.86	-1903.03	1044.512	8111
972665	1.59	-3.89	0.00	-143.81	-1902.30	1044.517	8111
972670	1.52	-3.87	0.00	-143.47	-1902.71	1044.522	8111
972675	1.61	-3.88	0.00	-143.57	-1902.82	1044.526	8111
972680	1.40	-3.89	0.00	-143.80	-1902.88	1044.532	8111
972685	1.48	-3.91	0.00	-143.51	-1902.55	1044.536	8111
972690	1.57	-3.86	0.00	-143.89	-1902.32	1044.542	8111
972695	1.63	-3.87	0.00	-143.85	-1902.08	1044.546	8111
972700	1.56	-3.88	0.00	-143.51	-1903.03	1044.552	8111
972705	1.57	-3.91	0.00	-143.40	-1903.22	1044.557	8111
972710	1.48	-3.79	0.00	-143.65	-1902.39	1044.563	8111
972715	1.58	-3.84	0.00	-143.63	-1902.49	1044.567	8111
972720	1.57	-3.91	0.00	-143.35	-1902.83	1044.572	8111
972725	1.51	-3.93	0.00	-143.37	-1902.75	1044.577	8111
972730	1.40	-3.87	0.00	-143.68	-1901.69	1044.584	8111
972735	1.54	-3.86	0.00	-143.68	-1902.65	1044.587	8111
972740	1.59	-3.90	0.00	-143.46	-1902.92	1044.592	8111
972745	1.62	-3.93	0.00	-143.40	-1903.45	1044.597	8111
972750	1.58	-3.91	0.00	-143.32	-1903.57	1044.602	8111
972755	1.53	-3.94	0.00	-143.42	-1902.87	1044.607	8111
972760	1.43	-3.93	0.00	-143.61	-1903.77	1044.612	8111
972765	1.57	-3.93	0.00	-143.63	-1903.84	1044.617	8111
972770	1.45	-3.85	0.00	-143.94	-1903.20	1044.622	8111
972775	1.65	-3.88	0.00	-143.78	-1902.79	1044.627	8111
972780	1.61	-3.89	0.00	-143.66	-1903.75	1044.632	8111
972785	1.57	-3.89	0.00	-143.60	-1903.15	1044.637	8111
972790	1.61	-3.89	0.00	-143.83	-1903.14	1044.642	8111
972795	1.54	-3.91	0.00	-143.71	-1903.28	1044.647	8111
972800	1.54	-3.94	0.00	-143.68	-1902.84	1044.652	8111
972805	1.61	-3.96	0.00	-143.86	-1903.48	1044.658	8111
972810	1.61	-3.92	0.00	-144.09	-1903.07	1044.661	8111
972815	1.57	-3.93	0.00	-144.05	-1902.63	1044.667	8111
972820	1.52	-3.91	0.00	-144.04	-1902.74	1044.672	8111
972825	1.59	-3.90	0.00	-143.89	-1903.10	1044.677	8111
972830	1.47	-3.88	0.00	-144.20	-1903.75	1044.681	8111
972835	1.52	-3.85	0.00	-143.85	-1902.74	1044.687	8111
972840	1.51	-3.85	0.00	-143.81	-1901.14	1044.691	8111
972845	1.50	-3.94	0.00	-143.50	-1900.58	1044.698	8111
972850	1.54	-3.85	0.00	-143.59	-1900.25	1044.701	8111
972855	1.52	-3.86	0.00	-143.57	-1900.07	1044.707	8111
972860	1.62	-3.93	0.00	-143.51	-1902.14	1044.712	8111
972865	1.49	-3.92	0.00	-143.75	-1902.90	1044.717	8111
972870	1.51	-3.91	0.00	-143.67	-1902.75	1044.722	8111
972875	1.58	-3.98	0.00	-143.43	-1898.26	1044.729	8111
972880	1.56	-3.90	0.00	-143.83	-1900.37	1044.732	8111
972885	1.62	-3.88	0.00	-143.73	-1898.32	1044.737	8111
972890	1.50	-3.86	0.00	-143.79	-1902.12	1044.742	8111
972895	1.43	-3.91	0.00	-143.66	-1901.36	1044.748	8111
972900	1.58	-3.99	0.00	-143.70	-1901.90	1044.752	8111
972905	1.66	-3.85	0.00	-144.15	-1901.51	1044.757	8111
972910	1.54	-3.88	0.00	-144.08	-1901.38	1044.762	8111
972915	1.44	-3.91	0.00	-144.23	-1901.25	1044.767	8111
972920	1.59	-3.85	0.00	-143.96	-1901.01	1044.772	8111
972925	1.60	-3.87	0.00	-143.70	-1902.12	1044.777	8111
972930	1.56	-3.88	0.00	-143.85	-1900.10	1044.782	8111
972935	1.59	-3.88	0.00	-143.90	-1900.68	1044.787	8111
972940	1.54	-3.88	0.00	-143.94	-1901.63	1044.792	8111
972945	1.52	-3.90	0.00	-143.94	-1907.32	1044.797	8111
972950	1.50	-3.88	0.00	-144.29	-1902.91	1044.802	8111
972955	1.52	-3.87	0.00	-144.16	-1902.96	1044.807	8111
972960	1.62	-3.87	0.00	-144.16	-1902.81	1044.812	8111
972965	1.46	-3.90	0.00	-144.03	-1902.77	1044.817	8111
972970	1.54	-3.95	0.00	-144.02	-1901.93	1044.822	8111
972975	1.57	-3.87	0.00	-144.18	-1903.87	1044.827	8111
972980	1.53	-3.91	0.00	-144.10	-1902.96	1044.833	8111
972985	1.50	-3.91	0.00	-143.98	-1902.93	1044.836	8111
972990	1.50	-3.91	0.00	-144.25	-1902.83	1044.842	8111
972995	1.57	-3.86	0.00	-143.94	-1902.39	1044.846	8111
973000	1.55	-3.90	0.00	-143.94	-1901.45	1044.854	8111
973005	1.55	-3.89	0.00	-144.04	-1901.90	1044.856	8111
973010	1.50	-3.92	0.00	-144.00	-1902.16	1044.862	8111
973015	1.68	-3.83	0.00	-144.12	-1901.36	1044.867	8111
973020	1.54	-3.89	0.00	-143.61	-1902.18	1044.872	8111
973025	1.55	-3.87	0.00	-143.81	-1902.03	1044.877	8111
973030	1.80	-3.87	0.00	-143.94	-1901.56	1044.884	8111
973035	1.55	-3.86	0.00	-143.75	-1901.41	1044.887	8111
973040	1.52	-3.93	0.00	-143.64	-1900.47	1044.892	8111
973045	1.43	-3.91	0.00	-143.51	-1900.50	1044.897	8111
973050	1.58	-3.91	0.00	-143.65	-1900.05	1044.902	8111
973055	1.59	-3.89	0.00	-143.74	-1900.12	1044.907	8111
973060	1.63	-3.91	0.00	-143.74	-1901.26	1044.912	8111
973065	1.54	-3.89	0.00	-143.71	-1900.87	1044.917	8111
973070	1.57	-3.87	0.00	-143.87	-1900.16	1044.922	8111
973075	1.53	-3.89	0.00	-143.94	-1899.51	1044.927	8111
973080	1.63	-3.86	0.00	-144.20	-1899.35	1044.934	8111
973085	1.55	-3.89	0.00	-143.63	-1901.11	1044.937	8111
973090	1.55	-3.89	0.00	-143.67	-1899.46	1044.942	8111
973095	1.65	-3.90	0.00	-143.69	-1899.07	1044.948	8111
973100	1.58	-3.94	0.00	-143.73	-1899.59	1044.952	8111
973105	1.51	-3.89	0.00	-143.97	-1901.51	1044.957	8111
973110	1.57	-3.87	0.00	-143.87	-1901.40	1044.962	8111
973115	1.60	-3.88	0.00	-143.77	-1900.74	1044.967	8111
973120	1.57	-3.89	0.00	-143.63	-1900.27	1044.972	8111
973125	1.56	-3.94	0.00	-143.88	-1900.98	1044.977	8111
973130	1.54	-3.86	0.00	-143.62	-1900.48	1044.982	8111
973135	1.57	-3.90	0.00	-143.83	-1901.02	1044.987	8111
973140	1.49	-3.95	0.00	-143.86	-1901.26	1044.991	8111
973145	1.53	-3.88	0.00	-144.03	-1901.67	1044.998	8111
973150	1.43	-3.87	0.00	-144.19	-1901.69	1045.001	8111
973155	1.59	-3.89	0.00	-143.83	-1900.63	1045.007	8111
973160	1.42	-3.88	0.00	-144.12	-1901.29	1045.011	8111
973165	1.50	-3.91	0.00	-143.81	-1900.33	1045.017	8111
973170	1.62	-3.89	0.00	-143.82	-1901.13	1045.021	8111
973175	1.64	-3.90	0.00	-144.13	-1901.27	1045.027	8111
973180	1.58	-3.91	0.00	-143.78	-1899.28	1045.032	8111
973185	1.55	-3.88	0.00	-144.21	-1898.13	1045.039	8111
973190	1.55	-3.90	0.00	-144.02	-1899.83	1045.042	8111
973195	1.50	-3.92	0.00	-143.77	-1900.54	1045.047	8111
973200	1.55	-3.92	0.00	-143.86	-1901.41	1045.052	8111
973205	1.56	-3.91	0.00	-143.78	-1901.64	1045.057	8111
973210	1.52	-3.89	0.00	-144.04	-1902.42	1045.062	8111
973215	1.56	-3.90	0.00	-144.15	-1901.74	1045.067	8111
973220	1.50	-3.86	0.00	-143.94	-1902.22	1045.072	8111
973225	1.59	-3.94	0.00	-143.74	-1902.62	1045.077	8111
973230	1.47	-3.94	0.00	-144.08	-1902.46	1045.082	8111
973235	1.60	-3.90	0.00	-144.37	-1901.73	1045.087	8111
973240	1.54	-3.87	0.00	-144.35	-1901.47	1045.092	8111
973245	1.55	-3.86	0.00	-144.50	-1901.32	1045.097	8111
973250	1.60	-3.87	0.00	-144.31	-1901.50	1045.103	8111
973255	1.53	-3.89	0.00	-144.35	-1901.15	1045.107	8111
973260	1.48	-3.87	0.00	-144.10	-1901.36	1045.112	8111
973265	1.65	-3.91	0.00	-143.74	-1900.81	1045.117	8111
973270	1.57	-3.88	0.00	-144.29	-1901.35	1045.123	8111
973275	1.60	-3.92	0.00	-144.01	-1900.88	1045.126	8111
973280	1.47	-3.89	0.00	-144.07	-1900.27	1045.132	8111
973285	1.52	-3.88	0.00	-143.97	-1900.46	1045.136	8111
973290	1.52	-3.93	0.00	-144.36	-1899.11	1045.143	8111
973295	1.57	-3.95	0.00	-144.31	-1897.65	1045.146	8111
973300	1.48	-3.90	0.00	-144.25	-1894.12	1045.152	8111
973305	1.54	-3.84	0.00	-144.24	-1893.87	1045.156	8111
973310	1.56	-3.92	0.00	-143.79	-1893.63	1045.163	8111
973315	1.57	-3.92	0.00	-144.03	-1893.61	1045.166	8111
973320	1.60	-3.84	0.00	-144.18	-1894.81	1045.172	8111
973325	1.63	-3.82	0.00	-144.18	-1896.20	1045.176	8111
973330	1.51	-3.87	0.00	-144.04	-1897.32	1045.182	8111
973335	1.49	-3.90	0.00	-143.85	-1895.26	1045.187	8111
973340	1.63	-3.94	0.00	-143.64	-1896.59	1045.193	8111
973345	1.58	-3.88	0.00	-143.87	-1897.61	1045.197	8111
973350	1.49	-3.91	0.00	-143.97	-1895.66	1045.202	8111
973355	1.54	-3.86	0.00	-143.99	-1896.57	1045.207	8111
973360	1.54	-3.87	0.00	-144.09	-1898.48	1045.213	8111
973365	1.50	-3.89	0.00	-143.97	-1898.01	1045.217	8111
973370	1.60	-3.91	0.00	-143.68	-1898.28	1045.222	8111
973375	1.56	-3.89	0.00	-143.91	-1898.04	1045.227	8111
973380	1.50	-3.87	0.00	-143.94	-1898.59	1045.232	8111
973385	1.55	-3.87	0.00	-143.94	-1900.30	1045.237	8111
973390	1.52	-3.86	0.00	-144.05	-1900.62	1045.242	8111
973395	1.51	-3.88	0.00	-143.80	-1900.84	1045.247	8111
973400	1.59	-3.90	0.00	-144.08	-1900.82	1045.252	8111
973405	1.52	-3.93	0.00	-144.12	-1900.74	1045.257	8111
973410	1.46	-3.91	0.00	-143.91	-1901.08	1045.262	8111
973415	1.47	-3.92	0.00	-144.04	-1901.48	1045.267	8111
973420	1.55	-3.89	0.00	-143.98	-1902.24	1045.271	8111
973425	1.52	-3.94	0.00	-144.03	-1901.73	1045.278	8111
973430	1.53	-3.86	0.00	-144.09	-1901.62	1045.281	8111
973435	1.65	-3.88	0.00	-144.26	-1904.01	1045.287	8111
973440	1.54	-3.92	0.00	-144.18	-1902.44	1045.292	8111
973445	1.54	-3.89	0.00	-144.00	-1894.95	1045.298	8111
973450	1.57	-3.91	0.00	-144.11	-1895.64	1045.301	8111
973455	1.56	-3.86	0.00	-144.15	-1898.42	1045.307	8111
973460	1.52	-3.89	0.00	-144.13	-1900.17	1045.311	8111
973465	1.55	-3.94	0.00	-143.78	-1893.79	1045.317	8111
973470	1.55	-3.94	0.00	-144.01	-1894.65	1045.321	8111
973475	1.50	-3.90	0.00	-144.04	-1901.50	1045.329	8111
973480	1.49	-3.89	0.00	-143.99	-1899.90	1045.332	8111
973485	1.53	-3.92	0.00	-143.85	-1895.28	1045.337	8111
973490	1.59	-3.90	0.00	-144.09	-1894.94	1045.342	8111
973495	1.52	-3.83	0.00	-143.87	-1895.26	1045.347	8111
973500	1.59	-3.91	0.00	-143.67	-1894.85	1045.352	8111
973505	1.69	-3.94	0.00	-144.46	-1902.33	1045.359	8111
973510	1.63	-3.87	0.00	-144.05	-1902.32	1045.362	8111
973515	1.52	-3.90	0.00	-144.10	-1901.32	1045.368	8111
973520	1.56	-3.89	0.00	-144.09	-1899.41	1045.372	8111
973525	1.49	-3.94	0.00	-144.22	-1901.55	1045.377	8111
973530	1.50	-3.90	0.00	-144.10	-1902.21	1045.382	8111
973535	1.59	-3.93	0.00	-144.00	-1896.00	1045.387	8111
973540	1.60	-3.93	0.00	-143.97	-1894.42	1045.392	8111
973545	1.54	-3.89	0.00	-144.12	-1895.36	1045.397	8111
973550	1.67	-3.83	0.00	-144.11	-1894.81	1045.402	8111
973555	1.51	-3.87	0.00	-143.87	-1895.02	1045.407	8111
973560	1.45	-3.90	0.00	-144.04	-1894.40	1045.412	8111
973565	1.47	-3.89	0.00	-143.94	-1894.70	1045.417	8111
973570	1.56	-3.92	0.00	-143.92	-1894.59	1045.422	8111
973575	1.55	-3.90	0.00	-143.93	-1894.12	1045.427	8111
973580	1.51	-3.92	0.00	-143.82	-1894.47	1045.432	8111
973585	1.65	-3.95	0.00	-143.90	-1895.03	1045.437	8111
973590	1.60	-3.87	0.00	-143.89	-1894.65	1045.442	8111
973595	1.49	-3.91	0.00	-143.73	-1894.64	1045.447	8111
973600	1.49	-3.88	0.00	-143.72	-1894.98	1045.452	8111
973605	1.58	-3.91	0.00	-143.95	-1894.73	1045.456	8111
973610	1.45	-3.93	0.00	-143.77	-1894.84	1045.462	8111
973615	1.60	-3.90	0.00	-143.80	-1894.60	1045.466	8111
973620	1.53	-3.89	0.00	-143.99	-1898.08	1045.473	8111
973625	1.63	-3.93	0.00	-144.03	-1898.27	1045.476	8111
973630	1.63	-3.84	0.00	-143.84	-1900.49	1045.482	8111
973635	1.46	-3.92	0.00	-144.06	-1899.39	1045.487	8111
973640	1.59	-3.91	0.00	-144.20	-1896.18	1045.494	8111
973645	1.56	-3.86	0.00	-143.92	-1897.87	1045.497	8111
973650	1.51	-3.93	0.00	-143.65	-1896.51	1045.502	8111
973655	1.59	-3.90	0.00	-143.80	-1896.47	1045.507	8111
973660	1.55	-3.87	0.00	-143.61	-1896.31	1045.512	8111
973665	1.45	-3.87	0.00	-144.05	-1896.81	1045.517	8111
973670	1.49	-3.90	0.00	-143.75	-1896.31	1045.523	8111
973675	1.51	-3.94	0.00	-143.70	-1901.01	1045.527	8111
973680	1.49	-3.90	0.00	-143.73	-1901.42	1045.532	8111
973685	1.54	-3.88	0.00	-143.69	-1901.85	1045.537	8111
973690	1.48	-3.91	0.00	-143.78	-1901.15	1045.542	8111
973695	1.62	-3.89	0.00	-143.83	-1902.04	1045.547	8111
973700	1.61	-3.91	0.00	-143.76	-1902.44	1045.552	8111
973705	1.64	-3.90	0.00	-143.86	-1902.75	1045.557	8111
973710	1.41	-3.91	0.00	-143.64	-1902.85	1045.564	8111
973715	1.62	-3.92	0.00	-143.73	-1902.34	1045.567	8111
973720	1.55	-3.90	0.00	-144.08	-1901.37	1045.572	8111
973725	1.60	-3.89	0.00	-144.07	-1900.80	1045.577	8111
973730	1.41	-3.90	0.00	-144.26	-1900.93	1045.582	8111
973735	1.49	-3.90	0.00	-144.45	-1901.00	1045.587	8111
973740	1.43	-3.93	0.00	-144.06	-1900.21	1045.592	8111
973745	1.71	-3.91	0.00	-143.98	-1900.42	1045.597	8111
973750	1.62	-3.85	0.00	-144.02	-1899.00	1045.602	8111
973755	1.60	-3.88	0.00	-143.97	-1899.63	1045.607	8111
973760	1.57	-3.87	0.00	-143.67	-1900.05	1045.611	8111
973765	1.47	-3.90	0.00	-143.83	-1900.40	1045.618	8111
973770	1.50	-3.84	0.00	-143.95	-1900.23	1045.621	8111
973775	1.58	-3.91	0.00	-143.96	-1899.14	1045.627	8111
973780	1.59	-3.86	0.00	-144.11	-1899.65	1045.631	8111
973785	1.65	-3.89	0.00	-144.24	-1900.36	1045.639	8111
973790	1.60	-3.88	0.00	-144.17	-1899.25	1045.641	8111
973795	1.60	-3.86	0.00	-143.94	-1899.67	1045.647	8111
973800	1.54	-3.94	0.00	-143.69	-1899.38	1045.651	8111
973805	1.47	-3.91	0.00	-144.13	-1899.92	1045.657	8111
973810	1.53	-3.88	0.00	-143.80	-1899.87	1045.662	8111
973815	1.61	-3.88	0.00	-143.93	-1900.71	1045.669	8111
973820	1.48	-3.90	0.00	-143.64	-1900.30	1045.672	8111
973825	1.59	-3.89	0.00	-143.95	-1900.57	1045.679	8111
973830	1.53	-3.90	0.00	-144.05	-1901.02	1045.682	8111
973835	1.59	-3.94	0.00	-144.14	-1901.14	1045.688	8111
973840	1.51	-3.94	0.00	-144.09	-1900.59	1045.692	8111
973845	1.51	-3.89	0.00	-144.25	-1900.88	1045.697	8111
973850	1.60	-3.84	0.00	-144.13	-1901.19	1045.702	8111
973855	1.56	-3.92	0.00	-143.97	-1900.89	1045.707	8111
973860	1.53	-3.93	0.00	-144.16	-1900.73	1045.712	8111
973865	1.48	-3.91	0.00	-144.22	-1902.08	1045.717	8111
973870	1.52	-3.89	0.00	-144.42	-1904.42	1045.722	8111
973875	1.63	-3.91	0.00	-144.41	-1902.73	1045.727	8111
973880	1.51	-3.87	0.00	-144.18	-1905.69	1045.733	8111
973885	1.49	-3.89	0.00	-144.15	-1905.83	1045.737	8111
973890	1.47	-3.98	0.00	-144.02	-1905.32	1045.742	8111
973895	1.53	-3.89	0.00	-144.18	-1905.07	1045.746	8111
973900	1.53	-3.83	0.00	-144.26	-1905.74	1045.752	8111
973905	1.46	-3.84	0.00	-144.36	-1906.00	1045.756	8111
973910	1.49	-3.88	0.00	-144.05	-1906.16	1045.763	8111
973915	1.55	-3.94	0.00	-144.16	-1905.53	1045.767	8111
973920	1.57	-3.94	0.00	-144.19	-1905.77	1045.772	8111
973925	1.68	-3.85	0.00	-144.05	-1905.38	1045.776	8111
973930	1.56	-3.93	0.00	-144.08	-1905.29	1045.782	8111
973935	1.52	-3.88	0.00	-144.18	-1904.55	1045.786	8111
973940	1.56	-3.85	0.00	-144.09	-1904.49	1045.793	8111
973945	1.62	-3.88	0.00	-144.14	-1904.35	1045.796	8111
973950	1.52	-3.88	0.00	-144.25	-1903.81	1045.802	8111
973955	1.56	-3.86	0.00	-144.28	-1903.47	1045.807	8111
973960	1.62	-3.90	0.00	-144.24	-1904.50	1045.813	8111
973965	1.64	-3.90	0.00	-144.05	-1904.01	1045.817	8111
973970	1.48	-3.91	0.00	-143.94	-1904.46	1045.822	8111
973975	1.51	-3.95	0.00	-143.94	-1904.85	1045.827	8111
973980	1.54	-3.87	0.00	-144.44	-1905.79	1045.834	8111
973985	1.58	-3.92	0.00	-144.28	-1905.49	1045.837	8111
973990	1.59	-3.83	0.00	-144.35	-1905.36	1045.842	8111
973995	1.59	-3.87	0.00	-144.19	-1905.53	1045.847	8111
974000	1.55	-3.90	0.00	-143.98	-1905.38	1045.852	8111
974005	1.56	-3.90	0.00	-144.15	-1905.82	1045.857	8111
974010	1.51	-3.85	0.00	-144.63	-1905.45	1045.864	8111
974015	1.55	-3.85	0.00	-144.18	-1904.69	1045.867	8111
974020	1.57	-3.90	0.00	-144.02	-1904.80	1045.872	8111
974025	1.52	-3.88	0.00	-144.10	-1904.22	1045.877	8111
974030	1.54	-3.89	0.00	-143.94	-1900.79	1045.882	8111
974035	1.52	-3.94	0.00	-143.62	-1899.90	1045.887	8111
974040	1.48	-3.90	0.00	-144.07	-1899.08	1045.892	8111
974045	1.65	-3.93	0.00	-144.11	-1898.83	1045.896	8111
974050	1.55	-3.92	0.00	-143.92	-1898.07	1045.858	8111
974055	1.54	-3.86	0.00	-144.36	-1899.01	1045.864	8111
974060	1.56	-3.87	0.00	-144.09	-1898.96	1045.868	8111
974065	1.57	-3.91	0.00	-144.05	-1899.07	1045.873	8111
974070	1.62	-3.85	0.00	-144.13	-1899.44	1045.878	8111
974075	1.49	-3.89	0.00	-144.28	-1899.16	1045.885	8111
974080	1.53	-3.87	0.00	-144.19	-1899.41	1045.888	8111
974085	1.55	-3.86	0.00	-144.08	-1899.66	1045.893	8111
974090	1.62	-3.94	0.00	-143.83	-1899.36	1045.898	8111
974095	1.71	-3.88	0.00	-144.11	-1901.86	1045.904	8111
974100	1.59	-3.90	0.00	-143.90	-1903.21	1045.908	8111
974105	1.59	-3.82	0.00	-144.11	-1904.74	1045.916	8111
974110	1.65	-3.85	0.00	-144.13	-1904.37	1045.918	8111
974115	1.64	-3.91	0.00	-143.80	-1904.23	1045.924	8111
974120	1.43	-3.91	0.00	-144.12	-1902.41	1045.928	8111
974125	1.52	-3.95	0.00	-144.01	-1902.31	1045.934	8111
974130	1.46	-3.93	0.00	-144.13	-1903.64	1045.938	8111
974135	1.62	-3.93	0.00	-144.42	-1904.34	1045.944	8111
974140	1.52	-3.88	0.00	-144.53	-1904.30	1045.948	8111
974145	1.56	-3.87	0.00	-144.39	-1904.24	1045.954	8111
974150	1.50	-3.87	0.00	-144.47	-1904.05	1045.959	8111
974155	1.57	-3.90	0.00	-144.26	-1904.26	1045.964	8111
974160	1.48	-3.88	0.00	-144.59	-1903.70	1045.968	8111
974165	1.45	-3.88	0.00	-144.22	-1904.41	1045.973	8111
974170	1.57	-3.95	0.00	-144.22	-1903.59	1045.979	8111
974175	1.54	-3.93	0.00	-144.18	-1904.15	1045.983	8111
974180	1.61	-3.94	0.00	-144.45	-1904.43	1045.989	8111
974185	1.47	-3.85	0.00	-144.74	-1904.17	1045.993	8111
974190	1.49	-3.85	0.00	-144.23	-1904.01	1045.998	8111
974195	1.55	-3.92	0.00	-144.30	-1902.96	1046.003	8111
974200	1.69	-3.95	0.00	-144.03	-1909.53	1046.010	8111
974205	1.47	-3.90	0.00	-144.04	-1908.39	1046.013	8111
974210	1.45	-3.92	0.00	-144.40	-1902.55	1046.018	8111
974215	1.54	-3.85	0.00	-144.41	-1903.64	1046.023	8111
974220	1.52	-3.88	0.00	-144.76	-1904.07	1046.029	8111
974225	1.59	-3.90	0.00	-144.50	-1904.15	1046.033	8111
974230	1.52	-3.90	0.00	-144.23	-1904.34	1046.038	8111
974235	1.63	-3.91	0.00	-144.11	-1903.95	1046.043	8111
974240	1.68	-3.89	0.00	-144.29	-1903.48	1046.050	8111
974245	1.56	-3.87	0.00	-144.04	-1903.84	1046.053	8111
974250	1.47	-3.87	0.00	-144.17	-1903.88	1046.059	8111
974255	1.61	-3.92	0.00	-143.91	-1904.17	1046.063	8111
974260	1.46	-3.88	0.00	-144.10	-1902.55	1046.069	8111
974265	1.54	-3.84	0.00	-144.08	-1903.95	1046.073	8111
974270	1.66	-3.89	0.00	-143.77	-1903.37	1046.080	8111
974275	1.60	-3.95	0.00	-143.80	-1905.60	1046.083	8111
974280	1.52	-3.90	0.00	-144.03	-1903.62	1046.089	8111
974285	1.62	-3.88	0.00	-144.02	-1903.11	1046.094	8111
974290	1.58	-3.90	0.00	-144.14	-1904.03	1046.099	8111
974295	1.48	-3.90	0.00	-144.00	-1904.18	1046.104	8111
974300	1.58	-3.92	0.00	-144.07	-1904.16	1046.109	8111
974305	1.50	-3.88	0.00	-144.35	-1903.46	1046.113	8111
974310	1.42	-3.91	0.00	-144.16	-1902.52	1046.119	8111
974315	1.58	-3.92	0.00	-144.22	-1902.48	1046.123	8111
974320	1.58	-3.93	0.00	-144.20	-1902.46	1046.128	8111
974325	1.67	-3.86	0.00	-143.98	-1902.92	1046.134	8111
974330	1.47	-3.88	0.00	-143.77	-1902.97	1046.138	8111
974335	1.51	-3.92	0.00	-143.97	-1903.00	1046.143	8111
974340	1.54	-3.89	0.00	-143.94	-1903.19	1046.148	8111
974345	1.56	-3.92	0.00	-144.11	-1903.51	1046.154	8111
974350	1.64	-3.89	0.00	-143.98	-1902.29	1046.158	8111
974355	1.53	-3.90	0.00	-143.99	-1903.03	1046.163	8111
974360	1.58	-3.90	0.00	-144.22	-1901.96	1046.168	8111
974365	1.53	-3.90	0.00	-144.33	-1902.56	1046.173	8111
974370	1.52	-3.93	0.00	-144.10	-1902.46	1046.178	8111
974375	1.56	-3.85	0.00	-144.23	-1902.22	1046.184	8111
974380	1.45	-3.85	0.00	-143.69	-1901.58	1046.188	8111
974385	1.50	-3.85	0.00	-143.81	-1901.27	1046.193	8111
974390	1.60	-3.90	0.00	-144.06	-1901.19	1046.198	8111
974395	1.59	-3.88	0.00	-143.70	-1901.03	1046.203	8111
974400	1.61	-3.93	0.00	-143.64	-1902.08	1046.208	8111
974405	1.54	-3.91	0.00	-143.91	-1903.20	1046.214	8111
974410	1.49	-3.90	0.00	-143.81	-1902.48	1046.218	8111
974415	1.57	-3.90	0.00	-143.84	-1901.63	1046.224	8111
974420	1.56	-3.87	0.00	-143.89	-1901.75	1046.228	8111
974425	1.59	-3.94	0.00	-143.98	-1901.90	1046.234	8111
974430	1.61	-3.90	0.00	-143.83	-1902.35	1046.238	8111
974435	1.48	-3.91	0.00	-144.07	-1901.49	1046.244	8111
974440	1.52	-3.92	0.00	-143.99	-1902.25	1046.248	8111
974445	1.55	-3.90	0.00	-144.02	-1904.67	1046.254	8111
974450	1.55	-3.89	0.00	-143.92	-1904.98	1046.258	8111
974455	1.57	-3.91	0.00	-143.80	-1902.50	1046.264	8111
974460	1.68	-3.93	0.00	-144.03	-1902.29	1046.269	8111
974465	1.55	-3.88	0.00	-144.27	-1902.78	1046.274	8111
974470	1.51	-3.92	0.00	-144.08	-1904.20	1046.278	8111
974475	1.53	-3.87	0.00	-144.32	-1903.44	1046.283	8111
974480	1.62	-3.88	0.00	-144.09	-1902.23	1046.289	8111
974485	1.45	-3.86	0.00	-143.95	-1903.82	1046.293	8111
974490	1.57	-3.91	0.00	-144.08	-1906.40	1046.298	8111
974495	1.49	-3.91	0.00	-144.31	-1902.41	1046.303	8111
974500	1.71	-3.81	0.00	-144.23	-1901.92	1046.308	8111
974505	1.54	-3.87	0.00	-143.59	-1902.21	1046.313	8111
974510	1.55	-3.97	0.00	-143.91	-1901.13	1046.319	8111
974515	1.52	-3.89	0.00	-144.18	-1901.98	1046.323	8111
974520	1.55	-3.91	0.00	-144.10	-1901.57	1046.328	8111
974525	1.43	-3.94	0.00	-143.98	-1901.68	1046.333	8111
974530	1.56	-3.91	0.00	-144.08	-1902.25	1046.338	8111
974535	1.54	-3.87	0.00	-144.24	-1901.92	1046.343	8111
974540	1.53	-3.89	0.00	-144.24	-1902.38	1046.350	8111
974545	1.48	-3.84	0.00	-144.08	-1902.02	1046.353	8111
974550	1.51	-3.91	0.00	-144.10	-1903.15	1046.358	8111
974555	1.50	-3.93	0.00	-143.99	-1904.07	1046.363	8111
974560	1.54	-3.90	0.00	-143.97	-1903.79	1046.369	8111
974565	1.54	-3.89	0.00	-143.89	-1903.96	1046.373	8111
974570	1.48	-3.96	0.00	-144.19	-1902.17	1046.381	8111
974575	1.55	-3.90	0.00	-144.13	-1903.77	1046.383	8111
974580	1.23	-4.00	0.00	-143.93	-1902.87	1046.391	8111
974585	1.59	-3.92	0.00	-144.19	-1904.75	1046.393	8111
974590	1.50	-3.88	0.00	-144.31	-1903.88	1046.399	8111
974595	1.54	-3.84	0.00	-144.31	-1902.35	1046.403	8111
974600	1.55	-3.92	0.00	-144.27	-1902.26	1046.409	8111
974605	1.53	-3.89	0.00	-144.05	-1903.21	1046.413	8111
974610	1.52	-3.84	0.00	-144.72	-1902.83	1046.421	8111
974615	1.58	-3.89	0.00	-144.26	-1902.47	1046.423	8111
974620	1.50	-3.91	0.00	-144.26	-1902.53	1046.429	8111
974625	1.53	-3.93	0.00	-144.23	-1902.66	1046.433	8111
974630	1.56	-3.90	0.00	-144.47	-1902.94	1046.438	8111
974635	1.52	-3.86	0.00	-144.01	-1901.90	1046.444	8111
974640	1.56	-3.95	0.00	-143.78	-1902.19	1046.448	8111
974645	1.61	-3.90	0.00	-144.16	-1904.84	1046.453	8111
974650	1.55	-3.92	0.00	-144.18	-1901.42	1046.458	8111
974655	1.49	-3.90	0.00	-143.99	-1901.55	1046.464	8111
974660	1.54	-3.88	0.00	-144.12	-1902.09	1046.468	8111
974665	1.61	-3.88	0.00	-144.10	-1902.74	1046.473	8111
974670	1.53	-3.85	0.00	-144.14	-1902.98	1046.478	8111
974675	1.63	-3.93	0.00	-144.07	-1904.85	1046.483	8111
974680	1.60	-3.88	0.00	-144.27	-1902.09	1046.488	8111
974685	1.53	-3.89	0.00	-144.21	-1902.45	1046.495	8111
974690	1.57	-3.90	0.00	-143.98	-1902.29	1046.498	8111
974695	1.54	-3.85	0.00	-144.02	-1902.82	1046.504	8111
974700	1.59	-3.90	0.00	-144.08	-1902.52	1046.508	8111
974705	1.69	-3.93	0.00	-143.58	-1902.80	1046.515	8111
974710	1.47	-3.88	0.00	-143.95	-1902.76	1046.518	8111
974715	1.70	-3.92	0.00	-143.98	-1901.43	1046.524	8111
974720	1.50	-3.87	0.00	-144.39	-1901.51	1046.528	8111
974725	1.55	-3.91	0.00	-143.98	-1904.53	1046.534	8111
974730	1.50	-3.86	0.00	-143.95	-1901.56	1046.538	8111
974735	1.50	-3.90	0.00	-143.95	-1901.64	1046.544	8111
974740	1.58	-3.94	0.00	-143.94	-1902.00	1046.548	8111
974745	1.75	-3.82	0.00	-144.96	-1901.48	1046.556	8111
974750	1.41	-3.89	0.00	-144.10	-1901.46	1046.558	8111
974755	1.54	-3.94	0.00	-143.82	-1902.56	1046.564	8111
974760	1.51	-3.90	0.00	-144.07	-1902.97	1046.568	8111
974765	1.66	-3.92	0.00	-144.07	-1903.02	1046.574	8111
974770	1.56	-3.88	0.00	-144.13	-1902.56	1046.578	8111
974775	1.57	-3.90	0.00	-144.47	-1903.30	1046.583	8111
974780	1.55	-3.88	0.00	-144.31	-1903.56	1046.589	8111
974785	1.62	-3.89	0.00	-143.99	-1902.91	1046.594	8111
974790	1.53	-3.85	0.00	-144.16	-1902.47	1046.598	8111
974795	1.57	-3.91	0.00	-143.81	-1902.94	1046.603	8111
974800	1.49	-3.93	0.00	-143.77	-1902.22	1046.608	8111
974805	1.56	-3.85	0.00	-143.91	-1905.42	1046.613	8111
974810	1.61	-3.86	0.00	-143.85	-1904.88	1046.618	8111
974815	1.50	-3.88	0.00	-143.66	-1903.24	1046.623	8111
974820	1.46	-3.95	0.00	-143.39	-1902.49	1046.629	8111
974825	1.51	-3.97	0.00	-143.68	-1902.62	1046.633	8111
974830	1.46	-3.87	0.00	-143.79	-1902.78	1046.640	8111
974835	1.59	-3.88	0.00	-143.74	-1902.72	1046.643	8111
974840	1.48	-3.92	0.00	-143.86	-1904.14	1046.648	8111
974845	1.58	-3.93	0.00	-143.73	-1903.41	1046.653	8111
974850	1.48	-3.85	0.00	-143.76	-1903.88	1046.660	8111
974855	1.63	-3.89	0.00	-143.94	-1904.79	1046.663	8111
974860	1.62	-3.87	0.00	-144.01	-1904.18	1046.669	8111
974865	1.59	-3.91	0.00	-144.05	-1905.08	1046.673	8111
974870	1.51	-3.90	0.00	-143.95	-1904.87	1046.679	8111
974875	1.45	-3.88	0.00	-143.75	-1904.48	1046.683	8111
974880	1.50	-3.91	0.00	-143.75	-1904.17	1046.689	8111
974885	1.49	-3.93	0.00	-144.19	-1903.95	1046.693	8111
974890	1.45	-3.92	0.00	-144.22	-1903.49	1046.699	8111
974895	1.52	-3.91	0.00	-144.24	-1904.10	1046.703	8111
974900	1.49	-3.88	0.00	-143.96	-1903.42	1046.711	8111
974905	1.44	-3.90	0.00	-144.00	-1904.27	1046.713	8111
974910	1.55	-3.87	0.00	-144.08	-1904.37	1046.719	8111
974915	1.64	-3.89	0.00	-144.05	-1904.76	1046.723	8111
974920	1.52	-3.89	0.00	-144.11	-1904.69	1046.729	8111
974925	1.61	-3.90	0.00	-144.05	-1903.66	1046.733	8111
974930	1.56	-3.91	0.00	-144.42	-1903.44	1046.738	8111
974935	1.61	-3.89	0.00	-144.43	-1902.44	1046.744	8111
974940	1.60	-3.87	0.00	-144.42	-1904.91	1046.748	8111
974945	1.57	-3.91	0.00	-144.40	-1906.14	1046.754	8111
974950	1.58	-3.92	0.00	-144.46	-1905.24	1046.758	8111
974955	1.62	-3.89	0.00	-144.45	-1903.80	1046.764	8111
974960	1.46	-3.88	0.00	-144.42	-1903.37	1046.768	8111
974965	1.51	-3.93	0.00	-144.13	-1904.05	1046.773	8111
974970	1.63	-3.91	0.00	-144.27	-1902.82	1046.778	8111
974975	1.49	-3.93	0.00	-144.32	-1902.30	1046.783	8111
974980	1.56	-3.88	0.00	-144.40	-1902.64	1046.788	8111
974985	1.52	-3.93	0.00	-144.37	-1903.23	1046.795	8111
974990	1.61	-3.84	0.00	-144.50	-1902.80	1046.798	8111
974995	1.50	-3.95	0.00	-144.61	-1902.81	1046.803	8111
975000	1.57	-3.83	0.00	-144.73	-1902.60	1046.808	8111
975005	1.49	-3.84	0.00	-144.71	-1902.94	1046.813	8111
975010	1.49	-3.88	0.00	-144.43	-1902.33	1046.818	8111
975015	1.66	-3.94	0.00	-144.12	-1904.45	1046.825	8111
975020	1.54	-3.92	0.00	-144.22	-1903.03	1046.828	8111
975025	1.56	-3.87	0.00	-144.33	-1903.29	1046.833	8111
975030	1.55	-3.91	0.00	-144.34	-1902.87	1046.838	8111
975035	1.50	-3.91	0.00	-144.49	-1902.92	1046.844	8111
975040	1.59	-3.90	0.00	-144.53	-1899.47	1046.848	8111
975045	1.72	-3.90	0.00	-144.80	-1902.00	1046.855	8111
975050	1.41	-3.88	0.00	-144.43	-1898.40	1046.858	8111
975055	1.48	-3.87	0.00	-144.55	-1897.71	1046.864	8111
975060	1.48	-3.88	0.00	-144.46	-1897.57	1046.868	8111
975065	1.60	-3.92	0.00	-144.14	-1897.76	1046.875	8111
975070	1.59	-3.96	0.00	-144.49	-1897.86	1046.878	8111
975075	1.55	-3.86	0.00	-144.65	-1897.45	1046.884	8111
975080	1.43	-3.87	0.00	-144.48	-1898.29	1046.889	8111
975085	1.63	-3.88	0.00	-144.46	-1899.55	1046.894	8111
975090	1.54	-3.91	0.00	-144.36	-1901.47	1046.898	8111
975095	1.51	-3.89	0.00	-144.58	-1898.87	1046.904	8111
975100	1.50	-3.88	0.00	-144.63	-1898.85	1046.908	8111
975105	1.54	-3.87	0.00	-144.46	-1900.27	1046.913	8111
975110	1.64	-3.86	0.00	-144.39	-1899.57	1046.918	8111
975115	1.66	-3.90	0.00	-144.16	-1897.28	1046.923	8111
975120	1.49	-3.92	0.00	-144.10	-1899.32	1046.928	8111
975125	1.52	-3.84	0.00	-144.51	-1898.50	1046.933	8111
975130	1.62	-3.88	0.00	-143.97	-1900.70	1046.938	8111
975135	1.67	-3.90	0.00	-144.17	-1898.90	1046.943	8111
975140	1.58	-3.90	0.00	-143.94	-1900.02	1046.948	8111
975145	1.54	-3.88	0.00	-144.00	-1905.03	1046.954	8111
975150	1.55	-3.92	0.00	-144.13	-1903.88	1046.958	8111
975155	1.45	-3.97	0.00	-143.85	-1902.64	1046.963	8111
975160	1.67	-3.86	0.00	-144.30	-1898.77	1046.969	8111
975165	1.44	-3.89	0.00	-144.52	-1901.07	1046.973	8111
975170	1.44	-3.88	0.00	-144.61	-1904.39	1046.980	8111
975175	1.41	-3.87	0.00	-144.46	-1905.09	1046.983	8111
975180	1.45	-3.93	0.00	-144.39	-1905.76	1046.990	8111
975185	1.53	-3.93	0.00	-144.50	-1905.86	1046.993	8111
975190	1.60	-3.91	0.00	-144.74	-1905.86	1046.999	8111
975195	1.65	-3.91	0.00	-144.81	-1905.04	1047.003	8111
975200	1.54	-3.88	0.00	-144.64	-1906.34	1047.009	8111
975205	1.56	-3.88	0.00	-144.64	-1906.25	1047.013	8111
975210	1.46	-3.90	0.00	-144.80	-1907.57	1047.021	8111
975215	1.54	-3.87	0.00	-144.83	-1906.57	1047.023	8111
975220	1.50	-3.89	0.00	-144.50	-1906.62	1047.029	8111
975225	1.49	-3.89	0.00	-144.53	-1907.23	1047.033	8111
975230	1.55	-3.90	0.00	-144.87	-1907.65	1047.039	8111
975235	1.64	-3.89	0.00	-144.84	-1907.56	1047.043	8111
975240	1.48	-3.85	0.00	-144.71	-1907.24	1047.049	8111
975245	1.60	-3.93	0.00	-144.46	-1907.69	1047.053	8111
975250	1.52	-3.91	0.00	-144.72	-1907.87	1047.058	8111
975255	1.52	-3.88	0.00	-144.90	-1907.29	1047.063	8111
975260	1.55	-3.86	0.00	-144.56	-1906.62	1047.068	8111
975265	1.52	-3.86	0.00	-144.53	-1906.51	1047.073	8111
975270	1.52	-3.94	0.00	-144.31	-1905.72	1047.079	8111
975275	1.60	-3.83	0.00	-144.53	-1905.48	1047.084	8111
975280	1.52	-3.83	0.00	-144.62	-1905.47	1047.088	8111
975285	1.49	-3.92	0.00	-144.12	-1905.30	1047.093	8111
975290	1.48	-3.95	0.00	-144.11	-1905.87	1047.098	8111
975295	1.59	-3.88	0.00	-144.30	-1907.04	1047.103	8111
975300	1.66	-3.86	0.00	-144.21	-1905.91	1047.108	8111
975305	1.50	-3.90	0.00	-143.99	-1905.45	1047.115	8111
975310	1.65	-3.93	0.00	-144.02	-1905.67	1047.118	8111
975315	1.55	-3.87	0.00	-144.13	-1905.31	1047.125	8111
975320	1.47	-3.88	0.00	-144.17	-1905.01	1047.128	8111
975325	1.55	-3.89	0.00	-144.10	-1904.14	1047.134	8111
975330	1.53	-3.89	0.00	-143.94	-1904.27	1047.138	8111
975335	1.48	-3.87	0.00	-144.45	-1901.00	1047.144	8111
975340	1.51	-3.92	0.00	-144.14	-1903.60	1047.148	8111
975345	1.69	-3.88	0.00	-144.19	-1904.29	1047.155	8111
975350	1.49	-3.94	0.00	-144.21	-1904.76	1047.158	8111
975355	1.50	-3.88	0.00	-144.36	-1904.99	1047.164	8111
975360	1.50	-3.88	0.00	-143.96	-1905.63	1047.168	8111
975365	1.68	-3.85	0.00	-143.94	-1904.44	1047.175	8111
975370	1.55	-3.87	0.00	-143.81	-1904.97	1047.178	8111
975375	1.61	-3.94	0.00	-144.13	-1905.44	1047.184	8111
975380	1.53	-3.96	0.00	-143.91	-1905.61	1047.188	8111
975385	1.57	-3.88	0.00	-144.32	-1905.42	1047.194	8111
975390	1.58	-3.87	0.00	-144.12	-1905.25	1047.198	8111
975395	1.50	-3.89	0.00	-143.90	-1904.51	1047.204	8111
975400	1.51	-3.89	0.00	-144.12	-1904.66	1047.209	8111
975405	1.63	-3.88	0.00	-144.18	-1904.89	1047.214	8111
975410	1.59	-3.88	0.00	-144.22	-1904.65	1047.218	8111
975415	1.57	-3.87	0.00	-144.16	-1904.79	1047.224	8111
975420	1.51	-3.88	0.00	-143.97	-1904.95	1047.229	8111
975425	1.61	-3.87	0.00	-143.91	-1904.27	1047.233	8111
975430	1.57	-3.90	0.00	-144.02	-1902.05	1047.238	8111
975435	1.49	-3.93	0.00	-144.06	-1901.67	1047.243	8111
975440	1.46	-3.91	0.00	-144.18	-1901.30	1047.248	8111
975445	1.61	-3.90	0.00	-144.18	-1902.17	1047.253	8111
975450	1.53	-3.98	0.00	-144.25	-1902.06	1047.259	8111
975455	1.56	-3.92	0.00	-144.46	-1902.19	1047.263	8111
975460	1.55	-3.90	0.00	-144.28	-1902.88	1047.268	8111
975465	1.50	-3.92	0.00	-144.50	-1902.50	1047.273	8111
975470	1.48	-3.95	0.00	-144.59	-1903.55	1047.280	8111
975475	1.56	-3.89	0.00	-144.54	-1903.09	1047.283	8111
975480	1.65	-3.90	0.00	-144.73	-1902.69	1047.289	8111
975485	1.58	-3.92	0.00	-144.88	-1903.18	1047.293	8111
975490	1.42	-3.90	0.00	-144.86	-1903.07	1047.298	8111
975495	1.60	-3.90	0.00	-144.68	-1904.04	1047.303	8111
975500	1.47	-3.86	0.00	-144.76	-1903.21	1047.309	8111
975505	1.52	-3.84	0.00	-144.51	-1903.10	1047.313	8111
975510	1.44	-3.87	0.00	-143.94	-1902.58	1047.320	8111
975515	1.62	-3.88	0.00	-144.24	-1902.29	1047.323	8111
975520	1.51	-3.91	0.00	-144.04	-1902.58	1047.329	8111
975525	1.54	-3.85	0.00	-144.00	-1902.58	1047.333	8111
975530	1.49	-3.86	0.00	-144.18	-1902.23	1047.339	8111
975535	1.57	-3.86	0.00	-143.94	-1902.41	1047.343	8111
975540	1.44	-3.91	0.00	-143.96	-1903.18	1047.351	8111
975545	1.61	-3.89	0.00	-143.98	-1902.50	1047.353	8111
975550	1.58	-3.90	0.00	-144.09	-1903.13	1047.359	8111
975555	1.53	-3.89	0.00	-144.32	-1903.16	1047.363	8111
975560	1.52	-3.92	0.00	-143.81	-1903.98	1047.369	8111
975565	1.52	-3.96	0.00	-143.82	-1903.63	1047.373	8111
975570	1.54	-3.91	0.00	-144.20	-1904.10	1047.378	8111
975575	1.51	-3.86	0.00	-144.08	-1902.85	1047.383	8111
975580	1.58	-3.89	0.00	-144.09	-1902.92	1047.388	8111
975585	1.60	-3.92	0.00	-143.85	-1902.47	1047.393	8111
975590	1.43	-3.85	0.00	-143.99	-1903.38	1047.398	8111
975595	1.48	-3.89	0.00	-143.64	-1903.07	1047.403	8111
975600	1.59	-3.93	0.00	-144.02	-1903.10	1047.408	8111
975605	1.49	-3.88	0.00	-144.04	-1902.72	1047.413	8111
975610	1.49	-3.90	0.00	-144.06	-1902.42	1047.418	8111
975615	1.57	-3.93	0.00	-144.06	-1902.80	1047.425	8111
975620	1.43	-3.92	0.00	-143.91	-1902.93	1047.428	8111
975625	1.60	-3.93	0.00	-144.02	-1902.85	1047.433	8111
975630	1.57	-3.88	0.00	-144.16	-1903.15	1047.438	8111
975635	1.55	-3.98	0.00	-144.30	-1903.70	1047.445	8111
975640	1.54	-3.89	0.00	-144.49	-1904.15	1047.448	8111
975645	1.60	-3.86	0.00	-144.55	-1903.72	1047.453	8111
975650	1.58	-3.89	0.00	-144.42	-1903.61	1047.458	8111
975655	1.53	-3.89	0.00	-144.38	-1904.41	1047.465	8111
975660	1.63	-3.92	0.00	-144.23	-1904.35	1047.468	8111
975665	1.49	-3.90	0.00	-144.42	-1904.42	1047.474	8111
975670	1.53	-3.85	0.00	-144.41	-1905.46	1047.478	8111
975675	1.88	-3.95	0.00	-144.97	-1903.30	1047.486	8111
975680	1.57	-3.90	0.00	-144.43	-1902.74	1047.488	8111
975685	1.36	-3.86	0.00	-144.03	-1903.76	1047.494	8111
975690	1.56	-3.85	0.00	-144.28	-1903.45	1047.498	8111
975695	1.57	-3.87	0.00	-144.00	-1903.10	1047.504	8111
975700	1.46	-3.86	0.00	-143.96	-1902.10	1047.508	8111
975705	1.60	-3.92	0.00	-143.74	-1902.82	1047.514	8111
975710	1.49	-3.92	0.00	-143.68	-1903.17	1047.519	8111
975715	1.53	-3.90	0.00	-143.89	-1902.99	1047.524	8111
975720	1.50	-3.94	0.00	-144.14	-1902.91	1047.528	8111
975725	1.72	-3.86	0.00	-144.39	-1903.62	1047.533	8111
975730	1.47	-3.86	0.00	-144.38	-1903.93	1047.538	8111
975735	1.47	-3.90	0.00	-144.19	-1903.68	1047.543	8111
975740	1.63	-3.91	0.00	-144.28	-1904.17	1047.550	8111
975745	1.67	-3.87	0.00	-143.98	-1903.67	1047.553	8111
975750	1.53	-3.90	0.00	-144.04	-1902.67	1047.558	8111
975755	1.51	-3.89	0.00	-144.02	-1903.07	1047.563	8111
975760	1.53	-3.92	0.00	-143.97	-1903.51	1047.568	8111
975765	1.50	-3.91	0.00	-144.30	-1903.82	1047.573	8111
975770	1.59	-3.91	0.00	-144.33	-1903.95	1047.578	8111
975775	1.46	-3.87	0.00	-144.20	-1904.34	1047.583	8111
975780	1.54	-3.88	0.00	-143.73	-1903.85	1047.589	8111
975785	1.49	-3.94	0.00	-143.98	-1903.75	1047.593	8111
975790	1.47	-3.89	0.00	-144.24	-1903.50	1047.599	8111
975795	1.56	-3.90	0.00	-144.26	-1903.00	1047.603	8111
975800	1.57	-3.89	0.00	-143.94	-1903.16	1047.609	8111
975805	1.69	-3.90	0.00	-143.88	-1902.47	1047.613	8111
975810	1.52	-3.90	0.00	-143.80	-1902.81	1047.620	8111
975815	1.49	-3.91	0.00	-143.77	-1902.79	1047.623	8111
975820	1.52	-3.92	0.00	-143.87	-1903.31	1047.629	8111
975825	1.57	-3.88	0.00	-143.68	-1902.47	1047.633	8111
975830	1.53	-3.87	0.00	-143.74	-1902.70	1047.639	8111
975835	1.55	-3.90	0.00	-143.58	-1901.71	1047.643	8111
975840	1.59	-3.90	0.00	-143.82	-1900.63	1047.649	8111
975845	1.60	-3.90	0.00	-143.83	-1901.69	1047.653	8111
975850	1.52	-3.93	0.00	-143.75	-1901.43	1047.659	8111
975855	1.56	-3.92	0.00	-143.91	-1902.78	1047.663	8111
975860	1.56	-3.87	0.00	-143.90	-1903.45	1047.669	8111
975865	1.54	-3.91	0.00	-144.03	-1903.30	1047.673	8111
975870	1.59	-3.93	0.00	-143.94	-1902.45	1047.679	8111
975875	1.65	-3.87	0.00	-144.07	-1902.45	1047.684	8111
975880	1.57	-3.88	0.00	-143.91	-1902.62	1047.688	8111
975885	1.56	-3.91	0.00	-143.66	-1902.37	1047.693	8111
975890	1.49	-3.89	0.00	-143.98	-1901.46	1047.698	8111
975895	1.64	-3.89	0.00	-144.04	-1901.38	1047.703	8111
975900	1.50	-3.89	0.00	-144.04	-1901.47	1047.708	8111
975905	1.60	-3.90	0.00	-143.89	-1901.29	1047.713	8111
975910	1.57	-3.91	0.00	-143.87	-1901.26	1047.718	8111
975915	1.51	-3.98	0.00	-143.63	-1902.34	1047.725	8111
975920	1.48	-3.92	0.00	-144.04	-1901.11	1047.728	8111
975925	1.59	-3.91	0.00	-144.25	-1901.35	1047.733	8111
975930	1.66	-3.92	0.00	-144.09	-1901.74	1047.738	8111
975935	1.43	-3.90	0.00	-144.00	-1902.97	1047.743	8111
975940	1.42	-3.92	0.00	-144.18	-1901.83	1047.748	8111
975945	1.41	-3.91	0.00	-144.29	-1901.87	1047.754	8111
975950	1.66	-3.88	0.00	-144.66	-1900.87	1047.758	8111
975955	1.53	-3.92	0.00	-144.26	-1900.78	1047.764	8111
975960	1.44	-3.91	0.00	-144.27	-1901.12	1047.768	8111
975965	1.50	-3.88	0.00	-144.05	-1903.56	1047.775	8111
975970	1.65	-3.89	0.00	-144.28	-1903.07	1047.778	8111
975975	1.53	-3.88	0.00	-144.49	-1902.66	1047.784	8111
975980	1.51	-3.92	0.00	-144.34	-1903.47	1047.788	8111
975985	1.63	-3.98	0.00	-144.20	-1902.65	1047.796	8111
975990	1.60	-3.89	0.00	-144.69	-1902.32	1047.798	8111
975995	1.72	-3.85	0.00	-144.61	-1902.21	1047.804	8111
976000	1.59	-3.88	0.00	-144.40	-1902.06	1047.808	8111
976005	1.47	-3.95	0.00	-144.34	-1901.63	1047.814	8111
976010	1.48	-3.94	0.00	-144.46	-1901.76	1047.818	8111
976015	1.53	-3.94	0.00	-144.35	-1902.43	1047.824	8111
976020	1.54	-3.87	0.00	-144.71	-1902.92	1047.828	8111
976025	1.66	-3.88	0.00	-144.50	-1903.18	1047.834	8111
976030	1.61	-3.92	0.00	-144.43	-1902.87	1047.838	8111
976035	1.54	-3.88	0.00	-144.69	-1903.32	1047.843	8111
976040	1.46	-3.86	0.00	-144.59	-1903.18	1047.848	8111
976045	1.54	-3.88	0.00	-144.60	-1902.43	1047.854	8111
976050	1.45	-3.89	0.00	-144.54	-1902.33	1047.858	8111
976055	1.57	-3.90	0.00	-144.46	-1902.57	1047.863	8111
976060	1.58	-3.87	0.00	-144.39	-1902.90	1047.868	8111
976065	1.59	-3.91	0.00	-144.26	-1902.38	1047.873	8111
976070	1.59	-3.89	0.00	-144.50	-1901.89	1047.880	8111
976075	1.57	-3.90	0.00	-144.45	-1901.50	1047.883	8111
976080	1.43	-3.90	0.00	-144.56	-1901.95	1047.890	8111
976085	1.59	-3.94	0.00	-144.67	-1903.53	1047.893	8111
976090	1.53	-3.89	0.00	-144.62	-1903.30	1047.898	8111
976095	1.52	-3.92	0.00	-144.73	-1903.42	1047.903	8111
976100	1.53	-3.93	0.00	-144.54	-1903.44	1047.908	8111
976105	1.54	-3.89	0.00	-145.00	-1903.52	1047.913	8111
976110	1.58	-3.99	0.00	-145.24	-1902.62	1047.920	8111
976115	1.56	-3.83	0.00	-145.24	-1902.68	1047.923	8111
976120	1.48	-3.87	0.00	-144.97	-1903.41	1047.929	8111
976125	1.48	-3.90	0.00	-144.84	-1903.61	1047.933	8111
976130	1.58	-3.84	0.00	-145.01	-1903.35	1047.939	8111
976135	1.53	-3.84	0.00	-144.84	-1902.43	1047.943	8111
976140	1.52	-3.84	0.00	-144.20	-1903.85	1047.950	8111
976145	1.63	-3.93	0.00	-144.32	-1903.25	1047.953	8111
976150	1.52	-3.97	0.00	-144.49	-1903.45	1047.959	8111
976155	1.55	-3.97	0.00	-144.46	-1903.73	1047.963	8111
976160	1.59	-3.95	0.00	-144.70	-1903.72	1047.969	8111
976165	1.47	-3.86	0.00	-145.13	-1904.04	1047.973	8111
976170	1.56	-3.89	0.00	-144.63	-1903.89	1047.979	8111
976175	1.57	-3.89	0.00	-145.01	-1903.90	1047.984	8111
976180	1.52	-3.90	0.00	-144.72	-1903.68	1047.988	8111
976185	1.55	-3.92	0.00	-144.80	-1904.61	1047.993	8111
976190	1.50	-3.88	0.00	-144.58	-1903.92	1047.998	8111
976195	1.54	-3.91	0.00	-144.82	-1903.73	1048.003	8111
976200	1.45	-3.91	0.00	-144.94	-1903.72	1048.008	8111
976205	1.60	-3.96	0.00	-144.77	-1902.68	1048.013	8111
976210	1.61	-3.88	0.00	-144.78	-1902.47	1048.018	8111
976215	1.63	-3.88	0.00	-144.85	-1903.53	1048.024	8111
976220	1.51	-3.86	0.00	-144.93	-1903.69	1048.028	8111
976225	1.57	-3.93	0.00	-144.85	-1902.79	1048.033	8111
976230	1.47	-3.91	0.00	-144.53	-1902.91	1048.038	8111
976235	1.40	-3.91	0.00	-144.96	-1903.57	1048.045	8111
976240	1.52	-3.86	0.00	-144.56	-1903.32	1048.048	8111
976245	1.60	-3.90	0.00	-144.32	-1903.52	1048.053	8111
976250	1.59	-3.97	0.00	-144.19	-1903.06	1048.058	8111
976255	1.56	-3.88	0.00	-144.45	-1905.28	1048.065	8111
976260	1.48	-3.90	0.00	-144.62	-1904.34	1048.068	8111
976265	1.58	-3.89	0.00	-144.68	-1902.95	1048.073	8111
976270	1.60	-3.92	0.00	-144.62	-1903.58	1048.078	8111
976275	1.56	-3.87	0.00	-145.03	-1903.75	1048.084	8111
976280	1.53	-3.86	0.00	-144.68	-1903.78	1048.088	8111
976285	1.67	-3.88	0.00	-144.53	-1901.86	1048.095	8111
976290	1.49	-3.88	0.00	-144.72	-1903.79	1048.098	8111
976295	1.49	-3.82	0.00	-144.97	-1903.30	1048.104	8111
976300	1.58	-3.87	0.00	-144.68	-1902.19	1048.108	8111
976305	1.69	-3.88	0.00	-144.21	-1902.61	1048.114	8111
976310	1.52	-3.94	0.00	-144.39	-1903.55	1048.118	8111
976315	1.57	-3.92	0.00	-144.52	-1903.32	1048.124	8111
976320	1.53	-3.89	0.00	-144.59	-1902.56	1048.129	8111
976325	1.61	-3.91	0.00	-144.87	-1902.78	1048.134	8111
976330	1.56	-3.85	0.00	-144.75	-1904.02	1048.139	8111
976335	1.60	-3.83	0.00	-144.57	-1904.20	1048.144	8111
976340	1.54	-3.92	0.00	-144.65	-1903.37	1048.149	8111
976345	1.58	-3.90	0.00	-144.65	-1903.57	1048.153	8111
976350	1.49	-3.89	0.00	-144.46	-1904.39	1048.158	8111
976355	1.60	-3.91	0.00	-144.86	-1907.13	1048.163	8111
976360	1.53	-3.90	0.00	-144.54	-1907.23	1048.168	8111
976365	1.57	-3.89	0.00	-144.36	-1906.48	1048.173	8111
976370	1.59	-3.92	0.00	-144.76	-1905.84	1048.179	8111
976375	1.53	-3.91	0.00	-144.89	-1905.70	1048.183	8111
976380	1.45	-3.84	0.00	-144.88	-1906.17	1048.188	8111
976385	1.50	-3.88	0.00	-144.46	-1905.64	1048.193	8111
976390	1.59	-3.93	0.00	-144.39	-1903.81	1048.198	8111
976395	1.51	-3.89	0.00	-144.20	-1904.08	1048.203	8111
976400	1.46	-3.95	0.00	-144.37	-1903.35	1048.209	8111
976405	1.48	-3.93	0.00	-144.71	-1904.61	1048.213	8111
976410	1.56	-3.94	0.00	-144.98	-1903.16	1048.220	8111
976415	1.60	-3.90	0.00	-144.98	-1903.16	1048.223	8111
976420	1.50	-3.83	0.00	-145.01	-1903.97	1048.229	8111
976425	1.52	-3.85	0.00	-144.58	-1904.04	1048.233	8111
976430	1.44	-3.98	0.00	-144.60	-1903.20	1048.239	8111
976435	1.58	-3.93	0.00	-145.04	-1903.50	1048.243	8111
976440	1.51	-3.88	0.00	-145.16	-1902.93	1048.249	8111
976445	1.58	-3.87	0.00	-144.86	-1903.46	1048.253	8111
976450	1.64	-3.91	0.00	-144.70	-1904.00	1048.259	8111
976455	1.52	-3.93	0.00	-144.73	-1903.59	1048.263	8111
976460	1.54	-3.92	0.00	-144.94	-1904.47	1048.269	8111
976465	1.52	-3.89	0.00	-144.83	-1904.42	1048.273	8111
976470	1.39	-3.92	0.00	-144.96	-1909.30	1048.281	8111
976475	1.52	-3.91	0.00	-145.16	-1907.02	1048.283	8111
976480	1.58	-3.92	0.00	-144.83	-1904.35	1048.289	8111
976485	1.60	-3.93	0.00	-144.89	-1903.90	1048.293	8111
976490	1.53	-3.92	0.00	-144.93	-1903.59	1048.299	8111
976495	1.53	-3.91	0.00	-144.97	-1903.53	1048.303	8111
976500	1.47	-3.86	0.00	-145.11	-1904.61	1048.308	8111
976505	1.60	-3.87	0.00	-145.01	-1904.37	1048.314	8111
976510	1.57	-3.88	0.00	-144.89	-1903.50	1048.318	8111
976515	1.58	-3.93	0.00	-145.07	-1903.19	1048.323	8111
976520	1.60	-3.87	0.00	-144.81	-1904.67	1048.328	8111
976525	1.58	-3.90	0.00	-145.03	-1903.70	1048.333	8111
976530	1.63	-3.92	0.00	-144.84	-1903.68	1048.338	8111
976535	1.61	-3.91	0.00	-145.36	-1903.79	1048.343	8111
976540	1.42	-3.89	0.00	-145.07	-1903.52	1048.348	8111
976545	1.53	-3.90	0.00	-144.82	-1904.42	1048.355	8111
976550	1.50	-3.94	0.00	-145.01	-1904.04	1048.358	8111
976555	1.60	-3.93	0.00	-144.90	-1905.02	1048.363	8111
976560	1.60	-3.88	0.00	-145.22	-1904.84	1048.368	8111
976565	1.49	-3.87	0.00	-145.10	-1904.43	1048.374	8111
976570	1.43	-3.88	0.00	-145.20	-1904.00	1048.378	8111
976575	1.57	-3.90	0.00	-145.19	-1904.14	1048.385	8111
976580	1.47	-3.90	0.00	-144.87	-1903.98	1048.388	8111
976585	1.62	-3.88	0.00	-145.07	-1903.92	1048.394	8111
976590	1.61	-3.89	0.00	-145.18	-1903.72	1048.398	8111
976595	1.45	-3.87	0.00	-144.80	-1903.34	1048.406	8111
976600	1.51	-3.91	0.00	-145.03	-1904.14	1048.408	8111
976605	1.58	-3.88	0.00	-145.19	-1904.65	1048.414	8111
976610	1.49	-3.85	0.00	-144.94	-1903.95	1048.418	8111
976615	1.40	-3.87	0.00	-145.15	-1904.24	1048.426	8111
976620	1.52	-3.89	0.00	-145.20	-1904.99	1048.428	8111
976625	1.58	-3.88	0.00	-144.79	-1904.09	1048.434	8111
976630	1.55	-3.93	0.00	-144.87	-1906.88	1048.438	8111
976635	1.59	-3.87	0.00	-144.82	-1903.71	1048.444	8111
976640	1.60	-3.90	0.00	-144.69	-1904.34	1048.449	8111
976645	1.64	-3.90	0.00	-144.61	-1904.36	1048.453	8111
976650	1.58	-3.86	0.00	-144.81	-1903.90	1048.459	8111
976655	1.56	-3.89	0.00	-144.93	-1903.62	1048.463	8111
976660	1.48	-3.89	0.00	-144.89	-1903.80	1048.468	8111
976665	1.53	-3.89	0.00	-144.80	-1904.94	1048.473	8111
976670	1.61	-3.83	0.00	-144.76	-1904.58	1048.478	8111
976675	1.58	-3.88	0.00	-144.50	-1904.14	1048.483	8111
976680	1.71	-3.95	0.00	-144.33	-1905.02	1048.489	8111
976685	1.41	-3.86	0.00	-144.42	-1904.81	1048.493	8111
976690	1.46	-3.91	0.00	-144.76	-1904.98	1048.500	8111
976695	1.47	-3.90	0.00	-144.73	-1904.02	1048.503	8111
976700	1.53	-3.91	0.00	-144.74	-1904.36	1048.508	8111
976705	1.62	-3.86	0.00	-144.83	-1903.86	1048.513	8111
976710	1.64	-3.88	0.00	-144.85	-1903.04	1048.520	8111
976715	1.58	-3.86	0.00	-144.36	-1904.35	1048.523	8111
976720	1.52	-3.93	0.00	-144.21	-1903.35	1048.529	8111
976725	1.43	-3.91	0.00	-144.55	-1903.00	1048.533	8111
976730	1.57	-3.89	0.00	-144.76	-1903.11	1048.539	8111
976735	1.49	-3.92	0.00	-144.62	-1903.40	1048.543	8111
976740	1.68	-3.83	0.00	-144.82	-1903.35	1048.550	8111
976745	1.57	-3.86	0.00	-144.56	-1907.56	1048.553	8111
976750	1.43	-3.95	0.00	-144.70	-1909.60	1048.559	8111
976755	1.56	-3.88	0.00	-144.60	-1910.41	1048.563	8111
976760	1.57	-3.89	0.00	-144.49	-1909.43	1048.569	8111
976765	1.58	-3.93	0.00	-144.58	-1909.18	1048.573	8111
976770	1.53	-3.91	0.00	-144.65	-1907.31	1048.579	8111
976775	1.57	-3.86	0.00	-144.70	-1903.98	1048.583	8111
976780	1.57	-3.87	0.00	-144.52	-1902.83	1048.589	8111
976785	1.60	-3.83	0.00	-144.51	-1904.38	1048.593	8111
976790	1.49	-3.94	0.00	-143.94	-1902.83	1048.599	8111
976795	1.51	-3.96	0.00	-144.27	-1903.39	1048.604	8111
976800	1.57	-3.91	0.00	-144.33	-1903.60	1048.609	8111
976805	1.57	-3.93	0.00	-144.28	-1903.48	1048.613	8111
976810	1.50	-3.95	0.00	-144.71	-1903.79	1048.619	8111
976815	1.68	-3.89	0.00	-144.93	-1904.47	1048.624	8111
976820	1.52	-3.87	0.00	-144.97	-1903.82	1048.628	8111
976825	1.49	-3.89	0.00	-144.72	-1906.39	1048.633	8111
976830	1.50	-3.91	0.00	-144.66	-1909.14	1048.638	8111
976835	1.59	-3.90	0.00	-144.65	-1908.11	1048.644	8111
976840	1.43	-3.93	0.00	-144.57	-1905.00	1048.648	8111
976845	1.61	-3.88	0.00	-144.88	-1903.74	1048.653	8111
976850	1.51	-3.90	0.00	-144.69	-1903.70	1048.658	8111
976855	1.45	-3.99	0.00	-144.81	-1904.51	1048.664	8111
976860	1.63	-3.90	0.00	-145.20	-1905.29	1048.668	8111
976865	1.61	-3.89	0.00	-144.98	-1905.11	1048.675	8111
976870	1.44	-3.91	0.00	-145.29	-1905.21	1048.678	8111
976875	1.50	-3.91	0.00	-145.38	-1904.37	1048.683	8111
976880	1.52	-3.90	0.00	-145.30	-1904.94	1048.688	8111
976885	1.80	-3.80	0.00	-145.39	-1907.00	1048.695	8111
976890	1.57	-3.88	0.00	-145.13	-1905.28	1048.698	8111
976895	1.52	-3.90	0.00	-145.08	-1905.27	1048.704	8111
976900	1.51	-3.89	0.00	-145.33	-1904.86	1048.708	8111
976905	1.67	-3.90	0.00	-145.04	-1903.89	1048.714	8111
976910	1.60	-3.88	0.00	-145.46	-1905.03	1048.718	8111
976915	1.44	-4.00	0.00	-145.51	-1904.60	1048.726	8111
976920	1.57	-3.89	0.00	-145.28	-1905.12	1048.728	8111
976925	1.46	-3.95	0.00	-144.89	-1903.85	1048.734	8111
976930	1.49	-3.92	0.00	-145.00	-1903.90	1048.738	8111
976935	1.60	-3.91	0.00	-145.21	-1904.99	1048.744	8111
976940	1.45	-3.85	0.00	-145.54	-1905.18	1048.748	8111
976945	1.66	-3.87	0.00	-145.22	-1905.10	1048.754	8111
976950	1.69	-3.88	0.00	-145.00	-1904.29	1048.758	8111
976955	1.45	-3.89	0.00	-144.97	-1908.40	1048.763	8111
976960	1.52	-3.93	0.00	-145.07	-1907.09	1048.768	8111
976965	1.50	-3.92	0.00	-145.25	-1906.99	1048.773	8111
976970	1.57	-3.92	0.00	-145.66	-1903.88	1048.779	8111
976975	1.43	-3.87	0.00	-145.62	-1903.11	1048.783	8111
976980	1.56	-3.91	0.00	-145.46	-1903.18	1048.788	8111
976985	1.53	-3.95	0.00	-145.58	-1905.50	1048.793	8111
976990	1.54	-3.84	0.00	-145.52	-1903.61	1048.799	8111
976995	1.60	-3.83	0.00	-145.69	-1903.04	1048.803	8111
977000	1.57	-3.93	0.00	-145.21	-1903.82	1048.808	8111
977005	1.45	-3.86	0.00	-145.38	-1904.06	1048.813	8111
977010	1.45	-3.93	0.00	-145.48	-1904.16	1048.820	8111
977015	1.60	-3.91	0.00	-145.41	-1904.57	1048.823	8111
977020	1.65	-3.87	0.00	-145.00	-1903.86	1048.828	8111
977025	1.50	-3.90	0.00	-145.15	-1903.84	1048.833	8111
977030	1.55	-3.84	0.00	-145.00	-1904.00	1048.839	8111
977035	1.62	-3.92	0.00	-144.76	-1903.80	1048.843	8111
977040	1.75	-3.88	0.00	-144.88	-1903.83	1048.850	8111
977045	1.56	-3.87	0.00	-145.07	-1903.30	1048.853	8111
977050	1.63	-3.91	0.00	-144.73	-1903.64	1048.859	8111
977055	1.49	-3.89	0.00	-144.83	-1903.77	1048.863	8111
977060	1.61	-3.90	0.00	-144.60	-1903.71	1048.869	8111
977065	1.56	-3.91	0.00	-144.56	-1903.18	1048.873	8111
977070	1.45	-3.87	0.00	-144.56	-1903.46	1048.880	8111
977075	1.62	-3.88	0.00	-144.56	-1904.06	1048.883	8111
977080	1.44	-3.90	0.00	-144.73	-1903.38	1048.889	8111
977085	1.63	-3.85	0.00	-144.62	-1903.22	1048.893	8111
977090	1.53	-3.92	0.00	-144.50	-1906.28	1048.899	8111
977095	1.75	-3.91	0.00	-144.64	-1904.32	1048.904	8111
977100	1.57	-3.88	0.00	-144.34	-1904.41	1048.909	8111
977105	1.56	-3.92	0.00	-144.61	-1904.31	1048.913	8111
977110	1.51	-3.89	0.00	-144.73	-1906.02	1048.919	8111
977115	1.46	-3.89	0.00	-144.64	-1907.90	1048.923	8111
977120	1.49	-3.86	0.00	-144.97	-1906.91	1048.928	8111
977125	1.61	-3.91	0.00	-144.43	-1903.80	1048.933	8111
977130	1.48	-3.87	0.00	-144.63	-1904.48	1048.938	8111
977135	1.55	-3.88	0.00	-144.60	-1903.28	1048.943	8111
977140	1.51	-3.90	0.00	-144.81	-1903.24	1048.948	8111
977145	1.61	-3.90	0.00	-144.54	-1903.98	1048.953	8111
977150	1.42	-3.92	0.00	-144.82	-1902.73	1048.958	8111
977155	1.72	-3.93	0.00	-144.97	-1902.79	1048.964	8111
977160	1.47	-3.87	0.00	-145.01	-1903.19	1048.968	8111
977165	1.50	-3.90	0.00	-144.97	-1903.01	1048.973	8111
977170	1.40	-3.87	0.00	-145.03	-1902.95	1048.978	8111
977175	1.62	-3.91	0.00	-144.88	-1902.51	1048.984	8111
977180	1.59	-3.94	0.00	-144.97	-1903.13	1048.988	8111
977185	1.60	-3.94	0.00	-144.97	-1904.11	1048.995	8111
977190	1.53	-3.91	0.00	-145.27	-1903.51	1048.998	8111
977195	1.44	-3.87	0.00	-145.11	-1906.61	1049.005	8111
977200	1.51	-3.85	0.00	-145.11	-1904.58	1049.008	8111
977205	1.56	-3.88	0.00	-144.97	-1904.19	1049.014	8111
977210	1.52	-3.94	0.00	-144.77	-1904.67	1049.018	8111
977215	1.46	-3.97	0.00	-144.97	-1906.66	1049.026	8111
977220	1.53	-3.96	0.00	-145.17	-1906.32	1049.028	8111
977225	1.63	-3.88	0.00	-145.36	-1906.69	1049.034	8111
977230	1.56	-3.89	0.00	-145.18	-1905.91	1049.038	8111
977235	1.62	-3.92	0.00	-144.85	-1906.05	1049.044	8111
977240	1.56	-3.90	0.00	-145.36	-1908.09	1049.048	8111
977245	1.52	-3.87	0.00	-144.98	-1906.80	1049.054	8111
977250	1.50	-3.90	0.00	-144.95	-1905.20	1049.058	8111
977255	1.53	-3.93	0.00	-145.23	-1904.29	1049.064	8111
977260	1.52	-3.90	0.00	-145.09	-1905.98	1049.068	8111
977265	1.56	-3.89	0.00	-145.14	-1906.49	1049.074	8111
977270	1.62	-3.91	0.00	-144.84	-1906.29	1049.078	8111
977275	1.49	-3.87	0.00	-145.08	-1906.94	1049.083	8111
977280	1.48	-3.95	0.00	-145.01	-1905.90	1049.089	8111
977285	1.57	-3.89	0.00	-144.86	-1906.04	1049.094	8111
977290	1.58	-3.86	0.00	-144.95	-1906.51	1049.098	8111
977295	1.58	-3.87	0.00	-144.53	-1906.68	1049.103	8111
977300	1.62	-3.85	0.00	-144.54	-1905.81	1049.108	8111
977305	1.49	-3.86	0.00	-144.62	-1904.25	1049.113	8111
977310	1.56	-3.95	0.00	-144.37	-1903.91	1049.119	8111
977315	1.68	-3.97	0.00	-144.34	-1903.73	1049.123	8111
977320	1.51	-3.85	0.00	-144.84	-1903.89	1049.128	8111
977325	1.60	-3.91	0.00	-144.70	-1904.24	1049.133	8111
977330	1.47	-3.91	0.00	-144.84	-1903.81	1049.139	8111
977335	1.58	-3.92	0.00	-144.84	-1904.04	1049.143	8111
977340	1.58	-3.84	0.00	-145.10	-1907.28	1049.149	8111
977345	1.54	-3.86	0.00	-145.14	-1906.84	1049.153	8111
977350	1.52	-3.90	0.00	-145.06	-1905.23	1049.159	8111
977355	1.66	-3.82	0.00	-144.82	-1906.05	1049.163	8111
977360	1.51	-3.93	0.00	-144.77	-1905.44	1049.169	8111
977365	1.47	-3.91	0.00	-144.98	-1904.99	1049.173	8111
977370	1.61	-3.89	0.00	-144.80	-1904.97	1049.181	8111
977375	1.61	-3.85	0.00	-145.13	-1904.81	1049.183	8111
977380	1.62	-3.83	0.00	-144.98	-1905.16	1049.189	8111
977385	1.58	-3.88	0.00	-144.87	-1905.30	1049.193	8111
977390	1.59	-3.89	0.00	-144.89	-1903.57	1049.199	8111
977395	1.56	-3.95	0.00	-144.72	-1903.00	1049.203	8111
977400	1.64	-3.91	0.00	-145.07	-1903.07	1049.209	8111
977405	1.55	-3.90	0.00	-144.93	-1902.95	1049.213	8111
977410	1.62	-3.92	0.00	-144.87	-1903.84	1049.219	8111
977415	1.41	-3.88	0.00	-145.10	-1904.62	1049.224	8111
977420	1.38	-3.87	0.00	-145.28	-1904.90	1049.229	8111
977425	1.54	-3.93	0.00	-145.16	-1904.19	1049.233	8111
977430	1.54	-3.84	0.00	-145.52	-1904.24	1049.238	8111
977435	1.56	-3.84	0.00	-145.05	-1903.85	1049.243	8111
977440	1.58	-3.82	0.00	-145.04	-1904.07	1049.248	8111
977445	1.49	-3.86	0.00	-144.79	-1903.24	1049.254	8111
977450	1.50	-3.93	0.00	-144.71	-1902.73	1049.258	8111
977455	1.58	-3.91	0.00	-144.92	-1902.74	1049.263	8111
977460	1.55	-3.90	0.00	-145.01	-1903.31	1049.268	8111
977465	1.64	-3.92	0.00	-144.98	-1903.78	1049.273	8111
977470	1.48	-3.88	0.00	-144.91	-1903.57	1049.278	8111
977475	1.42	-3.98	0.00	-144.86	-1904.46	1049.285	8111
977480	1.37	-3.95	0.00	-144.94	-1903.48	1049.288	8111
977485	1.57	-3.91	0.00	-145.04	-1903.51	1049.293	8111
977490	1.46	-3.96	0.00	-145.18	-1903.68	1049.298	8111
977495	1.44	-3.87	0.00	-145.31	-1905.22	1049.305	8111
977500	1.59	-3.92	0.00	-145.29	-1905.15	1049.308	8111
977505	1.53	-3.84	0.00	-145.69	-1904.48	1049.314	8111
977510	1.55	-3.84	0.00	-145.33	-1904.60	1049.318	8111
977515	1.60	-3.93	0.00	-145.04	-1904.38	1049.325	8111
977520	1.52	-3.96	0.00	-144.86	-1903.82	1049.328	8111
977525	1.49	-3.90	0.00	-145.05	-1904.29	1049.334	8111
977530	1.56	-3.87	0.00	-145.27	-1904.65	1049.338	8111
977535	1.43	-3.94	0.00	-145.18	-1905.63	1049.344	8111
977540	1.48	-3.89	0.00	-145.21	-1905.47	1049.348	8111
977545	1.53	-3.86	0.00	-145.45	-1904.82	1049.354	8111
977550	1.57	-3.83	0.00	-145.35	-1905.21	1049.358	8111
977555	1.56	-3.89	0.00	-145.25	-1904.96	1049.364	8111
977560	1.51	-3.96	0.00	-145.23	-1905.31	1049.368	8111
977565	1.59	-3.96	0.00	-145.42	-1905.41	1049.374	8111
977570	1.49	-3.86	0.00	-145.79	-1904.66	1049.379	8111
977575	1.57	-3.85	0.00	-145.53	-1904.83	1049.383	8111
977580	1.53	-3.88	0.00	-145.53	-1905.21	1049.388	8111
977585	1.52	-3.90	0.00	-145.29	-1905.20	1049.393	8111
977590	1.69	-3.86	0.00	-145.40	-1908.01	1049.399	8111
977595	1.62	-3.87	0.00	-145.38	-1904.95	1049.403	8111
977600	1.63	-3.92	0.00	-145.44	-1904.38	1049.408	8111
977605	1.45	-3.94	0.00	-145.49	-1904.61	1049.413	8111
977610	1.50	-3.90	0.00	-145.45	-1904.94	1049.419	8111
977615	1.53	-3.90	0.00	-145.70	-1905.03	1049.423	8111
977620	1.45	-3.90	0.00	-145.49	-1905.70	1049.428	8111
977625	1.52	-3.86	0.00	-145.50	-1905.74	1049.433	8111
977630	1.52	-3.91	0.00	-145.34	-1906.88	1049.438	8111
977635	1.54	-3.88	0.00	-145.60	-1908.27	1049.443	8111
977640	1.49	-3.83	0.00	-145.65	-1905.26	1049.449	8111
977645	1.61	-3.84	0.00	-145.42	-1906.36	1049.453	8111
977650	1.43	-3.91	0.00	-145.17	-1908.47	1049.459	8111
977655	1.54	-3.94	0.00	-145.19	-1905.00	1049.463	8111
977660	1.69	-3.91	0.00	-145.19	-1908.52	1049.470	8111
977665	1.66	-3.91	0.00	-145.28	-1906.68	1049.473	8111
977670	1.61	-3.89	0.00	-145.11	-1905.25	1049.479	8111
977675	1.46	-3.89	0.00	-145.35	-1905.81	1049.483	8111
977680	1.65	-3.90	0.00	-145.23	-1905.39	1049.490	8111
977685	1.52	-3.87	0.00	-145.46	-1905.38	1049.493	8111
977690	1.45	-3.86	0.00	-145.10	-1905.02	1049.499	8111
977695	1.59	-3.90	0.00	-145.28	-1904.65	1049.503	8111
977700	1.65	-3.93	0.00	-144.85	-1904.59	1049.509	8111
977705	1.55	-3.86	0.00	-145.18	-1905.48	1049.513	8111
977710	1.50	-3.90	0.00	-145.23	-1905.40	1049.519	8111
977715	1.48	-3.90	0.00	-145.15	-1905.09	1049.523	8111
977720	1.59	-3.79	0.00	-146.01	-1906.52	1049.531	8111
977725	1.51	-3.89	0.00	-144.97	-1906.09	1049.533	8111
977730	1.59	-3.85	0.00	-144.84	-1907.45	1049.539	8111
977735	1.55	-3.85	0.00	-144.89	-1908.86	1049.543	8111
977740	1.51	-3.93	0.00	-144.39	-1910.12	1049.548	8111
977745	1.58	-3.94	0.00	-144.70	-1911.20	1049.553	8111
977750	1.57	-3.90	0.00	-145.05	-1911.27	1049.558	8111
977755	1.51	-3.86	0.00	-145.19	-1911.09	1049.564	8111
977760	1.53	-3.86	0.00	-145.08	-1910.93	1049.568	8111
977765	1.60	-3.91	0.00	-144.95	-1909.21	1049.573	8111
977770	1.80	-3.79	0.00	-144.97	-1910.21	1049.581	8111
977775	1.52	-3.87	0.00	-145.31	-1909.17	1049.584	8111
977780	1.39	-3.92	0.00	-144.97	-1905.41	1049.588	8111
977785	1.56	-3.93	0.00	-145.08	-1906.29	1049.593	8111
977790	1.59	-3.89	0.00	-144.90	-1905.99	1049.598	8111
977795	1.57	-3.88	0.00	-145.06	-1906.09	1049.604	8111
977800	1.62	-3.84	0.00	-145.13	-1908.94	1049.608	8111
977805	1.61	-3.87	0.00	-145.00	-1910.55	1049.613	8111
977810	1.47	-3.90	0.00	-144.86	-1906.02	1049.618	8111
977815	1.50	-3.88	0.00	-144.94	-1903.80	1049.623	8111
977820	1.52	-3.87	0.00	-144.89	-1904.39	1049.628	8111
977825	1.55	-3.96	0.00	-144.80	-1908.98	1049.635	8111
977830	1.44	-3.93	0.00	-144.52	-1906.79	1049.638	8111
977835	1.57	-3.94	0.00	-144.71	-1905.83	1049.644	8111
977840	1.48	-3.86	0.00	-144.97	-1907.18	1049.648	8111
977845	1.62	-3.95	0.00	-144.98	-1911.48	1049.656	8111
977850	1.61	-3.88	0.00	-144.71	-1911.53	1049.658	8111
977855	1.48	-3.86	0.00	-144.73	-1909.74	1049.664	8111
977860	1.60	-3.87	0.00	-144.77	-1911.00	1049.668	8111
977865	1.47	-3.91	0.00	-144.98	-1910.40	1049.675	8111
977870	1.61	-3.91	0.00	-145.08	-1910.42	1049.678	8111
977875	1.55	-3.89	0.00	-144.69	-1911.73	1049.683	8111
977880	1.53	-3.83	0.00	-145.09	-1911.53	1049.688	8111
977885	1.51	-3.88	0.00	-144.59	-1910.31	1049.693	8111
977890	1.52	-3.90	0.00	-144.60	-1911.00	1049.698	8111
977895	1.49	-3.95	0.00	-144.75	-1909.85	1049.703	8111
977900	1.60	-3.89	0.00	-144.99	-1909.43	1049.708	8111
977905	1.58	-3.86	0.00	-144.97	-1909.71	1049.713	8111
977910	1.52	-3.88	0.00	-144.97	-1911.31	1049.718	8111
977915	1.57	-3.83	0.00	-144.83	-1911.28	1049.723	8111
977920	1.54	-3.92	0.00	-144.58	-1911.04	1049.728	8111
977925	1.62	-3.90	0.00	-144.68	-1911.05	1049.733	8111
977930	1.53	-3.89	0.00	-144.52	-1911.38	1049.738	8111
977935	1.54	-3.94	0.00	-144.45	-1911.60	1049.743	8111
977940	1.55	-3.88	0.00	-145.04	-1912.06	1049.750	8111
977945	1.54	-3.89	0.00	-144.79	-1911.21	1049.753	8111
977950	1.52	-3.87	0.00	-144.87	-1908.00	1049.758	8111
977955	1.56	-3.94	0.00	-144.77	-1906.04	1049.763	8111
977960	1.55	-3.90	0.00	-144.74	-1906.49	1049.768	8111
977965	1.49	-3.91	0.00	-144.69	-1908.19	1049.773	8111
977970	1.57	-3.88	0.00	-144.87	-1908.38	1049.780	8111
977975	1.58	-3.92	0.00	-144.73	-1908.33	1049.783	8111
977980	1.57	-3.90	0.00	-144.91	-1907.70	1049.789	8111
977985	1.56	-3.87	0.00	-145.20	-1907.71	1049.793	8111
977990	1.56	-3.91	0.00	-145.16	-1904.46	1049.799	8111
977995	1.71	-3.93	0.00	-145.07	-1903.42	1049.803	8111
978000	1.38	-3.80	0.00	-145.18	-1901.38	1049.809	8111
978005	1.42	-3.87	0.00	-145.08	-1900.69	1049.813	8111
978010	1.49	-3.95	0.00	-144.43	-1904.34	1049.821	8111
978015	1.57	-3.92	0.00	-145.17	-1905.07	1049.823	8111
978020	1.53	-3.90	0.00	-145.10	-1905.82	1049.829	8111
978025	1.52	-3.93	0.00	-145.20	-1906.62	1049.833	8111
978030	1.54	-3.89	0.00	-145.37	-1905.56	1049.839	8111
978035	1.54	-3.88	0.00	-145.23	-1905.55	1049.843	8111
978040	1.55	-3.87	0.00	-145.37	-1902.94	1049.849	8111
978045	1.60	-3.89	0.00	-144.91	-1904.40	1049.853	8111
978050	1.54	-3.92	0.00	-145.08	-1902.98	1049.858	8111
978055	1.64	-3.92	0.00	-145.01	-1903.66	1049.863	8111
978060	1.61	-3.86	0.00	-145.11	-1904.91	1049.868	8111
978065	1.57	-3.85	0.00	-144.99	-1903.35	1049.873	8111
978070	1.68	-3.91	0.00	-144.97	-1902.87	1049.878	8111
978075	1.48	-3.90	0.00	-145.04	-1901.01	1049.884	8111
978080	1.49	-3.90	0.00	-145.17	-1903.67	1049.888	8111
978085	1.61	-3.90	0.00	-144.78	-1905.02	1049.893	8111
978090	1.60	-3.87	0.00	-144.93	-1906.11	1049.898	8111
978095	1.51	-3.84	0.00	-145.20	-1905.34	1049.903	8111
978100	1.54	-3.90	0.00	-144.63	-1903.75	1049.908	8111
978105	1.58	-3.94	0.00	-144.71	-1905.21	1049.914	8111
978110	1.48	-3.90	0.00	-144.93	-1905.40	1049.918	8111
978115	1.62	-3.86	0.00	-145.39	-1904.74	1049.925	8111
978120	1.45	-3.84	0.00	-145.03	-1904.74	1049.928	8111
978125	1.58	-3.93	0.00	-144.82	-1904.53	1049.934	8111
978130	1.52	-3.96	0.00	-145.12	-1904.95	1049.938	8111
978135	1.38	-3.95	0.00	-145.27	-1905.13	1049.945	8111
978140	1.51	-3.88	0.00	-145.21	-1905.75	1049.948	8111
978145	1.52	-3.88	0.00	-145.10	-1905.40	1049.954	8111
978150	1.56	-3.86	0.00	-145.27	-1905.67	1049.958	8111
978155	1.66	-3.89	0.00	-144.96	-1905.30	1049.966	8111
978160	1.51	-3.89	0.00	-144.89	-1905.22	1049.968	8111
978165	1.58	-3.91	0.00	-145.01	-1905.21	1049.974	8111
978170	1.57	-3.88	0.00	-145.02	-1905.25	1049.978	8111
978175	1.42	-3.85	0.00	-145.15	-1905.23	1049.984	8111
978180	1.55	-3.93	0.00	-144.70	-1905.22	1049.988	8111
978185	1.54	-3.91	0.00	-145.04	-1905.64	1049.994	8111
978190	1.61	-3.86	0.00	-145.18	-1905.31	1049.998	8111
978195	1.55	-3.88	0.00	-145.07	-1904.06	1050.004	8111
978200	1.63	-3.82	0.00	-144.91	-1904.05	1050.008	8111
978205	1.54	-3.85	0.00	-144.53	-1904.07	1050.013	8111
978210	1.38	-4.00	0.00	-144.27	-1903.58	1050.019	8111
978215	1.59	-3.94	0.00	-144.97	-1903.38	1050.023	8111
978220	1.70	-3.85	0.00	-145.05	-1903.88	1050.028	8111
978225	1.63	-3.83	0.00	-144.77	-1904.65	1050.033	8111
978230	1.52	-3.86	0.00	-144.50	-1904.86	1050.039	8111
978235	1.41	-3.92	0.00	-144.46	-1904.85	1050.043	8111
978240	1.54	-3.94	0.00	-144.45	-1904.51	1050.048	8111
978245	1.62	-3.87	0.00	-144.66	-1904.26	1050.053	8111
978250	1.52	-3.85	0.00	-144.51	-1904.16	1050.058	8111
978255	1.52	-3.85	0.00	-144.52	-1904.15	1050.063	8111
978260	1.57	-3.87	0.00	-144.35	-1905.04	1050.068	8111
978265	1.57	-3.93	0.00	-144.49	-1911.21	1050.073	8111
978270	1.58	-3.88	0.00	-144.71	-1904.59	1050.080	8111
978275	1.51	-3.88	0.00	-144.63	-1905.33	1050.083	8111
978280	1.53	-3.91	0.00	-144.20	-1904.97	1050.090	8111
978285	1.58	-3.92	0.00	-144.52	-1903.96	1050.093	8111
978290	1.55	-3.91	0.00	-144.64	-1904.48	1050.099	8111
978295	1.55	-3.93	0.00	-144.62	-1904.75	1050.103	8111
978300	1.62	-3.95	0.00	-144.63	-1907.69	1050.110	8111
978305	1.66	-3.85	0.00	-144.81	-1906.36	1050.113	8111
978310	1.48	-3.91	0.00	-144.71	-1904.38	1050.119	8111
978315	1.50	-3.92	0.00	-144.63	-1904.12	1050.123	8111
978320	1.46	-3.85	0.00	-145.10	-1904.06	1050.129	8111
978325	1.58	-3.86	0.00	-145.07	-1904.07	1050.133	8111
978330	1.52	-3.93	0.00	-145.00	-1904.29	1050.139	8111
978335	1.48	-3.90	0.00	-144.84	-1907.20	1050.143	8111
978340	1.60	-3.92	0.00	-144.73	-1906.11	1050.149	8111
978345	1.45	-3.89	0.00	-144.72	-1908.20	1050.154	8111
978350	1.57	-3.89	0.00	-144.93	-1905.49	1050.159	8111
978355	1.62	-3.92	0.00	-145.26	-1905.72	1050.163	8111
978360	1.57	-3.84	0.00	-145.13	-1906.15	1050.168	8111
978365	1.46	-3.88	0.00	-144.96	-1905.62	1050.173	8111
978370	1.53	-3.90	0.00	-144.80	-1905.52	1050.178	8111
978375	1.54	-3.88	0.00	-144.85	-1905.90	1050.184	8111
978380	1.64	-3.94	0.00	-144.77	-1904.84	1050.188	8111
978385	1.47	-3.91	0.00	-144.95	-1904.62	1050.193	8111
978390	1.53	-3.84	0.00	-145.09	-1904.97	1050.198	8111
978395	1.60	-3.91	0.00	-145.02	-1904.85	1050.203	8111
978400	1.58	-3.87	0.00	-145.07	-1904.49	1050.208	8111
978405	1.68	-3.90	0.00	-144.85	-1904.87	1050.215	8111
978410	1.64	-3.87	0.00	-144.53	-1905.66	1050.218	8111
978415	1.46	-3.86	0.00	-144.58	-1905.25	1050.223	8111
978420	1.44	-3.88	0.00	-144.54	-1905.60	1050.228	8111
978425	1.55	-3.94	0.00	-144.20	-1904.18	1050.234	8111
978430	1.48	-3.95	0.00	-144.46	-1903.21	1050.238	8111
978435	1.57	-3.89	0.00	-144.78	-1904.16	1050.244	8111
978440	1.48	-3.90	0.00	-144.51	-1904.76	1050.248	8111
978445	1.66	-3.91	0.00	-144.07	-1906.03	1050.255	8111
978450	1.46	-3.88	0.00	-144.69	-1904.86	1050.259	8111
978455	1.66	-3.87	0.00	-144.42	-1904.50	1050.264	8111
[truncated: 42,065 more rows]
