# Supplementary material for: Structural characterization of the saxitoxin-targeting APTSTX1 aptamer using optical tweezers and molecular dynamics simulations
Source: PLoS One. 2019 Nov 7;14(11):e0222468. doi: 10.1371/journal.pone.0222468 (PMC6837747; doi:10.1371/journal.pone.0222468)
Supplement: S2 File — Data repository, aptamer under magnesium. (ZIP) [file pone.0222468.s006.zip › Mg/Mg/September/290915/3cCOM.txt]

Instrument name = Christians toy
*****Calibration values *****
TrapA Temperature Fudge	-0.400000
TrapB Temperature Fudge	-1.550000
TrapA Force Sensitivity	0.025700	0.026000	0.032000
TrapB Force Sensitivity	0.026200	0.027400	0.032000
TrapA Lever Sensitivity	15000.000000	14500.000000	0.000000
TrapB Lever Sensitivity	15200.000000	14500.000000	0.000000
Motor Threshold	20	20	20
*****Initial Preference Settings*****
ForceRateDiv	1
ForceGain	32
PosRateDivA	3
PosRateDivB	3
PositionGainA	32
PositionGainB	32
GotoSpeedX	9
GotoSpeedY	9
GotoSpeedZ	4
MaxDataFileSize	10000000
HopDistance	2
*CycleCount/n____	1
*A_PsdX__________	0
*A_PsdY__________	0
*A_PsdSum________	0
*A_Iris__________	0
*A_LeverX________	0
*A_LeverY________	0
*A_LeverSum______	0
*B_PsdX__________	0
*B_PsdY__________	0
*B_PsdSum________	0
*B_Iris__________	0
*B_LeverX________	0
*B_LeverY________	0
*B_LeverSum______	0
*A_Temperature___	0
*B_Temperature___	0
*X_force_________	1
*Y_force_________	1
*Z_force_________	1
*Tension_________	0
*A_dist-X________	0
*A_dist-Y________	1
*B_dist-X________	0
*B_dist-Y________	1
*Motor_X_________	0
*Motor_Y_________	0
*Motor_Z_________	0
*MotorVel_X______	0
*MotorVel_Y______	0
*MotorVel_Z______	0
*A_trapPIC_Err___	0
*B_trapPIC_Err___	0
*comPIC_Err______	0
*A_CycleCount____	0
*B_CycleCount____	0
*Motor_CycleCount	0
*time(sec)_______	1
*Status__________	1
*Null____________	0
samples/line_HI	400
samples/line_LO	20
goto0	8388608	8388608	8388608
goto1	8387389	8384692	8389074
goto2	8419563	8410568	8388131
goto3	8422830	8353240	8389507
goto4	8422772	8353948	8399333
goto5	8388608	8388608	8388608
goto6	8388608	8388608	8388608
goto7	8388608	8388608	8388608
goto8	8388608	8388608	8388608
goto9	8388608	8388608	8388608
yourXYZint	123	456	789
MaxForceP1	10.000000
MinForceP1	2.000000
PullRateP1	100.000000
refoldTime1	0.000000
unfoldTime1	0.000000
MaxForceP2	75.000000
MinForceP2	2.000000
PullRateP2	1000.000000
refoldTime2	0.000000
unfoldTime2	0.000000
MaxForceP3	10.000000
MinForceP3	-10.000000
PullRateP3	1.000000
refoldTime3	2.000000
unfoldTime3	2.000000
constForce1	46.000000
constForce2	28.000000
yourFloat	1.234000
yourXYZfloat	1.000000	2.000000	3.000000
*****End Initial Preference Settings*****

Zero-Force Offsets (pN)  0.000000	0.000000	0.000000
0	trapA_Empty_PSD_Sum = 0
        trapB_Empty_PSD_Sum = 0
        trapA_Empty_Iris = 0
        trapB_Empty_Iris = 0
        trapA_Full_PSD_Sum = 0
        trapB_Full_PSD_Sum = 0
        trapA_Full_Iris = 0
        trapB_Full_Iris = 0
475	   maxForce-limit
1450	   minForce-limit
2380	   maxForce-limit
3270	   minForce-limit
4170	   maxForce-limit
5110	   minForce-limit
6050	   maxForce-limit
6955	   minForce-limit
7915	   maxForce-limit
8815	   minForce-limit
9430	tempA = 23.562	tempB = 23.930
9730	   maxForce-limit
10685	   minForce-limit
11615	   maxForce-limit
12550	   minForce-limit
13420	   maxForce-limit
14320	   minForce-limit
15190	   maxForce-limit
16075	   minForce-limit
16960	   maxForce-limit
17810	   minForce-limit
18690	   maxForce-limit
19445	tempA = 23.549	tempB = 23.926
19570	   minForce-limit
20500	   maxForce-limit
21440	   minForce-limit
22400	   maxForce-limit
23365	   minForce-limit
24305	   maxForce-limit
25185	   minForce-limit
26075	   maxForce-limit
27030	   minForce-limit
28040	   maxForce-limit
29025	   minForce-limit
29515	tempA = 23.563	tempB = 23.932
31665	   maxForce-limit
34315	   minForce-limit
36910	   maxForce-limit
39465	   minForce-limit
39515	tempA = 23.558	tempB = 23.930
42065	   maxForce-limit
44605	   minForce-limit
47195	   maxForce-limit
49580	tempA = 23.562	tempB = 23.931
49725	   minForce-limit
52300	   maxForce-limit
54785	   minForce-limit
57555	   maxForce-limit
59660	tempA = 23.561	tempB = 23.937
60050	   minForce-limit
62625	   maxForce-limit
65220	   minForce-limit
67760	   maxForce-limit
69690	tempA = 23.551	tempB = 23.943
70295	   minForce-limit
72880	   maxForce-limit
75480	   minForce-limit
78150	   maxForce-limit
79735	tempA = 23.567	tempB = 23.944
80755	   minForce-limit
83310	   maxForce-limit
85835	   minForce-limit
88355	   maxForce-limit
89780	tempA = 23.563	tempB = 23.938
90885	   minForce-limit
93375	   maxForce-limit
95870	   minForce-limit
98385	   maxForce-limit
99785	tempA = 23.562	tempB = 23.948
100960	   minForce-limit
103505	   maxForce-limit
106070	   minForce-limit
108610	   maxForce-limit
109835	tempA = 23.563	tempB = 23.942
111180	   minForce-limit
113715	   maxForce-limit
116260	   minForce-limit
118855	   maxForce-limit
119865	tempA = 23.564	tempB = 23.942
121460	   minForce-limit
124060	   maxForce-limit
126650	   minForce-limit
129255	   maxForce-limit
129920	tempA = 23.565	tempB = 23.936
131815	   minForce-limit
134415	   maxForce-limit
136985	   minForce-limit
139565	   maxForce-limit
139985	tempA = 23.573	tempB = 23.949
142090	   minForce-limit
144570	   maxForce-limit
147100	   minForce-limit
149665	   maxForce-limit
150000	tempA = 23.577	tempB = 23.944
152205	   minForce-limit
154695	   maxForce-limit
157200	   minForce-limit
159680	   maxForce-limit
160060	tempA = 23.583	tempB = 23.957
162160	   minForce-limit
164760	   maxForce-limit
167425	   minForce-limit
169355	   maxForce-limit
170060	tempA = 23.586	tempB = 23.951
171160	   minForce-limit
172985	   maxForce-limit
174760	   minForce-limit
176590	   maxForce-limit
178455	   minForce-limit
180120	tempA = 23.582	tempB = 23.965
180275	   maxForce-limit
182025	   minForce-limit
183760	   maxForce-limit
185465	   minForce-limit
187205	   maxForce-limit
188925	   minForce-limit
190185	tempA = 23.562	tempB = 23.963
190685	   maxForce-limit
192420	   minForce-limit
194125	   maxForce-limit
195820	   minForce-limit
197505	   maxForce-limit
199190	   minForce-limit
200185	tempA = 23.570	tempB = 23.971
200890	   maxForce-limit
202640	   minForce-limit
204465	   maxForce-limit
206270	   minForce-limit
208090	   maxForce-limit
209880	   minForce-limit
210245	tempA = 23.583	tempB = 23.966
211690	   maxForce-limit
213555	   minForce-limit
215390	   maxForce-limit
217185	   minForce-limit
218985	   maxForce-limit
220260	tempA = 23.589	tempB = 23.961
220860	   minForce-limit
222690	   maxForce-limit
224450	   minForce-limit
226285	   maxForce-limit
228155	   minForce-limit
229920	   maxForce-limit
230315	tempA = 23.580	tempB = 23.978
231650	   minForce-limit
233455	   maxForce-limit
235250	   minForce-limit
237080	   maxForce-limit
238880	   minForce-limit
240365	tempA = 23.607	tempB = 23.971
240730	   maxForce-limit
242505	   minForce-limit
244225	   maxForce-limit
245990	   minForce-limit
247760	   maxForce-limit
249525	   minForce-limit
250370	tempA = 23.595	tempB = 23.982
251295	   maxForce-limit
253065	   minForce-limit
254830	   maxForce-limit
256555	   minForce-limit
258330	   maxForce-limit
260165	   minForce-limit
260425	tempA = 23.584	tempB = 23.963
262030	   maxForce-limit
263865	   minForce-limit
265690	   maxForce-limit
267515	   minForce-limit
269225	   maxForce-limit
270465	tempA = 23.612	tempB = 23.984
271005	   minForce-limit
272725	   maxForce-limit
274470	   minForce-limit
276175	   maxForce-limit
277945	   minForce-limit
279670	   maxForce-limit
280475	tempA = 23.612	tempB = 23.984
281460	   minForce-limit
283190	   maxForce-limit
284875	   minForce-limit
286655	   maxForce-limit
288385	   minForce-limit
290185	   maxForce-limit
290520	tempA = 23.603	tempB = 23.985
291975	   minForce-limit
293735	   maxForce-limit
295485	   minForce-limit
297255	   maxForce-limit
299010	   minForce-limit
300525	tempA = 23.615	tempB = 23.982
300755	   maxForce-limit
302525	   minForce-limit
304265	   maxForce-limit
305995	   minForce-limit
307830	   maxForce-limit
309700	   minForce-limit
310595	tempA = 23.618	tempB = 23.987
311560	   maxForce-limit
313430	   minForce-limit
315330	   maxForce-limit
317195	   minForce-limit
318960	   maxForce-limit
320660	tempA = 23.623	tempB = 23.994
320730	   minForce-limit
322530	   maxForce-limit
324355	   minForce-limit
326190	   maxForce-limit
327990	   minForce-limit
329800	   maxForce-limit
330660	tempA = 23.620	tempB = 23.987
331625	   minForce-limit
333425	   maxForce-limit
335260	   minForce-limit
337065	   maxForce-limit
338820	   minForce-limit
340555	   maxForce-limit
340720	tempA = 23.620	tempB = 23.989
342315	   minForce-limit
344055	   maxForce-limit
345795	   minForce-limit
347585	   maxForce-limit
349380	   minForce-limit
350720	tempA = 23.612	tempB = 23.992
351085	   maxForce-limit
352830	   minForce-limit
354625	   maxForce-limit
356435	   minForce-limit
358260	   maxForce-limit
360065	   minForce-limit
360780	tempA = 23.630	tempB = 23.996
361860	   maxForce-limit
363600	   minForce-limit
365360	   maxForce-limit
367185	   minForce-limit
368930	   maxForce-limit
370730	   minForce-limit
370830	tempA = 23.634	tempB = 23.994
372590	   maxForce-limit
374425	   minForce-limit
376260	   maxForce-limit
378085	   minForce-limit
379925	   maxForce-limit
380850	tempA = 23.632	tempB = 24.000
381730	   minForce-limit
383525	   maxForce-limit
385370	   minForce-limit
387155	   maxForce-limit
388920	   minForce-limit
390675	   maxForce-limit
390895	tempA = 23.624	tempB = 23.989
392385	   minForce-limit
394150	   maxForce-limit
395890	   minForce-limit
397605	   maxForce-limit
399345	   minForce-limit
400950	tempA = 23.634	tempB = 24.000
401150	   maxForce-limit
402960	   minForce-limit
404725	   maxForce-limit
406460	   minForce-limit
408215	   maxForce-limit
410025	   minForce-limit
410960	tempA = 23.621	tempB = 24.002
411895	   maxForce-limit
413700	   minForce-limit
415520	   maxForce-limit
417365	   minForce-limit
419210	   maxForce-limit
421010	tempA = 23.632	tempB = 24.003
421030	   minForce-limit
421995	   maxForce-limit
422925	   minForce-limit
423895	   maxForce-limit
424890	   minForce-limit
425855	   maxForce-limit
426845	   minForce-limit
427785	   maxForce-limit
428675	   minForce-limit
429595	   maxForce-limit
430560	   minForce-limit
431030	tempA = 23.625	tempB = 24.013
431435	   maxForce-limit
432290	   minForce-limit
433140	   maxForce-limit
434075	   minForce-limit
434965	   maxForce-limit
435875	   minForce-limit
436805	   maxForce-limit
437720	   minForce-limit
438630	   maxForce-limit
439475	   minForce-limit
440375	   maxForce-limit
441090	tempA = 23.644	tempB = 24.011
441255	   minForce-limit
442180	   maxForce-limit
443110	   minForce-limit
444060	   maxForce-limit
444990	   minForce-limit
445890	   maxForce-limit
446745	   minForce-limit
447605	   maxForce-limit
448520	   minForce-limit
449475	   maxForce-limit
450455	   minForce-limit
451135	tempA = 23.641	tempB = 24.010
451345	   maxForce-limit
452285	   minForce-limit
453275	   maxForce-limit
454280	   minForce-limit
455285	   maxForce-limit
456255	   minForce-limit
457250	   maxForce-limit
458250	   minForce-limit
459190	   maxForce-limit
460180	   minForce-limit
461145	tempA = 23.630	tempB = 24.027
461215	   maxForce-limit
462215	   minForce-limit
463175	   maxForce-limit
464120	   minForce-limit
465085	   maxForce-limit
466080	   minForce-limit
467100	   maxForce-limit
468010	   minForce-limit
468970	   maxForce-limit
469890	   minForce-limit
470840	   maxForce-limit
471195	tempA = 23.632	tempB = 24.014
471790	   minForce-limit
472695	   maxForce-limit
473605	   minForce-limit
474555	   maxForce-limit
475465	   minForce-limit
476345	   maxForce-limit
477280	   minForce-limit
478205	   maxForce-limit
479125	   minForce-limit
480080	   maxForce-limit
480945	   minForce-limit
481210	tempA = 23.629	tempB = 24.021
481780	   maxForce-limit
482690	   minForce-limit
483625	   maxForce-limit
484515	   minForce-limit
485455	   maxForce-limit
486375	   minForce-limit
487270	   maxForce-limit
488225	   minForce-limit
489205	   maxForce-limit
490145	   minForce-limit
491075	   maxForce-limit
491250	tempA = 23.656	tempB = 24.019
491995	   minForce-limit
492955	   maxForce-limit
493920	   minForce-limit
494830	   maxForce-limit
495765	   minForce-limit
496740	   maxForce-limit
497670	   minForce-limit
498540	   maxForce-limit
499475	   minForce-limit
500405	   maxForce-limit
501315	tempA = 23.648	tempB = 24.029
501345	   minForce-limit
502310	   maxForce-limit
503250	   minForce-limit
504115	   maxForce-limit
505010	   minForce-limit
505990	   maxForce-limit
506950	   minForce-limit
507905	   maxForce-limit
508860	   minForce-limit
509765	   maxForce-limit
510745	   minForce-limit
511340	tempA = 23.650	tempB = 24.024
511745	   maxForce-limit
512645	   minForce-limit
513515	   maxForce-limit
514510	   minForce-limit
515545	   maxForce-limit
516515	   minForce-limit
517480	   maxForce-limit
518480	   minForce-limit
519500	   maxForce-limit
520510	   minForce-limit
521395	tempA = 23.662	tempB = 24.030
521480	   maxForce-limit
522395	   minForce-limit
523345	   maxForce-limit
524305	   minForce-limit
525275	   maxForce-limit
526210	   minForce-limit
527150	   maxForce-limit
528050	   minForce-limit
528980	   maxForce-limit
529900	   minForce-limit
530745	   maxForce-limit
531410	tempA = 23.663	tempB = 24.032
531640	   minForce-limit
532585	   maxForce-limit
533545	   minForce-limit
534500	   maxForce-limit
535365	   minForce-limit
536275	   maxForce-limit
537225	   minForce-limit
538175	   maxForce-limit
539140	   minForce-limit
540110	   maxForce-limit
541035	   minForce-limit
541485	tempA = 23.653	tempB = 24.041
541915	   maxForce-limit
542790	   minForce-limit
543645	   maxForce-limit
544495	   minForce-limit
545400	   maxForce-limit
546335	   minForce-limit
547235	   maxForce-limit
548155	   minForce-limit
549050	   maxForce-limit
549950	   minForce-limit
550845	   maxForce-limit
551555	tempA = 23.660	tempB = 24.030
551855	   minForce-limit
552815	   maxForce-limit
553710	   minForce-limit
554650	   maxForce-limit
555650	   minForce-limit
556650	   maxForce-limit
557660	   minForce-limit
558610	   maxForce-limit
559510	   minForce-limit
560485	   maxForce-limit
561445	   minForce-limit
561580	tempA = 23.654	tempB = 24.042
562355	   maxForce-limit
563210	   minForce-limit
564115	   maxForce-limit
565150	   minForce-limit
566215	   maxForce-limit
567215	   minForce-limit
568145	   maxForce-limit
569145	   minForce-limit
570110	   maxForce-limit
571105	   minForce-limit
571640	tempA = 23.663	tempB = 24.036
572045	   maxForce-limit
573050	   minForce-limit
574045	   maxForce-limit
575040	   minForce-limit
576020	   maxForce-limit
576950	   minForce-limit
577880	   maxForce-limit
578760	   minForce-limit
579680	   maxForce-limit
580610	   minForce-limit
581585	   maxForce-limit
581700	tempA = 23.654	tempB = 24.036
582525	   minForce-limit
583365	   maxForce-limit
584225	   minForce-limit
585145	   maxForce-limit
586050	   minForce-limit
586930	   maxForce-limit
587840	   minForce-limit
588760	   maxForce-limit
589660	   minForce-limit
590590	   maxForce-limit
591500	   minForce-limit
591700	tempA = 23.658	tempB = 24.044
592860	   maxForce-limit
594250	   minForce-limit
595610	   maxForce-limit
596990	   minForce-limit
598450	   maxForce-limit
599855	   minForce-limit
601310	   maxForce-limit
601750	tempA = 23.670	tempB = 24.035
602745	   minForce-limit
604115	   maxForce-limit
605485	   minForce-limit
606920	   maxForce-limit
608320	   minForce-limit
609605	   maxForce-limit
610970	   minForce-limit
611760	tempA = 23.675	tempB = 24.053
612355	   maxForce-limit
613705	   minForce-limit
615065	   maxForce-limit
616500	   minForce-limit
617930	   maxForce-limit
619365	   minForce-limit
620795	   maxForce-limit
621810	tempA = 23.666	tempB = 24.044
622165	   minForce-limit
622875	Stop All Protocols, go to manual mode
624585	Start Constant-Force1 = 8.000000
631860	tempA = 23.670	tempB = 24.041
641885	tempA = 23.683	tempB = 24.050
649335	Stop All Protocols, go to manual mode
651940	tempA = 23.676	tempB = 24.056
661955	tempA = 23.674	tempB = 24.053
672000	tempA = 23.665	tempB = 24.046
679780	Start Constant-Force1 = 4.000000
682045	tempA = 23.680	tempB = 24.056
692045	tempA = 23.676	tempB = 24.053
695105	Stop All Protocols, go to manual mode
696095	Start Constant-Force1 = 4.200000
702090	tempA = 23.690	tempB = 24.061
703910	Stop All Protocols, go to manual mode
705025	Start Constant-Force1 = 4.000000
712135	tempA = 23.693	tempB = 24.055
722165	tempA = 23.691	tempB = 24.063
732205	tempA = 23.680	tempB = 24.062
742215	tempA = 23.694	tempB = 24.064
752270	tempA = 23.677	tempB = 24.069
762335	tempA = 23.687	tempB = 24.058
772360	tempA = 23.687	tempB = 24.064
782425	tempA = 23.700	tempB = 24.063
792425	tempA = 23.690	tempB = 24.077
802490	tempA = 23.682	tempB = 24.086
812480	Stop All Protocols, go to manual mode
812550	tempA = 23.683	tempB = 24.062
820815	Start Constant-Force2 = 3.900000
822555	tempA = 23.697	tempB = 24.075
832610	tempA = 23.684	tempB = 24.066
842610	tempA = 23.703	tempB = 24.078
852675	tempA = 23.694	tempB = 24.080
862755	tempA = 23.700	tempB = 24.081
872770	tempA = 23.692	tempB = 24.082
882815	tempA = 23.692	tempB = 24.084
892880	tempA = 23.703	tempB = 24.077
902910	tempA = 23.695	tempB = 24.083
912955	tempA = 23.705	tempB = 24.075
922975	tempA = 23.709	tempB = 24.071
933035	tempA = 23.701	tempB = 24.086
943080	tempA = 23.705	tempB = 24.084
953100	tempA = 23.695	tempB = 24.081
963155	tempA = 23.696	tempB = 24.086
968510	-----------------------switch to file B ---------------------
973190	tempA = 23.693	tempB = 24.074
983245	tempA = 23.708	tempB = 24.082
993290	tempA = 23.698	tempB = 24.094
1003305	tempA = 23.700	tempB = 24.084
1004285	Stop All Protocols, go to manual mode
1008720	Start Constant-Force1 = 3.500000
1013360	tempA = 23.707	tempB = 24.100
1023415	tempA = 23.703	tempB = 24.088
1033435	tempA = 23.710	tempB = 24.096
1043490	tempA = 23.709	tempB = 24.095
1053510	tempA = 23.715	tempB = 24.093
1063570	tempA = 23.696	tempB = 24.099
1073625	tempA = 23.713	tempB = 24.089
1083630	tempA = 23.708	tempB = 24.089
1093685	tempA = 23.709	tempB = 24.097
1103695	tempA = 23.712	tempB = 24.102
1113740	tempA = 23.720	tempB = 24.105
1123790	tempA = 23.713	tempB = 24.108
1133790	tempA = 23.713	tempB = 24.100
1143845	tempA = 23.699	tempB = 24.108
1153860	tempA = 23.715	tempB = 24.090
1163935	tempA = 23.712	tempB = 24.097
1173980	tempA = 23.705	tempB = 24.113
1184005	tempA = 23.706	tempB = 24.100
1192740	Stop All Protocols, go to manual mode
1194075	tempA = 23.707	tempB = 24.115
1196055	End Write
