# Supplementary material for: Structural characterization of the saxitoxin-targeting APTSTX1 aptamer using optical tweezers and molecular dynamics simulations
Source: PLoS One. 2019 Nov 7;14(11):e0222468. doi: 10.1371/journal.pone.0222468 (PMC6837747; doi:10.1371/journal.pone.0222468)
Supplement: S2 File — Data repository, aptamer under magnesium. (ZIP) [file pone.0222468.s006.zip › Mg/Mg/September/290915/4aA.txt]

#Begin Write:
CycleCount/n	X_force	Y_force	Z_force	A_dist-Y	B_dist-Y	time(sec)	Status
0	-1.97	-11.50	13.19	-590.12	-2419.86	2343.320	1030
100	-1.93	-11.30	13.13	-591.04	-2424.95	2343.387	1030
200	-2.05	-11.12	13.09	-590.96	-2425.21	2343.524	1030
300	-2.25	-11.02	13.17	-592.04	-2426.84	2343.623	1030
400	-2.25	-6.93	12.58	-619.14	-2450.58	2343.727	1030
500	-2.31	-5.36	12.44	-626.20	-2466.21	2343.830	1030
600	-2.04	-4.27	12.27	-633.65	-2468.76	2343.925	1030
700	-2.38	-2.93	12.23	-641.04	-2480.14	2344.026	1030
800	-2.64	-1.86	12.15	-648.18	-2484.18	2344.130	1030
900	-2.71	-0.29	11.96	-655.54	-2497.36	2344.228	1031
1000	-2.57	-1.41	12.25	-648.30	-2493.94	2344.330	1031
1100	-2.68	-2.07	12.33	-641.45	-2494.18	2344.426	1031
1200	-2.06	-3.26	12.38	-634.73	-2482.69	2344.527	1031
1300	-2.12	-4.45	12.55	-627.62	-2476.31	2344.628	1031
1400	-1.76	-5.70	12.73	-620.70	-2469.94	2344.726	1031
1500	-1.66	-6.90	12.82	-613.28	-2461.66	2344.830	1031
1600	-1.69	-8.04	13.02	-606.30	-2453.30	2344.926	1031
1700	-1.58	-9.33	13.16	-598.84	-2443.68	2345.026	1031
1800	-1.89	-10.55	13.32	-591.40	-2433.13	2345.130	1031
1900	-1.31	-11.81	13.37	-584.91	-2427.13	2345.228	1031
2000	-1.43	-12.82	13.47	-578.50	-2421.97	2345.318	1031
2100	-1.09	-14.44	13.58	-570.23	-2413.33	2345.427	1031
2200	-1.45	-15.47	13.69	-562.79	-2406.03	2345.527	1031
2300	-1.01	-17.04	13.69	-555.48	-2395.46	2345.628	1031
2400	-1.01	-16.16	13.57	-561.94	-2400.22	2345.727	1030
2500	-1.89	-14.77	13.57	-568.97	-2408.20	2345.827	1030
2600	-1.82	-13.74	13.46	-575.75	-2412.98	2345.925	1030
2700	-1.46	-12.79	13.25	-582.83	-2419.33	2346.024	1030
2800	-2.00	-11.65	13.31	-589.78	-2424.37	2346.127	1030
2900	-1.63	-10.54	13.07	-596.59	-2434.12	2346.227	1030
3000	-2.15	-9.11	13.03	-604.15	-2442.35	2346.326	1030
3100	-2.29	-7.99	12.94	-612.00	-2449.92	2346.431	1030
3200	-2.14	-6.74	12.73	-619.06	-2460.28	2346.527	1030
3245	-2.24	-6.61	12.72	-619.09	-2461.55	2346.552	1030
3250	-2.14	-6.29	12.65	-621.43	-2462.96	2346.558	1030
3255	-2.13	-6.23	12.66	-621.90	-2463.13	2346.562	1030
3260	-2.26	-6.27	12.72	-621.84	-2464.34	2346.567	1030
3265	-2.18	-6.19	12.63	-621.79	-2464.97	2346.572	1030
3270	-2.14	-6.19	12.65	-621.95	-2464.41	2346.577	1030
3275	-2.23	-6.14	12.59	-621.97	-2464.23	2346.582	1030
3280	-1.97	-6.08	12.55	-622.80	-2464.53	2346.587	1030
3285	-2.00	-5.92	12.63	-623.94	-2465.49	2346.592	1030
3290	-1.76	-5.98	12.52	-624.20	-2465.60	2346.597	1030
3295	-2.29	-5.74	12.59	-624.15	-2464.52	2346.602	1030
3300	-2.06	-5.73	12.56	-624.33	-2465.83	2346.607	1030
3305	-2.08	-5.77	12.54	-624.56	-2465.78	2346.612	1030
3310	-2.21	-5.74	12.64	-624.58	-2466.02	2346.617	1030
3315	-2.20	-5.67	12.60	-626.29	-2465.72	2346.622	1030
3320	-2.34	-5.56	12.60	-626.44	-2466.78	2346.627	1030
3325	-2.23	-5.56	12.57	-626.57	-2467.31	2346.632	1030
3330	-2.05	-5.53	12.51	-626.48	-2468.09	2346.636	1030
3335	-1.89	-5.64	12.52	-626.60	-2467.69	2346.642	1030
3340	-2.27	-5.61	12.59	-626.46	-2468.00	2346.646	1030
3345	-1.94	-5.35	12.44	-628.12	-2470.33	2346.652	1030
3350	-2.01	-5.30	12.52	-628.18	-2470.60	2346.657	1030
3355	-2.20	-5.26	12.54	-628.33	-2470.57	2346.662	1030
3360	-2.31	-5.18	12.59	-628.50	-2471.27	2346.666	1030
3365	-2.27	-5.11	12.60	-628.68	-2470.80	2346.673	1030
3370	-2.28	-5.06	12.49	-628.47	-2471.53	2346.677	1030
3375	-2.39	-4.82	12.48	-630.26	-2472.75	2346.682	1030
3380	-2.23	-4.78	12.52	-630.61	-2473.20	2346.686	1030
3385	-2.76	-4.54	12.51	-630.78	-2472.98	2346.692	1030
3390	-2.81	-4.52	12.53	-630.95	-2473.04	2346.697	1030
3395	-2.27	-4.57	12.33	-631.15	-2473.12	2346.704	1030
3400	-2.29	-4.59	12.37	-630.97	-2473.89	2346.707	1030
3405	-2.90	-4.44	12.56	-630.98	-2473.41	2346.712	1030
3410	-2.53	-4.56	12.56	-630.78	-2473.52	2346.717	1030
3415	-2.59	-4.28	12.46	-632.49	-2475.38	2346.722	1030
3420	-2.94	-4.05	12.50	-633.41	-2477.00	2346.727	1030
3425	-2.70	-4.07	12.48	-633.58	-2475.98	2346.732	1030
3430	-2.67	-4.10	12.42	-633.55	-2475.23	2346.737	1030
3435	-2.19	-4.16	12.35	-633.62	-2476.51	2346.742	1030
3440	-2.17	-4.21	12.36	-633.68	-2477.39	2346.747	1030
3445	-2.49	-4.09	12.47	-634.08	-2476.86	2346.751	1030
3450	-2.60	-3.81	12.45	-635.68	-2479.34	2346.757	1030
3455	-2.09	-3.85	12.35	-636.22	-2479.19	2346.762	1030
3460	-2.41	-3.73	12.42	-636.26	-2479.79	2346.768	1030
3465	-2.59	-3.74	12.49	-636.09	-2480.22	2346.771	1030
3470	-2.84	-3.71	12.59	-636.14	-2480.78	2346.777	1030
3475	-2.34	-3.75	12.40	-635.99	-2480.88	2346.781	1030
3480	-2.48	-3.47	12.34	-638.14	-2482.64	2346.787	1030
3485	-2.57	-3.41	12.48	-638.37	-2482.98	2346.791	1030
3490	-2.64	-3.40	12.48	-638.38	-2483.24	2346.797	1030
3495	-2.68	-3.37	12.45	-638.11	-2481.96	2346.802	1030
3500	-2.30	-3.42	12.28	-638.26	-2481.68	2346.807	1030
3505	-1.99	-3.48	12.25	-638.14	-2481.07	2346.812	1030
3510	-2.02	-3.44	12.26	-638.64	-2482.59	2346.818	1030
3515	-2.25	-3.30	12.31	-639.05	-2482.85	2346.822	1030
3520	-2.37	-3.27	12.26	-638.55	-2482.33	2346.829	1030
3525	-2.20	-3.27	12.25	-639.00	-2482.49	2346.832	1030
3530	-2.46	-3.30	12.37	-639.09	-2482.82	2346.837	1030
3535	-2.43	-3.29	12.37	-639.05	-2482.40	2346.842	1030
3540	-2.41	-2.90	12.30	-641.66	-2484.25	2346.847	1030
3545	-2.65	-2.64	12.32	-642.59	-2487.15	2346.852	1030
3550	-2.56	-2.67	12.35	-642.49	-2488.09	2346.857	1030
3555	-2.53	-2.67	12.28	-642.66	-2487.60	2346.862	1030
3560	-2.73	-2.56	12.30	-642.57	-2488.01	2346.867	1030
3565	-2.92	-2.51	12.42	-642.81	-2487.94	2346.872	1030
3570	-2.87	-2.45	12.30	-642.92	-2488.09	2346.877	1030
3575	-2.83	-2.43	12.25	-642.57	-2488.36	2346.882	1030
3580	-2.68	-2.44	12.24	-643.26	-2489.06	2346.887	1030
3585	-2.58	-2.14	12.16	-645.43	-2490.45	2346.892	1030
3590	-2.99	-2.04	12.30	-645.41	-2491.00	2346.896	1030
3595	-2.35	-2.21	12.12	-645.90	-2491.24	2346.903	1030
3600	-2.38	-2.11	12.13	-646.05	-2491.59	2346.907	1030
3605	-2.13	-2.23	12.14	-645.90	-2492.42	2346.912	1030
3610	-2.61	-2.16	12.27	-645.87	-2493.12	2346.916	1030
3615	-2.51	-1.82	12.21	-648.01	-2494.17	2346.922	1030
3620	-2.45	-1.80	12.15	-648.27	-2494.07	2346.927	1030
3625	-2.40	-1.81	12.12	-648.03	-2493.81	2346.934	1030
3630	-2.56	-1.69	12.12	-648.02	-2493.62	2346.936	1030
3635	-2.32	-1.73	12.05	-648.05	-2493.01	2346.943	1030
3640	-2.23	-1.80	12.06	-648.10	-2493.64	2346.947	1030
3645	-1.96	-1.60	11.97	-649.70	-2496.11	2346.952	1030
3650	-2.00	-1.50	11.96	-650.20	-2496.49	2346.957	1030
3655	-2.59	-1.46	12.23	-650.29	-2497.55	2346.964	1030
3660	-2.17	-1.39	11.96	-650.11	-2497.06	2346.967	1030
3665	-2.18	-1.39	11.99	-649.98	-2497.41	2346.972	1030
3670	-2.14	-1.33	11.91	-650.42	-2497.18	2346.977	1030
3675	-2.00	-1.18	11.87	-651.61	-2498.71	2346.982	1030
3680	-2.05	-1.04	11.86	-652.55	-2498.77	2346.987	1030
3685	-2.18	-1.04	11.92	-652.49	-2498.98	2346.992	1030
3690	-2.16	-0.97	11.88	-652.51	-2499.57	2346.998	1030
3695	-2.07	-0.95	11.83	-652.78	-2499.51	2347.002	1030
3700	-2.23	-0.94	11.91	-652.59	-2499.83	2347.007	1030
3705	-2.40	-0.75	11.92	-653.50	-2501.10	2347.012	1030
3710	-2.52	-0.53	11.93	-654.74	-2501.60	2347.017	1030
3715	-2.32	-0.59	11.90	-654.52	-2501.97	2347.022	1030
3720	-2.66	-0.48	11.96	-654.85	-2502.20	2347.027	1030
3725	-2.79	-0.45	12.08	-654.60	-2502.16	2347.031	1030
3730	-2.50	-0.52	11.96	-654.51	-2502.57	2347.037	1030
3735	-2.49	-0.51	11.92	-654.40	-2502.90	2347.042	1030
3740	-2.56	-0.46	11.92	-654.62	-2502.80	2347.047	1030
3745	-2.37	-0.50	11.88	-654.78	-2502.70	2347.051	1030
3750	-2.55	-0.12	11.91	-657.22	-2505.83	2347.057	1030
3755	-2.72	-0.04	11.98	-657.56	-2506.59	2347.061	1030
3760	-2.78	-0.01	11.99	-657.88	-2506.50	2347.068	1030
3765	-2.59	-0.02	11.89	-657.63	-2506.63	2347.071	1030
3770	-2.44	-0.07	11.87	-657.68	-2506.59	2347.077	1031
3775	-2.56	0.03	11.91	-657.65	-2506.00	2347.081	1031
3780	-3.04	-0.02	12.04	-655.86	-2505.96	2347.087	1031
3785	-3.30	0.03	12.10	-655.54	-2505.94	2347.092	1031
3790	-3.38	0.03	12.17	-655.28	-2506.11	2347.099	1031
3795	-3.12	-0.01	12.05	-655.74	-2505.79	2347.101	1031
3800	-2.84	-0.06	11.99	-655.76	-2506.22	2347.107	1031
3805	-3.14	-0.01	12.09	-655.59	-2505.89	2347.112	1031
3810	-3.16	-0.24	12.15	-653.91	-2504.28	2347.117	1031
3815	-3.36	-0.24	12.26	-653.63	-2503.51	2347.122	1031
3820	-3.25	-0.27	12.17	-653.65	-2503.40	2347.127	1031
3825	-3.09	-0.29	12.13	-653.46	-2504.31	2347.132	1031
3830	-2.76	-0.38	12.11	-653.40	-2504.63	2347.137	1031
3835	-2.82	-0.37	12.09	-653.55	-2504.35	2347.142	1031
3840	-3.00	-0.49	12.16	-652.32	-2504.25	2347.147	1031
3845	-2.87	-0.74	12.19	-651.30	-2502.96	2347.152	1031
3850	-2.71	-0.81	12.18	-651.08	-2502.19	2347.157	1031
3855	-2.65	-0.78	12.17	-651.18	-2502.06	2347.162	1031
3860	-2.44	-0.85	12.05	-651.10	-2501.18	2347.167	1031
3865	-2.84	-0.69	12.15	-650.95	-2501.98	2347.173	1031
3870	-2.56	-0.83	12.12	-651.05	-2501.82	2347.177	1031
3875	-2.96	-0.78	12.25	-650.94	-2502.18	2347.182	1031
3880	-2.75	-0.76	12.12	-650.83	-2501.35	2347.186	1031
3885	-2.95	-1.10	12.26	-648.47	-2499.25	2347.192	1031
3890	-3.11	-1.14	12.34	-648.31	-2499.14	2347.197	1031
3895	-3.19	-1.14	12.33	-648.28	-2498.27	2347.204	1031
3900	-3.47	-1.04	12.42	-648.22	-2498.75	2347.206	1031
3905	-2.92	-1.16	12.28	-648.28	-2499.28	2347.212	1031
3910	-2.59	-1.30	12.30	-648.36	-2498.49	2347.217	1031
3915	-2.63	-1.50	12.31	-646.50	-2496.83	2347.222	1031
3920	-2.55	-1.58	12.29	-646.23	-2496.14	2347.226	1031
3925	-2.78	-1.51	12.33	-646.37	-2495.89	2347.234	1031
3930	-2.67	-1.52	12.26	-645.97	-2496.67	2347.237	1031
3935	-2.20	-1.64	12.13	-646.16	-2497.88	2347.242	1031
3940	-2.43	-1.64	12.20	-645.99	-2498.00	2347.247	1031
3945	-2.51	-1.72	12.20	-644.73	-2495.96	2347.252	1031
3950	-2.52	-1.89	12.25	-644.02	-2495.67	2347.257	1031
3955	-2.25	-1.94	12.12	-643.85	-2495.69	2347.262	1031
3960	-2.53	-1.87	12.22	-643.90	-2495.88	2347.267	1031
3965	-2.55	-1.87	12.25	-643.99	-2495.93	2347.272	1031
3970	-2.79	-1.84	12.36	-643.80	-2494.76	2347.276	1031
3975	-2.89	-1.90	12.38	-643.26	-2493.54	2347.282	1031
3980	-2.58	-2.15	12.31	-642.12	-2492.92	2347.287	1031
3985	-2.49	-2.18	12.29	-642.02	-2493.14	2347.292	1031
3990	-2.53	-2.20	12.33	-641.91	-2494.04	2347.298	1031
3995	-2.46	-2.18	12.33	-642.01	-2493.83	2347.302	1031
4000	-2.35	-2.29	12.30	-642.04	-2493.71	2347.307	1031
4005	-2.63	-2.25	12.43	-641.59	-2494.12	2347.312	1031
4010	-2.56	-2.39	12.39	-639.97	-2492.08	2347.317	1031
4015	-2.36	-2.46	12.33	-639.69	-2491.74	2347.322	1031
4020	-2.39	-2.49	12.37	-639.72	-2491.34	2347.327	1031
4025	-2.32	-2.52	12.37	-639.80	-2490.12	2347.331	1031
4030	-2.60	-2.52	12.59	-640.05	-2484.44	2347.338	1031
4035	-2.60	-2.48	12.47	-639.88	-2484.01	2347.341	1031
4040	-2.63	-2.51	12.51	-640.01	-2484.61	2347.346	1031
4045	-2.10	-2.58	12.33	-640.13	-2484.97	2347.351	1031
4050	-2.41	-2.74	12.43	-637.55	-2486.83	2347.357	1031
4055	-2.65	-2.74	12.52	-637.04	-2486.85	2347.362	1031
4060	-2.24	-2.85	12.35	-636.94	-2483.65	2347.369	1031
4065	-2.38	-2.88	12.48	-636.47	-2484.53	2347.372	1031
4070	-2.48	-2.89	12.55	-636.81	-2483.15	2347.377	1031
4075	-2.30	-2.92	12.45	-636.76	-2486.31	2347.382	1031
4080	-2.04	-3.22	12.48	-635.22	-2482.29	2347.388	1031
4085	-2.52	-3.28	12.66	-634.72	-2483.00	2347.392	1031
4090	-2.33	-3.33	12.58	-634.87	-2481.08	2347.397	1031
4095	-2.21	-3.35	12.54	-634.86	-2481.12	2347.402	1031
4100	-2.33	-3.30	12.55	-634.91	-2483.18	2347.407	1031
4105	-2.78	-3.18	12.64	-635.05	-2482.31	2347.412	1031
4110	-2.62	-3.36	12.65	-633.99	-2481.69	2347.417	1031
4115	-2.44	-3.60	12.63	-632.68	-2480.55	2347.422	1031
4120	-2.13	-3.70	12.56	-632.86	-2481.16	2347.427	1031
4125	-2.15	-3.71	12.55	-632.68	-2481.10	2347.433	1031
4130	-2.31	-3.67	12.62	-632.73	-2481.60	2347.436	1031
4135	-2.83	-3.59	12.76	-632.72	-2482.06	2347.442	1031
4140	-2.56	-3.72	12.70	-632.39	-2480.86	2347.447	1031
4145	-2.17	-4.00	12.63	-630.71	-2480.78	2347.454	1031
4150	-2.14	-3.93	12.62	-630.71	-2482.58	2347.457	1031
4155	-2.26	-3.93	12.61	-630.30	-2483.87	2347.462	1031
4160	-2.02	-3.99	12.58	-630.42	-2483.78	2347.466	1031
4165	-1.99	-4.04	12.55	-630.42	-2483.51	2347.471	1031
4170	-2.18	-4.04	12.66	-630.43	-2483.27	2347.476	1031
4175	-2.07	-4.29	12.64	-629.16	-2481.43	2347.482	1031
4180	-1.99	-4.41	12.72	-628.72	-2480.93	2347.487	1031
4185	-2.04	-4.35	12.66	-628.71	-2481.13	2347.492	1031
4190	-1.93	-4.41	12.64	-628.66	-2480.22	2347.497	1031
4195	-1.97	-4.34	12.60	-628.69	-2480.16	2347.504	1031
4200	-1.90	-4.37	12.58	-628.89	-2480.18	2347.507	1031
4205	-2.34	-4.25	12.67	-628.89	-2478.82	2347.512	1031
4210	-2.47	-4.24	12.72	-628.84	-2479.15	2347.517	1031
4215	-2.28	-4.71	12.77	-626.16	-2475.61	2347.522	1031
4220	-2.44	-4.82	12.81	-625.65	-2475.23	2347.527	1031
4225	-2.66	-4.74	12.88	-625.71	-2476.66	2347.534	1031
4230	-2.26	-4.84	12.81	-625.69	-2475.39	2347.537	1031
4235	-2.18	-4.91	12.76	-625.67	-2475.67	2347.542	1031
4240	-2.10	-4.91	12.74	-625.65	-2475.70	2347.547	1031
4245	-2.31	-5.06	12.81	-624.67	-2474.66	2347.552	1031
4250	-2.24	-5.22	12.81	-623.32	-2473.35	2347.557	1031
4255	-2.45	-5.13	12.90	-623.46	-2471.32	2347.562	1031
4260	-2.09	-5.30	12.79	-623.31	-2469.48	2347.568	1031
4265	-2.16	-5.26	12.80	-623.28	-2469.22	2347.572	1031
4270	-2.17	-5.27	12.81	-623.36	-2468.97	2347.577	1031
4275	-1.94	-5.36	12.72	-622.99	-2469.64	2347.582	1031
4280	-1.95	-5.62	12.80	-621.17	-2467.01	2347.587	1031
4285	-2.04	-5.67	12.85	-620.99	-2465.09	2347.592	1031
4290	-2.57	-5.58	12.95	-621.18	-2464.88	2347.598	1031
4295	-2.01	-5.70	12.87	-621.08	-2465.28	2347.601	1031
4300	-2.06	-5.68	12.86	-620.98	-2464.20	2347.607	1031
4305	-2.76	-5.61	12.86	-621.03	-2464.14	2347.612	1031
4310	-2.34	-5.99	12.89	-618.92	-2462.82	2347.617	1031
4315	-1.84	-6.10	12.80	-618.75	-2464.32	2347.622	1031
4320	-3.02	-6.01	12.77	-618.34	-2466.52	2347.629	1031
4325	-1.84	-6.02	12.91	-618.63	-2464.99	2347.632	1031
4330	-1.24	-6.22	12.82	-618.72	-2462.90	2347.637	1031
4335	-2.27	-6.04	12.89	-618.75	-2463.16	2347.642	1031
4340	-2.36	-6.28	13.01	-616.95	-2462.10	2347.647	1031
4345	-2.12	-6.41	12.92	-616.37	-2459.70	2347.652	1031
4350	-2.14	-6.35	12.92	-616.36	-2460.49	2347.657	1031
4355	-1.92	-6.46	12.91	-616.48	-2461.75	2347.662	1031
4360	-2.19	-6.53	13.00	-616.15	-2461.76	2347.667	1031
4365	-2.44	-6.34	12.98	-616.24	-2461.37	2347.672	1031
4370	-2.78	-6.21	13.04	-616.36	-2461.41	2347.677	1031
4375	-3.00	-6.55	13.16	-616.05	-2461.28	2347.682	1031
4380	-2.75	-6.47	13.08	-614.99	-2461.17	2347.687	1031
4385	-2.39	-6.86	13.10	-613.28	-2459.58	2347.692	1031
4390	-2.62	-6.93	13.19	-613.17	-2459.71	2347.697	1031
4395	-2.69	-6.85	13.06	-613.14	-2456.68	2347.703	1031
4400	-2.29	-7.23	13.10	-613.26	-2457.11	2347.707	1031
4405	-2.62	-6.77	13.11	-613.28	-2459.73	2347.712	1031
4410	-2.22	-7.19	13.03	-613.04	-2458.87	2347.717	1031
4415	-2.88	-7.09	13.27	-611.25	-2458.36	2347.721	1031
4420	-2.63	-7.19	13.22	-611.14	-2458.35	2347.727	1031
4425	-2.18	-7.38	13.20	-610.90	-2457.71	2347.733	1031
4430	-2.52	-7.16	13.13	-610.95	-2457.62	2347.736	1031
4435	-2.54	-7.30	13.18	-611.05	-2458.04	2347.741	1031
4440	-2.41	-7.24	13.16	-610.92	-2457.37	2347.747	1031
4445	-2.64	-7.44	13.19	-608.91	-2454.76	2347.752	1031
4450	-2.69	-7.84	13.25	-608.68	-2455.15	2347.756	1031
4455	-2.67	-7.32	13.16	-608.55	-2454.82	2347.764	1031
4460	-2.76	-7.66	13.25	-608.79	-2454.83	2347.767	1031
4465	-2.76	-7.63	13.18	-608.86	-2453.59	2347.772	1031
4470	-2.76	-7.70	13.21	-608.91	-2452.91	2347.776	1031
4475	-2.26	-8.04	13.20	-607.06	-2452.19	2347.782	1031
4480	-2.70	-8.24	13.33	-606.63	-2451.55	2347.787	1031
4485	-2.18	-4.11	12.30	-606.64	-2452.11	2347.794	1031
4490	-2.45	-8.49	13.25	-606.47	-2449.16	2347.797	1031
4495	-2.26	-7.60	13.02	-606.63	-2449.21	2347.802	1031
4500	-2.36	-8.39	13.24	-606.63	-2448.85	2347.807	1031
4505	-2.17	-8.25	13.20	-606.60	-2449.58	2347.812	1031
4510	-2.38	-8.56	13.26	-606.73	-2448.79	2347.817	1031
4515	-2.12	-7.83	13.03	-605.21	-2446.04	2347.822	1031
4520	-2.10	-9.00	13.22	-604.27	-2442.97	2347.827	1031
4525	-1.65	-7.82	12.97	-604.05	-2446.58	2347.832	1031
4530	-2.06	-8.66	13.19	-604.38	-2445.32	2347.837	1031
4535	-2.03	-8.56	13.11	-604.19	-2443.34	2347.842	1031
4540	-2.18	-8.98	13.26	-604.19	-2442.85	2347.846	1031
4545	-1.73	-8.48	13.01	-602.79	-2442.68	2347.852	1031
4550	-2.18	-9.52	13.35	-601.09	-2441.77	2347.857	1031
4555	-2.24	-8.81	13.25	-601.15	-2441.90	2347.862	1031
4560	-1.87	-9.87	13.30	-601.23	-2441.60	2347.868	1031
4565	-1.99	-8.55	13.09	-601.02	-2442.71	2347.872	1031
4570	-2.14	-9.51	13.30	-601.29	-2442.25	2347.877	1031
4575	-2.05	-8.43	13.09	-601.10	-2442.69	2347.881	1031
4580	-2.24	-10.01	13.43	-599.28	-2438.65	2347.887	1031
4585	-2.24	-9.00	13.20	-598.96	-2437.05	2347.891	1031
4590	-1.65	-10.11	13.20	-599.18	-2437.29	2347.899	1031
4595	-1.62	-9.59	13.17	-599.10	-2436.88	2347.902	1031
4600	-2.02	-9.64	13.27	-599.01	-2439.23	2347.907	1031
4605	-1.90	-9.51	13.25	-598.86	-2439.78	2347.912	1031
4610	-2.02	-10.06	13.36	-597.44	-2438.62	2347.917	1031
4615	-1.89	-9.91	13.24	-596.99	-2437.88	2347.921	1031
4620	-1.30	-11.15	13.47	-597.27	-2437.83	2347.929	1031
4625	-1.47	-9.86	13.14	-596.80	-2439.88	2347.932	1031
4630	-1.39	-10.58	13.28	-596.70	-2440.13	2347.937	1031
4635	-1.59	-10.07	13.20	-596.74	-2439.40	2347.942	1031
4640	-1.51	-10.64	13.32	-595.78	-2438.16	2347.947	1031
4645	-1.41	-10.39	13.19	-594.62	-2436.84	2347.952	1031
4650	-1.81	-10.61	13.32	-594.68	-2437.51	2347.957	1031
4655	-1.77	-10.48	13.29	-594.76	-2437.30	2347.962	1031
4660	-1.52	-10.54	13.24	-594.26	-2437.12	2347.967	1031
4665	-1.60	-10.60	13.22	-594.31	-2437.34	2347.972	1031
4670	-1.95	-10.41	13.31	-594.58	-2437.27	2347.977	1031
4675	-1.55	-10.85	13.23	-592.53	-2435.11	2347.982	1031
4680	-1.46	-10.73	13.26	-592.39	-2434.53	2347.987	1031
4685	-1.41	-10.98	13.30	-592.37	-2434.66	2347.991	1031
4690	-1.92	-10.59	13.40	-592.29	-2434.92	2347.996	1031
4695	-1.62	-10.93	13.29	-592.35	-2435.04	2348.003	1031
4700	-1.54	-10.72	13.26	-591.96	-2434.65	2348.006	1031
4705	-1.41	-10.95	13.26	-592.31	-2433.92	2348.012	1031
4710	-1.46	-10.94	13.17	-592.24	-2434.25	2348.016	1031
4715	-1.21	-11.25	13.18	-590.03	-2434.29	2348.022	1031
4720	-1.20	-11.17	13.17	-589.44	-2434.19	2348.026	1031
4725	-1.41	-11.23	13.50	-589.54	-2434.42	2348.034	1031
4730	-1.77	-11.19	13.33	-589.35	-2433.97	2348.037	1031
4735	-1.59	-11.22	13.25	-589.38	-2434.12	2348.042	1031
4740	-1.72	-11.10	13.32	-589.08	-2433.75	2348.047	1031
4745	-1.88	-11.33	13.33	-587.33	-2432.27	2348.053	1031
4750	-1.49	-11.57	13.44	-587.29	-2432.74	2348.057	1031
4755	-1.44	-11.57	13.47	-587.21	-2432.17	2348.062	1031
4760	-0.98	-11.72	13.19	-587.15	-2432.17	2348.067	1031
4765	-1.11	-11.81	13.31	-587.26	-2432.50	2348.072	1031
4770	-2.25	-11.59	13.37	-587.44	-2432.23	2348.077	1031
4775	-1.38	-11.81	13.38	-586.45	-2432.45	2348.082	1031
4780	-1.42	-11.94	13.45	-585.15	-2430.88	2348.087	1031
4785	-1.71	-12.00	13.40	-585.04	-2430.73	2348.092	1031
4790	-0.70	-12.14	13.44	-583.97	-2428.65	2348.098	1031
4795	-1.94	-12.07	13.51	-583.86	-2428.39	2348.102	1031
4800	-1.96	-12.15	13.52	-584.30	-2429.02	2348.108	1031
4805	-1.22	-12.10	13.50	-583.95	-2428.49	2348.111	1031
4810	-1.31	-12.27	13.46	-582.71	-2428.74	2348.117	1031
4815	-1.26	-12.27	13.41	-582.82	-2427.61	2348.122	1031
4820	-0.51	-12.52	13.21	-581.87	-2426.75	2348.128	1031
4825	-1.61	-12.42	13.46	-581.84	-2426.94	2348.131	1031
4830	-1.56	-12.43	13.40	-581.45	-2428.07	2348.138	1031
4835	-1.18	-12.50	13.41	-581.35	-2427.64	2348.142	1031
4840	-0.88	-12.62	13.37	-580.47	-2425.37	2348.147	1031
4845	-1.22	-12.75	13.49	-580.25	-2425.70	2348.152	1031
4850	-0.98	-12.81	13.42	-579.70	-2424.34	2348.157	1031
4855	-0.95	-12.97	13.36	-579.71	-2422.16	2348.162	1031
4860	-0.87	-12.99	13.39	-579.86	-2421.06	2348.167	1031
4865	-1.38	-12.88	13.53	-579.71	-2420.50	2348.172	1031
4870	-0.84	-13.03	13.38	-579.24	-2420.99	2348.177	1031
4875	-1.16	-13.15	13.47	-577.96	-2419.62	2348.182	1031
4880	-1.08	-13.05	13.47	-577.56	-2419.09	2348.187	1031
4885	-1.62	-13.11	13.63	-577.44	-2419.43	2348.192	1031
4890	-1.33	-13.16	13.52	-577.46	-2417.51	2348.197	1031
4895	-1.46	-13.17	13.51	-577.16	-2417.22	2348.203	1031
4900	-1.41	-13.12	13.51	-577.17	-2416.46	2348.207	1031
4905	-1.46	-13.17	13.59	-577.13	-2417.05	2348.212	1031
4910	-1.61	-13.22	13.59	-576.80	-2417.20	2348.217	1031
4915	-1.10	-13.46	13.47	-575.26	-2418.42	2348.221	1031
4920	-1.12	-13.59	13.47	-575.04	-2419.83	2348.226	1031
4925	-0.95	-13.55	13.49	-574.90	-2419.15	2348.233	1031
4930	-1.12	-13.70	13.53	-574.83	-2419.26	2348.236	1031
4935	-0.85	-13.73	13.45	-574.81	-2418.64	2348.242	1031
4940	-1.02	-13.77	13.49	-574.91	-2416.69	2348.247	1031
4945	-1.62	-13.83	13.66	-572.97	-2412.77	2348.252	1031
4950	-1.19	-14.01	13.54	-572.73	-2414.37	2348.256	1031
4955	-0.89	-13.77	13.54	-572.96	-2413.80	2348.264	1031
4960	-1.40	-14.02	13.62	-572.81	-2415.18	2348.267	1031
4965	-1.07	-13.86	13.64	-572.82	-2415.77	2348.274	1031
4970	-1.16	-14.08	13.59	-572.84	-2414.11	2348.276	1031
4975	-1.75	-14.21	13.61	-571.26	-2412.46	2348.282	1031
4980	-1.26	-14.33	13.58	-570.84	-2409.25	2348.287	1031
4985	-1.28	-14.38	13.57	-570.01	-2411.63	2348.292	1031
4990	-1.32	-14.40	13.56	-569.76	-2410.82	2348.297	1031
4995	-1.46	-14.38	13.58	-569.82	-2409.86	2348.302	1031
5000	-1.51	-14.35	13.61	-569.75	-2412.62	2348.307	1031
5005	-1.32	-14.40	13.56	-569.39	-2411.54	2348.312	1031
5010	-0.77	-14.74	13.43	-568.40	-2409.73	2348.317	1031
5015	-1.01	-14.68	13.46	-568.29	-2409.88	2348.322	1031
5020	-0.92	-14.82	13.47	-567.24	-2410.39	2348.328	1031
5025	-0.93	-14.87	13.46	-567.10	-2409.58	2348.332	1031
5030	-1.05	-14.84	13.48	-567.40	-2408.94	2348.337	1031
5035	-0.94	-14.91	13.47	-567.07	-2408.11	2348.341	1031
5040	-0.65	-15.12	13.44	-565.74	-2408.72	2348.347	1031
5045	-0.92	-15.09	13.51	-565.67	-2408.50	2348.352	1031
5050	-0.67	-15.11	13.44	-565.69	-2408.86	2348.357	1031
5055	-1.03	-15.06	13.53	-565.96	-2407.86	2348.362	1031
5060	-0.65	-15.28	13.48	-565.91	-2404.20	2348.369	1031
5065	-1.18	-15.12	13.59	-565.59	-2404.29	2348.372	1031
5070	-0.88	-15.17	13.53	-565.68	-2403.25	2348.377	1031
5075	-0.82	-15.23	13.51	-565.93	-2404.90	2348.382	1031
5080	-0.83	-15.55	13.52	-563.77	-2403.87	2348.387	1031
5085	-0.68	-15.74	13.56	-563.07	-2403.18	2348.392	1031
5090	-0.52	-15.79	13.52	-562.85	-2400.91	2348.397	1031
5095	-0.93	-15.75	13.59	-562.72	-2402.33	2348.402	1031
5100	-0.88	-15.75	13.58	-562.58	-2403.42	2348.407	1031
5105	-0.79	-15.75	13.54	-562.52	-2402.76	2348.412	1031
5110	-0.83	-15.94	13.67	-561.68	-2401.49	2348.417	1031
5115	-0.87	-16.20	13.68	-560.45	-2400.73	2348.422	1031
5120	-0.66	-16.22	13.62	-560.15	-2400.72	2348.427	1031
5125	-0.69	-16.28	13.62	-560.32	-2398.59	2348.433	1031
5130	-0.78	-16.22	13.61	-560.23	-2398.35	2348.437	1030
5135	-0.73	-16.22	13.60	-560.33	-2397.95	2348.442	1030
5140	-0.70	-16.30	13.63	-560.48	-2397.17	2348.447	1030
5145	-0.81	-15.95	13.63	-562.39	-2400.99	2348.452	1030
5150	-0.52	-15.97	13.54	-562.45	-2402.59	2348.457	1030
5155	-0.29	-16.10	13.51	-562.51	-2403.26	2348.463	1030
5160	-0.49	-16.04	13.56	-562.33	-2403.17	2348.467	1030
5165	-0.32	-16.03	13.50	-562.47	-2402.51	2348.474	1030
5170	-0.87	-15.89	13.60	-562.78	-2402.86	2348.476	1030
5175	-1.07	-15.54	13.56	-564.04	-2404.08	2348.482	1030
5180	-1.19	-15.49	13.63	-564.50	-2404.57	2348.487	1030
5185	-0.39	-15.53	13.37	-565.17	-2401.62	2348.494	1030
5190	-0.56	-15.52	13.44	-565.04	-2402.37	2348.497	1030
5195	-0.50	-15.51	13.41	-565.11	-2404.10	2348.503	1030
5200	-0.32	-15.56	13.37	-565.11	-2402.62	2348.507	1030
5205	-1.11	-15.18	13.57	-565.92	-2403.93	2348.512	1030
5210	-0.90	-15.11	13.48	-566.73	-2403.40	2348.517	1030
5215	-1.03	-15.08	13.54	-567.31	-2405.32	2348.522	1030
5220	-1.47	-14.90	13.63	-567.30	-2403.15	2348.527	1030
5225	-0.83	-15.08	13.48	-567.24	-2403.53	2348.532	1030
5230	-0.78	-15.19	13.55	-567.26	-2404.83	2348.538	1030
5235	-0.98	-15.10	13.54	-567.47	-2403.56	2348.542	1030
5240	-0.88	-15.12	13.47	-567.83	-2403.64	2348.547	1030
5245	-0.79	-15.11	13.46	-567.75	-2404.22	2348.551	1030
5250	-0.89	-14.83	13.49	-569.37	-2408.61	2348.557	1030
5255	-1.12	-14.76	13.54	-569.53	-2408.31	2348.562	1030
5260	-1.41	-14.65	13.64	-569.49	-2409.92	2348.568	1030
5265	-0.89	-14.76	13.44	-569.71	-2409.57	2348.572	1030
5270	-1.10	-14.62	13.48	-569.79	-2407.97	2348.577	1030
5275	-0.93	-14.65	13.39	-569.72	-2409.52	2348.581	1030
5280	-1.17	-14.57	13.46	-571.63	-2407.47	2348.587	1030
5285	-1.07	-14.57	13.46	-571.95	-2410.10	2348.592	1030
5290	-1.13	-14.52	13.54	-572.31	-2411.74	2348.599	1030
5295	-1.13	-14.51	13.46	-572.03	-2411.39	2348.602	1030
5300	-1.03	-14.52	13.46	-572.21	-2410.22	2348.607	1030
5305	-1.22	-14.48	13.50	-572.23	-2409.33	2348.612	1030
5310	-1.32	-14.25	13.50	-573.31	-2410.43	2348.617	1030
5315	-1.08	-14.24	13.45	-573.96	-2410.02	2348.622	1030
5320	-1.12	-14.23	13.45	-573.98	-2407.46	2348.627	1030
5325	-1.11	-14.24	13.50	-573.85	-2409.86	2348.632	1030
5330	-1.02	-14.28	13.49	-574.12	-2408.26	2348.637	1030
5335	-1.03	-14.27	13.45	-574.23	-2408.47	2348.642	1030
5340	-1.17	-14.12	13.49	-574.83	-2408.36	2348.647	1030
5345	-1.13	-13.88	13.41	-576.36	-2411.23	2348.652	1030
5350	-0.97	-13.88	13.35	-576.43	-2411.23	2348.657	1030
5355	-0.92	-13.92	13.32	-576.62	-2410.03	2348.663	1030
5360	-0.78	-13.94	13.35	-576.59	-2410.19	2348.667	1030
5365	-0.36	-13.99	13.29	-576.56	-2412.87	2348.673	1030
5370	-0.75	-13.97	13.29	-576.75	-2410.91	2348.677	1030
5375	-0.96	-13.60	13.28	-578.38	-2412.72	2348.682	1030
5380	-1.02	-13.55	13.32	-578.74	-2412.54	2348.686	1030
5385	-1.74	-13.32	13.41	-579.41	-2416.58	2348.694	1030
5390	-1.20	-13.36	13.38	-579.20	-2416.16	2348.697	1030
5395	-1.88	-13.27	13.43	-579.30	-2416.53	2348.704	1030
5400	-1.33	-13.35	13.37	-579.31	-2415.57	2348.707	1030
5405	-1.54	-13.14	13.37	-580.72	-2417.09	2348.712	1030
5410	-1.39	-13.12	13.34	-580.73	-2414.98	2348.717	1030
5415	-1.35	-13.08	13.32	-581.16	-2414.52	2348.723	1030
5420	-1.24	-13.08	13.36	-581.49	-2416.79	2348.727	1030
5425	-1.46	-13.08	13.41	-581.48	-2415.55	2348.732	1030
5430	-1.32	-13.05	13.39	-581.51	-2415.35	2348.737	1030
5435	-1.14	-13.10	13.32	-581.56	-2414.64	2348.742	1030
5440	-1.19	-13.11	13.25	-581.68	-2415.05	2348.747	1030
5445	-0.93	-13.07	13.20	-582.16	-2413.47	2348.752	1030
5450	-0.60	-12.92	13.16	-583.54	-2416.01	2348.757	1030
5455	-0.92	-12.78	13.15	-583.30	-2416.44	2348.762	1030
5460	-0.95	-12.82	13.18	-583.35	-2416.45	2348.768	1030
5465	-0.90	-12.83	13.17	-583.40	-2415.12	2348.771	1030
5470	-0.98	-12.81	13.26	-583.61	-2420.03	2348.777	1030
5475	-0.91	-12.85	13.24	-583.69	-2417.90	2348.781	1030
5480	-0.91	-12.49	13.16	-585.72	-2422.14	2348.787	1030
5485	-1.29	-12.40	13.20	-585.75	-2423.92	2348.791	1030
5490	-1.27	-12.36	13.25	-585.86	-2423.34	2348.798	1030
5495	-0.92	-12.50	13.10	-585.84	-2423.27	2348.802	1030
5500	-1.09	-12.42	13.16	-585.77	-2421.80	2348.807	1030
5505	-0.93	-12.45	13.13	-585.78	-2421.31	2348.811	1030
5510	-0.72	-12.31	13.17	-587.28	-2423.44	2348.817	1030
5515	-0.64	-12.24	13.12	-587.91	-2423.53	2348.823	1030
5520	-0.69	-12.18	13.09	-587.52	-2424.84	2348.829	1030
5525	-1.05	-12.12	13.18	-587.83	-2424.63	2348.832	1030
5530	-1.17	-12.11	13.21	-587.97	-2424.88	2348.838	1030
5535	-1.11	-12.14	13.21	-588.10	-2421.79	2348.842	1030
5540	-0.84	-11.97	13.08	-589.24	-2424.01	2348.847	1030
5545	-1.29	-11.81	13.17	-589.86	-2424.35	2348.852	1030
5550	-1.07	-11.81	13.13	-589.95	-2424.65	2348.857	1030
5555	-1.50	-11.62	13.18	-590.18	-2426.14	2348.862	1030
5560	-1.46	-11.64	13.17	-590.19	-2424.66	2348.867	1030
5565	-1.61	-11.62	13.25	-590.51	-2425.93	2348.873	1030
5570	-1.59	-11.55	13.21	-590.62	-2427.95	2348.877	1030
5575	-1.35	-11.47	13.17	-592.39	-2426.98	2348.882	1030
5580	-1.56	-11.41	13.18	-592.67	-2427.35	2348.886	1030
5585	-1.80	-11.24	13.25	-593.20	-2429.15	2348.892	1030
5590	-1.37	-11.33	13.15	-593.51	-2428.87	2348.896	1030
5595	-1.69	-11.30	13.20	-593.26	-2428.38	2348.904	1030
5600	-2.01	-11.18	13.35	-593.42	-2429.44	2348.906	1030
5605	-1.92	-11.21	13.32	-593.55	-2428.66	2348.912	1030
5610	-1.90	-11.16	13.27	-593.45	-2429.33	2348.917	1030
5615	-2.01	-10.85	13.24	-594.94	-2430.54	2348.923	1030
5620	-1.63	-10.88	13.15	-595.59	-2428.64	2348.927	1030
5625	-1.82	-10.81	13.15	-595.68	-2431.68	2348.934	1030
5630	-1.92	-10.82	13.24	-595.76	-2431.39	2348.937	1030
5635	-2.06	-10.75	13.25	-595.95	-2434.43	2348.942	1030
5640	-1.80	-10.80	13.13	-595.80	-2434.71	2348.947	1030
5645	-2.08	-10.54	13.18	-597.28	-2436.02	2348.952	1030
5650	-2.34	-10.35	13.27	-597.67	-2436.60	2348.957	1030
5655	-2.62	-10.31	13.36	-597.97	-2436.57	2348.962	1030
5660	-2.68	-10.25	13.36	-598.02	-2437.22	2348.967	1030
5665	-2.56	-10.23	13.29	-598.04	-2436.60	2348.972	1030
5670	-2.58	-10.25	13.35	-597.83	-2436.12	2348.977	1030
5675	-2.28	-10.23	13.26	-598.39	-2437.91	2348.982	1030
5680	-1.99	-10.08	13.15	-599.66	-2439.00	2348.987	1030
5685	-2.01	-10.11	13.15	-599.58	-2439.09	2348.991	1030
5690	-2.36	-9.98	13.26	-599.64	-2439.06	2348.997	1030
5695	-2.20	-9.99	13.18	-599.89	-2438.89	2349.002	1030
5700	-2.22	-9.97	13.17	-599.74	-2439.26	2349.007	1030
5705	-2.08	-10.02	13.12	-599.77	-2438.86	2349.011	1030
5710	-1.71	-9.87	12.97	-601.76	-2436.69	2349.017	1030
5715	-1.56	-9.88	12.93	-602.06	-2436.45	2349.021	1030
5720	-2.16	-9.65	13.04	-602.24	-2439.34	2349.029	1030
5725	-2.58	-9.54	13.12	-601.84	-2439.75	2349.031	1030
5730	-2.03	-9.80	13.18	-601.78	-2440.05	2349.039	1030
5735	-1.94	-9.80	13.08	-601.95	-2440.26	2349.042	1030
5740	-1.83	-9.46	12.97	-603.84	-2442.61	2349.048	1030
5745	-1.97	-9.40	13.02	-604.36	-2442.42	2349.052	1030
5750	-1.43	-9.46	12.91	-605.09	-2442.67	2349.057	1030
5755	-1.60	-9.37	12.96	-605.18	-2444.34	2349.062	1030
5760	-1.53	-9.32	12.92	-605.32	-2443.15	2349.067	1030
5765	-1.79	-9.23	12.98	-605.31	-2441.07	2349.072	1030
5770	-1.89	-9.08	12.99	-605.90	-2443.49	2349.077	1030
5775	-1.60	-8.99	12.85	-606.71	-2444.74	2349.082	1030
5780	-1.71	-8.93	12.89	-606.89	-2445.01	2349.087	1030
5785	-1.34	-8.96	12.78	-607.32	-2444.60	2349.092	1030
5790	-1.34	-8.94	12.76	-607.33	-2444.98	2349.096	1030
5795	-1.55	-8.87	12.82	-607.33	-2445.39	2349.103	1030
5800	-1.47	-8.86	12.73	-607.54	-2445.05	2349.107	1030
5805	-1.86	-8.75	12.85	-607.63	-2448.08	2349.112	1030
5810	-1.64	-8.74	12.80	-607.81	-2446.45	2349.117	1030
5815	-1.76	-8.57	12.78	-609.75	-2445.10	2349.122	1030
5820	-1.51	-8.59	12.77	-609.84	-2444.76	2349.126	1030
5825	-2.16	-8.45	12.91	-609.86	-2446.22	2349.134	1030
5830	-1.86	-8.49	12.84	-610.02	-2445.37	2349.136	1030
5835	-1.62	-8.49	12.77	-609.97	-2445.13	2349.142	1030
5840	-1.81	-8.51	12.73	-609.65	-2446.01	2349.146	1030
5845	-2.15	-8.20	12.76	-611.46	-2448.16	2349.152	1030
5850	-1.72	-8.08	12.74	-611.83	-2448.91	2349.157	1030
5855	-3.71	-7.92	12.77	-611.86	-2445.02	2349.164	1030
5860	-1.12	-8.16	12.66	-612.15	-2446.37	2349.167	1030
5865	-0.79	-8.12	12.68	-611.93	-2449.36	2349.172	1030
5870	-1.95	-7.95	12.72	-612.19	-2448.96	2349.177	1030
5875	-2.07	-7.71	12.70	-613.26	-2450.09	2349.182	1030
5880	-1.88	-7.64	12.69	-614.12	-2450.08	2349.187	1030
5885	-1.60	-7.68	12.63	-614.51	-2450.10	2349.192	1030
5890	-0.94	-7.85	12.70	-614.58	-2451.58	2349.197	1030
5895	-1.40	-7.81	12.69	-614.50	-2452.52	2349.202	1030
5900	-1.78	-7.70	12.73	-614.26	-2451.78	2349.207	1030
5905	-1.47	-7.60	12.65	-615.30	-2450.31	2349.212	1030
5910	-1.56	-7.31	12.63	-616.70	-2452.27	2349.217	1030
5915	-1.34	-7.36	12.61	-616.67	-2454.81	2349.221	1030
5920	-1.52	-7.30	12.68	-616.64	-2454.32	2349.227	1030
5925	-1.66	-7.31	12.66	-616.76	-2453.77	2349.232	1030
5930	-1.68	-7.27	12.63	-616.88	-2454.24	2349.237	1030
5935	-1.28	-7.33	12.62	-616.79	-2454.28	2349.242	1030
5940	-1.51	-7.29	12.66	-616.74	-2454.04	2349.247	1030
5945	-1.44	-7.30	12.63	-617.11	-2451.93	2349.251	1030
5950	-1.43	-6.89	12.54	-619.59	-2456.64	2349.257	1030
5955	-1.91	-6.79	12.62	-619.56	-2457.56	2349.261	1030
5960	-1.05	-6.82	12.54	-619.76	-2455.56	2349.269	1030
5965	-1.75	-6.80	12.55	-619.51	-2457.18	2349.271	1030
5970	-1.56	-6.78	12.55	-619.58	-2455.61	2349.277	1030
5975	-1.43	-6.75	12.57	-619.63	-2455.34	2349.281	1030
5980	-1.48	-6.48	12.52	-621.58	-2461.63	2349.288	1030
5985	-1.95	-6.38	12.63	-621.95	-2466.18	2349.292	1030
5990	-1.46	-6.39	12.60	-621.76	-2465.44	2349.299	1030
5995	-1.48	-6.46	12.49	-621.85	-2462.00	2349.302	1030
6000	-1.82	-6.41	12.59	-621.98	-2462.92	2349.308	1030
6005	-1.71	-6.40	12.56	-621.87	-2464.68	2349.312	1030
6010	-1.42	-6.37	12.46	-623.31	-2465.54	2349.317	1030
6015	-1.72	-6.15	12.51	-624.29	-2463.62	2349.322	1030
6020	-1.72	-6.15	12.54	-624.42	-2461.85	2349.327	1030
6025	-1.93	-6.08	12.58	-624.27	-2461.70	2349.332	1030
6030	-1.83	-6.10	12.60	-624.54	-2464.40	2349.337	1030
6035	-1.47	-6.08	12.50	-624.58	-2462.81	2349.342	1030
6040	-1.75	-5.92	12.55	-625.38	-2464.81	2349.347	1030
6045	-1.92	-5.69	12.46	-626.30	-2465.43	2349.352	1030
6050	-1.47	-5.78	12.41	-626.23	-2466.56	2349.357	1030
6055	-1.72	-5.75	12.47	-626.41	-2468.24	2349.363	1030
6060	-1.72	-5.69	12.47	-626.30	-2469.12	2349.367	1030
6065	-2.12	-5.57	12.58	-626.68	-2469.24	2349.372	1030
6070	-2.14	-5.50	12.55	-626.98	-2469.94	2349.377	1030
6075	-1.84	-5.46	12.49	-628.52	-2470.22	2349.382	1030
6080	-1.99	-5.38	12.52	-628.70	-2469.75	2349.387	1030
6085	-1.63	-5.45	12.41	-628.58	-2470.47	2349.392	1030
6090	-1.82	-5.33	12.51	-628.77	-2471.92	2349.396	1030
6095	-1.90	-5.28	12.54	-628.60	-2473.09	2349.403	1030
6100	-2.18	-5.28	12.52	-628.90	-2472.78	2349.406	1030
6105	-2.40	-5.16	12.63	-628.75	-2472.91	2349.412	1030
6110	-2.18	-5.17	12.52	-628.86	-2467.99	2349.416	1030
6115	-1.91	-4.85	12.38	-631.09	-2470.61	2349.422	1030
6120	-1.93	-4.78	12.46	-631.37	-2471.34	2349.427	1030
6125	-2.25	-4.67	12.49	-631.49	-2473.04	2349.434	1030
6130	-2.82	-4.53	12.60	-631.75	-2471.87	2349.437	1030
6135	-2.78	-4.48	12.57	-631.59	-2472.77	2349.443	1030
6140	-2.61	-4.50	12.52	-631.69	-2471.06	2349.447	1030
6145	-2.63	-4.23	12.43	-633.18	-2474.12	2349.453	1030
6150	-2.35	-4.21	12.40	-633.86	-2472.76	2349.457	1030
6155	-2.09	-4.32	12.35	-633.73	-2472.25	2349.462	1030
6160	-2.33	-4.30	12.43	-633.84	-2477.29	2349.467	1030
6165	-2.41	-4.21	12.41	-634.13	-2478.10	2349.472	1030
6170	-2.31	-4.26	12.41	-633.94	-2478.82	2349.477	1030
6175	-2.30	-4.14	12.41	-634.65	-2479.44	2349.482	1030
6180	-2.40	-3.92	12.43	-636.05	-2480.73	2349.487	1030
6185	-2.32	-3.93	12.41	-635.91	-2479.49	2349.492	1030
6190	-2.32	-3.89	12.37	-636.08	-2480.20	2349.498	1030
6195	-2.01	-3.95	12.31	-635.98	-2479.98	2349.503	1030
6200	-2.24	-3.90	12.38	-635.91	-2480.00	2349.507	1030
6205	-2.08	-3.89	12.32	-636.43	-2480.43	2349.512	1030
6210	-2.52	-3.65	12.40	-638.00	-2480.24	2349.517	1030
6215	-2.38	-3.62	12.30	-638.09	-2481.46	2349.521	1030
6220	-2.22	-3.62	12.28	-638.05	-2482.36	2349.527	1030
6225	-2.07	-3.61	12.25	-638.31	-2481.77	2349.531	1030
6230	-2.18	-3.61	12.33	-638.08	-2481.82	2349.537	1030
6235	-2.17	-3.56	12.28	-638.11	-2482.79	2349.541	1030
6240	-1.63	-3.68	12.18	-638.27	-2483.29	2349.547	1030
6245	-2.23	-3.60	12.40	-638.02	-2484.20	2349.552	1030
6250	-1.98	-3.64	12.33	-638.69	-2484.40	2349.557	1030
6255	-2.40	-3.48	12.41	-638.64	-2484.59	2349.562	1030
6260	-2.28	-3.51	12.41	-638.63	-2485.51	2349.569	1030
6265	-2.34	-3.45	12.37	-639.07	-2484.90	2349.572	1030
6270	-1.81	-3.55	12.27	-638.96	-2483.99	2349.577	1030
6275	-1.77	-3.55	12.21	-638.95	-2483.96	2349.582	1030
6280	-1.88	-3.03	12.15	-641.66	-2487.80	2349.588	1030
6285	-1.82	-2.80	12.07	-643.08	-2488.91	2349.592	1030
6290	-2.19	-2.70	12.22	-643.18	-2489.22	2349.597	1030
6295	-1.87	-2.74	12.09	-643.39	-2490.09	2349.602	1030
6300	-1.79	-2.77	12.11	-643.42	-2490.95	2349.607	1030
6305	-2.14	-2.70	12.21	-643.45	-2490.21	2349.612	1030
6310	-2.43	-2.46	12.23	-644.32	-2489.71	2349.617	1030
6315	-2.19	-2.34	12.12	-645.43	-2492.38	2349.622	1030
6320	-2.24	-2.27	12.14	-645.58	-2493.06	2349.627	1030
6325	-2.65	-2.16	12.22	-645.21	-2493.33	2349.633	1030
6330	-2.52	-2.19	12.21	-645.44	-2493.66	2349.637	1030
6335	-2.01	-2.28	12.05	-645.54	-2492.94	2349.642	1030
6340	-2.34	-2.13	12.15	-645.74	-2492.41	2349.646	1030
6345	-2.57	-1.90	12.14	-647.65	-2492.42	2349.652	1030
6350	-2.02	-2.05	12.01	-647.59	-2491.44	2349.657	1030
6355	-2.17	-2.01	12.09	-647.89	-2492.50	2349.663	1030
6360	-1.70	-2.10	11.92	-647.87	-2492.10	2349.666	1030
6365	-2.28	-1.96	12.12	-647.57	-2492.58	2349.672	1030
6370	-2.02	-1.99	12.07	-647.72	-2492.77	2349.677	1030
6375	-1.56	-1.81	11.90	-649.45	-2494.72	2349.682	1030
6380	-1.89	-1.68	12.02	-649.83	-2494.54	2349.686	1030
6385	-2.01	-1.61	12.05	-650.01	-2494.78	2349.692	1030
6390	-2.29	-1.49	12.09	-649.94	-2496.61	2349.697	1030
6395	-2.18	-1.49	11.97	-650.25	-2497.08	2349.703	1030
6400	-2.25	-1.45	12.04	-650.44	-2497.00	2349.707	1030
6405	-2.48	-1.40	12.10	-650.09	-2496.96	2349.712	1030
6410	-2.25	-1.47	12.05	-650.12	-2496.87	2349.717	1030
6415	-2.64	-1.04	12.10	-652.30	-2498.85	2349.722	1030
6420	-2.34	-1.01	12.04	-653.06	-2500.38	2349.727	1030
6425	-2.59	-0.85	12.02	-653.04	-2500.47	2349.732	1030
6430	-2.15	-0.95	11.92	-653.01	-2501.15	2349.737	1030
6435	-2.30	-0.96	12.02	-653.21	-2501.30	2349.742	1030
6440	-2.60	-0.90	12.12	-653.17	-2501.30	2349.747	1030
6445	-2.84	-0.66	12.15	-654.26	-2502.65	2349.752	1030
6450	-2.75	-0.55	12.13	-655.68	-2503.44	2349.757	1030
6455	-3.02	-0.44	12.14	-655.36	-2503.56	2349.762	1030
6460	-2.68	-0.46	12.02	-655.59	-2504.06	2349.768	1030
6465	-2.86	-0.44	12.09	-655.51	-2504.29	2349.771	1030
6470	-2.55	-0.48	12.01	-655.57	-2504.46	2349.777	1030
6475	-2.51	-0.47	12.04	-655.81	-2504.09	2349.782	1030
6480	-2.85	-0.25	12.10	-657.69	-2505.19	2349.787	1030
6485	-2.86	-0.18	12.09	-657.84	-2504.96	2349.792	1030
6490	-3.03	-0.09	12.10	-657.69	-2505.58	2349.798	1030
6495	-2.87	-0.13	12.06	-657.60	-2505.84	2349.801	1030
6500	-2.41	-0.22	11.95	-657.72	-2506.16	2349.807	1031
6505	-2.38	-0.25	11.91	-657.79	-2506.38	2349.812	1031
6510	-2.19	-0.53	11.93	-655.91	-2505.06	2349.817	1031
6515	-2.36	-0.51	11.94	-655.66	-2505.04	2349.822	1031
6520	-2.33	-0.45	11.93	-655.54	-2504.89	2349.829	1031
6525	-2.47	-0.45	11.96	-655.45	-2504.70	2349.832	1031
6530	-2.06	-0.57	11.91	-655.53	-2504.89	2349.837	1031
6535	-2.54	-0.43	12.00	-655.55	-2504.50	2349.842	1031
6540	-2.60	-0.64	12.10	-653.97	-2502.72	2349.847	1031
6545	-2.21	-0.82	11.98	-653.56	-2502.30	2349.852	1031
6550	-2.53	-0.70	12.05	-653.47	-2502.69	2349.857	1031
6555	-2.60	-0.72	12.07	-653.40	-2503.16	2349.862	1031
6560	-2.61	-0.69	12.11	-653.23	-2502.81	2349.868	1031
6565	-2.29	-0.79	12.01	-653.34	-2503.25	2349.872	1031
6570	-2.14	-0.86	11.97	-653.30	-2497.52	2349.877	1031
6575	-2.26	-0.86	12.02	-653.46	-2499.49	2349.882	1031
6580	-2.60	-0.99	12.14	-651.75	-2500.61	2349.887	1031
6585	-2.58	-1.13	12.15	-650.30	-2499.71	2349.892	1031
6590	-2.68	-1.06	12.16	-650.48	-2500.09	2349.897	1031
6595	-2.41	-1.16	12.10	-650.54	-2498.54	2349.903	1031
6600	-2.68	-1.05	12.17	-650.47	-2499.58	2349.907	1031
6605	-2.36	-1.14	12.09	-650.61	-2499.36	2349.912	1031
6610	-2.14	-1.24	12.01	-650.13	-2498.52	2349.917	1031
6615	-2.16	-1.56	12.08	-648.35	-2497.35	2349.922	1031
6620	-2.12	-1.52	12.08	-648.39	-2497.15	2349.927	1031
6625	-2.15	-1.53	12.10	-648.65	-2497.01	2349.933	1031
6630	-2.46	-1.48	12.21	-648.57	-2497.06	2349.936	1031
6635	-2.77	-1.46	12.31	-648.46	-2497.09	2349.942	1031
6640	-2.85	-1.42	12.31	-648.36	-2497.15	2349.947	1031
6645	-2.97	-1.53	12.43	-646.76	-2495.61	2349.952	1031
6650	-3.06	-1.50	12.44	-646.49	-2496.21	2349.957	1031
6655	-2.69	-1.63	12.31	-646.43	-2496.29	2349.964	1031
6660	-2.71	-1.60	12.27	-646.33	-2496.17	2349.967	1031
6665	-2.43	-1.72	12.23	-646.63	-2496.51	2349.972	1031
6670	-2.68	-1.66	12.30	-646.42	-2495.93	2349.977	1031
6675	-2.67	-1.86	12.35	-645.04	-2494.68	2349.983	1031
6680	-2.75	-1.97	12.36	-644.27	-2494.22	2349.987	1031
6685	-2.70	-1.94	12.32	-644.14	-2493.37	2349.992	1031
6690	-2.68	-1.96	12.38	-644.02	-2493.77	2349.998	1031
6695	-2.91	-1.88	12.39	-644.17	-2494.15	2350.002	1031
6700	-2.83	-1.86	12.39	-644.19	-2495.04	2350.007	1031
6705	-2.57	-2.07	12.37	-643.24	-2495.09	2350.012	1031
6710	-2.87	-2.18	12.45	-642.15	-2493.91	2350.017	1031
6715	-2.41	-2.28	12.31	-642.21	-2493.75	2350.022	1031
6720	-2.37	-2.32	12.32	-641.91	-2493.64	2350.027	1031
6725	-2.84	-2.24	12.46	-642.11	-2493.29	2350.031	1031
6730	-2.60	-2.30	12.39	-642.00	-2493.54	2350.038	1031
6735	-2.43	-2.37	12.32	-642.04	-2494.00	2350.041	1031
6740	-2.34	-2.36	12.32	-641.71	-2491.84	2350.047	1031
6745	-2.72	-2.24	12.40	-641.76	-2491.10	2350.052	1031
6750	-2.69	-2.44	12.41	-639.53	-2490.13	2350.057	1031
6755	-2.64	-2.48	12.38	-639.08	-2487.72	2350.061	1031
6760	-2.39	-2.59	12.39	-639.26	-2491.34	2350.069	1031
6765	-2.47	-2.56	12.42	-639.27	-2489.19	2350.071	1031
6770	-2.24	-2.67	12.36	-639.40	-2488.20	2350.077	1031
6775	-2.16	-2.68	12.31	-639.07	-2489.61	2350.082	1031
6780	-2.30	-2.87	12.37	-637.45	-2486.09	2350.087	1031
6785	-2.01	-3.02	12.31	-636.78	-2487.46	2350.092	1031
6790	-2.00	-3.06	12.32	-636.96	-2483.61	2350.099	1031
6795	-2.25	-2.99	12.39	-636.91	-2484.26	2350.102	1031
6800	-2.09	-3.03	12.38	-636.84	-2486.48	2350.108	1031
6805	-2.11	-3.05	12.42	-636.73	-2483.42	2350.112	1031
6810	-2.42	-3.20	12.55	-635.33	-2483.05	2350.117	1031
6815	-2.49	-3.32	12.56	-634.52	-2483.58	2350.122	1031
6820	-2.17	-3.41	12.49	-634.53	-2483.87	2350.127	1031
6825	-2.41	-3.36	12.53	-634.48	-2483.91	2350.132	1031
6830	-2.30	-3.42	12.50	-634.27	-2482.67	2350.137	1031
6835	-2.26	-3.41	12.46	-634.75	-2482.55	2350.142	1031
6840	-2.27	-3.53	12.48	-633.64	-2480.85	2350.147	1031
6845	-2.46	-3.68	12.61	-632.41	-2480.26	2350.152	1031
6850	-2.19	-3.76	12.54	-632.53	-2482.49	2350.157	1031
6855	-1.92	-3.82	12.45	-632.68	-2482.25	2350.163	1031
6860	-2.43	-3.71	12.64	-632.58	-2479.77	2350.166	1031
6865	-2.08	-3.83	12.53	-632.54	-2482.22	2350.172	1031
6870	-2.16	-3.85	12.59	-631.98	-2480.16	2350.177	1031
6875	-2.07	-4.03	12.57	-630.67	-2480.18	2350.182	1031
6880	-2.17	-4.02	12.56	-630.39	-2480.72	2350.186	1031
6885	-2.32	-3.99	12.62	-630.42	-2480.67	2350.192	1031
6890	-2.33	-3.97	12.64	-630.49	-2482.95	2350.196	1031
6895	-2.09	-4.03	12.58	-630.69	-2480.50	2350.202	1031
6900	-2.13	-4.03	12.55	-630.67	-2479.13	2350.206	1031
6905	-2.15	-4.01	12.57	-630.49	-2481.98	2350.212	1031
6910	-2.12	-4.04	12.56	-630.54	-2482.04	2350.216	1031
6915	-2.21	-4.17	12.58	-629.14	-2479.52	2350.222	1031
6920	-2.20	-4.19	12.59	-628.81	-2480.91	2350.226	1031
6925	-1.92	-4.32	12.54	-628.93	-2479.22	2350.234	1031
6930	-1.81	-4.36	12.51	-628.79	-2479.81	2350.237	1031
6935	-1.64	-4.51	12.47	-628.52	-2479.49	2350.242	1031
6940	-1.64	-4.46	12.44	-628.75	-2479.81	2350.247	1031
6945	-1.60	-4.81	12.48	-626.51	-2477.38	2350.253	1031
6950	-1.55	-4.97	12.52	-625.45	-2475.95	2350.257	1031
6955	-1.83	-4.95	12.59	-625.17	-2475.59	2350.262	1031
6960	-1.82	-5.04	12.69	-625.39	-2475.12	2350.267	1031
6965	-1.63	-5.10	12.61	-625.33	-2475.02	2350.272	1031
6970	-1.86	-5.01	12.66	-625.54	-2474.76	2350.277	1031
6975	-1.97	-5.12	12.67	-624.57	-2471.13	2350.282	1031
6980	-1.36	-5.46	12.55	-623.23	-2471.39	2350.287	1031
6985	-1.53	-5.45	12.59	-623.28	-2471.55	2350.292	1031
6990	-1.64	-5.45	12.64	-623.23	-2472.23	2350.298	1031
6995	-1.51	-5.46	12.59	-623.14	-2471.77	2350.301	1031
7000	-1.60	-5.42	12.61	-623.43	-2472.39	2350.307	1031
7005	-1.73	-5.42	12.68	-623.12	-2472.09	2350.311	1031
7010	-1.43	-5.67	12.68	-621.42	-2472.38	2350.317	1031
7015	-1.76	-5.64	12.72	-621.68	-2471.95	2350.322	1031
7020	-1.62	-5.73	12.74	-620.96	-2468.61	2350.329	1031
7025	-1.63	-5.71	12.67	-621.11	-2469.13	2350.331	1031
7030	-1.46	-5.75	12.64	-621.16	-2468.55	2350.337	1031
7035	-1.85	-5.70	12.71	-621.24	-2470.38	2350.342	1031
7040	-1.68	-6.07	12.80	-619.40	-2468.29	2350.347	1031
7045	-1.74	-6.15	12.81	-619.13	-2467.14	2350.352	1031
7050	-1.85	-6.12	12.83	-618.94	-2470.97	2350.357	1031
7055	-1.55	-6.15	12.69	-618.92	-2471.79	2350.362	1031
7060	-2.33	-5.96	12.89	-618.59	-2471.82	2350.369	1031
7065	-1.85	-6.12	12.80	-618.57	-2470.37	2350.372	1031
7070	-1.63	-6.12	12.76	-619.02	-2469.03	2350.377	1031
7075	-1.58	-6.23	12.73	-618.96	-2469.20	2350.382	1031
7080	-1.75	-6.47	12.93	-617.22	-2468.22	2350.387	1031
7085	-1.93	-6.59	12.92	-615.92	-2466.35	2350.392	1031
7090	-1.44	-6.70	12.80	-615.87	-2466.57	2350.397	1031
7095	-1.57	-6.73	12.84	-615.90	-2464.47	2350.403	1031
7100	-1.53	-6.74	12.83	-615.71	-2464.14	2350.407	1031
7105	-1.52	-6.75	12.79	-615.81	-2465.93	2350.412	1031
7110	-1.39	-6.81	12.83	-615.45	-2466.22	2350.417	1031
7115	-2.05	-6.95	12.99	-613.59	-2464.09	2350.422	1031
7120	-1.53	-7.11	12.84	-613.59	-2463.91	2350.427	1031
7125	-1.91	-7.06	12.98	-613.39	-2463.27	2350.433	1031
7130	-1.53	-7.13	12.89	-613.41	-2462.01	2350.436	1031
7135	-1.28	-7.19	12.72	-613.30	-2461.44	2350.442	1031
7140	-1.61	-7.13	12.80	-613.25	-2460.59	2350.447	1031
7145	-1.35	-7.58	12.86	-611.21	-2461.15	2350.452	1031
7150	-1.32	-7.64	12.93	-610.90	-2459.26	2350.457	1031
7155	-1.58	-7.54	12.96	-611.10	-2462.63	2350.464	1031
7160	-1.48	-7.52	12.86	-610.95	-2462.10	2350.467	1031
7165	-1.67	-7.49	12.93	-610.90	-2459.52	2350.472	1031
7170	-1.59	-7.53	12.92	-610.80	-2459.71	2350.477	1031
7175	-1.68	-7.75	12.95	-609.20	-2457.44	2350.482	1031
7180	-1.68	-7.83	12.97	-608.50	-2459.38	2350.487	1031
7185	-1.41	-7.91	12.95	-608.77	-2457.48	2350.494	1031
7190	-1.54	-7.91	12.98	-608.85	-2457.20	2350.497	1031
7195	-1.93	-7.85	13.02	-608.40	-2457.04	2350.502	1031
7200	-1.66	-7.94	12.97	-608.85	-2457.65	2350.507	1031
7205	-1.91	-8.07	13.06	-607.10	-2455.92	2350.512	1031
7210	-1.67	-8.20	13.03	-606.46	-2454.54	2350.517	1031
7215	-1.89	-8.17	13.07	-606.30	-2454.11	2350.522	1031
7220	-1.77	-8.23	13.03	-606.36	-2453.66	2350.527	1031
7225	-1.79	-8.24	13.05	-606.61	-2451.31	2350.534	1031
7230	-1.76	-8.21	13.04	-606.47	-2451.60	2350.537	1031
7235	-1.53	-8.31	12.99	-606.61	-2450.78	2350.542	1031
7240	-1.72	-8.26	13.02	-606.32	-2452.99	2350.547	1031
7245	-1.69	-8.44	13.03	-605.41	-2453.37	2350.552	1031
7250	-1.68	-8.70	13.12	-603.50	-2450.65	2350.557	1031
7255	-1.91	-8.69	13.21	-603.55	-2448.72	2350.562	1031
7260	-1.70	-8.78	13.22	-603.84	-2451.30	2350.568	1031
7265	-2.21	-8.62	13.25	-603.49	-2450.38	2350.572	1031
7270	-1.78	-8.66	13.18	-603.83	-2450.55	2350.576	1031
7275	-1.71	-8.72	13.11	-603.12	-2449.71	2350.582	1031
7280	-1.55	-8.90	13.04	-601.43	-2448.01	2350.587	1031
7285	-1.44	-8.97	13.03	-601.51	-2450.43	2350.591	1031
7290	-2.29	-8.87	13.27	-601.16	-2446.22	2350.598	1031
7295	-2.17	-8.96	13.27	-601.19	-2446.42	2350.601	1031
7300	-2.19	-8.97	13.26	-601.10	-2446.82	2350.607	1031
7305	-2.14	-8.97	13.23	-601.02	-2445.25	2350.612	1031
7310	-2.21	-9.11	13.33	-599.51	-2448.45	2350.617	1031
7315	-2.20	-9.12	13.25	-599.10	-2445.63	2350.622	1031
7320	-2.18	-9.19	13.24	-599.51	-2443.79	2350.629	1031
7325	-2.35	-9.18	13.29	-598.93	-2446.91	2350.632	1031
7330	-2.02	-9.31	13.26	-598.78	-2447.01	2350.637	1031
7335	-2.42	-9.23	13.36	-598.75	-2446.03	2350.642	1031
7340	-2.38	-9.58	13.45	-597.22	-2444.22	2350.648	1031
7345	-1.98	-9.75	13.32	-596.78	-2442.08	2350.652	1031
7350	-1.70	-9.88	13.24	-596.30	-2440.48	2350.659	1031
7355	-1.59	-9.89	13.23	-596.65	-2441.47	2350.662	1031
7360	-1.78	-9.79	13.20	-596.64	-2440.78	2350.667	1031
7365	-1.87	-9.80	13.28	-596.71	-2439.71	2350.672	1031
7370	-2.11	-9.95	13.39	-595.61	-2439.47	2350.677	1031
7375	-2.18	-10.12	13.43	-594.51	-2441.21	2350.682	1031
7380	-1.94	-10.18	13.35	-594.66	-2440.46	2350.687	1031
7385	-1.87	-10.15	13.26	-594.25	-2441.05	2350.692	1031
7390	-1.80	-10.17	13.25	-594.13	-2437.86	2350.697	1031
7395	-1.97	-10.13	13.27	-594.54	-2439.98	2350.703	1031
7400	-1.69	-10.24	13.29	-594.58	-2440.12	2350.707	1031
7405	-1.59	-10.26	13.23	-594.44	-2440.10	2350.712	1031
7410	-1.41	-10.32	13.14	-593.94	-2440.21	2350.717	1031
7415	-1.39	-10.52	13.22	-591.70	-2439.51	2350.721	1031
7420	-1.51	-10.52	13.21	-591.56	-2438.25	2350.727	1031
7425	-1.71	-10.61	13.34	-591.17	-2435.73	2350.734	1031
7430	-1.80	-10.59	13.36	-591.15	-2435.15	2350.737	1031
7435	-1.60	-10.68	13.33	-591.32	-2434.30	2350.741	1031
7440	-1.55	-10.72	13.27	-591.34	-2434.34	2350.747	1031
7445	-1.68	-10.98	13.33	-589.92	-2432.58	2350.752	1031
7450	-1.72	-11.06	13.37	-589.36	-2433.89	2350.757	1031
7455	-1.63	-11.09	13.38	-589.76	-2434.40	2350.763	1031
7460	-1.49	-11.11	13.31	-589.70	-2435.70	2350.767	1031
7465	-1.37	-11.10	13.25	-589.78	-2435.85	2350.773	1031
7470	-1.29	-11.11	13.21	-589.57	-2436.10	2350.776	1031
7475	-1.56	-11.32	13.31	-587.84	-2434.36	2350.782	1031
7480	-1.80	-11.39	13.41	-587.40	-2433.45	2350.787	1031
7485	-1.88	-11.38	13.41	-587.00	-2432.87	2350.792	1031
7490	-2.13	-11.34	13.51	-587.12	-2432.76	2350.797	1031
7495	-1.70	-11.42	13.35	-587.26	-2432.51	2350.802	1031
7500	-1.90	-11.34	13.35	-587.43	-2431.91	2350.807	1031
7505	-1.29	-11.66	13.21	-586.39	-2430.95	2350.812	1031
7510	-1.46	-11.80	13.35	-585.35	-2429.41	2350.817	1031
7515	-1.20	-11.90	13.22	-585.30	-2429.24	2350.822	1031
7520	-1.51	-11.83	13.30	-584.71	-2428.44	2350.828	1031
7525	-1.17	-11.94	13.27	-585.00	-2429.26	2350.832	1031
7530	-1.27	-11.89	13.32	-585.30	-2428.94	2350.837	1031
7535	-1.07	-11.95	13.25	-585.13	-2427.22	2350.842	1031
7540	-1.08	-11.96	13.20	-585.37	-2427.04	2350.847	1031
7545	-1.39	-11.90	13.27	-584.77	-2427.18	2350.852	1031
7550	-1.29	-12.05	13.26	-582.98	-2428.73	2350.857	1031
7555	-1.31	-12.12	13.29	-582.96	-2427.53	2350.862	1031
7560	-1.41	-12.08	13.26	-582.77	-2429.66	2350.867	1031
7565	-1.53	-12.14	13.34	-582.78	-2429.11	2350.871	1031
7570	-1.43	-12.19	13.38	-582.63	-2430.10	2350.877	1031
7575	-1.55	-12.17	13.41	-582.66	-2429.27	2350.882	1031
7580	-1.24	-12.59	13.38	-580.81	-2426.76	2350.887	1031
7585	-1.49	-12.63	13.43	-580.13	-2426.17	2350.892	1031
7590	-1.17	-12.71	13.37	-579.85	-2425.72	2350.898	1031
7595	-1.21	-12.71	13.32	-580.28	-2425.43	2350.902	1031
7600	-1.14	-12.78	13.37	-579.91	-2425.24	2350.907	1031
7605	-1.01	-12.84	13.34	-579.76	-2425.46	2350.912	1031
7610	-1.21	-13.08	13.47	-578.03	-2423.74	2350.917	1031
7615	-1.21	-13.16	13.47	-577.32	-2423.37	2350.922	1031
7620	-1.21	-13.23	13.49	-577.43	-2422.51	2350.929	1031
7625	-1.41	-13.16	13.49	-577.41	-2422.86	2350.932	1031
7630	-1.38	-13.13	13.46	-577.09	-2422.28	2350.937	1031
7635	-1.59	-13.13	13.55	-577.38	-2422.28	2350.942	1031
7640	-1.43	-13.25	13.48	-576.61	-2421.57	2350.947	1031
7645	-1.39	-13.49	13.47	-575.14	-2420.83	2350.952	1031
7650	-1.16	-13.58	13.47	-575.02	-2419.47	2350.957	1031
7655	-1.28	-13.51	13.44	-575.18	-2418.44	2350.963	1031
7660	-1.15	-13.55	13.42	-575.18	-2419.01	2350.967	1031
7665	-1.25	-13.54	13.46	-575.22	-2419.64	2350.971	1031
7670	-1.21	-13.60	13.49	-574.55	-2419.13	2350.977	1031
7675	-1.29	-13.77	13.53	-573.01	-2418.61	2350.982	1031
7680	-1.26	-13.77	13.54	-572.79	-2417.94	2350.987	1031
7685	-1.44	-13.78	13.51	-573.01	-2418.21	2350.991	1031
7690	-1.50	-13.78	13.55	-572.87	-2418.77	2350.997	1031
7695	-1.52	-13.82	13.55	-572.59	-2418.86	2351.003	1031
7700	-1.35	-13.88	13.51	-572.75	-2417.46	2351.006	1031
7705	-1.18	-13.99	13.50	-572.88	-2417.73	2351.012	1031
7710	-1.38	-13.95	13.56	-573.06	-2417.71	2351.017	1031
7715	-1.32	-14.38	13.61	-570.42	-2415.17	2351.022	1031
7720	-1.26	-14.44	13.58	-570.02	-2414.77	2351.026	1031
7725	-1.29	-14.40	13.57	-569.95	-2414.72	2351.034	1031
7730	-1.24	-14.45	13.62	-569.85	-2414.85	2351.037	1031
7735	-1.19	-14.48	13.56	-569.81	-2413.75	2351.042	1031
7740	-1.46	-14.43	13.61	-569.92	-2413.33	2351.047	1031
7745	-1.40	-14.72	13.62	-567.97	-2412.03	2351.052	1031
7750	-0.82	-14.99	13.57	-567.37	-2411.21	2351.057	1031
7755	-1.54	-14.74	13.66	-567.41	-2410.61	2351.064	1031
7760	-1.36	-14.85	13.66	-567.45	-2411.86	2351.067	1031
7765	-1.52	-14.83	13.70	-567.41	-2411.11	2351.072	1031
7770	-1.30	-14.83	13.68	-567.43	-2411.29	2351.077	1031
7775	-1.43	-14.96	13.71	-566.50	-2411.21	2351.082	1031
7780	-1.16	-15.21	13.66	-565.17	-2409.27	2351.087	1031
7785	-1.28	-15.24	13.66	-564.88	-2409.36	2351.092	1031
7790	-1.10	-15.32	13.70	-565.11	-2409.99	2351.098	1031
7795	-1.26	-15.31	13.70	-565.02	-2409.56	2351.102	1031
7800	-1.15	-15.38	13.70	-564.94	-2409.19	2351.107	1031
7805	-1.53	-15.32	13.75	-564.71	-2408.63	2351.112	1031
7810	-1.53	-15.42	13.77	-563.07	-2410.29	2351.116	1031
7815	-1.25	-15.51	13.72	-563.04	-2410.07	2351.122	1031
7820	-1.04	-15.62	13.63	-563.09	-2408.60	2351.128	1031
7825	-0.99	-15.66	13.59	-563.12	-2408.51	2351.131	1031
7830	-1.36	-15.57	13.68	-562.99	-2408.32	2351.137	1031
7835	-1.51	-15.56	13.75	-562.98	-2408.39	2351.142	1031
7840	-1.46	-15.89	13.81	-561.18	-2406.23	2351.147	1031
7845	-1.46	-15.89	13.73	-560.83	-2405.29	2351.152	1031
7850	-1.07	-16.03	13.69	-560.89	-2405.18	2351.157	1031
7855	-1.19	-15.98	13.65	-561.00	-2404.75	2351.162	1031
7860	-1.39	-16.02	13.68	-560.97	-2405.14	2351.169	1031
7865	-1.00	-16.12	13.60	-560.78	-2404.92	2351.172	1031
7870	-0.96	-16.15	13.65	-560.67	-2405.84	2351.177	1031
7875	-1.28	-16.09	13.72	-560.56	-2405.89	2351.182	1031
7880	-1.02	-16.46	13.70	-558.17	-2402.83	2351.187	1031
7885	-1.15	-16.54	13.72	-557.89	-2401.19	2351.192	1031
7890	-1.32	-16.52	13.78	-557.71	-2401.09	2351.198	1031
7895	-1.42	-16.47	13.74	-557.48	-2401.22	2351.202	1031
7900	-1.31	-16.58	13.77	-557.49	-2401.30	2351.207	1031
7905	-1.52	-16.50	13.76	-557.81	-2400.89	2351.212	1031
7910	-1.53	-16.68	13.84	-556.90	-2399.88	2351.217	1031
7915	-1.63	-16.78	13.86	-555.93	-2399.12	2351.221	1031
7920	-1.41	-16.88	13.78	-555.60	-2399.24	2351.227	1031
7925	-1.28	-16.94	13.78	-555.69	-2399.17	2351.232	1031
7930	-1.24	-16.92	13.84	-555.44	-2399.17	2351.237	1030
7935	-1.36	-16.88	13.80	-555.64	-2399.09	2351.242	1030
7940	-1.20	-16.94	13.82	-555.67	-2398.81	2351.246	1030
7945	-1.52	-16.61	13.83	-557.46	-2400.72	2351.252	1030
7950	-1.49	-16.60	13.83	-557.57	-2401.20	2351.256	1030
7955	-1.24	-16.60	13.74	-557.68	-2401.24	2351.262	1030
7960	-1.20	-16.60	13.73	-557.51	-2401.26	2351.267	1030
7965	-1.29	-16.59	13.75	-557.68	-2401.33	2351.272	1030
7970	-1.07	-16.64	13.67	-557.62	-2401.40	2351.276	1030
7975	-1.55	-16.29	13.82	-559.66	-2402.39	2351.282	1030
7980	-1.59	-16.24	13.87	-559.75	-2402.37	2351.287	1030
7985	-1.39	-16.32	13.77	-559.16	-2402.84	2351.294	1030
7990	-1.25	-16.34	13.74	-559.61	-2402.94	2351.296	1030
7995	-1.73	-16.21	13.86	-559.62	-2402.79	2351.302	1030
8000	-1.41	-16.24	13.69	-559.45	-2402.48	2351.307	1030
8005	-1.56	-16.22	13.74	-559.75	-2402.52	2351.312	1030
8010	-1.68	-16.21	13.80	-559.42	-2402.37	2351.317	1030
8015	-1.60	-15.90	13.75	-561.23	-2404.23	2351.322	1030
8020	-1.82	-15.80	13.79	-561.83	-2405.02	2351.327	1030
8025	-1.66	-15.83	13.71	-561.69	-2404.81	2351.333	1030
8030	-1.33	-15.97	13.72	-561.83	-2405.20	2351.337	1030
8035	-1.50	-15.90	13.73	-561.90	-2405.22	2351.342	1030
8040	-1.64	-15.88	13.78	-561.96	-2404.92	2351.347	1030
8045	-1.55	-15.74	13.76	-563.07	-2405.46	2351.352	1030
8050	-1.51	-15.59	13.75	-564.74	-2407.87	2351.357	1030
8055	-1.35	-15.55	13.68	-564.64	-2408.29	2351.362	1030
8060	-1.53	-15.55	13.71	-564.45	-2408.24	2351.367	1030
8065	-1.29	-15.59	13.65	-564.44	-2407.90	2351.372	1030
8070	-1.39	-15.59	13.71	-564.47	-2407.70	2351.377	1030
8075	-1.37	-15.57	13.69	-564.63	-2407.45	2351.382	1030
8080	-1.44	-15.42	13.64	-566.22	-2407.55	2351.387	1030
8085	-1.49	-15.34	13.67	-566.16	-2407.28	2351.392	1030
8090	-1.68	-15.28	13.68	-566.53	-2407.57	2351.397	1030
8095	-1.65	-15.26	13.66	-566.56	-2407.62	2351.401	1030
8100	-1.56	-15.30	13.64	-566.68	-2408.02	2351.407	1030
8105	-1.25	-15.37	13.53	-566.61	-2407.27	2351.411	1030
8110	-1.61	-14.99	13.66	-568.66	-2408.99	2351.417	1030
8115	-1.88	-14.90	13.68	-569.02	-2409.44	2351.421	1030
8120	-1.46	-15.00	13.56	-568.79	-2409.69	2351.428	1030
8125	-1.64	-14.94	13.66	-568.92	-2410.07	2351.431	1030
8130	-1.52	-15.00	13.61	-568.97	-2409.06	2351.437	1030
8135	-1.50	-14.99	13.65	-568.74	-2408.80	2351.442	1030
8140	-1.43	-14.75	13.59	-570.41	-2411.12	2351.447	1030
8145	-1.50	-14.67	13.59	-571.11	-2411.75	2351.452	1030
8150	-1.75	-14.62	13.62	-571.10	-2411.15	2351.457	1030
8155	-1.86	-14.53	13.65	-571.08	-2411.26	2351.462	1030
8160	-1.61	-14.61	13.61	-571.06	-2411.27	2351.468	1030
8165	-1.67	-14.60	13.57	-571.07	-2412.13	2351.471	1030
8170	-1.61	-14.61	13.55	-571.53	-2412.59	2351.477	1030
8175	-1.47	-14.65	13.56	-571.30	-2412.87	2351.482	1030
8180	-1.71	-14.46	13.55	-572.59	-2413.04	2351.488	1030
8185	-1.87	-14.32	13.59	-574.07	-2413.25	2351.491	1030
8190	-1.89	-14.30	13.61	-574.12	-2412.39	2351.497	1030
8195	-1.99	-14.27	13.63	-574.35	-2412.72	2351.502	1030
8200	-2.03	-14.26	13.60	-574.22	-2412.90	2351.507	1030
8205	-1.80	-14.26	13.45	-574.14	-2413.50	2351.512	1030
8210	-1.82	-14.20	13.48	-574.82	-2412.49	2351.517	1030
8215	-1.72	-14.13	13.44	-576.49	-2412.51	2351.522	1030
8220	-1.85	-14.08	13.51	-576.68	-2412.79	2351.527	1030
8225	-1.95	-14.00	13.49	-576.80	-2413.27	2351.533	1030
8230	-1.82	-13.96	13.51	-576.60	-2413.16	2351.536	1030
8235	-1.86	-13.87	13.48	-576.84	-2413.37	2351.544	1030
8240	-1.44	-13.98	13.36	-576.52	-2413.10	2351.547	1030
8245	-2.02	-13.64	13.44	-578.45	-2412.87	2351.552	1030
8250	-2.07	-13.61	13.44	-578.72	-2409.68	2351.557	1030
8255	-1.91	-13.63	13.38	-578.92	-2409.36	2351.562	1030
8260	-1.91	-13.62	13.41	-578.86	-2409.05	2351.567	1030
8265	-1.88	-13.60	13.37	-578.62	-2410.63	2351.572	1030
8270	-1.71	-13.62	13.33	-578.76	-2411.81	2351.577	1030
8275	-2.14	-13.42	13.47	-579.52	-2411.43	2351.582	1030
8280	-2.35	-13.32	13.51	-579.65	-2411.66	2351.587	1030
8285	-2.37	-13.34	13.54	-579.60	-2411.72	2351.592	1030
8290	-2.08	-13.41	13.50	-579.74	-2409.44	2351.596	1030
8295	-2.34	-13.32	13.57	-579.61	-2411.38	2351.602	1030
8300	-2.21	-13.29	13.47	-579.71	-2411.92	2351.607	1030
8305	-1.87	-13.20	13.38	-581.48	-2414.32	2351.612	1030
8310	-2.01	-12.88	13.39	-582.81	-2415.80	2351.616	1030
8315	-2.30	-12.78	13.45	-582.69	-2415.97	2351.622	1030
8320	-2.17	-12.81	13.46	-582.89	-2414.00	2351.627	1030
8325	-2.03	-12.88	13.42	-582.90	-2416.22	2351.632	1030
8330	-2.29	-12.81	13.49	-583.03	-2415.97	2351.637	1030
8335	-2.45	-12.76	13.52	-583.01	-2414.03	2351.641	1030
8340	-2.22	-12.62	13.44	-584.83	-2416.34	2351.646	1030
8345	-1.99	-12.66	13.34	-585.01	-2417.38	2351.652	1030
8350	-1.82	-12.68	13.35	-584.70	-2418.57	2351.657	1030
8355	-1.92	-12.58	13.32	-585.10	-2416.27	2351.661	1030
8360	-1.95	-12.58	13.37	-585.21	-2418.38	2351.668	1030
8365	-2.03	-12.62	13.37	-584.88	-2418.51	2351.671	1030
8370	-1.81	-12.67	13.38	-584.89	-2418.34	2351.677	1030
8375	-1.86	-12.60	13.36	-585.20	-2417.26	2351.681	1030
8380	-2.11	-12.15	13.40	-587.66	-2419.97	2351.687	1030
8385	-2.13	-12.09	13.35	-587.74	-2420.49	2351.691	1030
8390	-2.42	-11.97	13.43	-588.21	-2421.54	2351.699	1030
8395	-1.97	-12.07	13.28	-587.82	-2423.76	2351.702	1030
8400	-1.64	-12.09	13.22	-587.88	-2421.45	2351.708	1030
8405	-1.77	-12.08	13.25	-587.76	-2422.98	2351.712	1030
8410	-1.73	-11.79	13.17	-589.84	-2424.50	2351.717	1030
8415	-2.17	-11.61	13.26	-590.03	-2425.14	2351.721	1030
8420	-2.25	-11.57	13.31	-589.82	-2426.51	2351.728	1030
8425	-1.98	-11.60	13.16	-590.13	-2424.72	2351.732	1030
8430	-2.01	-11.63	13.23	-590.09	-2426.48	2351.737	1030
8435	-2.08	-11.65	13.26	-590.40	-2426.78	2351.741	1030
8440	-2.07	-11.46	13.30	-591.63	-2426.20	2351.748	1030
8445	-2.11	-11.30	13.22	-592.09	-2425.19	2351.752	1030
8450	-2.36	-11.30	13.36	-592.33	-2425.19	2351.757	1030
8455	-2.24	-11.29	13.31	-592.17	-2425.14	2351.763	1030
8460	-2.11	-11.33	13.27	-592.30	-2428.11	2351.767	1030
8465	-2.10	-11.30	13.28	-592.57	-2425.45	2351.772	1030
8470	-1.87	-11.24	13.22	-593.12	-2426.80	2351.777	1030
8475	-1.95	-11.05	13.22	-594.50	-2430.00	2351.782	1030
8480	-2.09	-11.00	13.28	-594.39	-2431.70	2351.787	1030
8485	-2.18	-11.00	13.30	-594.51	-2432.18	2351.792	1030
8490	-1.89	-10.98	13.21	-594.54	-2431.47	2351.797	1030
8495	-1.98	-10.94	13.26	-594.47	-2431.00	2351.803	1030
8500	-1.63	-11.07	13.18	-594.64	-2429.33	2351.806	1030
8505	-1.36	-11.12	13.06	-594.88	-2432.26	2351.812	1030
8510	-1.38	-11.15	13.10	-594.78	-2430.98	2351.816	1030
8515	-1.52	-10.91	13.07	-597.15	-2432.15	2351.822	1030
8520	-1.47	-10.84	13.01	-597.63	-2430.65	2351.826	1030
8525	-1.56	-10.74	13.01	-597.71	-2432.01	2351.833	1030
8530	-1.68	-10.68	13.07	-597.85	-2432.30	2351.836	1030
8535	-1.48	-10.73	13.00	-597.76	-2432.66	2351.842	1030
8540	-1.28	-10.71	12.98	-597.58	-2433.89	2351.846	1030
8545	-1.49	-10.47	13.05	-599.37	-2436.12	2351.853	1030
8550	-1.24	-10.43	12.95	-599.51	-2432.79	2351.857	1030
8555	-1.88	-10.33	13.06	-599.86	-2432.36	2351.864	1030
8560	-1.76	-10.28	13.11	-599.49	-2435.84	2351.866	1030
8565	-1.73	-10.26	13.06	-599.73	-2433.82	2351.872	1030
8570	-1.95	-10.24	13.12	-599.69	-2436.03	2351.877	1030
8575	-2.04	-10.03	13.14	-601.12	-2436.80	2351.882	1030
8580	-1.82	-9.94	13.07	-601.83	-2438.08	2351.887	1030
8585	-1.81	-9.97	13.06	-601.86	-2439.85	2351.892	1030
8590	-1.78	-9.97	13.13	-601.69	-2438.77	2351.897	1030
8595	-1.83	-9.93	13.11	-601.92	-2436.76	2351.902	1030
8600	-1.88	-9.88	13.11	-602.09	-2436.28	2351.907	1030
8605	-1.60	-9.78	12.98	-602.79	-2438.03	2351.912	1030
8610	-1.84	-9.56	13.01	-603.99	-2440.22	2351.917	1030
8615	-1.90	-9.52	13.03	-604.12	-2442.03	2351.922	1030
8620	-1.84	-9.48	12.99	-603.94	-2439.07	2351.927	1030
8625	-1.92	-9.46	13.00	-604.33	-2439.23	2351.931	1030
8630	-1.89	-9.42	12.95	-604.26	-2440.56	2351.937	1030
8635	-1.96	-9.41	13.02	-604.25	-2441.48	2351.942	1030
8640	-1.58	-9.37	12.95	-606.37	-2442.57	2351.947	1030
8645	-1.54	-9.31	12.90	-606.44	-2443.29	2351.951	1030
8650	-1.79	-9.21	12.97	-606.45	-2440.61	2351.957	1030
8655	-1.28	-9.38	12.91	-606.47	-2442.57	2351.961	1030
8660	-1.19	-9.40	12.91	-606.69	-2444.06	2351.969	1030
8665	-1.54	-9.29	12.95	-606.32	-2444.12	2351.971	1030
8670	-1.77	-9.17	12.95	-606.36	-2442.80	2351.977	1030
8675	-1.78	-9.21	12.97	-606.61	-2443.19	2351.982	1030
8680	-1.69	-8.85	12.92	-608.79	-2445.84	2351.987	1030
8685	-1.94	-8.68	12.88	-609.55	-2447.52	2351.992	1030
8690	-2.56	-8.49	13.05	-609.29	-2446.76	2351.999	1030
8695	-1.63	-8.68	12.82	-609.48	-2445.38	2352.002	1030
8700	-1.61	-8.68	12.83	-609.24	-2448.69	2352.008	1030
8705	-1.68	-8.63	12.86	-609.78	-2448.39	2352.012	1030
8710	-1.68	-8.46	12.82	-611.06	-2448.45	2352.017	1030
8715	-1.55	-8.37	12.75	-611.63	-2449.91	2352.021	1030
8720	-1.63	-8.26	12.76	-612.08	-2450.05	2352.027	1030
8725	-1.74	-8.26	12.81	-611.97	-2450.08	2352.033	1030
8730	-1.71	-8.25	12.84	-611.92	-2449.26	2352.037	1030
8735	-1.96	-8.19	12.88	-611.76	-2449.49	2352.042	1030
8740	-1.69	-8.13	12.81	-612.60	-2450.42	2352.047	1030
8745	-1.47	-7.97	12.72	-613.93	-2450.74	2352.052	1030
8750	-1.69	-7.88	12.77	-614.05	-2451.20	2352.056	1030
8755	-2.18	-7.69	12.88	-614.26	-2451.13	2352.063	1030
8760	-2.25	-7.66	12.88	-614.46	-2451.33	2352.067	1030
8765	-2.19	-7.63	12.83	-614.43	-2451.69	2352.072	1030
8770	-2.09	-7.59	12.79	-614.53	-2450.80	2352.076	1030
8775	-2.07	-7.42	12.68	-616.07	-2450.28	2352.082	1030
8780	-2.35	-7.37	12.80	-616.23	-2450.72	2352.086	1030
8785	-2.66	-7.34	12.97	-616.51	-2454.55	2352.094	1030
8790	-2.42	-7.38	12.88	-616.22	-2454.05	2352.096	1030
8795	-2.09	-7.40	12.83	-616.38	-2455.47	2352.104	1030
8800	-2.16	-7.31	12.75	-616.33	-2455.03	2352.107	1030
8805	-2.54	-7.00	12.82	-617.75	-2456.27	2352.112	1030
8810	-2.28	-6.92	12.72	-618.17	-2457.71	2352.117	1030
8815	-2.39	-6.93	12.82	-618.95	-2458.39	2352.122	1030
8820	-2.18	-6.91	12.76	-619.15	-2455.00	2352.127	1030
8825	-2.30	-6.86	12.72	-619.25	-2454.42	2352.132	1030
8830	-2.33	-6.79	12.71	-619.36	-2456.57	2352.137	1030
8835	-2.44	-6.73	12.77	-619.32	-2458.40	2352.142	1030
8840	-2.50	-6.73	12.78	-619.47	-2458.50	2352.147	1030
8845	-2.19	-6.51	12.61	-621.02	-2457.88	2352.152	1030
8850	-2.21	-6.41	12.66	-621.65	-2457.54	2352.157	1030
8855	-1.84	-6.58	12.62	-621.80	-2458.94	2352.162	1030
8860	-1.97	-6.49	12.62	-621.79	-2458.19	2352.167	1030
8865	-2.24	-6.41	12.64	-621.70	-2461.30	2352.172	1030
8870	-2.44	-6.30	12.71	-621.91	-2460.86	2352.177	1030
8875	-2.27	-6.33	12.63	-622.20	-2462.16	2352.181	1030
8880	-2.39	-6.30	12.63	-621.73	-2460.17	2352.187	1030
8885	-2.40	-6.26	12.65	-622.27	-2462.07	2352.192	1030
8890	-2.47	-5.98	12.59	-624.56	-2460.12	2352.197	1030
8895	-2.65	-5.95	12.64	-624.69	-2461.42	2352.201	1030
8900	-2.37	-5.92	12.57	-624.97	-2463.98	2352.208	1030
8905	-2.09	-5.99	12.45	-624.67	-2464.61	2352.211	1030
8910	-2.21	-5.85	12.52	-624.89	-2464.92	2352.218	1030
8915	-2.12	-5.90	12.49	-624.98	-2464.79	2352.221	1030
8920	-2.34	-5.51	12.52	-626.53	-2467.04	2352.228	1030
8925	-2.41	-5.45	12.50	-626.97	-2467.15	2352.231	1030
8930	-2.46	-5.36	12.51	-627.37	-2467.11	2352.237	1030
8935	-2.54	-5.32	12.53	-627.74	-2468.03	2352.241	1030
8940	-2.10	-5.42	12.47	-627.58	-2468.66	2352.248	1030
8945	-2.57	-5.25	12.57	-627.67	-2468.76	2352.252	1030
8950	-2.17	-5.36	12.53	-627.87	-2468.10	2352.257	1030
8955	-2.53	-5.25	12.57	-627.59	-2468.02	2352.261	1030
8960	-2.87	-5.07	12.55	-628.56	-2466.14	2352.269	1030
8965	-2.82	-5.11	12.59	-628.12	-2466.11	2352.272	1030
8970	-2.30	-5.21	12.50	-628.31	-2468.48	2352.277	1030
8975	-2.00	-5.33	12.46	-628.30	-2467.18	2352.282	1030
8980	-2.34	-4.96	12.47	-629.92	-2468.18	2352.287	1030
8985	-2.17	-4.86	12.45	-631.25	-2467.63	2352.292	1030
8990	-2.18	-4.82	12.40	-631.22	-2470.88	2352.297	1030
8995	-2.48	-4.74	12.51	-631.23	-2472.25	2352.302	1030
9000	-2.47	-4.64	12.47	-631.73	-2472.20	2352.307	1030
9005	-2.79	-4.41	12.51	-632.42	-2473.59	2352.312	1030
9010	-2.75	-4.38	12.55	-632.56	-2472.00	2352.317	1030
9015	-2.58	-4.44	12.48	-632.49	-2473.06	2352.322	1030
9020	-2.50	-4.46	12.48	-632.51	-2474.62	2352.327	1030
9025	-2.56	-4.47	12.50	-632.67	-2473.70	2352.332	1030
9030	-2.63	-4.40	12.53	-632.76	-2474.10	2352.336	1030
9035	-2.80	-4.36	12.60	-632.64	-2473.42	2352.342	1030
9040	-2.59	-4.40	12.51	-632.92	-2474.35	2352.347	1030
9045	-2.64	-4.16	12.47	-635.18	-2473.93	2352.352	1030
9050	-2.50	-4.17	12.42	-635.49	-2475.33	2352.356	1030
9055	-2.75	-4.08	12.49	-635.43	-2475.19	2352.364	1030
9060	-2.46	-4.13	12.45	-635.69	-2475.75	2352.366	1030
9065	-2.79	-4.02	12.54	-635.42	-2476.15	2352.372	1030
9070	-2.32	-4.06	12.43	-635.46	-2477.66	2352.377	1030
9075	-2.11	-3.97	12.36	-637.59	-2476.66	2352.382	1030
9080	-2.29	-3.87	12.38	-637.74	-2477.58	2352.386	1030
9085	-2.26	-3.80	12.35	-637.75	-2475.21	2352.394	1030
9090	-2.18	-3.80	12.33	-638.07	-2476.52	2352.396	1030
9095	-2.73	-3.61	12.47	-637.94	-2478.56	2352.402	1030
9100	-2.06	-3.70	12.25	-637.97	-2479.87	2352.407	1030
9105	-2.23	-3.56	12.31	-639.73	-2478.44	2352.413	1030
9110	-2.14	-3.51	12.34	-639.98	-2477.72	2352.417	1030
9115	-2.09	-3.44	12.27	-640.28	-2477.89	2352.422	1030
9120	-2.09	-3.39	12.26	-640.15	-2478.66	2352.427	1030
9125	-2.53	-3.28	12.38	-640.23	-2478.63	2352.432	1030
9130	-2.45	-3.30	12.34	-640.23	-2479.01	2352.437	1030
9135	-2.69	-3.00	12.37	-641.27	-2482.75	2352.442	1030
9140	-2.40	-2.88	12.21	-642.27	-2483.13	2352.447	1030
9145	-2.56	-2.78	12.25	-642.66	-2483.63	2352.452	1030
9150	-2.49	-2.70	12.27	-643.18	-2485.84	2352.458	1030
9155	-2.67	-2.66	12.29	-643.12	-2485.18	2352.462	1030
9160	-2.88	-2.60	12.38	-643.39	-2484.91	2352.468	1030
9165	-2.81	-2.59	12.36	-643.62	-2485.31	2352.472	1030
9170	-2.52	-2.46	12.29	-644.59	-2485.47	2352.477	1030
9175	-2.18	-2.53	12.20	-644.98	-2483.43	2352.482	1030
9180	-2.45	-2.38	12.19	-645.40	-2483.53	2352.488	1030
9185	-2.63	-2.28	12.25	-645.33	-2487.49	2352.491	1030
9190	-2.45	-2.30	12.19	-645.55	-2485.40	2352.497	1030
9195	-2.24	-2.37	12.13	-645.25	-2486.74	2352.501	1030
9200	-2.80	-1.95	12.23	-646.60	-2486.71	2352.508	1030
9205	-2.38	-2.09	12.09	-646.83	-2486.98	2352.511	1030
9210	-2.26	-2.06	12.04	-647.19	-2488.36	2352.517	1030
9215	-2.83	-1.94	12.24	-647.23	-2490.13	2352.521	1030
9220	-2.51	-1.79	12.07	-648.77	-2488.84	2352.529	1030
9225	-2.21	-1.89	12.03	-648.30	-2488.95	2352.532	1030
9230	-2.85	-1.81	12.24	-647.99	-2489.66	2352.539	1030
9235	-2.46	-1.86	12.12	-648.36	-2489.26	2352.542	1030
9240	-2.60	-1.66	12.15	-649.50	-2489.64	2352.548	1030
9245	-2.49	-1.60	12.08	-649.91	-2490.60	2352.552	1030
9250	-2.20	-1.64	12.04	-650.36	-2494.06	2352.557	1030
9255	-2.58	-1.44	12.12	-650.61	-2494.15	2352.562	1030
9260	-2.41	-1.47	12.05	-650.65	-2491.27	2352.567	1030
9265	-2.42	-1.44	12.07	-650.62	-2491.73	2352.573	1030
9270	-2.48	-1.35	12.12	-651.21	-2493.45	2352.577	1030
9275	-2.16	-1.26	11.94	-652.28	-2494.45	2352.582	1030
9280	-2.69	-1.15	12.09	-652.51	-2495.77	2352.587	1030
9285	-2.67	-1.02	12.05	-653.50	-2498.28	2352.593	1030
9290	-2.46	-1.06	12.00	-653.08	-2498.29	2352.596	1030
9295	-2.71	-0.91	12.02	-653.32	-2498.51	2352.603	1030
9300	-2.76	-0.91	12.07	-653.28	-2498.60	2352.606	1030
9305	-2.89	-0.65	12.02	-654.47	-2500.92	2352.612	1031
9310	-2.58	-0.67	11.95	-654.76	-2500.25	2352.616	1031
9315	-2.73	-0.79	12.04	-653.85	-2499.17	2352.623	1031
9320	-2.88	-0.74	12.06	-654.08	-2500.46	2352.627	1031
9325	-3.20	-0.66	12.17	-654.37	-2500.71	2352.634	1031
9330	-2.99	-0.66	12.14	-654.17	-2499.71	2352.636	1031
9335	-2.89	-0.90	12.12	-652.87	-2499.76	2352.643	1031
9340	-2.66	-0.95	12.07	-652.71	-2500.97	2352.647	1031
9345	-2.77	-1.02	12.10	-652.28	-2499.42	2352.652	1031
9350	-2.86	-1.05	12.15	-651.83	-2500.15	2352.657	1031
9355	-2.66	-1.21	12.16	-651.54	-2499.90	2352.664	1031
9360	-2.55	-1.23	12.14	-651.73	-2498.54	2352.667	1031
9365	-2.68	-1.24	12.15	-650.87	-2495.14	2352.672	1031
9370	-2.26	-1.46	12.06	-650.05	-2496.39	2352.677	1031
9375	-2.24	-1.46	12.03	-649.88	-2495.03	2352.682	1031
9380	-2.21	-1.57	12.06	-649.31	-2494.34	2352.687	1031
9385	-2.60	-1.48	12.16	-649.54	-2496.16	2352.691	1031
9390	-2.45	-1.50	12.12	-649.65	-2496.77	2352.698	1031
9395	-2.56	-1.49	12.14	-649.75	-2494.99	2352.701	1031
9400	-2.77	-1.43	12.20	-649.55	-2496.96	2352.708	1031
9405	-2.69	-1.46	12.17	-649.35	-2497.07	2352.711	1031
9410	-2.68	-1.74	12.21	-647.44	-2495.12	2352.717	1031
9415	-2.38	-1.81	12.13	-647.64	-2495.14	2352.721	1031
9420	-2.59	-1.87	12.21	-646.71	-2495.21	2352.729	1031
9425	-2.49	-1.91	12.18	-646.80	-2492.77	2352.732	1031
9430	-2.71	-1.86	12.26	-646.82	-2495.26	2352.739	1031
9435	-2.51	-1.87	12.19	-646.83	-2495.10	2352.741	1031
9440	-2.33	-2.07	12.17	-645.76	-2494.81	2352.747	1031
9445	-2.54	-2.14	12.25	-645.26	-2493.90	2352.752	1031
9450	-2.43	-2.15	12.09	-645.29	-2493.46	2352.759	1031
9455	-2.36	-2.19	12.21	-644.67	-2492.64	2352.762	1031
9460	-2.30	-2.17	12.15	-644.79	-2492.11	2352.768	1031
9465	-2.76	-2.04	12.27	-644.63	-2491.82	2352.772	1031
9470	-2.39	-2.23	12.21	-643.82	-2491.19	2352.777	1031
9475	-2.17	-2.45	12.19	-643.13	-2491.32	2352.782	1031
9480	-2.33	-2.44	12.27	-643.09	-2490.38	2352.787	1031
9485	-2.42	-2.52	12.32	-642.75	-2489.52	2352.792	1031
9490	-2.26	-2.59	12.32	-642.68	-2489.20	2352.797	1031
9495	-2.57	-2.50	12.35	-642.29	-2488.10	2352.802	1031
9500	-2.15	-2.64	12.26	-642.27	-2490.46	2352.806	1031
9505	-2.27	-2.69	12.31	-641.29	-2488.46	2352.812	1031
9510	-2.35	-2.67	12.33	-640.78	-2490.42	2352.816	1031
9515	-2.64	-2.70	12.43	-640.49	-2490.00	2352.823	1031
9520	-2.57	-2.66	12.35	-640.24	-2490.11	2352.826	1031
9525	-2.49	-2.71	12.33	-640.20	-2489.65	2352.833	1031
9530	-2.28	-2.75	12.32	-640.17	-2490.52	2352.837	1031
9535	-2.19	-2.99	12.31	-639.18	-2488.81	2352.842	1031
9540	-2.29	-2.91	12.31	-639.06	-2489.13	2352.846	1031
9545	-2.09	-3.03	12.25	-638.75	-2488.70	2352.854	1031
9550	-1.95	-3.10	12.18	-638.60	-2488.69	2352.857	1031
9555	-2.31	-3.07	12.36	-638.01	-2487.48	2352.864	1031
9560	-2.39	-3.00	12.27	-638.10	-2488.25	2352.866	1031
9565	-1.89	-3.31	12.21	-637.13	-2486.68	2352.873	1031
9570	-2.07	-3.38	12.37	-636.65	-2487.04	2352.877	1031
9575	-2.13	-3.49	12.40	-636.16	-2486.56	2352.883	1031
9580	-1.91	-3.53	12.31	-635.76	-2484.98	2352.887	1031
9585	-1.96	-3.49	12.26	-635.71	-2484.95	2352.892	1031
9590	-1.96	-3.53	12.29	-635.84	-2484.48	2352.896	1031
9595	-1.34	-3.72	12.15	-635.35	-2487.59	2352.904	1031
9600	-1.84	-3.54	12.22	-635.78	-2482.78	2352.908	1031
9605	-1.97	-3.59	12.29	-635.18	-2482.36	2352.912	1031
9610	-2.05	-3.75	12.38	-633.92	-2481.99	2352.917	1031
9615	-1.69	-3.95	12.31	-633.45	-2481.37	2352.922	1031
9620	-1.85	-3.99	12.35	-632.95	-2480.38	2352.927	1031
9625	-2.03	-3.96	12.45	-632.92	-2478.89	2352.932	1031
9630	-2.35	-3.89	12.50	-632.73	-2481.40	2352.938	1031
9635	-2.12	-3.94	12.41	-632.52	-2480.89	2352.941	1031
9640	-2.31	-3.92	12.48	-632.30	-2477.90	2352.947	1031
9645	-2.29	-3.94	12.51	-632.72	-2478.21	2352.951	1031
9650	-2.10	-4.20	12.46	-630.86	-2475.72	2352.958	1031
9655	-2.06	-4.24	12.45	-630.94	-2475.69	2352.961	1031
9660	-2.06	-4.21	12.48	-630.91	-2476.78	2352.969	1031
9665	-2.22	-4.19	12.51	-630.56	-2476.93	2352.971	1031
9670	-2.08	-4.42	12.56	-629.50	-2475.41	2352.978	1031
9675	-2.16	-4.46	12.55	-629.28	-2475.08	2352.982	1031
9680	-2.01	-4.64	12.62	-628.49	-2474.35	2352.989	1031
9685	-1.79	-4.68	12.49	-628.45	-2474.40	2352.991	1031
9690	-1.94	-4.66	12.56	-628.59	-2475.77	2352.998	1031
9695	-2.02	-4.62	12.55	-628.55	-2475.12	2353.002	1031
9700	-2.00	-4.75	12.56	-627.57	-2473.78	2353.007	1031
9705	-2.08	-4.83	12.64	-627.10	-2476.44	2353.012	1031
9710	-1.93	-4.91	12.59	-626.93	-2475.93	2353.017	1031
9715	-2.20	-4.91	12.68	-626.64	-2475.20	2353.022	1031
9720	-1.89	-4.98	12.60	-626.42	-2475.24	2353.027	1031
9725	-2.08	-4.94	12.62	-626.63	-2473.50	2353.032	1031
9730	-2.19	-4.86	12.66	-626.56	-2474.35	2353.037	1031
9735	-1.80	-5.11	12.61	-625.33	-2473.64	2353.042	1031
9740	-1.70	-5.16	12.54	-625.03	-2475.39	2353.047	1031
9745	-2.01	-5.13	12.65	-624.46	-2475.05	2353.052	1031
9750	-1.82	-5.20	12.58	-624.42	-2475.08	2353.056	1031
9755	-1.88	-5.25	12.64	-624.24	-2474.48	2353.064	1031
9760	-1.69	-5.34	12.60	-624.18	-2474.97	2353.066	1031
9765	-1.59	-5.30	12.48	-624.39	-2475.58	2353.072	1031
9770	-1.60	-5.34	12.58	-624.53	-2475.56	2353.076	1031
9775	-1.54	-5.60	12.60	-623.07	-2471.56	2353.082	1031
9780	-1.68	-5.65	12.68	-622.43	-2469.84	2353.087	1031
9785	-1.60	-5.74	12.66	-621.81	-2468.91	2353.094	1031
9790	-1.64	-5.79	12.77	-622.25	-2469.12	2353.096	1031
9795	-1.67	-5.74	12.74	-622.03	-2471.74	2353.102	1031
9800	-1.75	-5.69	12.72	-622.24	-2472.14	2353.107	1031
9805	-1.88	-5.90	12.78	-620.55	-2470.36	2353.113	1031
9810	-1.87	-5.99	12.81	-619.92	-2470.65	2353.116	1031
9815	-1.85	-6.08	12.77	-619.58	-2469.91	2353.122	1031
9820	-1.69	-6.15	12.71	-619.06	-2469.58	2353.127	1031
9825	-1.70	-6.17	12.74	-619.00	-2469.79	2353.132	1031
9830	-1.77	-6.24	12.83	-618.85	-2469.20	2353.137	1031
9835	-1.73	-6.28	12.84	-618.65	-2466.99	2353.142	1031
9840	-1.49	-6.53	12.77	-617.34	-2465.48	2353.147	1031
9845	-1.87	-6.46	12.78	-617.18	-2465.89	2353.152	1031
9850	-1.97	-6.42	12.77	-616.41	-2465.10	2353.158	1031
9855	-2.03	-6.46	12.82	-616.43	-2464.96	2353.161	1031
9860	-2.03	-6.45	12.77	-616.36	-2464.84	2353.168	1031
9865	-1.94	-6.50	12.77	-616.52	-2464.16	2353.171	1031
9870	-1.64	-6.79	12.78	-615.38	-2463.76	2353.177	1031
9875	-1.66	-6.78	12.80	-615.11	-2460.88	2353.182	1031
9880	-1.68	-6.82	12.73	-614.17	-2462.89	2353.189	1031
9885	-1.68	-6.87	12.75	-614.19	-2462.57	2353.192	1031
9890	-1.40	-6.90	12.63	-614.48	-2462.47	2353.199	1031
9895	-1.78	-6.87	12.79	-614.33	-2463.14	2353.202	1031
9900	-1.58	-7.11	12.76	-613.22	-2462.58	2353.208	1031
9905	-1.36	-7.23	12.72	-612.79	-2461.12	2353.212	1031
9910	-1.35	-7.30	12.73	-612.53	-2460.78	2353.217	1031
9910	-1.85	-7.27	12.89	-612.15	-2460.07	2353.179	1031
9915	-1.50	-7.33	12.77	-611.97	-2460.42	2353.183	1031
9920	-1.77	-7.28	12.84	-612.03	-2460.40	2353.189	1031
9925	-1.95	-7.19	12.86	-612.47	-2459.34	2353.193	1031
9930	-1.80	-7.01	12.76	-613.69	-2458.08	2353.198	1031
9935	-1.79	-7.08	12.83	-613.98	-2459.14	2353.203	1031
9940	-1.69	-7.22	12.81	-613.09	-2460.90	2353.209	1031
9945	-1.98	-7.13	12.84	-613.15	-2459.67	2353.213	1031
9950	-1.74	-7.10	12.72	-612.94	-2460.78	2353.220	1031
9955	-1.80	-7.13	12.78	-612.98	-2460.96	2353.223	1031
9960	-1.75	-7.12	12.71	-612.99	-2458.24	2353.229	1031
9965	-1.91	-7.08	12.80	-612.92	-2456.77	2353.233	1031
9970	-2.07	-7.19	12.87	-611.34	-2457.70	2353.239	1031
9975	-1.96	-7.27	12.85	-610.72	-2459.03	2353.244	1031
9980	-1.92	-7.35	12.85	-610.69	-2459.07	2353.249	1031
9985	-1.71	-7.44	12.87	-610.53	-2457.05	2353.253	1031
9990	-2.01	-7.37	12.92	-610.33	-2455.09	2353.261	1031
9995	-2.11	-7.39	12.92	-610.67	-2456.29	2353.263	1031
10000	-2.26	-7.58	13.01	-609.45	-2456.03	2353.269	1031
10005	-2.14	-7.82	13.05	-608.31	-2454.39	2353.273	1031
10010	-2.31	-7.82	13.05	-607.99	-2455.50	2353.278	1031
10015	-2.03	-7.96	12.95	-607.54	-2453.78	2353.283	1031
10020	-2.25	-7.92	13.00	-607.42	-2451.80	2353.288	1031
10025	-2.18	-7.92	12.98	-607.42	-2450.15	2353.294	1031
10030	-2.12	-7.90	12.92	-607.47	-2450.84	2353.298	1031
10035	-2.28	-7.89	13.00	-607.41	-2449.45	2353.303	1031
10040	-2.08	-7.90	12.90	-607.55	-2449.57	2353.308	1031
10045	-2.03	-8.07	12.93	-605.61	-2451.99	2353.314	1031
10050	-2.12	-8.06	12.94	-605.16	-2450.71	2353.318	1031
10055	-2.33	-8.08	13.03	-605.07	-2452.29	2353.325	1031
10060	-2.18	-8.18	12.93	-605.04	-2449.83	2353.328	1031
10065	-1.50	-8.39	12.88	-605.06	-2448.58	2353.334	1031
10070	-1.76	-8.37	12.91	-605.12	-2448.25	2353.338	1031
10075	-2.06	-8.55	13.10	-603.17	-2449.10	2353.344	1031
10080	-2.08	-8.54	13.07	-602.73	-2448.49	2353.349	1031
10085	-2.11	-8.61	13.13	-602.78	-2448.82	2353.354	1031
10090	-2.17	-8.61	13.11	-602.66	-2447.63	2353.358	1031
10095	-1.81	-8.70	13.02	-602.67	-2446.32	2353.364	1031
10100	-2.03	-8.67	13.07	-602.82	-2447.88	2353.369	1031
10105	-2.17	-8.71	13.13	-602.42	-2446.23	2353.373	1031
10110	-2.04	-9.03	13.10	-600.75	-2444.90	2353.378	1031
10115	-2.07	-9.02	13.09	-600.64	-2443.14	2353.384	1031
10120	-2.02	-9.05	13.17	-600.67	-2443.10	2353.389	1031
10125	-1.91	-9.08	13.12	-600.52	-2444.14	2353.393	1031
10130	-1.59	-9.21	13.06	-600.80	-2443.85	2353.398	1031
10135	-1.51	-9.29	13.08	-600.51	-2443.39	2353.403	1031
10140	-1.62	-9.54	13.11	-598.64	-2441.64	2353.408	1031
10145	-1.61	-9.60	13.16	-598.48	-2443.38	2353.413	1031
10150	-1.91	-9.55	13.22	-598.26	-2446.02	2353.420	1031
10155	-1.95	-9.55	13.19	-598.27	-2443.71	2353.423	1031
10160	-1.81	-9.53	13.13	-598.45	-2445.15	2353.428	1031
10165	-1.99	-9.54	13.23	-598.33	-2442.31	2353.433	1031
10170	-2.06	-9.86	13.29	-596.68	-2439.19	2353.439	1031
10175	-1.52	-10.02	13.14	-596.22	-2439.87	2353.443	1031
10180	-1.69	-9.94	13.09	-596.34	-2438.06	2353.450	1031
10185	-1.62	-9.96	13.14	-596.20	-2437.38	2353.453	1031
10190	-1.29	-10.11	13.05	-596.04	-2438.24	2353.460	1031
10195	-1.35	-10.06	13.06	-596.11	-2438.72	2353.463	1031
10200	-1.84	-10.05	13.22	-594.97	-2436.49	2353.469	1031
10205	-1.72	-10.20	13.22	-594.31	-2435.66	2353.474	1031
10210	-1.23	-10.44	13.10	-593.68	-2435.28	2353.479	1031
10215	-1.35	-10.54	13.14	-593.34	-2436.40	2353.483	1031
10220	-1.22	-10.59	13.17	-593.44	-2437.77	2353.489	1031
10225	-1.51	-10.58	13.27	-593.30	-2437.68	2353.494	1031
10230	-1.48	-10.61	13.28	-593.46	-2437.56	2353.498	1031
10235	-1.75	-10.58	13.33	-593.30	-2438.37	2353.503	1031
10240	-1.98	-10.59	13.40	-593.05	-2437.62	2353.508	1031
10245	-1.55	-10.94	13.34	-591.00	-2437.09	2353.513	1031
10250	-1.35	-10.97	13.23	-590.88	-2437.76	2353.518	1031
10255	-1.60	-10.96	13.29	-590.95	-2437.87	2353.524	1031
10260	-1.65	-10.98	13.30	-590.84	-2438.52	2353.528	1031
10265	-1.68	-10.96	13.28	-590.89	-2439.27	2353.533	1031
10270	-1.86	-10.97	13.37	-591.12	-2438.01	2353.538	1031
10275	-1.74	-11.15	13.35	-589.14	-2437.62	2353.544	1031
10280	-1.89	-11.11	13.30	-588.85	-2436.84	2353.548	1031
10285	-1.76	-11.13	13.32	-588.59	-2437.07	2353.555	1031
10290	-1.41	-11.27	13.23	-588.93	-2433.89	2353.558	1031
10295	-1.54	-11.23	13.25	-588.99	-2433.96	2353.564	1031
10300	-1.55	-11.26	13.25	-588.94	-2434.55	2353.568	1031
10305	-1.37	-11.50	13.28	-587.73	-2433.34	2353.574	1031
10310	-1.68	-11.59	13.37	-587.02	-2434.02	2353.578	1031
10315	-1.54	-11.64	13.40	-586.77	-2433.02	2353.584	1031
10320	-1.37	-11.65	13.25	-586.41	-2430.78	2353.589	1031
10325	-1.47	-11.64	13.35	-586.19	-2431.94	2353.594	1031
10330	-1.63	-11.56	13.31	-586.47	-2432.81	2353.599	1031
10335	-1.58	-11.66	13.24	-586.04	-2431.68	2353.604	1031
10340	-1.53	-11.90	13.29	-584.62	-2429.36	2353.608	1031
10345	-1.21	-12.05	13.24	-584.36	-2429.01	2353.614	1031
10350	-1.51	-12.06	13.38	-584.38	-2429.12	2353.619	1031
10355	-1.48	-12.06	13.36	-584.40	-2429.09	2353.623	1031
10360	-1.44	-12.07	13.32	-584.41	-2428.06	2353.628	1031
10365	-1.55	-12.08	13.37	-584.47	-2427.27	2353.633	1031
10370	-1.75	-12.36	13.45	-582.30	-2427.56	2353.638	1031
10375	-1.40	-12.40	13.33	-582.29	-2426.38	2353.643	1031
10380	-1.21	-12.44	13.25	-582.37	-2426.44	2353.650	1031
10385	-1.31	-12.45	13.34	-582.25	-2426.39	2353.653	1031
10390	-1.40	-12.40	13.36	-582.35	-2426.58	2353.660	1031
10395	-1.26	-12.48	13.28	-582.31	-2426.38	2353.663	1031
10400	-1.04	-12.64	13.27	-580.81	-2426.55	2353.669	1031
10405	-1.05	-12.70	13.31	-580.25	-2426.24	2353.674	1031
10410	-1.42	-12.72	13.37	-579.58	-2420.87	2353.679	1031
10415	-1.45	-12.75	13.36	-579.60	-2420.20	2353.683	1031
10420	-1.25	-12.83	13.30	-579.36	-2419.87	2353.689	1031
10425	-1.17	-12.89	13.34	-579.42	-2420.04	2353.693	1031
10430	-1.26	-12.87	13.35	-579.46	-2422.09	2353.699	1031
10435	-1.31	-12.86	13.34	-579.48	-2418.77	2353.703	1031
10440	-1.27	-13.02	13.35	-578.80	-2419.73	2353.708	1031
10445	-1.18	-13.25	13.35	-577.10	-2417.69	2353.713	1031
10450	-1.23	-13.29	13.37	-577.12	-2418.92	2353.719	1031
10455	-1.25	-13.34	13.37	-577.26	-2415.24	2353.724	1031
10460	-1.05	-13.41	13.35	-577.15	-2417.24	2353.728	1031
10465	-1.15	-13.44	13.41	-577.08	-2419.74	2353.733	1031
10470	-1.21	-13.47	13.41	-576.87	-2419.00	2353.738	1031
10475	-1.24	-13.75	13.48	-574.63	-2415.45	2353.743	1031
10480	-1.39	-13.70	13.47	-574.59	-2415.40	2353.748	1031
10485	-1.03	-13.73	13.36	-575.02	-2413.56	2353.755	1031
10490	-0.95	-13.76	13.37	-574.92	-2415.95	2353.758	1031
10495	-1.15	-13.77	13.46	-574.62	-2416.04	2353.764	1031
10500	-1.52	-13.77	13.59	-574.74	-2416.41	2353.768	1031
10505	-1.40	-13.92	13.61	-573.07	-2415.35	2353.774	1031
10510	-1.45	-13.96	13.61	-572.51	-2415.88	2353.779	1031
10515	-1.26	-13.99	13.48	-572.16	-2414.72	2353.786	1031
10520	-1.36	-14.01	13.47	-572.48	-2416.61	2353.788	1031
10525	-1.52	-13.94	13.54	-572.24	-2412.07	2353.794	1031
10530	-1.31	-14.01	13.49	-572.35	-2412.74	2353.799	1031
10535	-1.54	-14.24	13.64	-570.99	-2412.97	2353.803	1031
10540	-1.68	-14.42	13.69	-570.24	-2412.09	2353.808	1031
10545	-1.55	-14.43	13.66	-570.13	-2411.63	2353.814	1031
10550	-1.55	-14.36	13.59	-570.11	-2412.08	2353.819	1031
10555	-1.34	-14.45	13.52	-570.14	-2411.21	2353.823	1031
10560	-1.31	-14.50	13.52	-569.97	-2411.84	2353.828	1031
10565	-1.33	-14.58	13.57	-569.37	-2407.35	2353.833	1031
10570	-1.50	-14.84	13.65	-567.66	-2405.87	2353.838	1031
10575	-1.53	-14.84	13.65	-567.82	-2406.00	2353.844	1031
10580	-1.46	-14.89	13.58	-567.51	-2406.93	2353.849	1031
10585	-1.11	-14.96	13.53	-567.44	-2409.32	2353.853	1031
10590	-1.05	-14.99	13.50	-567.31	-2407.83	2353.859	1031
10595	-0.82	-15.05	13.42	-567.49	-2408.47	2353.863	1031
10600	-0.96	-15.02	13.42	-567.48	-2409.50	2353.869	1031
10605	-0.95	-15.02	13.50	-567.65	-2409.76	2353.873	1031
10610	-0.99	-15.27	13.53	-564.98	-2408.01	2353.878	1031
10615	-1.25	-15.30	13.64	-564.63	-2408.03	2353.883	1031
10620	-1.11	-15.33	13.60	-564.66	-2407.74	2353.890	1031
10625	-0.77	-15.50	13.54	-564.52	-2407.33	2353.893	1031
10630	-1.25	-15.39	13.66	-564.67	-2407.41	2353.899	1031
10635	-1.07	-15.51	13.62	-564.70	-2407.26	2353.904	1031
10640	-1.16	-15.65	13.65	-562.71	-2407.34	2353.908	1031
10645	-1.15	-15.70	13.66	-562.40	-2407.32	2353.913	1031
10650	-1.25	-15.71	13.70	-562.57	-2406.36	2353.919	1031
10655	-1.21	-15.74	13.68	-562.56	-2405.99	2353.924	1031
10660	-0.94	-15.85	13.58	-562.42	-2405.05	2353.929	1031
10665	-0.74	-15.88	13.56	-562.42	-2404.81	2353.933	1031
10670	-0.99	-15.95	13.62	-561.79	-2403.59	2353.938	1031
10675	-1.03	-16.25	13.70	-560.28	-2402.45	2353.943	1031
10680	-1.01	-16.34	13.70	-560.01	-2401.44	2353.948	1031
10685	-0.69	-16.42	13.58	-559.97	-2398.62	2353.954	1031
10690	-0.90	-16.35	13.62	-560.22	-2399.87	2353.958	1031
10695	-1.52	-16.23	13.79	-560.04	-2400.42	2353.963	1031
10700	-1.33	-16.32	13.74	-559.68	-2399.07	2353.968	1031
10705	-1.22	-16.65	13.82	-557.81	-2395.68	2353.974	1031
10710	-1.06	-16.63	13.67	-557.71	-2398.91	2353.978	1031
10715	-1.52	-16.57	13.81	-557.42	-2395.51	2353.985	1031
10720	-1.33	-16.57	13.69	-557.69	-2398.44	2353.988	1031
10725	-1.37	-16.53	13.67	-557.79	-2397.02	2353.994	1030
10730	-1.16	-16.60	13.66	-557.57	-2396.87	2353.998	1030
10735	-1.00	-16.38	13.58	-559.57	-2399.48	2354.004	1030
10740	-0.77	-16.41	13.51	-560.12	-2400.15	2354.009	1030
10745	-0.77	-16.37	13.53	-559.88	-2401.11	2354.014	1030
10750	-0.75	-16.42	13.56	-559.80	-2404.46	2354.018	1030
10755	-1.25	-16.22	13.64	-559.65	-2402.38	2354.025	1030
10760	-1.15	-16.26	13.65	-559.87	-2402.10	2354.028	1030
10765	-1.08	-16.30	13.62	-559.65	-2403.12	2354.034	1030
10770	-0.83	-16.39	13.58	-559.79	-2404.21	2354.038	1030
10775	-0.90	-16.15	13.58	-561.64	-2405.70	2354.044	1030
10780	-0.97	-15.91	13.47	-562.79	-2407.16	2354.048	1030
10785	-1.07	-15.95	13.59	-562.64	-2406.95	2354.054	1030
10790	-1.10	-15.89	13.62	-562.96	-2407.79	2354.059	1030
10795	-1.16	-15.93	13.66	-562.82	-2406.93	2354.063	1030
10800	-1.41	-15.89	13.71	-562.54	-2407.05	2354.068	1030
10805	-1.02	-15.83	13.57	-563.73	-2405.14	2354.074	1030
10810	-1.28	-15.57	13.62	-564.76	-2407.11	2354.078	1030
10815	-1.09	-15.61	13.53	-564.63	-2407.60	2354.083	1030
10820	-1.10	-15.60	13.56	-564.76	-2406.68	2354.090	1030
10825	-1.14	-15.58	13.59	-564.74	-2407.30	2354.093	1030
10830	-1.18	-15.59	13.62	-564.89	-2408.17	2354.099	1030
10835	-1.33	-15.53	13.63	-564.96	-2409.26	2354.103	1030
10840	-1.00	-15.27	13.46	-566.44	-2410.68	2354.108	1030
10845	-1.52	-15.14	13.66	-566.70	-2411.35	2354.113	1030
10850	-1.32	-15.20	13.62	-567.15	-2410.44	2354.120	1030
10855	-1.50	-15.10	13.57	-566.74	-2411.29	2354.123	1030
10860	-1.14	-15.18	13.48	-566.81	-2408.43	2354.129	1030
10865	-1.09	-15.22	13.50	-566.96	-2407.05	2354.134	1030
10870	-1.19	-14.92	13.46	-568.56	-2409.27	2354.138	1030
10875	-1.54	-14.76	13.55	-569.06	-2410.28	2354.143	1030
10880	-1.65	-14.67	13.49	-569.09	-2409.63	2354.151	1030
10885	-1.26	-14.83	13.53	-569.00	-2410.17	2354.154	1030
10890	-1.03	-14.90	13.44	-569.18	-2409.91	2354.159	1030
10895	-1.14	-14.89	13.46	-569.06	-2408.73	2354.163	1030
10900	-1.33	-14.76	13.51	-570.49	-2411.01	2354.169	1030
10905	-1.47	-14.69	13.56	-571.27	-2411.90	2354.174	1030
10910	-1.51	-14.72	13.60	-571.33	-2410.78	2354.179	1030
10915	-1.39	-14.70	13.55	-571.47	-2410.72	2354.183	1030
10920	-1.96	-14.58	13.67	-571.42	-2410.35	2354.188	1030
10925	-1.48	-14.70	13.54	-571.16	-2410.12	2354.194	1030
10930	-1.60	-14.62	13.55	-571.23	-2411.31	2354.198	1030
10935	-1.51	-14.63	13.56	-571.16	-2409.94	2354.203	1030
10940	-1.70	-14.47	13.57	-572.24	-2410.80	2354.208	1030
10945	-1.81	-14.16	13.53	-573.71	-2412.35	2354.213	1030
10950	-1.56	-14.20	13.50	-574.21	-2412.96	2354.218	1030
10955	-1.36	-14.19	13.43	-574.01	-2412.81	2354.224	1030
10960	-1.64	-14.18	13.52	-574.12	-2410.93	2354.228	1030
10965	-1.48	-14.22	13.42	-573.98	-2409.87	2354.235	1030
10970	-1.51	-14.19	13.49	-574.27	-2412.15	2354.238	1030
10975	-1.67	-13.90	13.54	-576.37	-2415.18	2354.244	1030
10980	-1.58	-13.81	13.41	-576.54	-2414.99	2354.248	1030
10985	-1.41	-13.93	13.44	-576.49	-2415.20	2354.253	1030
10990	-1.29	-13.91	13.37	-576.46	-2414.39	2354.258	1030
10995	-1.24	-13.93	13.32	-576.08	-2414.48	2354.264	1030
11000	-1.44	-13.89	13.38	-576.59	-2414.37	2354.268	1030
11005	-1.59	-13.77	13.38	-577.17	-2417.45	2354.274	1030
11010	-1.68	-13.74	13.45	-577.48	-2417.96	2354.279	1030
11015	-2.43	-13.66	13.77	-577.47	-2417.21	2354.286	1030
11020	-1.32	-13.88	13.41	-577.59	-2417.87	2354.288	1030
11025	-1.02	-13.96	13.40	-577.13	-2417.76	2354.294	1030
11030	-1.12	-13.98	13.37	-577.48	-2417.53	2354.298	1030
11035	-1.43	-13.75	13.41	-579.22	-2417.79	2354.303	1030
11040	-1.26	-13.64	13.37	-580.78	-2417.39	2354.308	1030
11045	-1.18	-13.64	13.33	-580.93	-2417.72	2354.313	1030
11050	-1.19	-13.62	13.31	-581.29	-2418.20	2354.319	1030
11055	-0.95	-13.68	13.28	-581.09	-2418.58	2354.323	1030
11060	-1.46	-13.57	13.39	-581.01	-2419.77	2354.328	1030
11065	-1.44	-13.37	13.39	-581.54	-2420.57	2354.333	1030
11070	-1.55	-13.15	13.35	-582.90	-2421.10	2354.338	1030
11075	-1.53	-13.06	13.27	-583.03	-2421.00	2354.343	1030
11080	-1.56	-13.06	13.27	-583.02	-2421.21	2354.349	1030
11085	-1.56	-13.04	13.27	-583.24	-2421.34	2354.353	1030
11090	-1.48	-13.10	13.28	-583.09	-2421.43	2354.359	1030
11095	-1.35	-13.06	13.24	-582.77	-2421.56	2354.363	1030
11100	-1.68	-13.03	13.30	-583.18	-2421.17	2354.369	1030
11105	-1.55	-13.03	13.30	-583.16	-2421.64	2354.373	1030
11110	-1.48	-12.61	13.14	-585.43	-2423.49	2354.378	1030
11115	-1.58	-12.56	13.24	-585.70	-2423.96	2354.383	1030
11120	-1.25	-12.70	13.21	-585.44	-2424.29	2354.390	1030
11125	-1.37	-12.62	13.20	-585.67	-2424.42	2354.393	1030
11130	-1.53	-12.60	13.22	-585.56	-2423.12	2354.399	1030
11135	-1.50	-12.59	13.20	-585.57	-2423.28	2354.404	1030
11140	-1.48	-12.35	13.12	-587.68	-2424.75	2354.408	1030
11145	-1.39	-12.30	13.15	-588.13	-2424.65	2354.413	1030
11150	-0.69	-12.49	13.00	-587.84	-2424.46	2354.421	1030
11155	-1.00	-12.36	13.06	-588.25	-2424.62	2354.424	1030
11160	-1.11	-12.30	13.04	-588.09	-2424.75	2354.429	1030
11165	-1.42	-12.22	13.17	-587.99	-2424.87	2354.433	1030
11170	-1.29	-12.05	13.05	-589.34	-2425.87	2354.439	1030
11175	-1.10	-11.89	12.97	-590.41	-2427.47	2354.443	1030
11180	-1.23	-11.89	13.01	-590.14	-2426.80	2354.448	1030
11185	-1.21	-11.90	13.05	-590.33	-2426.98	2354.454	1030
11190	-1.00	-11.94	12.99	-590.43	-2427.78	2354.458	1030
11195	-0.59	-12.04	12.89	-590.53	-2427.76	2354.463	1030
11200	-1.19	-11.77	13.01	-591.21	-2428.09	2354.468	1030
11205	-1.43	-11.51	13.05	-592.30	-2429.34	2354.474	1030
11210	-1.56	-11.49	13.08	-592.28	-2429.23	2354.479	1030
11215	-1.32	-11.49	13.04	-592.49	-2430.39	2354.484	1030
11220	-1.33	-11.48	12.97	-592.28	-2430.41	2354.488	1030
11225	-1.17	-11.53	12.98	-592.56	-2430.31	2354.493	1030
11230	-1.26	-11.51	12.97	-592.50	-2430.16	2354.498	1030
11235	-1.31	-11.52	13.03	-592.72	-2430.55	2354.503	1030
11240	-1.63	-11.39	13.07	-592.99	-2430.92	2354.508	1030
11245	-1.37	-11.12	12.92	-594.54	-2432.20	2354.513	1030
11250	-1.47	-11.09	12.94	-594.70	-2431.79	2354.518	1030
11255	-1.72	-11.06	13.02	-594.15	-2431.69	2354.525	1030
11260	-1.44	-11.11	12.92	-594.38	-2432.14	2354.528	1030
11265	-1.40	-11.11	12.92	-594.54	-2432.35	2354.533	1030
11270	-1.71	-11.06	13.01	-594.54	-2432.00	2354.538	1030
11275	-1.20	-10.82	12.85	-596.75	-2434.41	2354.544	1030
11280	-1.54	-10.67	12.94	-597.61	-2434.84	2354.549	1030
11285	-1.26	-10.73	12.86	-597.98	-2435.67	2354.556	1030
11290	-1.68	-10.67	13.04	-597.55	-2435.60	2354.558	1030
11295	-1.93	-10.60	13.10	-597.94	-2434.89	2354.564	1030
11300	-1.68	-10.63	12.98	-597.74	-2434.56	2354.568	1030
11305	-1.77	-10.46	13.01	-598.81	-2436.13	2354.573	1030
11310	-1.62	-10.32	12.94	-599.89	-2437.31	2354.578	1030
11315	-1.95	-10.18	13.03	-599.79	-2437.85	2354.584	1030
11320	-1.85	-10.26	13.00	-599.97	-2438.53	2354.589	1030
11325	-1.79	-10.22	12.98	-599.87	-2438.56	2354.593	1030
11330	-1.91	-10.15	12.99	-599.78	-2439.46	2354.599	1030
11335	-1.76	-10.10	12.96	-600.54	-2439.55	2354.604	1030
11340	-1.82	-9.82	12.89	-601.76	-2440.64	2354.608	1030
11345	-1.76	-9.85	12.87	-601.77	-2440.45	2354.614	1030
11350	-1.62	-9.89	12.84	-601.97	-2441.59	2354.619	1030
11355	-1.73	-9.92	12.97	-601.75	-2441.33	2354.623	1030
11360	-1.63	-9.90	12.89	-601.79	-2441.46	2354.628	1030
11365	-1.80	-9.84	12.91	-602.01	-2441.55	2354.633	1030
11370	-2.18	-9.41	12.95	-603.85	-2443.32	2354.638	1030
11375	-1.77	-9.50	12.87	-604.23	-2443.37	2354.643	1030
11380	-1.72	-9.48	12.85	-604.00	-2444.54	2354.648	1030
11385	-1.67	-9.47	12.83	-604.22	-2444.81	2354.653	1030
11390	-2.26	-9.34	12.98	-604.31	-2444.85	2354.659	1030
11395	-1.77	-9.44	12.87	-604.50	-2444.13	2354.663	1030
11400	-2.03	-9.41	12.96	-604.46	-2444.43	2354.669	1030
11405	-1.79	-9.47	12.85	-604.36	-2444.81	2354.673	1030
11410	-1.79	-9.30	12.86	-606.43	-2443.97	2354.678	1030
11415	-1.68	-9.25	12.85	-607.34	-2444.83	2354.683	1030
11420	-1.75	-9.24	12.82	-607.71	-2444.70	2354.691	1030
11425	-1.58	-9.13	12.74	-607.40	-2446.08	2354.693	1030
11430	-1.81	-8.99	12.78	-607.46	-2446.74	2354.699	1030
11435	-1.64	-9.05	12.73	-607.44	-2447.00	2354.703	1030
11440	-1.89	-8.74	12.76	-608.55	-2449.05	2354.709	1030
11445	-2.18	-8.53	12.77	-609.33	-2450.00	2354.713	1030
11450	-1.94	-8.50	12.77	-609.80	-2451.19	2354.721	1030
11455	-2.10	-8.41	12.75	-609.61	-2450.90	2354.723	1030
11460	-2.02	-8.48	12.77	-609.34	-2450.34	2354.729	1030
11465	-2.27	-8.39	12.85	-609.64	-2449.92	2354.733	1030
11470	-2.02	-8.32	12.72	-610.23	-2451.21	2354.739	1030
11475	-1.83	-8.16	12.67	-611.66	-2453.53	2354.743	1030
11480	-1.90	-8.23	12.80	-611.65	-2453.92	2354.749	1030
11485	-2.00	-8.18	12.74	-611.66	-2453.90	2354.754	1030
11490	-2.25	-8.10	12.84	-611.52	-2453.10	2354.758	1030
11495	-2.17	-8.10	12.83	-611.65	-2452.66	2354.763	1030
11500	-2.02	-8.06	12.77	-612.10	-2453.45	2354.768	1030
11505	-2.05	-7.78	12.71	-614.02	-2454.66	2354.773	1030
11510	-2.05	-7.71	12.64	-614.04	-2454.65	2354.778	1030
11515	-2.16	-7.64	12.68	-613.78	-2454.62	2354.784	1030
11520	-2.19	-7.60	12.65	-614.20	-2454.57	2354.788	1030
11525	-1.71	-7.76	12.56	-614.16	-2454.43	2354.794	1030
11530	-2.04	-7.71	12.67	-614.24	-2454.65	2354.798	1030
11535	-2.17	-7.41	12.70	-615.93	-2456.74	2354.803	1030
11540	-1.85	-7.41	12.61	-615.81	-2456.83	2354.808	1030
11545	-2.23	-7.33	12.71	-615.93	-2457.14	2354.814	1030
11550	-2.11	-7.32	12.69	-616.22	-2456.69	2354.818	1030
11555	-1.70	-7.47	12.70	-616.35	-2455.09	2354.825	1030
11560	-2.01	-7.34	12.71	-616.43	-2454.79	2354.828	1030
11565	-2.20	-7.33	12.78	-616.49	-2455.24	2354.834	1030
11570	-2.23	-7.32	12.79	-616.60	-2455.70	2354.838	1030
11575	-1.97	-7.21	12.69	-618.54	-2456.49	2354.844	1030
11580	-2.08	-7.08	12.68	-619.20	-2457.45	2354.849	1030
11585	-2.14	-7.04	12.69	-619.14	-2459.07	2354.854	1030
11590	-2.27	-7.01	12.75	-618.98	-2458.95	2354.858	1030
11595	-2.01	-6.98	12.63	-619.19	-2459.68	2354.864	1030
11600	-2.25	-6.89	12.68	-619.04	-2459.55	2354.869	1030
11605	-1.77	-6.99	12.61	-620.22	-2459.71	2354.874	1030
11610	-2.00	-6.88	12.64	-621.34	-2459.49	2354.878	1030
11615	-2.11	-6.83	12.67	-621.46	-2461.35	2354.884	1030
11620	-2.24	-6.70	12.70	-621.56	-2461.68	2354.889	1030
11625	-2.10	-6.68	12.62	-621.69	-2462.02	2354.893	1030
11630	-2.46	-6.52	12.69	-621.74	-2462.52	2354.898	1030
11635	-2.27	-6.48	12.65	-621.87	-2463.16	2354.903	1030
11640	-2.32	-6.20	12.65	-623.44	-2464.71	2354.908	1030
11645	-2.54	-6.13	12.66	-623.74	-2464.59	2354.913	1030
11650	-2.47	-6.12	12.65	-623.61	-2464.85	2354.919	1030
11655	-2.44	-6.09	12.63	-623.52	-2465.37	2354.923	1030
11660	-2.17	-6.11	12.55	-623.67	-2465.50	2354.928	1030
11665	-2.14	-6.12	12.60	-623.86	-2466.07	2354.933	1030
11670	-2.69	-5.83	12.65	-625.53	-2467.06	2354.939	1030
11675	-2.35	-5.88	12.59	-625.59	-2467.47	2354.943	1030
11680	-2.53	-5.77	12.64	-625.96	-2467.79	2354.950	1030
11685	-2.47	-5.76	12.60	-625.72	-2468.28	2354.953	1030
11690	-2.62	-5.69	12.61	-625.69	-2468.23	2354.959	1030
11695	-2.46	-5.72	12.63	-625.82	-2468.83	2354.963	1030
11700	-2.23	-5.54	12.53	-627.53	-2470.90	2354.969	1030
11705	-2.36	-5.49	12.57	-628.27	-2471.03	2354.974	1030
11710	-2.37	-5.33	12.50	-628.26	-2471.55	2354.979	1030
11715	-2.46	-5.27	12.49	-628.40	-2470.89	2354.983	1030
11720	-2.77	-5.13	12.57	-628.78	-2471.60	2354.990	1030
11725	-2.58	-5.16	12.55	-628.19	-2471.82	2354.993	1030
11730	-2.35	-5.20	12.47	-628.20	-2471.56	2354.999	1030
11735	-2.40	-5.24	12.52	-628.06	-2472.15	2355.003	1030
11740	-2.49	-5.03	12.48	-629.19	-2473.41	2355.009	1030
11745	-2.43	-4.79	12.42	-630.86	-2473.68	2355.013	1030
11750	-2.31	-4.77	12.36	-631.01	-2474.22	2355.018	1030
11755	-2.32	-4.73	12.36	-631.33	-2474.06	2355.024	1030
11760	-2.44	-4.71	12.39	-631.27	-2475.11	2355.028	1030
11765	-2.47	-4.72	12.44	-631.18	-2475.60	2355.033	1030
11770	-2.66	-4.68	12.46	-631.33	-2476.34	2355.038	1030
11775	-2.56	-4.36	12.36	-633.24	-2478.41	2355.043	1030
11780	-2.44	-4.36	12.36	-633.32	-2478.35	2355.048	1030
11785	-2.20	-4.48	12.31	-633.50	-2478.48	2355.055	1030
11790	-2.19	-4.46	12.33	-633.66	-2478.90	2355.058	1030
11795	-2.12	-4.44	12.28	-633.48	-2479.90	2355.064	1030
11800	-2.27	-4.46	12.34	-633.61	-2479.54	2355.068	1030
11805	-2.15	-4.11	12.22	-635.53	-2480.47	2355.073	1030
11810	-2.45	-4.01	12.31	-635.81	-2479.75	2355.078	1030
11815	-2.30	-3.99	12.33	-635.72	-2480.43	2355.085	1030
11820	-2.25	-4.02	12.30	-635.74	-2479.81	2355.088	1030
11825	-2.05	-4.10	12.26	-635.76	-2479.38	2355.094	1030
11830	-2.20	-4.03	12.25	-635.92	-2479.43	2355.099	1030
11835	-2.21	-3.89	12.26	-637.41	-2480.63	2355.104	1030
11840	-2.29	-3.82	12.28	-638.08	-2479.82	2355.108	1030
11845	-2.44	-3.76	12.31	-637.98	-2481.37	2355.114	1030
11850	-2.56	-3.72	12.34	-638.12	-2482.53	2355.119	1030
11855	-2.48	-3.73	12.41	-637.99	-2482.71	2355.126	1030
11860	-2.52	-3.68	12.33	-637.94	-2483.74	2355.128	1030
11865	-2.05	-3.79	12.24	-638.07	-2483.62	2355.134	1030
11870	-2.08	-3.74	12.23	-638.15	-2484.48	2355.138	1030
11875	-2.18	-3.44	12.20	-639.91	-2485.90	2355.144	1030
11880	-1.96	-3.30	12.10	-640.74	-2486.18	2355.148	1030
11885	-2.10	-3.28	12.20	-640.74	-2486.44	2355.154	1030
11890	-2.16	-3.25	12.21	-640.80	-2486.33	2355.159	1030
11895	-2.24	-3.20	12.21	-640.77	-2486.14	2355.163	1030
11900	-2.22	-3.17	12.20	-640.62	-2487.45	2355.168	1030
11905	-2.26	-3.09	12.21	-641.16	-2487.53	2355.173	1030
11910	-2.31	-2.86	12.20	-642.98	-2489.41	2355.178	1030
11915	-2.10	-2.85	12.14	-643.12	-2489.51	2355.183	1030
11920	-2.29	-2.74	12.14	-643.12	-2490.33	2355.189	1030
11925	-2.30	-2.73	12.15	-643.00	-2490.52	2355.193	1030
11930	-2.20	-2.79	12.10	-643.10	-2491.09	2355.198	1030
11935	-2.44	-2.74	12.17	-643.18	-2490.43	2355.203	1030
11940	-2.47	-2.58	12.20	-644.88	-2490.86	2355.209	1030
11945	-2.38	-2.57	12.20	-644.95	-2491.78	2355.213	1030
11950	-2.73	-2.38	12.19	-645.20	-2492.22	2355.220	1030
11955	-2.28	-2.48	12.09	-645.41	-2490.76	2355.224	1030
11960	-2.69	-2.35	12.21	-645.35	-2491.78	2355.229	1030
11965	-2.46	-2.39	12.14	-645.35	-2491.41	2355.233	1030
11970	-2.85	-2.11	12.23	-647.07	-2492.45	2355.239	1030
11975	-2.82	-2.00	12.19	-647.55	-2494.32	2355.243	1030
11980	-2.18	-2.05	11.89	-647.39	-2495.18	2355.250	1030
11985	-2.48	-1.96	12.06	-647.78	-2495.64	2355.253	1030
11990	-2.07	-2.11	11.99	-647.55	-2496.06	2355.259	1030
11995	-2.44	-2.02	12.10	-647.69	-2496.42	2355.263	1030
12000	-2.49	-1.82	12.12	-648.75	-2496.79	2355.269	1030
12005	-2.68	-1.59	12.12	-649.77	-2497.50	2355.273	1030
12010	-2.24	-1.64	11.92	-649.88	-2496.79	2355.279	1030
12015	-2.51	-1.56	12.01	-649.92	-2497.47	2355.283	1030
12020	-2.58	-1.52	12.04	-649.94	-2498.11	2355.288	1030
12025	-2.65	-1.48	12.05	-649.89	-2498.67	2355.294	1030
12030	-2.61	-1.54	12.04	-649.86	-2498.10	2355.298	1030
12035	-2.84	-1.42	12.04	-649.74	-2497.91	2355.303	1030
12040	-2.69	-1.26	12.00	-651.03	-2498.78	2355.309	1030
12045	-2.49	-1.00	11.90	-652.83	-2500.09	2355.313	1030
12050	-2.91	-0.96	12.01	-653.02	-2500.69	2355.318	1030
12055	-2.71	-0.94	11.95	-652.94	-2500.49	2355.324	1030
12060	-2.69	-0.95	11.95	-653.02	-2500.80	2355.328	1030
12065	-2.79	-0.99	12.06	-653.08	-2500.09	2355.334	1030
12070	-3.03	-0.90	12.11	-653.09	-2501.55	2355.338	1030
12075	-2.54	-0.88	11.95	-654.80	-2502.47	2355.343	1030
12080	-2.28	-0.86	11.89	-655.24	-2503.48	2355.348	1030
12085	-2.36	-0.78	11.91	-655.25	-2502.40	2355.355	1030
12090	-2.47	-0.72	11.92	-655.37	-2502.94	2355.358	1030
12095	-2.70	-0.59	11.96	-655.25	-2503.41	2355.364	1030
12100	-2.91	-0.50	11.99	-655.47	-2503.32	2355.368	1030
12105	-2.48	-0.50	11.89	-656.88	-2503.57	2355.374	1030
12110	-2.22	-0.49	11.76	-657.59	-2504.30	2355.378	1030
12115	-2.37	-0.40	11.80	-658.17	-2504.87	2355.386	1030
12120	-2.16	-0.42	11.79	-657.57	-2504.67	2355.388	1030
12125	-2.45	-0.26	11.83	-657.97	-2504.36	2355.394	1031
12130	-2.59	-0.21	11.84	-657.68	-2503.50	2355.398	1031
12135	-2.48	-0.50	11.92	-656.50	-2502.44	2355.404	1031
12140	-2.45	-0.63	11.94	-655.88	-2501.53	2355.408	1031
12145	-2.67	-0.54	11.99	-655.88	-2502.85	2355.413	1031
12150	-2.65	-0.56	11.96	-655.65	-2503.63	2355.419	1031
12155	-2.47	-0.66	11.97	-655.26	-2503.19	2355.424	1031
12160	-2.71	-0.59	12.01	-655.48	-2503.42	2355.428	1031
12165	-2.64	-0.70	12.05	-654.53	-2502.20	2355.434	1031
12170	-2.69	-0.92	12.06	-653.31	-2500.58	2355.438	1031
12175	-2.51	-0.98	11.99	-653.34	-2500.72	2355.444	1031
12180	-2.94	-0.88	12.17	-653.34	-2500.95	2355.448	1031
12185	-3.06	-0.89	12.27	-653.15	-2501.27	2355.453	1031
12190	-2.89	-0.88	12.15	-653.45	-2501.65	2355.459	1031
12195	-2.84	-0.85	12.11	-653.42	-2501.99	2355.463	1031
12200	-2.53	-0.95	12.08	-653.23	-2500.71	2355.468	1031
12205	-2.74	-0.92	12.13	-652.87	-2500.64	2355.473	1031
12210	-2.73	-1.28	12.16	-650.47	-2498.26	2355.479	1031
12215	-2.66	-1.38	12.16	-650.21	-2498.68	2355.482	1031
12220	-2.80	-1.42	12.27	-650.21	-2499.11	2355.490	1031
12225	-2.83	-1.32	12.23	-650.27	-2499.51	2355.493	1031
12230	-3.00	-1.25	12.23	-650.22	-2499.31	2355.499	1031
12235	-2.66	-1.40	12.16	-650.29	-2499.47	2355.503	1031
12240	-2.57	-1.63	12.17	-648.77	-2498.07	2355.509	1031
12245	-2.56	-1.70	12.23	-648.34	-2498.23	2355.513	1031
12250	-3.03	-1.56	12.32	-648.16	-2498.42	2355.521	1031
12255	-2.87	-1.61	12.27	-648.47	-2497.94	2355.523	1031
12260	-2.40	-1.74	12.20	-648.52	-2497.83	2355.529	1031
12265	-2.73	-1.64	12.28	-648.67	-2497.29	2355.533	1031
12270	-2.79	-1.81	12.29	-647.48	-2496.86	2355.539	1031
12275	-2.63	-1.94	12.27	-646.75	-2496.07	2355.543	1031
12280	-2.59	-1.91	12.21	-646.43	-2496.63	2355.549	1031
12285	-2.44	-1.96	12.19	-646.50	-2495.77	2355.553	1031
12290	-2.92	-1.90	12.30	-646.13	-2495.39	2355.559	1031
12295	-2.90	-1.90	12.32	-646.33	-2495.22	2355.563	1031
12300	-3.02	-1.98	12.38	-645.51	-2494.64	2355.568	1031
12305	-2.85	-2.23	12.40	-644.16	-2493.62	2355.573	1031
12310	-2.88	-2.27	12.39	-644.25	-2493.60	2355.579	1031
12315	-2.96	-2.23	12.35	-643.97	-2493.76	2355.584	1031
12320	-2.85	-2.25	12.35	-644.03	-2493.82	2355.588	1031
12325	-2.88	-2.23	12.33	-644.09	-2493.43	2355.595	1031
12330	-2.70	-2.32	12.29	-643.87	-2493.83	2355.598	1031
12335	-2.75	-2.58	12.39	-642.19	-2492.15	2355.604	1031
12340	-2.69	-2.72	12.38	-642.00	-2491.72	2355.608	1031
12345	-2.98	-2.58	12.54	-642.01	-2491.72	2355.613	1031
12350	-2.82	-2.63	12.46	-641.99	-2491.12	2355.618	1031
12355	-2.53	-2.68	12.38	-642.10	-2491.33	2355.624	1031
12360	-2.86	-2.61	12.46	-641.73	-2491.67	2355.628	1031
12365	-3.03	-2.57	12.49	-641.66	-2491.88	2355.634	1031
12370	-2.44	-2.71	12.35	-641.83	-2491.46	2355.638	1031
12375	-2.71	-2.71	12.42	-640.83	-2492.18	2355.643	1031
12380	-2.62	-2.71	12.35	-641.03	-2491.84	2355.648	1031
12385	-2.57	-2.73	12.39	-641.11	-2491.24	2355.656	1031
12390	-3.10	-2.61	12.48	-641.00	-2491.50	2355.658	1031
12395	-3.26	-2.56	12.51	-640.99	-2490.52	2355.664	1031
12400	-3.01	-2.64	12.51	-640.86	-2490.19	2355.668	1031
12405	-2.41	-3.09	12.37	-638.71	-2487.98	2355.674	1031
12410	-2.21	-3.38	12.33	-637.10	-2486.98	2355.678	1031
12415	-2.49	-3.38	12.42	-636.98	-2485.99	2355.684	1031
12420	-2.33	-3.41	12.39	-636.69	-2485.12	2355.688	1031
12425	-2.27	-3.48	12.43	-636.67	-2486.73	2355.694	1031
12430	-2.52	-3.37	12.46	-636.71	-2487.49	2355.698	1031
12435	-2.65	-3.50	12.53	-636.22	-2486.02	2355.703	1031
12440	-2.73	-3.66	12.61	-634.79	-2484.57	2355.709	1031
12445	-2.24	-3.78	12.50	-634.57	-2485.36	2355.713	1031
12450	-2.59	-3.75	12.65	-634.79	-2485.28	2355.719	1031
12455	-2.69	-3.72	12.61	-634.50	-2485.56	2355.723	1031
12460	-2.38	-3.76	12.50	-634.59	-2484.84	2355.728	1031
12465	-2.44	-3.75	12.53	-634.45	-2484.46	2355.733	1031
12470	-2.71	-3.94	12.60	-632.66	-2482.91	2355.738	1031
12475	-2.75	-3.98	12.66	-632.80	-2482.43	2355.743	1031
12480	-2.18	-4.09	12.49	-632.70	-2482.48	2355.748	1031
12485	-1.96	-4.19	12.47	-632.43	-2482.71	2355.752	1031
12490	-2.55	-4.09	12.66	-632.88	-2482.98	2355.759	1031
12495	-2.46	-4.12	12.62	-632.45	-2483.12	2355.763	1031
12500	-2.53	-4.11	12.61	-632.60	-2482.48	2355.768	1031
12505	-2.53	-4.07	12.61	-632.61	-2482.67	2355.773	1031
12510	-2.40	-4.44	12.67	-630.09	-2481.31	2355.779	1031
12515	-2.20	-4.53	12.53	-629.92	-2480.51	2355.783	1031
12520	-2.25	-4.57	12.64	-629.98	-2479.07	2355.791	1031
12525	-2.18	-4.55	12.61	-629.78	-2479.27	2355.793	1031
12530	-2.08	-4.61	12.60	-629.79	-2479.17	2355.799	1031
12535	-2.17	-4.54	12.59	-629.77	-2480.18	2355.803	1031
12540	-2.16	-4.74	12.59	-628.34	-2477.69	2355.809	1031
12545	-2.08	-4.87	12.59	-627.69	-2477.69	2355.813	1031
12550	-1.78	-4.96	12.50	-627.52	-2478.55	2355.819	1031
12555	-1.66	-4.99	12.45	-627.60	-2477.90	2355.823	1031
12560	-1.87	-4.94	12.53	-627.56	-2478.32	2355.829	1031
12565	-1.82	-4.94	12.54	-627.36	-2477.51	2355.834	1031
12570	-1.93	-5.01	12.55	-626.70	-2477.05	2355.838	1031
12575	-1.83	-5.25	12.60	-625.59	-2475.84	2355.843	1031
12580	-1.93	-5.28	12.59	-625.47	-2476.20	2355.848	1031
12585	-2.03	-5.27	12.65	-625.32	-2476.18	2355.854	1031
12590	-1.82	-5.39	12.65	-625.20	-2475.88	2355.858	1031
12595	-2.00	-5.35	12.67	-625.43	-2476.14	2355.863	1031
12600	-1.78	-5.39	12.60	-625.27	-2476.11	2355.868	1031
12605	-2.21	-5.51	12.78	-623.53	-2474.71	2355.873	1031
12610	-1.95	-5.61	12.73	-623.35	-2474.77	2355.878	1031
12615	-1.66	-5.70	12.64	-623.24	-2475.15	2355.885	1031
12620	-2.03	-5.65	12.75	-623.34	-2474.86	2355.888	1031
12625	-1.86	-5.64	12.69	-623.27	-2474.63	2355.894	1031
12630	-1.70	-5.65	12.61	-623.33	-2474.79	2355.898	1031
12635	-1.87	-5.93	12.74	-621.52	-2473.26	2355.904	1031
12640	-1.87	-5.95	12.68	-621.13	-2473.08	2355.908	1031
12645	-1.89	-5.94	12.69	-621.09	-2471.94	2355.913	1031
12650	-2.35	-5.87	12.84	-621.08	-2472.67	2355.917	1031
12655	-1.96	-5.94	12.71	-620.99	-2473.13	2355.925	1031
12660	-1.86	-6.01	12.68	-620.97	-2472.90	2355.928	1031
12665	-1.70	-5.93	12.62	-621.05	-2472.83	2355.934	1031
12670	-1.84	-5.95	12.69	-621.04	-2472.30	2355.938	1031
12675	-2.10	-6.14	12.81	-618.70	-2471.54	2355.944	1031
12680	-2.14	-6.20	12.81	-618.07	-2472.05	2355.948	1031
12685	-1.92	-6.29	12.80	-617.99	-2471.01	2355.954	1031
12690	-2.06	-6.28	12.86	-618.05	-2471.22	2355.959	1031
12695	-1.93	-6.37	12.81	-618.02	-2470.05	2355.963	1031
12700	-1.88	-6.43	12.83	-617.93	-2470.93	2355.968	1031
12705	-1.96	-6.47	12.89	-616.64	-2470.15	2355.974	1031
12710	-1.99	-6.60	12.92	-615.74	-2469.92	2355.979	1031
12715	-1.77	-6.63	12.82	-615.66	-2469.11	2355.983	1031
12720	-2.10	-6.63	12.93	-615.57	-2468.87	2355.989	1031
12725	-1.93	-6.69	12.93	-615.76	-2468.90	2355.993	1031
12730	-1.73	-6.78	12.81	-615.33	-2469.27	2355.998	1031
12735	-2.15	-6.80	12.92	-614.82	-2467.67	2356.003	1031
12740	-1.72	-7.16	12.85	-613.32	-2465.62	2356.009	1031
12745	-1.98	-7.14	12.92	-613.32	-2465.34	2356.013	1031
12750	-2.25	-7.09	13.00	-613.42	-2464.59	2356.019	1031
12755	-2.06	-7.10	12.91	-613.64	-2464.40	2356.023	1031
12760	-2.05	-7.13	12.88	-613.35	-2463.96	2356.029	1031
12765	-1.69	-7.25	12.91	-613.06	-2463.87	2356.032	1031
12770	-1.44	-7.53	12.85	-611.30	-2463.70	2356.038	1031
12775	-1.63	-7.57	12.94	-610.96	-2463.70	2356.043	1031
12780	-1.86	-7.57	12.98	-611.06	-2464.01	2356.050	1031
12785	-1.45	-7.68	12.91	-610.90	-2464.20	2356.053	1031
12790	-1.65	-7.57	12.93	-610.69	-2463.14	2356.059	1031
12795	-1.58	-7.66	12.93	-610.95	-2461.69	2356.063	1031
12800	-1.89	-7.79	13.06	-609.10	-2462.24	2356.069	1031
12805	-1.81	-7.86	13.03	-608.57	-2462.27	2356.073	1031
12810	-1.83	-7.86	13.03	-608.83	-2461.55	2356.079	1031
12815	-1.61	-7.93	12.95	-608.67	-2460.52	2356.084	1031
12820	-1.91	-7.90	12.97	-608.60	-2459.91	2356.089	1031
12825	-1.96	-7.88	13.03	-608.79	-2459.73	2356.093	1031
12830	-1.76	-7.98	13.00	-608.87	-2459.21	2356.099	1031
12835	-1.98	-7.92	13.06	-608.66	-2459.39	2356.103	1031
12840	-1.88	-8.17	13.08	-607.50	-2457.96	2356.109	1031
12845	-1.53	-8.51	13.02	-605.92	-2456.12	2356.113	1031
12850	-2.01	-8.43	13.16	-605.89	-2456.11	2356.119	1031
12855	-1.94	-8.40	13.08	-605.92	-2455.91	2356.124	1031
12860	-1.91	-8.42	13.05	-605.69	-2455.50	2356.128	1031
12865	-1.79	-8.53	13.06	-605.55	-2454.66	2356.134	1031
12870	-1.55	-8.70	13.02	-604.80	-2453.46	2356.138	1031
12875	-1.38	-8.93	13.02	-603.50	-2452.59	2356.143	1031
12880	-1.45	-9.00	13.07	-603.34	-2452.53	2356.148	1031
12885	-1.27	-8.99	12.99	-603.82	-2452.68	2356.155	1031
12890	-1.42	-8.95	13.03	-603.58	-2452.87	2356.158	1031
12895	-1.39	-8.97	13.01	-603.21	-2452.64	2356.163	1031
12900	-1.98	-8.85	13.16	-603.48	-2452.45	2356.168	1031
12905	-1.54	-9.30	13.14	-601.78	-2450.27	2356.174	1031
12910	-1.37	-9.46	13.14	-601.01	-2449.89	2356.178	1031
12915	-1.81	-9.36	13.28	-601.18	-2449.07	2356.185	1031
12920	-1.86	-9.33	13.24	-601.23	-2449.61	2356.188	1031
12925	-1.47	-9.40	13.16	-601.49	-2450.20	2356.195	1031
12930	-1.80	-9.36	13.27	-601.20	-2450.42	2356.198	1031
12935	-1.50	-9.68	13.17	-599.43	-2449.09	2356.204	1031
12940	-1.75	-9.75	13.26	-598.77	-2448.40	2356.209	1031
12945	-1.41	-9.91	13.19	-598.46	-2447.37	2356.214	1031
12950	-1.52	-9.93	13.25	-598.25	-2447.04	2356.218	1031
12955	-1.56	-9.90	13.20	-598.18	-2446.52	2356.224	1031
12960	-1.42	-9.93	13.15	-598.36	-2445.92	2356.229	1031
12965	-1.31	-10.00	13.16	-597.78	-2445.73	2356.233	1031
12970	-1.71	-10.13	13.34	-596.96	-2445.24	2356.238	1031
12975	-1.51	-10.19	13.28	-596.70	-2445.11	2356.243	1031
12980	-1.33	-10.22	13.17	-596.24	-2444.90	2356.249	1031
12985	-1.55	-10.21	13.23	-596.36	-2444.99	2356.253	1031
12990	-1.44	-10.26	13.21	-596.25	-2444.06	2356.259	1031
12995	-1.37	-10.27	13.17	-596.01	-2444.46	2356.263	1031
13000	-1.30	-10.49	13.16	-594.93	-2442.58	2356.268	1031
13005	-1.39	-10.50	13.25	-594.91	-2442.45	2356.273	1031
13010	-1.22	-10.68	13.23	-594.19	-2441.19	2356.279	1031
13015	-1.21	-10.68	13.23	-593.90	-2441.98	2356.283	1031
13020	-1.19	-10.70	13.23	-593.78	-2441.31	2356.288	1031
13025	-1.21	-10.73	13.21	-593.62	-2441.87	2356.294	1031
13030	-1.40	-10.61	13.22	-593.92	-2441.65	2356.299	1031
13035	-1.34	-10.66	13.21	-593.67	-2444.70	2356.303	1031
13040	-1.21	-10.80	13.16	-592.48	-2444.80	2356.309	1031
13045	-1.25	-10.85	13.20	-592.31	-2444.55	2356.313	1031
13050	-0.82	-11.14	13.06	-591.52	-2443.19	2356.321	1031
13055	-1.36	-11.01	13.26	-591.11	-2443.61	2356.323	1031
13060	-1.37	-11.06	13.29	-591.07	-2443.14	2356.329	1031
[truncated: 45,863 more rows]
