# Supplementary material for: Structural characterization of the saxitoxin-targeting APTSTX1 aptamer using optical tweezers and molecular dynamics simulations
Source: PLoS One. 2019 Nov 7;14(11):e0222468. doi: 10.1371/journal.pone.0222468 (PMC6837747; doi:10.1371/journal.pone.0222468)
Supplement: S2 File — Data repository, aptamer under magnesium. (ZIP) [file pone.0222468.s006.zip › Mg/Mg/September/290915/4aCOM.txt]

Instrument name = Christians toy
*****Calibration values *****
TrapA Temperature Fudge	-0.400000
TrapB Temperature Fudge	-1.550000
TrapA Force Sensitivity	0.025700	0.026000	0.032000
TrapB Force Sensitivity	0.026200	0.027400	0.032000
TrapA Lever Sensitivity	15000.000000	14500.000000	0.000000
TrapB Lever Sensitivity	15200.000000	14500.000000	0.000000
Motor Threshold	20	20	20
*****Initial Preference Settings*****
ForceRateDiv	1
ForceGain	32
PosRateDivA	3
PosRateDivB	3
PositionGainA	32
PositionGainB	32
GotoSpeedX	9
GotoSpeedY	9
GotoSpeedZ	4
MaxDataFileSize	10000000
HopDistance	2
*CycleCount/n____	1
*A_PsdX__________	0
*A_PsdY__________	0
*A_PsdSum________	0
*A_Iris__________	0
*A_LeverX________	0
*A_LeverY________	0
*A_LeverSum______	0
*B_PsdX__________	0
*B_PsdY__________	0
*B_PsdSum________	0
*B_Iris__________	0
*B_LeverX________	0
*B_LeverY________	0
*B_LeverSum______	0
*A_Temperature___	0
*B_Temperature___	0
*X_force_________	1
*Y_force_________	1
*Z_force_________	1
*Tension_________	0
*A_dist-X________	0
*A_dist-Y________	1
*B_dist-X________	0
*B_dist-Y________	1
*Motor_X_________	0
*Motor_Y_________	0
*Motor_Z_________	0
*MotorVel_X______	0
*MotorVel_Y______	0
*MotorVel_Z______	0
*A_trapPIC_Err___	0
*B_trapPIC_Err___	0
*comPIC_Err______	0
*A_CycleCount____	0
*B_CycleCount____	0
*Motor_CycleCount	0
*time(sec)_______	1
*Status__________	1
*Null____________	0
samples/line_HI	400
samples/line_LO	20
goto0	8388608	8388608	8388608
goto1	8387389	8384692	8389074
goto2	8419563	8410568	8388131
goto3	8422830	8353240	8389507
goto4	8422772	8353948	8399333
goto5	8388608	8388608	8388608
goto6	8388608	8388608	8388608
goto7	8388608	8388608	8388608
goto8	8388608	8388608	8388608
goto9	8388608	8388608	8388608
yourXYZint	123	456	789
MaxForceP1	15.000000
MinForceP1	2.000000
PullRateP1	100.000000
refoldTime1	0.000000
unfoldTime1	0.000000
MaxForceP2	75.000000
MinForceP2	2.000000
PullRateP2	1000.000000
refoldTime2	0.000000
unfoldTime2	0.000000
MaxForceP3	10.000000
MinForceP3	-10.000000
PullRateP3	1.000000
refoldTime3	2.000000
unfoldTime3	2.000000
constForce1	10.000000
constForce2	9.500000
yourFloat	1.234000
yourXYZfloat	1.000000	2.000000	3.000000
*****End Initial Preference Settings*****

Zero-Force Offsets (pN)  10.936467	-13.736972	-10.699326
0	trapA_Empty_PSD_Sum = 0
        trapB_Empty_PSD_Sum = 0
        trapA_Empty_Iris = 0
        trapB_Empty_Iris = 0
        trapA_Full_PSD_Sum = 18295
        trapB_Full_PSD_Sum = 17688
        trapA_Full_Iris = 16329
        trapB_Full_Iris = 16661
895	   minForce-limit
2330	   maxForce-limit
3570	tempA = 23.858	tempB = 24.231
3765	   minForce-limit
5130	   maxForce-limit
6495	   minForce-limit
7930	   maxForce-limit
9300	   minForce-limit
10720	   maxForce-limit
12120	   minForce-limit
13515	   maxForce-limit
13620	tempA = 23.862	tempB = 24.239
14890	   minForce-limit
16255	   maxForce-limit
17650	   minForce-limit
19035	   maxForce-limit
20420	   minForce-limit
21840	   maxForce-limit
23215	   minForce-limit
23630	tempA = 23.864	tempB = 24.229
24580	   maxForce-limit
25980	   minForce-limit
27460	   maxForce-limit
28895	   minForce-limit
30290	   maxForce-limit
31675	   minForce-limit
33115	   maxForce-limit
33685	tempA = 23.862	tempB = 24.240
34520	   minForce-limit
35940	   maxForce-limit
37325	   minForce-limit
38740	   maxForce-limit
40195	   minForce-limit
41665	   maxForce-limit
43135	   minForce-limit
43755	tempA = 23.864	tempB = 24.242
44560	   maxForce-limit
46000	   minForce-limit
47390	   maxForce-limit
48790	   minForce-limit
50195	   maxForce-limit
51595	   minForce-limit
53030	   maxForce-limit
53800	tempA = 23.859	tempB = 24.232
54430	   minForce-limit
55755	   maxForce-limit
57130	   minForce-limit
58535	   maxForce-limit
59975	   minForce-limit
61370	   maxForce-limit
62785	   minForce-limit
63870	tempA = 23.865	tempB = 24.241
64235	   maxForce-limit
65670	   minForce-limit
67105	   maxForce-limit
68535	   minForce-limit
69935	   maxForce-limit
71330	   minForce-limit
72730	   maxForce-limit
73905	tempA = 23.871	tempB = 24.245
74130	   minForce-limit
75590	   maxForce-limit
77030	   minForce-limit
78440	   maxForce-limit
79890	   minForce-limit
81325	   maxForce-limit
82760	   minForce-limit
83960	tempA = 23.861	tempB = 24.242
84190	   maxForce-limit
85630	   minForce-limit
87060	   maxForce-limit
88490	   minForce-limit
89890	   maxForce-limit
91325	   minForce-limit
92790	   maxForce-limit
94025	tempA = 23.881	tempB = 24.234
94195	   minForce-limit
95660	   maxForce-limit
97090	   minForce-limit
98485	   maxForce-limit
99890	   minForce-limit
101325	   maxForce-limit
102755	   minForce-limit
104055	tempA = 23.868	tempB = 24.242
104120	   maxForce-limit
105490	   minForce-limit
106920	   maxForce-limit
108395	   minForce-limit
109885	   maxForce-limit
111320	   minForce-limit
112750	   maxForce-limit
114125	tempA = 23.872	tempB = 24.254
114185	   minForce-limit
115615	   maxForce-limit
117050	   minForce-limit
118455	   maxForce-limit
119855	   minForce-limit
121245	   maxForce-limit
122620	   minForce-limit
124020	   maxForce-limit
124145	tempA = 23.881	tempB = 24.234
125485	   minForce-limit
126920	   maxForce-limit
128320	   minForce-limit
129720	   maxForce-limit
131155	   minForce-limit
132590	   maxForce-limit
134020	   minForce-limit
134220	tempA = 23.864	tempB = 24.243
135485	   maxForce-limit
136945	   minForce-limit
138385	   maxForce-limit
139815	   minForce-limit
141310	   maxForce-limit
142740	   minForce-limit
144175	   maxForce-limit
144275	tempA = 23.874	tempB = 24.243
145605	   minForce-limit
147045	   maxForce-limit
148510	   minForce-limit
149975	   maxForce-limit
151410	   minForce-limit
152845	   maxForce-limit
154250	   minForce-limit
154285	tempA = 23.890	tempB = 24.244
155690	   maxForce-limit
157105	   minForce-limit
158575	   maxForce-limit
160010	   minForce-limit
161440	   maxForce-limit
162845	   minForce-limit
164290	   maxForce-limit
164350	tempA = 23.890	tempB = 24.248
165795	   minForce-limit
166790	   maxForce-limit
167785	   minForce-limit
168900	   maxForce-limit
170015	   minForce-limit
170995	   maxForce-limit
172020	   minForce-limit
173005	   maxForce-limit
174075	   minForce-limit
174420	tempA = 23.881	tempB = 24.248
175065	   maxForce-limit
176075	   minForce-limit
177065	   maxForce-limit
178060	   minForce-limit
179070	   maxForce-limit
180095	   minForce-limit
181165	   maxForce-limit
182195	   minForce-limit
183190	   maxForce-limit
184190	   minForce-limit
184430	tempA = 23.879	tempB = 24.258
185190	   maxForce-limit
186200	   minForce-limit
187225	   maxForce-limit
188260	   minForce-limit
189265	   maxForce-limit
190335	   minForce-limit
191360	   maxForce-limit
192390	   minForce-limit
193390	   maxForce-limit
194395	   minForce-limit
194490	tempA = 23.882	tempB = 24.257
195395	   maxForce-limit
196425	   minForce-limit
197465	   maxForce-limit
198495	   minForce-limit
199525	   maxForce-limit
200560	   minForce-limit
201590	   maxForce-limit
202595	   minForce-limit
203595	   maxForce-limit
204510	tempA = 23.887	tempB = 24.265
204595	   minForce-limit
205585	   maxForce-limit
206570	   minForce-limit
207540	   maxForce-limit
208600	   minForce-limit
214565	tempA = 23.894	tempB = 24.248
   maxForce-limit
220040	   minForce-limit
221510	   maxForce-limit
222945	   minForce-limit
224385	   maxForce-limit
224625	tempA = 23.878	tempB = 24.244
225870	   minForce-limit
227360	   maxForce-limit
228790	   minForce-limit
230250	   maxForce-limit
231680	   minForce-limit
232470	   maxForce-limit
233335	   minForce-limit
234210	   maxForce-limit
234640	tempA = 23.890	tempB = 24.259
235075	   minForce-limit
235910	   maxForce-limit
236765	   minForce-limit
237610	   maxForce-limit
238460	   minForce-limit
242405	End Write
