# Supplementary material for: Structural characterization of the saxitoxin-targeting APTSTX1 aptamer using optical tweezers and molecular dynamics simulations
Source: PLoS One. 2019 Nov 7;14(11):e0222468. doi: 10.1371/journal.pone.0222468 (PMC6837747; doi:10.1371/journal.pone.0222468)
Supplement: S2 File — Data repository, aptamer under magnesium. (ZIP) [file pone.0222468.s006.zip › Mg/Mg/September/290915/4bnbA.txt]

#Begin Write:
CycleCount/n	X_force	Y_force	Z_force	A_dist-Y	B_dist-Y	time(sec)	Status
100	-2.23	-8.95	-0.31	-1102.69	-1829.48	1950.284	1
200	-2.40	-8.94	-0.29	-1102.77	-1829.36	1950.389	1
300	-2.16	-8.77	-0.37	-1102.59	-1828.41	1950.489	1
400	-2.17	-8.80	-0.40	-1102.51	-1827.08	1950.633	1
500	-2.28	-9.14	-0.31	-1102.93	-1832.48	1950.733	1
600	-2.10	-9.37	-0.25	-1102.94	-1827.16	1950.836	1
700	-2.16	-9.11	-0.29	-1102.73	-1827.55	1950.932	1
800	-2.12	-8.94	-0.35	-1102.43	-1827.98	1951.034	1
900	-2.12	-8.59	-0.46	-1102.61	-1827.43	1951.136	1
1000	-2.00	-9.08	-0.36	-1102.39	-1827.69	1951.226	1
1090	-2.48	-8.94	-0.33	-1102.31	-1827.19	1951.312	1
1095	-2.19	-8.70	-0.41	-1102.58	-1828.00	1951.315	1
1100	-2.27	-8.69	-0.41	-1102.41	-1827.38	1951.321	1
1105	-2.81	-8.76	-0.33	-1102.37	-1826.86	1951.326	1
1110	-2.17	-8.62	-0.44	-1102.47	-1826.91	1951.331	1
1115	-2.30	-8.39	-0.46	-1102.53	-1827.41	1951.336	1
1120	-1.97	-9.04	-0.36	-1102.38	-1827.29	1951.341	1
1125	-2.30	-9.39	-0.25	-1102.32	-1827.74	1951.346	1
1130	-2.25	-9.22	-0.28	-1102.72	-1826.74	1951.352	1
1135	-2.01	-9.04	-0.37	-1102.28	-1827.99	1951.356	1
1140	-2.09	-8.93	-0.35	-1102.22	-1828.26	1951.361	1
1145	-2.22	-9.01	-0.31	-1102.36	-1828.01	1951.366	1
1150	-2.11	-9.29	-0.27	-1102.13	-1827.02	1951.371	1
1155	-2.08	-9.02	-0.35	-1102.36	-1827.44	1951.376	1
1160	-2.13	-9.14	-0.30	-1102.54	-1828.04	1951.381	1
1165	-2.34	-8.88	-0.33	-1102.47	-1827.14	1951.385	1
1170	-2.45	-9.49	-0.19	-1102.49	-1827.63	1951.391	1
1175	-1.82	-9.04	-0.37	-1102.17	-1827.36	1951.396	1
1180	-2.45	-9.24	-0.24	-1102.71	-1827.77	1951.401	1
1185	-2.22	-9.08	-0.33	-1102.47	-1826.72	1951.406	1
1190	-2.21	-9.21	-0.29	-1102.53	-1827.00	1951.411	1
1195	-2.08	-9.41	-0.27	-1102.25	-1827.65	1951.416	1
1200	-2.02	-8.89	-0.40	-1102.30	-1827.43	1951.421	1
1205	-2.02	-8.98	-0.38	-1102.49	-1827.30	1951.426	1
1210	-1.91	-9.46	-0.28	-1102.41	-1827.07	1951.431	1
1215	-2.02	-8.73	-0.44	-1102.44	-1827.72	1951.436	1
1220	-2.14	-8.73	-0.41	-1102.46	-1827.44	1951.440	1
1225	-2.48	-9.07	-0.28	-1102.53	-1827.38	1951.446	1
1230	-2.49	-9.62	-0.18	-1102.73	-1827.78	1951.451	1
1235	-1.82	-9.18	-0.36	-1102.39	-1827.42	1951.458	1
1240	-2.27	-9.18	-0.29	-1102.47	-1827.76	1951.460	2626
1245	-2.16	-9.67	-0.20	-1102.33	-1827.80	1951.466	7001
1250	-2.24	-9.16	-0.34	-1102.43	-1826.72	1951.470	7001
1255	-2.30	-8.98	-0.37	-1102.44	-1826.75	1951.477	7001
1260	-2.10	-9.05	-0.35	-1102.35	-1827.25	1951.481	7001
1265	-2.08	-8.79	-0.43	-1102.21	-1826.37	1951.486	7001
1270	-2.30	-8.96	-0.36	-1102.21	-1826.96	1951.491	7001
1275	0.77	3.78	2.81	-1069.27	-1993.44	1951.496	7019
1280	1.69	2.01	11.97	-696.96	-2311.83	1951.501	7111
1285	1.17	-7.42	14.45	-511.08	-2365.57	1951.506	7111
1290	0.69	-9.24	14.25	-496.28	-2351.75	1951.510	7111
1295	-0.27	-10.00	14.17	-497.92	-2343.63	1951.516	7111
1300	-0.23	-10.00	13.81	-499.67	-2339.70	1951.521	7111
1305	-1.22	-9.68	13.51	-501.58	-2337.79	1951.526	7111
1310	-0.38	-10.29	13.44	-501.38	-2336.47	1951.531	7111
1315	-0.82	-9.97	13.12	-505.77	-2337.35	1951.538	7111
1320	-1.18	-10.04	13.17	-505.12	-2337.54	1951.541	7111
1325	-1.27	-10.38	13.34	-507.08	-2339.06	1951.546	7111
1330	-1.24	-10.20	13.32	-509.38	-2341.88	1951.551	7111
1335	-1.04	-10.62	13.42	-511.33	-2345.37	1951.556	7111
1340	-0.81	-10.46	13.33	-516.08	-2349.10	1951.562	7111
1345	-0.98	-10.52	13.41	-519.27	-2352.88	1951.566	7111
1350	-1.20	-10.20	13.29	-522.51	-2356.76	1951.571	7111
1355	-1.42	-10.27	13.31	-524.15	-2358.03	1951.576	7111
1360	-0.82	-10.61	13.34	-527.53	-2362.42	1951.581	7111
1365	-1.12	-10.43	13.33	-530.66	-2365.76	1951.586	7111
1370	-1.14	-10.52	13.34	-533.34	-2367.99	1951.591	7111
1375	-1.57	-10.46	13.45	-536.44	-2370.30	1951.595	7111
1380	-1.55	-10.04	13.28	-540.35	-2375.09	1951.602	7111
1385	-1.77	-9.94	13.27	-540.50	-2375.76	1951.605	7111
1390	-1.98	-10.17	13.39	-541.05	-2376.32	1951.612	7111
1395	-1.93	-10.12	13.41	-542.80	-2377.79	1951.616	7111
1400	-1.93	-10.14	13.34	-543.73	-2379.80	1951.621	7111
1405	-1.69	-9.94	13.21	-544.60	-2379.08	1951.625	7111
1410	-2.24	-9.78	13.29	-544.55	-2380.39	1951.632	7111
1415	-1.37	-10.07	13.10	-544.01	-2379.68	1951.635	7111
1420	-2.30	-9.76	13.17	-544.84	-2380.05	1951.643	7111
1425	-1.36	-10.43	13.27	-545.02	-2379.55	1951.646	7111
1430	1.78	-12.84	14.01	-558.65	-2394.24	1951.651	7111
1435	-0.24	-10.90	13.81	-572.37	-2409.63	1951.655	7111
1440	-0.54	-10.28	13.33	-576.79	-2416.61	1951.663	7111
1445	-1.27	-10.07	13.30	-578.71	-2417.27	1951.667	7111
1450	-1.79	-10.05	13.38	-579.93	-2417.63	1951.672	7111
1455	-2.21	-9.83	13.31	-580.49	-2417.74	1951.676	7111
1460	-1.46	-10.01	13.13	-579.84	-2417.45	1951.681	7111
1465	-2.17	-9.90	13.18	-580.50	-2419.23	1951.686	7111
1470	-1.71	-9.99	13.10	-580.44	-2416.13	1951.693	7111
1475	-1.87	-10.07	13.17	-580.16	-2415.45	1951.696	7111
1480	-1.89	-10.08	13.25	-580.81	-2416.51	1951.701	7111
1485	-2.21	-10.05	13.42	-581.62	-2417.87	1951.706	7111
1490	-1.63	-9.98	13.18	-581.42	-2417.59	1951.711	7111
1495	-2.21	-9.93	13.32	-581.90	-2417.97	1951.716	7111
1500	-1.96	-9.98	13.25	-581.54	-2417.78	1951.721	7111
1505	-1.93	-10.07	13.35	-581.75	-2417.82	1951.726	7111
1510	-1.64	-10.03	13.24	-582.67	-2417.43	1951.731	7111
1515	-2.09	-9.94	13.23	-581.96	-2417.55	1951.736	7111
1520	-1.85	-9.99	13.15	-581.90	-2417.68	1951.741	7111
1525	-2.63	-9.88	13.33	-581.84	-2417.92	1951.747	7111
1530	-2.62	-9.79	13.29	-581.34	-2416.70	1951.750	7111
1535	-2.18	-10.00	13.33	-580.80	-2416.11	1951.756	7111
1540	-2.24	-9.93	13.34	-580.73	-2416.64	1951.760	7111
1545	-2.25	-9.96	13.44	-580.85	-2416.27	1951.766	7111
1550	-1.59	-9.98	13.23	-580.71	-2415.85	1951.770	7111
1555	-2.05	-10.07	13.35	-581.15	-2417.99	1951.777	7111
1560	-1.58	-10.16	13.24	-581.39	-2417.46	1951.780	7111
1565	-2.01	-9.81	13.18	-581.75	-2417.26	1951.786	7111
1570	-1.92	-9.90	13.12	-581.39	-2417.48	1951.791	7111
1575	-1.75	-10.06	13.14	-581.24	-2418.15	1951.798	7111
1580	-2.01	-9.96	13.17	-581.36	-2416.86	1951.801	7111
1585	-1.63	-10.12	13.23	-579.95	-2415.84	1951.808	7111
1590	-2.00	-9.96	13.27	-580.36	-2415.52	1951.811	7111
1595	-1.34	-10.31	13.26	-581.07	-2411.66	1951.817	7111
1600	-1.78	-9.98	13.22	-582.41	-2414.13	1951.821	7111
1605	-2.43	-9.97	13.38	-581.99	-2413.92	1951.827	7111
1610	-1.91	-10.00	13.31	-582.05	-2412.46	1951.831	7111
1615	-2.10	-9.89	13.28	-581.99	-2412.92	1951.836	7111
1620	-2.35	-9.95	13.41	-581.49	-2413.26	1951.841	7111
1625	-2.20	-10.00	13.50	-581.26	-2414.22	1951.846	7111
1630	-1.99	-9.98	13.43	-581.27	-2414.94	1951.851	7111
1635	-2.28	-9.94	13.46	-581.00	-2413.88	1951.856	7111
1640	-2.23	-10.02	13.51	-580.49	-2413.25	1951.861	7111
1645	-2.20	-9.94	13.55	-580.27	-2412.68	1951.866	7111
1650	-1.70	-10.00	13.46	-580.15	-2411.93	1951.871	7111
1655	-1.59	-10.03	13.35	-580.31	-2413.34	1951.875	7111
1660	-2.14	-10.10	13.44	-581.05	-2414.49	1951.882	7111
1665	-2.07	-9.93	13.41	-581.44	-2414.80	1951.885	7111
1670	-1.73	-10.05	13.36	-581.05	-2413.63	1951.891	7111
1675	-1.61	-10.06	13.27	-581.65	-2414.04	1951.896	7111
1680	-1.86	-9.89	13.21	-581.93	-2415.35	1951.901	7111
1685	-1.90	-9.96	13.26	-581.57	-2414.34	1951.905	7111
1690	-1.63	-10.01	13.17	-581.39	-2414.07	1951.912	7111
1695	-1.97	-9.94	13.19	-581.39	-2413.85	1951.915	7111
1700	-2.09	-9.93	13.17	-580.89	-2413.14	1951.921	7111
1705	-2.04	-9.98	13.23	-580.87	-2412.88	1951.925	7111
1710	-1.48	-10.16	13.13	-580.92	-2412.91	1951.932	7111
1715	-2.32	-9.89	13.22	-581.13	-2413.27	1951.936	7111
1720	-1.80	-9.99	13.07	-580.79	-2413.17	1951.941	7111
1725	-1.85	-9.97	13.06	-580.72	-2412.61	1951.945	7111
1730	-2.17	-9.89	13.12	-580.50	-2411.40	1951.951	7111
1735	-2.15	-10.06	13.22	-579.91	-2411.50	1951.956	7111
1740	-2.60	-9.93	13.33	-580.16	-2412.31	1951.963	7111
1745	-2.13	-10.03	13.33	-580.57	-2412.86	1951.966	7111
1750	-1.93	-9.91	13.25	-580.81	-2412.71	1951.972	7111
1755	-2.02	-9.97	13.25	-580.22	-2411.99	1951.976	7111
1760	-0.49	-10.29	12.83	-580.47	-2411.98	1951.983	7111
1765	-1.74	-10.05	13.07	-581.03	-2412.58	1951.986	7111
1770	-2.07	-9.92	13.05	-580.35	-2412.47	1951.991	7111
1775	-2.01	-10.13	13.17	-580.23	-2412.97	1951.996	7111
1780	-1.98	-9.99	13.11	-580.84	-2412.75	1952.001	7111
1785	-2.19	-9.98	13.20	-580.66	-2412.60	1952.006	7111
1790	-2.03	-10.04	13.22	-580.59	-2414.02	1952.011	7111
1795	-1.56	-10.21	13.15	-580.90	-2414.56	1952.016	7111
1800	-1.93	-10.07	13.16	-581.75	-2415.39	1952.021	7111
1805	-2.46	-9.90	13.33	-581.77	-2416.00	1952.026	7111
1810	-1.85	-9.97	13.20	-581.45	-2415.32	1952.031	7111
1815	-1.68	-10.00	13.13	-581.47	-2415.62	1952.036	7111
1820	-1.96	-9.94	13.13	-581.38	-2414.09	1952.041	7111
1825	-1.88	-10.01	13.13	-581.26	-2414.27	1952.047	7111
1830	-2.02	-9.98	13.14	-581.41	-2413.50	1952.051	7111
1835	-2.27	-9.87	13.20	-580.83	-2414.19	1952.056	7111
1840	-1.88	-9.88	13.08	-579.92	-2413.10	1952.060	7111
1845	-2.06	-10.02	13.13	-579.42	-2411.59	1952.066	7111
1850	-2.34	-9.98	13.23	-579.66	-2413.27	1952.070	7111
1855	-1.59	-10.12	13.15	-580.36	-2413.30	1952.077	7111
1860	-1.89	-9.97	13.12	-580.95	-2413.98	1952.081	7111
1865	-2.00	-9.99	13.13	-580.72	-2413.57	1952.086	7111
1870	-1.35	-10.16	12.94	-580.62	-2412.94	1952.091	7111
1875	-2.09	-9.98	13.03	-580.83	-2412.90	1952.098	7111
1880	-1.87	-10.06	13.02	-581.04	-2413.67	1952.100	7111
1885	-1.95	-9.93	13.01	-580.29	-2413.57	1952.108	7111
1890	-1.89	-10.09	13.02	-580.07	-2413.59	1952.111	7111
1895	-2.05	-9.98	13.04	-580.91	-2413.88	1952.116	7111
1900	-1.77	-9.99	12.95	-580.92	-2413.97	1952.121	7111
1905	-1.92	-9.98	12.93	-581.69	-2416.88	1952.127	7111
1910	-2.33	-9.97	13.05	-581.45	-2416.47	1952.131	7111
1915	-2.07	-10.03	13.08	-581.70	-2417.40	1952.136	7111
1920	-2.16	-10.05	13.18	-581.79	-2419.06	1952.141	7111
1925	-1.95	-9.86	13.18	-581.57	-2418.20	1952.146	7111
1930	-1.66	-9.98	13.08	-581.06	-2417.78	1952.151	7111
1935	-1.94	-10.03	13.11	-581.28	-2418.63	1952.156	7111
1940	-2.01	-9.99	13.14	-581.15	-2418.73	1952.161	7111
1945	-2.14	-9.89	13.13	-581.29	-2419.49	1952.166	7111
1950	-2.13	-9.94	13.19	-581.04	-2416.46	1952.171	7111
1955	-2.06	-9.91	13.20	-580.83	-2415.96	1952.176	7111
1960	-1.61	-10.11	13.06	-580.87	-2417.23	1952.181	7111
1965	-2.33	-9.90	13.28	-581.59	-2418.94	1952.186	7111
1970	-1.85	-10.06	13.18	-581.40	-2419.24	1952.191	7111
1975	-2.28	-9.86	13.16	-581.66	-2419.96	1952.196	7111
1980	-1.88	-10.12	13.12	-580.46	-2417.77	1952.202	7111
1985	-1.91	-10.07	13.09	-580.73	-2418.95	1952.206	7111
1990	-1.85	-10.10	13.13	-581.39	-2415.21	1952.212	7111
1995	-1.72	-10.07	13.08	-581.97	-2416.59	1952.215	7111
2000	-2.00	-10.07	13.12	-582.47	-2418.49	1952.221	7111
2005	-2.05	-9.89	13.10	-582.53	-2418.09	1952.226	7111
2010	-2.02	-10.06	13.18	-581.45	-2417.66	1952.232	7111
2015	-1.75	-10.06	13.09	-581.68	-2416.97	1952.235	7111
2020	-2.16	-10.00	13.17	-581.81	-2416.63	1952.241	7111
2025	-2.00	-9.92	13.14	-581.73	-2417.11	1952.245	7111
2030	-1.56	-10.03	13.04	-581.86	-2417.00	1952.251	7111
2035	-1.81	-10.03	13.07	-581.73	-2416.94	1952.256	7111
2040	-1.77	-10.15	13.07	-581.47	-2416.23	1952.263	7111
2045	-2.49	-9.91	13.18	-581.36	-2416.00	1952.266	7111
2050	-1.82	-9.96	13.09	-581.36	-2416.27	1952.272	7111
2055	-1.68	-9.94	13.07	-581.39	-2414.69	1952.276	7111
2060	-1.61	-9.99	13.01	-581.54	-2417.41	1952.281	7111
2065	-2.31	-9.81	13.10	-580.81	-2417.14	1952.286	7111
2070	-2.39	-9.92	13.21	-579.89	-2414.64	1952.291	7111
2075	-1.80	-10.17	13.15	-579.60	-2415.13	1952.296	7111
2080	-1.99	-10.15	13.28	-580.90	-2416.08	1952.301	7111
2085	-1.31	-10.06	13.02	-581.58	-2417.27	1952.306	7111
2090	-1.57	-10.09	13.05	-582.22	-2415.33	1952.311	7111
2095	-2.07	-9.93	13.13	-582.37	-2415.24	1952.316	7111
2100	-2.29	-9.97	13.18	-581.50	-2415.50	1952.321	7111
2105	-2.41	-9.97	13.28	-581.69	-2412.45	1952.326	7111
2110	-1.84	-10.05	13.16	-581.39	-2417.63	1952.331	7111
2115	-1.64	-10.08	13.11	-582.12	-2417.88	1952.336	7111
2120	-1.56	-10.06	12.91	-582.00	-2418.61	1952.343	7111
2125	-1.75	-10.06	13.01	-582.38	-2419.32	1952.346	7111
2130	-2.09	-10.02	13.10	-582.01	-2419.57	1952.351	7111
2135	-1.97	-9.88	13.03	-582.05	-2418.87	1952.356	7111
2140	-2.03	-9.92	13.07	-581.36	-2413.96	1952.361	7111
2145	-1.73	-10.01	12.99	-581.32	-2413.42	1952.366	7111
2150	-1.86	-10.05	13.03	-581.65	-2414.72	1952.371	7111
2155	-2.14	-9.94	13.03	-581.21	-2415.19	1952.377	7111
2160	-2.33	-9.86	13.07	-580.85	-2415.49	1952.380	7111
2165	-2.15	-9.89	13.00	-580.29	-2414.63	1952.386	7111
2170	-1.75	-10.02	12.89	-579.84	-2414.29	1952.390	7111
2175	-1.99	-9.95	12.96	-580.06	-2418.67	1952.397	7111
2180	-1.99	-10.04	12.99	-580.17	-2419.20	1952.400	7111
2185	-2.01	-10.15	13.09	-580.93	-2419.12	1952.406	7111
2190	-2.00	-9.93	12.95	-580.93	-2419.71	1952.411	7111
2195	-2.29	-9.95	13.05	-580.68	-2419.13	1952.416	7111
2200	-2.28	-9.90	13.14	-580.46	-2420.00	1952.421	7111
2205	-2.43	-9.90	13.17	-580.01	-2420.98	1952.427	7111
2210	-1.78	-10.04	13.04	-579.58	-2421.84	1952.431	7111
2215	-2.02	-10.11	13.18	-580.05	-2420.41	1952.437	7111
2220	-1.78	-10.14	13.09	-580.41	-2418.73	1952.441	7111
2225	-2.42	-10.43	13.50	-581.25	-2418.61	1952.448	7111
2230	-2.09	-9.92	13.16	-582.07	-2420.43	1952.451	7111
2235	-2.14	-9.95	13.25	-581.69	-2419.31	1952.456	7111
2240	-2.23	-9.95	13.26	-581.44	-2418.13	1952.461	7111
2245	-1.85	-9.97	13.15	-581.05	-2419.26	1952.466	7111
2250	-1.94	-9.99	13.23	-581.21	-2419.21	1952.471	7111
2255	-2.28	-9.80	13.28	-580.89	-2417.97	1952.476	7111
2260	-2.17	-10.00	13.35	-580.32	-2416.57	1952.481	7111
2265	-1.87	-9.99	13.32	-580.38	-2417.09	1952.486	7111
2270	-1.93	-9.97	13.34	-580.00	-2417.59	1952.491	7111
2275	-1.76	-10.01	13.31	-580.35	-2417.38	1952.496	7111
2280	-1.70	-10.05	13.28	-580.29	-2418.01	1952.501	7111
2285	-1.98	-10.11	13.37	-580.99	-2420.50	1952.506	7111
2290	-1.98	-9.93	13.33	-581.88	-2421.53	1952.512	7111
2295	-2.29	-9.94	13.44	-581.65	-2418.45	1952.516	7111
2300	-1.85	-10.07	13.35	-581.07	-2418.46	1952.521	7111
2305	-2.42	-9.86	13.46	-581.59	-2418.51	1952.525	7111
2310	-2.01	-10.05	13.48	-581.13	-2422.10	1952.532	7111
2315	-1.71	-10.03	13.37	-581.25	-2422.24	1952.535	7111
2320	-2.29	-10.00	13.55	-581.94	-2421.76	1952.542	7111
2325	-1.56	-9.93	13.26	-581.93	-2422.26	1952.546	7111
2330	-2.05	-10.08	13.44	-581.34	-2421.40	1952.551	7111
2335	-2.01	-9.97	13.46	-581.79	-2422.17	1952.556	7111
2340	-1.85	-9.97	13.33	-581.73	-2421.52	1952.562	7111
2345	-1.92	-9.92	13.40	-581.70	-2421.37	1952.566	7111
2350	-1.41	-10.14	13.35	-581.94	-2419.68	1952.571	7111
2355	-1.75	-10.03	13.33	-582.46	-2420.95	1952.576	7111
2360	-2.11	-9.89	13.34	-582.92	-2422.90	1952.582	7111
2365	-2.08	-9.93	13.38	-582.51	-2422.99	1952.586	7111
2370	-1.86	-10.05	13.36	-582.76	-2423.14	1952.591	7111
2375	-1.44	-10.08	13.33	-582.59	-2423.50	1952.596	7111
2380	-1.74	-9.96	13.25	-583.31	-2424.08	1952.601	7111
2385	-2.15	-9.99	13.32	-583.16	-2423.85	1952.606	7111
2390	-1.22	-10.05	13.14	-583.56	-2424.12	1952.611	7111
2395	-1.96	-9.95	13.20	-583.65	-2424.64	1952.616	7111
2400	-2.70	-10.02	13.40	-583.46	-2423.65	1952.621	7111
2405	-1.29	-10.14	13.30	-583.15	-2424.37	1952.626	7111
2410	-1.85	-10.29	13.29	-583.83	-2425.40	1952.631	7111
2415	-1.98	-9.74	13.24	-584.17	-2425.11	1952.635	7111
2420	-2.03	-10.08	13.28	-583.51	-2424.02	1952.641	7111
2425	-2.87	-9.90	13.30	-582.53	-2422.39	1952.646	7111
2430	-1.90	-10.03	13.36	-582.19	-2421.81	1952.651	7111
2435	-1.31	-10.12	13.39	-582.41	-2422.73	1952.657	7111
2440	-2.01	-10.07	13.27	-582.56	-2423.46	1952.661	7111
2445	-2.35	-9.85	13.50	-582.92	-2422.89	1952.666	7111
2450	-2.09	-10.05	13.27	-582.57	-2423.02	1952.671	7111
2455	-2.46	-9.95	13.26	-582.92	-2421.48	1952.677	7111
2460	-1.61	-9.93	13.44	-583.13	-2423.84	1952.680	7111
2465	-1.61	-10.02	13.40	-582.23	-2422.99	1952.687	7111
2470	-1.95	-10.09	13.40	-582.24	-2422.94	1952.690	7111
2475	-1.43	-10.00	13.38	-583.43	-2422.50	1952.696	7111
2480	-2.01	-10.04	13.22	-583.04	-2422.40	1952.701	7111
2485	-2.59	-9.95	13.18	-582.58	-2422.51	1952.708	7111
2490	-1.41	-10.04	13.22	-582.77	-2422.97	1952.711	7111
2495	-1.91	-10.09	13.19	-583.00	-2422.67	1952.716	7111
2500	-2.51	-9.93	13.31	-583.05	-2421.43	1952.721	7111
2505	-1.77	-9.90	13.36	-582.22	-2417.86	1952.727	7111
2510	-1.86	-10.19	13.30	-582.44	-2417.50	1952.731	7111
2515	-2.48	-9.93	13.40	-583.13	-2419.33	1952.737	7111
2520	-1.64	-10.02	13.32	-582.92	-2420.26	1952.741	7111
2525	-2.90	-9.65	13.55	-583.09	-2420.99	1952.748	7111
2530	-2.00	-9.88	13.09	-582.46	-2419.16	1952.751	7111
2535	-2.73	-9.87	13.31	-581.04	-2416.84	1952.758	7111
2540	-1.55	-10.10	13.21	-581.14	-2417.53	1952.761	7111
2545	-1.43	-10.29	13.13	-582.34	-2417.53	1952.768	7111
2550	-2.32	-9.96	13.25	-582.26	-2417.93	1952.771	7111
2555	-2.41	-9.92	13.34	-582.33	-2419.55	1952.776	7111
2560	-1.52	-10.13	13.19	-582.72	-2420.05	1952.781	7111
2565	-2.32	-9.96	13.37	-583.23	-2419.72	1952.786	7111
2570	-1.72	-10.07	13.29	-583.38	-2419.94	1952.791	7111
2575	-1.83	-9.98	13.28	-583.44	-2421.18	1952.796	7111
2580	-2.03	-9.96	13.36	-583.64	-2422.97	1952.801	7111
2585	-2.03	-10.08	13.27	-583.52	-2422.66	1952.806	7111
2590	-2.62	-9.96	13.21	-583.59	-2422.49	1952.812	7111
2595	-2.11	-9.94	13.35	-583.44	-2419.88	1952.816	7111
2600	-1.99	-9.94	13.28	-583.43	-2420.61	1952.821	7111
2605	-1.85	-10.12	13.18	-582.92	-2421.04	1952.825	7111
2610	-2.15	-10.15	13.35	-582.84	-2419.51	1952.832	7111
2615	-2.01	-10.06	13.43	-583.68	-2422.25	1952.835	7111
2620	-1.58	-9.95	13.31	-583.67	-2423.05	1952.842	7111
2625	-2.02	-10.01	13.35	-583.29	-2421.12	1952.845	7111
2630	-2.03	-9.87	13.33	-583.07	-2420.36	1952.851	7111
2635	-1.88	-10.09	13.34	-583.14	-2419.62	1952.855	7111
2640	-1.87	-9.89	13.26	-583.23	-2423.12	1952.862	7111
2645	-1.35	-9.97	13.16	-583.00	-2422.29	1952.866	7111
2650	-1.83	-9.99	13.20	-582.92	-2421.25	1952.871	7111
2655	-2.11	-9.93	13.29	-582.40	-2419.92	1952.876	7111
2660	-1.69	-10.06	13.24	-582.61	-2419.44	1952.881	7111
2665	-1.93	-10.06	13.22	-583.08	-2420.43	1952.885	7111
2670	-2.32	-9.88	13.38	-583.44	-2419.52	1952.893	7111
2675	-1.90	-9.82	13.17	-582.95	-2419.43	1952.896	7111
2680	-1.61	-10.17	13.11	-582.74	-2422.16	1952.901	7111
2685	-1.87	-9.99	13.02	-583.41	-2421.68	1952.906	7111
2690	-2.30	-9.90	13.16	-583.44	-2422.11	1952.911	7111
2695	-2.07	-9.99	13.16	-582.91	-2421.99	1952.916	7111
2700	-2.27	-9.94	13.19	-583.05	-2420.94	1952.921	7111
2705	-2.21	-9.84	13.19	-582.08	-2420.97	1952.926	7111
2710	-1.56	-10.07	13.13	-581.67	-2421.27	1952.931	7111
2715	-2.20	-10.01	13.13	-581.86	-2421.67	1952.936	7111
2720	-2.05	-10.02	13.24	-581.82	-2423.73	1952.941	7111
2725	-1.83	-10.00	13.24	-582.07	-2423.37	1952.946	7111
2730	-2.06	-10.02	13.21	-582.17	-2423.97	1952.951	7111
2735	-1.34	-10.09	13.13	-582.35	-2423.07	1952.957	7111
2740	-2.04	-10.00	13.24	-582.46	-2423.98	1952.961	7111
2745	-2.33	-9.99	13.26	-582.29	-2424.51	1952.966	7111
2750	-2.38	-9.91	13.33	-582.75	-2425.53	1952.971	7111
2755	-1.56	-10.18	13.37	-582.56	-2425.48	1952.975	7111
2760	-1.97	-9.86	13.09	-583.05	-2424.62	1952.980	7111
2765	-1.99	-10.01	13.21	-582.15	-2423.98	1952.986	7111
2770	-1.88	-10.01	13.15	-582.19	-2422.89	1952.991	7111
2775	-2.84	-9.98	13.19	-582.54	-2423.52	1952.997	7111
2780	-1.64	-10.13	13.27	-582.70	-2421.31	1953.000	7111
2785	-1.65	-9.95	13.24	-583.10	-2421.61	1953.007	7111
2790	-2.15	-10.05	13.17	-582.97	-2422.10	1953.011	7111
2795	-1.52	-10.35	13.27	-583.29	-2421.26	1953.016	7111
2800	-2.46	-9.96	13.36	-584.68	-2422.27	1953.021	7111
2805	-2.16	-9.88	13.32	-584.62	-2421.81	1953.026	7111
2810	-1.62	-9.96	13.22	-584.43	-2421.49	1953.030	7111
2815	-1.20	-10.01	13.04	-584.32	-2422.03	1953.036	7111
2820	-2.49	-9.94	13.24	-584.68	-2422.40	1953.041	7111
2825	-2.28	-10.11	13.40	-584.71	-2421.99	1953.047	7111
2830	-1.82	-10.02	13.31	-585.14	-2421.84	1953.051	7111
2835	-3.34	-9.89	13.48	-585.70	-2422.51	1953.058	7111
2840	-2.03	-9.97	13.31	-584.95	-2422.68	1953.061	7111
2845	-1.95	-9.99	13.26	-584.62	-2423.30	1953.066	7111
2850	-1.65	-10.05	13.13	-584.44	-2422.35	1953.071	7111
2855	-2.35	-9.83	13.10	-584.56	-2422.83	1953.076	7111
2860	-2.21	-9.96	13.14	-583.59	-2423.31	1953.081	7111
2865	-2.35	-10.11	13.31	-583.48	-2422.00	1953.086	7111
2870	-2.17	-10.09	13.42	-584.02	-2422.15	1953.091	7111
2875	-1.79	-9.94	13.26	-584.44	-2422.32	1953.096	7111
2880	-1.51	-10.05	13.14	-584.47	-2422.38	1953.101	7111
2885	-2.56	-9.91	13.37	-584.42	-2421.87	1953.106	7111
2890	-2.02	-10.04	13.42	-583.99	-2421.96	1953.111	7111
2895	-1.80	-9.99	13.35	-584.07	-2422.73	1953.116	7111
2900	-1.80	-10.03	13.40	-584.54	-2422.89	1953.122	7111
2905	-2.10	-9.94	13.33	-584.48	-2421.66	1953.126	7111
2910	-2.34	-9.95	13.45	-584.24	-2421.28	1953.131	7111
2915	-1.93	-10.15	13.45	-584.26	-2424.89	1953.135	7111
2920	-2.01	-9.99	13.41	-584.43	-2425.65	1953.141	7111
2925	-2.09	-10.01	13.48	-584.48	-2425.37	1953.146	7111
2930	-1.44	-10.05	13.33	-584.52	-2427.50	1953.152	7111
2935	-1.93	-9.96	13.37	-584.55	-2428.20	1953.155	7111
2940	-1.77	-10.07	13.37	-584.69	-2428.12	1953.161	7111
2945	-1.85	-9.90	13.26	-584.97	-2428.48	1953.165	7111
2950	-1.61	-10.15	13.23	-583.99	-2426.54	1953.172	7111
2955	-2.25	-10.11	13.47	-584.91	-2426.50	1953.176	7111
2960	-2.19	-9.79	13.30	-584.63	-2427.04	1953.181	7111
2965	-2.04	-9.92	13.28	-583.69	-2422.87	1953.186	7111
2970	-2.60	-9.89	13.33	-583.71	-2422.91	1953.193	7111
2975	-2.15	-9.82	13.23	-583.68	-2422.13	1953.196	7111
2980	-1.88	-10.18	13.45	-583.91	-2422.38	1953.202	7111
2985	-1.93	-9.82	13.22	-583.99	-2423.96	1953.206	7111
2990	-1.95	-10.01	13.22	-583.41	-2423.07	1953.211	7111
2995	-1.86	-10.05	13.20	-583.54	-2423.50	1953.216	7111
3000	-1.69	-9.88	13.10	-583.83	-2424.60	1953.221	7111
3005	-2.20	-9.88	13.21	-583.28	-2423.06	1953.226	7111
3010	-2.14	-10.07	13.28	-582.93	-2421.37	1953.231	7111
3015	-1.84	-10.18	13.32	-583.25	-2421.47	1953.236	7111
3020	-2.30	-10.05	13.42	-583.71	-2422.31	1953.241	7111
3025	-2.03	-9.85	13.29	-584.26	-2423.17	1953.246	7111
3030	-2.40	-9.87	13.40	-583.42	-2422.40	1953.251	7111
3035	-1.93	-9.97	13.19	-582.75	-2420.72	1953.256	7111
3040	-1.96	-10.00	13.21	-582.70	-2420.36	1953.261	7111
3045	-2.22	-10.06	13.33	-582.02	-2419.93	1953.266	7111
3050	-2.04	-9.98	13.25	-582.40	-2421.34	1953.271	7111
3055	-2.20	-9.93	13.32	-582.39	-2420.48	1953.277	7111
3060	-1.88	-10.01	13.31	-582.54	-2420.52	1953.281	7111
3065	-1.77	-9.96	13.23	-582.41	-2420.69	1953.286	7111
3070	-2.23	-9.98	13.31	-582.16	-2420.78	1953.290	7111
3075	-2.02	-9.92	13.23	-581.91	-2418.97	1953.297	7111
3080	-2.28	-9.87	13.34	-581.54	-2418.59	1953.300	7111
3085	-1.39	-10.24	13.33	-581.15	-2419.78	1953.307	7111
3090	-1.78	-10.05	13.24	-582.19	-2420.61	1953.310	7111
3095	-2.17	-9.99	13.35	-582.13	-2422.36	1953.316	7111
3100	-2.06	-10.03	13.35	-582.44	-2423.35	1953.320	7111
3105	-1.90	-9.94	13.35	-582.20	-2422.98	1953.327	7111
3110	-1.62	-10.13	13.27	-582.58	-2421.80	1953.331	7111
3115	-1.87	-9.99	13.24	-583.02	-2422.81	1953.336	7111
3120	-2.34	-9.95	13.36	-583.13	-2421.45	1953.341	7111
3125	-2.19	-9.90	13.37	-583.10	-2422.37	1953.348	7111
3130	-2.05	-9.98	13.32	-582.86	-2420.77	1953.351	7111
3135	-1.82	-10.01	13.22	-582.67	-2420.04	1953.356	7111
3140	-2.39	-9.90	13.39	-582.42	-2420.09	1953.361	7111
3145	-1.81	-9.95	13.29	-582.37	-2419.65	1953.366	7111
3150	-1.93	-10.03	13.36	-582.12	-2418.72	1953.371	7111
3155	-1.87	-9.95	13.25	-582.59	-2418.74	1953.376	7111
3160	-2.04	-9.88	13.20	-582.33	-2419.45	1953.381	7111
3165	-2.56	-9.94	13.38	-581.63	-2418.56	1953.386	7111
3170	-1.90	-10.16	13.37	-581.51	-2417.92	1953.391	7111
3175	-1.58	-10.23	13.33	-582.20	-2419.30	1953.396	7111
3180	-2.24	-9.93	13.40	-583.12	-2419.70	1953.401	7111
3185	-1.32	-10.11	13.18	-583.00	-2419.35	1953.406	7111
3190	-1.91	-9.98	13.22	-583.32	-2419.75	1953.411	7111
3195	-2.16	-9.88	13.21	-582.81	-2419.83	1953.416	7111
3200	-2.08	-10.08	13.37	-582.67	-2418.80	1953.421	7111
3205	-1.97	-10.00	13.31	-583.07	-2419.24	1953.426	7111
3210	-2.16	-10.02	13.35	-582.89	-2418.88	1953.431	7111
3215	-1.97	-9.93	13.26	-582.74	-2419.54	1953.436	7111
3220	-2.29	-9.97	13.36	-582.05	-2420.25	1953.442	7111
3225	-2.35	-9.86	13.31	-582.12	-2420.50	1953.445	7111
3230	-1.87	-10.10	13.37	-582.39	-2421.21	1953.451	7111
3235	-2.07	-9.94	13.31	-583.01	-2422.33	1953.456	7111
3240	-2.11	-9.97	13.38	-582.20	-2422.23	1953.461	7111
3245	-2.07	-9.91	13.38	-581.90	-2421.67	1953.465	7111
3250	-1.96	-10.00	13.37	-581.77	-2420.50	1953.471	7111
3255	-1.85	-10.10	13.46	-582.01	-2419.72	1953.475	7111
3260	-1.78	-10.08	13.53	-582.50	-2420.96	1953.482	7111
3265	-1.83	-9.97	13.53	-582.86	-2422.20	1953.486	7111
3270	-1.55	-9.95	13.42	-583.02	-2421.73	1953.493	7111
3275	-2.27	-9.98	13.55	-582.86	-2422.14	1953.496	7111
3280	-1.97	-9.98	13.48	-582.74	-2421.76	1953.501	7111
3285	-2.17	-9.97	13.53	-582.41	-2418.97	1953.506	7111
3290	-1.89	-10.12	13.48	-582.46	-2420.11	1953.511	7111
3295	-1.73	-10.19	13.42	-583.02	-2422.25	1953.516	7111
3300	-2.77	-9.84	13.63	-583.65	-2422.94	1953.523	7111
3305	-2.00	-9.90	13.30	-583.17	-2422.53	1953.526	7111
3310	-2.08	-9.93	13.22	-583.22	-2422.09	1953.531	7111
3315	-1.64	-10.03	13.17	-582.83	-2422.13	1953.536	7111
3320	-2.14	-9.84	13.24	-582.29	-2420.52	1953.541	7111
3325	-1.88	-10.15	13.34	-581.79	-2420.09	1953.546	7111
3330	-2.09	-10.00	13.37	-582.57	-2421.07	1953.551	7111
3335	-1.73	-10.03	13.27	-582.86	-2421.69	1953.556	7111
3340	-2.17	-10.02	13.42	-583.12	-2422.86	1953.561	7111
3345	-1.92	-10.00	13.34	-583.20	-2423.23	1953.566	7111
3350	-2.13	-9.91	13.40	-583.08	-2422.85	1953.571	7111
3355	-1.52	-10.10	13.25	-583.10	-2422.51	1953.577	7111
3360	-1.80	-9.97	13.23	-583.60	-2422.68	1953.581	7111
3365	-2.31	-9.72	13.18	-583.34	-2422.11	1953.586	7111
3370	-2.10	-10.08	13.32	-582.67	-2421.15	1953.591	7111
3375	-1.89	-10.07	13.25	-583.27	-2422.56	1953.597	7111
3380	-2.60	-10.03	13.50	-583.24	-2421.86	1953.600	7111
3385	-2.15	-10.01	13.37	-583.02	-2421.22	1953.607	7111
3390	-1.86	-9.99	13.26	-582.81	-2421.31	1953.611	7111
3395	-1.80	-9.99	13.17	-582.50	-2422.15	1953.616	7111
3400	-2.68	-9.97	13.38	-582.20	-2421.47	1953.620	7111
3405	-2.08	-10.08	13.40	-582.76	-2419.72	1953.627	7111
3410	-1.90	-10.02	13.39	-582.85	-2420.66	1953.630	7111
3415	-1.88	-10.08	13.35	-583.31	-2421.23	1953.636	7111
3420	-1.82	-9.95	13.20	-583.49	-2421.06	1953.641	7111
3425	-2.05	-9.98	13.26	-583.62	-2421.92	1953.648	7111
3430	-2.12	-10.01	13.23	-583.14	-2422.40	1953.651	7111
3435	-2.29	-9.89	13.21	-582.96	-2420.53	1953.658	7111
3440	-1.93	-10.02	13.21	-582.72	-2420.53	1953.661	7111
3445	-2.12	-9.89	13.19	-582.56	-2420.71	1953.667	7111
3450	-1.85	-10.02	13.20	-582.41	-2420.30	1953.671	7111
3455	-2.23	-10.02	13.32	-582.57	-2421.04	1953.676	7111
3460	-2.02	-10.10	13.29	-582.77	-2420.86	1953.681	7111
3465	-2.15	-9.93	13.35	-583.31	-2421.14	1953.686	7111
3470	-1.76	-9.92	13.19	-582.53	-2419.07	1953.691	7111
3475	-1.89	-10.05	13.27	-582.34	-2417.48	1953.697	7111
3480	-2.07	-10.07	13.35	-582.30	-2417.43	1953.701	7111
3485	-1.81	-9.94	13.18	-582.75	-2418.17	1953.706	7111
3490	-2.00	-9.93	13.24	-582.30	-2417.62	1953.711	7111
3495	-2.13	-10.00	13.23	-582.05	-2417.22	1953.716	7111
3500	-2.27	-9.94	13.32	-581.92	-2417.94	1953.721	7111
3505	-2.08	-10.06	13.35	-581.87	-2421.12	1953.726	7111
3510	-2.36	-9.87	13.39	-581.91	-2418.74	1953.731	7111
3515	-1.81	-10.06	13.30	-580.80	-2416.42	1953.736	7111
3520	-2.36	-9.96	13.47	-580.92	-2417.01	1953.741	7111
3525	-1.96	-10.05	13.49	-580.84	-2416.77	1953.746	7111
3530	-1.41	-10.11	13.37	-581.11	-2417.91	1953.752	7111
3535	-1.88	-10.02	13.34	-581.50	-2417.42	1953.755	7111
3540	-2.00	-10.04	13.39	-581.88	-2419.93	1953.760	7111
3545	-2.01	-9.99	13.39	-582.11	-2420.30	1953.766	7111
3550	-1.95	-9.95	13.33	-582.11	-2419.82	1953.771	7111
3555	-2.17	-9.91	13.33	-581.81	-2419.72	1953.775	7111
3560	-2.34	-9.85	13.33	-581.41	-2418.43	1953.781	7111
3565	-1.95	-9.99	13.39	-580.91	-2415.38	1953.785	7111
3570	-1.48	-10.08	13.33	-580.83	-2415.54	1953.792	7111
3575	-2.03	-10.04	13.33	-580.88	-2417.48	1953.796	7111
3580	-1.85	-10.00	13.21	-581.08	-2418.47	1953.801	7111
3585	-2.07	-9.98	13.38	-581.02	-2418.59	1953.806	7111
3590	-1.91	-10.08	13.37	-581.23	-2418.40	1953.811	7111
3595	-1.81	-10.09	13.34	-581.33	-2418.93	1953.816	7111
3600	-1.84	-10.40	13.35	-581.53	-2420.09	1953.823	7111
3605	-2.25	-9.95	13.43	-581.39	-2419.96	1953.826	7111
3610	-1.78	-9.92	13.26	-581.16	-2418.56	1953.831	7111
3615	-2.32	-9.95	13.39	-580.77	-2418.37	1953.836	7111
3620	-2.03	-10.02	13.39	-580.42	-2417.01	1953.841	7111
3625	-1.74	-10.05	13.34	-580.67	-2417.75	1953.846	7111
3630	-1.30	-9.98	13.33	-580.97	-2418.56	1953.853	7111
3635	-2.13	-9.99	13.46	-581.04	-2418.05	1953.856	7111
3640	-2.08	-9.89	13.37	-580.35	-2417.86	1953.861	7111
3645	-1.97	-9.89	13.25	-579.98	-2415.74	1953.866	7111
3650	-2.48	-10.05	13.50	-580.05	-2414.77	1953.871	7111
3655	-2.36	-10.02	13.55	-580.38	-2415.47	1953.876	7111
3660	-2.06	-9.96	13.49	-580.22	-2416.21	1953.881	7111
3665	-1.38	-10.06	13.34	-579.63	-2415.34	1953.887	7111
3670	-2.01	-10.04	13.43	-580.01	-2416.26	1953.891	7111
3675	-2.07	-10.03	13.51	-580.13	-2416.42	1953.896	7111
3680	-1.86	-10.03	13.42	-580.31	-2417.25	1953.901	7111
3685	-1.86	-10.16	13.48	-580.37	-2417.52	1953.906	7111
3690	-2.00	-10.08	13.55	-580.95	-2415.97	1953.910	7111
3695	-2.01	-9.96	13.50	-581.06	-2415.91	1953.916	7111
3700	-1.89	-10.13	13.55	-580.97	-2415.87	1953.921	7111
3705	-1.96	-10.01	13.50	-581.97	-2417.04	1953.927	7111
3710	-2.40	-9.75	13.60	-581.85	-2417.41	1953.931	7111
3715	-1.94	-9.93	13.49	-580.92	-2415.74	1953.936	7111
3720	-1.57	-10.03	13.39	-580.65	-2414.58	1953.941	7111
3725	-2.19	-9.94	13.46	-580.94	-2415.99	1953.946	7111
3730	-2.21	-10.01	13.50	-580.85	-2418.03	1953.951	7111
3735	-1.93	-10.06	13.55	-580.82	-2418.48	1953.958	7111
3740	-1.92	-10.09	13.60	-581.34	-2419.35	1953.960	7111
3745	-1.44	-10.07	13.46	-581.88	-2418.35	1953.966	7111
3750	-1.90	-9.92	13.42	-581.87	-2417.77	1953.971	7111
3755	-1.84	-9.82	13.29	-581.52	-2418.61	1953.977	7111
3760	-2.32	-9.82	13.35	-580.99	-2418.66	1953.981	7111
3765	-1.53	-10.23	13.36	-580.36	-2417.31	1953.987	7111
3770	-2.18	-9.91	13.32	-580.78	-2418.08	1953.991	7111
3775	-1.99	-10.03	13.34	-580.84	-2419.03	1953.996	7111
3780	-1.94	-10.03	13.41	-580.89	-2416.90	1954.001	7111
3785	-1.73	-10.13	13.37	-581.41	-2419.25	1954.006	7111
3790	-1.83	-10.09	13.49	-581.94	-2420.57	1954.011	7111
3795	-2.10	-10.14	13.51	-582.09	-2419.70	1954.018	7111
3800	-2.04	-10.15	13.53	-582.00	-2420.49	1954.021	7111
3805	-2.28	-10.00	13.60	-583.00	-2420.38	1954.026	7111
3810	-1.56	-9.98	13.42	-582.93	-2419.60	1954.031	7111
3815	-2.06	-9.94	13.44	-582.59	-2421.25	1954.036	7111
3820	-1.89	-10.04	13.37	-582.84	-2421.39	1954.041	7111
3825	-1.97	-9.97	13.32	-582.84	-2421.69	1954.046	7111
3830	-2.25	-9.89	13.36	-582.44	-2420.76	1954.052	7111
3835	-2.16	-9.90	13.37	-581.87	-2420.54	1954.056	7111
3840	-2.01	-10.11	13.43	-581.88	-2420.95	1954.061	7111
3845	-2.01	-10.06	13.46	-582.31	-2420.66	1954.065	7111
3850	-2.02	-9.92	13.42	-581.65	-2420.82	1954.071	7111
3855	-2.16	-10.00	13.47	-581.70	-2420.42	1954.076	7111
3860	-1.86	-9.95	13.33	-581.34	-2419.86	1954.081	7111
3865	-1.84	-9.99	13.36	-581.16	-2418.77	1954.085	7111
3870	-1.69	-10.15	13.36	-581.44	-2419.72	1954.092	7111
3875	-1.96	-9.98	13.36	-582.10	-2420.30	1954.095	7111
3880	-2.34	-10.00	13.49	-581.77	-2420.23	1954.101	7111
3885	-2.04	-10.08	13.55	-581.54	-2420.06	1954.105	7111
3890	-1.49	-10.02	13.36	-582.50	-2420.87	1954.111	7111
3895	-2.22	-9.87	13.42	-582.44	-2420.54	1954.116	7111
3900	-2.06	-10.02	13.42	-582.12	-2419.79	1954.122	7111
3905	-2.05	-9.98	13.45	-581.51	-2420.03	1954.126	7111
3910	-1.94	-10.00	13.49	-580.88	-2417.59	1954.132	7111
3915	-1.89	-9.86	13.38	-580.53	-2417.56	1954.135	7111
3920	-2.50	-10.06	13.58	-579.61	-2417.96	1954.141	7111
3925	-1.87	-10.05	13.49	-579.93	-2415.39	1954.146	7111
3930	-1.89	-10.12	13.64	-580.92	-2418.70	1954.153	7111
3935	-2.25	-9.99	13.61	-581.23	-2417.61	1954.156	7111
3940	-1.27	-10.18	13.48	-581.57	-2417.27	1954.161	7111
3945	-1.76	-9.98	13.50	-582.60	-2418.07	1954.166	7111
3950	-1.68	-9.97	13.43	-582.70	-2418.37	1954.171	7111
3955	-1.83	-10.03	13.45	-582.95	-2419.29	1954.176	7111
3960	-1.87	-10.00	13.42	-583.28	-2419.81	1954.181	7111
3965	-1.92	-10.03	13.48	-583.48	-2419.02	1954.186	7111
3970	-1.73	-9.84	13.23	-582.86	-2418.78	1954.191	7111
3975	-1.68	-10.07	13.28	-583.03	-2418.16	1954.196	7111
3980	-2.23	-9.87	13.31	-582.99	-2417.49	1954.201	7111
3985	-1.88	-10.16	13.45	-582.70	-2418.17	1954.206	7111
3990	-1.61	-10.04	13.35	-583.48	-2418.57	1954.211	7111
3995	-1.77	-9.99	13.30	-583.81	-2419.14	1954.216	7111
4000	-1.91	-9.94	13.25	-583.76	-2419.34	1954.220	7111
4005	-2.24	-9.89	13.40	-583.00	-2417.81	1954.227	7111
4010	-1.51	-10.08	13.21	-582.81	-2418.79	1954.230	7111
4015	-1.99	-9.92	13.17	-583.07	-2421.14	1954.236	7111
4020	-1.97	-10.15	13.24	-582.97	-2420.14	1954.240	7111
4025	-2.29	-9.92	13.21	-583.51	-2420.23	1954.246	7111
4030	-1.82	-10.04	13.17	-583.30	-2420.25	1954.250	7111
4035	-2.43	-9.90	13.33	-583.29	-2421.28	1954.257	7111
4040	-2.08	-9.88	13.30	-582.90	-2421.45	1954.261	7111
4045	-2.04	-10.04	13.43	-582.69	-2420.42	1954.266	7111
4050	-1.96	-10.07	13.38	-582.47	-2421.01	1954.271	7111
4055	-1.91	-10.02	13.30	-582.82	-2421.45	1954.276	7111
4060	-1.68	-10.08	13.33	-582.94	-2420.24	1954.280	7111
4065	-2.46	-9.88	13.34	-583.59	-2423.27	1954.288	7111
4070	-2.05	-9.92	13.30	-583.15	-2421.74	1954.291	7111
4075	-2.16	-9.93	13.33	-582.86	-2421.05	1954.296	7111
4080	-2.07	-10.05	13.36	-582.74	-2420.53	1954.301	7111
4085	-2.46	-9.86	13.40	-582.87	-2420.96	1954.307	7111
4090	-1.68	-10.00	13.30	-582.43	-2421.04	1954.311	7111
4095	-1.90	-10.02	13.25	-582.63	-2420.29	1954.316	7111
4100	-2.00	-9.99	13.28	-583.06	-2420.96	1954.321	7111
4105	-2.05	-9.91	13.19	-582.78	-2420.15	1954.326	7111
4110	-2.00	-9.98	13.22	-582.30	-2418.81	1954.331	7111
4115	-1.70	-10.17	13.28	-582.81	-2419.14	1954.336	7111
4120	-2.22	-9.81	13.23	-583.05	-2419.59	1954.341	7111
4125	-2.13	-10.01	13.33	-581.97	-2418.72	1954.346	7111
4130	-1.80	-10.13	13.37	-582.13	-2416.73	1954.351	7111
4135	-1.92	-10.08	13.38	-582.84	-2417.57	1954.356	7111
4140	-2.06	-9.90	13.32	-583.24	-2419.27	1954.361	7111
4145	-1.99	-9.91	13.33	-582.36	-2418.22	1954.366	7111
4150	-2.12	-9.88	13.44	-582.65	-2418.67	1954.373	7111
4155	-1.83	-9.94	13.29	-582.03	-2418.13	1954.375	7111
4160	-1.61	-10.11	13.24	-582.56	-2419.90	1954.381	7111
4165	-2.49	-10.05	13.46	-583.13	-2419.23	1954.386	7111
4170	-1.92	-9.88	13.32	-583.21	-2420.48	1954.391	7111
4175	-2.00	-9.83	13.24	-582.30	-2419.80	1954.396	7111
4180	-1.75	-10.02	13.17	-581.82	-2416.29	1954.401	7111
4185	-1.73	-10.07	13.12	-582.02	-2414.92	1954.405	7111
4190	-1.95	-9.99	13.16	-582.17	-2414.97	1954.411	7111
4195	-2.06	-10.09	13.25	-582.35	-2415.87	1954.416	7111
4200	-2.37	-9.88	13.30	-582.19	-2416.18	1954.422	7111
4205	-1.78	-10.05	13.29	-581.97	-2415.30	1954.426	7111
4210	-1.95	-10.07	13.41	-582.66	-2417.30	1954.431	7111
4215	-1.54	-10.12	13.39	-583.69	-2418.81	1954.436	7111
4220	-1.89	-9.94	13.32	-583.72	-2418.98	1954.442	7111
4225	-1.63	-10.00	13.18	-583.60	-2419.25	1954.446	7111
4230	-2.30	-9.92	13.31	-583.63	-2418.40	1954.453	7111
4235	-2.25	-10.03	13.31	-583.77	-2416.93	1954.456	7111
4240	-1.93	-10.05	13.26	-583.84	-2417.78	1954.461	7111
4245	-2.12	-9.93	13.22	-583.92	-2420.36	1954.466	7111
4250	-1.61	-10.06	13.18	-583.81	-2421.11	1954.471	7111
4255	-2.07	-9.99	13.19	-584.17	-2420.97	1954.476	7111
4260	-1.86	-9.91	13.05	-584.03	-2419.27	1954.481	7111
4265	-1.92	-9.92	13.05	-584.05	-2420.75	1954.486	7111
4270	-1.78	-9.97	13.03	-583.66	-2421.10	1954.491	7111
4275	-1.95	-10.12	13.09	-583.54	-2421.46	1954.496	7111
4280	-2.40	-9.95	13.13	-583.87	-2421.64	1954.501	7111
4285	-2.13	-10.01	13.13	-583.29	-2420.28	1954.506	7111
4290	-2.22	-9.98	13.18	-583.51	-2420.86	1954.511	7111
4295	-1.95	-10.00	13.14	-583.55	-2420.96	1954.516	7111
4300	-1.81	-10.04	13.18	-583.40	-2420.96	1954.521	7111
4305	-1.90	-9.99	13.16	-583.65	-2421.44	1954.527	7111
4310	-1.80	-9.99	13.08	-583.68	-2420.74	1954.530	7111
4315	-2.42	-9.78	13.21	-582.73	-2418.09	1954.536	7111
4320	-1.96	-10.02	13.22	-581.56	-2418.45	1954.541	7111
4325	-2.26	-9.98	13.30	-581.65	-2418.04	1954.546	7111
4330	-2.25	-10.09	13.37	-581.55	-2417.50	1954.550	7111
4335	-1.45	-10.06	13.17	-582.13	-2420.35	1954.557	7111
4340	-2.19	-9.89	13.28	-581.86	-2418.21	1954.560	7111
4345	-1.72	-10.10	13.24	-581.61	-2417.32	1954.566	7111
4350	-1.92	-10.04	13.21	-582.18	-2417.05	1954.571	7111
4355	-2.00	-10.05	13.26	-582.31	-2416.94	1954.576	7111
4360	-1.85	-10.15	13.32	-582.96	-2417.82	1954.581	7111
4365	-2.70	-9.88	13.45	-582.93	-2417.37	1954.588	7111
4370	-2.10	-9.93	13.28	-582.90	-2419.08	1954.591	7111
4375	-2.09	-9.98	13.41	-582.14	-2419.22	1954.597	7111
4380	-1.41	-10.17	13.31	-582.50	-2420.53	1954.601	7111
4385	-1.84	-10.07	13.34	-583.52	-2421.07	1954.606	7111
4390	-2.06	-10.04	13.39	-583.85	-2419.08	1954.611	7111
4395	-2.69	-9.61	13.29	-584.23	-2419.16	1954.618	7111
4400	-2.14	-10.03	13.45	-583.28	-2420.63	1954.621	7111
4405	-2.21	-9.87	13.49	-583.39	-2419.77	1954.626	7111
4410	-1.90	-10.06	13.45	-583.01	-2418.59	1954.631	7111
4415	-1.89	-9.98	13.47	-582.96	-2419.23	1954.636	7111
4420	-1.62	-10.02	13.32	-582.99	-2418.71	1954.641	7111
4425	-1.67	-10.03	13.33	-583.14	-2418.67	1954.646	7111
4430	-1.72	-10.04	13.25	-583.87	-2419.32	1954.651	7111
4435	-2.05	-9.89	13.21	-583.68	-2419.51	1954.656	7111
4440	-2.22	-9.86	13.25	-582.99	-2419.02	1954.661	7111
4445	-2.14	-10.05	13.40	-582.93	-2418.55	1954.666	7111
4450	-2.05	-9.90	13.37	-583.05	-2417.97	1954.671	7111
4455	-2.03	-9.99	13.38	-582.56	-2418.20	1954.676	7111
4460	-1.87	-10.11	13.42	-582.46	-2419.18	1954.681	7111
4465	-2.26	-9.97	13.49	-582.89	-2421.29	1954.685	7111
4470	-2.02	-10.07	13.53	-582.62	-2422.49	1954.692	7111
4475	-2.00	-10.06	13.55	-583.07	-2421.63	1954.696	7111
4480	-1.77	-9.97	13.34	-583.34	-2421.74	1954.701	7111
4485	-1.55	-10.10	13.34	-583.59	-2421.78	1954.705	7111
4490	-2.19	-9.94	13.41	-583.80	-2421.84	1954.711	7111
4495	-2.00	-10.00	13.46	-583.69	-2421.68	1954.715	7111
4500	-1.76	-10.06	13.52	-582.98	-2419.14	1954.723	7111
4505	-1.83	-9.97	13.48	-583.25	-2420.43	1954.726	7111
4510	-1.88	-9.90	13.36	-583.24	-2421.78	1954.731	7111
4515	-2.32	-10.03	13.53	-582.76	-2421.69	1954.736	7111
4520	-2.05	-10.01	13.51	-582.92	-2422.41	1954.741	7111
4525	-1.70	-10.07	13.47	-583.22	-2422.57	1954.745	7111
4530	-1.36	-9.98	13.28	-582.78	-2422.67	1954.753	7111
4535	-1.92	-9.95	13.39	-582.92	-2422.12	1954.756	7111
4540	-2.06	-10.04	13.47	-582.73	-2421.87	1954.761	7111
4545	-1.83	-10.08	13.47	-582.93	-2420.89	1954.766	7111
4550	-2.37	-9.88	13.51	-583.32	-2422.27	1954.771	7111
4555	-1.70	-9.94	13.38	-583.19	-2421.72	1954.776	7111
4560	-1.65	-10.05	13.30	-582.51	-2422.08	1954.783	7111
4565	-2.10	-9.95	13.32	-582.55	-2420.98	1954.786	7111
4570	-1.89	-9.97	13.27	-582.04	-2419.41	1954.791	7111
4575	-1.93	-9.98	13.29	-582.44	-2417.63	1954.796	7111
4580	-2.22	-9.98	13.38	-581.82	-2417.09	1954.801	7111
4585	-1.80	-10.11	13.29	-581.99	-2416.24	1954.806	7111
4590	-1.67	-10.02	13.17	-582.29	-2417.27	1954.811	7111
4595	-2.22	-10.13	13.48	-582.49	-2419.27	1954.816	7111
4600	-1.86	-10.01	13.39	-582.58	-2420.32	1954.821	7111
4605	-1.98	-9.96	13.37	-582.85	-2419.44	1954.827	7111
4610	-1.61	-9.96	13.26	-582.74	-2418.82	1954.831	7111
4615	-2.08	-9.94	13.28	-582.55	-2420.41	1954.836	7111
4620	-1.86	-10.11	13.34	-582.46	-2418.47	1954.840	7111
4625	-1.85	-10.03	13.27	-583.09	-2418.97	1954.846	7111
4630	-2.20	-9.98	13.36	-583.42	-2420.39	1954.850	7111
4635	-2.05	-9.86	13.30	-583.15	-2419.44	1954.857	7111
4640	-1.89	-9.87	13.22	-583.00	-2419.88	1954.860	7111
4645	-1.96	-9.96	13.23	-582.55	-2419.42	1954.866	7111
4650	-2.29	-10.00	13.35	-582.14	-2419.46	1954.870	7111
4655	-1.87	-9.96	13.29	-582.21	-2419.12	1954.876	7111
4660	-1.84	-10.12	13.41	-582.15	-2417.37	1954.881	7111
4665	-2.06	-9.89	13.33	-581.50	-2417.28	1954.887	7111
4670	-2.07	-9.99	13.39	-581.34	-2416.58	1954.891	7111
4675	-1.46	-10.23	13.35	-582.13	-2417.02	1954.896	7111
4680	-2.25	-10.08	13.54	-583.17	-2417.69	1954.901	7111
4685	-1.69	-10.13	13.45	-583.37	-2418.41	1954.906	7111
4690	-1.83	-10.03	13.46	-584.04	-2421.69	1954.911	7111
4695	-1.68	-10.14	13.44	-584.45	-2422.34	1954.916	7111
4700	-1.93	-9.97	13.44	-584.96	-2423.50	1954.921	7111
4705	-2.26	-9.77	13.32	-585.01	-2422.29	1954.926	7111
4710	-2.20	-9.99	13.41	-583.90	-2420.18	1954.931	7111
4715	-1.95	-10.03	13.41	-584.06	-2419.89	1954.936	7111
4720	-1.78	-9.96	13.30	-583.98	-2421.62	1954.941	7111
4725	-1.70	-10.09	13.30	-584.43	-2421.50	1954.946	7111
4730	-2.26	-9.95	13.39	-584.40	-2421.15	1954.951	7111
4735	-1.94	-10.08	13.36	-584.23	-2420.87	1954.956	7111
4740	-2.28	-9.96	13.47	-584.37	-2421.25	1954.961	7111
4745	-1.62	-10.03	13.33	-584.26	-2420.45	1954.966	7111
4750	-1.97	-10.06	13.41	-584.57	-2421.19	1954.971	7111
4755	-2.28	-10.11	13.59	-584.91	-2420.32	1954.976	7111
4760	-1.84	-9.98	13.47	-585.13	-2420.39	1954.981	7111
4765	-1.67	-10.01	13.46	-585.54	-2421.77	1954.986	7111
4770	-1.23	-10.16	13.33	-585.43	-2423.11	1954.992	7111
4775	-1.74	-9.96	13.33	-585.87	-2423.72	1954.995	7111
4780	-1.88	-9.90	13.33	-586.06	-2422.67	1955.001	7111
4785	-2.01	-10.06	13.39	-585.70	-2423.04	1955.005	7111
4790	-2.13	-9.87	13.41	-585.35	-2423.00	1955.010	7111
4795	-1.94	-10.05	13.41	-584.65	-2422.74	1955.015	7111
4800	-1.80	-9.96	13.28	-585.06	-2421.66	1955.022	7111
4805	-1.62	-10.00	13.29	-585.01	-2422.87	1955.025	7111
4810	-1.90	-9.93	13.25	-584.84	-2422.59	1955.031	7111
4815	-2.14	-9.99	13.35	-584.76	-2421.84	1955.036	7111
4820	-1.89	-10.02	13.38	-584.84	-2422.29	1955.041	7111
4825	-2.15	-9.90	13.33	-584.80	-2423.54	1955.046	7111
4830	-1.76	-10.05	13.32	-584.56	-2423.62	1955.052	7111
4835	-1.84	-10.12	13.39	-584.72	-2423.17	1955.056	7111
4840	-1.86	-9.98	13.35	-585.27	-2423.51	1955.062	7111
4845	-1.84	-9.93	13.29	-585.04	-2423.51	1955.066	7111
4850	-2.12	-9.91	13.30	-584.86	-2423.69	1955.071	7111
4855	-2.02	-9.96	13.26	-584.52	-2423.47	1955.076	7111
4860	-1.89	-9.98	13.23	-584.26	-2422.47	1955.083	7111
4865	-2.26	-9.91	13.28	-584.27	-2419.93	1955.086	7111
4870	-1.92	-10.10	13.32	-583.88	-2420.75	1955.091	7111
4875	-2.47	-10.03	13.47	-583.81	-2420.38	1955.096	7111
4880	-1.69	-9.97	13.20	-583.86	-2420.54	1955.101	7111
4885	-2.21	-9.97	13.28	-583.66	-2419.07	1955.106	7111
4890	-2.25	-10.05	13.36	-583.43	-2420.26	1955.111	7111
4895	-1.94	-10.05	13.33	-583.54	-2420.84	1955.116	7111
4900	-2.29	-9.95	13.38	-583.50	-2421.20	1955.121	7111
4905	-1.83	-10.01	13.23	-583.52	-2421.03	1955.127	7111
4910	-2.04	-9.99	13.29	-583.60	-2421.55	1955.131	7111
4915	-1.76	-10.04	13.22	-583.47	-2421.34	1955.136	7111
4920	-1.75	-10.24	13.36	-583.99	-2421.34	1955.140	7111
4925	-2.11	-10.05	13.46	-584.57	-2421.74	1955.146	7111
4930	-2.04	-9.90	13.37	-584.88	-2422.52	1955.150	7111
4935	-2.04	-10.16	13.60	-583.75	-2421.61	1955.157	7111
4940	-1.76	-10.08	13.46	-584.32	-2421.10	1955.160	7111
4945	-2.63	-9.84	13.61	-584.25	-2422.61	1955.166	7111
4950	-2.09	-10.11	13.63	-583.44	-2422.06	1955.170	7111
4955	-1.65	-9.94	13.45	-584.11	-2422.43	1955.176	7111
4960	-1.46	-10.03	13.35	-584.08	-2422.59	1955.181	7111
4965	-2.05	-9.90	13.42	-583.91	-2420.51	1955.188	7111
4970	-1.93	-9.94	13.35	-583.84	-2420.62	1955.191	7111
4975	-1.95	-9.90	13.29	-584.12	-2420.30	1955.196	7111
4980	-2.37	-9.84	13.39	-583.21	-2419.14	1955.201	7111
4985	-1.98	-10.09	13.45	-582.91	-2419.06	1955.206	7111
4990	-2.08	-10.05	13.45	-582.78	-2420.90	1955.211	7111
4995	-1.85	-9.98	13.40	-582.54	-2421.95	1955.218	7111
5000	-1.50	-10.10	13.31	-582.44	-2421.71	1955.221	7111
5005	-1.47	-10.02	13.23	-583.45	-2422.26	1955.226	7111
5010	-1.94	-9.88	13.18	-583.59	-2421.05	1955.231	7111
5015	-1.83	-9.92	13.16	-582.44	-2421.01	1955.237	7111
5020	-1.73	-9.99	13.14	-582.36	-2419.13	1955.241	7111
5025	-2.04	-10.02	13.20	-582.61	-2417.33	1955.246	7111
5030	-2.07	-9.96	13.19	-582.54	-2419.16	1955.251	7111
5035	-2.08	-9.92	13.21	-582.02	-2420.14	1955.256	7111
5040	-1.78	-10.06	13.23	-581.90	-2419.28	1955.261	7111
5045	-1.90	-10.01	13.15	-581.85	-2419.96	1955.266	7111
5050	-1.79	-10.10	13.21	-582.81	-2420.88	1955.271	7111
5055	-2.27	-10.03	13.34	-582.92	-2422.37	1955.276	7111
5060	-1.97	-10.18	13.46	-583.33	-2422.87	1955.281	7111
5065	-1.65	-10.09	13.34	-584.24	-2423.55	1955.286	7111
5070	-2.12	-9.95	13.29	-583.94	-2421.84	1955.292	7111
5075	-1.84	-10.06	13.28	-583.83	-2421.05	1955.296	7111
5080	-1.91	-10.12	13.35	-584.25	-2420.53	1955.301	7111
5085	-1.95	-10.08	13.41	-585.04	-2421.42	1955.305	7111
5090	-1.69	-9.97	13.33	-585.35	-2420.99	1955.311	7111
5095	-1.81	-9.89	13.28	-584.95	-2423.25	1955.315	7111
5100	-1.99	-10.04	13.36	-584.49	-2422.39	1955.322	7111
5105	-2.09	-9.83	13.36	-584.66	-2422.42	1955.325	7111
5110	-2.34	-9.79	13.34	-583.94	-2421.44	1955.331	7111
5115	-2.06	-10.02	13.38	-583.29	-2419.30	1955.335	7111
5120	-1.48	-10.08	13.30	-583.25	-2418.22	1955.341	7111
5125	-1.53	-10.07	13.27	-583.50	-2418.18	1955.346	7111
5130	-2.13	-9.88	13.32	-583.59	-2418.06	1955.352	7111
5135	-1.69	-10.05	13.18	-583.28	-2417.48	1955.356	7111
5140	-2.43	-10.02	13.39	-583.79	-2418.34	1955.361	7111
5145	-1.85	-10.04	13.28	-583.74	-2421.05	1955.366	7111
5150	-2.02	-10.03	13.41	-584.68	-2421.70	1955.372	7111
5155	-1.54	-10.05	13.21	-584.65	-2422.40	1955.376	7111
5160	-2.35	-9.73	13.23	-584.55	-2423.42	1955.382	7111
5165	-2.24	-9.90	13.25	-583.62	-2421.87	1955.386	7111
5170	-2.13	-10.00	13.25	-583.35	-2420.87	1955.391	7111
5175	-2.02	-9.92	13.18	-583.06	-2421.22	1955.396	7111
5180	-1.89	-9.98	13.15	-583.16	-2420.75	1955.401	7111
5185	-2.02	-9.98	13.27	-582.75	-2420.33	1955.406	7111
5190	-1.79	-10.14	13.39	-583.32	-2420.19	1955.411	7111
5195	-2.10	-10.00	13.40	-584.15	-2419.84	1955.416	7111
5200	-1.14	-10.00	13.13	-584.08	-2418.61	1955.423	7111
5205	-2.05	-9.83	13.36	-583.44	-2419.88	1955.426	7111
5210	-2.07	-9.86	13.39	-582.37	-2418.86	1955.431	7111
5215	-2.23	-9.93	13.45	-582.06	-2421.68	1955.436	7111
5220	-1.97	-9.93	13.44	-581.56	-2421.03	1955.441	7111
5225	-1.77	-10.11	13.47	-581.55	-2418.57	1955.446	7111
5230	-1.84	-10.00	13.41	-581.95	-2418.50	1955.451	7111
5235	-2.14	-10.01	13.46	-582.42	-2420.86	1955.456	7111
5240	-1.92	-10.09	13.48	-582.81	-2422.54	1955.460	7111
5245	-1.75	-10.06	13.42	-583.24	-2423.81	1955.466	7111
5250	-2.28	-10.06	13.58	-583.26	-2423.28	1955.470	7111
5255	-1.84	-10.07	13.51	-583.93	-2421.99	1955.476	7111
5260	-1.99	-10.03	13.53	-584.19	-2420.79	1955.480	7111
5265	-1.62	-9.99	13.41	-584.04	-2420.28	1955.487	7111
5270	-2.21	-9.88	13.55	-583.90	-2422.20	1955.490	7111
5275	-2.19	-9.91	13.56	-583.09	-2422.39	1955.496	7111
5280	-1.80	-9.97	13.45	-582.21	-2420.27	1955.500	7111
5285	-1.68	-10.15	13.48	-582.57	-2422.84	1955.506	7111
5290	-1.95	-10.03	13.53	-583.35	-2423.60	1955.510	7111
5295	-1.74	-10.04	13.47	-583.28	-2423.41	1955.518	7111
5300	-1.70	-9.83	13.34	-583.47	-2425.37	1955.521	7111
5305	-1.52	-9.94	13.22	-582.96	-2426.65	1955.526	7111
5310	-2.08	-9.94	13.36	-582.88	-2424.76	1955.531	7111
5315	-2.17	-10.18	13.60	-583.12	-2423.63	1955.536	7111
5320	-1.66	-10.05	13.43	-583.49	-2424.08	1955.541	7111
5325	-2.11	-9.93	13.44	-583.48	-2423.68	1955.546	7111
5330	-2.15	-9.86	13.37	-583.05	-2421.33	1955.551	7111
5335	-2.28	-10.08	13.54	-582.46	-2418.07	1955.558	7111
5340	-1.50	-10.07	13.28	-582.96	-2419.26	1955.561	7111
5345	-1.75	-10.13	13.33	-583.41	-2419.36	1955.566	7111
5350	-1.97	-10.05	13.35	-583.90	-2419.62	1955.571	7111
5355	-2.11	-10.14	13.45	-584.20	-2419.19	1955.576	7111
5360	-1.90	-10.10	13.46	-585.21	-2420.78	1955.581	7111
5365	-2.13	-9.84	13.40	-585.13	-2421.69	1955.586	7111
5370	-2.08	-9.85	13.42	-584.01	-2418.82	1955.592	7111
5375	-1.57	-9.96	13.24	-583.26	-2419.00	1955.596	7111
5380	-1.60	-10.06	13.27	-583.59	-2418.58	1955.601	7111
5385	-1.58	-10.04	13.23	-584.28	-2419.49	1955.606	7111
5390	-2.02	-10.07	13.35	-584.52	-2419.18	1955.611	7111
5395	-1.82	-9.99	13.20	-584.94	-2420.11	1955.615	7111
5400	-2.18	-10.01	13.28	-584.18	-2418.64	1955.622	7111
5405	-2.14	-9.95	13.24	-584.20	-2423.26	1955.625	7111
5410	-1.99	-9.97	13.21	-583.67	-2421.90	1955.631	7111
5415	-1.86	-10.02	13.12	-583.91	-2423.29	1955.635	7111
5420	-2.03	-10.09	13.22	-583.91	-2423.09	1955.641	7111
5425	-2.06	-10.02	13.27	-584.28	-2423.32	1955.646	7111
5430	-2.09	-10.00	13.23	-584.20	-2423.14	1955.652	7111
5435	-2.02	-10.02	13.16	-584.26	-2423.24	1955.656	7111
5440	-2.08	-10.05	13.27	-584.55	-2423.18	1955.661	7111
5445	-2.16	-9.97	13.34	-584.23	-2422.07	1955.665	7111
5450	-2.08	-9.79	13.20	-584.04	-2421.86	1955.671	7111
5455	-2.65	-9.80	13.38	-582.87	-2418.61	1955.676	7111
5460	-2.62	-9.99	13.52	-582.61	-2418.72	1955.683	7111
5465	-1.80	-10.18	13.37	-583.06	-2419.46	1955.686	7111
5470	-2.05	-10.06	13.44	-583.79	-2422.79	1955.691	7111
5475	-1.89	-9.98	13.25	-583.88	-2422.48	1955.696	7111
5480	-1.32	-10.02	13.01	-584.09	-2423.76	1955.701	7111
5485	-2.16	-9.89	13.17	-584.02	-2423.54	1955.706	7111
5490	-2.28	-10.01	13.37	-583.47	-2422.31	1955.711	7111
5495	-2.06	-9.91	13.33	-583.27	-2421.92	1955.716	7111
5500	-1.92	-10.13	13.38	-582.91	-2422.20	1955.721	7111
5505	-2.09	-10.04	13.38	-583.96	-2421.27	1955.727	7111
5510	-1.57	-10.01	13.22	-583.88	-2420.86	1955.731	7111
5515	-2.18	-9.99	13.42	-583.90	-2420.60	1955.736	7111
5520	-2.00	-10.08	13.42	-584.16	-2424.08	1955.741	7111
5525	-1.83	-10.12	13.45	-584.60	-2422.92	1955.746	7111
5530	-1.83	-9.97	13.36	-584.74	-2422.05	1955.751	7111
5535	-1.89	-9.91	13.28	-584.29	-2424.31	1955.756	7111
5540	-2.00	-9.98	13.36	-584.28	-2424.85	1955.760	7111
5545	-1.87	-9.98	13.32	-584.12	-2423.95	1955.766	7111
5550	-1.94	-10.05	13.44	-584.07	-2422.18	1955.770	7111
5555	-1.76	-9.97	13.23	-584.28	-2423.81	1955.776	7111
5560	-2.18	-9.95	13.30	-584.55	-2423.82	1955.780	7111
5565	-1.93	-10.16	13.40	-584.41	-2423.02	1955.787	7111
5570	-1.43	-10.01	13.15	-585.13	-2421.65	1955.790	7111
5575	-1.91	-10.04	13.28	-585.11	-2424.43	1955.796	7111
5580	-1.95	-10.02	13.29	-585.06	-2424.32	1955.800	7111
5585	-2.00	-9.96	13.32	-585.09	-2422.60	1955.806	7111
5590	-2.05	-9.86	13.26	-584.73	-2421.39	1955.811	7111
5595	-2.06	-10.09	13.36	-584.70	-2422.64	1955.817	7111
5600	-1.86	-10.00	13.29	-584.76	-2424.33	1955.821	7111
5605	-2.33	-9.82	13.31	-584.77	-2421.62	1955.826	7111
5610	-2.23	-9.88	13.37	-583.61	-2422.73	1955.831	7111
5615	-1.63	-10.15	13.30	-583.39	-2422.26	1955.837	7111
5620	-1.41	-10.15	13.19	-584.02	-2421.52	1955.841	7111
5625	-2.26	-9.98	13.34	-585.17	-2423.99	1955.846	7111
5630	-1.99	-10.06	13.33	-585.17	-2422.51	1955.851	7111
5635	-2.68	-9.81	13.46	-585.08	-2420.37	1955.858	7111
5640	-2.04	-9.99	13.42	-584.29	-2420.44	1955.861	7111
5645	-1.85	-10.06	13.36	-583.73	-2420.24	1955.866	7111
5650	-1.76	-9.94	13.31	-583.80	-2419.67	1955.871	7111
5655	-2.27	-9.98	13.38	-583.65	-2419.35	1955.876	7111
5660	-2.14	-9.96	13.42	-583.47	-2419.70	1955.881	7111
5665	-1.89	-10.11	13.45	-583.56	-2420.75	1955.886	7111
5670	-2.19	-10.00	13.50	-584.18	-2422.94	1955.891	7111
5675	-1.94	-10.04	13.41	-584.27	-2423.54	1955.896	7111
5680	-1.93	-9.93	13.30	-584.44	-2424.74	1955.901	7111
5685	-1.76	-10.24	13.39	-584.30	-2428.65	1955.906	7111
5690	-1.80	-10.03	13.37	-585.52	-2425.23	1955.911	7111
5695	-1.86	-10.05	13.37	-585.59	-2424.79	1955.916	7111
5700	-2.11	-9.98	13.44	-586.06	-2423.80	1955.922	7111
5705	-2.01	-9.98	13.42	-586.20	-2424.26	1955.925	7111
5710	-1.81	-9.87	13.27	-586.09	-2423.83	1955.931	7111
5715	-1.64	-9.86	13.11	-585.36	-2425.07	1955.935	7111
5720	-2.18	-9.95	13.25	-584.74	-2423.69	1955.941	7111
5725	-1.40	-10.14	13.17	-584.97	-2424.77	1955.945	7111
5730	-2.08	-10.02	13.27	-585.93	-2438.39	1955.952	7111
5735	-2.27	-9.97	13.30	-586.20	-2437.90	1955.955	7111
5740	-1.92	-10.00	13.21	-586.16	-2423.82	1955.961	7111
5745	-1.75	-10.01	13.17	-586.01	-2423.48	1955.965	7111
5750	-1.69	-10.07	13.20	-586.32	-2424.03	1955.971	7111
5755	-1.75	-10.02	13.09	-586.66	-2424.26	1955.975	7111
5760	-3.10	-9.79	13.34	-586.64	-2420.78	1955.983	7111
5765	-2.10	-9.87	13.11	-586.29	-2420.19	1955.986	7111
5770	-2.11	-9.94	13.15	-585.52	-2419.98	1955.991	7111
5775	-2.05	-9.97	13.13	-585.47	-2421.82	1955.996	7111
5780	-1.93	-10.06	13.16	-585.37	-2422.09	1956.001	7111
5785	-2.23	-9.91	13.19	-585.30	-2422.46	1956.006	7111
5790	-2.12	-9.92	13.19	-584.77	-2423.41	1956.011	7111
5795	-1.68	-10.10	13.10	-584.57	-2426.59	1956.016	7111
5800	-2.36	-9.89	13.35	-585.23	-2421.10	1956.023	7111
5805	-1.86	-10.02	13.21	-585.19	-2420.44	1956.026	7111
5810	-1.86	-10.02	13.22	-585.18	-2419.04	1956.031	7111
5815	-1.46	-10.15	13.10	-585.55	-2419.58	1956.036	7111
5820	-1.87	-9.97	13.16	-585.77	-2419.36	1956.041	7111
5825	-2.07	-9.89	13.21	-585.49	-2420.12	1956.046	7111
5830	-1.87	-10.01	13.18	-584.98	-2420.14	1956.051	7111
5835	-1.91	-9.97	13.12	-584.97	-2420.85	1956.057	7111
5840	-1.82	-10.02	13.08	-584.83	-2421.98	1956.061	7111
5845	-2.03	-10.00	13.15	-584.79	-2422.40	1956.066	7111
5850	-2.34	-10.00	13.25	-584.68	-2421.90	1956.071	7111
5855	-2.20	-10.02	13.35	-584.73	-2419.55	1956.076	7111
5860	-2.10	-10.10	13.39	-584.50	-2419.74	1956.080	7111
5865	-2.07	-9.94	13.26	-585.11	-2423.61	1956.086	7111
5870	-2.07	-9.95	13.28	-584.89	-2422.74	1956.090	7111
5875	-2.15	-9.94	13.23	-584.62	-2422.00	1956.096	7111
5880	-1.92	-10.20	13.35	-584.48	-2422.95	1956.101	7111
5885	-2.13	-9.95	13.36	-585.05	-2422.95	1956.106	7111
5890	-1.70	-10.04	13.26	-585.03	-2421.58	1956.110	7111
5895	-2.27	-9.87	13.35	-586.29	-2421.51	1956.117	7111
5900	-2.30	-10.01	13.44	-585.83	-2421.18	1956.121	7111
5905	-1.49	-10.09	13.28	-585.40	-2421.68	1956.126	7111
5910	-1.77	-10.01	13.25	-585.77	-2422.45	1956.131	7111
5915	-1.79	-9.96	13.21	-586.21	-2424.83	1956.136	7111
5920	-2.17	-9.94	13.25	-585.58	-2424.67	1956.141	7111
5925	-2.18	-10.03	13.29	-585.07	-2423.29	1956.146	7111
5930	-2.20	-9.92	13.25	-585.28	-2422.48	1956.151	7111
5935	-1.69	-10.04	13.13	-584.87	-2420.71	1956.158	7111
5940	-1.62	-10.14	13.22	-585.10	-2420.90	1956.161	7111
5945	-1.78	-10.03	13.20	-585.63	-2421.37	1956.166	7111
5950	-2.21	-9.94	13.29	-585.32	-2421.17	1956.171	7111
5955	-2.57	-9.91	13.44	-585.09	-2420.97	1956.176	7111
5960	-2.04	-9.96	13.39	-584.92	-2421.61	1956.181	7111
5965	-1.07	-10.14	13.15	-584.65	-2422.56	1956.188	7111
5970	-2.00	-9.95	13.36	-584.39	-2421.10	1956.191	7111
5975	-2.06	-10.18	13.50	-584.47	-2421.38	1956.196	7111
5980	-1.89	-10.06	13.47	-585.47	-2422.33	1956.201	7111
5985	-2.35	-9.87	13.49	-585.34	-2422.51	1956.206	7111
5990	-2.12	-10.07	13.66	-585.05	-2421.44	1956.211	7111
5995	-1.97	-9.90	13.63	-585.38	-2422.02	1956.216	7111
6000	-1.47	-10.00	13.44	-584.74	-2422.20	1956.221	7111
6005	-1.43	-10.04	13.29	-584.93	-2422.12	1956.226	7111
6010	-2.13	-9.95	13.43	-584.94	-2421.50	1956.231	7111
6015	-1.91	-9.88	13.32	-584.58	-2421.01	1956.235	7111
6020	-1.51	-10.05	13.25	-584.57	-2421.09	1956.241	7111
6025	-2.21	-9.93	13.35	-584.86	-2421.61	1956.245	7111
6030	-1.79	-10.03	13.35	-584.67	-2420.87	1956.252	7111
6035	-1.91	-9.95	13.27	-584.53	-2420.83	1956.255	7111
6040	-2.60	-9.79	13.37	-583.78	-2419.87	1956.260	7111
6045	-1.96	-10.13	13.42	-582.76	-2420.24	1956.265	7111
6050	-1.92	-9.96	13.35	-583.17	-2419.86	1956.271	7111
6055	-1.60	-10.13	13.29	-583.45	-2419.07	1956.276	7111
6060	-1.99	-10.19	13.46	-583.55	-2418.78	1956.282	7111
6065	-1.87	-10.00	13.31	-584.17	-2418.77	1956.286	7111
6070	-1.78	-9.99	13.26	-583.46	-2420.93	1956.291	7111
6075	-1.86	-9.95	13.31	-583.27	-2420.97	1956.296	7111
6080	-1.50	-10.11	13.22	-583.92	-2421.98	1956.302	7111
6085	-2.13	-9.99	13.31	-584.07	-2421.59	1956.306	7111
6090	-1.63	-10.14	13.25	-584.55	-2423.55	1956.311	7111
6095	-2.11	-10.06	13.36	-585.03	-2423.95	1956.316	7111
6100	-1.81	-10.05	13.31	-584.93	-2423.10	1956.321	7111
6105	-2.04	-9.93	13.25	-584.74	-2423.01	1956.326	7111
6110	-2.37	-9.93	13.39	-584.23	-2422.83	1956.331	7111
6115	-2.25	-9.93	13.41	-583.82	-2422.19	1956.336	7111
6120	-1.75	-10.00	13.39	-583.62	-2422.21	1956.341	7111
6125	-1.59	-10.08	13.25	-584.04	-2423.10	1956.346	7111
6130	-2.20	-9.98	13.41	-584.14	-2422.45	1956.351	7111
6135	-2.20	-10.01	13.53	-584.62	-2423.08	1956.356	7111
6140	-1.97	-9.92	13.45	-584.44	-2422.60	1956.361	7111
6145	-2.03	-9.89	13.42	-584.36	-2422.60	1956.366	7111
6150	-2.00	-9.98	13.49	-584.53	-2422.03	1956.370	7111
6155	-1.83	-9.97	13.36	-584.12	-2422.70	1956.376	7111
6160	-1.86	-9.94	13.34	-584.20	-2422.08	1956.381	7111
6165	-2.02	-9.90	13.31	-584.05	-2422.90	1956.386	7111
6170	-2.03	-9.97	13.30	-583.43	-2421.18	1956.390	7111
6175	-1.41	-10.20	13.33	-583.74	-2421.30	1956.396	7111
6180	-2.07	-10.01	13.38	-584.75	-2422.08	1956.400	7111
6185	-1.63	-10.06	13.24	-584.71	-2423.02	1956.406	7111
6190	-1.89	-9.97	13.33	-584.89	-2422.81	1956.411	7111
6195	-2.20	-9.96	13.37	-584.35	-2422.32	1956.416	7111
6200	-1.90	-10.10	13.40	-584.11	-2422.96	1956.421	7111
6205	-1.82	-9.90	13.22	-584.63	-2422.39	1956.426	7111
6210	-2.19	-9.72	13.17	-583.76	-2421.84	1956.431	7111
6215	-2.23	-10.02	13.32	-582.67	-2420.66	1956.436	7111
6220	-2.29	-9.89	13.34	-582.93	-2420.84	1956.441	7111
6225	-2.08	-9.92	13.32	-582.75	-2420.08	1956.446	7111
6230	-1.68	-10.07	13.26	-582.34	-2419.97	1956.451	7111
6235	-1.83	-9.86	13.32	-583.62	-2420.72	1956.458	7111
6240	-2.17	-9.99	13.38	-583.31	-2420.58	1956.461	7111
6245	-1.85	-10.04	13.43	-583.45	-2420.01	1956.466	7111
6250	-1.87	-10.05	13.39	-583.70	-2420.21	1956.471	7111
6255	-1.69	-10.03	13.35	-583.71	-2420.80	1956.476	7111
6260	-1.91	-10.04	13.36	-583.65	-2421.67	1956.481	7111
6265	-2.10	-10.08	13.44	-584.26	-2421.10	1956.488	7111
6270	-2.21	-10.01	13.51	-583.70	-2421.75	1956.491	7111
6275	-1.67	-10.09	13.37	-583.84	-2420.96	1956.496	7111
6280	-2.02	-9.96	13.44	-584.10	-2421.12	1956.501	7111
6285	-1.93	-9.97	13.39	-583.95	-2420.63	1956.506	7111
6290	-2.40	-9.90	13.48	-584.22	-2420.34	1956.510	7111
6295	-1.74	-9.96	13.38	-583.27	-2420.54	1956.516	7111
6300	-1.67	-10.05	13.34	-583.50	-2420.30	1956.521	7111
6305	-1.63	-9.91	13.15	-583.72	-2421.27	1956.526	7111
6310	-2.24	-9.97	13.31	-583.58	-2421.71	1956.531	7111
6315	-2.39	-9.96	13.41	-583.80	-2421.41	1956.536	7111
6320	-1.82	-10.01	13.34	-583.95	-2421.35	1956.541	7111
6325	-2.27	-9.91	13.39	-583.54	-2420.61	1956.545	7111
6330	-2.04	-10.03	13.42	-583.73	-2420.91	1956.551	7111
6335	-2.26	-9.92	13.47	-583.67	-2421.31	1956.555	7111
6340	-1.77	-10.00	13.40	-583.29	-2421.30	1956.561	7111
6345	-1.87	-9.97	13.29	-583.00	-2419.74	1956.565	7111
6350	-1.80	-10.01	13.30	-582.99	-2420.85	1956.571	7111
6355	-1.89	-10.03	13.25	-582.89	-2419.96	1956.575	7111
6360	-2.36	-9.95	13.44	-582.96	-2420.57	1956.581	7111
6365	-2.15	-9.92	13.42	-582.80	-2420.12	1956.586	7111
6370	-2.12	-10.18	13.53	-583.20	-2420.67	1956.593	7111
6375	-1.76	-9.98	13.35	-583.27	-2419.53	1956.595	7111
6380	-1.98	-10.04	13.46	-583.09	-2419.23	1956.601	7111
6385	-1.82	-9.93	13.30	-582.99	-2420.22	1956.606	7111
6390	-2.32	-10.11	13.51	-583.31	-2419.61	1956.612	7111
6395	-2.00	-9.90	13.33	-583.91	-2419.72	1956.616	7111
6400	-2.31	-9.79	13.53	-583.09	-2420.13	1956.623	7111
6405	-2.01	-9.97	13.37	-582.87	-2420.12	1956.626	7111
6410	-2.22	-9.89	13.33	-582.71	-2419.88	1956.631	7111
6415	-1.97	-9.97	13.31	-582.23	-2419.55	1956.635	7111
6420	-2.06	-9.99	13.36	-582.49	-2417.99	1956.641	7111
6425	-2.27	-10.05	13.47	-582.61	-2418.99	1956.646	7111
6430	-1.49	-10.11	13.38	-582.65	-2419.57	1956.651	7111
6435	-2.18	-10.03	13.49	-583.11	-2420.25	1956.656	7111
6440	-1.73	-9.97	13.35	-583.13	-2419.88	1956.661	7111
6445	-1.86	-10.04	13.38	-583.08	-2419.78	1956.666	7111
6450	-2.03	-9.97	13.37	-583.27	-2420.30	1956.671	7111
6455	-1.62	-10.00	13.27	-583.20	-2420.04	1956.676	7111
6460	-1.91	-10.10	13.39	-583.43	-2420.05	1956.681	7111
6465	-2.32	-10.08	13.56	-584.42	-2420.73	1956.686	7111
6470	-2.17	-9.77	13.40	-583.88	-2420.08	1956.691	7111
6475	-1.65	-10.23	13.42	-583.20	-2419.63	1956.696	7111
6480	-2.07	-9.95	13.44	-584.36	-2419.99	1956.700	7111
6485	-2.64	-9.89	13.57	-583.24	-2420.22	1956.706	7111
6490	-1.88	-10.12	13.57	-583.22	-2419.45	1956.710	7111
6495	-1.95	-9.97	13.53	-584.33	-2421.04	1956.717	7111
6500	-1.71	-10.03	13.45	-584.26	-2420.66	1956.720	7111
6505	-1.92	-10.02	13.49	-584.17	-2420.93	1956.728	7111
6510	-1.58	-9.89	13.35	-584.17	-2421.42	1956.730	7111
6515	-2.20	-9.87	13.47	-583.72	-2420.48	1956.736	7111
6520	-2.26	-9.93	13.53	-582.89	-2419.40	1956.741	7111
6525	-1.67	-10.03	13.40	-582.45	-2418.41	1956.746	7111
6530	-1.73	-10.03	13.40	-582.79	-2418.56	1956.750	7111
6535	-2.48	-10.03	13.39	-583.63	-2419.52	1956.758	7111
6540	-2.31	-9.87	13.38	-583.12	-2419.50	1956.760	7111
6545	-1.78	-10.16	13.35	-582.87	-2418.99	1956.766	7111
6550	-2.43	-10.02	13.52	-583.57	-2420.66	1956.771	7111
6555	-1.72	-10.05	13.36	-583.89	-2422.29	1956.776	7111
6560	-1.86	-9.96	13.38	-584.28	-2421.90	1956.781	7111
6565	-1.60	-10.02	13.28	-584.16	-2422.24	1956.786	7111
6570	-2.11	-9.91	13.31	-584.32	-2423.25	1956.791	7111
6575	-2.13	-9.96	13.30	-584.39	-2424.09	1956.796	7111
6580	-2.00	-9.92	13.27	-584.02	-2423.82	1956.801	7111
6585	-1.85	-9.94	13.13	-583.45	-2423.00	1956.806	7111
6590	-1.88	-10.05	13.23	-583.58	-2422.40	1956.811	7111
6595	-1.53	-9.68	13.21	-583.67	-2421.32	1956.818	7111
6600	-1.73	-10.11	13.21	-583.51	-2421.73	1956.821	7111
6605	-2.48	-9.85	13.26	-583.70	-2421.84	1956.826	7111
6610	-1.90	-9.95	13.15	-583.25	-2421.53	1956.831	7111
6615	-2.14	-10.02	13.28	-583.66	-2421.49	1956.836	7111
6620	-2.23	-9.91	13.41	-584.21	-2421.51	1956.841	7111
6625	-2.18	-10.05	13.49	-583.63	-2421.42	1956.845	7111
6630	-1.86	-10.00	13.40	-583.85	-2422.36	1956.852	7111
6635	-1.91	-10.01	13.34	-583.83	-2422.52	1956.855	7111
6640	-1.96	-9.86	13.27	-584.01	-2422.70	1956.862	7111
6645	-1.84	-10.06	13.37	-584.16	-2422.83	1956.865	7111
6650	-2.17	-9.97	13.42	-583.93	-2421.92	1956.871	7111
6655	-2.16	-10.00	13.47	-583.61	-2422.54	1956.875	7111
6660	-1.72	-10.07	13.34	-583.89	-2422.56	1956.881	7111
6665	-1.91	-10.06	13.38	-584.15	-2423.46	1956.885	7111
6670	-2.37	-9.93	13.32	-583.81	-2422.33	1956.892	7111
6675	-1.81	-10.05	13.29	-583.60	-2422.28	1956.896	7111
6680	-1.61	-9.98	13.27	-584.08	-2421.67	1956.901	7111
6685	-1.74	-10.07	13.30	-583.84	-2421.75	1956.906	7111
6690	-2.01	-10.00	13.26	-584.16	-2422.60	1956.911	7111
6695	-2.00	-9.95	13.25	-584.15	-2422.59	1956.916	7111
6700	-1.71	-9.78	13.06	-584.02	-2421.46	1956.923	7111
6705	-1.62	-10.02	13.15	-583.79	-2421.52	1956.926	7111
6710	-1.84	-10.05	13.16	-584.60	-2422.26	1956.932	7111
6715	-1.70	-10.10	13.07	-585.22	-2422.83	1956.936	7111
6720	-2.35	-9.95	13.19	-585.00	-2423.36	1956.941	7111
6725	-2.04	-10.08	13.20	-585.08	-2423.67	1956.946	7111
6730	-2.30	-10.00	13.23	-584.91	-2423.85	1956.951	7111
6735	-2.16	-9.97	13.25	-585.15	-2423.46	1956.956	7111
6740	-1.94	-9.90	13.18	-584.82	-2423.22	1956.961	7111
6745	-2.11	-10.06	13.28	-584.03	-2422.42	1956.966	7111
6750	-1.47	-10.12	13.12	-584.68	-2423.61	1956.971	7111
6755	-1.99	-9.98	13.11	-585.40	-2424.04	1956.976	7111
6760	-1.51	-10.16	13.16	-585.27	-2425.65	1956.983	7111
6765	-2.56	-9.95	13.44	-585.96	-2425.78	1956.986	7111
6770	-2.11	-9.96	13.40	-585.29	-2424.04	1956.991	7111
6775	-1.68	-9.99	13.26	-585.10	-2424.74	1956.996	7111
6780	-1.74	-9.99	13.25	-585.29	-2424.00	1957.001	7111
6785	-1.94	-9.97	13.25	-585.20	-2424.99	1957.006	7111
6790	-2.06	-9.92	13.28	-584.97	-2424.77	1957.011	7111
6795	-2.49	-9.93	13.36	-584.60	-2423.53	1957.017	7111
6800	-2.44	-10.02	13.48	-584.18	-2423.41	1957.020	7111
6805	-1.75	-10.08	13.33	-584.74	-2424.79	1957.027	7111
6810	-1.76	-10.14	13.33	-584.82	-2423.90	1957.030	7111
6815	-1.89	-10.09	13.35	-585.69	-2424.14	1957.036	7111
6820	-1.99	-10.18	13.39	-585.46	-2423.83	1957.040	7111
6825	-2.46	-9.88	13.41	-586.36	-2423.92	1957.046	7111
6830	-1.88	-9.91	13.28	-585.86	-2424.56	1957.050	7111
6835	-2.24	-10.03	13.39	-585.10	-2422.61	1957.057	7111
6840	-1.76	-10.07	13.31	-585.45	-2423.31	1957.061	7111
6845	-1.62	-10.06	13.22	-585.67	-2423.13	1957.066	7111
6850	-2.09	-9.96	13.24	-585.94	-2423.70	1957.071	7111
6855	-1.99	-10.03	13.22	-585.63	-2422.58	1957.076	7111
6860	-1.82	-10.02	13.20	-585.45	-2424.61	1957.081	7111
6865	-2.08	-9.99	13.20	-585.83	-2423.53	1957.087	7111
6870	-1.87	-9.92	13.16	-585.42	-2423.40	1957.091	7111
6875	-2.14	-9.97	13.21	-585.07	-2421.94	1957.096	7111
6880	-1.84	-10.05	13.22	-585.12	-2421.99	1957.101	7111
6885	-1.27	-10.16	13.05	-585.62	-2422.60	1957.106	7111
6890	-2.30	-9.89	13.18	-586.05	-2423.17	1957.111	7111
6895	-2.04	-10.00	13.47	-585.23	-2420.99	1957.118	7111
6900	-2.08	-9.96	13.28	-584.59	-2422.26	1957.121	7111
6905	-1.88	-10.07	13.31	-584.34	-2422.26	1957.126	7111
6910	-1.90	-9.85	13.16	-584.88	-2422.76	1957.131	7111
6915	-2.15	-10.00	13.28	-584.14	-2421.80	1957.136	7111
6920	-1.82	-10.08	13.25	-584.59	-2421.18	1957.141	7111
6925	-1.81	-10.00	13.19	-584.95	-2421.41	1957.146	7111
6930	-1.54	-10.11	13.16	-585.29	-2422.80	1957.151	7111
6935	-2.05	-9.98	13.22	-586.11	-2423.59	1957.156	7111
6940	-1.95	-10.02	13.16	-586.09	-2423.67	1957.161	7111
6945	-1.78	-10.01	13.10	-586.22	-2423.27	1957.166	7111
6950	-2.27	-9.87	13.21	-585.86	-2422.22	1957.171	7111
6955	-2.06	-9.89	13.16	-585.72	-2421.67	1957.175	7111
6960	-2.08	-9.97	13.23	-585.12	-2421.85	1957.181	7111
6965	-2.32	-10.08	13.44	-585.05	-2421.33	1957.185	7111
6970	-1.83	-10.05	13.32	-585.20	-2420.39	1957.192	7111
6975	-1.73	-10.03	13.28	-585.39	-2421.45	1957.195	7111
6980	-2.01	-9.95	13.28	-585.73	-2422.62	1957.201	7111
6985	-1.86	-10.05	13.29	-585.48	-2421.78	1957.205	7111
6990	-1.95	-10.03	13.30	-586.16	-2422.39	1957.211	7111
6995	-1.71	-10.06	13.20	-586.10	-2424.45	1957.215	7111
7000	-1.81	-10.14	13.21	-587.00	-2424.20	1957.223	7111
7005	-2.04	-9.97	13.29	-586.79	-2424.83	1957.225	7111
7010	-2.29	-9.90	13.36	-586.21	-2424.51	1957.231	7111
7015	-1.68	-10.04	13.20	-586.00	-2424.24	1957.236	7111
7020	-1.83	-10.09	13.27	-586.38	-2424.22	1957.241	7111
7025	-2.09	-9.83	13.15	-586.59	-2424.64	1957.246	7111
7030	-1.27	-9.98	12.78	-586.82	-2425.11	1957.253	7111
7035	-2.22	-9.91	13.11	-586.38	-2423.72	1957.256	7111
7040	-2.01	-10.03	13.13	-585.95	-2424.34	1957.261	7111
7045	-1.78	-10.02	13.03	-586.25	-2424.07	1957.266	7111
7050	-2.14	-10.01	13.16	-586.70	-2424.11	1957.271	7111
7055	-2.28	-9.91	13.16	-586.40	-2423.88	1957.276	7111
7060	-2.02	-9.97	13.17	-586.15	-2424.90	1957.281	7111
7065	-1.81	-10.08	13.26	-586.27	-2426.91	1957.286	7111
7070	-1.96	-9.95	13.22	-586.38	-2426.79	1957.291	7111
7075	-2.06	-9.85	13.14	-586.25	-2427.20	1957.296	7111
7080	-2.33	-9.88	13.28	-585.01	-2424.57	1957.301	7111
7085	-1.97	-10.00	13.14	-584.98	-2424.32	1957.306	7111
7090	-1.71	-10.04	13.15	-585.25	-2424.62	1957.311	7111
7095	-2.13	-9.95	13.21	-585.96	-2425.26	1957.316	7111
7100	-1.98	-10.02	13.14	-585.54	-2424.98	1957.321	7111
7105	-1.96	-10.04	13.25	-585.30	-2425.33	1957.327	7111
7110	-2.15	-10.01	13.21	-585.38	-2424.74	1957.330	7111
7115	-2.02	-10.02	13.16	-585.62	-2425.30	1957.336	7111
7120	-1.95	-9.92	13.18	-585.73	-2425.50	1957.340	7111
7125	-2.17	-10.04	13.22	-585.56	-2424.32	1957.346	7111
7130	-2.55	-9.90	13.45	-586.05	-2424.00	1957.350	7111
7135	-2.28	-9.86	13.45	-585.60	-2424.86	1957.358	7111
7140	-2.05	-9.97	13.42	-585.12	-2424.51	1957.360	7111
7145	-1.92	-9.90	13.22	-584.81	-2424.04	1957.366	7111
7150	-1.87	-9.99	13.27	-584.59	-2423.69	1957.370	7111
7155	-1.93	-9.97	13.27	-584.72	-2422.25	1957.378	7111
7160	-1.85	-9.99	13.19	-584.51	-2422.20	1957.381	7111
7165	-2.33	-9.96	13.50	-584.09	-2422.71	1957.386	7111
7170	-1.91	-10.12	13.32	-583.81	-2422.38	1957.391	7111
7175	-2.09	-10.04	13.46	-585.02	-2423.44	1957.396	7111
7180	-1.91	-10.02	13.35	-585.33	-2423.53	1957.401	7111
7185	-2.22	-10.13	13.36	-584.49	-2423.20	1957.408	7111
7190	-1.65	-10.01	13.28	-585.09	-2423.50	1957.411	7111
7195	-2.14	-9.82	13.26	-585.13	-2424.54	1957.418	7111
7200	-1.93	-9.91	13.24	-584.80	-2424.50	1957.421	7111
7205	-2.30	-9.95	13.36	-584.70	-2423.28	1957.426	7111
7210	-2.17	-10.01	13.41	-584.39	-2423.28	1957.431	7111
7215	-1.39	-10.11	13.32	-584.22	-2422.10	1957.436	7111
7220	-1.53	-10.09	13.31	-584.28	-2424.23	1957.441	7111
7225	-1.83	-10.00	13.35	-585.28	-2424.75	1957.446	7111
7230	-1.79	-10.02	13.32	-585.64	-2424.64	1957.451	7111
7235	-2.19	-10.01	13.40	-585.82	-2425.01	1957.456	7111
7240	-2.26	-9.90	13.34	-585.45	-2425.07	1957.461	7111
7245	-2.09	-10.04	13.46	-584.89	-2424.92	1957.466	7111
7250	-1.57	-10.04	13.34	-585.37	-2423.81	1957.472	7111
7255	-2.01	-9.90	13.20	-585.63	-2424.03	1957.476	7111
7260	-1.97	-9.90	13.31	-585.44	-2422.82	1957.481	7111
7265	-2.52	-9.89	13.40	-584.29	-2420.32	1957.486	7111
7270	-2.32	-10.09	13.42	-584.35	-2420.96	1957.491	7111
7275	-1.11	-10.18	13.29	-584.58	-2421.30	1957.495	7111
7280	-1.92	-10.02	13.26	-584.61	-2421.02	1957.501	7111
7285	-2.02	-10.05	13.33	-584.81	-2421.07	1957.505	7111
7290	-1.81	-9.81	13.35	-584.47	-2421.15	1957.510	7111
7295	-2.50	-10.08	13.30	-583.91	-2418.88	1957.515	7111
7300	-1.96	-9.99	13.13	-584.27	-2418.95	1957.523	7111
7305	-1.71	-9.98	13.46	-584.08	-2419.41	1957.525	7111
7310	-1.85	-10.09	13.28	-584.23	-2420.88	1957.531	7111
7315	-2.65	-9.83	13.54	-585.19	-2420.81	1957.536	7111
7320	-1.64	-10.22	13.53	-585.04	-2419.10	1957.543	7111
7325	-1.95	-9.99	13.26	-584.60	-2419.91	1957.546	7111
7330	-2.03	-10.06	13.15	-584.08	-2419.53	1957.552	7111
7335	-1.43	-9.96	13.17	-584.40	-2420.52	1957.556	7111
7340	-2.31	-10.10	13.18	-584.70	-2419.97	1957.561	7111
7345	-1.46	-10.12	13.18	-585.25	-2420.04	1957.566	7111
7350	-2.46	-9.15	13.24	-585.72	-2420.02	1957.573	7111
7355	-2.27	-9.95	13.10	-585.58	-2419.42	1957.576	7111
7360	-2.43	-10.06	13.18	-585.22	-2418.53	1957.581	7111
7365	-1.85	-9.90	13.28	-584.92	-2417.69	1957.586	7111
7370	-1.86	-9.96	13.28	-584.12	-2417.02	1957.591	7111
7375	-2.37	-10.00	13.38	-584.22	-2418.03	1957.596	7111
7380	-1.86	-10.19	13.29	-584.55	-2418.48	1957.601	7111
7385	-1.67	-9.99	13.25	-585.40	-2420.73	1957.606	7111
7390	-2.01	-9.96	13.29	-584.45	-2420.02	1957.611	7111
7395	-2.56	-9.82	13.25	-584.49	-2419.38	1957.616	7111
7400	-2.41	-9.93	13.38	-584.05	-2418.35	1957.621	7111
7405	-1.84	-10.09	13.36	-583.85	-2417.15	1957.626	7111
7410	-2.15	-9.99	13.45	-583.69	-2418.34	1957.631	7111
7415	-1.79	-10.11	13.34	-584.47	-2418.94	1957.636	7111
7420	-1.60	-10.10	13.31	-585.35	-2419.90	1957.640	7111
7425	-1.55	-10.10	13.29	-585.03	-2418.47	1957.647	7111
7430	-2.71	-9.92	13.51	-584.89	-2420.25	1957.650	7111
7435	-2.12	-10.03	13.47	-584.79	-2419.17	1957.656	7111
7440	-1.11	-10.13	13.36	-584.63	-2419.16	1957.660	7111
7445	-1.35	-10.06	13.46	-585.67	-2422.04	1957.667	7111
7450	-1.85	-9.84	13.18	-585.95	-2422.43	1957.670	7111
7455	-3.44	-9.78	13.36	-585.68	-2423.01	1957.677	7111
7460	-1.97	-10.07	13.26	-585.04	-2420.91	1957.681	7111
7465	-3.02	-9.95	13.22	-585.32	-2420.86	1957.686	7111
7470	-1.01	-10.06	13.31	-585.61	-2419.73	1957.691	7111
7475	-0.55	-9.88	13.34	-585.64	-2420.04	1957.698	7111
7480	-2.52	-10.00	13.15	-585.43	-2419.22	1957.701	7111
7485	-2.38	-9.92	13.37	-585.95	-2420.35	1957.706	7111
7490	-1.78	-9.92	13.28	-585.57	-2420.86	1957.711	7111
7495	-1.87	-10.05	13.13	-585.31	-2420.76	1957.717	7111
7500	-1.61	-10.10	13.28	-585.42	-2420.98	1957.721	7111
7505	-2.07	-9.93	13.25	-586.23	-2421.20	1957.726	7111
7510	-1.96	-10.08	13.15	-586.15	-2421.29	1957.731	7111
7515	-1.45	-10.05	13.12	-586.22	-2422.12	1957.736	7111
7520	-1.94	-9.89	12.98	-586.07	-2421.72	1957.741	7111
7525	-2.14	-9.93	12.96	-585.59	-2420.59	1957.746	7111
7530	-1.79	-9.94	13.08	-585.38	-2420.49	1957.751	7111
7535	-2.08	-10.09	13.33	-584.94	-2419.44	1957.757	7111
7540	-2.25	-9.89	13.08	-584.90	-2419.26	1957.761	7111
7545	-1.89	-9.95	13.08	-584.42	-2418.80	1957.766	7111
7550	-2.12	-10.03	13.08	-584.28	-2419.37	1957.771	7111
7555	-2.21	-9.95	13.05	-584.15	-2418.65	1957.776	7111
7560	-1.91	-10.18	13.13	-584.53	-2419.25	1957.781	7111
7565	-2.09	-10.03	13.21	-585.06	-2419.72	1957.786	7111
7570	-2.16	-10.01	13.27	-585.04	-2419.17	1957.792	7111
7575	-2.25	-9.98	13.37	-584.90	-2420.84	1957.795	7111
7580	-1.55	-10.01	13.23	-584.75	-2420.35	1957.801	7111
7585	-1.35	-10.23	13.10	-585.02	-2420.93	1957.805	7111
7590	-1.87	-9.97	12.95	-585.09	-2420.75	1957.812	7111
7595	-1.82	-10.04	13.18	-585.46	-2420.10	1957.815	7111
7600	-1.06	-10.09	13.10	-585.14	-2419.89	1957.823	7111
7605	-2.43	-9.85	13.14	-585.05	-2420.80	1957.825	7111
7610	-1.80	-9.97	13.06	-585.50	-2420.35	1957.831	7111
7615	-1.49	-10.13	12.90	-585.62	-2420.59	1957.836	7111
7620	-2.78	-9.99	13.14	-585.88	-2420.78	1957.843	7111
7625	-2.21	-9.98	13.19	-585.61	-2421.58	1957.845	7111
7630	-2.28	-10.05	13.25	-585.42	-2420.71	1957.851	7111
7635	-2.11	-10.05	13.29	-585.44	-2420.81	1957.856	7111
7640	-1.54	-9.94	13.12	-586.23	-2421.15	1957.862	7111
7645	-1.87	-10.07	13.23	-586.06	-2421.78	1957.866	7111
7650	-3.57	-9.74	13.56	-586.03	-2422.57	1957.873	7111
7655	-2.09	-10.05	13.44	-586.11	-2422.67	1957.876	7111
7660	-2.36	-9.94	13.51	-586.26	-2422.73	1957.881	7111
7665	-2.71	-9.98	13.55	-586.10	-2423.08	1957.886	7111
7670	-2.06	-9.89	13.54	-585.74	-2422.75	1957.891	7111
7675	-1.50	-10.04	13.50	-585.28	-2422.27	1957.896	7111
7680	-1.81	-10.19	13.47	-585.41	-2421.49	1957.901	7111
7685	-2.30	-9.88	13.51	-585.97	-2423.04	1957.906	7111
7690	-1.54	-10.08	13.41	-585.74	-2422.74	1957.911	7111
7695	-2.05	-9.94	13.45	-585.64	-2422.31	1957.916	7111
7700	-1.98	-9.84	13.42	-585.26	-2421.26	1957.921	7111
7705	-1.97	-9.93	13.39	-585.22	-2421.23	1957.927	7111
7710	-1.25	-10.10	13.32	-585.14	-2421.51	1957.930	7111
7715	-2.04	-9.90	13.19	-585.46	-2421.87	1957.936	7111
7720	-2.41	-10.00	13.17	-584.61	-2421.38	1957.940	7111
7725	-2.58	-9.99	13.22	-584.69	-2420.96	1957.947	7111
7730	-1.84	-10.11	13.31	-584.78	-2421.19	1957.950	7111
7735	-1.97	-10.01	13.22	-585.22	-2421.64	1957.956	7111
7740	-1.72	-10.04	13.27	-585.50	-2421.51	1957.960	7111
7745	-1.44	-10.08	13.22	-585.75	-2421.66	1957.966	7111
7750	-3.02	-9.82	13.35	-585.58	-2421.25	1957.970	7111
7755	-2.11	-10.01	13.22	-585.40	-2421.10	1957.976	7111
7760	-2.17	-9.91	13.39	-585.72	-2421.01	1957.981	7111
7765	-1.51	-10.08	13.20	-585.53	-2421.00	1957.988	7111
7770	-1.95	-9.98	13.33	-585.53	-2421.19	1957.991	7111
7775	-2.18	-9.80	13.20	-585.49	-2420.76	1957.997	7111
7780	-1.62	-9.99	13.09	-584.87	-2420.27	1958.001	7111
7785	-1.60	-10.07	13.11	-584.12	-2419.13	1958.006	7111
7790	-2.25	-10.01	13.17	-584.39	-2419.13	1958.010	7111
7795	-2.43	-9.90	13.28	-584.60	-2419.41	1958.016	7111
7800	-1.73	-10.00	13.21	-584.17	-2419.57	1958.021	7111
7805	-1.61	-9.90	13.17	-583.79	-2418.79	1958.028	7111
7810	-2.10	-10.03	13.28	-583.44	-2418.35	1958.031	7111
7815	-1.78	-10.18	13.34	-584.09	-2419.35	1958.036	7111
7820	-1.62	-10.15	13.22	-584.73	-2420.51	1958.041	7111
7825	-1.66	-10.05	13.12	-585.61	-2421.74	1958.046	7111
7830	-1.89	-10.01	13.13	-585.77	-2422.06	1958.052	7111
7835	-1.78	-9.93	13.10	-585.66	-2422.24	1958.056	7111
7840	-2.07	-9.91	13.16	-585.52	-2420.97	1958.061	7111
7845	-2.03	-9.96	13.15	-584.98	-2420.36	1958.066	7111
7850	-2.18	-9.92	13.16	-584.77	-2420.67	1958.071	7111
7855	-1.88	-10.01	13.17	-584.31	-2419.61	1958.076	7111
7860	-2.20	-9.99	13.28	-583.87	-2419.51	1958.081	7111
7865	-1.90	-10.12	13.30	-584.11	-2419.29	1958.085	7111
7870	-2.02	-9.94	13.28	-585.31	-2421.61	1958.092	7111
7875	-1.78	-10.08	13.25	-585.33	-2420.71	1958.095	7111
7880	-1.79	-9.99	13.22	-585.50	-2421.31	1958.102	7111
7885	-2.07	-10.03	13.27	-585.39	-2421.72	1958.105	7111
7890	-2.27	-9.96	13.37	-585.20	-2421.75	1958.111	7111
7895	-1.63	-10.04	13.23	-584.67	-2421.38	1958.115	7111
7900	-1.80	-10.00	13.12	-585.55	-2420.98	1958.122	7111
7905	-1.87	-9.97	13.16	-585.51	-2421.33	1958.125	7111
7910	-1.86	-9.93	13.04	-585.71	-2419.91	1958.131	7111
7915	-2.15	-9.98	13.07	-585.46	-2421.06	1958.135	7111
7920	-2.19	-10.20	13.02	-585.19	-2420.67	1958.143	7111
7925	-1.68	-9.99	13.14	-585.69	-2420.80	1958.146	7111
7930	-1.87	-10.10	13.26	-585.99	-2420.80	1958.151	7111
7935	-1.88	-10.05	13.23	-586.34	-2421.75	1958.156	7111
7940	-2.04	-10.05	13.36	-586.63	-2425.25	1958.161	7111
7945	-2.36	-9.96	13.30	-586.81	-2421.92	1958.166	7111
7950	-2.38	-10.00	13.44	-585.98	-2421.80	1958.171	7111
7955	-1.46	-10.11	13.34	-586.23	-2421.96	1958.176	7111
7960	-2.32	-10.02	13.48	-586.60	-2422.56	1958.181	7111
7965	-1.42	-9.96	13.31	-587.00	-2423.13	1958.186	7111
7970	-1.94	-10.05	13.31	-586.55	-2422.26	1958.191	7111
7975	-2.19	-9.83	13.33	-586.35	-2421.79	1958.196	7111
7980	-1.74	-9.87	13.32	-585.92	-2420.91	1958.200	7111
7985	-2.39	-9.99	13.38	-585.31	-2421.11	1958.207	7111
7990	-2.38	-9.85	13.39	-585.54	-2421.33	1958.211	7111
7995	-1.81	-10.01	13.37	-584.84	-2420.74	1958.216	7111
8000	-2.08	-9.98	13.43	-584.75	-2421.01	1958.221	7111
8005	-1.63	-10.01	13.42	-584.51	-2421.31	1958.226	7111
8010	-2.02	-9.97	13.28	-584.52	-2420.80	1958.230	7111
8015	-2.39	-10.19	13.38	-583.99	-2420.36	1958.237	7111
8020	-1.96	-10.12	13.56	-584.81	-2421.14	1958.240	7111
8025	-2.21	-10.09	13.52	-585.65	-2420.69	1958.246	7111
8030	-1.18	-10.17	13.59	-586.48	-2422.69	1958.250	7111
8035	-1.60	-9.89	13.61	-586.26	-2423.27	1958.257	7111
8040	-2.39	-9.83	13.43	-585.75	-2422.94	1958.261	7111
8045	-1.38	-10.05	13.38	-585.25	-2422.52	1958.266	7111
8050	-2.03	-9.95	13.26	-585.57	-2422.89	1958.270	7111
8055	-2.10	-10.11	13.14	-585.59	-2422.81	1958.278	7111
8060	-1.40	-10.06	13.40	-585.71	-2422.64	1958.280	7111
8065	-2.02	-10.15	13.24	-586.22	-2422.94	1958.286	7111
8070	-2.39	-9.95	13.36	-586.73	-2421.67	1958.291	7111
8075	-2.04	-9.81	13.45	-585.41	-2422.40	1958.298	7111
8080	-2.65	-9.92	13.38	-585.53	-2422.55	1958.301	7111
8085	-2.23	-9.95	13.30	-584.94	-2420.82	1958.306	7111
8090	-1.07	-10.13	13.19	-585.08	-2420.66	1958.311	7111
8095	-2.22	-10.03	13.18	-585.35	-2421.55	1958.316	7111
8100	-2.41	-9.94	13.37	-585.62	-2421.40	1958.321	7111
8105	-1.88	-10.09	13.39	-585.62	-2421.75	1958.326	7111
8110	-2.23	-9.86	13.30	-585.89	-2422.13	1958.331	7111
8115	-2.14	-9.98	13.38	-585.18	-2420.54	1958.336	7111
8120	-1.76	-10.06	13.29	-585.62	-2421.64	1958.341	7111
8125	-2.09	-9.93	13.32	-585.59	-2422.18	1958.346	7111
8130	-1.68	-9.94	13.31	-585.38	-2420.40	1958.352	7111
8135	-1.96	-9.98	13.20	-585.29	-2421.44	1958.356	7111
8140	-1.98	-10.04	13.31	-585.35	-2421.20	1958.361	7111
8145	-1.77	-10.03	13.22	-585.52	-2422.23	1958.365	7111
8150	-1.61	-10.03	13.12	-585.89	-2422.62	1958.371	7111
8155	-2.45	-9.99	13.39	-586.17	-2421.39	1958.375	7111
8160	-2.06	-9.94	13.35	-585.81	-2420.89	1958.382	7111
8165	-2.19	-9.98	13.32	-585.57	-2421.49	1958.385	7111
8170	-2.05	-10.02	13.39	-585.29	-2421.04	1958.391	7111
8175	-2.52	-9.95	13.41	-585.21	-2421.50	1958.396	7111
8180	-2.07	-10.00	13.47	-585.12	-2421.43	1958.401	7111
8185	-1.52	-10.05	13.33	-585.25	-2421.70	1958.405	7111
8190	-1.13	-10.39	13.27	-585.23	-2421.15	1958.413	7111
8195	-1.50	-10.03	13.40	-585.63	-2421.21	1958.416	7111
8200	-1.68	-9.95	13.39	-585.81	-2420.70	1958.421	7111
8205	-2.36	-9.91	13.38	-585.14	-2419.60	1958.426	7111
8210	-2.72	-10.22	13.54	-584.19	-2418.51	1958.433	7111
8215	-1.67	-10.11	13.46	-585.42	-2421.00	1958.437	7111
8220	-1.99	-9.98	13.40	-586.00	-2421.34	1958.441	7111
8225	-1.55	-9.98	13.31	-585.69	-2420.98	1958.446	7111
8230	-1.84	-9.92	13.41	-585.48	-2421.38	1958.452	7111
8235	-1.64	-9.96	13.14	-585.74	-2421.53	1958.456	7111
8240	-1.88	-9.98	13.25	-585.79	-2421.19	1958.461	7111
8245	-2.56	-9.91	13.28	-585.42	-2420.26	1958.466	7111
8250	-2.08	-10.00	13.31	-584.99	-2420.19	1958.471	7111
8255	-1.63	-10.08	13.23	-585.29	-2420.28	1958.476	7111
8260	-1.97	-9.96	13.20	-585.58	-2419.36	1958.481	7111
8265	-2.27	-9.96	13.28	-584.71	-2420.14	1958.486	7111
8270	-2.01	-10.03	13.36	-584.78	-2420.26	1958.491	7111
8275	-1.74	-10.12	13.29	-584.85	-2420.23	1958.497	7111
8280	-1.99	-9.98	13.37	-585.41	-2420.79	1958.501	7111
8285	-1.58	-10.05	13.26	-585.41	-2421.19	1958.506	7111
8290	-2.17	-9.96	13.31	-585.06	-2421.46	1958.511	7111
8295	-1.78	-10.01	13.27	-585.05	-2421.91	1958.516	7111
8300	-2.15	-10.03	13.39	-585.31	-2421.70	1958.520	7111
8305	-1.83	-9.98	13.31	-586.05	-2420.78	1958.526	7111
8310	-1.97	-10.00	13.24	-585.61	-2419.93	1958.530	7111
8315	-1.95	-10.06	13.23	-585.17	-2420.18	1958.536	7111
8320	-1.87	-10.06	13.27	-585.57	-2419.88	1958.540	7111
8325	-1.81	-10.01	13.28	-585.91	-2419.93	1958.547	7111
8330	-2.08	-10.02	13.33	-585.70	-2420.05	1958.550	7111
8335	-1.79	-9.93	13.20	-585.60	-2420.82	1958.556	7111
8340	-1.95	-9.96	13.13	-585.30	-2420.40	1958.561	7111
8345	-2.24	-9.95	13.08	-585.71	-2419.20	1958.568	7111
8350	-1.95	-10.00	13.16	-585.78	-2419.52	1958.571	7111
8355	-2.32	-9.90	13.20	-585.94	-2418.66	1958.576	7111
8360	-2.17	-9.98	13.19	-585.00	-2417.88	1958.581	7111
8365	-2.40	-9.99	13.31	-585.48	-2418.34	1958.587	7111
8370	-2.10	-10.02	13.31	-585.26	-2418.79	1958.591	7111
8375	-1.89	-10.02	13.26	-585.19	-2418.68	1958.596	7111
8380	-1.37	-10.16	13.18	-585.19	-2418.47	1958.601	7111
8385	-2.33	-9.95	13.32	-586.17	-2420.05	1958.608	7111
8390	-2.50	-9.93	13.41	-585.72	-2417.19	1958.611	7111
8395	-1.90	-9.96	13.30	-585.25	-2416.53	1958.616	7111
8400	-1.86	-9.92	13.27	-584.95	-2415.89	1958.621	7111
8405	-1.77	-10.10	13.29	-584.96	-2419.36	1958.626	7111
8410	-1.96	-9.95	13.25	-585.71	-2420.91	1958.631	7111
8415	-1.95	-9.97	13.20	-585.51	-2420.60	1958.636	7111
8420	-2.06	-10.01	13.23	-585.32	-2420.23	1958.641	7111
8425	-2.32	-9.96	13.28	-585.08	-2420.31	1958.646	7111
8430	-1.94	-9.96	13.28	-585.04	-2420.77	1958.652	7111
8435	-2.24	-9.95	13.31	-584.92	-2419.20	1958.656	7111
8440	-1.82	-10.03	13.28	-584.64	-2419.51	1958.661	7111
8445	-1.74	-9.99	13.15	-584.99	-2420.04	1958.666	7111
8450	-1.94	-10.03	13.22	-584.84	-2420.32	1958.671	7111
8455	-2.07	-10.11	13.31	-585.23	-2420.30	1958.675	7111
8460	-1.43	-10.14	13.14	-585.44	-2420.86	1958.681	7111
8465	-1.84	-9.94	13.10	-586.18	-2421.45	1958.685	7111
8470	-1.62	-10.02	13.02	-585.89	-2419.80	1958.692	7111
8475	-2.17	-9.97	13.15	-585.84	-2420.28	1958.695	7111
8480	-2.42	-9.90	13.18	-586.15	-2420.84	1958.701	7111
8485	-2.25	-9.95	13.25	-585.47	-2420.66	1958.705	7111
8490	-1.57	-10.12	13.20	-585.35	-2419.95	1958.711	7111
8495	-1.94	-10.00	13.15	-585.51	-2420.85	1958.716	7111
8500	-1.31	-10.19	13.06	-585.19	-2420.45	1958.722	7111
8505	-1.92	-10.00	13.08	-586.00	-2420.96	1958.725	7111
8510	-2.45	-9.88	13.22	-585.63	-2420.83	1958.731	7111
8515	-2.18	-10.13	13.20	-584.95	-2419.79	1958.736	7111
8520	-2.19	-10.00	13.22	-585.52	-2421.32	1958.741	7111
8525	-2.15	-9.95	13.25	-585.34	-2421.04	1958.746	7111
8530	-2.21	-10.01	13.29	-585.36	-2420.73	1958.751	7111
8535	-1.97	-9.96	13.29	-585.45	-2420.91	1958.756	7111
8540	-2.00	-10.04	13.32	-585.08	-2420.12	1958.761	7111
8545	-1.90	-10.01	13.26	-585.08	-2420.24	1958.766	7111
8550	-1.63	-10.07	13.26	-585.38	-2419.59	1958.773	7111
8555	-1.67	-10.10	13.25	-585.48	-2419.89	1958.776	7111
8560	-2.03	-10.01	13.26	-585.51	-2419.01	1958.781	7111
8565	-1.51	-10.06	13.18	-585.52	-2419.43	1958.786	7111
8570	-2.14	-9.91	13.19	-585.92	-2420.64	1958.791	7111
8575	-2.03	-10.01	13.21	-585.47	-2420.67	1958.796	7111
8580	-1.95	-9.94	13.23	-585.57	-2420.31	1958.801	7111
8585	-2.18	-10.03	13.26	-585.55	-2420.72	1958.806	7111
8590	-1.82	-10.01	13.19	-585.58	-2420.67	1958.810	7111
8595	-2.14	-9.99	13.21	-585.45	-2420.20	1958.816	7111
8600	-1.88	-10.07	13.18	-585.42	-2420.84	1958.820	7111
8605	-1.72	-10.06	13.15	-585.39	-2420.66	1958.827	7111
8610	-2.27	-9.93	13.19	-585.51	-2420.63	1958.830	7111
8615	-2.22	-10.02	13.27	-585.33	-2420.83	1958.836	7111
8620	-1.99	-10.04	13.26	-585.56	-2420.83	1958.840	7111
8625	-2.32	-9.96	13.27	-586.18	-2420.78	1958.848	7111
8630	-1.93	-10.00	13.24	-585.89	-2421.04	1958.850	7111
8635	-2.28	-9.92	13.25	-585.88	-2420.65	1958.858	7111
8640	-2.08	-9.95	13.21	-585.84	-2420.78	1958.861	7111
8645	-2.09	-9.95	13.26	-585.62	-2419.93	1958.866	7111
8650	-2.37	-9.98	13.42	-585.33	-2420.00	1958.871	7111
8655	-1.91	-10.07	13.31	-585.09	-2420.13	1958.878	7111
8660	-1.99	-9.96	13.33	-585.21	-2420.37	1958.881	7111
8665	-1.34	-10.08	13.14	-585.47	-2420.71	1958.886	7111
8670	-1.65	-10.00	13.14	-585.58	-2420.22	1958.891	7111
8675	-2.32	-9.92	13.25	-585.63	-2419.68	1958.896	7111
8680	-1.96	-10.08	13.20	-584.86	-2419.32	1958.901	7111
8685	-2.15	-10.02	13.29	-585.40	-2420.09	1958.906	7111
8690	-2.12	-9.98	13.29	-585.29	-2420.14	1958.911	7111
8695	-2.19	-9.96	13.36	-584.80	-2420.12	1958.916	7111
8700	-1.68	-9.96	13.19	-584.85	-2419.48	1958.921	7111
8705	-1.94	-10.13	13.26	-585.27	-2419.48	1958.928	7111
8710	-1.80	-9.99	13.18	-585.38	-2419.87	1958.931	7111
8715	-1.34	-10.08	13.01	-585.41	-2419.31	1958.936	7111
8720	-2.11	-9.87	13.05	-585.66	-2419.61	1958.941	7111
8725	-2.11	-9.97	13.15	-585.44	-2419.59	1958.946	7111
8730	-2.17	-9.86	13.15	-584.94	-2418.59	1958.952	7111
8735	-2.19	-10.00	13.22	-584.54	-2418.00	1958.955	7111
8740	-1.61	-10.20	13.13	-584.28	-2417.98	1958.961	7111
8745	-2.14	-10.03	13.22	-585.44	-2419.16	1958.966	7111
8750	-2.19	-9.96	13.26	-585.72	-2419.52	1958.971	7111
8755	-2.08	-10.08	13.33	-585.35	-2419.33	1958.975	7111
8760	-1.83	-10.14	13.32	-585.81	-2419.88	1958.981	7111
8765	-1.91	-9.94	13.19	-586.13	-2420.17	1958.985	7111
8770	-1.61	-10.05	13.10	-585.90	-2419.85	1958.991	7111
8775	-1.99	-9.99	13.09	-586.07	-2419.85	1958.995	7111
8780	-1.94	-10.12	13.20	-585.84	-2419.74	1959.001	7111
8785	-1.86	-10.00	13.15	-587.26	-2420.17	1959.005	7111
8790	-1.98	-10.03	13.30	-586.39	-2419.39	1959.012	7111
8795	-1.91	-9.99	13.28	-586.89	-2420.01	1959.015	7111
8800	-1.96	-9.94	13.26	-586.35	-2420.10	1959.021	7111
8805	-2.01	-9.92	13.19	-585.69	-2419.27	1959.026	7111
8810	-1.92	-9.98	13.26	-585.82	-2419.72	1959.031	7111
8815	-2.22	-10.07	13.42	-585.61	-2419.53	1959.036	7111
8820	-1.71	-10.01	13.28	-586.05	-2420.77	1959.042	7111
8825	-1.86	-9.97	13.26	-585.84	-2420.09	1959.046	7111
8830	-2.40	-9.93	13.41	-585.86	-2421.75	1959.052	7111
8835	-2.15	-9.95	13.36	-585.16	-2421.47	1959.056	7111
8840	-1.81	-10.03	13.26	-584.82	-2420.87	1959.061	7111
8845	-1.60	-10.14	13.20	-585.31	-2420.87	1959.066	7111
8850	-2.02	-9.94	13.22	-585.63	-2421.09	1959.071	7111
8855	-1.85	-10.05	13.20	-585.43	-2421.28	1959.076	7111
8860	-1.98	-9.88	13.11	-585.40	-2421.47	1959.081	7111
8865	-2.12	-9.93	13.18	-585.02	-2418.66	1959.086	7111
8870	-2.19	-9.98	13.28	-584.81	-2418.43	1959.091	7111
8875	-2.00	-9.99	13.31	-585.00	-2418.91	1959.096	7111
8880	-1.85	-10.04	13.27	-584.92	-2419.54	1959.101	7111
8885	-1.81	-10.06	13.26	-585.21	-2421.50	1959.106	7111
8890	-2.15	-10.11	13.43	-585.81	-2419.59	1959.113	7111
8895	-1.97	-10.01	13.38	-585.82	-2419.33	1959.116	7111
8900	-1.87	-9.95	13.37	-585.31	-2419.05	1959.121	7111
8905	-1.73	-10.06	13.32	-585.20	-2419.20	1959.126	7111
8910	-1.53	-10.10	13.26	-585.53	-2419.82	1959.130	7111
8915	-1.89	-9.93	13.24	-585.81	-2420.23	1959.135	7111
8920	-1.95	-9.89	13.22	-585.23	-2419.37	1959.141	7111
8925	-1.87	-10.00	13.20	-584.83	-2417.42	1959.147	7111
8930	-2.41	-9.87	13.32	-584.88	-2417.41	1959.150	7111
8935	-1.88	-10.04	13.25	-584.38	-2417.81	1959.156	7111
8940	-1.70	-10.12	13.21	-584.56	-2418.68	1959.161	7111
8945	-1.55	-9.97	13.00	-585.33	-2418.76	1959.166	7111
8950	-2.21	-9.92	13.13	-585.10	-2418.32	1959.171	7111
8955	-2.04	-10.08	13.16	-584.87	-2417.94	1959.176	7111
8960	-2.09	-9.94	13.16	-584.73	-2417.80	1959.181	7111
8965	-1.58	-10.12	13.09	-584.98	-2418.03	1959.187	7111
8970	-2.02	-9.96	13.16	-585.45	-2418.55	1959.191	7111
8975	-1.95	-9.94	13.15	-585.06	-2418.61	1959.197	7111
8980	-2.12	-9.98	13.25	-584.68	-2418.85	1959.201	7111
8985	-1.77	-10.09	13.15	-584.48	-2417.37	1959.206	7111
8990	-1.81	-9.99	13.15	-585.10	-2418.96	1959.211	7111
8995	-1.77	-9.97	13.16	-585.40	-2420.29	1959.216	7111
9000	-1.91	-10.02	13.18	-585.60	-2420.30	1959.221	7111
9005	-1.45	-10.17	13.17	-585.87	-2420.45	1959.226	7111
9010	-2.20	-9.95	13.21	-586.49	-2420.73	1959.231	7111
9015	-2.15	-9.95	13.30	-585.72	-2421.54	1959.238	7111
9020	-1.96	-10.09	13.26	-586.50	-2421.83	1959.241	7111
9025	-1.96	-10.02	13.17	-586.77	-2419.60	1959.246	7111
9030	-2.07	-10.01	13.23	-586.74	-2418.45	1959.251	7111
9035	-1.82	-10.03	13.16	-586.61	-2418.69	1959.256	7111
9040	-2.17	-9.94	13.18	-586.38	-2418.33	1959.260	7111
9045	-1.90	-9.95	13.12	-586.16	-2418.89	1959.266	7111
9050	-1.78	-9.95	13.02	-585.97	-2418.27	1959.271	7111
9055	-2.17	-9.96	13.16	-586.06	-2417.81	1959.276	7111
9060	-2.05	-9.95	13.13	-585.87	-2416.92	1959.281	7111
9065	-2.08	-9.97	13.16	-585.34	-2417.17	1959.285	7111
9070	-2.29	-10.02	13.30	-584.96	-2419.85	1959.291	7111
9075	-1.55	-10.07	13.20	-585.57	-2420.04	1959.295	7111
9080	-1.97	-9.93	13.22	-585.54	-2419.49	1959.302	7111
9085	-1.88	-10.04	13.21	-585.22	-2420.44	1959.305	7111
9090	-2.14	-10.07	13.34	-585.62	-2420.97	1959.311	7111
9095	-1.78	-10.11	13.25	-586.00	-2421.51	1959.315	7111
9100	-2.33	-9.74	13.22	-586.31	-2421.15	1959.323	7111
9105	-1.90	-9.97	13.19	-586.06	-2421.04	1959.326	7111
9110	-2.05	-9.99	13.17	-585.67	-2420.77	1959.331	7111
9115	-2.13	-9.98	13.25	-585.79	-2421.12	1959.336	7111
9120	-2.04	-10.02	13.23	-585.69	-2421.34	1959.341	7111
9125	-2.10	-10.02	13.21	-585.83	-2420.43	1959.346	7111
9130	-1.84	-9.92	12.87	-585.74	-2421.43	1959.353	7111
9135	-2.05	-10.00	13.12	-586.09	-2420.63	1959.356	7111
9140	-2.06	-9.94	13.11	-586.04	-2421.49	1959.361	7111
9145	-2.82	-9.83	13.30	-585.25	-2420.26	1959.366	7111
9150	-1.98	-10.04	13.32	-584.63	-2419.57	1959.371	7111
9155	-1.67	-10.15	13.29	-584.68	-2420.74	1959.376	7111
9160	-1.47	-9.92	13.08	-585.33	-2422.29	1959.383	7111
9165	-1.81	-9.96	13.16	-586.16	-2421.51	1959.386	7111
9170	-2.21	-9.95	13.25	-585.51	-2421.22	1959.391	7111
9175	-2.00	-9.98	13.21	-585.33	-2420.77	1959.396	7111
9180	-1.63	-10.07	13.16	-585.76	-2423.84	1959.401	7111
9185	-2.32	-9.91	13.24	-585.76	-2422.61	1959.406	7111
9190	-2.32	-10.06	13.42	-585.45	-2422.49	1959.411	7111
9195	-1.80	-9.98	13.26	-585.85	-2423.14	1959.416	7111
9200	-2.03	-10.06	13.44	-585.91	-2423.47	1959.421	7111
9205	-1.92	-10.00	13.36	-586.39	-2424.12	1959.426	7111
9210	-1.58	-10.04	13.27	-586.33	-2424.16	1959.431	7111
9215	-2.23	-9.87	13.26	-586.40	-2423.52	1959.437	7111
9220	-2.05	-9.99	13.31	-586.26	-2422.68	1959.440	7111
9225	-2.12	-9.89	13.26	-585.97	-2422.92	1959.446	7111
9230	-2.12	-9.99	13.32	-585.66	-2422.52	1959.450	7111
9235	-2.19	-10.03	13.35	-585.83	-2422.66	1959.457	7111
9240	-2.32	-10.09	13.50	-585.61	-2422.69	1959.460	7111
9245	-2.13	-10.07	13.42	-585.55	-2422.46	1959.466	7111
9250	-1.65	-10.08	13.34	-585.96	-2422.88	1959.470	7111
9255	-2.33	-9.88	13.45	-586.33	-2423.83	1959.478	7111
9260	-2.12	-9.99	13.43	-586.18	-2423.91	1959.481	7111
9265	-1.91	-10.04	13.43	-586.44	-2424.84	1959.488	7111
9270	-2.37	-10.00	13.51	-586.95	-2424.75	1959.491	7111
9275	-1.65	-9.99	13.33	-586.41	-2423.70	1959.496	7111
9280	-2.03	-10.00	13.50	-586.25	-2424.62	1959.501	7111
9285	-1.84	-10.07	13.49	-586.69	-2424.41	1959.507	7111
9290	-1.86	-9.97	13.39	-586.75	-2424.68	1959.510	7111
9295	-2.62	-9.92	13.48	-586.78	-2424.24	1959.518	7111
9300	-1.94	-9.97	13.39	-586.19	-2424.01	1959.521	7111
9305	-1.94	-9.95	13.35	-585.87	-2424.75	1959.526	7111
9310	-1.73	-10.10	13.38	-585.72	-2424.10	1959.531	7111
9315	-1.99	-9.95	13.32	-586.35	-2426.73	1959.538	7111
9320	-2.15	-9.86	13.34	-586.23	-2425.20	1959.541	7111
9325	-2.19	-9.98	13.42	-585.26	-2424.95	1959.546	7111
9330	-1.58	-10.07	13.25	-585.30	-2424.95	1959.551	7111
9335	-1.83	-10.05	13.31	-585.61	-2424.08	1959.556	7111
9340	-1.83	-9.99	13.27	-585.39	-2423.84	1959.561	7111
9345	-2.12	-10.00	13.39	-585.63	-2423.60	1959.566	7111
9350	-1.88	-10.02	13.35	-585.53	-2424.20	1959.571	7111
9355	-2.22	-9.99	13.37	-585.36	-2425.18	1959.576	7111
9360	-2.40	-10.05	13.53	-585.73	-2424.83	1959.581	7111
9365	-1.91	-10.05	13.48	-586.40	-2424.80	1959.586	7111
9370	-1.36	-10.02	13.29	-586.82	-2425.12	1959.592	7111
9375	-1.93	-9.83	13.27	-586.76	-2424.78	1959.595	7111
9380	-2.32	-9.85	13.39	-585.57	-2423.82	1959.601	7111
9385	-1.70	-9.95	13.19	-585.20	-2423.09	1959.605	7111
9390	-2.22	-10.02	13.43	-585.42	-2423.81	1959.612	7111
9395	-2.11	-9.99	13.37	-585.39	-2424.41	1959.615	7111
9400	-1.54	-10.00	13.19	-585.27	-2424.61	1959.622	7111
9405	-1.81	-10.08	13.27	-585.44	-2424.13	1959.625	7111
9410	-2.02	-10.04	13.37	-585.91	-2424.96	1959.631	7111
9415	-2.16	-9.90	13.37	-586.05	-2424.70	1959.635	7111
9420	-2.27	-9.95	13.51	-585.91	-2426.30	1959.643	7111
9425	-1.87	-9.97	13.39	-585.88	-2425.81	1959.645	7111
9430	-1.66	-10.13	13.43	-586.13	-2427.19	1959.651	7111
9435	-2.03	-9.89	13.36	-585.93	-2424.02	1959.656	7111
9440	-1.77	-10.12	13.38	-585.91	-2425.08	1959.663	7111
9445	-2.06	-9.95	13.34	-585.86	-2423.97	1959.666	7111
9450	-2.08	-10.04	13.43	-586.02	-2423.42	1959.671	7111
9455	-1.71	-10.04	13.29	-586.23	-2423.72	1959.676	7111
9460	-2.20	-9.81	13.31	-586.21	-2423.27	1959.681	7111
9465	-1.83	-10.03	13.20	-585.22	-2422.36	1959.686	7111
9470	-1.99	-9.95	13.12	-585.82	-2422.61	1959.691	7111
9475	-2.04	-9.97	13.09	-585.82	-2423.18	1959.696	7111
9480	-2.64	-9.98	13.29	-586.54	-2423.27	1959.703	7111
9485	-2.32	-9.95	13.08	-586.07	-2422.53	1959.706	7111
9490	-1.95	-10.02	13.03	-585.53	-2421.66	1959.711	7111
9495	-2.14	-9.98	13.16	-586.09	-2423.60	1959.716	7111
9500	-1.89	-9.92	13.07	-585.87	-2424.29	1959.720	7111
9505	-1.57	-10.14	13.05	-586.04	-2423.34	1959.727	7111
9510	-1.63	-10.04	13.03	-586.59	-2424.44	1959.730	7111
9515	-2.23	-9.76	13.09	-586.62	-2425.41	1959.736	7111
9520	-2.36	-9.99	13.33	-585.27	-2422.16	1959.741	7111
9525	-1.50	-9.97	13.03	-585.10	-2420.40	1959.746	7111
9530	-1.38	-9.99	12.89	-585.42	-2420.95	1959.750	7111
9535	-1.41	-10.12	12.93	-585.11	-2418.91	1959.757	7111
9540	-1.93	-10.04	13.05	-585.43	-2419.74	1959.760	7111
9545	-2.21	-9.94	13.11	-585.42	-2419.63	1959.766	7111
9550	-2.26	-9.87	13.15	-585.37	-2419.16	1959.770	7111
9555	-1.95	-10.06	13.14	-584.98	-2419.82	1959.776	7111
9560	-1.85	-9.98	13.08	-585.42	-2422.68	1959.780	7111
9565	-2.07	-10.07	13.06	-585.47	-2422.86	1959.788	7111
9570	-1.84	-10.12	13.06	-585.29	-2425.24	1959.791	7111
9575	-1.71	-10.01	13.00	-585.29	-2424.46	1959.796	7111
9580	-1.77	-10.02	12.96	-585.63	-2425.23	1959.801	7111
9585	-2.32	-10.04	13.16	-585.72	-2426.61	1959.806	7111
9590	-1.98	-9.97	13.09	-585.69	-2426.75	1959.811	7111
9595	-2.15	-10.06	13.26	-585.73	-2426.67	1959.817	7111
9600	-2.03	-10.03	13.28	-585.40	-2427.05	1959.821	7111
9605	-1.95	-10.02	13.25	-585.23	-2427.74	1959.827	7111
9610	-1.74	-10.05	13.16	-585.50	-2427.91	1959.831	7111
9615	-2.27	-9.87	13.24	-585.58	-2427.41	1959.836	7111
9620	-1.81	-10.01	13.15	-585.74	-2428.19	1959.841	7111
9625	-1.69	-10.05	13.09	-585.73	-2427.92	1959.846	7111
9630	-1.70	-10.06	13.07	-585.98	-2426.11	1959.851	7111
9635	-2.02	-9.94	13.03	-586.26	-2424.07	1959.856	7111
9640	-2.39	-9.92	13.15	-585.82	-2423.25	1959.861	7111
9645	-2.11	-9.99	13.15	-585.39	-2422.61	1959.866	7111
9650	-2.00	-10.03	13.14	-585.49	-2422.85	1959.871	7111
9655	-2.03	-10.08	13.11	-585.25	-2423.40	1959.875	7111
9660	-2.02	-9.93	13.14	-585.35	-2423.79	1959.881	7111
9665	-2.06	-9.96	13.15	-585.06	-2422.93	1959.886	7111
9670	-2.42	-9.98	13.32	-585.27	-2423.40	1959.892	7111
9675	-1.79	-10.01	13.20	-585.03	-2422.56	1959.896	7111
9680	-1.62	-10.07	13.14	-585.08	-2422.98	1959.901	7111
9685	-2.09	-9.93	13.15	-585.27	-2422.34	1959.905	7111
9690	-1.94	-9.96	12.99	-584.52	-2422.91	1959.912	7111
9695	-1.80	-10.06	13.04	-584.29	-2422.57	1959.915	7111
9700	-1.72	-10.12	13.06	-584.59	-2420.49	1959.921	7111
9705	-1.72	-10.01	13.01	-585.08	-2421.10	1959.925	7111
9710	-2.00	-10.00	13.08	-585.29	-2423.54	1959.931	7111
9715	-1.84	-10.08	13.05	-585.45	-2423.64	1959.935	7111
9720	-1.72	-9.87	12.89	-585.78	-2422.97	1959.941	7111
9725	-1.60	-10.06	12.90	-585.49	-2423.16	1959.946	7111
9730	-2.68	-10.02	13.23	-585.03	-2422.94	1959.953	7111
9735	-2.45	-10.04	13.29	-584.72	-2422.82	1959.956	7111
9740	-2.00	-10.01	13.16	-584.98	-2423.13	1959.961	7111
9745	-2.02	-9.99	13.14	-584.80	-2423.17	1959.966	7111
9750	-2.01	-9.99	13.14	-584.94	-2422.14	1959.972	7111
9755	-2.30	-9.90	13.13	-584.23	-2421.75	1959.976	7111
9760	-2.02	-9.98	13.20	-584.06	-2421.47	1959.981	7111
9765	-1.81	-10.14	13.24	-584.11	-2421.30	1959.986	7111
9770	-1.80	-10.09	13.16	-584.90	-2421.84	1959.991	7111
9775	-1.80	-10.06	13.16	-585.23	-2422.11	1959.996	7111
9780	-2.35	-9.99	13.25	-585.67	-2421.14	1960.001	7111
9785	-1.59	-10.02	13.01	-585.26	-2421.44	1960.006	7111
9790	-1.97	-10.04	13.08	-585.71	-2421.27	1960.011	7111
9795	-2.18	-10.08	13.16	-585.45	-2421.89	1960.016	7111
9800	-2.19	-9.96	13.21	-585.46	-2422.06	1960.021	7111
9805	-1.79	-10.03	13.15	-585.59	-2421.82	1960.026	7111
9810	-2.02	-10.02	13.14	-585.64	-2422.33	1960.031	7111
9815	-2.33	-9.85	13.24	-585.29	-2422.25	1960.036	7111
9820	-2.17	-10.01	13.34	-584.24	-2421.80	1960.041	7111
9825	-2.19	-9.94	13.33	-584.46	-2421.92	1960.046	7111
9830	-1.52	-10.11	13.22	-584.36	-2419.26	1960.050	7111
9835	-1.98	-9.97	13.22	-585.36	-2420.17	1960.057	7111
9840	-2.15	-9.95	13.31	-585.18	-2420.76	1960.060	7111
9845	-2.12	-10.16	13.42	-585.50	-2422.99	1960.067	7111
9850	-1.84	-10.09	13.32	-585.92	-2423.53	1960.070	7111
9855	-2.33	-9.99	13.46	-585.77	-2424.00	1960.076	7111
9860	-1.68	-10.06	13.31	-585.75	-2424.59	1960.080	7111
9865	-1.56	-10.04	13.27	-585.71	-2424.15	1960.086	7111
9870	-1.73	-9.99	13.27	-585.78	-2423.55	1960.091	7111
9875	-1.80	-9.89	13.10	-586.15	-2423.35	1960.098	7111
9880	-2.15	-9.86	13.23	-585.54	-2422.93	1960.100	7111
9885	-1.76	-9.98	13.11	-585.27	-2422.67	1960.108	7111
9890	-2.08	-9.94	13.16	-585.23	-2422.56	1960.111	7111
9895	-1.79	-9.94	12.97	-584.45	-2422.19	1960.117	7111
9900	-1.51	-10.25	13.06	-584.96	-2422.35	1960.121	7111
9905	-2.37	-9.84	13.11	-586.34	-2423.02	1960.126	7111
9910	-2.31	-9.82	13.16	-585.83	-2422.29	1960.131	7111
9915	-2.15	-9.96	13.16	-585.07	-2421.74	1960.136	7111
9920	-1.90	-9.91	13.02	-584.38	-2422.22	1960.141	7111
9925	-2.10	-9.98	13.19	-583.11	-2420.02	1960.148	7111
9930	-1.97	-10.07	13.24	-583.96	-2421.46	1960.151	7111
9935	-1.71	-10.06	13.13	-584.00	-2421.53	1960.156	7111
9940	-1.61	-10.08	13.07	-584.35	-2421.95	1960.161	7111
9945	-1.83	-9.99	13.04	-584.68	-2422.36	1960.166	7111
9950	-2.17	-9.89	13.01	-584.42	-2422.65	1960.171	7111
9955	-1.87	-10.09	13.03	-583.91	-2420.97	1960.176	7111
9960	-1.98	-10.00	13.09	-584.47	-2421.60	1960.182	7111
9965	-1.81	-10.06	13.09	-584.97	-2422.01	1960.185	7111
9970	-2.14	-9.88	13.12	-585.18	-2421.29	1960.191	7111
9975	-1.96	-9.97	13.12	-584.94	-2421.34	1960.195	7111
9980	-2.06	-10.05	13.20	-584.66	-2421.16	1960.201	7111
9985	-1.78	-10.17	13.21	-585.19	-2421.54	1960.205	7111
9990	-2.10	-9.83	13.13	-585.85	-2422.39	1960.212	7111
9995	-1.91	-9.94	13.09	-585.09	-2421.80	1960.215	7111
10000	-2.22	-9.81	13.13	-585.42	-2422.18	1960.223	7111
10005	-2.28	-9.71	13.04	-584.57	-2421.51	1960.225	7111
10010	-2.33	-9.96	13.23	-583.21	-2419.64	1960.231	7111
10015	-2.32	-10.13	13.40	-583.26	-2419.53	1960.236	7111
10020	-2.15	-9.95	13.32	-583.61	-2420.96	1960.241	7111
10025	-2.04	-9.98	13.33	-583.07	-2420.55	1960.246	7111
10030	-2.37	-9.95	13.43	-582.94	-2419.73	1960.253	7111
10035	-1.99	-10.12	13.43	-583.03	-2420.68	1960.256	7111
10040	-1.52	-10.06	13.27	-583.86	-2420.14	1960.262	7111
10045	-1.96	-9.83	13.22	-583.31	-2420.50	1960.266	7111
10050	-2.24	-9.95	13.38	-583.40	-2419.69	1960.271	7111
10055	-1.86	-9.98	13.35	-583.24	-2420.43	1960.276	7111
10060	-2.02	-10.02	13.38	-583.31	-2420.51	1960.281	7111
10065	-1.56	-10.01	13.28	-583.48	-2420.10	1960.286	7111
10070	-1.37	-10.19	13.23	-583.88	-2421.05	1960.291	7111
10075	-1.95	-9.99	13.27	-584.74	-2421.10	1960.296	7111
10080	-1.93	-9.98	13.28	-584.42	-2421.23	1960.301	7111
10085	-2.16	-10.04	13.38	-584.19	-2421.34	1960.306	7111
10090	-2.06	-10.00	13.41	-584.12	-2421.26	1960.311	7111
10095	-2.16	-9.93	13.39	-584.08	-2421.56	1960.317	7111
10100	-2.01	-9.99	13.39	-583.62	-2421.22	1960.321	7111
10105	-2.14	-10.00	13.48	-583.89	-2422.02	1960.326	7111
10110	-1.58	-9.92	13.25	-583.43	-2421.60	1960.331	7111
10115	-2.02	-9.97	13.33	-583.12	-2422.01	1960.336	7111
10120	-2.04	-10.01	13.44	-582.74	-2421.77	1960.341	7111
10125	-1.64	-10.07	13.25	-582.90	-2420.60	1960.346	7111
10130	-1.92	-9.97	13.28	-582.99	-2420.63	1960.350	7111
10135	-1.80	-9.95	13.15	-583.16	-2421.42	1960.356	7111
10140	-2.26	-9.88	13.32	-583.13	-2420.95	1960.361	7111
10145	-1.91	-9.96	13.20	-583.02	-2421.56	1960.367	7111
10150	-1.57	-10.05	13.11	-582.40	-2420.92	1960.370	7111
10155	-1.85	-10.02	13.14	-582.69	-2421.07	1960.376	7111
10160	-2.13	-9.94	13.15	-583.10	-2420.65	1960.380	7111
10165	-2.66	-9.81	13.29	-582.76	-2419.76	1960.387	7111
10170	-1.38	-10.09	12.99	-582.92	-2418.83	1960.391	7111
10175	-1.83	-9.89	12.91	-583.36	-2420.43	1960.396	7111
10180	-2.21	-10.01	13.11	-582.76	-2419.51	1960.401	7111
10185	-2.70	-9.79	13.14	-582.98	-2418.47	1960.408	7111
10190	-2.17	-9.92	13.07	-582.63	-2419.00	1960.411	7111
10195	-2.03	-10.11	13.15	-582.26	-2419.11	1960.417	7111
10200	-2.14	-10.01	13.18	-582.62	-2419.56	1960.421	7111
10205	-1.79	-10.03	13.12	-583.17	-2421.42	1960.427	7111
10210	-2.26	-9.94	13.19	-583.01	-2421.56	1960.431	7111
10215	-2.70	-9.97	13.40	-582.73	-2420.35	1960.436	7111
10220	-1.85	-10.06	13.28	-582.74	-2419.99	1960.441	7111
10225	-1.80	-9.92	13.21	-582.90	-2420.49	1960.446	7111
10230	-2.03	-9.89	13.29	-582.11	-2420.56	1960.451	7111
10235	-1.95	-9.96	13.22	-581.75	-2419.47	1960.456	7111
10240	-1.99	-10.07	13.20	-581.47	-2420.35	1960.461	7111
10245	-2.05	-10.04	13.28	-581.61	-2418.87	1960.468	7111
10250	-1.98	-10.18	13.35	-582.08	-2419.70	1960.471	7111
10255	-1.95	-10.16	13.30	-582.75	-2419.93	1960.476	7111
10260	-2.07	-10.03	13.30	-583.29	-2420.62	1960.481	7111
10265	-2.06	-9.93	13.31	-583.45	-2420.57	1960.486	7111
10270	-1.71	-10.02	13.27	-583.39	-2420.92	1960.491	7111
10275	-1.90	-10.05	13.24	-583.15	-2420.75	1960.495	7111
10280	-2.12	-10.00	13.25	-583.12	-2420.80	1960.501	7111
10285	-2.37	-9.98	13.33	-583.26	-2420.66	1960.505	7111
10290	-1.66	-10.09	13.21	-583.63	-2419.43	1960.511	7111
10295	-2.15	-9.95	13.24	-583.80	-2420.68	1960.515	7111
10300	-2.30	-9.87	13.27	-583.65	-2421.06	1960.521	7111
10305	-1.74	-9.86	13.10	-582.99	-2420.94	1960.525	7111
10310	-2.04	-10.00	13.19	-582.49	-2421.16	1960.531	7111
10315	-2.08	-10.06	13.29	-582.73	-2420.48	1960.536	7111
10320	-2.04	-9.98	13.26	-582.90	-2421.58	1960.541	7111
10325	-2.09	-9.98	13.35	-583.13	-2420.65	1960.546	7111
10330	-2.37	-9.89	13.54	-582.87	-2420.62	1960.551	7111
10335	-1.93	-9.99	13.37	-582.45	-2419.95	1960.556	7111
10340	-2.04	-9.95	13.43	-582.25	-2420.17	1960.561	7111
10345	-2.04	-9.98	13.45	-582.01	-2420.20	1960.566	7111
10350	-1.73	-9.94	13.30	-581.63	-2418.43	1960.571	7111
10355	-1.76	-10.13	13.38	-581.53	-2417.30	1960.576	7111
10360	-2.24	-10.11	13.49	-582.60	-2417.80	1960.581	7111
10365	-1.81	-10.03	13.38	-582.95	-2419.52	1960.586	7111
10370	-1.73	-9.95	13.22	-582.28	-2420.06	1960.591	7111
10375	-1.53	-9.99	13.10	-582.72	-2421.04	1960.596	7111
10380	-2.19	-9.96	13.25	-582.70	-2419.22	1960.601	7111
10385	-2.04	-9.87	13.25	-582.29	-2418.05	1960.606	7111
10390	-1.48	-10.01	13.09	-581.91	-2416.37	1960.611	7111
10395	-1.81	-10.02	13.12	-582.22	-2416.17	1960.616	7111
10400	-2.15	-9.95	13.21	-582.42	-2414.97	1960.621	7111
10405	-1.93	-10.06	13.23	-582.96	-2415.95	1960.626	7111
10410	-2.12	-9.94	13.31	-583.28	-2416.04	1960.630	7111
10415	-2.07	-9.94	13.23	-582.47	-2416.01	1960.636	7111
10420	-2.03	-10.00	13.28	-582.07	-2416.61	1960.641	7111
10425	-2.14	-10.01	13.40	-582.69	-2418.43	1960.647	7111
10430	-1.90	-10.13	13.47	-582.29	-2420.67	1960.651	7111
10435	-1.79	-10.15	13.44	-582.91	-2421.23	1960.656	7111
10440	-1.90	-9.94	13.34	-583.11	-2422.26	1960.660	7111
10445	-2.06	-9.92	13.35	-582.85	-2421.97	1960.666	7111
10450	-1.81	-9.96	13.23	-582.73	-2421.05	1960.670	7111
10455	-2.18	-10.10	13.39	-582.63	-2421.27	1960.676	7111
10460	-1.71	-10.11	13.31	-582.91	-2420.66	1960.680	7111
10465	-1.89	-10.14	13.31	-582.73	-2421.04	1960.687	7111
10470	-2.11	-9.90	13.35	-583.16	-2421.69	1960.690	7111
10475	-2.30	-9.92	13.42	-582.08	-2420.94	1960.696	7111
10480	-1.50	-10.06	13.24	-582.00	-2420.18	1960.701	7111
10485	-2.12	-9.99	13.36	-582.76	-2420.18	1960.708	7111
10490	-1.69	-10.05	13.25	-582.36	-2420.74	1960.711	7111
10495	-1.69	-10.02	13.19	-582.92	-2420.67	1960.716	7111
10500	-1.79	-9.93	13.14	-582.58	-2420.17	1960.721	7111
10505	-2.38	-9.80	13.41	-582.17	-2421.43	1960.728	7111
10510	-2.12	-10.03	13.30	-582.07	-2419.02	1960.731	7111
10515	-1.90	-10.03	13.24	-582.78	-2420.27	1960.736	7111
10520	-2.18	-10.02	13.32	-582.90	-2419.98	1960.741	7111
10525	-2.50	-10.06	13.51	-582.67	-2420.40	1960.746	7111
10530	-2.23	-10.00	13.51	-582.75	-2419.98	1960.751	7111
10535	-1.84	-10.54	13.56	-583.11	-2421.27	1960.758	7111
10540	-2.03	-9.88	13.40	-582.50	-2420.99	1960.761	7111
10545	-1.71	-10.02	13.40	-583.47	-2421.50	1960.766	7111
10550	-2.20	-10.02	13.56	-584.12	-2422.17	1960.771	7111
10555	-1.86	-10.11	13.52	-584.56	-2423.05	1960.776	7111
10560	-2.17	-9.82	13.48	-584.47	-2422.47	1960.781	7111
10565	-1.71	-9.90	13.46	-583.88	-2422.17	1960.786	7111
10570	-1.70	-10.06	13.39	-584.31	-2422.29	1960.791	7111
10575	-2.21	-9.71	13.33	-584.22	-2421.64	1960.796	7111
10580	-1.95	-10.08	13.50	-583.35	-2417.85	1960.802	7111
10585	-1.45	-10.18	13.38	-584.17	-2418.61	1960.806	7111
10590	-1.80	-10.00	13.37	-584.72	-2419.46	1960.811	7111
10595	-2.13	-9.88	13.38	-584.59	-2419.82	1960.815	7111
10600	-1.20	-10.01	13.08	-583.43	-2418.42	1960.822	7111
10605	-1.98	-10.08	13.24	-583.78	-2418.36	1960.825	7111
10610	-2.33	-10.02	13.43	-583.73	-2418.23	1960.831	7111
10615	-1.76	-10.10	13.36	-583.95	-2418.73	1960.835	7111
10620	-1.99	-9.98	13.39	-584.80	-2419.24	1960.841	7111
10625	-2.00	-9.97	13.37	-584.81	-2421.49	1960.846	7111
10630	-2.12	-9.99	13.43	-584.80	-2424.17	1960.853	7111
10635	-1.86	-10.03	13.37	-584.72	-2423.49	1960.855	7111
10640	-2.28	-9.89	13.40	-584.84	-2422.87	1960.861	7111
10645	-1.87	-9.93	13.36	-584.19	-2422.17	1960.866	7111
10650	-1.50	-10.07	13.31	-584.26	-2422.22	1960.871	7111
10655	-2.09	-9.85	13.29	-584.41	-2421.26	1960.876	7111
10660	-1.98	-10.02	13.37	-583.12	-2419.44	1960.882	7111
10665	-2.12	-10.02	13.39	-583.53	-2420.95	1960.885	7111
10670	-1.67	-9.97	13.31	-583.86	-2421.77	1960.891	7111
10675	-1.67	-9.97	13.27	-583.85	-2421.93	1960.896	7111
10680	-1.71	-10.07	13.29	-584.17	-2421.06	1960.901	7111
10685	-1.94	-10.02	13.37	-584.47	-2421.53	1960.906	7111
10690	-2.64	-9.91	13.53	-584.50	-2420.44	1960.911	7111
10695	-2.07	-9.96	13.48	-584.04	-2420.47	1960.916	7111
10700	-1.43	-10.05	13.35	-584.22	-2420.78	1960.921	7111
10705	-1.43	-9.95	13.20	-584.26	-2420.71	1960.926	7111
10710	-1.88	-9.91	13.10	-584.79	-2420.07	1960.931	7111
10715	-2.24	-10.04	13.24	-584.26	-2417.68	1960.936	7111
10720	-2.58	-9.71	13.35	-584.35	-2417.71	1960.941	7111
10725	-1.58	-9.99	13.13	-583.79	-2417.62	1960.947	7111
10730	-2.14	-9.92	13.21	-583.07	-2417.52	1960.951	7111
10735	-2.31	-10.24	13.48	-582.43	-2419.98	1960.957	7111
10740	-1.76	-10.20	13.30	-582.97	-2420.06	1960.961	7111
10745	-2.24	-9.84	13.35	-583.29	-2420.28	1960.966	7111
10750	-1.72	-10.18	13.33	-583.23	-2420.32	1960.970	7111
10755	-1.64	-9.94	13.29	-583.05	-2420.89	1960.977	7111
10760	-2.08	-10.05	13.44	-582.92	-2420.35	1960.980	7111
10765	-1.54	-10.37	13.45	-582.96	-2420.75	1960.987	7111
10770	-1.70	-10.13	13.42	-583.20	-2420.79	1960.990	7111
10775	-1.65	-10.15	13.42	-583.79	-2420.21	1960.996	7111
10780	-1.89	-9.89	13.31	-583.95	-2421.19	1961.000	7111
10785	-1.81	-10.07	13.31	-582.92	-2420.30	1961.006	7111
10790	-1.73	-10.18	13.42	-583.80	-2420.82	1961.010	7111
10795	-1.82	-10.14	13.44	-584.92	-2421.54	1961.018	7111
10800	-1.94	-9.96	13.33	-585.02	-2422.59	1961.020	7111
10800	-2.09	-10.02	13.35	-584.94	-2421.65	1960.983	7111
10805	-1.75	-9.99	13.26	-585.54	-2421.72	1960.988	7111
10810	-1.95	-9.99	13.24	-585.34	-2422.27	1960.992	7111
10815	-1.87	-9.96	13.10	-585.09	-2422.08	1960.997	7111
10820	-2.48	-9.93	13.26	-584.91	-2422.14	1961.002	7111
10825	-2.27	-10.00	13.33	-583.99	-2421.47	1961.008	7111
10830	-2.41	-9.93	13.38	-584.13	-2421.97	1961.012	7111
10835	-2.18	-9.98	13.37	-584.47	-2422.26	1961.017	7111
10840	-2.01	-10.01	13.40	-584.06	-2421.68	1961.022	7111
10845	-1.98	-10.07	13.47	-584.29	-2422.22	1961.028	7111
10850	-1.74	-10.12	13.47	-584.71	-2423.33	1961.032	7111
10855	-1.71	-9.97	13.31	-584.75	-2422.81	1961.038	7111
10860	-1.73	-10.05	13.30	-584.48	-2422.17	1961.042	7111
10865	-1.11	-10.19	13.11	-584.91	-2421.22	1961.048	7111
10870	-2.14	-9.92	13.15	-584.95	-2422.60	1961.052	7111
10875	-2.23	-10.09	13.25	-584.83	-2423.17	1961.057	7111
10880	-2.03	-10.14	13.27	-585.16	-2423.29	1961.062	7111
10885	-2.02	-10.04	13.22	-585.89	-2423.86	1961.069	7111
10890	-2.14	-9.99	13.27	-585.70	-2421.93	1961.072	7111
10895	-1.77	-10.03	13.12	-585.27	-2420.93	1961.079	7111
10900	-1.57	-10.18	13.09	-585.36	-2420.75	1961.082	7111
10905	-2.24	-9.96	13.21	-586.39	-2421.15	1961.088	7111
10910	-1.83	-10.06	13.13	-586.21	-2421.31	1961.092	7111
10915	-2.03	-9.94	13.20	-586.27	-2421.14	1961.098	7111
10920	-2.09	-9.90	13.17	-585.62	-2420.85	1961.103	7111
10925	-2.38	-10.03	13.51	-585.03	-2419.72	1961.109	7111
10930	-2.03	-9.98	13.32	-584.74	-2420.29	1961.112	7111
10935	-1.92	-10.04	13.39	-584.74	-2419.77	1961.118	7111
10940	-2.06	-10.00	13.43	-585.33	-2420.44	1961.122	7111
10945	-2.01	-9.94	13.45	-585.11	-2420.74	1961.128	7111
10950	-1.88	-10.04	13.47	-585.14	-2420.90	1961.132	7111
10955	-2.13	-9.89	13.40	-584.64	-2420.24	1961.138	7111
10960	-1.83	-10.06	13.35	-584.33	-2420.46	1961.142	7111
10965	-1.88	-10.14	13.41	-584.92	-2420.72	1961.148	7111
10970	-1.83	-9.99	13.28	-584.93	-2420.73	1961.153	7111
10975	-2.09	-9.91	13.28	-584.84	-2416.74	1961.158	7111
10980	-1.88	-9.91	13.20	-584.22	-2416.58	1961.162	7111
10985	-1.84	-10.01	13.20	-583.95	-2416.26	1961.168	7111
10990	-1.92	-9.98	13.18	-584.40	-2416.91	1961.173	7111
10995	-1.78	-10.12	13.21	-584.70	-2419.74	1961.177	7111
11000	-2.19	-9.99	13.21	-584.56	-2419.24	1961.182	7111
11005	-2.12	-10.03	13.28	-584.54	-2419.62	1961.187	7111
11010	-1.95	-9.96	13.24	-584.64	-2419.56	1961.193	7111
11015	-2.54	-10.02	13.46	-584.42	-2419.10	1961.197	7111
11020	-1.88	-9.96	13.39	-584.11	-2419.48	1961.204	7111
[truncated: 73,651 more rows]
