# Supplementary material for: Structural characterization of the saxitoxin-targeting APTSTX1 aptamer using optical tweezers and molecular dynamics simulations
Source: PLoS One. 2019 Nov 7;14(11):e0222468. doi: 10.1371/journal.pone.0222468 (PMC6837747; doi:10.1371/journal.pone.0222468)
Supplement: S2 File — Data repository, aptamer under magnesium. (ZIP) [file pone.0222468.s006.zip › Mg/Mg/September/290915/4bnbCOM.txt]

Instrument name = Christians toy
*****Calibration values *****
TrapA Temperature Fudge	-0.400000
TrapB Temperature Fudge	-1.550000
TrapA Force Sensitivity	0.025700	0.026000	0.032000
TrapB Force Sensitivity	0.026200	0.027400	0.032000
TrapA Lever Sensitivity	15000.000000	14500.000000	0.000000
TrapB Lever Sensitivity	15200.000000	14500.000000	0.000000
Motor Threshold	20	20	20
*****Initial Preference Settings*****
ForceRateDiv	1
ForceGain	32
PosRateDivA	3
PosRateDivB	3
PositionGainA	32
PositionGainB	32
GotoSpeedX	9
GotoSpeedY	9
GotoSpeedZ	4
MaxDataFileSize	10000000
HopDistance	2
*CycleCount/n____	1
*A_PsdX__________	0
*A_PsdY__________	0
*A_PsdSum________	0
*A_Iris__________	0
*A_LeverX________	0
*A_LeverY________	0
*A_LeverSum______	0
*B_PsdX__________	0
*B_PsdY__________	0
*B_PsdSum________	0
*B_Iris__________	0
*B_LeverX________	0
*B_LeverY________	0
*B_LeverSum______	0
*A_Temperature___	0
*B_Temperature___	0
*X_force_________	1
*Y_force_________	1
*Z_force_________	1
*Tension_________	0
*A_dist-X________	0
*A_dist-Y________	1
*B_dist-X________	0
*B_dist-Y________	1
*Motor_X_________	0
*Motor_Y_________	0
*Motor_Z_________	0
*MotorVel_X______	0
*MotorVel_Y______	0
*MotorVel_Z______	0
*A_trapPIC_Err___	0
*B_trapPIC_Err___	0
*comPIC_Err______	0
*A_CycleCount____	0
*B_CycleCount____	0
*Motor_CycleCount	0
*time(sec)_______	1
*Status__________	1
*Null____________	0
samples/line_HI	400
samples/line_LO	20
goto0	8388608	8388608	8388608
goto1	8387389	8384692	8389074
goto2	8419563	8410568	8388131
goto3	8422830	8353240	8389507
goto4	8422772	8353948	8399333
goto5	8388608	8388608	8388608
goto6	8388608	8388608	8388608
goto7	8388608	8388608	8388608
goto8	8388608	8388608	8388608
goto9	8388608	8388608	8388608
yourXYZint	123	456	789
MaxForceP1	15.000000
MinForceP1	2.000000
PullRateP1	100.000000
refoldTime1	0.000000
unfoldTime1	0.000000
MaxForceP2	75.000000
MinForceP2	2.000000
PullRateP2	1000.000000
refoldTime2	0.000000
unfoldTime2	0.000000
MaxForceP3	10.000000
MinForceP3	-10.000000
PullRateP3	1.000000
refoldTime3	2.000000
unfoldTime3	2.000000
constForce1	10.000000
constForce2	3.900000
yourFloat	1.234000
yourXYZfloat	1.000000	2.000000	3.000000
*****End Initial Preference Settings*****

Zero-Force Offsets (pN)  10.936467	-13.736972	-10.699326
0	trapA_Empty_PSD_Sum = 0
        trapB_Empty_PSD_Sum = 0
        trapA_Empty_Iris = 0
        trapB_Empty_Iris = 0
        trapA_Full_PSD_Sum = 18295
        trapB_Full_PSD_Sum = 17688
        trapA_Full_Iris = 16329
        trapB_Full_Iris = 16661
1240	Start Constant-Force1 = 10.000000
6065	tempA = 23.837	tempB = 24.212
16130	tempA = 23.834	tempB = 24.204
26150	tempA = 23.831	tempB = 24.199
36210	tempA = 23.835	tempB = 24.201
46275	tempA = 23.828	tempB = 24.217
56275	tempA = 23.847	tempB = 24.220
66320	tempA = 23.835	tempB = 24.219
76320	tempA = 23.837	tempB = 24.219
86365	tempA = 23.845	tempB = 24.210
96420	tempA = 23.847	tempB = 24.208
106440	tempA = 23.837	tempB = 24.216
116505	tempA = 23.845	tempB = 24.212
126580	tempA = 23.842	tempB = 24.213
136580	tempA = 23.841	tempB = 24.211
146625	tempA = 23.844	tempB = 24.213
156650	tempA = 23.855	tempB = 24.221
166725	tempA = 23.841	tempB = 24.211
176785	tempA = 23.846	tempB = 24.214
186785	tempA = 23.844	tempB = 24.208
192720	Stop All Protocols, go to manual mode
194270	Start P1 pulling protocol 
194935	   maxForce-limit
196360	   minForce-limit
196830	tempA = 23.847	tempB = 24.227
197750	   maxForce-limit
198605	Stop All Protocols, go to manual mode
200495	Start Constant-Force2 = 9.500000
206840	tempA = 23.843	tempB = 24.221
216895	tempA = 23.855	tempB = 24.221
226965	tempA = 23.848	tempB = 24.227
236965	tempA = 23.840	tempB = 24.224
247030	tempA = 23.854	tempB = 24.219
257075	tempA = 23.850	tempB = 24.233
267110	tempA = 23.859	tempB = 24.233
277170	tempA = 23.855	tempB = 24.212
287180	tempA = 23.849	tempB = 24.233
297245	tempA = 23.836	tempB = 24.214
307300	tempA = 23.850	tempB = 24.223
317305	tempA = 23.860	tempB = 24.232
327370	tempA = 23.852	tempB = 24.230
337380	tempA = 23.853	tempB = 24.229
347440	tempA = 23.848	tempB = 24.230
357515	tempA = 23.861	tempB = 24.229
367540	tempA = 23.857	tempB = 24.230
377595	tempA = 23.852	tempB = 24.236
378080	Stop All Protocols, go to manual mode
380180	Start P1 pulling protocol 
381015	   minForce-limit
382400	   maxForce-limit
383805	   minForce-limit
384200	End Write
