# Supplementary material for: Structural characterization of the saxitoxin-targeting APTSTX1 aptamer using optical tweezers and molecular dynamics simulations
Source: PLoS One. 2019 Nov 7;14(11):e0222468. doi: 10.1371/journal.pone.0222468 (PMC6837747; doi:10.1371/journal.pone.0222468)
Supplement: S2 File — Data repository, aptamer under magnesium. (ZIP) [file pone.0222468.s006.zip › Mg/Mg/September/290915/5bnbA.txt]

#Begin Write:
CycleCount/n	X_force	Y_force	Z_force	A_dist-Y	B_dist-Y	time(sec)	Status
100	3.44	-17.31	0.04	-1855.85	-2533.39	3651.617	1030
200	3.79	-17.10	0.00	-1856.20	-2534.30	3651.753	1030
300	4.23	-17.09	-0.01	-1855.98	-2531.61	3651.853	1030
400	2.96	-12.08	0.22	-1885.44	-2557.92	3651.945	1030
500	2.86	-10.86	0.30	-1892.76	-2568.50	3652.045	1030
600	2.72	-9.68	0.31	-1900.30	-2567.82	3652.134	1030
700	2.38	-8.39	0.38	-1909.22	-2575.60	3652.247	1030
800	2.39	-6.93	0.45	-1917.08	-2587.53	3652.350	1030
900	2.18	-5.84	0.44	-1922.90	-2592.66	3652.445	1030
1000	1.53	-4.56	0.48	-1931.74	-2596.62	3652.551	1030
1100	1.79	-3.24	0.43	-1939.10	-2600.80	3652.649	1030
1200	1.84	-2.19	0.43	-1946.57	-2609.93	3652.738	1030
1300	1.34	-0.54	0.46	-1956.17	-2619.63	3652.851	1030
1400	1.62	-1.08	0.45	-1951.57	-2619.93	3652.946	1031
1500	2.06	-2.61	0.39	-1945.05	-2611.09	3653.053	1031
1600	2.25	-3.76	0.40	-1937.86	-2606.91	3653.141	1031
1700	2.11	-4.74	0.46	-1932.61	-2601.47	3653.207	1031
1705	2.39	-4.59	0.40	-1932.77	-2602.31	3653.212	1031
1710	2.19	-4.69	0.35	-1932.77	-2601.60	3653.217	1031
1715	2.41	-4.70	0.40	-1932.39	-2603.08	3653.221	1031
1720	2.40	-5.24	0.42	-1929.90	-2600.22	3653.226	1031
1725	2.33	-5.30	0.44	-1929.86	-2599.19	3653.231	1031
1730	2.08	-5.14	0.40	-1929.51	-2596.62	3653.237	1031
1735	2.22	-5.23	0.36	-1929.63	-2595.70	3653.241	1031
1740	2.49	-5.12	0.41	-1929.50	-2596.30	3653.247	1031
1745	1.85	-5.25	0.40	-1929.73	-2596.45	3653.252	1031
1750	2.32	-5.49	0.38	-1928.12	-2597.13	3653.257	1031
1755	2.41	-5.47	0.38	-1927.49	-2595.39	3653.261	1031
1760	2.37	-5.57	0.35	-1927.61	-2595.75	3653.268	1031
1765	2.40	-5.46	0.35	-1927.61	-2595.05	3653.272	1031
1770	2.52	-5.47	0.33	-1927.53	-2593.07	3653.277	1031
1775	2.33	-5.50	0.32	-1927.48	-2591.73	3653.282	1031
1780	2.27	-5.47	0.37	-1927.39	-2591.49	3653.287	1031
1785	2.33	-5.55	0.35	-1927.60	-2594.77	3653.292	1031
1790	2.31	-5.57	0.35	-1925.66	-2595.71	3653.297	1031
1795	2.15	-5.77	0.39	-1924.32	-2594.98	3653.302	1031
1800	1.96	-5.86	0.42	-1924.17	-2596.68	3653.307	1031
1805	2.18	-5.77	0.39	-1924.46	-2596.16	3653.312	1031
1810	2.19	-5.92	0.40	-1924.35	-2593.57	3653.318	1031
1815	2.58	-5.76	0.37	-1924.38	-2593.10	3653.322	1031
1820	2.19	-5.88	0.37	-1923.87	-2593.92	3653.326	1031
1825	2.61	-6.19	0.34	-1922.19	-2592.18	3653.332	1031
1830	2.29	-6.15	0.33	-1921.77	-2588.95	3653.337	1031
1835	1.97	-6.39	0.34	-1921.20	-2589.46	3653.342	1031
1840	2.30	-6.36	0.33	-1921.17	-2589.96	3653.346	1031
1845	2.72	-6.44	0.31	-1920.98	-2587.68	3653.353	1031
1850	2.09	-6.54	0.36	-1920.82	-2588.57	3653.356	1031
1855	2.35	-6.37	0.36	-1920.83	-2590.57	3653.363	1031
1860	2.26	-6.43	0.33	-1920.83	-2590.92	3653.366	1031
1865	2.17	-7.00	0.45	-1919.00	-2587.47	3653.374	1031
1870	2.23	-6.85	0.38	-1918.86	-2587.21	3653.377	1031
1875	2.28	-7.02	0.37	-1918.72	-2585.94	3653.382	1031
1880	2.26	-6.82	0.39	-1918.57	-2585.79	3653.387	1031
1885	2.50	-7.01	0.37	-1917.59	-2582.41	3653.393	1031
1890	2.38	-6.97	0.32	-1917.27	-2583.83	3653.397	1031
1895	2.36	-6.96	0.37	-1917.47	-2582.97	3653.402	1031
1900	2.85	-7.04	0.33	-1917.38	-2581.81	3653.407	1031
1905	2.45	-7.01	0.39	-1917.37	-2582.20	3653.412	1031
1910	2.53	-7.05	0.41	-1917.49	-2582.53	3653.417	1031
1915	2.51	-7.22	0.38	-1916.52	-2580.93	3653.422	1031
1920	2.52	-7.33	0.35	-1915.39	-2581.56	3653.428	1031
1925	2.46	-7.44	0.32	-1915.18	-2582.16	3653.432	1031
1930	2.57	-7.33	0.33	-1915.15	-2583.33	3653.437	1031
1935	2.26	-7.45	0.40	-1915.11	-2581.24	3653.442	1031
1940	2.45	-7.63	0.31	-1913.67	-2582.40	3653.448	1031
1945	2.34	-7.62	0.34	-1913.42	-2582.38	3653.452	1031
1950	2.29	-7.73	0.32	-1913.32	-2581.60	3653.457	1031
1955	2.96	-7.79	0.39	-1913.59	-2581.01	3653.461	1031
1960	2.80	-7.86	0.34	-1912.20	-2579.64	3653.468	1031
1965	2.39	-7.99	0.35	-1911.93	-2579.95	3653.471	1031
1970	2.53	-7.93	0.43	-1912.19	-2579.82	3653.479	1031
1975	2.05	-7.99	0.37	-1912.32	-2580.51	3653.482	1031
1980	2.70	-7.79	0.30	-1912.20	-2581.08	3653.487	1031
1985	3.08	-7.93	0.34	-1912.16	-2582.96	3653.491	1031
1990	2.57	-8.41	0.27	-1909.49	-2581.31	3653.499	1031
1995	2.75	-8.51	0.38	-1909.81	-2581.82	3653.502	1031
2000	2.88	-8.49	0.34	-1909.82	-2579.48	3653.507	1031
2005	2.84	-8.48	0.36	-1909.72	-2579.22	3653.511	1031
2010	2.77	-8.54	0.33	-1908.74	-2576.48	3653.518	1031
2015	2.92	-8.60	0.33	-1908.36	-2578.45	3653.522	1031
2020	2.71	-8.52	0.34	-1908.27	-2579.98	3653.527	1031
2025	2.81	-8.64	0.36	-1908.28	-2579.36	3653.532	1031
2030	2.48	-8.59	0.33	-1908.24	-2578.25	3653.537	1031
2035	2.59	-8.72	0.40	-1908.19	-2579.88	3653.542	1031
2040	2.83	-8.62	0.33	-1908.30	-2579.29	3653.547	1031
2045	2.57	-8.56	0.34	-1908.05	-2579.76	3653.552	1031
2050	2.79	-8.47	0.25	-1908.18	-2580.17	3653.557	1031
2055	2.54	-8.55	0.30	-1908.03	-2577.29	3653.562	1031
2060	2.88	-8.70	0.34	-1907.33	-2576.75	3653.567	1031
2065	2.72	-9.30	0.26	-1904.22	-2573.63	3653.572	1031
2070	3.06	-9.27	0.32	-1903.73	-2574.07	3653.577	1031
2075	2.54	-9.35	0.29	-1903.73	-2574.25	3653.583	1031
2080	2.84	-9.33	0.31	-1903.82	-2574.71	3653.586	1031
2085	2.93	-9.36	0.32	-1903.55	-2574.01	3653.592	1031
2090	3.13	-9.28	0.26	-1903.75	-2574.53	3653.596	1031
2095	3.17	-9.48	0.19	-1901.56	-2571.62	3653.604	1031
2100	2.61	-9.68	0.28	-1901.57	-2571.72	3653.606	1031
2105	2.66	-9.78	0.30	-1901.74	-2571.56	3653.612	1031
2110	2.70	-9.67	0.32	-1901.83	-2571.29	3653.616	1031
2115	2.62	-9.95	0.27	-1899.95	-2570.15	3653.624	1031
2120	2.76	-9.98	0.28	-1899.96	-2570.52	3653.627	1031
2125	2.88	-10.05	0.29	-1899.88	-2570.32	3653.632	1031
2130	3.06	-10.16	0.31	-1899.89	-2570.30	3653.636	1031
2135	2.78	-10.03	0.28	-1899.01	-2570.38	3653.643	1031
2140	2.73	-10.22	0.28	-1898.51	-2570.28	3653.647	1031
2145	3.38	-10.13	0.30	-1898.50	-2569.97	3653.652	1031
2150	2.57	-10.19	0.30	-1898.58	-2570.39	3653.657	1031
2155	2.96	-10.12	0.22	-1898.58	-2572.53	3653.662	1031
2160	3.08	-10.05	0.27	-1898.54	-2570.28	3653.667	1031
2165	3.01	-10.25	0.27	-1897.64	-2570.45	3653.672	1031
2170	2.49	-10.38	0.29	-1896.16	-2569.82	3653.678	1031
2175	3.40	-10.34	0.27	-1895.97	-2572.36	3653.682	1031
2180	2.66	-10.52	0.29	-1896.18	-2572.00	3653.687	1031
2185	2.94	-10.43	0.28	-1895.78	-2572.04	3653.692	1031
2190	2.92	-10.79	0.23	-1894.58	-2570.41	3653.697	1031
2195	2.61	-10.91	0.28	-1894.70	-2568.02	3653.701	1031
2200	2.55	-10.67	0.24	-1894.63	-2573.81	3653.708	1031
2205	2.82	-10.82	0.21	-1894.62	-2571.00	3653.711	1031
2210	3.09	-10.78	0.22	-1894.48	-2568.34	3653.717	1031
2215	3.11	-10.73	0.24	-1894.25	-2570.64	3653.721	1031
2220	2.81	-11.24	0.25	-1892.69	-2568.75	3653.727	1031
2225	2.79	-11.21	0.23	-1892.20	-2567.42	3653.732	1031
2230	3.07	-11.28	0.21	-1892.01	-2566.99	3653.737	1031
2235	3.13	-11.19	0.23	-1892.25	-2565.72	3653.741	1031
2240	2.52	-11.21	0.15	-1892.03	-2564.17	3653.749	1031
2245	2.77	-11.24	0.20	-1892.17	-2564.71	3653.752	1031
2250	2.61	-11.23	0.26	-1891.95	-2562.71	3653.758	1031
2255	2.96	-11.25	0.25	-1892.18	-2564.02	3653.762	1031
2260	3.18	-11.35	0.26	-1890.17	-2568.27	3653.768	1031
2265	2.55	-11.53	0.26	-1889.17	-2564.86	3653.772	1031
2270	2.91	-11.50	0.24	-1889.06	-2565.25	3653.777	1031
2275	3.07	-11.52	0.23	-1888.83	-2563.28	3653.782	1031
2280	3.05	-11.60	0.20	-1889.10	-2562.47	3653.787	1031
2285	3.14	-11.56	0.21	-1888.84	-2562.25	3653.792	1031
2290	3.45	-11.66	0.21	-1888.78	-2561.56	3653.797	1031
2295	2.97	-11.81	0.20	-1888.00	-2562.33	3653.802	1031
2300	2.92	-11.82	0.25	-1888.16	-2563.57	3653.807	1031
2305	3.55	-11.87	0.19	-1887.98	-2559.04	3653.813	1031
2310	3.03	-11.78	0.20	-1888.14	-2558.14	3653.816	1031
2315	2.99	-11.82	0.20	-1888.24	-2560.07	3653.822	1031
2320	2.75	-11.79	0.29	-1888.38	-2560.94	3653.826	1031
2325	2.63	-11.99	0.27	-1885.01	-2557.81	3653.832	1031
2330	2.83	-12.14	0.21	-1884.32	-2558.46	3653.836	1031
2335	2.34	-12.12	0.24	-1884.34	-2559.13	3653.844	1031
2340	3.03	-12.04	0.29	-1884.54	-2558.52	3653.847	1031
2345	2.91	-12.10	0.24	-1884.42	-2558.11	3653.852	1031
2350	2.62	-12.14	0.26	-1884.33	-2558.13	3653.857	1031
2355	3.43	-12.20	0.12	-1882.83	-2555.85	3653.863	1031
2360	2.93	-12.48	0.22	-1881.91	-2556.24	3653.866	1031
2365	2.77	-12.45	0.22	-1882.16	-2555.60	3653.873	1031
2370	2.84	-12.60	0.24	-1882.15	-2555.37	3653.877	1031
2375	2.59	-12.66	0.28	-1881.41	-2553.02	3653.882	1031
2380	3.24	-12.73	0.19	-1880.31	-2552.51	3653.887	1031
2385	3.35	-12.67	0.20	-1880.29	-2551.66	3653.892	1031
2390	3.19	-12.78	0.23	-1880.17	-2552.87	3653.898	1031
2395	3.23	-12.92	0.16	-1880.04	-2553.62	3653.901	1031
2400	3.31	-12.93	0.19	-1878.71	-2552.72	3653.907	1031
2405	3.08	-12.99	0.19	-1878.43	-2550.73	3653.911	1031
2410	3.26	-13.06	0.23	-1877.97	-2551.16	3653.917	1031
2415	2.77	-13.07	0.23	-1877.80	-2550.34	3653.922	1031
2420	3.35	-13.16	0.20	-1877.92	-2550.25	3653.927	1031
2425	3.14	-13.12	0.21	-1877.90	-2549.57	3653.931	1031
2430	2.87	-13.20	0.23	-1877.96	-2552.58	3653.938	1031
2435	2.78	-13.18	0.21	-1877.91	-2550.15	3653.941	1031
2440	3.14	-13.16	0.22	-1877.54	-2549.91	3653.948	1031
2445	3.30	-13.13	0.20	-1877.76	-2549.99	3653.952	1031
2450	2.75	-13.52	0.19	-1875.28	-2547.25	3653.957	1031
2455	3.31	-13.60	0.14	-1874.67	-2547.01	3653.961	1031
2460	2.78	-13.86	0.20	-1874.19	-2546.07	3653.969	1031
2465	3.46	-13.74	0.16	-1873.99	-2546.38	3653.972	1031
2470	3.11	-13.78	0.15	-1874.01	-2545.92	3653.977	1031
2475	3.08	-13.77	0.17	-1874.09	-2545.46	3653.982	1031
2480	2.87	-13.91	0.16	-1872.90	-2547.01	3653.988	1031
2485	3.15	-13.90	0.18	-1872.91	-2549.41	3653.991	1031
2490	3.04	-13.83	0.16	-1872.85	-2547.52	3653.998	1031
2495	3.62	-13.91	0.12	-1872.63	-2546.77	3654.002	1031
2500	3.36	-13.96	0.17	-1872.57	-2546.48	3654.007	1031
2505	3.22	-13.92	0.16	-1872.42	-2547.13	3654.012	1031
2510	3.29	-13.95	0.12	-1872.45	-2546.85	3654.017	1031
2515	3.18	-13.83	0.17	-1872.31	-2545.85	3654.022	1031
2520	3.12	-13.99	0.19	-1872.36	-2546.34	3654.027	1031
2525	3.46	-13.93	0.19	-1872.42	-2546.14	3654.032	1031
2530	3.07	-14.06	0.19	-1871.74	-2545.20	3654.036	1031
2535	3.48	-14.60	0.09	-1868.86	-2541.79	3654.043	1031
2540	3.07	-14.70	0.16	-1868.73	-2541.55	3654.047	1031
2545	3.03	-14.61	0.11	-1868.83	-2542.02	3654.052	1031
2550	3.35	-14.62	0.12	-1868.54	-2544.83	3654.056	1031
2555	3.16	-14.66	0.15	-1868.85	-2545.67	3654.062	1031
2560	3.01	-14.73	0.14	-1868.77	-2543.82	3654.066	1031
2565	3.11	-14.85	0.13	-1867.51	-2541.88	3654.072	1031
2570	3.30	-14.95	0.16	-1867.30	-2541.04	3654.077	1031
2575	2.79	-14.92	0.15	-1867.19	-2540.81	3654.084	1031
2580	3.17	-14.97	0.14	-1867.11	-2542.17	3654.086	1031
2585	3.28	-14.98	0.13	-1867.25	-2541.38	3654.093	1031
2590	2.92	-14.85	0.10	-1867.37	-2544.04	3654.096	1031
2595	2.86	-15.40	0.08	-1864.96	-2541.83	3654.102	1031
2600	3.33	-15.39	0.05	-1863.97	-2540.81	3654.107	1031
2605	3.07	-15.44	0.07	-1864.21	-2538.19	3654.114	1031
2610	3.35	-15.52	0.08	-1864.13	-2538.18	3654.116	1031
2615	3.38	-15.56	0.16	-1864.02	-2535.72	3654.123	1031
2620	3.07	-15.59	0.11	-1864.07	-2534.93	3654.127	1031
2625	3.12	-15.55	0.12	-1862.69	-2536.86	3654.132	1031
2630	3.26	-15.68	0.12	-1861.85	-2535.65	3654.137	1031
2635	3.08	-15.70	0.08	-1861.86	-2534.82	3654.142	1031
2640	3.37	-15.64	0.12	-1861.76	-2535.21	3654.147	1031
2645	3.75	-15.52	0.08	-1861.77	-2534.65	3654.152	1031
2650	3.29	-15.70	0.14	-1861.82	-2535.34	3654.157	1031
2655	3.77	-15.65	0.13	-1861.64	-2534.07	3654.162	1031
2660	3.51	-16.00	0.03	-1859.88	-2532.86	3654.168	1031
2665	3.44	-16.06	0.09	-1859.52	-2532.07	3654.172	1031
2670	3.40	-16.09	0.10	-1859.53	-2533.86	3654.177	1031
2675	3.46	-16.05	0.07	-1859.32	-2533.48	3654.181	1031
2680	3.35	-16.03	0.13	-1859.55	-2532.43	3654.188	1031
2685	3.83	-16.00	0.08	-1859.41	-2532.39	3654.191	1031
2690	3.11	-16.37	0.07	-1858.18	-2532.72	3654.197	1031
2695	3.29	-16.39	0.07	-1857.89	-2531.22	3654.202	1031
2700	3.61	-16.60	0.03	-1856.75	-2530.48	3654.207	1031
2705	3.33	-16.57	0.07	-1856.27	-2530.33	3654.211	1031
2710	3.91	-16.58	0.04	-1856.33	-2529.08	3654.219	1031
2715	3.28	-16.68	0.10	-1856.12	-2529.86	3654.222	1031
2720	2.99	-16.57	0.07	-1855.99	-2530.16	3654.227	1031
2725	3.73	-16.61	0.07	-1856.00	-2529.89	3654.232	1031
2730	4.23	-16.76	0.06	-1853.67	-2527.46	3654.239	1031
2735	3.63	-16.92	0.04	-1853.84	-2527.44	3654.241	1031
2740	3.68	-16.94	0.04	-1853.64	-2527.38	3654.248	1031
2745	3.76	-16.96	0.07	-1853.75	-2528.03	3654.252	1031
2750	3.65	-17.20	0.09	-1852.80	-2527.35	3654.257	1031
2755	3.66	-17.30	0.06	-1852.46	-2526.26	3654.262	1031
2760	3.75	-17.22	-0.00	-1852.21	-2526.17	3654.267	1031
2765	3.58	-17.23	0.03	-1852.57	-2525.95	3654.272	1031
2770	3.51	-17.26	0.06	-1852.12	-2526.03	3654.277	1031
2775	3.47	-17.45	0.06	-1852.24	-2525.92	3654.282	1031
2780	4.03	-17.31	-0.00	-1851.50	-2526.56	3654.287	1031
2785	3.54	-17.43	-0.00	-1850.06	-2526.81	3654.293	1031
2790	3.73	-17.50	0.03	-1849.93	-2526.06	3654.297	1031
2795	3.72	-17.52	0.05	-1849.97	-2526.86	3654.302	1031
2800	3.35	-17.66	0.04	-1849.61	-2527.01	3654.306	1031
2805	3.49	-17.71	0.01	-1848.28	-2524.57	3654.313	1031
2810	3.28	-17.79	0.05	-1848.30	-2523.79	3654.317	1031
2815	3.57	-17.80	0.03	-1848.02	-2523.52	3654.322	1031
2820	3.18	-17.76	0.05	-1848.12	-2525.14	3654.327	1031
2825	3.63	-18.02	-0.06	-1846.89	-2522.84	3654.332	1031
2830	3.43	-18.06	-0.00	-1846.91	-2523.02	3654.336	1031
2835	3.32	-18.10	-0.01	-1846.70	-2522.84	3654.344	1031
2840	3.54	-18.07	-0.02	-1846.66	-2522.93	3654.347	1031
2845	3.61	-18.14	0.05	-1846.77	-2524.39	3654.352	1031
2850	3.47	-18.06	-0.03	-1846.74	-2525.62	3654.357	1031
2855	3.32	-18.32	-0.07	-1844.77	-2523.32	3654.364	1031
2860	3.71	-18.41	-0.05	-1844.67	-2521.79	3654.366	1031
2865	3.52	-18.51	-0.05	-1844.62	-2521.36	3654.373	1031
2870	3.79	-18.47	-0.01	-1844.52	-2520.93	3654.377	1031
2875	3.54	-18.65	-0.03	-1844.07	-2520.09	3654.382	1031
2880	3.83	-18.66	-0.07	-1843.17	-2518.04	3654.387	1031
2885	3.65	-18.67	-0.03	-1843.03	-2519.41	3654.392	1031
2890	3.26	-18.78	-0.04	-1842.91	-2518.22	3654.397	1031
2895	3.67	-18.65	-0.10	-1842.59	-2518.16	3654.402	1031
2900	3.70	-18.70	-0.06	-1842.75	-2518.30	3654.407	1031
2905	3.34	-18.64	-0.05	-1842.83	-2518.58	3654.412	1031
2910	3.78	-18.70	-0.04	-1842.96	-2519.65	3654.417	1031
2915	3.59	-18.70	-0.08	-1842.72	-2520.58	3654.422	1031
2920	3.44	-18.76	-0.01	-1843.05	-2520.83	3654.427	1031
2925	3.81	-18.93	-0.01	-1842.16	-2517.99	3654.432	1031
2930	3.78	-19.54	0.08	-1839.32	-2515.46	3654.439	1031
2935	3.86	-19.47	-0.05	-1838.96	-2515.50	3654.442	1031
2940	3.49	-19.54	-0.07	-1838.87	-2516.44	3654.447	1031
2945	3.77	-19.41	-0.05	-1838.75	-2516.11	3654.451	1031
2950	4.13	-19.33	-0.13	-1838.70	-2515.55	3654.457	1031
2955	3.70	-19.44	-0.07	-1838.91	-2515.68	3654.461	1031
2960	3.20	-19.74	-0.04	-1837.31	-2513.92	3654.468	1031
2965	3.97	-19.64	-0.15	-1837.03	-2513.91	3654.471	1031
2970	3.72	-19.61	-0.10	-1837.29	-2514.28	3654.479	1031
2975	3.75	-19.76	-0.08	-1837.31	-2514.65	3654.482	1031
2980	3.76	-19.82	-0.09	-1837.39	-2514.18	3654.487	1031
2985	3.98	-19.74	-0.07	-1837.26	-2513.99	3654.491	1031
2990	3.88	-20.11	-0.14	-1834.86	-2513.37	3654.498	1031
2995	3.64	-20.23	-0.14	-1834.30	-2513.95	3654.502	1031
3000	3.85	-20.35	-0.08	-1834.10	-2514.95	3654.507	1031
3005	3.84	-20.33	-0.11	-1834.18	-2513.29	3654.512	1031
3010	4.25	-20.20	-0.10	-1834.19	-2513.20	3654.518	1031
3015	3.96	-20.24	-0.13	-1834.17	-2513.52	3654.522	1031
3020	3.74	-20.26	-0.15	-1833.15	-2511.13	3654.527	1031
3025	3.84	-20.45	-0.13	-1831.84	-2512.03	3654.532	1031
3030	3.79	-20.44	-0.10	-1831.70	-2513.49	3654.537	1031
3035	3.61	-20.40	-0.14	-1831.79	-2514.11	3654.542	1031
3040	4.19	-20.40	-0.12	-1831.81	-2513.84	3654.547	1031
3045	4.04	-20.36	-0.13	-1831.55	-2513.90	3654.552	1031
3050	4.11	-20.38	-0.12	-1831.32	-2514.39	3654.556	1031
3055	3.76	-20.77	-0.17	-1829.36	-2512.31	3654.562	1031
3060	4.21	-20.77	-0.17	-1829.26	-2511.16	3654.567	1031
3065	4.06	-20.98	-0.15	-1828.54	-2510.07	3654.572	1031
3070	4.03	-20.86	-0.19	-1828.57	-2511.35	3654.576	1031
3075	3.92	-20.91	-0.19	-1828.63	-2514.03	3654.582	1031
3080	4.04	-20.92	-0.20	-1828.48	-2512.85	3654.586	1031
3085	4.11	-20.88	-0.14	-1828.69	-2514.24	3654.593	1031
3090	3.93	-20.91	-0.17	-1828.38	-2511.95	3654.596	1031
3095	3.94	-20.99	-0.15	-1828.79	-2511.17	3654.602	1031
3100	4.08	-20.95	-0.13	-1828.51	-2511.98	3654.607	1031
3105	4.20	-21.37	-0.29	-1825.52	-2508.24	3654.614	1031
3110	4.06	-21.45	-0.20	-1825.33	-2508.19	3654.616	1031
3115	4.07	-21.47	-0.20	-1825.44	-2508.37	3654.622	1030
3120	4.22	-21.54	-0.19	-1825.24	-2507.98	3654.627	1030
3125	3.93	-21.36	-0.21	-1826.12	-2507.48	3654.632	1030
3130	4.00	-21.39	-0.22	-1826.90	-2507.63	3654.637	1030
3135	3.89	-21.42	-0.11	-1826.97	-2507.47	3654.643	1030
3140	3.96	-21.43	-0.21	-1826.89	-2507.73	3654.647	1030
3145	3.64	-21.45	-0.16	-1827.35	-2507.77	3654.652	1030
3150	3.69	-21.15	-0.17	-1828.16	-2508.10	3654.657	1030
3155	3.84	-21.07	-0.23	-1828.30	-2510.25	3654.662	1030
3160	3.76	-21.10	-0.18	-1828.28	-2511.92	3654.667	1030
3165	3.65	-21.27	-0.15	-1827.93	-2510.93	3654.672	1030
3170	4.36	-21.13	-0.17	-1828.05	-2507.90	3654.678	1030
3175	3.81	-21.15	-0.18	-1827.99	-2509.04	3654.681	1030
3180	4.26	-21.13	-0.20	-1827.92	-2507.49	3654.687	1030
3185	4.05	-21.09	-0.17	-1828.23	-2509.35	3654.692	1030
3190	3.90	-20.64	-0.11	-1830.77	-2514.86	3654.697	1030
3195	3.68	-20.66	-0.14	-1831.06	-2512.96	3654.702	1030
3200	3.44	-20.64	-0.17	-1831.00	-2509.00	3654.708	1030
3205	3.95	-20.64	-0.14	-1831.03	-2509.50	3654.711	1030
3210	3.98	-20.54	-0.17	-1830.99	-2511.35	3654.717	1030
3215	4.22	-20.51	-0.17	-1831.18	-2512.57	3654.721	1030
3220	4.20	-20.31	-0.14	-1832.81	-2513.67	3654.727	1030
3225	4.00	-20.18	-0.09	-1833.31	-2511.91	3654.732	1030
3230	3.91	-20.25	-0.05	-1833.17	-2514.34	3654.739	1030
3235	3.68	-20.22	-0.09	-1833.35	-2512.72	3654.741	1030
3240	3.60	-20.21	-0.09	-1833.23	-2511.18	3654.748	1030
3245	3.73	-20.29	-0.12	-1833.56	-2511.03	3654.752	1030
3250	3.82	-20.11	-0.14	-1834.93	-2511.49	3654.757	1030
3255	3.90	-20.03	-0.09	-1835.95	-2511.40	3654.762	1030
3260	3.94	-20.04	-0.10	-1835.78	-2511.21	3654.767	1030
3265	3.89	-20.14	-0.09	-1835.62	-2510.53	3654.772	1030
3270	3.77	-20.09	-0.09	-1836.41	-2512.18	3654.776	1030
3275	3.89	-19.95	-0.10	-1837.38	-2511.43	3654.782	1030
3280	4.21	-19.87	-0.11	-1837.69	-2510.70	3654.787	1030
3285	3.69	-19.92	-0.10	-1837.32	-2511.71	3654.793	1030
3290	3.79	-19.85	-0.08	-1837.77	-2511.81	3654.797	1030
3295	3.78	-19.93	-0.13	-1837.68	-2512.34	3654.802	1030
3300	3.70	-19.95	-0.03	-1837.54	-2513.76	3654.806	1030
3305	3.81	-19.58	-0.07	-1839.71	-2515.29	3654.812	1030
3310	3.59	-19.52	-0.08	-1839.67	-2513.74	3654.816	1030
3315	3.51	-19.51	-0.05	-1839.54	-2514.85	3654.823	1030
3320	3.67	-19.62	-0.06	-1839.80	-2514.44	3654.827	1030
3325	3.86	-19.56	-0.05	-1839.73	-2513.13	3654.832	1030
3330	3.95	-19.54	-0.06	-1839.74	-2513.80	3654.836	1030
3335	3.37	-19.23	-0.05	-1841.82	-2516.27	3654.844	1030
3340	3.56	-19.14	-0.01	-1841.87	-2516.66	3654.846	1030
3345	3.54	-19.16	-0.00	-1842.15	-2517.65	3654.853	1030
3350	3.42	-19.15	0.00	-1841.88	-2516.66	3654.857	1030
3355	3.30	-18.96	-0.01	-1842.72	-2520.01	3654.862	1030
3360	3.19	-18.91	-0.00	-1843.54	-2521.05	3654.866	1030
3365	3.71	-18.85	0.01	-1843.75	-2520.39	3654.873	1030
3370	3.39	-18.85	0.01	-1843.76	-2517.62	3654.877	1030
3375	3.70	-18.82	0.01	-1843.88	-2517.62	3654.882	1030
3380	3.71	-18.85	0.02	-1844.06	-2517.77	3654.887	1030
3385	3.35	-18.89	0.04	-1843.99	-2517.76	3654.892	1030
3390	3.40	-18.86	0.03	-1843.72	-2518.17	3654.897	1030
3395	3.28	-18.86	0.05	-1844.47	-2520.03	3654.901	1030
3400	3.36	-18.32	0.06	-1846.57	-2521.39	3654.908	1030
3405	3.42	-18.30	0.05	-1846.41	-2522.75	3654.912	1030
3410	3.54	-18.31	0.00	-1846.48	-2522.84	3654.917	1030
3415	3.63	-18.37	0.07	-1846.42	-2521.83	3654.921	1030
3420	3.23	-18.19	0.03	-1847.69	-2524.92	3654.928	1030
3425	3.33	-18.13	0.08	-1847.90	-2525.71	3654.932	1030
3430	3.34	-18.22	0.07	-1848.13	-2528.34	3654.937	1030
3435	3.37	-18.25	0.08	-1848.10	-2527.63	3654.941	1030
3440	3.44	-17.82	0.09	-1849.86	-2529.03	3654.949	1030
3445	3.31	-17.81	0.08	-1849.59	-2528.42	3654.952	1030
3450	3.26	-17.83	0.11	-1849.57	-2524.92	3654.957	1030
3455	3.49	-17.76	0.11	-1849.84	-2526.28	3654.961	1030
3460	3.53	-17.69	0.08	-1850.72	-2525.32	3654.968	1030
3465	3.51	-17.66	0.07	-1851.11	-2525.46	3654.972	1030
3470	3.49	-17.78	0.09	-1851.16	-2525.68	3654.977	1030
3475	3.62	-17.76	0.10	-1851.14	-2526.81	3654.982	1030
3480	3.76	-17.53	0.06	-1851.37	-2527.75	3654.987	1030
3485	3.61	-17.59	0.03	-1851.23	-2527.64	3654.991	1030
3490	3.42	-17.48	0.10	-1852.00	-2527.39	3654.997	1030
3495	3.01	-17.32	0.16	-1853.40	-2529.64	3655.002	1030
3500	3.56	-17.34	0.05	-1853.14	-2527.91	3655.006	1030
3505	3.26	-17.23	0.09	-1853.04	-2528.08	3655.013	1030
3510	3.22	-17.26	0.11	-1853.36	-2529.32	3655.016	1030
3515	3.29	-17.18	0.08	-1853.36	-2529.95	3655.022	1030
3520	3.39	-17.21	0.08	-1853.74	-2531.19	3655.027	1030
3525	3.17	-16.86	0.10	-1855.51	-2531.59	3655.032	1030
3530	3.05	-16.82	0.13	-1855.80	-2530.31	3655.037	1030
3535	3.18	-16.83	0.15	-1855.78	-2530.36	3655.043	1030
3540	3.46	-16.84	0.11	-1855.85	-2529.73	3655.046	1030
3545	3.25	-16.83	0.09	-1855.76	-2529.77	3655.052	1030
3550	3.09	-16.79	0.13	-1855.51	-2529.19	3655.056	1030
3555	3.23	-16.47	0.14	-1857.67	-2531.37	3655.062	1030
3560	3.40	-16.41	0.10	-1858.02	-2530.43	3655.067	1030
3565	3.10	-16.42	0.15	-1858.34	-2531.83	3655.073	1030
3570	3.13	-16.42	0.14	-1858.00	-2530.75	3655.077	1030
3575	3.47	-16.47	0.10	-1858.12	-2530.23	3655.083	1030
3580	3.26	-16.42	0.18	-1857.98	-2530.97	3655.087	1030
3585	3.41	-16.39	0.14	-1858.04	-2532.30	3655.092	1030
3590	3.65	-16.43	0.17	-1858.00	-2531.21	3655.097	1030
3595	2.98	-16.32	0.18	-1859.91	-2530.64	3655.103	1030
3600	3.21	-16.22	0.13	-1861.01	-2530.79	3655.107	1030
3605	3.17	-16.21	0.15	-1861.15	-2525.56	3655.112	1030
3610	3.24	-16.21	0.12	-1861.26	-2525.49	3655.116	1030
3615	2.99	-16.03	0.21	-1862.29	-2531.86	3655.124	1030
3620	3.28	-15.94	0.12	-1862.50	-2532.60	3655.127	1030
3625	3.31	-16.07	0.11	-1862.70	-2532.59	3655.132	1030
3630	2.95	-16.03	0.18	-1862.70	-2533.98	3655.137	1030
3635	3.70	-16.01	0.17	-1862.93	-2534.25	3655.141	1030
3640	3.47	-15.73	0.10	-1863.96	-2535.22	3655.148	1030
3645	2.99	-15.79	0.17	-1864.28	-2535.79	3655.151	1030
3650	2.92	-15.83	0.22	-1864.42	-2537.89	3655.157	1030
3655	3.06	-15.72	0.15	-1864.20	-2539.69	3655.162	1030
3660	2.42	-15.64	0.19	-1865.98	-2541.57	3655.168	1030
3665	3.24	-15.50	0.15	-1865.79	-2541.78	3655.172	1030
3670	2.88	-15.40	0.13	-1865.72	-2541.30	3655.177	1030
3675	3.04	-15.43	0.14	-1865.90	-2540.39	3655.182	1030
3680	3.06	-15.20	0.16	-1867.01	-2541.76	3655.187	1030
3685	3.07	-15.27	0.18	-1867.10	-2541.86	3655.192	1030
3690	3.28	-15.19	0.17	-1867.18	-2542.78	3655.199	1030
3695	3.39	-15.16	0.16	-1867.20	-2540.90	3655.202	1030
3700	3.22	-15.21	0.18	-1867.18	-2541.63	3655.208	1030
3705	3.37	-15.18	0.16	-1867.06	-2543.82	3655.212	1030
3710	3.18	-15.00	0.19	-1868.59	-2544.98	3655.217	1030
3715	2.85	-14.87	0.21	-1869.38	-2545.87	3655.222	1030
3720	2.98	-14.82	0.20	-1869.41	-2545.60	3655.227	1030
3725	3.28	-14.82	0.16	-1869.48	-2545.59	3655.232	1030
3730	3.15	-14.82	0.21	-1869.38	-2545.58	3655.237	1030
3735	3.22	-14.82	0.22	-1869.41	-2545.36	3655.242	1030
3740	3.28	-14.73	0.17	-1870.22	-2545.88	3655.248	1030
3745	3.26	-14.56	0.19	-1871.68	-2545.82	3655.252	1030
3750	2.88	-14.63	0.21	-1871.85	-2544.58	3655.256	1030
3755	3.34	-14.59	0.19	-1871.91	-2545.98	3655.262	1030
3760	3.31	-14.53	0.18	-1871.76	-2546.47	3655.266	1030
3765	3.35	-14.61	0.16	-1871.80	-2546.30	3655.272	1030
3770	3.46	-14.57	0.20	-1871.89	-2546.82	3655.276	1030
3775	3.20	-14.64	0.22	-1871.81	-2546.10	3655.283	1030
3780	3.06	-14.66	0.20	-1872.06	-2545.56	3655.287	1030
3785	3.26	-14.54	0.16	-1871.84	-2545.35	3655.292	1030
3790	3.04	-14.74	0.21	-1871.55	-2545.57	3655.297	1030
3795	3.20	-14.10	0.21	-1875.07	-2548.98	3655.302	1030
3800	3.16	-14.08	0.18	-1875.53	-2549.35	3655.307	1030
3805	2.81	-14.00	0.17	-1875.72	-2549.49	3655.314	1030
3810	3.26	-13.99	0.24	-1875.61	-2549.31	3655.316	1030
3815	3.34	-13.98	0.21	-1875.46	-2549.39	3655.323	1030
3820	3.28	-13.94	0.20	-1875.44	-2547.08	3655.327	1030
3825	3.07	-13.67	0.26	-1877.39	-2548.77	3655.332	1030
3830	2.99	-13.66	0.28	-1877.67	-2549.07	3655.336	1030
3835	3.08	-13.54	0.25	-1878.06	-2548.63	3655.342	1030
3840	2.98	-13.58	0.21	-1878.29	-2548.13	3655.347	1030
3845	3.13	-13.52	0.21	-1878.17	-2551.03	3655.352	1030
3850	3.00	-13.49	0.23	-1878.51	-2551.72	3655.357	1030
3855	2.78	-13.51	0.23	-1878.42	-2552.89	3655.362	1030
3860	2.74	-13.46	0.22	-1878.76	-2553.11	3655.366	1030
3865	3.05	-13.29	0.23	-1879.60	-2554.76	3655.373	1030
3870	2.87	-13.07	0.25	-1881.02	-2556.88	3655.378	1030
3875	3.19	-12.98	0.19	-1880.94	-2554.57	3655.382	1030
3880	3.21	-13.04	0.22	-1880.92	-2557.28	3655.387	1030
3885	3.28	-12.93	0.22	-1880.99	-2558.20	3655.392	1030
3890	2.91	-12.84	0.22	-1882.15	-2559.68	3655.397	1030
3895	2.62	-12.78	0.27	-1882.58	-2558.89	3655.402	1030
3900	3.05	-12.79	0.24	-1882.47	-2558.21	3655.408	1030
3905	3.08	-12.80	0.24	-1882.44	-2560.44	3655.411	1030
3910	2.50	-12.76	0.25	-1882.25	-2558.08	3655.417	1030
3915	3.04	-12.72	0.23	-1882.37	-2555.65	3655.421	1030
3920	2.03	-12.31	0.24	-1884.73	-2557.86	3655.428	1030
3925	3.05	-12.27	0.25	-1884.91	-2557.85	3655.432	1030
3930	2.96	-12.33	0.25	-1884.95	-2557.53	3655.437	1030
3935	3.18	-12.28	0.26	-1884.98	-2555.12	3655.441	1030
3940	2.96	-12.15	0.28	-1886.10	-2556.05	3655.448	1030
3945	2.96	-12.08	0.27	-1886.28	-2556.27	3655.452	1030
3950	3.00	-12.05	0.29	-1886.39	-2556.96	3655.457	1030
3955	2.91	-12.01	0.26	-1886.44	-2556.36	3655.461	1030
3960	2.83	-12.03	0.28	-1886.41	-2559.32	3655.468	1030
3965	3.16	-12.09	0.31	-1886.48	-2559.60	3655.472	1030
3970	3.10	-11.93	0.25	-1886.47	-2560.29	3655.477	1030
3975	2.79	-12.01	0.28	-1886.33	-2559.81	3655.482	1030
3980	2.63	-12.07	0.25	-1886.45	-2558.12	3655.487	1030
3985	2.95	-12.02	0.25	-1886.45	-2557.45	3655.491	1030
3990	2.59	-12.01	0.36	-1887.85	-2559.04	3655.497	1030
3995	2.57	-11.74	0.32	-1890.07	-2560.13	3655.502	1030
4000	2.69	-11.84	0.36	-1890.28	-2558.05	3655.507	1030
4005	3.01	-11.71	0.27	-1890.16	-2559.57	3655.512	1030
4010	2.76	-11.69	0.29	-1890.36	-2560.03	3655.517	1030
4015	2.88	-11.73	0.32	-1890.20	-2560.58	3655.522	1030
4020	2.67	-11.57	0.30	-1890.63	-2560.71	3655.526	1030
4025	3.08	-11.32	0.27	-1892.16	-2560.13	3655.533	1030
4030	2.79	-11.37	0.31	-1892.51	-2559.23	3655.537	1030
4035	3.11	-11.31	0.31	-1892.50	-2562.44	3655.542	1030
4040	3.35	-11.18	0.27	-1892.58	-2563.35	3655.546	1030
4045	2.27	-11.03	0.30	-1894.60	-2563.73	3655.553	1030
4050	2.88	-10.96	0.27	-1894.25	-2564.47	3655.557	1030
4055	2.86	-11.02	0.29	-1894.08	-2564.90	3655.562	1030
4060	2.94	-10.92	0.32	-1894.25	-2565.28	3655.566	1030
4065	2.71	-10.77	0.28	-1895.17	-2566.16	3655.573	1030
4070	2.88	-10.70	0.28	-1895.20	-2566.29	3655.577	1030
4075	3.03	-10.61	0.33	-1895.81	-2566.18	3655.582	1030
4080	2.94	-10.70	0.30	-1895.62	-2565.39	3655.586	1030
4085	2.55	-10.77	0.31	-1895.55	-2565.35	3655.593	1030
4090	2.64	-10.80	0.34	-1895.69	-2567.24	3655.597	1030
4095	2.90	-10.80	0.33	-1895.80	-2567.82	3655.603	1030
4100	2.85	-10.65	0.32	-1895.82	-2566.74	3655.607	1030
4105	2.72	-10.79	0.31	-1895.69	-2566.60	3655.612	1030
4110	3.34	-10.54	0.29	-1895.75	-2565.99	3655.616	1030
4115	2.86	-10.33	0.35	-1897.11	-2567.49	3655.623	1030
4120	2.92	-9.95	0.34	-1899.44	-2570.30	3655.627	1030
4125	2.38	-9.96	0.35	-1899.63	-2570.66	3655.632	1030
4130	2.62	-9.86	0.31	-1899.44	-2570.38	3655.637	1030
4135	3.06	-9.86	0.31	-1899.85	-2570.80	3655.642	1030
4140	2.86	-10.09	0.43	-1899.60	-2570.17	3655.647	1030
4145	2.73	-9.86	0.32	-1899.66	-2569.41	3655.651	1030
4150	2.59	-9.91	0.38	-1899.67	-2569.84	3655.657	1030
4155	2.23	-9.80	0.35	-1900.44	-2569.75	3655.662	1030
4160	2.60	-9.37	0.34	-1902.75	-2572.55	3655.667	1030
4165	2.43	-9.43	0.42	-1902.87	-2573.76	3655.672	1030
4170	3.19	-9.32	0.31	-1902.79	-2573.51	3655.678	1030
4175	2.66	-9.27	0.33	-1902.95	-2573.17	3655.681	1030
4180	2.61	-9.32	0.37	-1902.94	-2573.18	3655.687	1030
4185	2.74	-9.35	0.39	-1902.89	-2576.43	3655.691	1030
4190	3.05	-8.89	0.34	-1905.27	-2572.18	3655.699	1030
4195	2.92	-8.92	0.34	-1905.37	-2570.31	3655.702	1030
4200	2.50	-8.91	0.40	-1905.45	-2568.99	3655.707	1030
4205	2.62	-8.90	0.39	-1905.48	-2568.68	3655.711	1030
4210	2.57	-8.77	0.41	-1906.48	-2571.81	3655.718	1030
4215	2.16	-8.53	0.34	-1907.12	-2573.24	3655.722	1030
4220	2.72	-8.66	0.41	-1907.19	-2572.82	3655.727	1030
4225	3.03	-8.59	0.39	-1907.33	-2570.69	3655.732	1030
4230	3.11	-8.53	0.34	-1907.37	-2570.80	3655.737	1030
4235	3.06	-8.51	0.37	-1907.27	-2570.72	3655.742	1030
4240	3.10	-8.52	0.35	-1907.33	-2571.20	3655.747	1030
4245	2.60	-8.60	0.40	-1907.31	-2570.99	3655.752	1030
4250	2.34	-8.61	0.43	-1907.90	-2572.37	3655.756	1030
4255	2.71	-8.15	0.43	-1910.07	-2573.17	3655.762	1030
4260	2.41	-8.08	0.43	-1910.17	-2573.57	3655.767	1030
4265	2.48	-8.16	0.44	-1910.33	-2571.65	3655.773	1030
4270	2.50	-8.12	0.38	-1910.24	-2571.96	3655.776	1030
4275	2.74	-8.13	0.44	-1910.57	-2573.85	3655.782	1030
4280	2.97	-8.16	0.43	-1910.62	-2576.81	3655.787	1030
4285	2.66	-7.87	0.49	-1912.50	-2577.90	3655.792	1030
4290	2.54	-7.73	0.47	-1912.60	-2581.94	3655.797	1030
4295	2.81	-7.77	0.46	-1912.76	-2581.92	3655.802	1030
4300	2.47	-7.79	0.46	-1912.81	-2581.20	3655.807	1030
4305	2.48	-7.74	0.50	-1912.81	-2582.00	3655.812	1030
4310	2.49	-7.83	0.50	-1913.05	-2582.89	3655.817	1030
4315	2.95	-7.70	0.47	-1913.01	-2582.83	3655.823	1030
4320	2.21	-7.79	0.51	-1912.92	-2582.75	3655.827	1030
4325	2.40	-7.39	0.50	-1914.88	-2585.02	3655.832	1030
4330	2.68	-7.26	0.45	-1915.13	-2584.41	3655.836	1030
4335	2.57	-7.29	0.47	-1915.35	-2584.17	3655.842	1030
4340	2.53	-7.30	0.48	-1915.25	-2583.86	3655.847	1030
4345	2.10	-7.28	0.45	-1915.18	-2584.12	3655.853	1030
4350	2.47	-7.31	0.49	-1915.17	-2584.30	3655.857	1030
4355	2.43	-7.00	0.46	-1916.28	-2585.75	3655.862	1030
4360	2.19	-6.77	0.48	-1917.76	-2588.12	3655.866	1030
4365	2.54	-6.79	0.50	-1917.97	-2588.35	3655.873	1030
4370	2.41	-6.70	0.44	-1917.92	-2588.60	3655.877	1030
4375	2.51	-6.73	0.47	-1917.80	-2587.61	3655.881	1030
4380	2.42	-6.71	0.50	-1917.89	-2585.23	3655.886	1030
4385	2.37	-6.69	0.45	-1918.28	-2584.95	3655.892	1030
4390	2.43	-6.35	0.48	-1920.18	-2586.22	3655.897	1030
4395	2.25	-6.34	0.48	-1920.41	-2587.00	3655.902	1030
4400	2.35	-6.18	0.44	-1920.36	-2586.11	3655.908	1030
4405	2.62	-6.36	0.48	-1920.28	-2586.38	3655.911	1030
4410	2.38	-6.36	0.49	-1920.35	-2588.44	3655.917	1030
4415	2.65	-6.36	0.48	-1920.29	-2589.61	3655.921	1030
4420	2.36	-6.02	0.48	-1922.09	-2590.54	3655.928	1030
4425	2.39	-5.76	0.42	-1922.65	-2589.49	3655.932	1030
4430	1.62	-5.70	0.41	-1922.40	-2588.14	3655.939	1030
4435	2.13	-5.96	0.46	-1922.61	-2588.30	3655.942	1030
4440	2.22	-5.73	0.41	-1922.83	-2591.16	3655.948	1030
4445	2.59	-5.64	0.38	-1922.79	-2591.37	3655.952	1030
4450	2.15	-5.70	0.44	-1924.28	-2592.05	3655.957	1030
4455	2.50	-5.56	0.44	-1925.18	-2591.35	3655.961	1030
4460	2.05	-5.66	0.50	-1925.27	-2591.13	3655.967	1030
4465	2.32	-5.56	0.47	-1925.38	-2590.70	3655.972	1030
4470	1.60	-5.73	0.49	-1925.51	-2591.82	3655.979	1030
4475	2.30	-5.64	0.47	-1925.66	-2592.54	3655.982	1030
4480	2.23	-5.47	0.42	-1925.38	-2592.13	3655.987	1030
4485	2.22	-5.58	0.47	-1925.28	-2592.28	3655.991	1030
4490	2.09	-5.44	0.44	-1926.50	-2592.23	3655.997	1030
4495	1.85	-5.18	0.49	-1928.18	-2595.94	3656.002	1030
4500	2.10	-5.07	0.47	-1928.36	-2594.06	3656.007	1030
4505	2.01	-5.11	0.51	-1928.35	-2591.47	3656.013	1030
4510	2.23	-5.10	0.47	-1928.54	-2590.87	3656.016	1030
4515	2.34	-4.97	0.42	-1928.53	-2590.94	3656.022	1030
4520	2.12	-5.07	0.49	-1928.50	-2590.94	3656.026	1030
4525	2.21	-4.65	0.43	-1930.48	-2593.08	3656.032	1030
4530	2.08	-4.64	0.47	-1931.01	-2593.90	3656.037	1030
4535	2.92	-4.49	0.36	-1931.16	-2593.73	3656.044	1030
4540	2.13	-4.64	0.48	-1931.10	-2594.11	3656.046	1030
4545	2.17	-4.60	0.49	-1931.11	-2594.61	3656.053	1030
4550	2.14	-4.62	0.46	-1931.09	-2594.94	3656.057	1030
4555	2.37	-4.14	0.40	-1932.80	-2596.68	3656.062	1030
4560	1.92	-4.25	0.47	-1933.36	-2595.66	3656.067	1030
4565	1.58	-4.27	0.45	-1933.44	-2597.34	3656.074	1030
4570	2.06	-4.20	0.49	-1933.07	-2599.04	3656.077	1030
4575	1.76	-4.35	0.56	-1933.26	-2598.80	3656.084	1030
4580	1.62	-4.26	0.51	-1933.30	-2599.11	3656.087	1030
4585	2.47	-4.02	0.44	-1935.10	-2599.09	3656.092	1030
4590	2.41	-3.90	0.44	-1935.86	-2600.80	3656.097	1030
4595	2.44	-3.77	0.46	-1936.36	-2601.16	3656.102	1030
4600	2.19	-3.69	0.42	-1936.64	-2601.78	3656.107	1030
4605	2.11	-3.61	0.46	-1936.73	-2599.76	3656.112	1030
4610	2.42	-3.70	0.47	-1936.77	-2600.23	3656.116	1030
4615	1.92	-3.71	0.49	-1937.17	-2603.11	3656.122	1030
4620	2.34	-3.55	0.50	-1938.19	-2603.37	3656.127	1030
4625	2.06	-3.52	0.50	-1938.24	-2604.12	3656.132	1030
4630	2.29	-3.45	0.44	-1938.26	-2604.22	3656.137	1030
4635	2.34	-3.45	0.46	-1938.29	-2602.84	3656.141	1030
4640	1.95	-3.33	0.51	-1939.66	-2604.06	3656.147	1030
4645	1.68	-3.24	0.56	-1939.85	-2603.42	3656.151	1030
4650	1.98	-3.18	0.51	-1940.01	-2605.81	3656.157	1030
4655	2.45	-3.18	0.48	-1939.85	-2606.30	3656.161	1030
4660	1.72	-3.20	0.49	-1939.99	-2606.07	3656.169	1030
4665	2.49	-3.04	0.45	-1939.96	-2605.57	3656.171	1030
4670	2.23	-3.12	0.49	-1939.79	-2606.26	3656.178	1030
4675	1.98	-3.11	0.50	-1939.90	-2607.19	3656.182	1030
4680	2.08	-2.61	0.46	-1942.13	-2609.40	3656.187	1030
4685	2.10	-2.47	0.47	-1943.22	-2610.21	3656.192	1030
4690	2.14	-2.69	0.50	-1943.11	-2608.99	3656.198	1030
4695	2.11	-2.72	0.48	-1943.32	-2606.96	3656.202	1030
4700	2.40	-2.73	0.47	-1943.09	-2609.59	3656.209	1030
4705	2.10	-2.64	0.47	-1943.04	-2609.58	3656.212	1030
4710	2.32	-2.68	0.50	-1943.00	-2610.65	3656.218	1030
4715	2.06	-2.70	0.49	-1943.27	-2610.58	3656.222	1030
4720	2.15	-2.54	0.46	-1944.85	-2610.74	3656.227	1030
4725	1.80	-2.42	0.49	-1946.16	-2611.60	3656.232	1030
4730	1.75	-2.43	0.51	-1946.22	-2611.50	3656.237	1030
4735	2.38	-2.16	0.42	-1946.24	-2611.70	3656.242	1030
4740	1.97	-2.38	0.47	-1946.10	-2611.62	3656.247	1030
4745	2.16	-2.24	0.48	-1946.38	-2612.39	3656.252	1030
4750	1.86	-2.20	0.47	-1946.53	-2613.02	3656.256	1030
4755	1.95	-1.88	0.45	-1948.47	-2614.57	3656.262	1030
4760	1.61	-1.85	0.48	-1948.66	-2612.97	3656.267	1030
4765	1.48	-1.96	0.54	-1948.80	-2611.74	3656.273	1030
4770	1.92	-1.83	0.49	-1948.61	-2611.02	3656.276	1030
4775	1.82	-1.84	0.52	-1949.08	-2610.92	3656.283	1030
4780	1.81	-1.76	0.45	-1948.90	-2611.05	3656.287	1030
4785	2.00	-1.46	0.51	-1950.86	-2613.34	3656.292	1030
4790	1.99	-1.38	0.51	-1951.18	-2613.49	3656.296	1030
4795	1.82	-1.31	0.48	-1951.98	-2613.18	3656.302	1030
4800	1.83	-1.26	0.48	-1951.94	-2613.25	3656.307	1030
4805	1.65	-1.14	0.51	-1952.41	-2614.10	3656.314	1030
4810	2.06	-1.17	0.47	-1952.24	-2614.12	3656.316	1030
4815	1.94	-1.20	0.50	-1952.29	-2615.58	3656.323	1030
4820	2.21	-1.17	0.47	-1952.25	-2616.69	3656.327	1030
4825	1.61	-0.97	0.53	-1953.75	-2615.76	3656.333	1030
4830	1.96	-0.83	0.47	-1954.41	-2616.42	3656.336	1030
4835	1.88	-0.70	0.47	-1954.64	-2616.18	3656.342	1030
4840	1.99	-0.72	0.47	-1954.53	-2616.02	3656.347	1030
4845	1.75	-0.63	0.47	-1955.16	-2617.80	3656.353	1030
4850	1.97	-0.52	0.50	-1955.94	-2618.89	3656.357	1030
4855	1.64	-0.56	0.50	-1955.84	-2621.31	3656.362	1030
4860	1.68	-0.55	0.50	-1955.90	-2622.20	3656.366	1030
4865	1.40	-0.49	0.52	-1955.92	-2622.13	3656.372	1030
4870	1.44	-0.48	0.51	-1955.95	-2621.79	3656.378	1030
4875	1.68	-0.41	0.50	-1955.98	-2621.37	3656.382	1031
4880	1.67	-0.39	0.45	-1955.89	-2621.82	3656.387	1031
4885	1.63	-0.42	0.47	-1956.00	-2621.58	3656.391	1031
4890	1.78	-0.89	0.49	-1953.46	-2619.17	3656.397	1031
4895	1.56	-0.92	0.47	-1953.32	-2618.18	3656.401	1031
4900	2.18	-0.85	0.44	-1953.31	-2618.42	3656.408	1031
4905	1.45	-0.99	0.52	-1953.42	-2618.19	3656.411	1031
4910	1.29	-0.99	0.58	-1953.31	-2617.45	3656.417	1031
4915	2.10	-1.05	0.57	-1953.20	-2619.27	3656.422	1031
4920	1.28	-1.37	0.53	-1951.45	-2617.48	3656.429	1031
4925	2.00	-1.26	0.50	-1951.25	-2617.37	3656.432	1031
4930	1.79	-1.44	0.52	-1951.23	-2617.37	3656.437	1031
4935	1.86	-1.29	0.48	-1951.28	-2616.97	3656.442	1031
4940	1.89	-1.39	0.46	-1950.23	-2617.41	3656.448	1031
4945	2.14	-1.45	0.48	-1949.90	-2617.15	3656.452	1031
4950	1.94	-1.49	0.53	-1949.84	-2617.47	3656.457	1031
4955	1.67	-1.53	0.53	-1949.80	-2618.24	3656.461	1031
4960	1.99	-1.48	0.50	-1949.37	-2617.19	3656.467	1031
4965	2.19	-1.65	0.50	-1948.18	-2615.89	3656.471	1031
4970	2.40	-1.54	0.42	-1948.28	-2616.24	3656.478	1031
4975	2.40	-1.59	0.46	-1948.05	-2615.72	3656.482	1031
4980	1.53	-1.78	0.51	-1947.80	-2614.96	3656.487	1031
4985	1.80	-1.90	0.49	-1946.78	-2613.84	3656.491	1031
4990	2.28	-1.87	0.48	-1946.49	-2612.10	3656.497	1031
4995	2.57	-1.89	0.42	-1946.71	-2612.01	3656.503	1031
5000	2.08	-1.92	0.48	-1946.55	-2612.03	3656.506	1031
5005	2.35	-2.07	0.49	-1945.34	-2610.76	3656.512	1031
5010	2.38	-2.09	0.50	-1945.17	-2610.95	3656.517	1031
5015	2.19	-2.32	0.53	-1944.51	-2610.05	3656.522	1031
5020	2.71	-2.33	0.51	-1944.42	-2610.06	3656.526	1031
5025	2.23	-2.37	0.53	-1944.72	-2612.90	3656.533	1031
5030	2.10	-2.36	0.57	-1944.46	-2613.06	3656.537	1031
5035	2.01	-2.47	0.59	-1944.34	-2612.76	3656.542	1031
5040	2.27	-2.39	0.52	-1944.53	-2612.25	3656.546	1031
5045	2.24	-2.66	0.49	-1942.72	-2611.78	3656.553	1031
5050	2.17	-2.76	0.55	-1942.17	-2610.81	3656.557	1031
5055	1.81	-2.81	0.56	-1941.92	-2610.89	3656.562	1031
5060	1.93	-2.83	0.53	-1942.03	-2610.89	3656.567	1031
5065	2.01	-2.80	0.54	-1941.90	-2607.92	3656.573	1031
5070	2.07	-2.81	0.53	-1941.79	-2608.72	3656.577	1031
5075	1.79	-3.03	0.58	-1940.96	-2607.55	3656.582	1031
5080	2.03	-3.26	0.55	-1939.62	-2606.04	3656.586	1031
5085	1.91	-3.13	0.52	-1939.98	-2607.24	3656.592	1031
5090	2.08	-3.20	0.55	-1939.63	-2606.36	3656.597	1031
5095	2.41	-3.19	0.54	-1939.93	-2609.52	3656.602	1031
5100	1.87	-3.22	0.53	-1939.84	-2607.99	3656.607	1031
5105	2.18	-3.20	0.52	-1939.66	-2604.72	3656.612	1031
5110	2.29	-3.52	0.51	-1937.47	-2603.48	3656.616	1031
5115	2.73	-3.53	0.55	-1937.35	-2605.63	3656.621	1031
5120	1.79	-3.53	0.48	-1937.25	-2605.98	3656.628	1031
5125	2.40	-3.54	0.52	-1937.50	-2605.79	3656.631	1031
5130	2.35	-3.45	0.46	-1937.41	-2606.01	3656.639	1031
5135	2.02	-3.49	0.47	-1937.24	-2607.12	3656.642	1031
5140	2.03	-3.85	0.53	-1935.36	-2605.02	3656.647	1031
5145	2.29	-3.89	0.52	-1935.13	-2604.05	3656.651	1031
5150	1.91	-4.03	0.53	-1934.78	-2603.76	3656.658	1031
5155	2.23	-4.07	0.55	-1934.19	-2603.35	3656.662	1031
5160	2.73	-4.65	0.49	-1934.32	-2603.07	3656.669	1031
5165	2.21	-4.04	0.52	-1934.41	-2600.24	3656.671	1031
5170	2.21	-4.04	0.49	-1934.12	-2600.10	3656.678	1031
5175	2.01	-3.93	0.50	-1934.22	-2600.63	3656.682	1031
5180	2.02	-4.04	0.52	-1932.70	-2600.66	3656.687	1031
5185	2.47	-4.30	0.44	-1932.25	-2602.75	3656.692	1031
5190	2.01	-4.16	0.49	-1932.47	-2603.29	3656.698	1031
5195	2.27	-4.28	0.56	-1932.09	-2602.27	3656.702	1031
5200	2.33	-4.36	0.46	-1931.30	-2601.91	3656.707	1031
5205	2.09	-4.34	0.53	-1930.47	-2602.54	3656.711	1031
5210	2.57	-4.34	0.47	-1930.28	-2602.55	3656.717	1031
5215	2.40	-4.50	0.49	-1929.60	-2602.32	3656.722	1031
5220	2.30	-4.52	0.57	-1929.41	-2602.92	3656.727	1031
5225	2.39	-4.46	0.52	-1929.41	-2602.45	3656.732	1031
5230	2.13	-4.46	0.53	-1929.24	-2602.24	3656.737	1031
5235	2.42	-4.59	0.55	-1929.29	-2602.77	3656.742	1031
5240	2.10	-4.55	0.48	-1929.48	-2602.67	3656.746	1031
5245	2.09	-4.38	0.42	-1929.34	-2602.40	3656.752	1031
5250	2.63	-4.54	0.53	-1929.49	-2601.79	3656.756	1031
5255	1.69	-4.64	0.52	-1929.68	-2601.94	3656.762	1031
5260	1.93	-4.46	0.53	-1929.64	-2601.74	3656.767	1031
5265	2.52	-5.09	0.52	-1926.33	-2597.89	3656.772	1031
5270	2.33	-5.24	0.43	-1925.96	-2597.59	3656.776	1031
5275	2.04	-4.86	0.35	-1925.72	-2597.07	3656.784	1031
5280	2.62	-5.45	0.49	-1925.86	-2597.81	3656.787	1031
5285	2.28	-5.07	0.34	-1925.97	-2594.75	3656.792	1031
5290	2.53	-5.07	0.56	-1925.88	-2593.67	3656.796	1031
5295	2.79	-5.49	0.57	-1924.37	-2594.43	3656.803	1031
5300	2.09	-5.49	0.44	-1923.50	-2593.32	3656.807	1031
5305	1.99	-5.55	0.63	-1923.63	-2591.98	3656.812	1031
5310	2.36	-5.47	0.42	-1923.69	-2591.68	3656.817	1031
5315	2.11	-5.70	0.42	-1923.61	-2592.32	3656.822	1031
5320	2.94	-5.62	0.55	-1923.54	-2592.13	3656.827	1031
5325	2.36	-5.62	0.45	-1923.06	-2592.28	3656.832	1031
5330	1.99	-6.08	0.48	-1921.21	-2592.67	3656.836	1031
5335	2.81	-6.11	0.49	-1921.00	-2594.38	3656.842	1031
5340	2.36	-5.99	0.43	-1921.21	-2593.86	3656.847	1031
5345	2.05	-6.07	0.52	-1921.21	-2593.31	3656.852	1031
5350	2.69	-6.29	0.48	-1921.12	-2592.82	3656.857	1031
5355	2.47	-6.01	0.41	-1920.67	-2593.11	3656.862	1031
5360	2.43	-6.27	0.45	-1919.01	-2590.45	3656.866	1031
5365	2.46	-6.22	0.46	-1918.60	-2590.14	3656.872	1031
5370	2.07	-6.30	0.51	-1918.22	-2590.92	3656.878	1031
5375	2.40	-6.33	0.48	-1918.68	-2590.42	3656.882	1031
5380	2.72	-6.61	0.41	-1918.91	-2589.81	3656.887	1031
5385	2.32	-6.64	0.47	-1918.52	-2590.15	3656.892	1031
5390	2.95	-7.00	0.43	-1916.94	-2589.54	3656.897	1031
5395	2.50	-6.96	0.44	-1916.43	-2587.57	3656.902	1031
5400	2.27	-6.94	0.31	-1915.96	-2586.41	3656.909	1031
5405	2.61	-7.12	0.43	-1916.50	-2587.55	3656.912	1031
5410	2.29	-6.99	0.43	-1916.47	-2588.83	3656.918	1031
5415	2.39	-7.04	0.40	-1916.17	-2588.56	3656.921	1031
5420	2.97	-7.16	0.41	-1914.88	-2588.09	3656.928	1031
5425	2.43	-7.18	0.44	-1914.26	-2588.25	3656.932	1031
5430	2.60	-7.24	0.43	-1914.30	-2587.96	3656.937	1031
5435	2.49	-7.20	0.37	-1913.99	-2588.06	3656.942	1031
5440	2.88	-7.23	0.45	-1913.99	-2588.17	3656.947	1031
5445	2.78	-7.27	0.45	-1914.02	-2587.74	3656.952	1031
5450	2.76	-7.30	0.43	-1914.43	-2587.33	3656.957	1031
5455	2.45	-7.27	0.45	-1914.34	-2587.70	3656.962	1031
5460	2.79	-7.53	0.41	-1913.28	-2585.21	3656.967	1031
5465	2.52	-7.76	0.39	-1911.76	-2584.26	3656.972	1031
5470	2.49	-7.86	0.47	-1911.51	-2584.75	3656.977	1031
5475	2.55	-7.68	0.45	-1911.46	-2584.58	3656.982	1031
5480	2.41	-7.92	0.44	-1911.30	-2584.39	3656.987	1031
5485	2.37	-7.83	0.45	-1909.61	-2583.16	3656.993	1031
5490	2.01	-7.81	0.45	-1909.57	-2582.63	3656.996	1031
5495	2.45	-7.84	0.46	-1909.69	-2582.36	3657.002	1031
5500	2.92	-7.83	0.43	-1909.48	-2582.64	3657.007	1031
5505	2.05	-8.13	0.52	-1908.33	-2580.85	3657.013	1031
5510	2.86	-8.20	0.42	-1908.27	-2581.09	3657.017	1031
5515	2.49	-8.16	0.46	-1908.09	-2578.31	3657.022	1031
5520	2.24	-7.89	0.44	-1907.94	-2578.01	3657.026	1031
5525	2.96	-8.17	0.46	-1906.98	-2577.11	3657.033	1031
5530	2.39	-8.15	0.47	-1906.74	-2576.90	3657.037	1031
5535	1.81	-8.13	0.47	-1906.54	-2578.84	3657.042	1031
5540	2.55	-8.31	0.45	-1906.80	-2579.54	3657.046	1031
5545	2.77	-8.33	0.48	-1906.58	-2579.51	3657.052	1031
5550	2.40	-8.19	0.44	-1906.28	-2579.44	3657.057	1031
5555	2.92	-8.50	0.44	-1905.62	-2579.41	3657.062	1031
5560	2.61	-8.69	0.44	-1904.05	-2578.45	3657.067	1031
5565	2.20	-8.73	0.44	-1903.74	-2578.36	3657.072	1031
5570	2.87	-8.61	0.38	-1903.95	-2577.09	3657.077	1031
5575	2.64	-8.65	0.41	-1903.99	-2576.98	3657.081	1031
5580	2.89	-8.70	0.45	-1904.20	-2575.96	3657.088	1031
5585	2.40	-8.75	0.41	-1903.78	-2577.25	3657.092	1031
5590	2.76	-8.74	0.44	-1903.87	-2578.29	3657.097	1031
5595	2.57	-8.88	0.47	-1903.41	-2574.03	3657.102	1031
5600	2.61	-9.23	0.40	-1901.26	-2571.38	3657.107	1031
5605	2.41	-9.45	0.41	-1900.91	-2571.75	3657.112	1031
5610	2.57	-9.31	0.34	-1900.61	-2572.76	3657.118	1031
5615	2.72	-9.51	0.43	-1900.70	-2570.92	3657.121	1031
5620	2.71	-9.44	0.41	-1901.03	-2571.54	3657.127	1031
5625	2.53	-9.14	0.42	-1901.10	-2571.78	3657.131	1031
5630	2.77	-9.51	0.39	-1898.76	-2570.26	3657.137	1031
5635	2.57	-9.71	0.43	-1898.39	-2569.26	3657.141	1031
5640	2.53	-9.80	0.32	-1898.12	-2571.09	3657.148	1031
5645	2.80	-9.63	0.39	-1898.27	-2572.70	3657.151	1031
5650	2.94	-9.79	0.42	-1898.34	-2573.39	3657.158	1031
5655	2.61	-9.67	0.40	-1898.60	-2573.34	3657.162	1031
5660	2.41	-9.84	0.46	-1897.24	-2572.36	3657.167	1031
5665	2.48	-9.78	0.41	-1896.68	-2574.08	3657.173	1031
5670	2.71	-9.74	0.39	-1896.38	-2573.20	3657.178	1031
5675	3.03	-9.83	0.37	-1896.30	-2572.77	3657.182	1031
5680	2.97	-10.03	0.37	-1895.89	-2572.30	3657.187	1031
5685	2.43	-9.90	0.41	-1895.98	-2571.32	3657.192	1031
5690	2.49	-10.20	0.42	-1895.32	-2569.04	3657.197	1031
5695	3.02	-10.30	0.34	-1894.25	-2568.62	3657.202	1031
5700	2.97	-10.32	0.35	-1894.32	-2569.25	3657.207	1031
5705	2.71	-10.43	0.35	-1894.37	-2569.56	3657.211	1031
5710	2.52	-10.45	0.30	-1894.18	-2569.52	3657.216	1031
5715	2.45	-10.59	0.40	-1892.35	-2567.66	3657.223	1031
5720	3.00	-10.98	0.33	-1892.31	-2568.04	3657.227	1031
5725	3.09	-10.91	0.35	-1892.32	-2567.91	3657.232	1031
5730	2.69	-10.47	0.34	-1892.19	-2568.26	3657.236	1031
5735	2.79	-11.31	0.30	-1890.01	-2566.14	3657.243	1031
5740	3.06	-11.13	0.33	-1890.84	-2566.18	3657.246	1031
5745	2.97	-11.08	0.30	-1890.55	-2566.03	3657.252	1031
5750	3.18	-11.02	0.35	-1890.93	-2565.78	3657.256	1031
5755	2.57	-11.39	0.37	-1889.38	-2564.09	3657.262	1031
5760	2.68	-11.31	0.33	-1889.26	-2564.24	3657.266	1031
5765	3.47	-11.41	0.35	-1889.68	-2563.83	3657.274	1031
5770	2.99	-11.29	0.37	-1889.09	-2565.10	3657.277	1031
5775	2.72	-11.28	0.37	-1889.13	-2565.11	3657.283	1031
5780	2.59	-11.36	0.37	-1889.30	-2564.50	3657.287	1031
5785	2.79	-11.33	0.32	-1887.84	-2565.41	3657.292	1031
5790	2.92	-11.42	0.36	-1887.06	-2565.22	3657.296	1031
5795	3.06	-11.40	0.32	-1887.08	-2564.98	3657.303	1031
5800	3.11	-11.36	0.33	-1886.68	-2563.84	3657.307	1031
5805	2.67	-11.43	0.39	-1886.57	-2563.62	3657.312	1031
5810	2.87	-11.49	0.34	-1885.60	-2564.17	3657.317	1031
5815	2.72	-11.54	0.37	-1885.56	-2563.69	3657.322	1031
5820	2.70	-11.59	0.32	-1885.35	-2563.36	3657.327	1031
5825	3.01	-11.69	0.30	-1885.20	-2563.12	3657.331	1031
5830	3.01	-11.66	0.39	-1885.27	-2563.53	3657.336	1031
5835	2.82	-11.63	0.35	-1885.03	-2563.45	3657.342	1031
5840	3.00	-11.70	0.31	-1885.14	-2563.19	3657.348	1031
5845	3.18	-11.60	0.32	-1885.25	-2562.04	3657.352	1031
5850	3.26	-11.60	0.33	-1885.13	-2562.13	3657.357	1031
5855	2.93	-11.55	0.34	-1885.21	-2562.59	3657.362	1031
5860	3.08	-12.21	0.27	-1881.66	-2557.96	3657.367	1031
5865	2.93	-12.34	0.30	-1881.06	-2555.88	3657.371	1031
5870	2.97	-12.40	0.29	-1880.90	-2553.22	3657.378	1031
5875	2.76	-12.43	0.35	-1881.47	-2554.36	3657.381	1031
5880	3.02	-12.30	0.27	-1881.31	-2553.21	3657.388	1031
5885	2.79	-12.47	0.34	-1881.41	-2554.24	3657.392	1031
5890	2.79	-12.71	0.32	-1879.30	-2554.05	3657.397	1031
5895	2.64	-12.87	0.32	-1878.56	-2553.82	3657.402	1031
5900	2.49	-12.94	0.25	-1877.45	-2552.29	3657.409	1031
5905	2.90	-12.92	0.28	-1878.04	-2552.94	3657.412	1031
5910	2.55	-12.97	0.28	-1877.91	-2553.04	3657.417	1031
5915	3.34	-12.98	0.27	-1877.97	-2552.74	3657.421	1031
5920	3.25	-13.11	0.26	-1877.40	-2551.99	3657.428	1031
5925	2.94	-13.14	0.25	-1876.81	-2551.56	3657.432	1031
5930	2.89	-13.20	0.30	-1876.57	-2553.16	3657.437	1031
5935	2.68	-13.24	0.33	-1876.72	-2554.71	3657.443	1031
5940	3.22	-13.32	0.30	-1876.59	-2553.61	3657.447	1031
5945	3.00	-13.30	0.30	-1876.57	-2554.37	3657.452	1031
5950	3.18	-13.33	0.30	-1876.02	-2554.01	3657.457	1031
5955	2.86	-13.73	0.30	-1874.19	-2552.57	3657.463	1031
5960	2.92	-13.65	0.24	-1874.11	-2552.68	3657.467	1031
5965	3.15	-13.73	0.27	-1874.38	-2552.62	3657.472	1031
5970	2.98	-13.78	0.26	-1874.32	-2552.28	3657.476	1031
5975	2.98	-14.09	0.23	-1872.92	-2551.66	3657.484	1031
5980	3.01	-13.91	0.26	-1872.97	-2550.83	3657.487	1031
5985	3.50	-13.95	0.24	-1872.68	-2550.69	3657.492	1031
5990	3.30	-13.89	0.26	-1872.81	-2550.46	3657.496	1031
5995	2.27	-14.13	0.24	-1870.71	-2548.45	3657.504	1031
6000	2.94	-14.30	0.26	-1871.01	-2544.74	3657.507	1031
6005	3.19	-14.31	0.25	-1871.04	-2543.57	3657.512	1031
6010	3.05	-14.28	0.25	-1871.01	-2544.01	3657.517	1031
6015	3.32	-14.37	0.27	-1869.99	-2543.16	3657.522	1031
6020	2.92	-14.40	0.24	-1869.50	-2543.77	3657.527	1031
6025	2.97	-14.34	0.26	-1869.66	-2545.23	3657.532	1031
6030	2.78	-14.41	0.27	-1869.60	-2543.64	3657.537	1031
6035	3.13	-14.40	0.27	-1869.73	-2543.18	3657.542	1031
6040	3.48	-14.46	0.26	-1869.65	-2547.11	3657.547	1031
6045	3.29	-14.58	0.24	-1868.58	-2546.20	3657.552	1031
6050	3.35	-14.86	0.26	-1867.54	-2544.15	3657.557	1031
6055	3.30	-14.85	0.22	-1867.32	-2543.90	3657.562	1031
6060	2.95	-14.91	0.25	-1867.55	-2542.71	3657.567	1031
6065	3.31	-14.80	0.24	-1867.66	-2540.77	3657.572	1031
6070	3.58	-14.68	0.20	-1867.23	-2540.66	3657.578	1031
6075	3.41	-14.72	0.21	-1867.31	-2540.14	3657.582	1031
6080	3.29	-14.80	0.22	-1867.44	-2539.84	3657.587	1031
6085	2.85	-14.85	0.22	-1866.85	-2539.86	3657.592	1031
6090	3.39	-15.27	0.21	-1864.54	-2538.06	3657.597	1031
6095	3.13	-15.41	0.26	-1864.22	-2537.36	3657.601	1031
6100	3.23	-15.22	0.20	-1864.04	-2538.06	3657.609	1031
6105	3.40	-15.22	0.13	-1863.90	-2539.61	3657.612	1031
6110	3.26	-15.31	0.21	-1864.16	-2540.23	3657.617	1031
6115	3.38	-15.46	0.22	-1863.94	-2539.62	3657.621	1031
6120	3.62	-15.48	0.25	-1862.07	-2535.95	3657.629	1031
6125	3.40	-15.80	0.18	-1861.80	-2535.41	3657.632	1031
6130	3.37	-15.75	0.21	-1861.77	-2535.71	3657.637	1031
6135	3.02	-15.72	0.20	-1861.63	-2535.70	3657.641	1031
6140	3.03	-15.95	0.24	-1860.91	-2533.67	3657.648	1031
6145	3.54	-15.91	0.16	-1860.65	-2533.54	3657.652	1031
6150	3.34	-15.96	0.19	-1860.39	-2534.28	3657.657	1031
6155	3.15	-16.01	0.22	-1860.41	-2534.34	3657.662	1031
6160	3.55	-16.03	0.15	-1859.67	-2533.20	3657.667	1031
6165	3.30	-16.12	0.17	-1858.97	-2534.36	3657.671	1031
6170	3.69	-16.14	0.14	-1858.91	-2534.43	3657.677	1031
6175	3.43	-16.07	0.17	-1859.11	-2533.90	3657.683	1031
6180	2.90	-16.26	0.22	-1858.82	-2534.38	3657.686	1031
6185	3.01	-16.19	0.17	-1858.75	-2534.78	3657.692	1031
6190	3.14	-16.29	0.18	-1858.68	-2534.37	3657.697	1031
6195	3.36	-16.53	0.17	-1856.46	-2532.56	3657.703	1031
6200	3.52	-16.52	0.17	-1856.51	-2534.34	3657.706	1031
6205	3.03	-16.60	0.18	-1856.05	-2534.51	3657.712	1031
6210	3.28	-16.53	0.17	-1856.36	-2532.93	3657.717	1031
6215	3.34	-16.76	0.17	-1854.99	-2530.91	3657.722	1031
6220	3.10	-16.78	0.18	-1854.89	-2530.89	3657.726	1031
6225	3.29	-16.87	0.17	-1854.68	-2531.24	3657.733	1031
6230	3.72	-16.82	0.15	-1854.83	-2530.15	3657.737	1031
6235	3.64	-16.60	0.17	-1854.84	-2531.14	3657.743	1031
6240	3.44	-16.81	0.13	-1854.50	-2531.40	3657.747	1031
6245	3.46	-16.79	0.14	-1854.68	-2533.00	3657.752	1031
6250	3.63	-16.85	0.15	-1854.69	-2532.33	3657.757	1031
6255	3.74	-16.95	0.15	-1853.03	-2532.03	3657.762	1031
6260	3.46	-17.11	0.15	-1852.00	-2532.56	3657.766	1031
6265	3.54	-17.14	0.18	-1851.74	-2531.47	3657.772	1031
6270	3.59	-17.17	0.15	-1851.69	-2531.78	3657.777	1031
6275	3.77	-17.03	0.12	-1851.43	-2530.85	3657.782	1031
6280	3.14	-17.06	0.14	-1851.54	-2531.08	3657.788	1031
6285	3.54	-17.11	0.11	-1851.26	-2531.95	3657.791	1031
6290	3.45	-17.45	0.12	-1849.51	-2529.13	3657.796	1031
6295	3.58	-17.46	0.10	-1849.29	-2528.99	3657.802	1031
6300	4.15	-17.55	0.09	-1848.67	-2528.31	3657.808	1031
6305	3.61	-17.64	0.08	-1848.63	-2529.91	3657.811	1031
6310	3.89	-17.60	0.10	-1848.45	-2529.98	3657.817	1031
6315	3.41	-17.61	0.10	-1848.61	-2529.12	3657.821	1031
6320	3.84	-17.74	0.07	-1847.22	-2523.49	3657.828	1031
6325	3.98	-17.89	0.07	-1846.95	-2523.98	3657.832	1031
6330	3.55	-17.99	0.11	-1846.85	-2524.18	3657.837	1031
6335	3.72	-17.94	0.10	-1846.90	-2523.70	3657.842	1031
6340	4.08	-18.25	0.07	-1845.69	-2521.76	3657.847	1031
6345	4.08	-18.14	0.09	-1845.36	-2520.80	3657.852	1031
6350	3.79	-18.25	0.06	-1845.23	-2520.87	3657.858	1031
6355	3.61	-18.21	0.09	-1845.38	-2521.60	3657.862	1031
6360	3.60	-18.18	0.10	-1845.34	-2520.60	3657.867	1031
6365	3.60	-18.35	0.12	-1845.20	-2521.11	3657.872	1031
6370	3.75	-18.23	0.09	-1845.26	-2520.88	3657.877	1031
6375	3.35	-18.24	0.08	-1845.09	-2521.67	3657.882	1031
6380	3.34	-18.31	0.14	-1845.37	-2522.14	3657.886	1031
6385	3.30	-18.19	0.07	-1845.39	-2526.23	3657.891	1031
6390	3.41	-18.23	0.09	-1844.62	-2526.49	3657.897	1031
6395	4.35	-18.40	0.09	-1843.27	-2524.35	3657.902	1031
6400	3.73	-18.34	0.07	-1843.04	-2524.38	3657.907	1031
6405	3.67	-18.46	0.07	-1843.03	-2524.52	3657.913	1031
6410	3.82	-18.35	0.06	-1842.88	-2524.90	3657.917	1031
6415	3.85	-18.34	0.05	-1842.95	-2524.58	3657.921	1031
6420	3.84	-18.34	0.06	-1842.74	-2524.76	3657.926	1031
6425	3.39	-19.11	0.03	-1839.30	-2522.41	3657.932	1031
6430	3.82	-19.11	0.03	-1838.97	-2520.65	3657.936	1031
6435	4.14	-19.07	0.02	-1838.97	-2522.41	3657.944	1031
6440	3.47	-19.17	0.04	-1838.95	-2521.51	3657.946	1031
6445	3.90	-19.09	0.01	-1839.17	-2518.67	3657.952	1031
6450	3.51	-19.10	0.06	-1839.07	-2519.35	3657.957	1031
6455	3.76	-19.60	0.00	-1836.75	-2518.39	3657.964	1031
6460	3.60	-19.54	0.02	-1836.64	-2517.06	3657.967	1031
6465	3.63	-19.58	0.02	-1836.58	-2516.95	3657.972	1031
6470	4.13	-19.53	0.02	-1836.48	-2517.24	3657.976	1031
6475	3.41	-19.69	-0.05	-1835.32	-2515.61	3657.984	1031
6480	4.04	-19.81	-0.00	-1834.97	-2515.00	3657.988	1031
6485	3.76	-19.75	-0.02	-1835.15	-2514.58	3657.992	1031
6490	3.52	-19.88	0.02	-1835.03	-2517.37	3657.997	1031
6495	4.04	-19.90	-0.03	-1833.84	-2516.45	3658.002	1031
6500	3.81	-20.03	-0.01	-1833.50	-2516.13	3658.007	1031
6505	3.39	-20.07	-0.00	-1833.58	-2518.34	3658.012	1031
6510	3.84	-20.02	-0.00	-1833.34	-2517.03	3658.018	1031
6515	3.36	-20.07	-0.00	-1833.47	-2517.91	3658.022	1031
6520	3.39	-20.10	-0.01	-1833.41	-2516.72	3658.027	1031
6525	3.65	-20.10	-0.04	-1833.11	-2516.27	3658.032	1031
6530	3.93	-20.51	-0.04	-1830.94	-2514.36	3658.038	1031
6535	3.51	-20.49	-0.04	-1831.09	-2514.44	3658.042	1031
6540	4.09	-20.45	-0.05	-1830.89	-2514.26	3658.046	1031
6545	3.88	-20.53	-0.05	-1830.67	-2513.97	3658.052	1031
6550	3.81	-20.71	-0.05	-1829.33	-2513.26	3658.057	1031
6555	3.82	-20.86	-0.03	-1829.28	-2513.29	3658.061	1031
6560	3.93	-20.81	-0.03	-1829.15	-2512.82	3658.067	1031
6565	4.05	-20.89	-0.04	-1829.29	-2512.72	3658.071	1031
6570	4.04	-20.99	-0.07	-1829.71	-2512.23	3658.079	1031
6575	3.86	-20.70	-0.05	-1829.24	-2512.25	3658.081	1031
6580	3.74	-20.79	-0.06	-1828.99	-2512.26	3658.087	1031
6585	3.85	-20.83	-0.05	-1829.04	-2512.12	3658.092	1031
6590	3.84	-21.33	-0.07	-1826.71	-2510.95	3658.097	1031
6595	4.09	-21.30	-0.12	-1826.14	-2510.58	3658.101	1031
6600	3.51	-21.17	-0.08	-1826.87	-2509.39	3658.109	1031
6605	3.83	-21.29	-0.09	-1825.94	-2510.02	3658.113	1031
6610	3.83	-21.23	-0.08	-1826.04	-2509.83	3658.117	1031
6615	3.79	-21.29	-0.10	-1825.89	-2509.29	3658.122	1031
6620	3.54	-21.39	-0.06	-1824.89	-2510.42	3658.127	1031
6625	3.65	-21.53	-0.08	-1823.77	-2510.26	3658.132	1031
6630	3.71	-21.50	-0.09	-1823.47	-2510.06	3658.137	1030
6635	3.71	-21.49	-0.10	-1823.47	-2510.66	3658.141	1030
6640	3.96	-21.47	-0.08	-1823.79	-2511.11	3658.147	1030
6645	3.73	-21.44	-0.08	-1824.89	-2510.97	3658.152	1030
6650	3.87	-21.36	-0.12	-1824.98	-2510.83	3658.157	1030
6655	3.65	-21.33	-0.10	-1825.10	-2510.58	3658.162	1030
6660	4.10	-21.36	-0.07	-1825.44	-2510.43	3658.167	1030
6665	4.16	-21.09	-0.08	-1826.58	-2512.22	3658.173	1030
6670	3.69	-21.17	-0.07	-1826.70	-2511.72	3658.176	1030
6675	3.87	-21.19	-0.03	-1826.35	-2513.15	3658.184	1030
6680	3.87	-21.11	-0.02	-1826.47	-2512.72	3658.186	1030
6685	3.94	-20.84	-0.05	-1827.96	-2513.81	3658.192	1030
6690	4.14	-20.88	-0.04	-1828.04	-2514.49	3658.197	1030
6695	3.68	-20.54	-0.05	-1828.29	-2514.49	3658.204	1030
6700	4.06	-20.67	-0.06	-1828.68	-2514.51	3658.207	1030
6705	4.11	-20.67	-0.07	-1828.72	-2513.37	3658.212	1030
6710	4.06	-20.69	-0.07	-1828.59	-2513.72	3658.217	1030
6715	3.84	-20.69	-0.03	-1829.17	-2514.29	3658.222	1030
6720	3.74	-20.67	-0.04	-1830.12	-2514.16	3658.226	1030
6725	3.63	-20.62	0.01	-1830.25	-2513.81	3658.232	1030
6730	3.88	-20.67	-0.01	-1830.02	-2512.92	3658.237	1030
6735	3.76	-20.67	-0.01	-1829.87	-2514.15	3658.242	1030
6740	3.91	-20.66	-0.02	-1829.85	-2513.90	3658.247	1030
6745	3.81	-20.49	-0.03	-1830.59	-2514.86	3658.252	1030
6750	3.55	-20.28	0.01	-1832.11	-2515.96	3658.258	1030
6755	3.74	-20.27	-0.03	-1832.00	-2516.02	3658.262	1030
6760	3.87	-20.26	-0.01	-1832.27	-2515.83	3658.266	1030
6765	3.94	-20.19	-0.02	-1832.42	-2516.42	3658.272	1030
6770	3.52	-20.01	0.01	-1833.88	-2517.57	3658.277	1030
6775	4.10	-19.93	0.03	-1834.15	-2518.73	3658.281	1030
6780	3.93	-19.88	-0.03	-1834.23	-2518.97	3658.289	1030
6785	3.61	-19.95	-0.04	-1833.99	-2519.68	3658.292	1030
6790	3.83	-19.91	0.01	-1833.95	-2518.70	3658.296	1030
6795	3.82	-19.90	0.00	-1834.00	-2517.90	3658.302	1030
6800	3.77	-19.50	0.02	-1836.24	-2520.83	3658.309	1030
6805	3.80	-19.48	0.03	-1836.30	-2520.18	3658.312	1030
6810	4.01	-19.48	0.01	-1836.47	-2520.32	3658.317	1030
6815	3.65	-19.56	0.06	-1836.42	-2520.81	3658.322	1030
6820	3.80	-19.33	0.04	-1837.55	-2521.92	3658.327	1030
6825	3.38	-19.32	0.07	-1837.65	-2522.01	3658.332	1030
6830	3.36	-19.26	0.04	-1837.73	-2522.23	3658.338	1030
6835	3.74	-19.28	0.05	-1837.76	-2522.25	3658.343	1030
6840	3.55	-19.29	0.09	-1837.82	-2522.35	3658.347	1030
6845	3.88	-19.23	0.02	-1837.76	-2522.94	3658.352	1030
6850	3.59	-19.20	0.06	-1839.34	-2522.33	3658.358	1030
6855	3.81	-19.10	0.08	-1840.14	-2524.70	3658.363	1030
6860	3.35	-19.12	0.06	-1840.35	-2521.85	3658.367	1030
6865	3.55	-19.05	0.07	-1839.98	-2520.30	3658.372	1030
6870	3.86	-19.12	0.06	-1840.07	-2519.44	3658.377	1030
6875	4.00	-19.09	0.05	-1840.05	-2521.81	3658.383	1030
6880	3.47	-19.17	0.09	-1840.06	-2522.10	3658.386	1030
6885	3.46	-19.12	0.07	-1840.20	-2521.67	3658.392	1030
6890	3.49	-19.08	0.11	-1841.00	-2522.46	3658.396	1030
6895	3.64	-18.66	0.16	-1843.14	-2525.08	3658.402	1030
6900	3.81	-18.53	0.06	-1843.45	-2525.15	3658.407	1030
6905	3.03	-18.57	0.06	-1843.52	-2524.48	3658.414	1030
6910	3.44	-18.64	0.12	-1843.32	-2524.85	3658.416	1030
6915	3.67	-18.54	0.11	-1843.22	-2525.31	3658.421	1030
6920	3.74	-18.59	0.11	-1843.44	-2525.22	3658.427	1030
6925	4.03	-18.10	0.09	-1845.43	-2525.83	3658.434	1030
6930	3.77	-18.17	0.16	-1845.43	-2526.13	3658.436	1030
6935	3.54	-18.18	0.15	-1845.53	-2526.77	3658.442	1030
6940	3.10	-18.22	0.15	-1845.50	-2526.17	3658.446	1030
6945	3.05	-17.98	0.09	-1847.60	-2528.59	3658.454	1030
6950	3.67	-17.90	0.14	-1846.98	-2528.73	3658.457	1030
6955	3.07	-17.93	0.15	-1847.21	-2531.07	3658.463	1030
6960	3.76	-17.88	0.11	-1847.00	-2530.86	3658.467	1030
6965	3.38	-17.76	0.16	-1848.01	-2530.58	3658.472	1030
6970	3.83	-17.73	0.14	-1848.58	-2529.43	3658.476	1030
6975	3.75	-17.75	0.14	-1848.55	-2527.74	3658.483	1030
6980	3.58	-17.84	0.15	-1848.58	-2527.08	3658.487	1030
6985	3.67	-17.77	0.11	-1848.49	-2526.88	3658.492	1030
6990	3.68	-17.74	0.12	-1848.46	-2526.47	3658.497	1030
6995	3.63	-17.61	0.14	-1849.19	-2528.02	3658.502	1030
7000	3.60	-17.34	0.13	-1850.77	-2530.19	3658.507	1030
7005	3.72	-17.32	0.18	-1850.70	-2527.19	3658.512	1030
7010	3.54	-17.38	0.15	-1850.68	-2527.84	3658.516	1030
7015	3.37	-17.43	0.18	-1851.02	-2527.89	3658.522	1030
7020	3.62	-17.12	0.15	-1852.31	-2529.02	3658.527	1030
7025	3.55	-17.01	0.14	-1852.36	-2527.81	3658.532	1030
7030	3.96	-17.12	0.19	-1852.35	-2530.03	3658.539	1030
7035	3.70	-17.06	0.15	-1852.57	-2529.83	3658.541	1030
7040	3.45	-17.10	0.23	-1852.24	-2528.42	3658.547	1030
7045	3.63	-17.02	0.14	-1852.08	-2528.11	3658.551	1030
7050	3.39	-17.10	0.12	-1852.19	-2528.81	3658.558	1030
7055	3.74	-16.98	0.15	-1852.20	-2530.39	3658.561	1030
7060	3.39	-16.62	0.16	-1854.33	-2532.38	3658.567	1030
7065	3.45	-16.59	0.15	-1854.62	-2532.52	3658.572	1030
7070	3.71	-16.59	0.18	-1854.12	-2532.11	3658.579	1030
7075	3.44	-16.57	0.13	-1854.41	-2532.43	3658.582	1030
7080	3.84	-16.55	0.14	-1854.69	-2533.67	3658.588	1030
7085	3.54	-16.60	0.15	-1854.49	-2534.47	3658.592	1030
7090	3.64	-16.46	0.19	-1856.62	-2534.76	3658.597	1030
7095	3.85	-16.33	0.20	-1857.63	-2534.39	3658.602	1030
7100	3.33	-16.39	0.18	-1857.67	-2535.97	3658.607	1030
7105	3.49	-16.24	0.15	-1857.53	-2538.37	3658.612	1030
7110	2.98	-16.46	0.19	-1858.09	-2536.92	3658.617	1030
7115	3.40	-16.34	0.18	-1858.91	-2536.30	3658.622	1030
7120	3.59	-16.28	0.17	-1858.65	-2534.78	3658.627	1030
7125	3.34	-16.22	0.17	-1859.23	-2536.40	3658.632	1030
7130	3.66	-16.18	0.29	-1859.44	-2536.39	3658.636	1030
7135	3.47	-16.06	0.23	-1860.96	-2537.68	3658.641	1030
7140	3.25	-16.03	0.18	-1860.92	-2538.06	3658.647	1030
7145	3.53	-15.85	0.19	-1860.63	-2537.78	3658.651	1030
7150	3.50	-16.01	0.24	-1860.85	-2537.79	3658.656	1030
7155	3.48	-15.78	0.21	-1860.93	-2537.22	3658.662	1030
7160	3.72	-15.97	0.19	-1860.82	-2538.48	3658.667	1030
7165	3.67	-15.86	0.17	-1860.89	-2538.14	3658.671	1030
7170	3.32	-15.84	0.22	-1861.14	-2537.85	3658.676	1030
7175	4.52	-16.26	0.15	-1860.88	-2538.21	3658.684	1030
7180	3.15	-15.66	0.22	-1861.17	-2539.37	3658.687	1030
7185	3.57	-15.58	0.22	-1861.06	-2539.89	3658.692	1030
7190	3.61	-15.84	0.19	-1860.91	-2538.90	3658.697	1030
7195	3.58	-15.33	0.21	-1864.43	-2541.37	3658.702	1030
7200	3.45	-14.80	0.23	-1865.16	-2542.78	3658.707	1030
7205	3.53	-14.76	0.36	-1865.46	-2544.50	3658.714	1030
7210	3.53	-14.81	0.24	-1865.06	-2542.99	3658.717	1030
7215	3.08	-15.04	0.22	-1865.35	-2542.78	3658.722	1030
7220	3.61	-14.92	0.22	-1865.28	-2542.77	3658.726	1030
7225	3.52	-14.81	0.23	-1866.73	-2542.39	3658.732	1030
7230	3.56	-14.77	0.24	-1867.91	-2542.61	3658.737	1030
7235	3.46	-14.87	0.30	-1867.67	-2543.52	3658.742	1030
7240	3.26	-14.74	0.26	-1867.78	-2543.77	3658.747	1030
7245	3.05	-14.52	0.25	-1867.91	-2542.96	3658.752	1030
7250	3.53	-14.76	0.21	-1868.00	-2543.14	3658.757	1030
7255	3.42	-14.69	0.28	-1868.70	-2544.22	3658.761	1030
7260	2.77	-14.37	0.27	-1869.78	-2545.59	3658.767	1030
7265	2.98	-14.51	0.30	-1870.00	-2544.57	3658.772	1030
7270	3.04	-14.37	0.26	-1870.04	-2545.40	3658.777	1030
7275	2.94	-14.39	0.27	-1869.97	-2542.55	3658.782	1030
7280	3.27	-14.07	0.28	-1871.27	-2545.30	3658.788	1030
7285	3.43	-14.12	0.25	-1871.16	-2547.00	3658.792	1030
7290	3.11	-14.10	0.25	-1871.34	-2543.53	3658.796	1030
7295	3.18	-13.78	0.20	-1871.49	-2543.32	3658.801	1030
7300	3.37	-14.05	0.27	-1872.99	-2544.82	3658.809	1030
7305	3.10	-13.83	0.26	-1872.81	-2545.34	3658.811	1030
7310	2.90	-13.65	0.24	-1872.93	-2545.19	3658.817	1030
7315	3.08	-13.77	0.24	-1873.02	-2544.88	3658.822	1030
7320	2.97	-13.57	0.33	-1874.24	-2544.84	3658.827	1030
7325	3.65	-13.56	0.28	-1874.23	-2545.88	3658.832	1030
7330	3.76	-13.25	0.24	-1874.64	-2546.63	3658.839	1030
7335	3.18	-13.41	0.26	-1874.59	-2546.52	3658.842	1030
7340	2.97	-13.57	0.30	-1874.30	-2545.92	3658.847	1030
7345	2.94	-13.37	0.29	-1874.55	-2545.67	3658.851	1030
7350	2.95	-13.36	0.27	-1875.73	-2546.20	3658.857	1030
7355	2.85	-13.38	0.35	-1876.71	-2546.09	3658.862	1030
7360	2.92	-13.18	0.35	-1876.78	-2546.19	3658.867	1030
7365	2.73	-13.45	0.29	-1876.73	-2545.72	3658.872	1030
7370	2.86	-13.18	0.28	-1876.90	-2546.60	3658.877	1030
7375	2.62	-13.29	0.27	-1876.92	-2545.86	3658.882	1030
7380	2.90	-13.48	0.28	-1876.67	-2546.14	3658.886	1030
7385	2.78	-13.38	0.32	-1876.99	-2546.13	3658.891	1030
7390	3.19	-13.20	0.29	-1878.10	-2546.65	3658.897	1030
7395	3.06	-12.82	0.34	-1879.83	-2549.71	3658.902	1030
7400	3.28	-12.73	0.29	-1879.72	-2549.96	3658.907	1030
7405	2.91	-13.00	0.31	-1879.72	-2552.84	3658.913	1030
7410	2.51	-12.53	0.31	-1880.17	-2549.41	3658.916	1030
7415	2.87	-12.86	0.29	-1880.14	-2548.67	3658.921	1030
7420	2.86	-12.34	0.26	-1880.50	-2546.74	3658.927	1030
7425	2.98	-12.12	0.30	-1882.33	-2548.37	3658.933	1030
7430	2.95	-12.53	0.35	-1882.60	-2547.68	3658.936	1030
7435	2.73	-12.21	0.34	-1882.18	-2547.85	3658.942	1030
7440	3.01	-12.16	0.30	-1882.46	-2548.14	3658.946	1030
7445	2.56	-11.91	0.32	-1883.74	-2548.27	3658.954	1030
7450	2.79	-11.93	0.35	-1884.04	-2547.99	3658.956	1030
7455	2.70	-12.47	0.40	-1883.39	-2547.54	3658.964	1030
7460	3.11	-12.14	0.33	-1883.77	-2549.02	3658.967	1030
7465	2.69	-11.88	0.35	-1884.90	-2548.64	3658.972	1030
7470	3.44	-11.78	0.31	-1885.31	-2546.36	3658.976	1030
7475	3.24	-11.66	0.41	-1885.70	-2549.01	3658.983	1030
7480	2.95	-11.86	0.40	-1885.81	-2549.43	3658.988	1030
7485	2.83	-11.74	0.39	-1886.03	-2549.86	3658.992	1030
7490	2.99	-11.78	0.39	-1886.15	-2549.29	3658.997	1030
7495	3.03	-11.59	0.31	-1886.15	-2549.32	3659.002	1030
7500	2.77	-11.72	0.39	-1886.10	-2549.41	3659.007	1030
7505	2.80	-11.76	0.34	-1885.85	-2549.87	3659.012	1030
7510	2.92	-11.75	0.38	-1886.08	-2550.63	3659.018	1030
7515	2.82	-11.78	0.43	-1886.03	-2550.12	3659.022	1030
7520	2.86	-11.52	0.36	-1886.28	-2550.22	3659.026	1030
7525	3.00	-11.57	0.34	-1886.92	-2549.74	3659.032	1030
7530	3.02	-10.98	0.36	-1889.72	-2551.93	3659.037	1030
7535	2.84	-10.97	0.42	-1890.06	-2552.17	3659.042	1030
7540	2.55	-11.10	0.40	-1889.97	-2554.05	3659.047	1030
7545	2.86	-10.95	0.36	-1890.02	-2552.99	3659.051	1030
7550	2.96	-10.85	0.41	-1890.02	-2553.00	3659.058	1030
7555	2.63	-10.93	0.45	-1889.91	-2553.21	3659.061	1030
7560	2.71	-10.67	0.41	-1891.80	-2553.41	3659.067	1030
7565	3.00	-10.60	0.37	-1892.16	-2554.83	3659.071	1030
7570	1.99	-10.76	0.43	-1891.73	-2552.70	3659.079	1030
7575	2.98	-10.59	0.44	-1892.14	-2552.91	3659.081	1030
7580	2.58	-10.60	0.45	-1892.44	-2553.16	3659.088	1030
7585	2.69	-10.66	0.40	-1892.37	-2555.18	3659.092	1030
7590	2.93	-9.87	0.45	-1894.83	-2554.95	3659.099	1030
7595	2.76	-10.20	0.41	-1894.37	-2554.98	3659.102	1030
7600	2.79	-10.17	0.44	-1894.44	-2555.45	3659.107	1030
7605	2.54	-10.15	0.40	-1894.62	-2554.39	3659.113	1030
7610	3.27	-10.36	0.37	-1895.68	-2555.74	3659.117	1030
7615	2.19	-9.67	0.45	-1896.05	-2556.25	3659.122	1030
7620	2.71	-10.57	0.37	-1896.38	-2555.73	3659.127	1030
7625	2.78	-9.58	0.44	-1896.50	-2555.28	3659.132	1030
7630	2.69	-10.11	0.37	-1896.95	-2556.22	3659.137	1030
7635	2.84	-9.66	0.42	-1897.62	-2557.71	3659.143	1030
7640	2.81	-9.72	0.44	-1897.93	-2558.01	3659.147	1030
7645	2.67	-9.56	0.39	-1897.79	-2559.02	3659.151	1030
7650	2.27	-9.50	0.45	-1898.35	-2559.55	3659.157	1030
7655	2.87	-9.26	0.43	-1899.39	-2559.24	3659.162	1030
7660	2.62	-9.54	0.47	-1899.35	-2558.22	3659.167	1030
7665	3.23	-9.10	0.42	-1899.35	-2558.25	3659.172	1030
7670	2.92	-9.39	0.45	-1899.81	-2558.59	3659.176	1030
7675	2.80	-9.27	0.43	-1899.58	-2557.73	3659.183	1030
7680	2.09	-9.08	0.46	-1899.71	-2558.29	3659.186	1030
7685	2.90	-8.60	0.40	-1901.62	-2559.43	3659.192	1030
7690	2.82	-9.09	0.46	-1902.12	-2560.76	3659.196	1030
7695	2.74	-8.52	0.43	-1902.20	-2562.41	3659.202	1030
7700	2.85	-8.99	0.42	-1902.29	-2562.24	3659.206	1030
7705	2.25	-8.53	0.46	-1902.14	-2563.19	3659.214	1030
7710	2.63	-8.90	0.51	-1902.15	-2562.55	3659.217	1030
7715	2.64	-8.69	0.50	-1902.20	-2565.38	3659.223	1030
7720	2.37	-8.84	0.44	-1902.17	-2565.78	3659.227	1030
7725	2.21	-8.66	0.44	-1904.32	-2566.41	3659.232	1030
7730	2.66	-8.25	0.43	-1904.96	-2566.08	3659.237	1030
7735	2.65	-8.27	0.44	-1904.94	-2565.79	3659.242	1030
7740	2.46	-8.36	0.43	-1905.19	-2564.04	3659.247	1030
7745	2.27	-8.14	0.44	-1905.04	-2564.78	3659.252	1030
7750	2.26	-8.35	0.44	-1904.98	-2563.72	3659.257	1030
7755	2.44	-8.40	0.43	-1905.34	-2562.26	3659.262	1030
7760	2.10	-8.21	0.43	-1905.73	-2561.36	3659.268	1030
7765	2.31	-8.26	0.45	-1905.75	-2562.20	3659.272	1030
7770	2.12	-8.51	0.52	-1905.79	-2564.15	3659.277	1030
7775	2.67	-8.35	0.40	-1906.99	-2562.64	3659.282	1030
7780	2.51	-8.02	0.42	-1909.04	-2564.21	3659.287	1030
7785	2.25	-7.79	0.43	-1909.23	-2563.16	3659.291	1030
7790	2.49	-7.86	0.43	-1910.27	-2565.11	3659.298	1030
7795	2.39	-7.77	0.43	-1909.92	-2566.25	3659.302	1030
7800	2.44	-7.95	0.46	-1910.06	-2565.52	3659.307	1030
7805	2.23	-7.71	0.48	-1910.20	-2566.13	3659.311	1030
7810	2.58	-7.63	0.45	-1911.20	-2566.73	3659.317	1030
7815	2.44	-7.55	0.49	-1911.31	-2568.31	3659.321	1030
7820	2.43	-7.54	0.50	-1911.35	-2568.00	3659.327	1030
7825	2.81	-7.48	0.46	-1911.55	-2568.11	3659.331	1030
7830	2.59	-7.53	0.49	-1911.48	-2567.79	3659.338	1030
7835	2.32	-7.47	0.44	-1911.47	-2567.15	3659.342	1030
7840	2.54	-7.63	0.57	-1911.62	-2567.37	3659.349	1030
7845	2.78	-7.57	0.49	-1911.48	-2568.35	3659.351	1030
7850	2.42	-7.53	0.50	-1911.30	-2568.83	3659.358	1030
7855	2.98	-7.45	0.48	-1911.70	-2567.13	3659.362	1030
7860	1.96	-7.08	0.46	-1914.15	-2572.35	3659.367	1030
7865	2.66	-6.81	0.50	-1915.29	-2571.03	3659.372	1030
7870	2.41	-6.85	0.45	-1915.34	-2570.93	3659.377	1030
7875	2.32	-6.74	0.47	-1915.16	-2571.41	3659.382	1030
7880	2.14	-6.58	0.46	-1915.42	-2571.43	3659.387	1030
7885	2.38	-6.83	0.48	-1915.27	-2571.43	3659.391	1030
7890	2.22	-6.69	0.48	-1916.13	-2574.89	3659.397	1030
7895	2.08	-6.35	0.50	-1917.34	-2575.88	3659.402	1030
7900	2.51	-6.31	0.43	-1917.63	-2574.09	3659.407	1030
7905	2.27	-6.37	0.49	-1917.67	-2573.48	3659.412	1030
7910	2.13	-6.29	0.50	-1917.90	-2573.90	3659.416	1030
7915	2.28	-6.36	0.47	-1917.79	-2575.95	3659.421	1030
7920	2.54	-6.41	0.51	-1918.10	-2576.59	3659.427	1030
7925	2.17	-6.23	0.46	-1919.99	-2579.55	3659.433	1030
7930	2.06	-6.10	0.56	-1920.17	-2578.64	3659.436	1030
7935	2.54	-5.99	0.52	-1919.97	-2578.33	3659.442	1030
7940	2.33	-6.00	0.48	-1920.09	-2576.81	3659.446	1030
7945	2.36	-5.85	0.45	-1921.34	-2577.70	3659.453	1030
7950	2.50	-5.60	0.49	-1921.83	-2577.45	3659.456	1030
7955	2.31	-5.70	0.57	-1921.86	-2577.98	3659.462	1030
7960	2.87	-5.50	0.44	-1922.27	-2578.39	3659.467	1030
7965	1.73	-4.99	0.55	-1923.53	-2579.14	3659.474	1030
7970	2.11	-5.42	0.55	-1923.29	-2579.32	3659.476	1030
7975	2.54	-5.37	0.52	-1923.58	-2579.00	3659.483	1030
7980	2.21	-5.26	0.51	-1923.42	-2580.22	3659.488	1030
7985	2.54	-5.24	0.48	-1924.60	-2579.67	3659.492	1030
7990	2.16	-5.25	0.50	-1925.12	-2578.39	3659.497	1030
7995	2.06	-5.30	0.57	-1924.93	-2580.38	3659.502	1030
8000	2.16	-5.26	0.54	-1925.00	-2579.84	3659.507	1030
8005	1.99	-5.12	0.50	-1925.07	-2581.49	3659.512	1030
8010	2.26	-5.16	0.51	-1924.94	-2580.58	3659.516	1030
8015	1.85	-5.05	0.52	-1926.05	-2583.54	3659.522	1030
8020	2.31	-4.81	0.56	-1927.42	-2583.55	3659.527	1030
8025	2.54	-4.63	0.45	-1927.47	-2581.59	3659.532	1030
8030	2.51	-4.78	0.50	-1927.34	-2582.20	3659.537	1030
8035	2.25	-4.77	0.49	-1927.98	-2582.75	3659.541	1030
8040	1.79	-4.50	0.49	-1928.82	-2584.42	3659.546	1030
8045	2.29	-4.40	0.47	-1928.89	-2584.60	3659.552	1030
8050	2.14	-4.44	0.50	-1929.06	-2584.54	3659.557	1030
8055	2.13	-4.47	0.50	-1929.12	-2585.77	3659.561	1030
8060	1.87	-4.40	0.47	-1929.16	-2584.67	3659.567	1030
8065	2.38	-4.39	0.45	-1929.19	-2585.26	3659.572	1030
8070	2.26	-4.34	0.49	-1929.15	-2584.11	3659.578	1030
8075	2.24	-4.41	0.45	-1929.26	-2586.84	3659.582	1030
8080	1.90	-4.46	0.48	-1929.25	-2584.13	3659.587	1030
8085	1.99	-4.44	0.50	-1928.92	-2584.07	3659.592	1030
8090	1.70	-4.12	0.53	-1931.69	-2587.88	3659.597	1030
8095	2.02	-3.86	0.50	-1932.69	-2588.98	3659.601	1030
8100	2.67	-3.58	0.48	-1933.57	-2588.07	3659.609	1030
8105	2.05	-3.76	0.49	-1932.96	-2587.86	3659.613	1030
8110	1.93	-3.91	0.56	-1932.85	-2588.20	3659.617	1030
8115	2.23	-3.73	0.45	-1933.31	-2587.87	3659.622	1030
8120	1.80	-3.69	0.53	-1934.73	-2589.42	3659.627	1030
8125	2.09	-3.55	0.48	-1935.52	-2591.03	3659.632	1030
8130	2.03	-3.61	0.52	-1935.71	-2590.88	3659.637	1030
8135	2.16	-3.51	0.48	-1935.53	-2590.87	3659.643	1030
8140	1.69	-3.50	0.50	-1936.03	-2592.57	3659.647	1030
8145	1.83	-3.32	0.49	-1936.86	-2591.43	3659.652	1030
8150	2.09	-3.18	0.49	-1937.28	-2592.32	3659.657	1030
8155	1.96	-3.22	0.56	-1937.80	-2591.58	3659.662	1030
8160	1.75	-3.16	0.50	-1938.04	-2591.46	3659.667	1030
8165	1.88	-3.22	0.52	-1937.90	-2592.15	3659.671	1030
8170	2.08	-3.00	0.46	-1938.04	-2592.38	3659.677	1030
8175	2.05	-2.75	0.43	-1939.46	-2593.03	3659.682	1030
8180	2.13	-2.84	0.45	-1939.46	-2593.83	3659.686	1030
8185	1.63	-2.81	0.51	-1939.55	-2592.79	3659.692	1030
8190	1.75	-2.85	0.51	-1939.60	-2592.96	3659.696	1030
8195	1.91	-2.82	0.46	-1939.88	-2594.00	3659.702	1030
8200	1.61	-2.83	0.51	-1940.02	-2594.36	3659.706	1030
8205	1.96	-2.67	0.51	-1939.89	-2593.41	3659.714	1030
8210	1.78	-2.67	0.50	-1939.93	-2593.79	3659.717	1030
8215	1.68	-2.78	0.53	-1939.73	-2593.94	3659.722	1030
8220	2.10	-2.81	0.49	-1939.53	-2594.75	3659.726	1030
8225	2.50	-2.24	0.48	-1943.08	-2595.80	3659.733	1030
8230	1.94	-2.04	0.50	-1943.36	-2597.58	3659.737	1030
8235	2.15	-2.16	0.47	-1942.94	-2598.40	3659.744	1030
8240	1.73	-2.06	0.50	-1943.67	-2597.47	3659.747	1030
8245	1.59	-2.08	0.52	-1943.46	-2596.84	3659.752	1030
8250	1.56	-2.35	0.63	-1943.58	-2597.32	3659.757	1030
8255	1.78	-1.81	0.45	-1944.89	-2597.44	3659.762	1030
8260	1.75	-1.63	0.49	-1946.21	-2598.69	3659.766	1030
8265	1.95	-1.63	0.47	-1945.96	-2598.90	3659.772	1030
8270	1.46	-1.58	0.52	-1946.35	-2598.14	3659.777	1030
8275	1.68	-1.68	0.54	-1946.07	-2600.10	3659.782	1030
8280	1.71	-1.61	0.52	-1946.23	-2599.87	3659.787	1030
8285	1.94	-1.49	0.51	-1946.92	-2603.07	3659.792	1030
8290	2.01	-1.15	0.50	-1948.31	-2602.22	3659.797	1030
8295	2.01	-1.20	0.52	-1948.52	-2600.70	3659.802	1030
8300	1.62	-1.20	0.50	-1948.69	-2599.42	3659.807	1030
8305	1.77	-1.03	0.44	-1948.59	-2600.48	3659.811	1030
8310	1.95	-0.90	0.50	-1949.80	-2603.50	3659.818	1030
8315	1.87	-1.03	0.58	-1949.96	-2604.88	3659.821	1030
8320	1.63	-1.04	0.57	-1949.97	-2604.31	3659.827	1030
8325	1.56	-0.84	0.48	-1950.00	-2603.88	3659.831	1030
8330	1.68	-0.62	0.51	-1951.45	-2604.50	3659.837	1030
8335	1.40	-0.76	0.59	-1951.61	-2604.45	3659.842	1030
8340	1.64	-0.72	0.55	-1951.51	-2605.47	3659.848	1030
8345	1.77	-0.70	0.55	-1951.30	-2606.55	3659.851	1030
8350	1.94	-0.63	0.53	-1951.46	-2605.47	3659.858	1030
8355	1.81	-0.68	0.57	-1951.75	-2603.88	3659.862	1030
8360	1.76	-0.25	0.52	-1954.03	-2605.73	3659.869	1030
8365	1.96	-0.12	0.51	-1953.68	-2606.56	3659.872	1030
8370	1.43	-0.22	0.59	-1954.08	-2610.91	3659.877	1031
8375	1.69	-0.24	0.58	-1954.00	-2610.60	3659.882	1031
8380	1.79	-0.46	0.53	-1953.05	-2610.31	3659.887	1031
8385	1.57	-0.46	0.62	-1952.81	-2610.79	3659.891	1031
8390	1.93	-0.86	0.60	-1952.03	-2607.56	3659.899	1031
8395	1.57	-0.38	0.53	-1952.40	-2610.47	3659.902	1031
8400	2.15	-0.27	0.58	-1952.71	-2609.17	3659.907	1031
8405	1.95	-0.33	0.53	-1952.72	-2607.03	3659.912	1031
8410	1.69	-0.33	0.52	-1951.93	-2606.51	3659.917	1031
8415	1.82	-0.59	0.55	-1950.46	-2605.61	3659.922	1031
8420	2.09	-0.64	0.51	-1950.59	-2604.02	3659.927	1031
8425	1.56	-0.70	0.56	-1950.57	-2607.39	3659.932	1031
8430	2.03	-0.76	0.56	-1950.29	-2603.00	3659.936	1031
8435	1.73	-0.66	0.50	-1950.49	-2602.41	3659.942	1031
8440	1.61	-0.78	0.55	-1950.39	-2604.13	3659.947	1031
8445	1.80	-0.79	0.50	-1950.51	-2602.21	3659.952	1031
8450	2.00	-0.76	0.54	-1950.54	-2602.93	3659.956	1031
8455	2.08	-0.69	0.51	-1950.26	-2602.02	3659.961	1031
8460	2.02	-0.66	0.56	-1950.16	-2601.74	3659.967	1031
8465	1.34	-1.00	0.61	-1950.16	-2601.68	3659.973	1031
8470	1.88	-0.68	0.53	-1950.00	-2601.56	3659.977	1031
8475	2.05	-0.58	0.57	-1950.28	-2603.11	3659.982	1031
8480	1.89	-0.66	0.54	-1950.13	-2601.78	3659.987	1031
8485	1.88	-1.54	0.62	-1945.29	-2596.82	3659.994	1031
8490	1.84	-1.64	0.61	-1944.92	-2596.67	3659.997	1031
8495	2.08	-1.47	0.59	-1945.12	-2597.43	3660.002	1031
8500	2.22	-1.66	0.54	-1945.09	-2599.92	3660.007	1031
8505	0.99	-1.12	0.54	-1943.57	-2600.38	3660.014	1031
8510	1.93	-1.82	0.59	-1943.90	-2600.49	3660.016	1031
8515	2.22	-1.82	0.56	-1943.65	-2601.11	3660.022	1031
8520	1.60	-1.83	0.56	-1943.57	-2599.69	3660.027	1031
8525	1.91	-1.85	0.56	-1942.54	-2599.02	3660.033	1031
8530	1.95	-1.97	0.55	-1941.86	-2598.14	3660.037	1031
8535	1.92	-1.89	0.57	-1942.17	-2599.46	3660.042	1031
8540	1.78	-1.88	0.54	-1941.95	-2598.75	3660.046	1031
8545	2.06	-1.91	0.53	-1942.06	-2596.71	3660.052	1031
8550	1.77	-2.17	0.58	-1940.67	-2595.54	3660.058	1031
8555	1.86	-2.15	0.52	-1940.74	-2594.40	3660.062	1031
8560	2.04	-2.39	0.52	-1940.34	-2595.12	3660.067	1031
8565	2.19	-2.73	0.50	-1940.14	-2594.12	3660.071	1031
8570	2.29	-2.95	0.48	-1938.53	-2592.65	3660.078	1031
8575	2.10	-2.93	0.50	-1938.65	-2592.19	3660.082	1031
8580	2.27	-2.85	0.49	-1938.63	-2592.42	3660.086	1031
8585	2.12	-2.99	0.46	-1938.68	-2591.95	3660.092	1031
8590	1.78	-3.02	0.53	-1937.25	-2593.22	3660.098	1031
8595	2.06	-3.05	0.47	-1937.20	-2591.05	3660.101	1031
8600	2.10	-3.14	0.50	-1937.36	-2591.43	3660.107	1031
8605	1.92	-3.29	0.54	-1937.19	-2592.59	3660.112	1031
8610	1.67	-3.17	0.52	-1935.68	-2590.57	3660.119	1031
8615	2.26	-3.01	0.50	-1935.86	-2588.78	3660.122	1031
8620	1.90	-3.26	0.52	-1935.76	-2590.96	3660.127	1031
8625	1.69	-3.37	0.55	-1935.75	-2591.16	3660.132	1031
8630	1.76	-3.50	0.55	-1934.62	-2590.27	3660.137	1031
8635	1.78	-3.53	0.56	-1934.29	-2588.97	3660.142	1031
8640	1.93	-3.63	0.52	-1934.24	-2586.92	3660.147	1031
8645	2.04	-3.61	0.49	-1934.02	-2587.78	3660.152	1031
8650	2.39	-3.70	0.49	-1934.04	-2587.51	3660.157	1031
8655	2.03	-3.74	0.52	-1932.82	-2585.63	3660.163	1031
8660	2.49	-3.72	0.47	-1932.61	-2587.60	3660.167	1031
8665	2.43	-3.66	0.40	-1932.62	-2587.31	3660.171	1031
8670	2.04	-3.82	0.50	-1932.49	-2588.12	3660.177	1031
8675	2.21	-4.02	0.53	-1931.37	-2584.72	3660.182	1031
8680	2.15	-4.10	0.52	-1931.08	-2585.10	3660.186	1031
8685	2.17	-4.54	0.52	-1930.97	-2584.54	3660.193	1031
8690	2.21	-4.39	0.50	-1930.99	-2586.25	3660.197	1031
8695	1.98	-4.19	0.50	-1930.90	-2587.04	3660.202	1031
8700	2.16	-4.13	0.50	-1931.02	-2583.84	3660.207	1031
8705	2.35	-4.48	0.52	-1929.28	-2582.65	3660.212	1031
8710	2.17	-4.62	0.54	-1929.05	-2581.92	3660.217	1031
8715	1.51	-4.82	0.58	-1928.77	-2580.26	3660.224	1031
8720	2.71	-4.41	0.51	-1929.03	-2583.08	3660.226	1031
8725	2.22	-4.56	0.50	-1928.74	-2581.19	3660.233	1031
8730	2.27	-4.44	0.51	-1928.65	-2582.93	3660.237	1031
8735	1.99	-4.83	0.51	-1927.13	-2580.72	3660.242	1031
8740	2.28	-4.95	0.52	-1926.93	-2581.48	3660.247	1031
8745	2.15	-4.96	0.55	-1926.46	-2576.25	3660.254	1031
8750	2.31	-4.83	0.48	-1926.79	-2582.42	3660.257	1031
8755	2.21	-4.99	0.52	-1926.46	-2583.08	3660.262	1031
8760	2.52	-4.77	0.45	-1926.81	-2579.08	3660.267	1031
8765	2.03	-5.22	0.51	-1925.16	-2580.77	3660.272	1031
8770	2.12	-5.35	0.55	-1923.99	-2578.59	3660.277	1031
8775	2.29	-5.37	0.50	-1924.37	-2582.12	3660.282	1031
8780	1.84	-5.16	0.51	-1924.33	-2580.67	3660.287	1031
8785	2.11	-5.45	0.50	-1923.97	-2580.60	3660.292	1031
8790	2.19	-5.27	0.51	-1922.59	-2582.04	3660.296	1031
8795	2.14	-5.22	0.51	-1922.81	-2582.70	3660.302	1031
8800	2.05	-5.37	0.49	-1922.63	-2582.79	3660.307	1031
8805	2.14	-5.22	0.41	-1922.73	-2581.65	3660.311	1031
8810	1.98	-5.78	0.52	-1922.75	-2581.95	3660.318	1031
8815	2.01	-4.95	0.48	-1922.76	-2581.63	3660.321	1031
8820	1.86	-5.60	0.51	-1922.76	-2580.06	3660.327	1031
8825	2.45	-5.08	0.45	-1922.30	-2580.90	3660.332	1031
8830	2.27	-6.04	0.53	-1919.66	-2580.11	3660.336	1031
8835	2.61	-5.76	0.46	-1919.42	-2580.83	3660.342	1031
8840	1.83	-6.41	0.54	-1919.17	-2579.66	3660.348	1031
8845	2.15	-6.09	0.57	-1919.50	-2579.35	3660.351	1031
8850	3.08	-5.65	0.44	-1919.14	-2579.95	3660.358	1031
8855	2.53	-6.08	0.52	-1919.39	-2579.39	3660.362	1031
8860	2.41	-6.41	0.52	-1917.66	-2578.38	3660.367	1031
8865	2.60	-6.54	0.46	-1917.15	-2577.78	3660.372	1031
8870	2.58	-6.64	0.47	-1916.65	-2577.95	3660.377	1031
8875	2.77	-6.58	0.47	-1916.33	-2578.19	3660.382	1031
8880	2.96	-6.58	0.45	-1916.79	-2574.22	3660.389	1031
8885	2.61	-6.63	0.45	-1916.37	-2576.71	3660.391	1031
8890	2.82	-6.35	0.43	-1915.57	-2576.97	3660.397	1031
8895	1.87	-6.46	0.48	-1916.12	-2575.47	3660.402	1031
8900	2.30	-6.55	0.46	-1915.11	-2575.02	3660.407	1031
8905	2.71	-6.94	0.46	-1914.08	-2572.62	3660.412	1031
8910	2.62	-6.99	0.46	-1914.18	-2571.38	3660.417	1031
8915	1.87	-6.93	0.54	-1914.01	-2570.94	3660.421	1031
8920	2.97	-6.84	0.38	-1913.84	-2569.80	3660.427	1031
8925	2.50	-7.20	0.45	-1912.51	-2567.69	3660.432	1031
8930	2.47	-7.18	0.48	-1912.83	-2568.74	3660.437	1031
8935	2.89	-7.22	0.47	-1912.88	-2567.51	3660.443	1031
8940	2.23	-7.06	0.49	-1912.36	-2568.28	3660.447	1031
8945	2.09	-7.22	0.56	-1912.56	-2569.01	3660.452	1031
8950	3.05	-7.31	0.48	-1912.27	-2568.82	3660.457	1031
8955	2.78	-7.52	0.48	-1910.55	-2567.47	3660.461	1031
8960	2.75	-7.47	0.47	-1910.35	-2567.24	3660.467	1031
8965	3.46	-7.55	0.33	-1910.27	-2567.63	3660.473	1031
8970	2.26	-7.43	0.50	-1910.25	-2567.00	3660.476	1031
8975	2.67	-7.45	0.48	-1910.15	-2567.31	3660.482	1031
8980	2.65	-7.61	0.42	-1909.93	-2566.86	3660.487	1031
8985	2.75	-7.82	0.43	-1907.93	-2565.78	3660.492	1031
8990	2.89	-7.68	0.42	-1907.77	-2565.42	3660.496	1031
8995	2.82	-7.71	0.46	-1907.76	-2565.09	3660.502	1031
9000	2.69	-7.75	0.42	-1907.78	-2565.46	3660.507	1031
9005	2.21	-8.27	0.58	-1908.01	-2566.67	3660.514	1031
9010	2.50	-7.81	0.44	-1907.50	-2565.38	3660.516	1031
9015	2.44	-7.99	0.43	-1907.67	-2565.29	3660.522	1031
9020	2.77	-7.74	0.45	-1907.41	-2564.45	3660.526	1031
9025	3.42	-7.53	0.53	-1906.10	-2559.81	3660.534	1031
9030	2.47	-8.70	0.41	-1904.61	-2558.85	3660.537	1031
9030	2.79	-8.62	0.43	-1904.83	-2560.18	3660.498	1031
9035	2.68	-8.54	0.43	-1904.73	-2561.44	3660.503	1031
9040	2.58	-8.90	0.44	-1905.13	-2561.25	3660.509	1031
9045	3.06	-8.11	0.35	-1906.20	-2561.86	3660.514	1031
9050	2.87	-8.52	0.44	-1906.12	-2562.80	3660.518	1031
9055	2.55	-8.23	0.47	-1906.28	-2563.08	3660.523	1031
9060	2.14	-8.65	0.49	-1906.32	-2563.40	3660.528	1031
9065	2.59	-8.57	0.43	-1904.63	-2563.65	3660.534	1031
9070	2.86	-8.53	0.44	-1904.51	-2562.92	3660.538	1031
9075	2.49	-8.70	0.42	-1904.58	-2563.50	3660.544	1031
9080	2.44	-8.60	0.44	-1904.74	-2562.92	3660.548	1031
9085	2.69	-8.60	0.41	-1904.45	-2561.06	3660.553	1031
9090	2.64	-8.33	0.45	-1904.81	-2559.90	3660.558	1031
9095	2.60	-8.32	0.45	-1904.78	-2561.20	3660.564	1031
9100	2.48	-8.37	0.47	-1904.92	-2561.03	3660.569	1031
9105	2.70	-8.41	0.41	-1904.51	-2561.71	3660.573	1031
9110	2.84	-8.24	0.43	-1904.90	-2562.16	3660.578	1031
9115	2.20	-8.60	0.52	-1904.43	-2561.06	3660.584	1031
9120	2.17	-8.71	0.47	-1904.73	-2559.47	3660.589	1031
9125	2.39	-8.67	0.46	-1903.73	-2559.71	3660.593	1031
9130	2.71	-8.82	0.48	-1902.35	-2559.13	3660.598	1031
9135	2.47	-8.84	0.45	-1902.84	-2560.56	3660.604	1031
9140	2.42	-8.97	0.45	-1902.68	-2559.95	3660.608	1031
9145	2.91	-9.02	0.40	-1902.87	-2558.80	3660.614	1031
9150	2.30	-8.76	0.47	-1902.58	-2558.76	3660.618	1031
9155	2.67	-9.05	0.44	-1900.53	-2559.57	3660.624	1031
9160	2.03	-9.35	0.53	-1897.76	-2560.14	3660.628	1031
9165	2.51	-9.21	0.45	-1897.90	-2559.37	3660.634	1031
9170	2.35	-8.97	0.42	-1897.88	-2557.04	3660.639	1031
9175	2.74	-9.23	0.39	-1897.50	-2558.14	3660.643	1031
9180	2.70	-9.60	0.44	-1897.52	-2559.94	3660.649	1031
9185	2.48	-9.32	0.46	-1897.31	-2559.85	3660.653	1031
9190	2.43	-9.65	0.41	-1895.45	-2560.15	3660.659	1031
9195	2.95	-9.90	0.38	-1895.01	-2559.63	3660.663	1031
9200	2.70	-9.93	0.40	-1894.60	-2557.24	3660.669	1031
9205	3.19	-9.93	0.35	-1894.61	-2558.49	3660.673	1031
9210	3.88	-10.56	0.41	-1894.37	-2558.95	3660.680	1031
9215	2.50	-9.77	0.42	-1894.94	-2559.57	3660.683	1031
9220	2.15	-9.83	0.43	-1894.86	-2557.56	3660.689	1031
9225	2.23	-10.15	0.42	-1894.94	-2557.54	3660.694	1031
9230	1.41	-10.47	0.52	-1892.34	-2554.97	3660.701	1031
9235	2.83	-10.46	0.41	-1892.54	-2555.91	3660.703	1031
9240	3.04	-10.31	0.35	-1892.59	-2555.07	3660.709	1031
9245	2.48	-10.37	0.39	-1892.35	-2555.17	3660.714	1031
9250	2.47	-10.46	0.36	-1891.45	-2553.88	3660.719	1031
9255	2.87	-10.81	0.36	-1890.58	-2553.05	3660.723	1031
9260	2.71	-10.70	0.34	-1891.31	-2552.00	3660.729	1031
9265	3.26	-10.89	0.32	-1890.98	-2551.26	3660.734	1031
9270	2.86	-10.70	0.41	-1890.74	-2550.88	3660.738	1031
9275	3.00	-10.54	0.38	-1890.80	-2549.37	3660.743	1031
9280	3.40	-10.92	0.32	-1890.59	-2551.20	3660.748	1031
9285	3.00	-11.13	0.39	-1888.57	-2547.71	3660.753	1031
9290	2.98	-11.00	0.34	-1888.24	-2548.56	3660.758	1031
9295	2.50	-11.22	0.37	-1888.13	-2549.14	3660.764	1031
9300	2.71	-11.22	0.39	-1888.38	-2549.72	3660.768	1031
9305	2.97	-11.21	0.33	-1888.34	-2548.99	3660.773	1031
9310	2.10	-11.19	0.38	-1888.55	-2547.98	3660.778	1031
9315	2.77	-11.44	0.38	-1886.89	-2548.20	3660.784	1031
9320	2.98	-11.60	0.36	-1886.09	-2543.58	3660.788	1031
9325	2.80	-11.44	0.34	-1886.10	-2546.47	3660.794	1031
9330	2.66	-11.59	0.45	-1886.03	-2545.87	3660.798	1031
9335	2.99	-11.63	0.36	-1886.16	-2546.00	3660.805	1031
9340	2.86	-11.53	0.34	-1886.30	-2546.30	3660.808	1031
9345	2.95	-11.50	0.37	-1886.21	-2544.85	3660.814	1031
9350	2.75	-11.62	0.34	-1886.14	-2544.75	3660.819	1031
9355	1.34	-12.16	0.31	-1883.15	-2542.12	3660.826	1031
9360	3.01	-12.08	0.37	-1883.11	-2541.54	3660.828	1031
9365	2.74	-12.10	0.32	-1883.30	-2541.75	3660.834	1031
9370	2.61	-11.95	0.32	-1883.19	-2540.81	3660.839	1031
9375	3.20	-12.32	0.35	-1881.96	-2541.28	3660.843	1031
9380	2.57	-12.18	0.35	-1881.35	-2541.51	3660.849	1031
9385	3.15	-12.32	0.28	-1881.69	-2541.43	3660.854	1031
9390	3.19	-12.35	0.30	-1881.38	-2541.54	3660.858	1031
9395	2.78	-12.48	0.33	-1880.54	-2539.73	3660.863	1031
9400	3.16	-12.71	0.31	-1879.70	-2538.98	3660.868	1031
9405	3.43	-12.48	0.32	-1880.07	-2539.17	3660.873	1031
9410	3.05	-12.63	0.29	-1879.91	-2540.59	3660.878	1031
9415	2.87	-12.65	0.32	-1880.07	-2539.81	3660.884	1031
9420	2.96	-12.56	0.34	-1879.82	-2540.39	3660.889	1031
9425	2.75	-12.70	0.33	-1879.56	-2539.62	3660.893	1031
9430	3.03	-12.65	0.30	-1879.59	-2539.01	3660.898	1031
9435	2.92	-12.78	0.33	-1879.11	-2538.19	3660.903	1031
9440	2.86	-13.16	0.29	-1877.19	-2535.58	3660.908	1031
9445	3.06	-13.11	0.29	-1876.83	-2533.96	3660.913	1031
9450	3.03	-13.70	0.31	-1876.55	-2534.64	3660.920	1031
9455	3.11	-13.12	0.28	-1877.01	-2534.96	3660.923	1031
9460	3.27	-13.14	0.26	-1876.71	-2537.33	3660.928	1031
9465	2.87	-13.35	0.30	-1876.70	-2535.51	3660.933	1031
9470	2.30	-13.06	0.20	-1874.82	-2533.91	3660.940	1031
9475	3.23	-13.61	0.26	-1874.49	-2533.92	3660.944	1031
9480	3.25	-13.64	0.25	-1874.67	-2533.96	3660.948	1031
9485	3.03	-13.63	0.29	-1874.49	-2535.84	3660.953	1031
9490	3.61	-13.99	0.25	-1873.38	-2533.86	3660.959	1031
9495	3.10	-13.72	0.30	-1873.18	-2532.43	3660.964	1031
9500	2.98	-13.76	0.28	-1873.03	-2532.83	3660.968	1031
9505	2.93	-13.87	0.24	-1873.09	-2532.65	3660.973	1031
9510	3.12	-14.11	0.25	-1872.72	-2531.61	3660.979	1031
9515	3.53	-13.88	0.24	-1871.58	-2533.97	3660.983	1031
9520	3.06	-14.01	0.22	-1871.48	-2533.18	3660.988	1031
9525	3.06	-13.94	0.28	-1871.44	-2535.10	3660.993	1031
9530	3.71	-13.97	0.18	-1871.48	-2534.09	3660.998	1031
9535	3.36	-14.25	0.24	-1871.32	-2534.42	3661.004	1031
9540	2.65	-13.71	0.30	-1871.17	-2536.40	3661.008	1031
9545	3.33	-14.01	0.23	-1871.39	-2535.68	3661.013	1031
9550	3.31	-13.81	0.27	-1870.94	-2535.96	3661.018	1031
9555	3.36	-14.67	0.24	-1868.78	-2532.58	3661.023	1031
9560	3.73	-14.45	0.18	-1868.59	-2534.13	3661.027	1031
9565	3.25	-14.66	0.19	-1868.53	-2534.93	3661.035	1031
9570	3.33	-14.55	0.26	-1868.41	-2534.81	3661.038	1031
9575	2.77	-14.56	0.26	-1868.39	-2534.30	3661.044	1031
9580	2.41	-14.64	0.24	-1868.56	-2534.69	3661.048	1031
9585	2.78	-14.58	0.33	-1866.19	-2534.28	3661.055	1031
9590	3.55	-14.66	0.23	-1866.20	-2534.52	3661.058	1031
9595	3.34	-14.61	0.22	-1866.18	-2532.46	3661.064	1031
9600	3.43	-14.64	0.20	-1866.12	-2530.22	3661.069	1031
9605	3.49	-14.68	0.26	-1865.10	-2529.45	3661.076	1031
9610	2.82	-14.92	0.27	-1865.05	-2529.12	3661.078	1031
9615	3.00	-15.00	0.19	-1865.11	-2526.96	3661.084	1031
9620	3.15	-15.13	0.22	-1864.89	-2526.83	3661.088	1031
9625	2.99	-15.16	0.26	-1864.10	-2528.68	3661.094	1031
9630	3.22	-15.16	0.23	-1863.27	-2528.72	3661.098	1031
9635	3.16	-15.23	0.20	-1863.07	-2529.13	3661.104	1031
9640	3.34	-15.07	0.21	-1863.25	-2528.95	3661.108	1031
9645	3.09	-15.34	0.26	-1863.09	-2528.84	3661.114	1031
9650	3.27	-14.98	0.23	-1863.34	-2528.46	3661.118	1031
9655	3.58	-15.31	0.19	-1862.37	-2528.55	3661.124	1031
9660	3.44	-15.38	0.23	-1860.66	-2526.54	3661.129	1031
9665	2.93	-15.63	0.24	-1860.75	-2526.75	3661.134	1031
9670	3.33	-15.44	0.22	-1860.76	-2524.33	3661.138	1031
9675	3.09	-15.69	0.21	-1860.65	-2524.35	3661.143	1031
9680	3.20	-15.73	0.19	-1859.36	-2523.85	3661.148	1031
9685	3.18	-15.93	0.19	-1859.17	-2524.02	3661.153	1031
9690	3.41	-15.75	0.20	-1859.02	-2525.05	3661.159	1031
9695	3.31	-15.83	0.20	-1859.02	-2523.18	3661.163	1031
9700	3.60	-15.65	0.15	-1858.83	-2523.87	3661.169	1031
9705	3.42	-15.88	0.17	-1858.96	-2523.35	3661.173	1031
9710	2.97	-15.89	0.21	-1859.01	-2524.42	3661.179	1031
9715	3.03	-15.84	0.21	-1858.53	-2524.80	3661.183	1031
9720	3.36	-16.32	0.20	-1856.22	-2522.62	3661.189	1031
9725	3.12	-16.42	0.19	-1855.81	-2521.54	3661.194	1031
9730	3.84	-16.63	0.17	-1856.23	-2523.16	3661.201	1031
9735	3.62	-16.33	0.14	-1855.96	-2523.10	3661.203	1031
9740	2.67	-16.55	0.22	-1855.72	-2522.30	3661.211	1031
9745	3.36	-16.39	0.17	-1855.98	-2521.95	3661.214	1031
9750	3.52	-16.55	0.18	-1854.51	-2520.45	3661.218	1031
9755	3.47	-16.66	0.13	-1853.48	-2520.16	3661.225	1031
9760	3.26	-16.91	0.13	-1853.04	-2519.79	3661.229	1031
9765	3.29	-16.82	0.11	-1852.57	-2519.48	3661.233	1031
9770	3.23	-16.90	0.14	-1852.69	-2519.82	3661.238	1031
9775	3.56	-16.91	0.11	-1853.03	-2520.55	3661.243	1031
9780	3.43	-17.04	0.18	-1852.55	-2519.49	3661.248	1031
9785	3.89	-17.11	0.16	-1852.02	-2518.60	3661.254	1031
9790	3.13	-17.14	0.19	-1851.82	-2518.60	3661.259	1031
9795	3.56	-17.07	0.14	-1851.79	-2518.88	3661.263	1031
9800	3.46	-17.09	0.15	-1851.81	-2518.38	3661.268	1031
9805	3.70	-17.25	0.15	-1850.01	-2517.06	3661.273	1031
9810	3.69	-17.22	0.16	-1849.85	-2518.80	3661.278	1031
9815	3.61	-17.18	0.16	-1849.84	-2521.63	3661.285	1031
9820	3.33	-17.34	0.18	-1849.77	-2519.51	3661.288	1031
9825	3.46	-17.29	0.16	-1849.58	-2519.30	3661.294	1031
9830	3.71	-17.20	0.13	-1849.72	-2518.96	3661.298	1031
9835	3.80	-17.59	0.12	-1847.87	-2517.53	3661.303	1031
9840	3.74	-17.60	0.11	-1847.49	-2516.72	3661.308	1031
9845	3.38	-17.58	0.07	-1847.50	-2516.38	3661.315	1031
9850	3.62	-17.69	0.12	-1847.46	-2516.25	3661.319	1031
9855	3.36	-17.66	0.12	-1847.31	-2514.97	3661.323	1031
9860	3.61	-17.70	0.14	-1847.43	-2512.53	3661.328	1031
9865	3.34	-17.94	0.09	-1845.64	-2511.26	3661.334	1031
9870	3.19	-18.14	0.13	-1845.23	-2512.34	3661.338	1031
9875	3.38	-18.15	0.13	-1845.41	-2512.42	3661.343	1031
9880	3.43	-18.09	0.10	-1845.21	-2512.91	3661.348	1031
9885	3.62	-17.97	0.05	-1845.07	-2514.48	3661.354	1031
9890	3.52	-18.07	0.09	-1845.10	-2513.82	3661.358	1031
9895	3.26	-18.14	0.06	-1844.49	-2511.62	3661.363	1031
9900	3.49	-18.47	0.07	-1842.98	-2509.66	3661.368	1031
9905	3.46	-18.45	0.08	-1842.54	-2507.81	3661.373	1031
9910	3.39	-18.67	0.07	-1841.87	-2506.39	3661.378	1031
9915	3.63	-18.59	0.07	-1842.00	-2508.94	3661.383	1031
9920	3.63	-18.54	0.05	-1842.12	-2510.49	3661.388	1031
9925	3.02	-18.65	0.09	-1842.06	-2510.98	3661.393	1031
9930	3.76	-18.70	0.05	-1842.00	-2508.24	3661.399	1031
9935	3.71	-18.60	0.01	-1842.03	-2508.43	3661.402	1031
9940	3.77	-18.70	0.06	-1841.94	-2508.75	3661.409	1031
9945	3.58	-18.57	0.10	-1841.96	-2509.75	3661.413	1031
9950	3.86	-19.13	0.04	-1839.27	-2506.74	3661.419	1031
9955	3.63	-19.06	0.05	-1839.06	-2507.57	3661.423	1031
9960	3.92	-19.38	0.03	-1838.66	-2505.72	3661.430	1031
9965	3.76	-19.09	0.06	-1838.84	-2507.33	3661.433	1031
9970	3.62	-19.09	0.06	-1838.90	-2505.73	3661.439	1031
9975	3.67	-19.03	0.02	-1839.08	-2508.46	3661.444	1031
9980	3.75	-19.68	-0.02	-1836.82	-2505.03	3661.451	1031
9985	3.69	-19.56	0.05	-1836.36	-2505.53	3661.453	1031
9990	3.44	-19.54	0.03	-1836.44	-2503.10	3661.459	1031
9995	3.79	-19.47	0.02	-1836.23	-2503.13	3661.464	1031
10000	3.90	-19.66	0.01	-1835.38	-2503.80	3661.468	1031
10005	3.46	-19.74	0.01	-1834.89	-2505.73	3661.473	1031
10010	3.90	-19.93	0.06	-1834.78	-2505.63	3661.479	1031
10015	3.99	-19.75	0.04	-1834.95	-2504.37	3661.483	1031
10020	3.52	-19.73	0.05	-1834.84	-2506.35	3661.489	1031
10025	3.68	-19.78	0.02	-1834.64	-2506.98	3661.493	1031
10030	4.02	-19.97	0.03	-1833.97	-2506.53	3661.498	1031
10035	3.78	-20.22	0.01	-1832.27	-2505.45	3661.504	1031
10040	3.79	-20.21	-0.01	-1832.14	-2506.48	3661.509	1031
10045	3.94	-20.15	-0.02	-1832.06	-2506.26	3661.513	1031
10050	3.32	-20.21	0.02	-1831.82	-2505.90	3661.518	1031
10055	3.98	-20.30	-0.05	-1830.63	-2503.54	3661.524	1031
10060	3.60	-20.46	-0.03	-1830.39	-2503.32	3661.528	1031
10065	3.64	-20.45	0.00	-1830.47	-2503.47	3661.534	1031
10070	4.08	-20.63	-0.04	-1830.30	-2503.33	3661.538	1031
10075	3.20	-20.55	-0.02	-1829.27	-2503.18	3661.544	1031
10080	3.83	-20.70	-0.06	-1829.19	-2503.48	3661.548	1031
10085	3.97	-20.47	-0.08	-1829.15	-2501.69	3661.553	1031
10090	3.95	-20.66	-0.05	-1829.02	-2501.08	3661.558	1031
10095	3.87	-20.26	0.01	-1828.55	-2503.05	3661.565	1031
10100	4.01	-20.63	-0.05	-1828.86	-2502.88	3661.569	1031
10105	4.28	-20.35	0.02	-1829.09	-2503.07	3661.575	1031
10110	3.79	-20.60	-0.03	-1828.95	-2503.23	3661.578	1031
10115	3.93	-21.16	-0.06	-1826.01	-2501.65	3661.584	1031
10120	4.00	-20.79	-0.03	-1825.78	-2502.09	3661.589	1031
10125	3.95	-21.05	-0.09	-1825.47	-2502.40	3661.594	1031
10130	3.84	-21.01	-0.07	-1825.10	-2501.96	3661.598	1031
10135	3.68	-21.28	-0.09	-1825.11	-2500.20	3661.604	1031
10140	3.71	-21.17	-0.05	-1824.96	-2499.69	3661.608	1031
10145	3.80	-20.70	-0.05	-1824.74	-2500.26	3661.614	1031
10150	3.64	-21.02	-0.08	-1824.97	-2498.65	3661.618	1031
10155	3.99	-21.22	-0.08	-1824.32	-2498.21	3661.623	1031
10160	3.95	-21.46	-0.08	-1822.85	-2496.76	3661.628	1031
10165	3.97	-21.37	-0.07	-1822.96	-2496.44	3661.634	1031
10170	4.23	-21.38	-0.13	-1822.80	-2498.68	3661.639	1031
10175	3.96	-21.48	-0.11	-1822.86	-2498.91	3661.643	1030
10180	3.67	-21.36	-0.10	-1822.78	-2497.44	3661.648	1030
10185	3.97	-21.60	-0.12	-1822.90	-2498.68	3661.653	1030
10190	3.75	-21.13	-0.06	-1824.35	-2499.94	3661.659	1030
10195	4.15	-21.03	-0.05	-1824.55	-2501.59	3661.663	1030
10200	3.68	-20.94	-0.03	-1824.70	-2502.06	3661.670	1030
10205	3.85	-21.06	-0.08	-1824.78	-2501.72	3661.672	1030
10210	3.94	-21.00	-0.06	-1824.76	-2501.90	3661.678	1030
10215	3.96	-20.96	-0.09	-1824.62	-2502.58	3661.683	1030
10220	3.76	-20.53	-0.02	-1826.89	-2504.34	3661.690	1030
10225	4.04	-20.58	-0.05	-1827.05	-2504.86	3661.693	1030
10230	3.87	-20.61	-0.07	-1827.04	-2503.82	3661.698	1030
10235	4.07	-20.54	-0.10	-1827.12	-2503.27	3661.703	1030
10240	3.88	-19.96	0.06	-1828.24	-2504.25	3661.711	1030
10245	3.75	-20.38	-0.03	-1828.51	-2504.45	3661.714	1030
10250	3.59	-20.34	-0.02	-1828.27	-2505.05	3661.718	1030
10255	3.70	-20.45	-0.02	-1828.46	-2505.02	3661.723	1030
10260	3.74	-20.25	0.03	-1829.34	-2505.99	3661.729	1030
10265	3.75	-20.09	0.00	-1829.74	-2504.27	3661.734	1030
10270	3.95	-20.13	-0.00	-1829.77	-2506.83	3661.738	1030
10275	3.83	-20.13	-0.02	-1829.69	-2506.62	3661.743	1030
10280	3.95	-20.25	0.02	-1830.38	-2505.79	3661.749	1030
10285	3.96	-20.03	0.04	-1831.28	-2506.37	3661.753	1030
10290	3.87	-20.00	0.02	-1831.20	-2507.39	3661.759	1030
10295	3.80	-20.05	0.03	-1831.39	-2506.79	3661.763	1030
10300	3.83	-20.04	-0.02	-1831.65	-2505.01	3661.768	1030
10305	4.04	-20.01	0.00	-1831.62	-2507.27	3661.773	1030
10310	3.72	-19.99	0.01	-1831.73	-2507.84	3661.778	1030
10315	3.98	-19.91	0.08	-1833.43	-2507.31	3661.784	1030
10320	3.65	-19.94	0.06	-1833.58	-2507.86	3661.788	1030
10325	3.80	-19.93	0.05	-1833.89	-2504.75	3661.793	1030
10330	3.68	-19.92	0.06	-1833.61	-2504.56	3661.798	1030
10335	3.35	-19.88	0.07	-1833.90	-2503.72	3661.804	1030
10340	3.76	-19.85	0.03	-1833.91	-2506.56	3661.808	1030
10345	3.76	-19.81	0.07	-1833.62	-2504.95	3661.813	1030
10350	3.60	-19.82	0.06	-1833.98	-2503.88	3661.818	1030
10355	3.71	-19.65	0.04	-1836.53	-2505.38	3661.823	1030
10360	3.57	-19.56	0.06	-1836.78	-2505.93	3661.828	1030
10365	3.61	-19.59	-0.01	-1836.99	-2503.29	3661.836	1030
10370	3.53	-19.56	0.02	-1836.73	-2502.63	3661.839	1030
10375	3.88	-19.48	0.04	-1836.76	-2502.80	3661.844	1030
10380	3.78	-19.54	0.04	-1837.07	-2503.63	3661.849	1030
10385	3.33	-19.38	0.08	-1838.17	-2508.16	3661.854	1030
10390	3.98	-19.09	0.04	-1839.13	-2507.63	3661.859	1030
10395	3.74	-19.14	0.04	-1839.44	-2507.39	3661.864	1030
10400	3.58	-19.15	0.05	-1839.14	-2508.23	3661.868	1030
10405	3.85	-19.08	0.07	-1839.70	-2506.08	3661.874	1030
10410	3.74	-18.96	0.06	-1840.58	-2505.71	3661.879	1030
10415	3.85	-18.95	0.07	-1840.56	-2506.81	3661.884	1030
10420	4.29	-18.85	0.03	-1840.73	-2507.93	3661.889	1030
10425	4.03	-18.89	0.06	-1840.74	-2506.52	3661.893	1030
10430	3.49	-18.84	0.08	-1842.20	-2507.07	3661.898	1030
10435	3.66	-18.75	0.06	-1842.25	-2507.68	3661.903	1030
10440	3.43	-18.62	0.06	-1843.03	-2509.01	3661.909	1030
10445	3.43	-18.67	0.15	-1842.84	-2507.68	3661.913	1030
10450	3.73	-18.52	0.05	-1843.12	-2508.19	3661.919	1030
10455	3.64	-18.63	0.12	-1843.17	-2507.50	3661.923	1030
10460	3.89	-18.46	0.09	-1844.15	-2507.90	3661.930	1030
10465	3.57	-18.53	0.09	-1844.46	-2510.14	3661.935	1030
10470	3.55	-18.43	0.09	-1844.19	-2510.98	3661.939	1030
10475	3.63	-18.41	0.11	-1844.24	-2508.89	3661.944	1030
10480	3.67	-18.26	0.13	-1845.79	-2510.16	3661.949	1030
10485	3.62	-18.12	0.11	-1846.11	-2513.00	3661.953	1030
10490	3.74	-18.05	0.12	-1846.39	-2511.18	3661.959	1030
10495	3.50	-18.02	0.15	-1846.57	-2511.44	3661.964	1030
10500	3.51	-17.97	0.13	-1846.40	-2511.78	3661.968	1030
10505	3.90	-17.97	0.11	-1846.44	-2513.60	3661.973	1030
10510	3.66	-17.90	0.14	-1847.08	-2514.03	3661.979	1030
10515	3.50	-17.65	0.15	-1848.30	-2516.96	3661.983	1030
10520	3.30	-17.66	0.16	-1848.48	-2515.63	3661.988	1030
10525	3.32	-17.65	0.17	-1848.27	-2515.98	3661.993	1030
10530	3.84	-17.57	0.15	-1848.27	-2516.04	3661.998	1030
10535	3.71	-17.61	0.14	-1848.30	-2517.83	3662.003	1030
10540	3.52	-17.58	0.16	-1848.66	-2517.40	3662.008	1030
10545	3.46	-17.59	0.16	-1848.53	-2515.50	3662.013	1030
10550	3.41	-17.63	0.18	-1848.77	-2516.40	3662.018	1030
10555	3.38	-17.36	0.14	-1851.29	-2516.81	3662.023	1030
10560	3.64	-17.28	0.12	-1851.37	-2517.65	3662.027	1030
10565	3.62	-17.27	0.14	-1851.87	-2517.71	3662.035	1030
10570	3.52	-17.32	0.17	-1851.58	-2518.14	3662.038	1030
10575	3.47	-17.25	0.15	-1851.58	-2518.17	3662.044	1030
10580	3.48	-17.35	0.16	-1851.57	-2517.04	3662.048	1030
10585	3.12	-17.12	0.16	-1853.47	-2521.01	3662.055	1030
10590	3.26	-16.88	0.15	-1853.42	-2518.32	3662.058	1030
10595	3.27	-16.93	0.17	-1853.81	-2518.18	3662.064	1030
10600	3.21	-16.87	0.21	-1853.84	-2517.62	3662.069	1030
10605	2.59	-17.40	0.03	-1856.16	-2521.12	3662.076	1030
10610	3.59	-16.42	0.19	-1855.21	-2521.94	3662.078	1030
10615	3.48	-16.69	0.18	-1854.96	-2522.27	3662.084	1030
10620	3.15	-16.38	0.21	-1855.17	-2522.08	3662.089	1030
10625	3.61	-16.57	0.23	-1855.10	-2522.26	3662.094	1030
10630	3.72	-16.44	0.17	-1855.23	-2522.10	3662.098	1030
10635	3.41	-16.54	0.23	-1855.32	-2522.04	3662.104	1030
10640	3.69	-16.42	0.21	-1856.38	-2524.27	3662.109	1030
10645	3.16	-15.96	0.20	-1856.69	-2525.36	3662.113	1030
10650	3.49	-16.08	0.20	-1857.24	-2522.73	3662.118	1030
10655	3.10	-16.10	0.23	-1857.44	-2523.36	3662.123	1030
10660	3.03	-16.19	0.23	-1858.93	-2524.52	3662.128	1030
10665	3.30	-15.79	0.24	-1858.90	-2522.49	3662.134	1030
10670	3.72	-15.77	0.27	-1859.08	-2523.27	3662.139	1030
10675	2.99	-15.94	0.20	-1859.11	-2520.85	3662.143	1030
10680	2.82	-15.85	0.28	-1859.07	-2524.46	3662.148	1030
10685	3.24	-16.01	0.23	-1859.20	-2524.28	3662.153	1030
10690	3.52	-15.68	0.21	-1860.96	-2524.08	3662.159	1030
10695	3.55	-15.77	0.21	-1861.06	-2524.11	3662.163	1030
10700	3.43	-14.96	0.26	-1860.68	-2525.47	3662.170	1030
10705	3.05	-15.85	0.25	-1861.38	-2524.32	3662.173	1030
10710	2.72	-15.73	0.25	-1861.38	-2525.03	3662.179	1030
10715	3.13	-15.70	0.24	-1861.18	-2523.19	3662.184	1030
10720	2.52	-15.62	0.29	-1862.46	-2523.31	3662.189	1030
10725	3.25	-15.32	0.28	-1863.49	-2524.38	3662.194	1030
10730	3.37	-15.16	0.26	-1863.82	-2525.42	3662.198	1030
10735	3.04	-15.26	0.26	-1863.84	-2525.45	3662.204	1030
10740	3.27	-15.15	0.27	-1863.48	-2523.98	3662.209	1030
10745	3.18	-15.28	0.28	-1863.65	-2525.34	3662.214	1030
10750	3.27	-14.93	0.26	-1864.49	-2525.54	3662.218	1030
10755	2.78	-14.76	0.31	-1865.83	-2526.05	3662.224	1030
10760	3.14	-14.84	0.26	-1865.85	-2526.62	3662.229	1030
10765	2.99	-14.78	0.24	-1865.93	-2528.37	3662.233	1030
10770	2.73	-14.82	0.28	-1866.16	-2531.42	3662.238	1030
10775	3.34	-14.42	0.28	-1867.66	-2531.91	3662.245	1030
10780	3.14	-14.44	0.31	-1867.61	-2531.85	3662.249	1030
10785	3.53	-14.48	0.28	-1867.59	-2532.85	3662.255	1030
10790	3.25	-14.62	0.27	-1867.38	-2532.16	3662.258	1030
10795	3.14	-14.24	0.27	-1868.66	-2532.66	3662.264	1030
10800	3.35	-14.19	0.25	-1868.68	-2532.78	3662.268	1030
10805	3.18	-14.20	0.34	-1869.43	-2534.15	3662.273	1030
10810	3.46	-14.11	0.32	-1869.35	-2533.46	3662.278	1030
10815	2.94	-14.09	0.26	-1869.47	-2533.01	3662.284	1030
10820	2.97	-14.10	0.26	-1869.37	-2532.56	3662.288	1030
10825	3.21	-14.07	0.25	-1869.42	-2534.37	3662.295	1030
10830	3.17	-14.06	0.29	-1869.60	-2531.19	3662.298	1030
10835	3.20	-14.14	0.28	-1869.61	-2530.53	3662.304	1030
10840	3.63	-14.00	0.26	-1869.72	-2531.88	3662.309	1030
10845	3.36	-13.76	0.29	-1871.18	-2534.89	3662.314	1030
10850	3.45	-13.59	0.28	-1872.21	-2536.28	3662.319	1030
10855	2.78	-13.57	0.33	-1872.79	-2536.70	3662.323	1030
10860	3.25	-13.33	0.30	-1873.52	-2536.62	3662.328	1030
10865	2.58	-13.48	0.36	-1873.71	-2537.42	3662.334	1030
10870	3.10	-13.43	0.32	-1873.46	-2535.70	3662.339	1030
10875	3.29	-13.39	0.33	-1873.60	-2537.13	3662.343	1030
10880	3.00	-13.41	0.31	-1873.62	-2537.59	3662.348	1030
10885	2.68	-13.37	0.36	-1873.74	-2537.24	3662.353	1030
10890	3.16	-13.19	0.32	-1875.52	-2538.35	3662.358	1030
10895	3.24	-13.17	0.32	-1875.86	-2537.44	3662.363	1030
10900	3.04	-13.18	0.32	-1875.82	-2534.16	3662.370	1030
10905	3.51	-13.23	0.32	-1875.76	-2535.42	3662.373	1030
10910	3.07	-13.24	0.33	-1875.68	-2537.04	3662.378	1030
10915	2.57	-13.26	0.29	-1875.84	-2537.24	3662.383	1030
10920	3.16	-12.87	0.32	-1877.77	-2538.62	3662.389	1030
10925	3.05	-12.90	0.33	-1878.19	-2538.80	3662.393	1030
10930	2.79	-12.84	0.32	-1877.88	-2535.67	3662.400	1030
10935	2.78	-12.79	0.34	-1878.19	-2536.63	3662.403	1030
10940	2.83	-12.83	0.31	-1877.91	-2538.76	3662.409	1030
10945	3.33	-12.78	0.32	-1878.03	-2540.62	3662.413	1030
10950	2.76	-12.41	0.26	-1880.01	-2539.07	3662.420	1030
10955	3.29	-12.35	0.30	-1880.38	-2540.19	3662.423	1030
10960	2.82	-12.43	0.37	-1880.39	-2539.80	3662.428	1030
10965	3.32	-12.31	0.31	-1880.51	-2542.32	3662.434	1030
10970	3.12	-12.06	0.37	-1881.24	-2541.30	3662.439	1030
10975	3.06	-12.20	0.33	-1882.05	-2540.66	3662.444	1030
10980	2.77	-10.80	0.36	-1881.90	-2542.07	3662.450	1030
10985	2.97	-12.34	0.35	-1882.14	-2544.61	3662.453	1030
10990	2.63	-11.63	0.37	-1881.93	-2545.30	3662.459	1030
10995	2.39	-12.19	0.41	-1881.73	-2544.77	3662.464	1030
11000	2.87	-12.26	0.38	-1882.66	-2544.38	3662.468	1030
11005	2.85	-11.72	0.43	-1884.13	-2543.84	3662.473	1030
11010	3.01	-11.77	0.41	-1884.22	-2545.72	3662.479	1030
11015	3.00	-11.38	0.39	-1884.18	-2547.52	3662.483	1030
11020	2.80	-11.82	0.40	-1884.45	-2546.20	3662.488	1030
11025	2.83	-11.59	0.38	-1884.36	-2546.02	3662.493	1030
11030	3.03	-11.78	0.41	-1884.53	-2547.04	3662.498	1030
11035	2.80	-11.59	0.36	-1884.33	-2547.63	3662.504	1030
11040	2.85	-11.70	0.40	-1884.43	-2548.58	3662.508	1030
11045	2.61	-11.59	0.41	-1884.28	-2548.52	3662.514	1030
11050	3.05	-11.53	0.37	-1884.24	-2547.61	3662.518	1030
11055	2.60	-11.48	0.40	-1887.32	-2546.82	3662.523	1030
11060	3.29	-11.13	0.37	-1888.04	-2547.27	3662.528	1030
11065	3.27	-11.10	0.41	-1887.91	-2547.02	3662.535	1030
11070	3.01	-11.21	0.40	-1888.09	-2546.27	3662.538	1030
11075	2.73	-11.37	0.42	-1887.99	-2546.96	3662.543	1030
11080	3.12	-11.25	0.42	-1887.90	-2546.13	3662.549	1030
11085	2.85	-10.91	0.56	-1890.45	-2547.34	3662.556	1030
11090	2.74	-10.60	0.44	-1890.33	-2548.77	3662.558	1030
11095	2.67	-10.94	0.45	-1890.73	-2550.49	3662.564	1030
11100	2.60	-10.59	0.40	-1890.73	-2550.10	3662.569	1030
11105	3.03	-10.76	0.38	-1891.40	-2551.43	3662.574	1030
11110	2.76	-10.24	0.42	-1892.03	-2552.12	3662.578	1030
11115	2.48	-10.58	0.45	-1892.34	-2552.25	3662.584	1030
11120	3.12	-10.34	0.49	-1891.63	-2551.97	3662.589	1030
11125	2.85	-11.00	0.48	-1892.15	-2552.53	3662.593	1030
11130	2.90	-10.44	0.43	-1892.10	-2552.69	3662.598	1030
11135	2.94	-10.05	0.47	-1892.65	-2553.67	3662.603	1030
11140	2.73	-9.90	0.42	-1894.18	-2555.94	3662.608	1030
11145	2.78	-10.03	0.43	-1894.22	-2555.72	3662.613	1030
11150	2.95	-9.96	0.45	-1894.29	-2555.10	3662.618	1030
11155	2.82	-9.58	0.44	-1894.36	-2554.52	3662.623	1030
11160	3.10	-9.86	0.47	-1894.32	-2554.32	3662.628	1030
11165	3.35	-9.96	0.41	-1894.48	-2553.99	3662.633	1030
11170	2.70	-9.86	0.44	-1894.86	-2552.51	3662.638	1030
11175	2.94	-9.90	0.42	-1894.59	-2553.63	3662.643	1030
11180	2.87	-9.84	0.50	-1894.86	-2555.11	3662.648	1030
11185	3.29	-9.95	0.42	-1894.85	-2554.96	3662.653	1030
11190	3.10	-9.77	0.44	-1894.58	-2555.97	3662.660	1030
11195	2.88	-9.98	0.46	-1894.64	-2554.67	3662.663	1030
11200	3.20	-9.70	0.44	-1894.70	-2555.07	3662.669	1030
11205	2.90	-9.91	0.47	-1894.67	-2555.80	3662.673	1030
11210	3.46	-8.08	0.52	-1899.50	-2560.06	3662.680	1030
11215	3.08	-8.90	0.45	-1899.88	-2559.67	3662.683	1030
11220	3.02	-8.40	0.47	-1900.52	-2559.21	3662.690	1030
11225	3.38	-8.96	0.48	-1900.20	-2560.24	3662.694	1030
11230	3.39	-8.62	0.47	-1901.28	-2562.12	3662.698	1030
11235	3.27	-8.63	0.46	-1901.70	-2560.54	3662.703	1030
11240	2.99	-8.58	0.43	-1901.79	-2560.93	3662.709	1030
11245	3.01	-8.40	0.43	-1902.25	-2558.66	3662.714	1030
11250	2.98	-8.39	0.47	-1902.34	-2560.60	3662.718	1030
11255	2.79	-8.54	0.50	-1902.11	-2561.69	3662.723	1030
11260	2.87	-8.28	0.47	-1903.11	-2562.88	3662.729	1030
11265	2.47	-8.21	0.44	-1903.69	-2562.12	3662.734	1030
11270	2.65	-8.26	0.47	-1903.59	-2563.61	3662.738	1030
11275	2.45	-8.23	0.48	-1903.70	-2565.20	3662.743	1030
11280	2.89	-8.26	0.48	-1903.89	-2564.99	3662.748	1030
11285	2.75	-8.17	0.51	-1905.20	-2562.28	3662.753	1030
11290	2.75	-8.14	0.47	-1905.44	-2562.62	3662.758	1030
11295	3.21	-8.05	0.45	-1905.46	-2564.54	3662.763	1030
11300	2.63	-8.02	0.51	-1905.13	-2565.44	3662.768	1030
11305	3.14	-8.26	0.56	-1905.13	-2566.01	3662.775	1030
11310	2.98	-8.15	0.49	-1905.38	-2565.86	3662.778	1030
11315	3.01	-8.22	0.49	-1905.79	-2564.79	3662.783	1030
11320	2.95	-8.11	0.42	-1905.33	-2563.27	3662.788	1030
11325	2.93	-7.65	0.49	-1908.17	-2566.98	3662.794	1030
11330	2.63	-7.50	0.51	-1908.87	-2566.90	3662.798	1030
11335	1.61	-7.81	0.51	-1908.79	-2566.83	3662.805	1030
11340	2.47	-7.63	0.50	-1908.80	-2566.53	3662.808	1030
11345	2.58	-7.72	0.53	-1908.87	-2565.85	3662.814	1030
11350	2.98	-7.57	0.47	-1908.77	-2566.33	3662.819	1030
11355	2.53	-7.32	0.52	-1910.36	-2567.57	3662.824	1030
11360	2.46	-7.21	0.54	-1911.09	-2568.86	3662.828	1030
11365	2.39	-7.19	0.52	-1910.90	-2569.31	3662.834	1030
11370	2.60	-7.25	0.52	-1911.18	-2567.13	3662.839	1030
11375	2.75	-7.26	0.57	-1911.10	-2568.50	3662.843	1030
11380	2.63	-7.07	0.48	-1911.23	-2568.94	3662.848	1030
11385	2.52	-7.03	0.55	-1911.98	-2567.55	3662.854	1030
11390	2.09	-6.84	0.55	-1913.23	-2568.00	3662.859	1030
11395	2.47	-6.78	0.52	-1913.60	-2567.45	3662.863	1030
11400	2.49	-6.82	0.54	-1913.28	-2569.73	3662.868	1030
11405	2.43	-6.81	0.53	-1913.72	-2569.08	3662.873	1030
11410	2.38	-6.38	0.55	-1915.24	-2569.28	3662.879	1030
11415	2.32	-6.64	0.52	-1914.91	-2569.08	3662.883	1030
11420	2.82	-6.46	0.54	-1915.00	-2571.02	3662.888	1030
11425	2.28	-6.47	0.52	-1915.10	-2571.59	3662.893	1030
11430	2.12	-6.31	0.55	-1915.94	-2573.30	3662.898	1030
11435	2.09	-6.25	0.55	-1916.28	-2573.92	3662.903	1030
11440	2.57	-5.89	0.56	-1915.80	-2572.07	3662.910	1030
11445	2.71	-6.34	0.59	-1916.34	-2572.09	3662.913	1030
11450	2.54	-6.25	0.55	-1916.32	-2571.68	3662.918	1030
11455	2.47	-6.18	0.53	-1916.42	-2572.18	3662.923	1030
11460	2.16	-5.84	0.55	-1919.00	-2573.05	3662.931	1030
11465	2.63	-5.70	0.53	-1918.90	-2574.11	3662.933	1030
11470	2.32	-6.00	0.55	-1918.92	-2574.94	3662.939	1030
11475	2.35	-5.77	0.60	-1919.25	-2576.42	3662.944	1030
11480	2.65	-5.60	0.52	-1919.71	-2579.20	3662.948	1030
11485	2.42	-5.63	0.52	-1920.35	-2580.06	3662.953	1030
11490	2.67	-5.45	0.54	-1920.21	-2580.87	3662.959	1030
11495	3.11	-5.49	0.51	-1920.33	-2580.92	3662.964	1030
11500	3.35	-4.98	0.54	-1920.28	-2577.26	3662.970	1030
11505	2.38	-5.65	0.54	-1920.77	-2578.39	3662.973	1030
11510	1.94	-5.82	0.58	-1920.58	-2578.93	3662.979	1030
11515	2.28	-5.76	0.57	-1920.36	-2579.97	3662.983	1030
11520	2.61	-5.60	0.54	-1921.34	-2579.56	3662.988	1030
11525	2.28	-5.25	0.53	-1923.42	-2577.94	3662.993	1030
11530	2.50	-5.14	0.49	-1923.93	-2577.12	3662.999	1030
11535	2.59	-5.25	0.57	-1923.66	-2577.31	3663.004	1030
11540	2.36	-5.29	0.54	-1923.47	-2576.80	3663.008	1030
11545	2.10	-5.33	0.55	-1923.75	-2577.55	3663.013	1030
11550	2.13	-5.34	0.57	-1923.46	-2577.32	3663.018	1030
11555	2.30	-5.18	0.62	-1925.91	-2579.84	3663.025	1030
11560	2.33	-4.97	0.54	-1925.67	-2582.13	3663.028	1030
11565	2.16	-4.91	0.54	-1926.02	-2583.57	3663.033	1030
11570	2.20	-4.71	0.54	-1926.13	-2582.64	3663.038	1030
11575	2.25	-3.44	0.56	-1928.10	-2585.59	3663.046	1030
11580	2.65	-4.47	0.52	-1927.90	-2585.60	3663.048	1030
11585	2.25	-4.10	0.38	-1928.31	-2585.61	3663.056	1030
11590	2.23	-4.43	0.55	-1927.62	-2585.87	3663.059	1030
11595	2.21	-4.08	0.56	-1928.69	-2585.92	3663.065	1030
11600	2.05	-4.09	0.54	-1929.27	-2586.22	3663.069	1030
[truncated: 6,839 more rows]
