# Supplementary material for: Structural characterization of the saxitoxin-targeting APTSTX1 aptamer using optical tweezers and molecular dynamics simulations
Source: PLoS One. 2019 Nov 7;14(11):e0222468. doi: 10.1371/journal.pone.0222468 (PMC6837747; doi:10.1371/journal.pone.0222468)
Supplement: S2 File — Data repository, aptamer under magnesium. (ZIP) [file pone.0222468.s006.zip › Mg/Mg/September/290915/6aA.txt]

#Begin Write:
CycleCount/n	X_force	Y_force	Z_force	A_dist-Y	B_dist-Y	time(sec)	Status
0	0.55	-7.33	2.22	-474.95	-1308.28	1530.177	1031
5	1.09	-7.24	2.18	-474.75	-1308.64	1530.182	1031
10	1.30	-7.69	2.14	-473.45	-1308.19	1530.187	1031
15	0.91	-7.49	2.33	-471.12	-1305.59	1530.192	1031
20	1.09	-7.86	2.25	-470.80	-1305.44	1530.197	1031
25	1.31	-7.92	2.32	-471.03	-1305.29	1530.202	1031
30	0.65	-7.97	2.33	-470.89	-1305.12	1530.207	1031
35	1.24	-7.96	2.28	-470.79	-1305.06	1530.212	1031
40	1.16	-7.46	2.33	-470.76	-1304.46	1530.216	1031
45	1.37	-7.96	2.28	-470.69	-1305.22	1530.222	1031
50	1.44	-8.16	2.21	-470.82	-1304.80	1530.226	1031
55	0.98	-7.86	2.32	-470.82	-1305.01	1530.232	1031
60	0.69	-7.41	2.24	-470.61	-1305.66	1530.236	1031
65	1.23	-7.87	2.30	-470.73	-1305.04	1530.242	1031
70	1.58	-7.52	2.12	-470.61	-1305.53	1530.247	1031
75	1.17	-7.86	2.16	-470.56	-1304.79	1530.252	1031
80	0.96	-7.92	2.33	-470.72	-1304.78	1530.256	1031
85	1.08	-7.73	2.30	-470.82	-1304.92	1530.262	1031
90	1.47	-7.77	2.25	-470.74	-1305.20	1530.267	1031
95	1.14	-7.85	2.24	-470.56	-1306.35	1530.272	1031
100	1.52	-8.06	2.26	-470.74	-1306.67	1530.277	1031
105	1.20	-7.98	2.32	-470.62	-1307.09	1530.282	1031
110	1.31	-7.47	2.24	-470.52	-1307.19	1530.287	1031
115	1.15	-7.86	2.42	-470.41	-1307.57	1530.292	1031
120	0.68	-7.83	2.44	-470.52	-1307.11	1530.297	1031
125	0.98	-8.24	2.40	-470.65	-1305.86	1530.302	1031
130	1.31	-7.84	2.46	-470.68	-1306.76	1530.307	1031
135	0.82	-8.08	2.47	-470.52	-1306.55	1530.312	1031
140	1.26	-7.64	2.33	-470.27	-1306.18	1530.317	1031
145	1.34	-7.81	2.38	-470.46	-1305.43	1530.322	1031
150	0.56	-8.07	2.47	-470.56	-1305.33	1530.327	1031
155	0.91	-8.19	2.51	-470.61	-1305.02	1530.332	1031
160	1.16	-8.03	2.49	-470.65	-1306.03	1530.337	1031
165	1.56	-8.18	2.34	-470.24	-1305.74	1530.342	1031
170	1.03	-8.11	2.49	-470.41	-1305.53	1530.347	1031
175	1.19	-8.11	2.54	-470.40	-1305.86	1530.352	1031
180	1.14	-8.23	2.41	-470.36	-1305.26	1530.357	1031
185	1.47	-7.92	2.51	-470.46	-1305.14	1530.361	1031
190	1.49	-8.12	2.54	-470.24	-1305.72	1530.367	1031
195	1.18	-8.37	2.63	-470.14	-1305.43	1530.371	1031
200	1.23	-8.10	2.56	-470.46	-1305.83	1530.377	1031
205	0.97	-8.16	2.58	-470.27	-1305.27	1530.381	1031
210	0.44	-8.23	2.63	-470.48	-1305.60	1530.387	1031
215	1.42	-8.21	2.54	-470.47	-1305.10	1530.391	1031
220	1.38	-8.39	2.54	-470.57	-1304.66	1530.397	1031
225	1.59	-8.12	2.44	-470.39	-1305.41	1530.402	1031
230	1.86	-7.98	2.55	-470.39	-1305.68	1530.407	1031
235	1.15	-8.13	2.60	-470.44	-1304.57	1530.412	1031
240	1.13	-8.00	2.52	-470.51	-1303.53	1530.417	1031
245	0.97	-8.27	2.57	-470.59	-1303.94	1530.422	1031
250	1.58	-7.95	2.47	-470.41	-1303.62	1530.427	1031
255	0.90	-8.27	2.61	-470.55	-1305.25	1530.432	1031
260	1.37	-8.18	2.57	-470.56	-1306.02	1530.437	1031
265	1.01	-8.14	2.57	-470.60	-1306.24	1530.442	1031
270	1.64	-7.96	2.45	-470.48	-1306.13	1530.448	1031
275	1.13	-7.67	2.46	-470.64	-1306.30	1530.452	1031
280	1.03	-7.93	2.51	-470.39	-1305.67	1530.457	1031
285	1.27	-8.28	2.55	-470.52	-1305.59	1530.462	1031
290	0.32	-8.22	2.64	-470.43	-1305.65	1530.467	1031
295	0.82	-8.22	2.63	-470.38	-1306.20	1530.472	1031
300	1.03	-8.98	2.72	-470.02	-1303.52	1530.479	1031
305	1.11	-7.82	2.58	-470.37	-1305.13	1530.482	1031
310	1.43	-7.99	2.46	-470.42	-1306.05	1530.487	1031
315	1.32	-8.39	2.51	-470.33	-1306.24	1530.492	1031
320	1.45	-9.26	2.80	-463.08	-1300.40	1530.497	1031
325	1.76	-11.39	3.24	-448.66	-1287.97	1530.502	1031
330	1.72	-11.72	3.26	-448.41	-1287.91	1530.506	1031
335	1.49	-11.35	3.44	-447.99	-1288.32	1530.513	1031
340	1.80	-11.81	3.39	-447.58	-1289.70	1530.517	1031
345	1.82	-11.80	3.35	-447.51	-1289.94	1530.523	1031
350	1.34	-11.59	3.32	-447.38	-1290.16	1530.527	1031
355	1.71	-11.82	3.34	-445.44	-1287.88	1530.532	1031
360	1.97	-12.01	3.34	-445.36	-1287.77	1530.536	1031
365	1.54	-11.74	3.41	-445.03	-1287.03	1530.543	1031
370	1.99	-11.89	3.29	-444.78	-1287.29	1530.547	1031
375	2.05	-11.98	3.30	-444.83	-1287.87	1530.552	1031
380	1.87	-12.06	3.39	-444.83	-1288.41	1530.557	1031
385	1.46	-12.44	3.40	-443.47	-1287.81	1530.562	1031
390	1.61	-12.10	3.34	-443.26	-1287.06	1530.567	1031
395	1.35	-12.30	3.40	-443.84	-1289.18	1530.574	1031
400	1.90	-12.26	3.34	-443.32	-1287.79	1530.577	1031
405	1.76	-12.39	3.38	-443.15	-1286.52	1530.583	1031
410	1.69	-11.72	3.38	-443.21	-1287.12	1530.587	1031
415	2.67	-12.67	3.29	-441.57	-1286.45	1530.592	1030
420	2.47	-12.80	3.40	-440.57	-1285.88	1530.597	1030
425	1.14	-13.06	3.51	-441.20	-1285.96	1530.602	1030
430	1.74	-12.50	3.40	-441.65	-1286.51	1530.607	1030
435	1.94	-12.95	3.44	-441.36	-1287.33	1530.612	1030
440	1.85	-12.31	3.40	-441.50	-1288.71	1530.618	1030
445	2.27	-12.06	3.31	-441.21	-1289.23	1530.622	1030
450	2.59	-12.34	3.40	-441.23	-1287.24	1530.628	1030
455	2.72	-12.67	3.40	-441.49	-1288.07	1530.632	1030
460	1.50	-12.17	3.43	-443.52	-1288.15	1530.637	1030
465	1.81	-11.82	3.39	-443.68	-1288.78	1530.642	1030
470	1.88	-11.84	3.42	-444.45	-1287.75	1530.647	1030
475	2.01	-12.06	3.39	-444.23	-1289.06	1530.651	1030
480	1.38	-11.69	3.47	-444.58	-1291.81	1530.658	1030
485	2.13	-11.86	3.37	-444.51	-1290.17	1530.661	1030
490	1.57	-11.95	3.48	-444.68	-1289.65	1530.667	1030
495	1.99	-11.80	3.40	-444.39	-1289.76	1530.671	1030
500	3.01	-11.59	3.23	-446.11	-1291.51	1530.679	1030
505	1.70	-11.57	3.34	-446.55	-1291.98	1530.682	1030
510	2.66	-11.40	3.28	-446.44	-1291.78	1530.687	1030
515	2.15	-11.77	3.34	-446.65	-1292.09	1530.692	1030
520	1.38	-11.31	3.49	-447.40	-1292.34	1530.698	1030
525	1.86	-11.09	3.33	-447.96	-1292.13	1530.702	1030
530	1.65	-11.35	3.38	-448.00	-1292.34	1530.707	1030
535	1.21	-11.24	3.39	-448.15	-1292.79	1530.712	1030
540	1.69	-11.06	3.27	-448.67	-1294.08	1530.717	1030
545	1.99	-11.04	3.23	-449.67	-1294.78	1530.722	1030
550	1.49	-11.16	3.41	-449.75	-1294.12	1530.727	1030
555	1.40	-11.67	3.44	-450.14	-1295.02	1530.733	1030
560	1.33	-11.22	3.39	-450.27	-1294.62	1530.736	1030
565	1.21	-10.94	3.32	-450.64	-1295.51	1530.743	1030
570	2.04	-10.92	3.25	-450.34	-1296.11	1530.746	1030
575	0.89	-10.59	3.32	-451.61	-1296.75	1530.752	1030
580	1.20	-11.08	3.34	-451.86	-1296.92	1530.756	1030
585	1.36	-10.65	3.16	-452.58	-1297.07	1530.763	1030
590	1.06	-10.93	3.23	-452.66	-1296.61	1530.766	1030
595	1.43	-10.65	3.23	-452.49	-1296.83	1530.772	1030
600	1.30	-10.99	3.26	-452.80	-1296.36	1530.777	1030
605	1.16	-10.43	3.20	-453.74	-1296.87	1530.782	1030
610	1.03	-10.40	3.13	-453.91	-1297.30	1530.787	1030
615	1.15	-10.68	3.21	-454.03	-1297.45	1530.792	1030
620	1.72	-10.79	3.18	-453.95	-1297.46	1530.797	1030
625	1.29	-10.10	3.25	-454.00	-1295.93	1530.803	1030
630	1.46	-10.48	3.14	-454.02	-1296.39	1530.807	1030
635	1.15	-10.30	3.12	-454.74	-1297.79	1530.812	1030
640	1.57	-10.31	3.12	-455.07	-1299.04	1530.817	1030
645	1.32	-9.92	3.14	-455.37	-1299.05	1530.822	1030
650	1.86	-10.27	3.08	-455.31	-1296.95	1530.828	1030
655	1.68	-10.27	3.09	-456.25	-1298.03	1530.832	1030
660	1.47	-9.94	3.02	-458.02	-1299.23	1530.837	1030
665	0.52	-9.54	3.01	-458.28	-1299.00	1530.842	1030
670	1.50	-10.16	2.90	-458.80	-1299.23	1530.848	1030
675	1.22	-9.30	2.88	-458.95	-1299.40	1530.851	1030
680	1.57	-9.83	2.89	-458.77	-1298.46	1530.857	1030
685	1.72	-10.00	2.79	-458.78	-1298.94	1530.861	1030
690	2.75	-9.48	2.71	-460.29	-1301.79	1530.868	1030
695	1.34	-9.40	2.74	-460.27	-1301.87	1530.872	1030
700	2.04	-9.22	2.64	-460.08	-1300.26	1530.879	1030
705	1.55	-9.08	2.68	-460.39	-1299.54	1530.882	1030
710	1.43	-9.00	2.66	-461.34	-1300.22	1530.887	1030
715	1.12	-9.29	2.77	-461.76	-1302.40	1530.892	1030
720	0.92	-8.40	2.54	-462.44	-1299.40	1530.899	1030
725	1.49	-9.02	2.62	-462.47	-1302.26	1530.902	1030
730	1.76	-8.90	2.56	-462.55	-1302.07	1530.907	1030
735	2.05	-9.09	2.57	-462.56	-1300.78	1530.912	1030
740	0.51	-8.95	2.66	-463.55	-1300.95	1530.917	1030
745	1.49	-8.87	2.51	-463.94	-1301.80	1530.922	1030
750	1.03	-8.97	2.52	-464.22	-1301.56	1530.927	1030
755	1.54	-8.61	2.51	-464.96	-1302.56	1530.932	1030
760	1.69	-8.69	2.48	-464.78	-1302.19	1530.937	1030
765	1.22	-8.53	2.47	-464.89	-1302.13	1530.942	1030
770	1.12	-9.26	2.53	-464.88	-1302.60	1530.947	1030
775	1.70	-8.52	2.37	-464.94	-1302.69	1530.952	1030
780	1.29	-9.04	2.53	-465.26	-1303.39	1530.957	1030
785	1.27	-8.73	2.44	-466.94	-1303.46	1530.963	1030
790	1.65	-8.38	2.48	-466.87	-1302.61	1530.966	1030
795	0.98	-8.61	2.54	-467.25	-1302.47	1530.972	1030
800	1.11	-8.55	2.63	-467.19	-1302.42	1530.976	1030
805	1.15	-8.29	2.44	-468.65	-1303.74	1530.983	1030
810	1.24	-7.99	2.50	-468.53	-1303.26	1530.986	1030
815	0.47	-8.35	2.37	-468.41	-1302.87	1530.994	1030
820	0.91	-8.04	2.49	-468.45	-1305.04	1530.997	1030
825	1.41	-8.23	2.35	-469.58	-1304.64	1531.002	1030
830	1.58	-7.97	2.40	-470.17	-1304.90	1531.007	1030
835	2.73	-7.02	2.12	-470.96	-1306.55	1531.014	1030
840	1.08	-7.75	2.35	-470.89	-1306.36	1531.017	1030
845	1.11	-7.10	2.44	-471.13	-1305.41	1531.022	1030
850	1.58	-8.02	2.39	-471.06	-1305.84	1531.027	1030
855	1.65	-7.11	2.39	-471.90	-1305.21	1531.032	1030
860	1.36	-7.77	2.35	-472.43	-1306.49	1531.037	1030
865	1.22	-7.97	2.37	-472.42	-1308.00	1531.042	1030
870	1.41	-7.70	2.40	-472.39	-1307.08	1531.047	1030
875	1.89	-7.13	2.33	-472.77	-1307.71	1531.052	1030
880	1.21	-7.46	2.32	-473.95	-1308.24	1531.057	1030
885	1.72	-7.66	2.39	-473.84	-1309.10	1531.062	1030
890	1.25	-7.31	2.33	-474.01	-1307.69	1531.067	1030
895	1.53	-7.77	2.33	-473.76	-1308.03	1531.072	1030
900	1.43	-7.50	2.36	-473.73	-1306.73	1531.078	1030
905	1.45	-7.59	2.38	-474.05	-1308.09	1531.081	1030
910	1.18	-7.32	2.42	-473.95	-1309.16	1531.087	1030
915	0.64	-7.53	2.47	-473.83	-1308.39	1531.091	1030
920	0.26	-6.44	2.27	-477.34	-1310.28	1531.099	1030
925	0.96	-7.16	2.37	-477.10	-1309.88	1531.101	1030
930	1.50	-7.01	2.18	-477.12	-1309.69	1531.107	1030
935	1.48	-7.10	2.21	-477.26	-1310.68	1531.111	1030
940	0.35	-6.82	2.21	-478.54	-1311.43	1531.119	1030
945	0.81	-6.70	2.23	-478.51	-1312.16	1531.122	1030
950	0.91	-7.29	2.12	-478.90	-1311.14	1531.127	1030
955	0.74	-6.88	2.19	-478.85	-1310.25	1531.132	1030
960	1.03	-6.33	2.14	-479.44	-1310.33	1531.137	1030
965	0.89	-6.11	2.10	-480.17	-1309.43	1531.142	1030
970	1.15	-6.29	2.12	-480.23	-1309.35	1531.147	1030
975	1.13	-6.63	2.12	-480.43	-1310.62	1531.152	1030
980	0.61	-6.12	2.10	-481.40	-1311.70	1531.157	1030
985	1.35	-6.24	2.03	-481.87	-1311.34	1531.162	1030
990	0.57	-6.23	2.08	-481.90	-1311.04	1531.167	1030
995	0.87	-6.03	2.03	-482.00	-1310.84	1531.172	1030
1000	1.34	-5.35	2.00	-482.59	-1311.12	1531.177	1030
1005	0.54	-6.11	2.05	-483.50	-1312.37	1531.182	1030
1010	1.41	-5.36	1.84	-483.73	-1312.82	1531.187	1030
1015	0.63	-5.45	1.84	-483.90	-1312.95	1531.193	1030
1020	0.60	-5.54	1.92	-483.91	-1312.85	1531.196	1030
1025	0.17	-5.82	1.89	-485.12	-1313.76	1531.202	1030
1030	1.14	-5.93	1.81	-485.12	-1314.97	1531.206	1030
1035	0.92	-5.70	1.85	-485.62	-1314.33	1531.212	1030
1040	0.98	-5.76	1.81	-485.97	-1313.66	1531.216	1030
1045	1.07	-5.83	1.82	-486.13	-1314.31	1531.224	1030
1050	0.71	-5.34	1.76	-486.06	-1314.91	1531.227	1030
1055	0.83	-5.21	1.87	-486.08	-1314.86	1531.232	1030
1060	0.52	-5.88	1.79	-486.07	-1316.16	1531.237	1030
1065	1.04	-4.31	1.63	-487.68	-1316.05	1531.244	1030
1070	0.46	-5.32	1.76	-487.91	-1316.41	1531.247	1030
1075	1.10	-4.70	1.62	-487.89	-1316.72	1531.252	1030
1080	0.94	-4.74	1.66	-487.95	-1316.63	1531.257	1030
1085	0.72	-4.88	1.69	-488.48	-1318.02	1531.262	1030
1090	0.61	-4.93	1.67	-489.31	-1318.05	1531.267	1030
1095	0.61	-4.88	1.71	-489.48	-1318.40	1531.272	1030
1100	0.46	-4.43	1.68	-489.54	-1317.65	1531.277	1030
1105	0.72	-4.36	1.65	-489.84	-1318.47	1531.282	1030
1110	1.12	-4.23	1.54	-491.04	-1319.19	1531.287	1030
1115	0.72	-4.55	1.67	-490.87	-1319.23	1531.292	1030
1120	0.73	-4.30	1.64	-490.98	-1319.52	1531.298	1030
1125	0.58	-4.31	1.54	-490.84	-1319.33	1531.302	1030
1130	0.63	-4.38	1.55	-490.58	-1319.77	1531.308	1030
1135	0.81	-4.96	1.71	-491.37	-1319.68	1531.311	1030
1140	0.89	-4.06	1.58	-493.03	-1321.74	1531.317	1030
1145	1.39	-4.56	1.50	-493.59	-1320.89	1531.321	1030
1150	0.79	-3.48	1.58	-494.37	-1319.58	1531.328	1030
1155	0.46	-4.01	1.59	-494.03	-1321.27	1531.331	1030
1160	0.79	-4.28	1.55	-494.13	-1320.07	1531.337	1030
1165	0.61	-4.23	1.58	-494.04	-1319.84	1531.341	1030
1170	0.92	-4.11	1.61	-495.84	-1320.47	1531.349	1030
1175	-0.50	-4.12	1.63	-495.70	-1320.70	1531.352	1030
1180	-0.23	-4.36	1.78	-495.68	-1320.68	1531.357	1030
1185	0.55	-4.16	1.49	-495.62	-1321.34	1531.362	1030
1190	0.87	-3.56	1.72	-497.02	-1323.11	1531.369	1030
1195	0.62	-3.62	1.57	-496.94	-1322.81	1531.372	1030
1200	-0.09	-3.63	1.72	-496.81	-1322.93	1531.377	1030
1205	0.12	-3.89	1.63	-496.88	-1322.18	1531.382	1030
1210	0.02	-3.22	1.45	-497.93	-1323.87	1531.387	1030
1215	0.55	-3.01	1.63	-498.55	-1325.08	1531.392	1030
1220	-0.28	-3.50	1.73	-498.48	-1324.54	1531.397	1030
1225	0.09	-3.41	1.43	-498.59	-1323.79	1531.402	1030
1230	0.22	-3.50	1.49	-498.84	-1325.03	1531.407	1030
1235	-0.32	-3.05	1.59	-499.75	-1325.84	1531.412	1030
1240	0.04	-3.06	1.63	-499.87	-1325.65	1531.417	1030
1245	0.22	-3.19	1.51	-500.22	-1325.63	1531.422	1030
1250	0.70	-3.26	1.39	-500.24	-1326.12	1531.427	1030
1255	0.41	-3.44	1.62	-501.43	-1326.62	1531.433	1030
1260	0.69	-3.48	1.67	-501.69	-1326.77	1531.437	1030
1265	0.82	-3.51	1.59	-501.78	-1327.03	1531.443	1030
1270	0.32	-3.17	1.52	-501.50	-1328.08	1531.446	1030
1275	0.28	-3.12	1.64	-502.93	-1326.94	1531.452	1030
1280	-0.41	-2.88	1.77	-503.55	-1326.72	1531.457	1030
1285	-0.05	-3.20	1.76	-504.13	-1328.05	1531.464	1030
1290	0.12	-2.42	1.56	-504.02	-1327.09	1531.467	1030
1295	0.34	-2.39	1.60	-504.00	-1328.26	1531.472	1030
1300	0.30	-2.36	1.65	-503.95	-1327.87	1531.477	1030
1305	-0.26	-2.46	1.65	-505.27	-1329.34	1531.483	1030
1310	0.53	-2.39	1.31	-505.76	-1329.51	1531.487	1030
1315	0.10	-2.17	1.52	-505.54	-1329.96	1531.492	1030
1320	0.13	-2.06	1.65	-505.67	-1330.40	1531.497	1030
1325	-0.06	-2.43	1.61	-505.50	-1329.35	1531.502	1030
1330	0.36	-2.53	1.34	-505.44	-1328.33	1531.507	1030
1335	0.17	-2.33	1.61	-506.31	-1329.80	1531.512	1030
1340	0.54	-1.74	1.56	-507.39	-1332.00	1531.517	1030
1345	0.54	-1.69	1.26	-507.85	-1332.15	1531.522	1030
1350	-0.26	-2.37	1.35	-507.53	-1331.52	1531.528	1030
1355	-0.02	-1.85	1.51	-507.68	-1331.78	1531.532	1030
1360	-0.05	-1.85	1.49	-507.84	-1331.71	1531.537	1030
1365	0.48	-2.21	1.31	-508.31	-1331.94	1531.542	1030
1370	-0.51	-1.95	1.26	-510.07	-1330.74	1531.547	1030
1375	0.07	-1.46	1.27	-510.01	-1330.28	1531.552	1030
1380	-0.22	-1.59	1.51	-510.24	-1330.44	1531.558	1030
1385	0.37	-1.17	1.21	-510.15	-1331.10	1531.561	1030
1390	0.52	-1.26	1.01	-510.26	-1331.82	1531.567	1030
1395	-0.17	-1.61	1.35	-510.06	-1331.50	1531.571	1030
1400	-0.04	-0.78	1.38	-512.18	-1333.84	1531.577	1030
1405	-0.07	-0.63	1.13	-512.39	-1334.30	1531.581	1030
1410	-0.35	-0.57	1.04	-512.01	-1332.67	1531.589	1030
1415	0.56	-0.76	1.19	-512.22	-1334.86	1531.591	1030
1420	-0.25	-1.16	1.39	-512.24	-1335.71	1531.597	1030
1425	-0.32	-1.53	1.14	-512.49	-1335.36	1531.602	1030
1430	0.19	-1.23	1.17	-514.34	-1338.83	1531.609	1030
1435	0.06	-0.66	1.13	-514.26	-1337.09	1531.612	1030
1440	-0.60	-1.07	1.37	-514.53	-1335.97	1531.618	1030
1445	-0.31	-0.65	1.11	-514.44	-1335.84	1531.622	1030
1450	-0.06	-0.47	0.97	-515.34	-1336.71	1531.627	1030
1455	0.58	-0.32	1.08	-515.60	-1338.35	1531.632	1030
1460	-0.26	-0.35	1.27	-515.93	-1338.14	1531.637	1030
1465	-0.10	-0.64	1.03	-516.11	-1337.48	1531.642	1030
1470	-0.31	-0.45	1.06	-516.16	-1337.90	1531.647	1031
1475	-0.48	-0.42	1.23	-515.91	-1337.78	1531.652	1031
1480	-0.16	-0.52	1.24	-515.65	-1336.89	1531.657	1031
1485	-0.02	-0.96	1.05	-513.93	-1335.02	1531.663	1031
1490	0.02	-1.00	1.13	-513.61	-1335.27	1531.667	1031
1495	-0.17	-1.42	1.31	-513.69	-1333.52	1531.672	1031
1500	-0.49	-0.57	1.39	-513.61	-1333.27	1531.676	1031
1505	0.10	-1.83	1.18	-512.29	-1334.16	1531.683	1031
1510	0.16	-1.05	1.19	-512.27	-1333.45	1531.687	1031
1515	-0.46	-1.52	1.39	-512.37	-1331.81	1531.693	1031
1520	-0.54	-1.15	1.56	-512.46	-1333.04	1531.696	1031
1525	-0.01	-1.50	1.27	-511.14	-1332.02	1531.702	1031
1530	-0.11	-1.70	1.25	-511.07	-1331.57	1531.707	1031
1535	-0.18	-1.65	1.34	-510.46	-1330.85	1531.712	1031
1540	-0.21	-1.52	1.49	-510.25	-1331.54	1531.717	1031
1545	0.87	-0.76	1.22	-510.47	-1332.60	1531.724	1031
1550	-0.04	-1.45	1.22	-510.49	-1332.09	1531.727	1031
1555	-0.36	-1.88	1.59	-510.11	-1332.91	1531.732	1031
1560	-0.46	-1.59	1.50	-510.30	-1333.15	1531.737	1031
1565	-0.11	-1.83	1.41	-508.70	-1330.25	1531.742	1031
1570	-0.13	-2.16	1.21	-508.13	-1330.04	1531.747	1031
1575	0.15	-1.72	1.36	-508.05	-1330.11	1531.752	1031
1580	0.28	-1.95	1.50	-507.73	-1330.40	1531.757	1031
1585	-0.56	-2.08	1.53	-508.23	-1329.98	1531.762	1031
1590	0.22	-2.06	1.39	-508.08	-1329.41	1531.767	1031
1595	-0.26	-2.39	1.59	-507.16	-1330.23	1531.772	1031
1600	0.35	-2.33	1.59	-505.97	-1330.15	1531.777	1031
1605	0.50	-2.65	1.47	-505.84	-1329.69	1531.782	1031
1610	0.25	-2.70	1.44	-505.75	-1329.60	1531.788	1031
1615	0.52	-2.42	1.51	-505.71	-1329.66	1531.791	1031
1620	-0.80	-2.32	1.72	-505.67	-1329.36	1531.797	1031
1625	0.44	-2.22	1.44	-505.56	-1331.36	1531.801	1031
1630	-0.20	-3.09	1.57	-503.83	-1331.64	1531.808	1031
1635	-0.19	-2.10	1.75	-503.51	-1332.17	1531.812	1031
1640	0.08	-3.08	1.67	-503.45	-1331.54	1531.817	1031
1645	-0.36	-2.80	1.61	-503.52	-1330.76	1531.821	1031
1650	0.54	-2.95	1.38	-502.39	-1329.42	1531.827	1031
1655	-0.18	-3.38	1.64	-502.04	-1328.43	1531.832	1031
1660	0.19	-2.46	1.75	-502.14	-1328.77	1531.839	1031
1665	0.78	-3.29	1.42	-502.02	-1326.73	1531.842	1031
1670	1.31	-2.89	1.34	-502.09	-1327.53	1531.848	1031
1675	-0.10	-2.55	1.63	-502.21	-1327.81	1531.852	1031
1680	1.06	-3.39	1.46	-500.89	-1327.77	1531.857	1031
1685	0.53	-3.25	1.41	-499.87	-1329.38	1531.862	1031
1690	-0.45	-2.95	1.50	-499.84	-1326.36	1531.867	1031
1695	0.84	-3.59	1.47	-499.92	-1326.57	1531.872	1031
1700	0.42	-3.26	1.68	-499.44	-1326.59	1531.877	1031
1705	-0.11	-3.96	1.60	-498.52	-1323.44	1531.882	1031
1710	0.35	-3.46	1.37	-498.66	-1323.05	1531.887	1031
1715	0.50	-3.45	1.53	-498.80	-1323.42	1531.893	1031
1720	0.05	-3.75	1.56	-498.53	-1324.04	1531.896	1031
1725	0.88	-3.92	1.32	-497.10	-1323.39	1531.902	1031
1730	0.80	-3.81	1.29	-496.95	-1322.68	1531.906	1031
1735	0.94	-3.62	1.39	-496.51	-1322.73	1531.912	1031
1740	-0.23	-3.59	1.48	-496.59	-1322.29	1531.917	1031
1745	1.44	-3.48	1.24	-496.59	-1322.66	1531.923	1031
1750	0.77	-3.50	1.28	-496.22	-1322.95	1531.926	1031
1755	0.63	-3.54	1.40	-496.58	-1323.53	1531.932	1031
1760	0.64	-3.46	1.58	-496.27	-1324.00	1531.937	1031
1765	-0.73	-4.09	1.56	-494.12	-1322.11	1531.944	1031
1770	1.53	-4.17	1.24	-494.16	-1321.05	1531.946	1031
1775	0.39	-3.90	1.47	-494.04	-1320.55	1531.952	1031
1780	0.32	-4.30	1.60	-494.25	-1320.32	1531.957	1031
1785	0.08	-3.67	1.52	-492.36	-1321.77	1531.964	1031
1790	0.46	-4.63	1.46	-492.27	-1319.56	1531.967	1031
1795	0.38	-4.88	1.65	-492.50	-1319.33	1531.973	1031
1800	0.97	-4.40	1.50	-492.67	-1319.41	1531.977	1031
1805	0.69	-4.52	1.40	-491.91	-1317.86	1531.982	1031
1810	0.90	-4.75	1.37	-491.25	-1316.77	1531.987	1031
1815	0.30	-4.83	1.56	-490.80	-1316.45	1531.992	1031
1820	1.21	-4.94	1.51	-490.61	-1315.90	1531.997	1031
1825	0.73	-5.11	1.49	-490.53	-1315.64	1532.002	1031
1830	0.93	-4.96	1.52	-490.46	-1317.33	1532.008	1031
1835	0.45	-4.55	1.70	-490.77	-1317.18	1532.011	1031
1840	0.99	-4.76	1.72	-490.33	-1318.15	1532.017	1031
1845	1.04	-4.70	1.64	-490.09	-1318.66	1532.022	1031
1850	1.27	-5.30	1.80	-488.01	-1320.08	1532.028	1031
1855	0.89	-5.34	1.83	-488.21	-1321.07	1532.032	1031
1860	0.85	-5.42	1.86	-488.16	-1320.33	1532.037	1031
1865	0.76	-4.89	1.78	-488.36	-1318.78	1532.041	1031
1870	0.46	-5.62	2.03	-486.68	-1316.44	1532.048	1031
1875	0.76	-5.38	1.80	-486.61	-1316.95	1532.052	1031
1880	0.68	-5.54	1.73	-486.51	-1316.98	1532.059	1031
1885	1.09	-5.47	1.86	-486.80	-1317.06	1532.061	1031
1890	1.29	-5.40	1.97	-485.60	-1315.00	1532.067	1031
1895	0.97	-5.62	1.98	-485.04	-1314.31	1532.072	1031
1900	2.48	-5.50	1.86	-484.55	-1313.32	1532.078	1031
1905	1.26	-5.57	2.02	-484.52	-1313.81	1532.082	1031
1910	1.39	-5.77	2.09	-484.58	-1313.19	1532.088	1031
1915	0.62	-5.67	1.99	-484.44	-1314.17	1532.092	1031
1920	0.96	-5.95	2.01	-483.62	-1311.76	1532.097	1031
1925	1.13	-5.88	1.99	-483.16	-1311.48	1532.102	1031
1930	1.46	-6.20	2.00	-482.84	-1311.06	1532.107	1031
1935	1.32	-6.02	2.15	-482.97	-1311.39	1532.113	1031
1940	1.43	-6.31	2.18	-482.25	-1312.06	1532.117	1031
1945	0.35	-6.36	2.25	-481.27	-1308.72	1532.122	1031
1950	1.16	-6.25	2.13	-481.38	-1309.65	1532.127	1031
1955	0.74	-6.72	2.17	-480.78	-1312.31	1532.133	1031
1960	1.01	-6.35	2.23	-480.55	-1310.66	1532.136	1031
1965	1.69	-6.53	2.16	-480.42	-1310.74	1532.142	1031
1970	1.56	-6.41	2.15	-480.32	-1310.84	1532.147	1031
1975	0.79	-6.61	2.29	-479.14	-1310.23	1532.152	1031
1980	1.40	-6.50	2.15	-478.95	-1309.17	1532.157	1031
1985	1.23	-6.44	2.21	-478.82	-1309.55	1532.162	1031
1990	1.84	-6.26	2.04	-478.65	-1310.56	1532.167	1031
1995	1.04	-5.62	2.08	-478.95	-1311.47	1532.174	1031
2000	1.37	-6.83	2.10	-478.89	-1315.12	1532.177	1031
2005	0.69	-6.84	2.30	-477.78	-1311.93	1532.182	1031
2010	1.27	-6.72	2.14	-477.66	-1313.55	1532.187	1031
2015	1.74	-6.80	2.21	-476.69	-1312.67	1532.192	1031
2020	1.55	-7.31	2.22	-475.83	-1310.86	1532.197	1031
2025	1.65	-7.30	2.30	-475.64	-1308.62	1532.202	1031
2030	1.59	-6.90	2.18	-475.93	-1308.20	1532.207	1031
2035	1.58	-7.38	2.22	-475.37	-1305.61	1532.212	1031
2040	1.40	-7.56	2.22	-474.56	-1305.81	1532.217	1031
2045	0.95	-7.56	2.32	-474.44	-1306.37	1532.222	1031
2050	1.44	-7.35	2.22	-474.21	-1306.29	1532.228	1031
2055	1.50	-7.85	2.27	-474.03	-1306.62	1532.232	1031
2060	1.51	-7.55	2.38	-472.85	-1306.49	1532.237	1031
2065	1.15	-7.28	2.30	-472.66	-1306.00	1532.242	1031
2070	1.13	-7.50	2.30	-472.08	-1306.67	1532.247	1031
2075	1.10	-7.92	2.40	-471.81	-1305.07	1532.251	1031
2080	0.65	-7.78	2.22	-471.86	-1305.17	1532.258	1031
2085	1.57	-7.66	2.28	-471.93	-1307.47	1532.261	1031
2090	1.00	-7.42	2.24	-472.00	-1305.32	1532.267	1031
2095	1.33	-7.26	2.22	-471.90	-1306.41	1532.271	1031
2100	1.75	-7.76	2.23	-470.54	-1307.98	1532.277	1031
2105	1.40	-8.03	2.31	-469.48	-1303.49	1532.282	1031
2110	1.47	-7.38	2.34	-469.69	-1303.66	1532.289	1031
2115	1.84	-7.63	2.20	-469.61	-1302.84	1532.292	1031
2120	1.25	-8.04	2.30	-469.74	-1302.78	1532.297	1031
2125	1.11	-8.24	2.35	-469.90	-1303.41	1532.302	1031
2130	0.70	-7.58	2.64	-467.78	-1301.81	1532.309	1031
2135	1.37	-8.47	2.40	-467.30	-1302.08	1532.312	1031
2140	1.03	-8.41	2.48	-467.46	-1302.84	1532.318	1031
2145	1.20	-8.04	2.49	-467.34	-1301.82	1532.322	1031
2150	1.71	-8.44	2.43	-466.48	-1300.90	1532.327	1031
2155	1.40	-8.35	2.61	-465.97	-1301.26	1532.332	1031
2160	1.33	-8.77	2.43	-465.80	-1300.88	1532.337	1031
2165	1.36	-8.43	2.49	-465.70	-1300.76	1532.342	1031
2170	1.66	-8.69	2.62	-465.33	-1300.10	1532.347	1031
2175	1.65	-8.82	2.55	-463.98	-1299.10	1532.352	1031
2180	1.71	-8.77	2.61	-463.76	-1298.91	1532.357	1031
2185	1.07	-8.56	2.54	-463.30	-1301.59	1532.363	1031
2190	1.59	-8.75	2.64	-463.44	-1299.11	1532.367	1031
2195	1.70	-8.26	2.44	-463.27	-1298.92	1532.372	1031
2200	2.18	-8.68	2.61	-463.37	-1301.06	1532.376	1031
2205	1.80	-9.41	2.65	-462.12	-1300.45	1532.382	1031
2210	1.26	-8.93	2.76	-461.85	-1298.49	1532.386	1031
2215	1.86	-8.97	2.58	-461.90	-1297.92	1532.394	1031
2220	1.05	-9.12	2.74	-461.59	-1298.52	1532.397	1031
2225	1.92	-9.34	2.84	-461.56	-1299.55	1532.404	1031
2230	1.44	-9.23	2.81	-461.67	-1298.34	1532.407	1031
2235	1.76	-9.63	2.81	-460.04	-1297.67	1532.412	1031
2240	2.00	-9.29	2.78	-459.51	-1297.44	1532.417	1031
2245	2.06	-9.94	2.87	-459.25	-1297.85	1532.424	1031
2250	1.41	-9.76	2.88	-459.02	-1296.96	1532.427	1031
2255	1.90	-9.73	2.86	-458.96	-1297.48	1532.432	1031
2260	1.74	-9.63	2.80	-458.89	-1297.74	1532.437	1031
2265	1.78	-9.70	2.86	-458.09	-1297.05	1532.442	1031
2270	1.57	-9.80	2.90	-457.33	-1296.73	1532.447	1031
2275	1.93	-9.68	2.91	-457.40	-1298.76	1532.452	1031
2280	2.09	-10.26	2.97	-457.24	-1297.79	1532.458	1031
2285	1.84	-9.90	2.98	-456.54	-1295.53	1532.462	1031
2290	1.34	-9.96	3.09	-455.60	-1295.63	1532.467	1031
2295	1.97	-9.84	2.97	-455.48	-1295.05	1532.472	1031
2300	1.64	-10.20	3.10	-455.14	-1294.63	1532.477	1031
2305	1.92	-10.18	3.05	-454.92	-1294.75	1532.482	1031
2310	1.68	-10.20	3.06	-454.88	-1295.65	1532.487	1031
2315	1.58	-10.48	3.09	-454.92	-1296.34	1532.491	1031
2320	1.63	-10.62	3.14	-454.93	-1295.12	1532.498	1031
2325	1.84	-10.00	3.07	-454.60	-1294.60	1532.501	1031
2330	1.59	-10.28	3.21	-454.71	-1296.59	1532.508	1031
2335	1.77	-9.86	3.09	-454.69	-1296.19	1532.511	1031
2340	2.04	-10.53	3.17	-452.20	-1294.38	1532.517	1031
2345	1.27	-11.12	3.26	-452.02	-1292.12	1532.522	1031
2350	1.65	-10.76	3.21	-451.32	-1292.16	1532.527	1031
2355	2.22	-10.94	3.13	-451.16	-1292.40	1532.532	1031
2360	1.24	-10.14	3.18	-451.00	-1294.10	1532.538	1031
2365	1.75	-10.71	3.11	-450.99	-1296.32	1532.542	1031
2370	1.76	-10.64	3.15	-451.09	-1292.82	1532.547	1031
2375	2.44	-10.60	3.07	-451.03	-1292.06	1532.552	1031
2380	1.80	-11.38	3.16	-449.64	-1291.29	1532.557	1031
2385	2.08	-11.32	3.22	-449.00	-1294.00	1532.562	1031
2390	2.07	-11.32	3.22	-448.85	-1293.11	1532.567	1030
2395	2.44	-11.41	3.15	-448.61	-1292.94	1532.572	1030
2400	2.23	-10.73	3.18	-449.40	-1296.05	1532.577	1030
2405	1.58	-11.33	3.23	-450.12	-1298.44	1532.583	1030
2410	1.60	-10.79	3.17	-450.18	-1295.96	1532.587	1030
2415	1.63	-11.11	3.17	-450.00	-1295.09	1532.593	1030
2420	2.15	-10.71	3.15	-450.28	-1293.06	1532.596	1030
2425	1.75	-10.81	3.12	-451.36	-1292.21	1532.602	1030
2430	1.69	-10.52	3.06	-451.47	-1292.04	1532.606	1030
2435	1.24	-9.98	3.05	-452.33	-1293.16	1532.613	1030
2440	2.00	-10.32	3.04	-452.41	-1292.58	1532.617	1030
2445	1.75	-10.56	3.06	-452.36	-1292.45	1532.622	1030
2450	1.90	-10.27	2.99	-452.16	-1291.54	1532.626	1030
2455	1.32	-10.19	2.95	-453.49	-1291.61	1532.632	1030
2460	1.53	-10.11	2.99	-454.03	-1293.05	1532.636	1030
2465	1.77	-10.51	3.04	-453.60	-1292.25	1532.644	1030
2470	2.69	-10.27	2.81	-453.84	-1292.70	1532.647	1030
2475	1.66	-10.44	3.03	-453.83	-1293.51	1532.652	1030
2480	2.19	-10.53	3.01	-453.51	-1294.71	1532.657	1030
2485	2.27	-9.87	3.06	-455.18	-1294.26	1532.664	1030
2490	1.88	-10.43	2.89	-455.90	-1294.93	1532.667	1030
2495	1.33	-10.48	2.91	-455.80	-1295.21	1532.672	1030
2500	2.27	-10.21	2.88	-455.85	-1293.87	1532.677	1030
2505	2.55	-10.30	2.88	-456.52	-1293.60	1532.682	1030
2510	2.11	-9.87	2.82	-457.58	-1294.02	1532.687	1030
2515	1.96	-9.90	2.83	-457.88	-1294.42	1532.692	1030
2520	1.08	-10.02	2.89	-458.21	-1295.92	1532.698	1030
2525	1.74	-9.92	2.84	-458.12	-1295.55	1532.702	1030
2530	1.38	-9.67	2.82	-458.40	-1297.23	1532.708	1030
2535	1.24	-9.72	2.85	-458.58	-1296.20	1532.712	1030
2540	1.43	-9.45	2.81	-459.53	-1299.65	1532.717	1030
2545	1.77	-9.57	2.78	-459.57	-1297.62	1532.722	1030
2550	1.88	-9.52	2.76	-460.45	-1296.51	1532.727	1030
2555	2.35	-9.35	2.67	-460.48	-1297.39	1532.731	1030
2560	1.96	-9.67	2.81	-460.61	-1298.36	1532.737	1030
2565	1.87	-9.34	2.89	-460.70	-1296.40	1532.741	1030
2570	1.25	-9.80	2.77	-460.79	-1295.70	1532.749	1030
2575	1.81	-9.35	2.83	-460.72	-1297.52	1532.751	1030
2580	2.05	-9.62	2.84	-460.44	-1297.17	1532.758	1030
2585	1.84	-9.86	2.87	-460.48	-1296.07	1532.762	1030
2590	1.59	-9.09	2.73	-462.79	-1302.06	1532.767	1030
2595	1.73	-9.04	2.73	-463.72	-1301.69	1532.772	1030
2600	2.22	-8.41	2.62	-464.35	-1302.04	1532.779	1030
2605	1.71	-8.75	2.76	-464.18	-1300.88	1532.782	1030
2610	2.03	-9.07	2.70	-464.56	-1300.11	1532.787	1030
2615	1.72	-9.12	2.71	-464.27	-1300.45	1532.792	1030
2620	2.32	-8.69	2.61	-465.38	-1304.23	1532.797	1030
2625	1.52	-8.71	2.65	-465.96	-1305.55	1532.802	1030
2630	1.06	-8.87	2.71	-465.94	-1305.40	1532.807	1030
2635	1.26	-8.31	2.76	-466.58	-1304.99	1532.812	1030
2640	1.57	-8.76	2.59	-466.67	-1305.11	1532.817	1030
2645	1.14	-8.59	2.80	-466.93	-1305.34	1532.823	1030
2650	1.81	-8.87	2.67	-466.75	-1302.40	1532.826	1030
2655	0.68	-8.60	2.71	-466.80	-1301.27	1532.832	1030
2660	1.65	-8.36	2.62	-467.12	-1301.68	1532.837	1030
2665	1.85	-8.45	2.76	-468.76	-1301.69	1532.842	1030
2670	1.85	-8.45	2.70	-468.89	-1301.97	1532.847	1030
2675	1.29	-8.13	2.69	-468.77	-1306.46	1532.852	1030
2680	1.29	-8.36	2.78	-468.73	-1306.83	1532.856	1030
2685	1.39	-7.97	2.50	-469.70	-1305.30	1532.863	1030
2690	1.92	-8.44	2.46	-469.70	-1304.71	1532.867	1030
2695	1.28	-8.24	2.52	-469.52	-1303.22	1532.872	1030
2700	1.29	-8.32	2.55	-469.63	-1303.91	1532.877	1030
2705	1.51	-8.13	2.43	-471.21	-1303.97	1532.882	1030
2710	1.69	-7.48	2.40	-471.79	-1305.03	1532.887	1030
2715	1.82	-8.26	2.35	-471.82	-1307.57	1532.894	1030
2720	1.71	-7.92	2.40	-472.00	-1307.72	1532.897	1030
2725	1.39	-8.12	2.45	-471.95	-1308.77	1532.904	1030
2730	1.41	-7.73	2.35	-472.01	-1305.72	1532.907	1030
2735	1.25	-7.75	2.47	-473.05	-1306.27	1532.912	1030
2740	1.27	-7.35	2.31	-474.16	-1309.48	1532.917	1030
2745	0.67	-7.12	2.32	-474.35	-1312.38	1532.922	1030
2750	1.21	-7.50	2.25	-475.23	-1309.62	1532.927	1030
2755	1.29	-7.11	2.27	-475.27	-1308.46	1532.932	1030
2760	1.31	-6.88	2.25	-475.34	-1309.06	1532.937	1030
2765	1.39	-7.10	2.30	-475.78	-1310.30	1532.942	1030
2770	1.36	-7.46	2.25	-476.68	-1310.53	1532.947	1030
2775	0.62	-7.12	2.28	-476.64	-1310.22	1532.952	1030
2780	2.04	-6.64	2.17	-476.49	-1307.43	1532.958	1030
2785	1.54	-6.95	2.24	-476.64	-1307.16	1532.961	1030
2790	1.40	-6.84	2.21	-476.50	-1307.84	1532.967	1030
2795	0.97	-6.95	2.16	-476.64	-1308.51	1532.972	1030
2800	1.88	-6.96	2.09	-479.26	-1309.29	1532.979	1030
2805	1.20	-6.65	2.13	-479.00	-1308.70	1532.981	1030
2810	1.29	-6.55	2.07	-479.32	-1308.93	1532.987	1030
2815	1.34	-6.52	2.06	-479.19	-1310.06	1532.991	1030
2820	0.78	-5.78	2.15	-481.02	-1312.09	1532.999	1030
2825	1.09	-6.04	2.09	-480.72	-1312.28	1533.002	1030
2830	2.98	-6.23	1.98	-480.46	-1311.93	1533.009	1030
2835	1.05	-5.84	2.08	-480.56	-1310.55	1533.012	1030
2840	0.41	-6.22	2.12	-481.52	-1310.11	1533.018	1030
2845	1.28	-5.99	2.06	-482.14	-1311.04	1533.022	1030
2850	1.41	-5.61	1.96	-482.66	-1310.65	1533.027	1030
2855	0.99	-5.80	1.98	-483.12	-1311.24	1533.032	1030
2860	0.92	-5.89	2.05	-483.01	-1312.70	1533.037	1030
2865	1.37	-6.00	2.00	-482.77	-1312.45	1533.042	1030
2870	1.10	-5.69	1.94	-483.13	-1312.17	1533.047	1030
2875	0.83	-5.53	1.86	-484.24	-1312.60	1533.052	1030
2880	0.93	-5.49	1.86	-484.45	-1312.68	1533.056	1030
2885	0.92	-5.35	1.90	-485.13	-1314.13	1533.062	1030
2890	1.54	-5.51	1.91	-485.13	-1313.83	1533.067	1030
2895	1.98	-5.41	1.75	-484.96	-1314.41	1533.073	1030
2900	1.23	-5.30	1.87	-485.22	-1314.07	1533.076	1030
2905	1.08	-5.63	1.94	-484.96	-1313.25	1533.082	1030
2910	1.00	-5.65	1.98	-485.49	-1313.61	1533.086	1030
2915	0.16	-5.14	1.86	-487.17	-1316.74	1533.094	1030
2920	1.12	-5.65	1.93	-487.33	-1316.26	1533.096	1030
2925	1.08	-5.28	1.81	-487.32	-1315.89	1533.102	1030
2930	0.24	-5.29	1.98	-487.56	-1315.59	1533.107	1030
2935	0.52	-4.50	1.73	-488.79	-1319.64	1533.114	1030
2940	1.01	-5.03	1.94	-488.76	-1316.65	1533.117	1030
2945	0.70	-5.02	1.91	-488.81	-1316.63	1533.123	1030
2950	1.58	-5.19	1.76	-488.99	-1316.07	1533.127	1030
2955	1.46	-4.56	1.86	-489.91	-1317.74	1533.132	1030
2960	0.53	-4.49	1.96	-490.58	-1320.67	1533.137	1030
2965	0.95	-4.69	1.83	-490.88	-1320.25	1533.142	1030
2970	0.33	-4.52	1.84	-491.08	-1319.71	1533.147	1030
2975	-0.02	-4.61	2.05	-491.16	-1318.71	1533.152	1030
2980	0.58	-4.64	1.90	-491.18	-1319.25	1533.157	1030
2985	1.36	-4.65	1.64	-491.43	-1317.95	1533.162	1030
2990	0.64	-4.79	1.71	-492.48	-1318.67	1533.167	1030
2995	0.71	-4.76	1.78	-492.49	-1320.17	1533.172	1030
3000	1.19	-4.33	1.71	-492.65	-1319.27	1533.178	1030
3005	0.93	-4.72	1.66	-492.63	-1318.63	1533.182	1030
3010	1.27	-4.77	1.69	-492.63	-1319.11	1533.187	1030
3015	0.91	-4.73	1.87	-493.00	-1318.29	1533.191	1030
3020	-0.12	-4.16	1.83	-494.90	-1321.12	1533.198	1030
3025	0.96	-4.03	1.60	-494.95	-1320.01	1533.202	1030
3030	0.53	-4.30	1.65	-494.89	-1321.85	1533.207	1030
3035	-0.01	-3.92	1.80	-495.07	-1321.16	1533.211	1030
3040	0.18	-3.88	1.68	-495.93	-1322.62	1533.219	1030
3045	0.50	-4.21	1.60	-496.25	-1323.28	1533.222	1030
3050	-1.29	-3.83	1.92	-496.50	-1326.87	1533.229	1030
3055	1.16	-3.83	1.54	-496.50	-1325.75	1533.232	1030
3060	0.49	-3.72	1.52	-497.69	-1327.16	1533.238	1030
3065	0.68	-3.47	1.46	-498.02	-1326.84	1533.242	1030
3070	1.43	-3.21	1.41	-498.45	-1326.13	1533.247	1030
3075	0.53	-3.55	1.46	-498.82	-1324.36	1533.252	1030
3080	0.24	-3.49	1.38	-498.63	-1324.39	1533.258	1030
3085	0.81	-3.29	1.46	-498.65	-1324.25	1533.262	1030
3090	0.46	-3.64	1.53	-498.76	-1323.80	1533.267	1030
3095	0.13	-3.38	1.52	-498.90	-1324.30	1533.272	1030
3100	0.66	-3.39	1.47	-500.29	-1325.08	1533.277	1030
3105	0.79	-2.90	1.34	-501.36	-1326.33	1533.282	1030
3110	-0.21	-2.97	1.50	-501.21	-1325.68	1533.287	1030
3115	0.49	-3.02	1.40	-501.11	-1325.87	1533.292	1030
3120	0.57	-2.72	1.42	-501.38	-1325.61	1533.297	1030
3125	0.65	-2.45	1.15	-502.35	-1325.44	1533.302	1030
3130	0.73	-2.82	1.32	-502.42	-1326.47	1533.306	1030
3135	0.29	-2.38	1.30	-503.08	-1327.05	1533.312	1030
3140	0.81	-2.43	1.34	-503.21	-1325.72	1533.317	1030
3145	0.36	-2.52	1.29	-503.58	-1326.69	1533.323	1030
3150	-0.13	-2.78	1.40	-503.32	-1326.08	1533.326	1030
3155	1.08	-2.56	1.33	-503.14	-1326.54	1533.332	1030
3160	0.24	-2.82	1.42	-503.15	-1327.25	1533.336	1030
3165	0.61	-2.18	1.23	-504.99	-1328.24	1533.342	1030
3170	0.63	-2.20	1.18	-505.39	-1327.92	1533.346	1030
3175	0.43	-2.19	1.28	-505.33	-1329.17	1533.352	1030
3180	0.43	-2.13	1.42	-505.58	-1329.57	1533.357	1030
3185	0.91	-1.86	1.15	-505.40	-1327.75	1533.363	1030
3190	-0.20	-2.17	1.29	-505.26	-1327.50	1533.367	1030
3195	0.16	-2.44	1.34	-505.57	-1327.32	1533.373	1030
3200	-0.01	-2.31	1.44	-505.37	-1328.69	1533.377	1030
3205	-0.20	-2.13	1.32	-507.00	-1330.45	1533.382	1030
3210	-0.08	-2.11	1.27	-508.17	-1331.38	1533.387	1030
3215	-0.26	-1.20	1.36	-508.67	-1331.75	1533.392	1030
3220	-0.02	-1.32	1.36	-508.99	-1331.36	1533.397	1030
3225	-0.13	-1.47	1.16	-509.03	-1330.28	1533.402	1030
3230	0.33	-1.69	1.06	-509.16	-1331.73	1533.407	1030
3235	-0.04	-1.66	1.31	-509.77	-1333.06	1533.412	1030
3240	0.73	-1.09	1.19	-510.53	-1334.15	1533.417	1030
3245	0.09	-1.64	1.21	-510.85	-1332.98	1533.421	1030
3250	0.02	-1.61	1.24	-511.57	-1333.41	1533.427	1030
3255	0.13	-1.38	1.25	-511.52	-1333.55	1533.432	1030
3260	0.43	-1.14	1.34	-511.29	-1336.95	1533.437	1030
3265	0.72	-1.28	1.05	-511.57	-1337.18	1533.441	1030
3270	0.89	-0.90	1.08	-511.80	-1336.26	1533.448	1030
3275	-0.42	-1.06	1.39	-511.70	-1337.16	1533.452	1030
3280	-1.01	-1.20	1.42	-511.42	-1335.38	1533.459	1030
3285	-0.15	-0.85	1.30	-511.42	-1333.58	1533.461	1030
3290	-0.10	-1.08	1.09	-514.16	-1332.13	1533.467	1030
3295	0.28	-0.66	1.21	-514.69	-1332.51	1533.471	1030
3300	-0.79	-1.01	1.33	-515.49	-1336.04	1533.479	1030
3305	-0.40	-0.74	1.20	-515.37	-1334.17	1533.482	1030
3310	-0.93	-0.43	1.39	-515.06	-1334.46	1533.489	1031
3315	0.01	-0.45	1.31	-515.47	-1335.05	1533.492	1031
3320	-0.15	-0.79	1.29	-514.57	-1334.68	1533.497	1031
3325	0.25	-0.91	1.23	-513.80	-1332.92	1533.502	1031
3330	0.21	-1.12	1.16	-513.29	-1334.73	1533.508	1031
3335	0.25	-1.09	1.21	-513.43	-1334.70	1533.512	1031
3340	-0.20	-1.13	1.35	-512.98	-1335.09	1533.517	1031
3345	0.63	-1.22	1.10	-513.34	-1337.42	1533.522	1031
3350	1.09	-1.20	1.14	-513.47	-1338.76	1533.527	1031
3355	0.54	-0.79	1.22	-513.39	-1337.63	1533.532	1031
3360	-0.12	-1.24	1.49	-512.76	-1337.09	1533.537	1031
3365	-0.27	-1.23	1.43	-511.59	-1334.35	1533.543	1031
3370	0.27	-1.04	1.28	-511.56	-1333.96	1533.547	1031
3375	0.15	-1.30	1.50	-511.46	-1333.49	1533.552	1031
3380	-0.24	-1.22	1.47	-511.35	-1333.06	1533.556	1031
3385	0.46	-1.52	1.23	-509.83	-1332.59	1533.562	1031
3390	0.36	-1.81	1.21	-509.77	-1330.80	1533.566	1031
3395	0.24	-1.46	1.27	-509.63	-1329.53	1533.573	1031
3400	0.29	-1.66	1.32	-509.54	-1329.80	1533.576	1031
3405	0.65	-1.63	1.15	-509.55	-1330.24	1533.582	1031
3410	0.42	-1.39	1.13	-509.86	-1330.83	1533.587	1031
3415	1.18	-2.54	1.26	-507.81	-1329.96	1533.594	1031
3420	-0.02	-2.17	1.39	-507.58	-1329.47	1533.597	1031
3425	0.40	-2.49	1.29	-507.58	-1328.43	1533.602	1031
3430	0.17	-2.28	1.27	-507.47	-1329.10	1533.607	1031
3435	0.06	-2.35	1.29	-506.81	-1328.66	1533.612	1031
3440	0.29	-2.02	1.31	-506.24	-1328.47	1533.617	1031
3445	1.12	-2.58	1.16	-506.24	-1327.06	1533.622	1031
3450	0.42	-2.78	1.18	-506.24	-1326.39	1533.627	1031
3455	0.06	-2.34	1.39	-505.76	-1326.78	1533.632	1031
3460	-0.29	-2.74	1.52	-504.69	-1327.00	1533.637	1031
3465	-0.29	-3.01	1.28	-504.66	-1327.52	1533.642	1031
3470	0.66	-2.77	1.21	-504.28	-1327.27	1533.647	1031
3475	0.44	-2.88	1.25	-504.15	-1327.38	1533.652	1031
3480	0.55	-2.36	1.36	-503.99	-1327.33	1533.657	1031
3485	0.97	-2.66	1.14	-504.02	-1327.57	1533.661	1031
3490	0.03	-2.84	1.40	-502.65	-1331.55	1533.668	1031
3495	0.32	-2.73	1.32	-502.62	-1329.81	1533.671	1031
3500	0.70	-2.48	1.22	-502.55	-1326.22	1533.679	1031
3505	0.62	-2.67	1.12	-502.94	-1327.07	1533.681	1031
3510	1.43	-2.88	1.16	-501.62	-1328.67	1533.687	1031
3515	0.43	-3.10	1.36	-501.40	-1326.21	1533.692	1031
3520	0.31	-4.03	1.34	-500.38	-1325.87	1533.699	1031
3525	0.55	-3.45	1.32	-500.53	-1326.51	1533.702	1031
3530	0.40	-3.33	1.31	-500.46	-1326.92	1533.707	1031
3535	0.52	-3.12	1.36	-500.32	-1327.43	1533.712	1031
3540	0.25	-3.67	1.52	-499.43	-1325.34	1533.717	1031
3545	1.18	-3.83	1.39	-498.87	-1326.37	1533.722	1031
3550	0.59	-3.59	1.36	-498.86	-1322.46	1533.727	1031
3555	0.81	-3.49	1.48	-498.77	-1323.89	1533.732	1031
3560	0.37	-3.84	1.62	-498.05	-1323.78	1533.737	1031
3565	0.83	-4.11	1.42	-497.30	-1321.62	1533.743	1031
3570	0.18	-3.85	1.46	-496.96	-1321.27	1533.747	1031
3575	0.27	-3.90	1.52	-496.58	-1318.69	1533.752	1031
3580	0.65	-3.98	1.57	-496.26	-1319.11	1533.756	1031
3585	0.66	-4.06	1.37	-495.95	-1318.70	1533.762	1031
3590	0.92	-4.21	1.38	-495.68	-1318.59	1533.767	1031
3595	0.43	-4.03	1.54	-495.52	-1319.00	1533.773	1031
3600	0.94	-3.92	1.61	-495.49	-1320.19	1533.776	1031
3605	0.68	-4.21	1.44	-495.73	-1320.05	1533.782	1031
3610	0.47	-3.81	1.39	-495.60	-1321.64	1533.786	1031
3615	0.29	-4.51	1.64	-493.44	-1320.45	1533.794	1031
3620	0.83	-4.75	1.85	-493.68	-1318.46	1533.796	1031
3625	0.18	-5.12	1.63	-493.48	-1317.19	1533.802	1031
3630	0.58	-4.91	1.63	-493.33	-1317.14	1533.807	1031
3635	1.08	-5.01	1.55	-492.23	-1318.05	1533.814	1031
3640	0.47	-4.88	1.77	-491.83	-1316.43	1533.817	1031
3645	0.32	-4.90	1.77	-491.91	-1317.49	1533.823	1031
3650	0.74	-4.72	1.77	-492.15	-1317.05	1533.827	1031
3655	0.51	-4.79	1.80	-491.43	-1315.99	1533.832	1031
3660	1.32	-5.08	1.84	-490.59	-1316.68	1533.837	1031
3665	0.96	-5.01	1.83	-490.11	-1317.47	1533.842	1031
3670	0.49	-5.16	1.95	-489.97	-1316.62	1533.847	1031
3675	0.72	-4.76	1.90	-489.96	-1315.47	1533.852	1031
3680	0.82	-4.90	1.88	-489.71	-1317.05	1533.858	1031
3685	1.39	-5.44	1.85	-489.64	-1317.40	1533.861	1031
3690	0.59	-5.10	1.83	-489.71	-1316.31	1533.867	1031
3695	1.22	-5.16	1.78	-489.92	-1315.26	1533.872	1031
3700	0.40	-6.01	1.99	-488.11	-1315.63	1533.878	1031
3705	0.84	-5.80	1.92	-487.88	-1315.97	1533.881	1031
3710	0.64	-5.79	1.96	-487.69	-1315.85	1533.887	1031
3715	0.63	-5.61	1.95	-487.75	-1315.55	1533.891	1031
3720	1.44	-5.69	1.96	-486.20	-1316.01	1533.897	1031
3725	1.00	-5.91	2.00	-486.15	-1318.26	1533.901	1031
3730	0.78	-5.48	2.22	-485.95	-1315.42	1533.909	1031
3735	0.81	-5.81	1.94	-485.77	-1315.38	1533.912	1031
3740	1.37	-5.79	1.93	-485.82	-1314.32	1533.917	1031
3745	0.53	-5.37	1.98	-485.84	-1315.38	1533.922	1031
3750	1.07	-5.98	2.00	-484.24	-1312.55	1533.928	1031
3755	1.34	-6.01	1.98	-483.71	-1313.01	1533.932	1031
3760	0.81	-5.93	2.06	-483.70	-1311.03	1533.937	1031
3765	0.75	-5.72	2.00	-483.66	-1312.25	1533.942	1031
3770	0.24	-6.24	2.12	-483.09	-1311.32	1533.947	1031
3775	1.35	-5.87	2.03	-482.23	-1310.96	1533.953	1031
3780	1.37	-6.16	1.99	-482.07	-1311.50	1533.957	1031
3785	0.70	-6.05	2.03	-482.19	-1310.69	1533.962	1031
3790	0.51	-6.55	2.05	-482.10	-1311.10	1533.966	1031
3795	0.53	-6.48	2.13	-480.50	-1309.21	1533.972	1031
3800	0.83	-6.71	2.11	-480.56	-1310.59	1533.977	1031
3805	0.53	-6.78	2.01	-480.39	-1309.87	1533.983	1031
3810	0.52	-6.50	2.11	-480.73	-1309.69	1533.986	1031
3815	1.82	-6.41	1.92	-480.82	-1309.33	1533.993	1031
3820	1.14	-6.29	2.05	-480.88	-1309.30	1533.996	1031
3825	0.66	-6.81	2.18	-479.22	-1308.18	1534.002	1031
3830	1.30	-6.78	2.02	-478.43	-1308.75	1534.006	1031
3835	0.43	-6.16	2.29	-477.56	-1307.40	1534.014	1031
3840	0.90	-6.88	2.10	-477.53	-1307.52	1534.017	1031
3845	1.41	-7.20	2.13	-477.22	-1307.31	1534.022	1031
3850	0.89	-7.39	2.23	-477.47	-1306.86	1534.027	1031
3855	0.08	-7.41	2.23	-476.03	-1305.62	1534.034	1031
3860	1.04	-6.91	2.21	-475.74	-1306.41	1534.037	1031
3865	0.78	-6.97	2.22	-475.78	-1305.94	1534.042	1031
3870	1.17	-7.45	2.22	-475.68	-1306.51	1534.047	1031
3875	0.67	-7.45	2.34	-474.90	-1307.29	1534.052	1031
3880	1.31	-7.47	2.28	-474.22	-1305.85	1534.057	1031
3885	1.08	-7.49	2.31	-474.31	-1307.18	1534.062	1031
3890	2.04	-7.28	2.30	-474.51	-1308.04	1534.067	1031
3895	1.08	-7.48	2.30	-473.89	-1307.34	1534.072	1031
3900	1.54	-8.02	2.32	-472.50	-1304.36	1534.078	1031
3905	1.47	-7.78	2.27	-472.61	-1304.22	1534.082	1031
3910	0.69	-7.90	2.47	-471.96	-1304.40	1534.087	1031
3915	1.19	-7.85	2.40	-471.84	-1304.67	1534.091	1031
3920	1.35	-7.72	2.40	-471.12	-1304.05	1534.097	1031
3925	1.16	-7.96	2.37	-471.15	-1303.51	1534.101	1031
3930	0.60	-8.22	2.58	-471.18	-1303.58	1534.109	1031
3935	1.84	-7.78	2.33	-471.24	-1305.12	1534.111	1031
3940	1.03	-7.77	2.43	-471.30	-1302.60	1534.117	1031
3945	1.81	-7.85	2.39	-471.21	-1303.01	1534.121	1031
3950	1.22	-7.62	2.49	-469.13	-1303.35	1534.129	1031
3955	1.57	-8.13	2.49	-469.07	-1304.88	1534.132	1031
3960	2.07	-8.10	2.56	-468.97	-1306.67	1534.137	1031
3965	1.98	-8.12	2.47	-468.89	-1306.25	1534.142	1031
3970	1.67	-8.57	2.62	-468.12	-1302.23	1534.147	1031
3975	1.38	-8.67	2.65	-467.51	-1301.06	1534.152	1031
3980	1.70	-8.38	2.54	-467.42	-1301.51	1534.157	1031
3985	1.40	-8.59	2.62	-467.37	-1303.64	1534.162	1031
3990	1.11	-8.97	2.64	-466.61	-1300.30	1534.167	1031
3995	1.18	-8.88	2.72	-465.81	-1299.30	1534.172	1031
4000	1.09	-8.97	2.78	-465.52	-1300.31	1534.177	1031
4005	1.57	-8.79	2.76	-465.55	-1300.62	1534.182	1031
4010	1.09	-8.65	2.76	-465.67	-1305.49	1534.187	1031
4015	2.25	-8.26	2.64	-464.22	-1304.47	1534.193	1031
4020	1.54	-8.85	2.75	-464.26	-1301.52	1534.197	1031
4025	1.31	-8.85	2.77	-463.90	-1302.28	1534.203	1031
4030	1.01	-8.86	2.84	-464.32	-1302.92	1534.206	1031
4035	1.33	-9.28	2.84	-462.82	-1298.97	1534.212	1031
4040	1.46	-9.10	2.84	-462.85	-1300.70	1534.216	1031
4045	1.56	-9.32	2.77	-462.98	-1300.26	1534.222	1031
4050	0.96	-9.45	2.84	-463.04	-1299.43	1534.227	1031
4055	1.56	-9.32	2.88	-462.07	-1297.57	1534.234	1031
4060	1.35	-9.16	2.82	-462.25	-1297.55	1534.237	1031
4065	1.51	-9.24	2.74	-461.95	-1299.48	1534.242	1031
4070	1.39	-9.55	2.83	-462.02	-1300.51	1534.247	1031
4075	1.32	-9.62	2.98	-460.73	-1307.86	1534.252	1031
4080	1.56	-9.44	2.94	-459.73	-1306.79	1534.257	1031
4085	1.08	-9.87	2.97	-459.94	-1306.68	1534.262	1031
4090	1.44	-9.47	2.85	-459.91	-1305.94	1534.267	1031
4095	1.55	-9.61	2.91	-458.82	-1305.63	1534.272	1031
4100	1.44	-9.78	2.94	-458.19	-1307.46	1534.278	1031
4105	1.99	-10.05	2.95	-457.99	-1306.73	1534.282	1031
4110	1.86	-9.98	2.98	-457.88	-1307.06	1534.287	1031
4115	1.86	-9.66	2.99	-458.06	-1306.86	1534.291	1031
4120	1.18	-10.30	3.03	-456.75	-1307.52	1534.297	1031
4125	1.36	-10.27	3.09	-456.41	-1307.50	1534.302	1031
4130	1.64	-10.56	3.00	-456.77	-1306.44	1534.308	1031
4135	0.96	-10.48	3.11	-456.67	-1305.75	1534.311	1031
4140	1.78	-10.36	2.92	-456.45	-1305.96	1534.317	1031
4145	1.51	-10.18	2.94	-456.46	-1305.79	1534.322	1031
4150	1.34	-11.10	3.19	-454.60	-1301.93	1534.329	1031
4155	1.98	-10.84	3.02	-454.23	-1302.60	1534.332	1031
4160	1.83	-10.44	2.97	-454.17	-1302.44	1534.337	1031
4165	1.83	-10.34	3.08	-454.22	-1303.31	1534.342	1031
4170	2.71	-10.74	3.01	-452.68	-1302.52	1534.349	1031
4175	1.61	-10.48	3.08	-452.82	-1302.31	1534.352	1031
4180	2.02	-10.63	3.08	-452.84	-1301.48	1534.357	1031
4185	2.03	-10.78	3.08	-452.81	-1301.37	1534.362	1031
4190	2.21	-10.81	3.10	-451.78	-1301.34	1534.368	1031
4195	1.66	-11.28	3.13	-451.18	-1300.70	1534.372	1031
4200	1.85	-10.94	3.13	-451.24	-1300.12	1534.377	1031
4205	2.18	-10.57	3.01	-450.98	-1301.78	1534.382	1031
4210	1.77	-11.14	3.17	-451.06	-1302.00	1534.387	1030
4215	1.85	-11.36	3.18	-451.07	-1302.32	1534.392	1030
4220	1.89	-10.90	3.12	-451.63	-1302.64	1534.397	1030
4225	1.63	-10.60	3.05	-453.15	-1302.65	1534.403	1030
4230	1.46	-10.74	3.05	-453.19	-1304.38	1534.407	1030
4235	1.33	-10.73	3.08	-452.98	-1305.43	1534.413	1030
4240	1.82	-10.35	3.05	-453.42	-1304.70	1534.416	1030
4245	1.52	-10.63	3.00	-454.46	-1305.83	1534.422	1030
4250	1.24	-10.49	3.10	-454.39	-1305.94	1534.427	1030
4255	1.46	-10.11	2.96	-455.19	-1304.95	1534.432	1030
4260	1.21	-10.67	3.02	-455.08	-1305.70	1534.436	1030
4265	2.28	-10.14	3.04	-455.56	-1304.09	1534.443	1030
4270	1.43	-10.82	3.20	-455.21	-1305.57	1534.446	1030
4275	1.72	-10.19	3.00	-455.23	-1305.50	1534.452	1030
4280	1.33	-10.36	3.02	-455.21	-1305.02	1534.456	1030
4285	1.73	-10.02	2.84	-457.20	-1305.99	1534.464	1030
4290	1.62	-10.03	2.88	-457.07	-1305.92	1534.466	1030
4295	1.26	-10.15	2.88	-457.22	-1307.01	1534.472	1030
4300	2.03	-9.99	2.94	-457.22	-1307.62	1534.477	1030
4305	2.02	-10.12	2.91	-458.68	-1304.58	1534.484	1030
4310	1.69	-9.92	3.00	-459.07	-1305.80	1534.487	1030
4315	1.86	-10.01	2.97	-459.39	-1305.52	1534.494	1030
4320	1.92	-9.74	2.93	-459.07	-1305.82	1534.497	1030
4325	2.00	-10.01	2.90	-459.90	-1303.71	1534.502	1030
4330	1.25	-9.74	2.99	-460.37	-1304.39	1534.507	1030
4335	2.32	-9.29	2.81	-460.79	-1305.44	1534.512	1030
4340	1.61	-9.15	2.80	-461.39	-1306.32	1534.517	1030
4345	1.56	-9.62	2.94	-461.27	-1306.73	1534.522	1030
4350	1.26	-9.56	2.89	-461.35	-1306.47	1534.528	1030
4355	1.34	-9.92	2.96	-461.52	-1308.20	1534.531	1030
4360	0.78	-9.34	2.84	-461.44	-1307.45	1534.537	1030
4365	1.62	-9.51	2.79	-461.73	-1306.94	1534.542	1030
4370	1.15	-9.30	2.80	-463.45	-1306.82	1534.547	1030
4375	1.76	-9.42	2.74	-463.49	-1307.65	1534.552	1030
4380	2.19	-9.15	2.54	-463.59	-1307.73	1534.558	1030
4385	2.56	-8.83	2.63	-463.68	-1306.80	1534.561	1030
4390	1.93	-8.98	2.69	-463.64	-1306.47	1534.567	1030
4395	2.34	-9.26	2.60	-463.91	-1306.59	1534.571	1030
4400	1.74	-8.95	2.69	-465.33	-1308.74	1534.577	1030
4405	1.11	-9.16	2.66	-465.70	-1308.82	1534.581	1030
4410	1.04	-8.74	2.85	-465.56	-1308.79	1534.589	1030
4415	2.01	-8.82	2.61	-466.00	-1309.50	1534.592	1030
4420	2.20	-9.22	2.64	-465.87	-1308.67	1534.597	1030
4425	1.99	-8.71	2.59	-465.90	-1308.74	1534.602	1030
4430	1.64	-8.62	2.68	-467.27	-1309.59	1534.608	1030
4435	1.07	-8.54	2.57	-468.03	-1311.55	1534.612	1030
4440	1.33	-8.62	2.58	-468.09	-1311.11	1534.617	1030
4445	0.95	-8.80	2.61	-468.11	-1311.48	1534.622	1030
4450	0.78	-8.84	2.62	-468.02	-1311.44	1534.627	1030
4455	1.17	-8.73	2.52	-468.19	-1311.57	1534.632	1030
4460	1.23	-8.33	2.39	-468.80	-1311.29	1534.637	1030
4465	0.96	-7.95	2.44	-470.25	-1312.57	1534.642	1030
4470	1.22	-7.94	2.39	-470.53	-1313.35	1534.646	1030
4475	1.92	-8.32	2.35	-470.40	-1312.69	1534.653	1030
4480	1.19	-8.10	2.45	-470.48	-1312.90	1534.656	1030
4485	1.34	-8.23	2.50	-470.36	-1311.36	1534.662	1030
4490	1.57	-7.79	2.44	-470.74	-1312.21	1534.667	1030
4495	1.40	-7.53	2.41	-472.81	-1312.93	1534.672	1030
4500	1.31	-7.64	2.37	-472.92	-1313.79	1534.676	1030
4505	1.65	-7.92	2.28	-472.86	-1314.36	1534.682	1030
4510	1.71	-7.69	2.37	-472.50	-1313.67	1534.686	1030
4515	2.01	-7.80	2.36	-472.68	-1312.62	1534.693	1030
4520	1.58	-7.55	2.27	-472.39	-1313.01	1534.696	1030
4525	1.57	-7.64	2.34	-472.42	-1312.60	1534.702	1030
4530	1.79	-7.66	2.30	-472.58	-1313.61	1534.707	1030
4535	1.25	-7.36	2.26	-475.10	-1315.71	1534.713	1030
4540	1.58	-7.41	2.19	-475.54	-1316.17	1534.717	1030
4545	1.27	-7.50	2.09	-475.00	-1317.64	1534.724	1030
4550	0.90	-7.30	2.15	-475.87	-1317.38	1534.727	1030
4555	1.33	-6.93	2.26	-475.84	-1317.37	1534.733	1030
4560	1.01	-7.13	2.20	-475.98	-1316.56	1534.737	1030
4565	0.94	-7.00	2.10	-477.08	-1318.07	1534.742	1030
4570	0.97	-6.73	2.14	-478.08	-1319.58	1534.747	1030
4575	1.75	-6.63	2.15	-478.01	-1318.72	1534.752	1030
4580	0.74	-6.61	2.12	-477.97	-1317.57	1534.758	1030
4585	0.89	-6.89	2.12	-478.16	-1318.09	1534.762	1030
4590	1.24	-7.15	2.20	-478.00	-1318.08	1534.767	1030
4595	1.11	-7.01	2.20	-478.17	-1317.95	1534.771	1030
4600	1.40	-6.47	2.07	-480.21	-1317.21	1534.778	1030
4605	1.11	-6.84	2.20	-480.15	-1318.12	1534.781	1030
4610	1.39	-6.38	2.06	-480.38	-1319.05	1534.787	1030
4615	1.23	-6.66	2.07	-480.28	-1318.00	1534.791	1030
4620	0.75	-5.94	2.01	-481.67	-1318.33	1534.797	1030
4625	1.57	-5.94	1.95	-482.06	-1319.69	1534.802	1030
4630	0.91	-6.08	2.06	-482.05	-1320.02	1534.809	1030
4635	1.21	-6.50	2.05	-482.27	-1319.03	1534.811	1030
4640	1.52	-6.78	2.09	-482.06	-1318.88	1534.817	1030
4645	1.30	-5.90	2.00	-482.08	-1320.99	1534.822	1030
4650	1.29	-5.52	1.88	-483.28	-1322.66	1534.829	1030
4655	1.14	-5.93	1.96	-484.61	-1322.52	1534.832	1030
4660	0.52	-6.25	2.07	-484.60	-1323.72	1534.837	1030
4665	0.68	-6.05	1.97	-484.66	-1324.02	1534.842	1030
4670	0.71	-5.66	1.96	-485.48	-1325.41	1534.847	1030
4675	0.73	-5.43	2.00	-486.15	-1324.85	1534.852	1030
4680	0.58	-5.76	2.05	-486.08	-1323.82	1534.857	1030
4685	0.55	-5.68	1.92	-485.82	-1323.65	1534.862	1030
4690	0.98	-5.38	1.93	-486.64	-1324.61	1534.867	1030
4695	0.20	-5.81	2.05	-487.48	-1325.09	1534.872	1030
4700	0.79	-5.31	1.90	-487.56	-1325.43	1534.877	1030
4705	0.24	-5.29	1.93	-488.19	-1325.53	1534.882	1030
4710	0.49	-5.16	1.93	-488.27	-1325.70	1534.887	1030
4715	0.43	-5.06	1.90	-488.34	-1326.83	1534.892	1030
4720	1.21	-5.11	1.86	-488.48	-1327.34	1534.896	1030
4725	0.81	-5.55	1.93	-488.29	-1326.48	1534.902	1030
4730	0.91	-5.15	1.89	-488.38	-1326.88	1534.906	1030
4735	1.19	-5.09	1.70	-490.07	-1330.32	1534.913	1030
4740	0.78	-4.84	1.78	-490.12	-1329.51	1534.917	1030
4745	1.36	-4.80	1.73	-489.99	-1329.91	1534.922	1030
4750	0.53	-4.74	1.80	-490.11	-1328.78	1534.926	1030
4755	0.11	-4.66	1.91	-491.93	-1328.75	1534.934	1030
4760	0.75	-4.57	1.70	-491.91	-1329.05	1534.937	1030
4765	1.46	-5.63	1.58	-491.95	-1328.10	1534.944	1030
4770	0.45	-4.78	1.81	-492.20	-1327.92	1534.947	1030
4775	0.42	-4.45	1.64	-493.37	-1327.46	1534.953	1030
4780	0.42	-4.42	1.81	-493.63	-1329.91	1534.957	1030
4785	0.41	-4.15	1.66	-494.24	-1331.01	1534.962	1030
4790	1.30	-4.26	1.60	-494.45	-1330.94	1534.967	1030
4795	0.04	-4.25	1.91	-494.23	-1331.03	1534.972	1030
4800	1.13	-4.30	1.65	-494.33	-1328.56	1534.977	1030
4805	0.48	-4.19	1.66	-494.69	-1328.84	1534.982	1030
4810	0.54	-4.01	1.76	-495.80	-1330.85	1534.987	1030
4815	0.95	-4.00	1.61	-495.78	-1330.09	1534.992	1030
4820	0.41	-3.87	1.59	-495.60	-1328.95	1534.998	1030
4825	0.80	-4.52	1.47	-495.79	-1329.11	1535.002	1030
4830	0.28	-4.09	1.63	-495.56	-1330.98	1535.008	1030
4835	0.89	-3.71	1.65	-495.79	-1330.21	1535.011	1030
4840	0.49	-3.44	1.61	-497.73	-1333.58	1535.017	1030
4845	0.18	-3.65	1.50	-497.93	-1332.85	1535.021	1030
4850	0.66	-3.38	1.60	-498.42	-1331.96	1535.028	1030
4855	-0.15	-3.20	1.62	-498.62	-1331.89	1535.032	1030
4860	0.52	-3.72	1.64	-498.62	-1332.93	1535.037	1030
4865	0.13	-3.56	1.47	-498.79	-1332.77	1535.042	1030
4870	0.29	-3.51	1.68	-500.37	-1333.24	1535.049	1030
4875	0.49	-3.17	1.59	-499.87	-1334.61	1535.052	1030
4880	0.05	-3.63	1.64	-500.22	-1336.73	1535.057	1030
4885	-0.26	-3.46	1.55	-500.20	-1335.98	1535.062	1030
4890	0.28	-2.97	1.53	-500.87	-1336.14	1535.068	1030
4895	0.16	-3.06	1.54	-501.78	-1333.70	1535.072	1030
4900	-0.26	-3.02	1.57	-501.66	-1336.11	1535.077	1030
4905	0.52	-2.90	1.34	-501.83	-1335.93	1535.082	1030
4910	-0.15	-2.86	1.53	-502.71	-1336.95	1535.087	1030
4915	0.11	-2.74	1.51	-503.27	-1337.79	1535.092	1030
4920	0.68	-2.63	1.38	-503.34	-1337.08	1535.097	1030
4925	0.02	-2.60	1.41	-503.32	-1336.45	1535.102	1030
4930	0.76	-2.05	1.32	-503.72	-1336.59	1535.107	1030
4935	0.00	-2.54	1.50	-504.72	-1336.91	1535.112	1030
4940	0.27	-2.61	1.47	-504.53	-1337.72	1535.117	1030
4945	-0.32	-2.46	1.53	-504.72	-1336.84	1535.122	1030
4950	-0.50	-2.31	1.50	-504.78	-1337.56	1535.127	1030
4955	-0.03	-2.23	1.56	-505.92	-1339.09	1535.132	1030
4960	0.62	-2.24	1.46	-506.15	-1338.87	1535.136	1030
4965	-0.74	-2.25	1.56	-506.11	-1339.62	1535.143	1030
4970	-0.00	-2.06	1.46	-506.16	-1340.60	1535.146	1030
4975	0.18	-1.89	1.60	-506.07	-1341.54	1535.152	1030
4980	0.71	-2.15	1.48	-505.83	-1341.53	1535.156	1030
4985	-0.71	-1.91	1.60	-507.86	-1342.95	1535.164	1030
4990	0.53	-1.88	1.36	-508.39	-1343.10	1535.167	1030
4995	-0.84	-1.75	1.46	-508.51	-1340.81	1535.174	1030
5000	-0.10	-1.80	1.58	-508.35	-1340.38	1535.177	1030
5005	0.21	-1.85	1.29	-509.49	-1340.68	1535.182	1030
5010	0.01	-1.80	1.37	-510.05	-1340.63	1535.187	1030
5015	0.03	-1.34	1.53	-510.46	-1342.07	1535.193	1030
5020	0.26	-1.21	1.48	-510.56	-1342.99	1535.197	1030
5025	0.03	-1.46	1.34	-510.59	-1342.65	1535.202	1030
5030	0.36	-1.26	1.41	-510.62	-1343.42	1535.207	1030
5035	-0.56	-1.34	1.60	-511.03	-1344.48	1535.212	1030
5040	-0.19	-1.81	1.49	-512.30	-1344.95	1535.217	1030
5045	0.45	-1.40	1.31	-512.08	-1343.40	1535.222	1030
5050	-0.28	-1.80	1.44	-512.11	-1343.32	1535.228	1030
5055	-0.30	-1.45	1.51	-512.50	-1344.07	1535.231	1030
5060	-0.34	-1.32	1.46	-513.52	-1344.39	1535.237	1030
5065	-0.07	-1.01	1.23	-513.71	-1344.13	1535.242	1030
5070	-0.08	-1.15	1.38	-514.52	-1345.62	1535.247	1030
5075	-0.13	-1.46	1.36	-514.38	-1345.97	1535.251	1030
5080	0.01	-0.93	1.30	-514.52	-1345.38	1535.258	1030
5085	0.01	-0.60	1.28	-514.47	-1344.85	1535.261	1030
5090	0.28	-0.98	1.23	-514.56	-1344.56	1535.267	1031
5095	0.11	-0.82	1.42	-514.79	-1344.19	1535.272	1031
5100	-0.36	-1.51	1.29	-512.65	-1342.78	1535.279	1031
5105	0.35	-1.45	1.36	-512.47	-1341.95	1535.282	1031
5110	-0.48	-1.10	1.53	-512.36	-1342.11	1535.287	1031
5115	0.09	-1.31	1.49	-512.20	-1343.85	1535.292	1031
5120	-0.72	-1.63	1.53	-511.37	-1343.58	1535.297	1031
5125	-0.15	-1.63	1.38	-510.71	-1343.67	1535.302	1031
5130	0.16	-1.64	1.37	-510.94	-1342.81	1535.307	1031
5135	0.36	-1.95	1.49	-510.75	-1343.09	1535.312	1031
5140	-0.10	-1.58	1.65	-510.37	-1342.29	1535.317	1031
5145	0.61	-1.89	1.31	-509.67	-1341.68	1535.322	1031
5150	-0.13	-2.15	1.44	-509.29	-1341.29	1535.327	1031
5155	-0.47	-1.94	1.59	-508.49	-1339.95	1535.333	1031
5160	0.20	-1.74	1.60	-508.68	-1341.85	1535.337	1031
5165	-0.08	-2.04	1.40	-508.65	-1343.23	1535.342	1031
5170	-0.31	-2.22	1.35	-508.64	-1343.27	1535.346	1031
5175	0.73	-2.13	1.42	-507.51	-1341.86	1535.352	1031
5180	0.61	-1.95	1.47	-507.24	-1340.51	1535.357	1031
5185	0.39	-2.02	1.39	-507.48	-1339.90	1535.364	1031
5190	0.34	-1.95	1.44	-507.13	-1341.01	1535.366	1031
5195	0.40	-2.03	1.51	-507.19	-1340.61	1535.373	1031
5200	0.74	-2.14	1.57	-507.16	-1340.46	1535.376	1031
5205	0.22	-2.55	1.49	-505.45	-1338.55	1535.382	1031
5210	0.40	-2.31	1.40	-505.20	-1339.66	1535.386	1031
5215	0.86	-2.69	1.61	-504.31	-1337.88	1535.394	1031
5220	0.32	-2.77	1.61	-504.37	-1337.07	1535.397	1031
5225	0.67	-2.74	1.40	-504.30	-1337.26	1535.402	1031
5230	-0.21	-2.81	1.56	-504.31	-1337.09	1535.407	1031
5235	-0.28	-2.83	1.41	-503.13	-1337.06	1535.414	1031
5240	0.38	-2.89	1.53	-502.72	-1337.21	1535.417	1031
5245	0.21	-3.04	1.38	-503.07	-1337.08	1535.422	1031
5250	-0.18	-3.07	1.47	-502.76	-1338.11	1535.427	1031
5255	0.77	-2.90	1.71	-501.19	-1339.26	1535.434	1031
5260	-0.08	-3.13	1.54	-501.32	-1339.36	1535.437	1031
5265	0.76	-3.05	1.30	-501.49	-1338.31	1535.442	1031
5270	0.31	-2.91	1.51	-501.27	-1338.67	1535.447	1031
5275	0.50	-2.83	1.36	-501.17	-1336.74	1535.452	1031
5280	0.31	-3.64	1.54	-500.34	-1333.67	1535.458	1031
5285	0.53	-3.73	1.34	-500.09	-1333.20	1535.462	1031
5290	0.10	-3.57	1.53	-500.03	-1333.41	1535.467	1031
5295	0.44	-3.32	1.50	-499.81	-1333.57	1535.472	1031
5300	-0.28	-3.55	1.60	-498.37	-1332.48	1535.478	1031
5305	0.86	-3.32	1.42	-498.58	-1332.49	1535.482	1031
5310	0.75	-3.91	1.47	-498.30	-1333.13	1535.487	1031
5315	-0.02	-3.73	1.68	-498.28	-1333.23	1535.491	1031
5320	0.73	-4.18	1.53	-497.09	-1330.93	1535.498	1031
5325	0.83	-3.74	1.43	-496.70	-1331.62	1535.501	1031
5330	0.81	-4.12	1.56	-497.11	-1331.77	1535.507	1031
5335	1.09	-3.82	1.54	-496.79	-1331.17	1535.512	1031
5340	0.92	-4.36	1.54	-495.78	-1328.39	1535.517	1031
5345	1.39	-4.36	1.33	-495.26	-1328.72	1535.522	1031
5350	0.97	-4.11	1.55	-495.48	-1332.12	1535.529	1031
5355	0.97	-4.42	1.58	-495.37	-1330.63	1535.532	1031
5360	1.01	-4.57	1.43	-495.06	-1328.84	1535.537	1031
5365	0.71	-4.71	1.43	-494.42	-1328.11	1535.542	1031
5370	1.43	-4.65	1.42	-493.62	-1326.83	1535.547	1031
5375	0.49	-4.54	1.65	-493.36	-1325.88	1535.552	1031
5380	1.47	-4.88	1.53	-493.36	-1325.26	1535.557	1031
5385	0.59	-4.65	1.55	-493.35	-1325.59	1535.563	1031
5390	1.29	-4.46	1.48	-493.14	-1326.79	1535.567	1031
5395	0.86	-4.56	1.53	-493.30	-1326.73	1535.573	1031
5400	1.61	-4.31	1.60	-492.51	-1325.82	1535.577	1031
5405	0.73	-5.19	1.57	-490.96	-1325.37	1535.582	1031
5410	1.22	-5.02	1.57	-490.73	-1325.79	1535.587	1031
5415	0.75	-5.20	1.68	-490.34	-1325.05	1535.593	1031
5420	0.34	-4.92	1.91	-490.17	-1326.78	1535.597	1031
5425	0.77	-5.20	1.60	-490.28	-1325.87	1535.602	1031
5430	1.06	-5.04	1.55	-490.25	-1326.17	1535.606	1031
5435	0.87	-5.40	1.71	-488.70	-1326.38	1535.613	1031
5440	0.56	-5.69	1.78	-488.75	-1324.44	1535.616	1031
5445	0.72	-5.41	1.88	-488.58	-1325.57	1535.622	1031
5450	1.48	-5.44	1.82	-488.68	-1325.62	1535.626	1031
5455	-0.14	-5.54	2.20	-486.82	-1324.56	1535.634	1031
5460	0.68	-5.56	1.93	-487.34	-1324.60	1535.636	1031
5465	0.08	-5.42	1.98	-487.25	-1324.57	1535.642	1031
5470	0.79	-5.26	1.93	-487.25	-1323.49	1535.647	1031
5475	1.04	-5.29	1.85	-486.50	-1324.36	1535.653	1031
5480	0.32	-5.84	2.04	-485.89	-1324.86	1535.657	1031
5485	1.05	-6.35	2.00	-485.71	-1323.32	1535.662	1031
5490	1.28	-5.64	1.86	-485.89	-1323.03	1535.667	1031
5495	0.71	-5.94	1.97	-485.17	-1322.38	1535.672	1031
5500	1.53	-5.99	2.06	-484.12	-1321.21	1535.678	1031
5505	0.61	-5.97	2.12	-484.35	-1322.45	1535.682	1031
5510	0.69	-5.66	1.96	-484.47	-1323.16	1535.687	1031
5515	0.51	-6.36	2.01	-484.05	-1323.18	1535.691	1031
5520	1.11	-6.14	2.05	-483.04	-1322.20	1535.697	1031
5525	1.18	-6.02	2.01	-482.96	-1321.26	1535.702	1031
5530	0.54	-5.96	2.12	-483.11	-1321.08	1535.708	1031
5535	0.72	-6.47	2.10	-482.93	-1321.91	1535.711	1031
5540	1.01	-6.31	2.04	-482.98	-1322.63	1535.717	1031
5545	0.44	-6.55	2.09	-483.06	-1323.04	1535.721	1031
5550	1.21	-6.36	2.13	-480.59	-1319.74	1535.729	1031
5555	0.72	-6.82	2.15	-480.47	-1319.14	1535.731	1031
5560	0.91	-6.84	2.08	-480.35	-1318.68	1535.737	1031
5565	0.34	-6.71	2.22	-480.38	-1319.48	1535.742	1031
5570	1.98	-7.03	2.14	-479.02	-1319.53	1535.747	1031
5575	0.83	-6.80	2.24	-478.99	-1319.09	1535.752	1031
5580	1.04	-6.48	1.99	-478.44	-1319.10	1535.759	1031
5585	0.61	-6.97	2.19	-478.94	-1319.29	1535.762	1031
5590	1.60	-6.95	2.13	-478.99	-1319.82	1535.767	1031
5595	0.66	-6.81	2.26	-478.77	-1319.38	1535.772	1031
5600	0.85	-7.26	2.25	-477.51	-1316.73	1535.777	1031
5605	1.32	-7.16	2.19	-476.82	-1315.94	1535.782	1031
5610	0.75	-7.49	2.23	-476.44	-1315.22	1535.787	1031
5615	1.13	-7.03	2.19	-476.49	-1315.88	1535.792	1031
5620	0.29	-7.21	2.30	-475.98	-1316.30	1535.797	1031
5625	1.61	-7.44	2.21	-475.06	-1315.11	1535.803	1031
5630	0.91	-7.31	2.20	-474.75	-1314.77	1535.807	1031
5635	1.67	-7.75	2.30	-474.68	-1315.41	1535.812	1031
5640	1.01	-7.69	2.30	-474.72	-1315.29	1535.816	1031
5645	1.71	-7.69	2.37	-473.40	-1315.21	1535.823	1031
5650	0.92	-7.77	2.47	-473.34	-1315.40	1535.827	1031
5655	1.06	-7.70	2.34	-473.18	-1314.55	1535.832	1031
5660	1.78	-7.49	2.37	-473.28	-1315.66	1535.836	1031
5665	1.34	-8.18	2.40	-471.72	-1313.92	1535.844	1031
5670	1.30	-8.06	2.33	-471.76	-1312.49	1535.846	1031
5675	1.45	-7.93	2.32	-471.71	-1314.49	1535.852	1031
5680	1.14	-7.93	2.35	-471.56	-1315.55	1535.856	1031
5685	2.29	-8.21	2.50	-470.41	-1315.38	1535.864	1031
5690	1.45	-8.39	2.46	-470.17	-1314.20	1535.867	1031
5695	2.36	-7.92	2.32	-470.32	-1314.52	1535.874	1031
5700	1.51	-8.56	2.48	-470.22	-1313.12	1535.877	1031
5705	1.40	-8.19	2.58	-469.36	-1313.09	1535.883	1031
5710	1.37	-8.74	2.53	-468.77	-1312.44	1535.887	1031
5715	1.30	-8.32	2.59	-468.28	-1311.08	1535.892	1031
5720	1.98	-8.41	2.52	-467.95	-1309.69	1535.897	1031
5725	1.57	-8.37	2.59	-467.76	-1311.16	1535.902	1031
5730	1.28	-8.82	2.64	-467.82	-1312.08	1535.907	1031
5735	2.19	-8.71	2.50	-467.25	-1311.82	1535.912	1031
5740	1.79	-8.66	2.62	-466.41	-1312.05	1535.918	1031
5745	1.55	-8.85	2.64	-466.33	-1311.23	1535.921	1031
5750	1.30	-8.26	2.64	-466.40	-1312.22	1535.928	1031
5755	2.03	-8.70	2.73	-466.12	-1311.42	1535.931	1031
5760	2.02	-8.85	2.65	-464.75	-1308.58	1535.937	1031
5765	1.16	-8.74	2.70	-464.84	-1310.48	1535.941	1031
5770	1.63	-9.31	2.68	-464.16	-1309.11	1535.947	1031
5775	1.35	-9.42	2.62	-464.15	-1309.66	1535.952	1031
5780	1.02	-9.06	2.76	-463.83	-1311.99	1535.959	1031
5785	1.23	-8.96	2.72	-464.01	-1311.02	1535.962	1031
5790	1.91	-9.09	2.60	-463.85	-1309.43	1535.967	1031
5795	1.20	-9.29	2.78	-463.96	-1309.37	1535.972	1031
5800	2.06	-10.35	2.62	-462.01	-1308.91	1535.979	1031
5805	1.45	-9.41	2.77	-461.63	-1307.30	1535.982	1031
5810	1.70	-9.33	2.93	-461.83	-1308.05	1535.987	1031
5815	1.35	-9.40	2.86	-461.89	-1307.59	1535.992	1031
5820	2.44	-9.46	2.78	-461.02	-1307.83	1535.997	1031
5825	1.67	-9.83	2.90	-460.59	-1308.33	1536.002	1031
5830	1.76	-9.45	2.89	-460.40	-1308.18	1536.008	1031
5835	1.77	-9.67	2.96	-460.50	-1309.40	1536.012	1031
5840	1.18	-9.95	3.02	-459.95	-1307.73	1536.017	1031
5845	1.85	-10.13	2.92	-458.66	-1306.50	1536.022	1031
5850	1.64	-10.31	3.09	-458.25	-1307.25	1536.027	1031
5855	2.47	-9.86	2.91	-457.89	-1306.16	1536.032	1031
5860	1.88	-9.85	3.03	-457.68	-1307.39	1536.036	1031
5865	1.57	-10.38	3.03	-457.74	-1307.93	1536.042	1031
5870	2.06	-9.73	2.93	-457.70	-1306.23	1536.046	1031
5875	1.90	-10.23	3.07	-456.37	-1303.51	1536.052	1031
5880	1.30	-10.48	3.16	-455.92	-1303.83	1536.056	1031
5885	1.61	-10.24	3.09	-456.18	-1301.90	1536.064	1031
5890	1.47	-10.04	3.15	-456.05	-1302.55	1536.067	1031
5895	0.84	-10.59	3.21	-456.02	-1303.98	1536.074	1031
5900	2.12	-10.63	2.98	-455.77	-1303.13	1536.077	1031
5905	1.96	-10.88	3.08	-454.00	-1302.00	1536.082	1031
5910	1.38	-10.41	3.15	-453.93	-1301.43	1536.087	1031
5915	2.04	-10.58	3.29	-453.44	-1301.32	1536.094	1031
5920	2.41	-10.70	3.05	-452.88	-1301.52	1536.097	1031
5925	2.12	-10.60	3.03	-452.81	-1302.53	1536.102	1031
5930	1.64	-11.07	3.15	-453.04	-1302.83	1536.107	1031
5935	1.86	-10.81	3.24	-452.35	-1302.51	1536.112	1031
5940	1.27	-10.94	3.27	-451.72	-1301.48	1536.117	1031
5945	1.84	-11.01	3.26	-451.60	-1301.34	1536.122	1030
5950	1.95	-11.35	3.20	-451.73	-1301.11	1536.127	1030
5955	2.08	-11.03	3.17	-451.96	-1301.13	1536.132	1030
5960	1.09	-10.70	3.22	-453.00	-1301.81	1536.137	1030
5965	2.18	-11.37	3.14	-453.07	-1301.58	1536.141	1030
5965	1.69	-10.69	3.12	-452.84	-1301.08	1536.103	1030
5970	1.85	-10.93	3.08	-452.83	-1300.98	1536.108	1030
5975	1.50	-11.03	3.01	-454.01	-1301.27	1536.115	1030
5980	1.57	-10.69	3.11	-454.19	-1302.09	1536.118	1030
5985	1.70	-10.40	3.08	-454.38	-1301.13	1536.123	1030
5990	1.63	-10.84	3.09	-454.36	-1302.91	1536.128	1030
5995	2.07	-10.93	3.18	-453.06	-1303.29	1536.135	1030
6000	1.41	-11.24	3.16	-452.65	-1302.25	1536.138	1030
6005	2.11	-11.17	3.12	-452.89	-1302.67	1536.144	1030
6010	1.34	-10.94	3.14	-453.03	-1302.27	1536.148	1030
6015	2.30	-11.15	3.11	-453.74	-1304.13	1536.154	1030
6020	1.61	-10.57	3.15	-454.39	-1302.94	1536.159	1030
6025	1.97	-10.69	3.27	-453.89	-1303.49	1536.166	1030
6030	2.00	-10.69	3.11	-454.33	-1303.45	1536.168	1030
6035	1.42	-10.91	3.22	-454.55	-1305.10	1536.174	1030
6040	1.79	-10.36	2.94	-455.76	-1305.38	1536.178	1030
6045	1.50	-10.63	3.08	-456.13	-1304.42	1536.183	1030
6050	1.29	-10.45	3.06	-456.42	-1306.63	1536.189	1030
6055	1.55	-10.30	3.13	-456.63	-1305.95	1536.193	1030
6060	1.41	-10.25	3.13	-456.56	-1305.48	1536.198	1030
6065	1.31	-10.98	3.19	-456.83	-1304.91	1536.203	1030
6070	1.67	-10.08	2.93	-458.03	-1305.26	1536.208	1030
6075	1.90	-10.46	3.00	-458.10	-1305.01	1536.214	1030
6080	1.50	-9.89	2.96	-458.03	-1305.21	1536.219	1030
6085	1.89	-10.18	3.07	-457.90	-1305.55	1536.223	1030
6090	1.26	-9.91	2.98	-458.12	-1304.51	1536.230	1030
6095	1.37	-10.15	3.02	-458.38	-1304.70	1536.233	1030
6100	0.85	-10.19	3.05	-459.89	-1304.45	1536.239	1030
6105	1.06	-10.39	3.13	-460.04	-1304.96	1536.243	1030
6110	1.30	-10.09	3.05	-461.38	-1306.20	1536.250	1030
6115	1.50	-9.96	2.96	-461.02	-1307.57	1536.253	1030
6120	1.35	-10.03	3.05	-461.34	-1306.48	1536.259	1030
6125	1.37	-9.74	2.94	-461.35	-1306.05	1536.263	1030
6130	1.24	-9.50	2.90	-462.15	-1306.30	1536.269	1030
6135	1.53	-9.43	2.86	-462.64	-1306.96	1536.273	1030
6140	1.67	-9.42	2.76	-462.88	-1306.32	1536.279	1030
6145	1.62	-9.43	2.84	-462.73	-1307.08	1536.283	1030
6150	1.66	-9.27	2.83	-463.26	-1306.84	1536.289	1030
6155	1.97	-9.22	2.82	-464.26	-1310.02	1536.294	1030
6160	0.66	-9.22	2.89	-464.12	-1311.06	1536.298	1030
6165	0.76	-9.20	2.89	-464.19	-1310.38	1536.303	1030
6170	1.07	-9.07	2.90	-464.40	-1311.10	1536.308	1030
6175	1.69	-8.79	2.71	-465.61	-1311.64	1536.314	1030
6180	0.55	-8.60	2.77	-465.59	-1312.56	1536.318	1030
6185	1.24	-9.07	2.72	-465.91	-1312.48	1536.323	1030
6190	1.53	-8.65	2.73	-465.88	-1310.67	1536.328	1030
6195	1.20	-8.56	2.72	-467.28	-1308.74	1536.335	1030
6200	0.98	-8.69	2.70	-467.27	-1309.48	1536.338	1030
6205	1.32	-8.41	2.79	-467.41	-1310.25	1536.344	1030
6210	1.11	-9.19	2.87	-467.08	-1310.57	1536.348	1030
6215	1.72	-9.19	2.56	-468.80	-1308.61	1536.355	1030
6220	1.57	-8.72	2.63	-468.99	-1309.32	1536.358	1030
6225	1.71	-7.75	2.70	-469.08	-1310.32	1536.366	1030
6230	0.72	-8.52	2.66	-468.95	-1309.20	1536.368	1030
6235	0.64	-8.47	2.62	-469.55	-1309.37	1536.374	1030
6240	1.05	-8.45	2.60	-470.24	-1309.60	1536.378	1030
6245	1.61	-7.27	2.55	-470.62	-1310.01	1536.385	1030
6250	0.93	-8.24	2.63	-471.09	-1310.23	1536.388	1030
6255	0.78	-8.11	2.61	-470.63	-1311.28	1536.393	1030
6260	1.02	-8.09	2.55	-471.00	-1312.38	1536.398	1030
6265	1.28	-8.01	2.57	-471.12	-1313.80	1536.403	1030
6270	1.20	-8.12	2.41	-472.42	-1315.42	1536.408	1030
6275	1.10	-7.83	2.46	-472.56	-1314.19	1536.413	1030
6280	1.29	-8.44	2.44	-472.41	-1312.96	1536.420	1030
6285	0.89	-7.79	2.36	-472.48	-1314.18	1536.423	1030
6290	1.25	-7.59	2.36	-472.76	-1314.83	1536.429	1030
6295	0.77	-7.65	2.41	-472.95	-1315.16	1536.433	1030
6300	0.87	-7.26	2.37	-474.89	-1316.85	1536.438	1030
6305	1.49	-7.31	2.26	-474.82	-1316.74	1536.443	1030
6310	0.61	-6.96	2.26	-475.93	-1317.69	1536.450	1030
6315	0.94	-7.19	2.28	-475.95	-1316.39	1536.453	1030
6320	1.58	-7.06	2.22	-475.82	-1316.06	1536.458	1030
6325	0.78	-7.41	2.42	-475.77	-1316.09	1536.463	1030
6330	1.20	-6.78	2.14	-477.15	-1318.51	1536.470	1030
6335	0.99	-6.91	2.23	-477.22	-1317.97	1536.473	1030
6340	0.62	-6.79	2.17	-477.30	-1317.22	1536.479	1030
6345	1.95	-6.76	2.13	-477.20	-1317.83	1536.483	1030
6350	1.10	-6.99	2.18	-478.21	-1318.84	1536.489	1030
6355	0.98	-6.88	2.18	-479.03	-1319.10	1536.493	1030
6360	1.13	-6.62	2.12	-479.04	-1320.16	1536.499	1030
6365	0.67	-7.07	2.22	-479.04	-1320.35	1536.503	1030
6370	0.91	-6.64	2.18	-478.86	-1319.90	1536.508	1030
6375	0.49	-6.49	2.23	-478.79	-1318.98	1536.513	1030
6380	0.80	-6.24	2.24	-479.35	-1319.24	1536.518	1030
6385	0.97	-6.53	2.08	-480.78	-1320.55	1536.523	1030
6390	0.93	-6.41	2.12	-481.34	-1320.52	1536.528	1030
6395	0.67	-6.50	2.13	-482.15	-1319.58	1536.533	1030
6400	1.04	-6.13	2.03	-482.16	-1321.52	1536.538	1030
6405	0.32	-6.35	2.17	-482.13	-1322.31	1536.545	1030
6410	1.30	-6.21	2.02	-481.89	-1321.23	1536.548	1030
6415	0.96	-6.45	2.00	-481.71	-1321.21	1536.553	1030
6420	0.34	-6.16	2.15	-482.06	-1321.61	1536.558	1030
6425	1.25	-5.42	2.04	-484.03	-1322.59	1536.565	1030
6430	0.59	-6.21	2.05	-484.07	-1323.00	1536.568	1030
6435	0.34	-6.33	2.06	-484.21	-1322.34	1536.573	1030
6440	0.37	-5.86	2.13	-484.34	-1322.31	1536.578	1030
6445	-0.19	-5.79	2.10	-485.90	-1322.91	1536.585	1030
6450	0.89	-6.32	2.05	-485.87	-1322.48	1536.588	1030
6455	0.43	-5.67	2.06	-485.85	-1322.74	1536.594	1030
6460	0.81	-5.72	2.01	-485.57	-1322.62	1536.598	1030
6465	0.91	-5.45	1.91	-486.75	-1323.80	1536.604	1030
6470	0.99	-5.37	1.88	-487.27	-1323.70	1536.608	1030
6475	0.79	-5.44	1.93	-487.24	-1324.81	1536.614	1030
6480	0.95	-5.21	1.92	-487.17	-1325.08	1536.619	1030
6485	1.15	-5.61	1.90	-487.15	-1323.69	1536.623	1030
6490	0.54	-5.45	1.91	-487.41	-1323.21	1536.628	1030
6495	1.15	-5.26	1.81	-488.14	-1325.44	1536.633	1030
6500	0.66	-5.09	1.85	-489.67	-1326.50	1536.639	1030
6505	0.72	-5.53	1.79	-489.94	-1326.09	1536.644	1030
6510	1.01	-4.93	1.82	-489.76	-1326.50	1536.648	1030
6515	0.14	-5.73	1.98	-489.82	-1325.71	1536.653	1030
6520	0.65	-4.81	1.76	-490.99	-1327.02	1536.659	1030
6525	0.26	-4.99	1.89	-491.14	-1325.96	1536.663	1030
6530	0.43	-4.50	1.80	-490.96	-1327.23	1536.669	1030
6535	0.97	-4.79	1.90	-490.95	-1326.67	1536.673	1030
6540	0.34	-4.23	1.71	-492.15	-1327.40	1536.679	1030
6545	0.85	-4.42	1.72	-492.71	-1327.95	1536.682	1030
6550	0.46	-4.51	1.70	-493.33	-1327.47	1536.688	1030
6555	1.20	-4.04	1.76	-493.24	-1327.95	1536.693	1030
6560	-0.30	-3.72	1.71	-492.92	-1327.16	1536.701	1030
6565	-0.06	-4.33	1.71	-493.17	-1327.55	1536.703	1030
6570	0.84	-4.33	1.70	-492.89	-1327.69	1536.709	1030
6575	0.41	-3.98	1.72	-493.05	-1327.42	1536.713	1030
6580	1.11	-4.27	1.71	-494.91	-1330.36	1536.721	1030
6585	0.72	-3.61	1.52	-495.51	-1330.28	1536.723	1030
6590	0.61	-4.07	1.60	-495.61	-1331.16	1536.729	1030
6595	0.56	-4.03	1.59	-495.44	-1331.13	1536.733	1030
6600	1.22	-3.75	1.43	-496.24	-1330.58	1536.739	1030
6605	-0.16	-3.99	1.65	-496.84	-1330.74	1536.743	1030
6610	0.73	-3.56	1.46	-496.94	-1330.48	1536.748	1030
6615	0.90	-3.59	1.45	-496.79	-1331.83	1536.754	1030
6620	0.78	-3.56	1.47	-497.07	-1330.10	1536.758	1030
6625	0.46	-4.12	1.66	-496.96	-1330.98	1536.764	1030
6630	0.23	-3.92	1.65	-497.25	-1332.03	1536.768	1030
6635	0.37	-3.23	1.47	-499.21	-1334.42	1536.773	1030
6640	0.35	-3.41	1.48	-499.56	-1333.66	1536.778	1030
6645	-0.31	-2.89	1.59	-500.28	-1332.32	1536.785	1030
6650	0.56	-3.29	1.58	-499.94	-1332.78	1536.788	1030
6655	0.43	-3.18	1.42	-500.22	-1335.10	1536.793	1030
6660	0.02	-2.88	1.52	-500.09	-1334.60	1536.798	1030
6665	-0.63	-2.81	1.68	-501.32	-1336.13	1536.805	1030
6670	0.75	-2.79	1.35	-501.60	-1337.28	1536.808	1030
6675	0.36	-3.10	1.40	-501.31	-1335.31	1536.816	1030
6680	0.06	-2.88	1.35	-501.51	-1334.50	1536.818	1030
6685	-0.11	-2.81	1.37	-502.52	-1334.79	1536.824	1030
6690	0.23	-2.94	1.54	-503.00	-1336.39	1536.828	1030
6695	0.10	-2.46	1.43	-503.79	-1336.41	1536.834	1030
6700	0.13	-2.51	1.37	-503.81	-1336.39	1536.838	1030
6705	-0.10	-2.07	1.72	-503.47	-1336.13	1536.845	1030
6710	0.08	-2.45	1.59	-503.70	-1337.34	1536.848	1030
6715	0.18	-2.67	1.55	-504.00	-1337.28	1536.854	1030
6720	0.41	-2.46	1.40	-503.96	-1336.96	1536.858	1030
6725	-0.63	-2.69	1.48	-504.41	-1337.57	1536.863	1030
6730	-0.67	-2.56	1.51	-505.83	-1338.96	1536.869	1030
6735	-0.65	-2.48	1.55	-505.73	-1338.17	1536.873	1030
6740	-0.15	-2.38	1.39	-505.91	-1338.06	1536.878	1030
6745	-0.33	-2.48	1.39	-506.05	-1338.53	1536.883	1030
6750	0.18	-2.26	1.45	-507.59	-1340.07	1536.890	1030
6755	0.10	-1.81	1.51	-507.50	-1339.77	1536.893	1030
6760	-0.01	-2.40	1.29	-507.34	-1340.71	1536.900	1030
6765	0.07	-1.84	1.25	-507.62	-1339.56	1536.903	1030
6770	-0.52	-1.47	1.55	-508.88	-1340.34	1536.909	1030
6775	-0.46	-1.47	1.54	-508.84	-1341.52	1536.913	1030
6780	-0.36	-1.87	1.58	-509.60	-1341.11	1536.921	1030
6785	0.24	-1.59	1.33	-509.78	-1341.03	1536.923	1030
6790	-0.41	-2.08	1.52	-509.62	-1339.81	1536.929	1030
6795	-0.22	-1.47	1.47	-509.71	-1339.31	1536.933	1030
6800	-0.12	-1.71	1.37	-510.59	-1339.55	1536.939	1030
6805	-0.31	-1.55	1.46	-511.26	-1341.12	1536.943	1030
6810	-0.58	-1.62	1.60	-511.20	-1341.56	1536.948	1030
6815	-0.33	-1.66	1.52	-511.56	-1341.25	1536.953	1030
6820	-0.00	-1.20	1.35	-511.93	-1342.40	1536.958	1030
6825	-0.30	-1.26	1.52	-512.63	-1344.07	1536.964	1030
6830	-0.56	-1.33	1.51	-512.87	-1344.03	1536.968	1030
6835	-0.89	-0.85	1.66	-512.75	-1342.95	1536.973	1030
6840	-0.57	-1.28	1.32	-513.13	-1342.74	1536.978	1030
6845	-0.56	-0.77	1.49	-514.48	-1343.97	1536.984	1030
6850	-0.11	-0.88	1.56	-514.78	-1344.78	1536.988	1030
6855	0.20	-0.75	1.41	-514.44	-1344.00	1536.993	1031
6860	-0.17	-1.02	1.33	-514.20	-1343.80	1536.997	1031
6865	-0.51	-1.27	1.72	-513.01	-1342.20	1537.005	1031
6870	0.04	-0.58	1.46	-512.95	-1341.42	1537.008	1031
6875	-0.15	-1.43	1.58	-513.14	-1342.09	1537.013	1031
6880	-0.60	-0.87	1.45	-513.13	-1344.06	1537.018	1031
6885	0.06	-1.23	1.50	-511.90	-1341.66	1537.026	1031
6890	0.36	-1.35	1.45	-511.54	-1342.41	1537.028	1031
6895	-0.98	-1.38	1.67	-511.92	-1343.70	1537.034	1031
6900	-0.70	-1.72	1.53	-511.63	-1343.42	1537.038	1031
6905	-0.57	-1.64	1.56	-510.61	-1345.99	1537.044	1031
6910	-0.62	-1.07	1.57	-509.99	-1347.02	1537.048	1031
6915	-0.68	-1.63	1.60	-509.98	-1346.73	1537.054	1031
6920	0.06	-1.56	1.43	-510.27	-1348.01	1537.058	1031
6925	-0.66	-1.92	1.51	-509.92	-1344.34	1537.064	1031
6930	-0.46	-1.63	1.64	-508.83	-1341.59	1537.069	1031
6935	-0.63	-1.37	1.56	-508.56	-1342.46	1537.073	1031
6940	-0.07	-1.57	1.51	-508.78	-1341.51	1537.078	1031
6945	-0.05	-1.63	1.37	-508.64	-1339.03	1537.083	1031
6950	0.56	-1.70	1.38	-507.38	-1338.67	1537.088	1031
6955	0.06	-1.99	1.51	-507.46	-1339.08	1537.093	1031
6960	0.36	-2.00	1.28	-507.64	-1340.04	1537.100	1031
6965	0.10	-1.78	1.27	-507.30	-1341.19	1537.103	1031
6970	0.13	-1.92	1.47	-507.23	-1341.55	1537.109	1031
6975	0.33	-2.18	1.47	-507.21	-1341.45	1537.113	1031
6980	0.19	-2.25	1.34	-505.25	-1339.09	1537.119	1031
6985	-0.08	-2.82	1.49	-505.23	-1339.21	1537.123	1031
6990	-0.58	-2.38	1.64	-504.94	-1339.19	1537.129	1031
6995	-0.30	-2.42	1.58	-504.86	-1337.44	1537.133	1031
7000	0.71	-2.60	1.47	-504.21	-1337.67	1537.141	1031
7005	-0.64	-3.05	1.56	-503.68	-1337.57	1537.143	1031
7010	0.55	-2.61	1.52	-503.69	-1336.68	1537.149	1031
7015	-0.09	-2.45	1.62	-503.67	-1334.52	1537.153	1031
7020	0.37	-2.78	1.36	-502.72	-1333.60	1537.159	1031
7025	0.29	-2.82	1.47	-502.63	-1333.57	1537.163	1031
7030	-0.26	-2.74	1.68	-502.40	-1333.70	1537.169	1031
7035	0.74	-2.47	1.54	-502.13	-1334.29	1537.174	1031
7040	-0.33	-2.62	1.53	-502.44	-1335.07	1537.179	1031
7045	0.13	-3.03	1.55	-502.21	-1334.28	1537.184	1031
7050	0.09	-3.15	1.59	-501.36	-1333.30	1537.188	1031
7055	0.57	-3.05	1.64	-500.06	-1332.12	1537.193	1031
7060	-0.17	-3.65	1.53	-499.91	-1331.60	1537.199	1031
7065	0.97	-3.09	1.57	-499.11	-1331.57	1537.204	1031
7070	0.45	-3.39	1.65	-499.44	-1331.23	1537.208	1031
7075	0.09	-3.54	1.63	-499.33	-1332.18	1537.213	1031
7080	0.31	-3.27	1.48	-499.29	-1333.20	1537.218	1031
7085	0.38	-3.89	1.55	-497.85	-1329.83	1537.223	1031
7090	-0.14	-3.75	1.72	-497.85	-1330.33	1537.228	1031
7095	1.03	-3.96	1.38	-497.86	-1331.16	1537.235	1031
7100	0.06	-3.63	1.53	-497.98	-1331.02	1537.238	1031
7105	0.25	-4.07	1.65	-497.99	-1330.36	1537.243	1031
7110	0.66	-3.74	1.69	-497.71	-1332.76	1537.248	1031
7115	-0.52	-5.11	1.72	-495.89	-1328.74	1537.255	1031
7120	0.34	-4.39	1.58	-495.70	-1327.82	1537.258	1031
7125	0.51	-4.27	1.57	-495.63	-1328.24	1537.264	1031
7130	0.41	-4.13	1.70	-495.91	-1328.98	1537.268	1031
7135	1.32	-3.63	1.54	-493.92	-1328.23	1537.276	1031
7140	-0.15	-4.45	1.76	-494.25	-1328.22	1537.278	1031
7145	0.30	-4.18	1.73	-494.36	-1327.70	1537.284	1031
7150	0.69	-4.37	1.73	-494.17	-1327.59	1537.288	1031
7155	0.58	-4.62	1.68	-493.27	-1326.76	1537.294	1031
7160	0.44	-5.07	1.76	-492.74	-1325.97	1537.298	1031
7165	0.31	-5.03	1.80	-492.60	-1326.22	1537.304	1031
7170	0.15	-5.21	1.99	-492.91	-1326.82	1537.308	1031
7175	0.15	-4.70	1.88	-492.35	-1327.30	1537.313	1031
7180	0.56	-4.92	1.76	-491.34	-1325.06	1537.319	1031
7185	0.31	-5.03	1.86	-491.30	-1325.20	1537.323	1031
7190	0.72	-4.67	1.87	-491.51	-1325.19	1537.328	1031
7195	0.57	-5.05	1.91	-491.23	-1327.25	1537.333	1031
7200	0.20	-5.86	1.96	-490.04	-1326.62	1537.339	1031
7205	0.48	-5.33	1.96	-489.95	-1326.17	1537.343	1031
7210	0.24	-5.49	1.87	-489.92	-1324.60	1537.350	1031
7215	-0.32	-5.56	2.04	-489.85	-1324.67	1537.353	1031
7220	0.91	-5.42	1.79	-488.52	-1325.09	1537.359	1031
7225	0.37	-5.67	1.86	-488.54	-1326.14	1537.363	1031
7230	1.18	-5.69	1.95	-487.73	-1324.85	1537.369	1031
7235	0.69	-5.64	1.99	-487.73	-1324.02	1537.373	1031
7240	1.91	-5.69	1.67	-488.05	-1322.87	1537.380	1031
7245	0.94	-5.64	1.86	-487.83	-1324.38	1537.383	1031
7250	0.40	-5.75	1.92	-487.71	-1325.49	1537.389	1031
7255	1.20	-5.88	1.78	-487.65	-1325.32	1537.393	1031
7260	0.82	-5.82	1.81	-486.51	-1327.78	1537.399	1031
7265	0.90	-6.01	1.74	-485.61	-1325.95	1537.404	1031
7270	0.90	-5.64	1.87	-485.62	-1326.15	1537.409	1031
7275	0.73	-6.07	1.87	-485.59	-1324.47	1537.413	1031
7280	0.01	-6.06	1.90	-485.23	-1323.32	1537.419	1031
7285	1.85	-6.24	1.97	-483.88	-1321.40	1537.424	1031
7290	1.00	-5.91	2.00	-483.84	-1322.47	1537.428	1031
7295	1.25	-5.54	2.05	-484.03	-1324.66	1537.433	1031
7300	0.56	-5.99	2.10	-483.85	-1322.68	1537.438	1031
7305	1.01	-6.52	2.09	-482.29	-1320.65	1537.444	1031
7310	1.06	-6.34	2.16	-482.39	-1320.03	1537.448	1031
7315	1.57	-6.01	2.10	-482.45	-1319.73	1537.453	1031
7320	1.45	-6.08	2.00	-482.20	-1321.36	1537.458	1031
7325	0.62	-6.00	2.20	-480.82	-1321.16	1537.464	1031
7330	1.35	-6.57	2.05	-480.94	-1321.47	1537.468	1031
7335	0.61	-6.25	2.17	-480.71	-1323.27	1537.475	1031
7340	1.18	-6.39	2.15	-480.56	-1321.41	1537.478	1031
7345	1.73	-6.57	2.12	-480.64	-1320.03	1537.484	1031
7350	1.08	-6.66	2.22	-480.67	-1319.75	1537.488	1031
7355	0.86	-6.96	2.34	-478.29	-1317.43	1537.496	1031
7360	0.96	-6.74	2.21	-478.45	-1317.92	1537.498	1031
7365	1.11	-6.67	2.27	-478.65	-1317.61	1537.504	1031
7370	1.03	-6.75	2.23	-478.45	-1317.43	1537.508	1031
7375	1.21	-7.34	2.27	-477.27	-1317.03	1537.514	1031
7380	0.37	-7.25	2.31	-477.05	-1317.14	1537.518	1031
7385	1.38	-7.49	2.39	-477.03	-1317.31	1537.524	1031
7390	1.25	-6.92	2.30	-476.65	-1317.58	1537.528	1031
7395	1.59	-7.32	2.35	-476.12	-1316.62	1537.533	1031
7400	1.20	-7.39	2.38	-475.36	-1317.15	1537.538	1031
7405	1.09	-7.54	2.34	-475.31	-1317.35	1537.543	1031
7410	1.42	-7.89	2.39	-475.28	-1318.19	1537.549	1031
7415	0.63	-7.71	2.51	-475.23	-1317.47	1537.553	1031
7420	2.08	-7.44	2.25	-475.23	-1317.05	1537.559	1031
7425	1.39	-7.94	2.34	-475.18	-1317.49	1537.563	1031
7430	1.19	-7.93	2.51	-473.05	-1313.73	1537.568	1031
7435	1.23	-7.71	2.44	-472.69	-1313.27	1537.573	1031
7440	1.14	-7.72	2.49	-472.14	-1312.14	1537.578	1031
7445	0.15	-7.66	2.59	-471.93	-1311.65	1537.584	1031
7450	0.58	-8.33	2.62	-471.88	-1312.98	1537.589	1031
7455	1.16	-8.16	2.52	-472.18	-1312.87	1537.593	1031
7460	1.22	-7.97	2.46	-472.24	-1313.13	1537.600	1031
7465	1.12	-8.14	2.50	-472.12	-1312.57	1537.603	1031
7470	1.33	-7.98	2.63	-470.16	-1314.46	1537.609	1031
7475	1.17	-8.10	2.65	-470.05	-1313.77	1537.613	1031
7480	2.08	-7.73	2.34	-468.86	-1311.34	1537.621	1031
7485	1.04	-8.46	2.67	-469.31	-1312.02	1537.623	1031
7490	1.50	-8.54	2.63	-469.06	-1313.29	1537.629	1031
7495	1.10	-8.71	2.71	-469.01	-1313.57	1537.633	1031
7500	1.00	-8.42	2.75	-467.95	-1312.48	1537.639	1031
7505	1.05	-8.60	2.87	-467.50	-1312.60	1537.643	1031
7510	1.74	-8.31	2.59	-467.53	-1311.58	1537.648	1031
7515	1.29	-8.94	2.72	-467.68	-1311.04	1537.654	1031
7520	1.36	-8.56	2.77	-467.60	-1310.36	1537.658	1031
7525	1.55	-8.71	2.77	-467.62	-1310.00	1537.664	1031
7530	1.63	-8.47	2.76	-467.21	-1309.64	1537.668	1031
7535	1.04	-9.49	2.91	-465.31	-1307.75	1537.673	1031
7540	1.70	-8.96	2.76	-464.94	-1307.39	1537.678	1031
7545	1.41	-9.18	2.97	-464.61	-1306.87	1537.683	1031
7550	1.30	-9.09	2.82	-464.35	-1307.75	1537.688	1031
7555	1.80	-9.30	2.88	-464.50	-1307.53	1537.693	1031
7560	1.27	-9.02	2.87	-464.60	-1307.90	1537.698	1031
7565	1.90	-9.25	2.84	-464.55	-1309.68	1537.705	1031
7570	1.48	-9.22	2.95	-464.47	-1308.90	1537.708	1031
7575	1.53	-9.95	2.84	-464.32	-1309.10	1537.715	1031
7580	1.70	-9.57	2.82	-464.10	-1309.99	1537.718	1031
7585	1.57	-8.93	2.90	-461.92	-1308.92	1537.724	1031
7590	1.41	-9.45	2.96	-461.18	-1308.73	1537.728	1031
7595	2.28	-9.70	2.94	-460.76	-1307.67	1537.734	1031
7600	2.07	-9.39	2.95	-460.89	-1308.81	1537.738	1031
7605	2.00	-9.80	3.10	-461.74	-1312.90	1537.746	1031
7610	1.27	-9.55	3.02	-460.72	-1309.70	1537.748	1031
7615	1.96	-9.77	2.92	-460.57	-1308.62	1537.754	1031
7620	1.48	-10.00	2.94	-460.51	-1307.71	1537.758	1031
7625	1.59	-9.45	2.97	-459.39	-1306.27	1537.764	1031
7630	1.32	-9.98	3.08	-458.34	-1305.78	1537.769	1031
7635	1.69	-10.03	2.98	-458.06	-1307.36	1537.773	1031
7640	0.92	-10.16	3.02	-458.16	-1307.30	1537.778	1031
7645	2.05	-9.84	3.00	-458.14	-1306.79	1537.783	1031
7650	1.35	-10.20	3.07	-456.39	-1305.48	1537.789	1031
7655	1.85	-10.54	2.93	-456.57	-1304.52	1537.793	1031
7660	1.21	-10.71	3.09	-456.35	-1304.14	1537.798	1031
7665	2.01	-10.03	3.11	-456.57	-1304.07	1537.802	1031
7670	2.15	-10.25	3.06	-455.14	-1301.81	1537.808	1031
7675	1.26	-10.30	3.10	-454.90	-1301.30	1537.813	1031
7680	1.52	-10.46	3.25	-455.02	-1301.85	1537.820	1031
7685	1.49	-10.66	3.11	-454.78	-1302.30	1537.823	1031
7690	1.49	-10.77	3.07	-454.85	-1304.37	1537.829	1030
7695	1.74	-10.82	3.09	-454.95	-1302.96	1537.833	1030
7700	1.89	-11.97	3.22	-453.00	-1301.48	1537.841	1030
7705	1.67	-10.92	3.22	-452.75	-1301.49	1537.843	1030
7710	-0.76	-11.34	3.27	-452.98	-1299.60	1537.851	1030
7715	1.78	-10.79	3.20	-452.73	-1300.46	1537.853	1030
7720	2.22	-10.31	3.07	-453.34	-1301.27	1537.859	1030
7725	1.68	-10.78	3.08	-453.86	-1301.10	1537.863	1030
7730	1.85	-10.43	3.07	-454.30	-1301.24	1537.869	1030
7735	1.43	-10.76	3.19	-454.47	-1301.98	1537.873	1030
7740	1.69	-10.55	2.99	-454.69	-1301.51	1537.879	1030
7745	1.66	-10.13	3.03	-454.57	-1301.11	1537.884	1030
7750	2.15	-10.12	3.00	-454.59	-1301.81	1537.889	1030
7755	1.67	-10.86	3.14	-454.58	-1302.53	1537.893	1030
7760	1.98	-10.70	3.03	-455.20	-1302.64	1537.898	1030
7765	1.34	-10.16	3.06	-456.45	-1303.92	1537.903	1030
7770	1.77	-10.18	3.02	-456.88	-1303.75	1537.908	1030
7775	1.87	-10.22	3.11	-456.69	-1303.90	1537.914	1030
7780	1.84	-10.63	3.09	-456.67	-1304.61	1537.918	1030
7785	1.64	-10.27	3.04	-456.92	-1304.42	1537.923	1030
7790	1.99	-10.26	2.95	-456.88	-1302.93	1537.927	1030
7795	2.60	-10.06	2.81	-459.33	-1307.67	1537.935	1030
7800	1.30	-10.14	2.89	-459.33	-1306.40	1537.938	1030
7805	1.29	-9.57	3.00	-459.36	-1307.67	1537.943	1030
7810	1.10	-9.90	3.01	-459.35	-1307.44	1537.948	1030
7815	1.47	-10.42	3.02	-460.21	-1311.61	1537.955	1030
7820	1.17	-9.63	2.91	-460.42	-1311.53	1537.958	1030
7825	0.63	-9.53	2.91	-461.01	-1309.86	1537.966	1030
7830	1.39	-9.51	2.88	-460.90	-1309.45	1537.968	1030
7835	2.01	-9.62	2.83	-461.93	-1309.42	1537.974	1030
7840	1.28	-9.07	2.89	-462.18	-1311.07	1537.978	1030
7845	1.25	-9.09	2.81	-462.62	-1310.79	1537.984	1030
7850	1.73	-9.36	2.84	-462.98	-1310.44	1537.989	1030
7855	1.55	-9.31	2.88	-463.15	-1311.17	1537.994	1030
7860	1.40	-9.04	2.93	-462.91	-1310.24	1537.998	1030
7865	1.00	-9.08	2.87	-463.05	-1309.37	1538.003	1030
7870	1.41	-8.99	2.85	-464.38	-1310.24	1538.008	1030
7875	1.11	-8.88	2.82	-464.38	-1310.52	1538.013	1030
7880	1.66	-9.16	2.81	-464.18	-1309.97	1538.020	1030
7885	1.67	-8.78	2.87	-464.51	-1309.35	1538.023	1030
7890	1.41	-8.77	2.85	-464.37	-1310.93	1538.028	1030
7895	1.52	-9.09	2.77	-464.21	-1310.81	1538.032	1030
7900	1.38	-8.79	2.75	-466.39	-1313.92	1538.040	1030
7905	1.44	-8.74	2.78	-466.70	-1314.34	1538.043	1030
7910	1.02	-8.97	2.82	-466.54	-1314.97	1538.050	1030
7915	1.73	-8.69	2.68	-466.67	-1315.12	1538.053	1030
7920	1.33	-8.49	2.66	-467.91	-1311.82	1538.059	1030
7925	1.86	-8.61	2.62	-468.42	-1311.11	1538.063	1030
7930	1.97	-7.58	2.52	-468.86	-1310.26	1538.071	1030
7935	1.64	-8.50	2.58	-469.09	-1311.33	1538.073	1030
7940	1.16	-8.20	2.63	-469.07	-1311.01	1538.079	1030
7945	1.34	-8.23	2.58	-468.93	-1312.16	1538.083	1030
7950	1.80	-8.22	2.55	-469.63	-1311.20	1538.089	1030
7955	0.54	-8.42	2.64	-470.48	-1308.58	1538.093	1030
7960	1.22	-8.48	2.57	-470.44	-1313.24	1538.099	1030
7965	1.39	-7.87	2.54	-470.45	-1312.80	1538.103	1030
7970	1.39	-8.14	2.64	-470.82	-1313.30	1538.108	1030
7975	1.01	-7.81	2.50	-472.05	-1313.87	1538.114	1030
7980	0.93	-7.65	2.40	-471.99	-1314.02	1538.118	1030
7985	1.50	-8.00	2.34	-472.02	-1315.49	1538.123	1030
7990	1.29	-7.70	2.41	-472.14	-1314.65	1538.128	1030
7995	1.51	-7.38	2.31	-473.15	-1315.61	1538.133	1030
8000	0.43	-7.41	2.43	-473.42	-1316.92	1538.138	1030
8005	0.76	-7.75	2.50	-473.50	-1316.32	1538.145	1030
8010	0.88	-7.76	2.50	-473.49	-1316.78	1538.148	1030
8015	0.49	-8.01	2.47	-473.23	-1315.41	1538.153	1030
8020	2.12	-7.72	2.32	-473.17	-1315.51	1538.158	1030
8025	1.77	-6.94	2.35	-475.69	-1319.37	1538.166	1030
8030	1.20	-7.25	2.28	-475.62	-1318.29	1538.168	1030
8035	0.97	-7.29	2.29	-475.98	-1319.23	1538.174	1030
8040	0.79	-7.29	2.31	-475.63	-1317.25	1538.178	1030
8045	1.25	-6.82	2.25	-476.75	-1317.35	1538.184	1030
8050	1.45	-7.19	2.22	-477.21	-1318.14	1538.188	1030
8055	1.30	-7.16	2.26	-477.11	-1318.37	1538.194	1030
8060	0.89	-6.91	2.22	-477.19	-1318.10	1538.198	1030
8065	1.40	-6.69	2.11	-477.68	-1320.47	1538.204	1030
8070	1.22	-6.37	2.22	-478.87	-1318.74	1538.209	1030
8075	1.21	-6.78	2.23	-478.67	-1318.84	1538.213	1030
8080	0.82	-6.72	2.20	-478.80	-1319.11	1538.218	1030
8085	0.95	-6.59	2.17	-478.82	-1318.00	1538.223	1030
8090	0.40	-6.43	2.15	-480.12	-1322.59	1538.229	1030
8095	0.93	-6.27	2.05	-480.21	-1323.13	1538.233	1030
8100	1.47	-6.30	2.04	-480.26	-1320.53	1538.238	1030
8105	0.38	-6.76	2.14	-480.33	-1319.72	1538.243	1030
8110	1.27	-6.03	2.14	-481.78	-1320.17	1538.250	1030
8115	0.92	-6.42	2.08	-481.79	-1320.38	1538.253	1030
8120	0.52	-6.43	2.27	-482.33	-1321.42	1538.258	1030
8125	0.75	-6.41	2.03	-482.26	-1321.57	1538.263	1030
8130	-0.05	-5.99	2.16	-483.66	-1323.36	1538.271	1030
8135	1.14	-5.85	1.98	-483.48	-1323.45	1538.273	1030
8140	0.74	-7.15	2.27	-482.91	-1322.14	1538.281	1030
8145	0.26	-6.32	2.08	-483.70	-1322.18	1538.283	1030
8150	1.54	-5.71	1.94	-484.84	-1322.55	1538.289	1030
8155	1.91	-5.56	1.88	-485.08	-1322.73	1538.293	1030
8160	0.79	-5.68	2.05	-485.34	-1322.77	1538.299	1030
8165	0.73	-5.58	2.01	-485.92	-1322.50	1538.303	1030
8170	0.45	-5.77	2.13	-485.96	-1323.22	1538.309	1030
8175	0.86	-5.82	1.98	-485.88	-1323.49	1538.314	1030
8180	0.75	-5.69	2.07	-486.01	-1323.99	1538.318	1030
8185	0.59	-5.76	1.98	-485.81	-1324.61	1538.323	1030
8190	0.66	-5.63	2.09	-486.64	-1324.99	1538.328	1030
8195	1.07	-5.46	1.92	-487.97	-1325.46	1538.334	1030
8200	0.60	-5.43	1.96	-487.98	-1325.66	1538.338	1030
8205	0.67	-5.64	1.97	-488.05	-1325.87	1538.343	1030
8210	0.91	-5.38	1.98	-488.31	-1327.34	1538.348	1030
8215	1.06	-5.32	1.91	-489.44	-1330.23	1538.355	1030
8220	0.84	-4.79	1.82	-489.45	-1330.45	1538.358	1030
8225	1.22	-5.51	2.07	-489.44	-1330.41	1538.365	1030
8230	1.08	-5.13	1.95	-489.62	-1329.85	1538.368	1030
8235	0.81	-5.09	1.89	-490.78	-1327.49	1538.374	1030
8240	0.68	-5.06	1.84	-490.98	-1325.59	1538.378	1030
8245	0.43	-5.37	1.99	-491.51	-1326.50	1538.385	1030
8250	0.55	-4.82	1.93	-491.49	-1326.17	1538.388	1030
8255	0.44	-4.66	1.92	-491.67	-1327.15	1538.394	1030
8260	0.56	-4.63	1.83	-491.57	-1327.47	1538.398	1030
8265	0.97	-4.51	1.77	-492.80	-1329.04	1538.404	1030
8270	0.65	-4.52	1.90	-493.19	-1329.06	1538.409	1030
8275	0.44	-4.50	1.79	-493.22	-1327.77	1538.414	1030
8280	0.04	-4.64	1.79	-493.20	-1328.68	1538.418	1030
8285	0.66	-4.36	1.80	-493.66	-1328.89	1538.423	1030
8290	1.27	-4.03	1.59	-494.51	-1330.60	1538.428	1030
8295	0.78	-3.99	1.75	-494.79	-1330.33	1538.433	1030
8300	0.39	-3.97	1.60	-494.89	-1329.74	1538.439	1030
8305	0.59	-4.48	1.71	-494.61	-1329.25	1538.443	1030
8310	1.32	-4.25	1.53	-494.86	-1328.75	1538.449	1030
8315	-0.07	-4.21	1.89	-494.88	-1328.58	1538.453	1030
8320	0.24	-3.99	1.70	-496.79	-1330.19	1538.458	1030
8325	-0.35	-3.69	1.75	-497.07	-1329.40	1538.462	1030
8330	0.54	-3.63	1.69	-497.80	-1330.88	1538.469	1030
8335	0.18	-4.03	1.81	-497.81	-1331.77	1538.473	1030
8340	0.05	-3.10	1.47	-497.85	-1331.86	1538.480	1030
8345	0.68	-3.54	1.60	-497.79	-1331.46	1538.483	1030
8350	0.73	-3.61	1.69	-497.84	-1331.56	1538.489	1030
8355	0.24	-3.95	1.78	-497.75	-1331.32	1538.493	1030
8360	0.42	-3.61	1.48	-499.45	-1330.84	1538.499	1030
8365	0.14	-3.59	1.48	-500.17	-1330.67	1538.503	1030
8370	0.35	-3.44	1.61	-500.43	-1332.98	1538.509	1030
8375	0.41	-3.63	1.52	-500.17	-1334.20	1538.514	1030
8380	0.12	-3.44	1.46	-500.24	-1332.65	1538.519	1030
8385	0.10	-3.76	1.62	-500.10	-1333.58	1538.523	1030
8390	0.43	-2.68	1.63	-500.90	-1334.29	1538.529	1030
8395	0.29	-2.89	1.57	-502.57	-1335.82	1538.534	1030
8400	0.59	-2.95	1.42	-502.52	-1335.33	1538.538	1030
8405	0.10	-2.97	1.58	-502.69	-1334.50	1538.543	1030
8410	0.11	-2.75	1.60	-502.62	-1334.66	1538.548	1030
8415	0.33	-2.27	1.50	-504.09	-1336.43	1538.555	1030
8420	0.36	-2.54	1.41	-504.06	-1335.45	1538.558	1030
8425	-0.14	-2.65	1.53	-503.85	-1337.35	1538.563	1030
8430	0.24	-2.21	1.62	-503.94	-1337.86	1538.568	1030
8435	-0.51	-2.89	1.47	-505.49	-1337.15	1538.575	1030
8440	0.09	-2.12	1.44	-505.59	-1338.14	1538.578	1030
8445	-0.93	-2.48	1.79	-505.37	-1337.70	1538.585	1030
8450	0.24	-2.52	1.47	-505.58	-1337.03	1538.588	1030
8455	-0.13	-2.24	1.51	-506.63	-1338.30	1538.594	1030
8460	0.10	-2.12	1.35	-506.84	-1337.20	1538.598	1030
8465	-0.13	-1.86	1.53	-507.26	-1337.59	1538.604	1030
8470	0.05	-1.87	1.68	-507.24	-1337.72	1538.608	1030
8475	-0.46	-2.44	1.62	-507.66	-1338.31	1538.614	1030
8480	0.36	-2.12	1.43	-507.71	-1338.58	1538.619	1030
8485	-0.04	-2.15	1.67	-507.61	-1338.73	1538.624	1030
8490	-0.06	-1.86	1.71	-507.66	-1339.73	1538.628	1030
8495	0.14	-2.23	1.66	-508.36	-1341.83	1538.634	1030
8500	0.17	-1.60	1.49	-509.70	-1342.80	1538.639	1030
8505	0.50	-1.60	1.58	-509.80	-1344.24	1538.643	1030
8510	-0.31	-1.78	1.79	-509.87	-1343.31	1538.648	1030
8515	0.06	-1.79	1.63	-510.30	-1341.17	1538.653	1030
8520	-0.30	-1.30	1.60	-511.59	-1342.48	1538.658	1030
8525	0.18	-0.98	1.54	-511.79	-1342.98	1538.663	1030
8530	-0.76	-1.65	1.80	-511.43	-1341.69	1538.670	1030
8535	-0.51	-1.74	1.81	-511.28	-1341.66	1538.673	1030
8540	-0.04	-1.48	1.58	-511.22	-1341.82	1538.678	1030
8545	0.28	-1.41	1.51	-511.22	-1341.58	1538.682	1030
8550	-0.57	-1.21	1.95	-513.24	-1344.37	1538.690	1030
8555	-0.18	-0.95	1.68	-513.23	-1343.71	1538.693	1030
8560	-0.59	-0.87	1.64	-513.19	-1345.21	1538.698	1030
8565	0.93	-0.63	1.48	-513.50	-1344.91	1538.703	1030
8570	-0.18	-1.42	1.72	-515.62	-1345.30	1538.710	1030
8575	-0.55	-0.89	1.83	-514.97	-1344.58	1538.713	1030
8580	-0.03	-0.77	1.69	-515.03	-1344.85	1538.719	1031
8585	-0.36	-0.81	1.72	-514.93	-1345.24	1538.723	1031
8590	-0.77	-1.47	1.82	-513.68	-1344.12	1538.729	1031
8595	-0.62	-1.17	1.78	-513.27	-1345.18	1538.733	1031
8600	-0.45	-1.22	1.56	-513.37	-1345.72	1538.739	1031
8605	-0.48	-1.25	1.61	-513.62	-1345.98	1538.743	1031
8610	-0.35	-0.62	1.75	-513.36	-1346.40	1538.748	1031
8615	-0.18	-1.18	1.68	-513.63	-1344.80	1538.754	1031
8620	-0.24	-1.27	1.55	-513.52	-1345.01	1538.758	1031
8625	0.43	-0.91	1.47	-513.69	-1346.41	1538.763	1031
8630	-0.31	-1.18	1.65	-512.65	-1345.17	1538.768	1031
8635	-0.29	-1.83	1.63	-510.86	-1341.18	1538.773	1031
8640	0.12	-1.62	1.48	-510.50	-1340.40	1538.778	1031
8645	-0.36	-1.66	1.59	-511.02	-1341.02	1538.785	1031
8650	-0.55	-1.78	1.68	-510.70	-1341.54	1538.788	1031
8655	-0.25	-1.27	1.61	-510.83	-1343.69	1538.793	1031
8660	-0.03	-1.22	1.44	-511.04	-1344.85	1538.798	1031
8665	-0.27	-1.80	1.62	-508.76	-1341.63	1538.805	1031
8670	0.35	-2.08	1.51	-508.59	-1341.35	1538.808	1031
8675	0.04	-1.54	1.54	-508.52	-1341.17	1538.813	1031
8680	0.03	-2.15	1.48	-508.64	-1340.31	1538.818	1031
8685	-0.40	-1.91	1.75	-507.07	-1344.40	1538.826	1031
8690	0.01	-2.03	1.69	-507.00	-1342.88	1538.828	1031
8695	0.10	-1.76	1.51	-507.30	-1340.44	1538.834	1031
8700	0.10	-2.17	1.40	-507.26	-1340.30	1538.838	1031
8705	-0.57	-2.53	1.64	-506.20	-1340.01	1538.844	1031
8710	-0.35	-2.17	1.64	-505.79	-1339.48	1538.849	1031
8715	0.11	-2.27	1.59	-505.51	-1339.87	1538.854	1031
8720	0.31	-2.41	1.38	-505.80	-1339.31	1538.858	1031
8725	0.10	-2.43	1.48	-504.95	-1338.15	1538.863	1031
8730	0.42	-2.42	1.55	-504.29	-1336.99	1538.869	1031
8735	-0.05	-2.36	1.56	-503.96	-1337.34	1538.873	1031
8740	0.17	-2.75	1.42	-504.13	-1336.27	1538.879	1031
8745	0.26	-3.14	1.50	-504.06	-1337.60	1538.883	1031
8750	0.64	-2.52	1.50	-503.07	-1336.31	1538.888	1031
8755	0.39	-2.70	1.57	-502.89	-1336.03	1538.893	1031
8760	0.81	-2.93	1.38	-502.08	-1335.53	1538.898	1031
8765	0.19	-2.69	1.35	-502.12	-1334.25	1538.902	1031
8770	0.41	-2.28	1.56	-502.10	-1334.60	1538.910	1031
8775	-0.54	-2.83	1.70	-502.07	-1335.46	1538.913	1031
8780	0.29	-2.80	1.45	-502.20	-1335.22	1538.918	1031
8785	0.58	-2.92	1.31	-502.28	-1334.01	1538.923	1031
8790	0.41	-3.30	1.70	-500.52	-1332.27	1538.930	1031
8795	0.67	-2.98	1.53	-500.33	-1332.98	1538.933	1031
8800	0.32	-3.37	1.52	-500.03	-1333.72	1538.939	1031
8805	0.51	-3.33	1.41	-499.95	-1334.15	1538.943	1031
8810	0.62	-2.75	1.27	-498.11	-1331.18	1538.951	1031
8815	0.51	-3.13	1.33	-498.62	-1331.73	1538.955	1031
8820	0.35	-3.87	1.46	-498.64	-1331.60	1538.959	1031
8825	0.23	-3.64	1.62	-498.58	-1333.45	1538.964	1031
8830	0.86	-3.37	1.58	-497.57	-1332.81	1538.969	1031
8835	0.85	-3.83	1.61	-496.87	-1331.44	1538.973	1031
8840	-0.25	-4.04	1.57	-496.75	-1333.59	1538.979	1031
8845	-0.14	-3.69	1.62	-496.64	-1333.14	1538.983	1031
8850	0.42	-3.96	1.69	-496.78	-1333.21	1538.988	1031
8855	-0.01	-3.97	1.64	-496.52	-1333.18	1538.993	1031
8860	0.63	-4.07	1.45	-496.40	-1331.22	1538.998	1031
8865	0.27	-4.18	1.68	-496.23	-1331.99	1539.004	1031
8870	0.83	-3.81	1.60	-496.44	-1333.24	1539.008	1031
8875	0.92	-3.79	1.48	-496.57	-1330.57	1539.014	1031
8880	0.97	-4.11	1.47	-496.05	-1330.43	1539.018	1031
8885	0.74	-4.97	1.71	-493.44	-1329.72	1539.023	1031
8890	1.05	-4.50	1.67	-493.49	-1327.20	1539.028	1031
8895	0.43	-5.36	1.73	-492.39	-1325.85	1539.035	1031
8900	0.98	-4.76	1.63	-492.55	-1328.63	1539.038	1031
8905	0.56	-4.55	1.77	-492.96	-1327.72	1539.045	1031
8910	0.81	-4.75	1.74	-492.63	-1328.31	1539.048	1031
8915	0.74	-5.62	1.85	-491.29	-1326.29	1539.054	1031
8920	1.04	-5.02	1.71	-491.13	-1325.54	1539.058	1031
8925	1.25	-4.87	1.79	-490.70	-1325.75	1539.064	1031
8930	1.11	-4.78	1.83	-490.31	-1326.46	1539.068	1031
8935	0.80	-5.33	1.64	-490.27	-1326.00	1539.074	1031
8940	0.36	-5.17	1.77	-490.11	-1325.49	1539.078	1031
8945	1.34	-5.02	1.83	-490.48	-1325.03	1539.086	1031
8950	0.46	-5.21	1.85	-490.15	-1325.13	1539.088	1031
8955	0.24	-5.29	1.91	-488.86	-1324.08	1539.094	1031
8960	0.95	-5.13	1.73	-488.16	-1324.99	1539.098	1031
8965	0.95	-5.77	1.71	-487.95	-1323.44	1539.103	1031
8970	1.08	-5.97	1.78	-487.43	-1321.51	1539.109	1031
8975	0.77	-5.81	1.88	-487.55	-1323.45	1539.113	1031
8980	1.05	-5.46	1.65	-487.37	-1321.96	1539.118	1031
8985	0.66	-5.89	1.62	-487.15	-1321.92	1539.123	1031
8990	0.47	-6.04	1.88	-485.88	-1321.96	1539.128	1031
8995	1.33	-5.96	1.81	-485.79	-1322.72	1539.133	1031
9000	1.46	-5.22	1.92	-486.01	-1324.68	1539.140	1031
9005	1.12	-5.37	1.99	-485.81	-1322.64	1539.143	1031
9010	-0.19	-6.34	2.04	-485.94	-1323.94	1539.149	1031
9015	0.60	-5.75	1.93	-485.93	-1324.60	1539.153	1031
9020	0.62	-6.15	2.02	-484.27	-1321.83	1539.158	1031
9025	0.64	-6.15	2.12	-483.51	-1318.13	1539.163	1031
9030	0.39	-6.39	2.08	-482.69	-1318.94	1539.168	1031
9035	0.64	-6.23	2.06	-482.61	-1317.99	1539.173	1031
9040	0.98	-6.35	2.00	-482.83	-1319.01	1539.179	1031
9045	0.58	-6.26	2.09	-482.70	-1317.63	1539.183	1031
9050	-0.24	-6.21	2.13	-482.65	-1320.23	1539.191	1031
9055	1.31	-6.16	2.03	-482.94	-1320.16	1539.193	1031
9060	0.66	-6.24	2.04	-482.74	-1319.93	1539.199	1031
9065	0.91	-6.20	2.03	-482.91	-1319.52	1539.203	1031
9070	0.81	-6.22	2.15	-481.19	-1320.49	1539.209	1031
9075	0.69	-6.90	2.15	-479.76	-1319.60	1539.214	1031
9080	1.49	-6.73	2.02	-479.66	-1318.93	1539.219	1031
9085	1.06	-6.20	2.13	-479.78	-1316.64	1539.224	1031
9090	1.38	-6.55	2.11	-479.34	-1315.31	1539.228	1031
9095	0.81	-6.79	2.26	-478.53	-1315.03	1539.233	1031
9100	0.92	-7.36	2.23	-478.32	-1317.72	1539.238	1031
9105	1.17	-7.25	2.21	-477.43	-1316.07	1539.243	1031
9110	1.07	-7.02	2.17	-477.73	-1315.54	1539.248	1031
9115	0.95	-7.70	2.38	-477.44	-1314.84	1539.255	1031
9120	1.20	-7.19	2.23	-477.60	-1314.30	1539.258	1031
9125	1.22	-7.05	2.22	-477.33	-1314.67	1539.263	1031
9130	0.65	-7.31	2.31	-477.26	-1314.00	1539.268	1031
9135	1.30	-7.34	2.29	-475.21	-1311.40	1539.275	1031
9140	1.89	-7.08	2.19	-474.85	-1312.31	1539.278	1031
9145	0.88	-6.77	2.37	-475.24	-1310.77	1539.285	1031
9150	0.50	-7.53	2.34	-475.09	-1311.05	1539.288	1031
9155	1.57	-7.51	2.33	-473.52	-1312.08	1539.294	1031
9160	0.93	-7.73	2.43	-473.20	-1311.44	1539.298	1031
9165	2.17	-8.49	2.23	-472.99	-1309.88	1539.306	1031
9170	1.34	-7.58	2.31	-472.76	-1311.10	1539.308	1031
9175	1.38	-7.92	2.49	-472.68	-1311.94	1539.314	1031
9180	0.51	-8.43	2.47	-472.87	-1311.57	1539.318	1031
9185	0.70	-7.79	2.44	-472.23	-1310.59	1539.324	1031
9190	0.89	-7.84	2.56	-471.49	-1310.97	1539.328	1031
9195	1.11	-7.98	2.51	-471.19	-1310.85	1539.334	1031
9200	1.00	-7.80	2.49	-471.19	-1310.22	1539.339	1031
9205	1.36	-8.09	2.46	-471.41	-1310.28	1539.343	1031
9210	1.49	-7.83	2.31	-471.31	-1309.45	1539.348	1031
9215	1.38	-7.91	2.56	-470.62	-1309.16	1539.354	1031
9220	1.81	-8.37	2.58	-469.22	-1308.84	1539.358	1031
9225	1.26	-8.18	2.65	-469.38	-1309.27	1539.363	1031
9230	1.03	-8.34	2.71	-468.69	-1308.24	1539.370	1031
9235	1.20	-8.35	2.66	-468.69	-1309.15	1539.373	1031
9240	1.45	-8.35	2.60	-468.54	-1309.81	1539.378	1031
9245	0.93	-8.38	2.69	-468.43	-1309.36	1539.383	1031
9250	1.24	-9.07	2.78	-467.32	-1307.68	1539.390	1031
9255	0.89	-8.99	2.74	-467.02	-1308.54	1539.393	1031
9260	1.08	-8.61	2.75	-467.09	-1308.87	1539.398	1031
9265	1.31	-8.60	2.69	-467.12	-1308.11	1539.403	1031
9270	0.97	-8.87	2.74	-466.03	-1307.01	1539.409	1031
9275	1.69	-9.19	2.79	-465.75	-1306.95	1539.413	1031
9280	1.91	-8.49	2.75	-464.71	-1309.67	1539.421	1031
9285	1.22	-9.00	2.80	-465.15	-1307.11	1539.423	1031
9290	1.40	-9.34	2.84	-465.56	-1306.98	1539.429	1031
9295	1.40	-9.04	2.79	-465.39	-1306.99	1539.433	1031
9300	1.63	-9.03	2.86	-464.08	-1305.25	1539.439	1031
9305	1.18	-9.60	3.00	-463.33	-1303.50	1539.444	1031
9310	1.58	-9.40	2.93	-463.17	-1302.79	1539.448	1031
9315	1.42	-9.52	2.83	-463.27	-1303.53	1539.454	1031
9320	0.71	-9.63	2.99	-462.50	-1303.92	1539.458	1031
9325	1.58	-9.50	2.82	-461.55	-1303.84	1539.463	1031
9330	2.07	-9.56	2.82	-461.39	-1305.47	1539.468	1031
9335	0.63	-9.80	3.03	-460.63	-1304.76	1539.474	1031
9340	1.70	-9.37	2.86	-460.75	-1306.61	1539.478	1031
9345	1.18	-9.47	2.96	-460.71	-1303.29	1539.483	1031
9350	0.84	-10.17	3.06	-460.55	-1302.06	1539.488	1031
9355	1.03	-9.89	3.05	-459.16	-1300.17	1539.493	1031
9360	1.30	-10.12	3.10	-459.06	-1301.44	1539.498	1031
9365	1.90	-9.93	2.87	-459.12	-1301.31	1539.505	1031
9370	1.20	-10.26	2.97	-459.20	-1300.98	1539.508	1031
9375	1.80	-10.02	3.02	-459.42	-1301.84	1539.515	1031
9380	1.37	-10.02	3.04	-459.31	-1301.94	1539.518	1031
9385	2.07	-10.01	2.98	-457.19	-1302.98	1539.524	1031
9390	1.59	-9.97	3.06	-457.08	-1303.52	1539.528	1031
9395	2.75	-9.76	3.05	-456.01	-1301.81	1539.536	1031
9400	1.64	-10.23	3.07	-455.96	-1302.27	1539.538	1031
9405	2.01	-10.19	2.98	-455.80	-1301.44	1539.544	1031
9410	2.23	-9.91	3.00	-455.91	-1303.49	1539.548	1031
9415	1.94	-10.46	3.12	-454.74	-1300.91	1539.554	1031
9420	1.98	-10.40	3.07	-454.21	-1300.41	1539.558	1031
9425	1.97	-10.28	3.09	-454.23	-1299.51	1539.564	1031
9430	1.53	-10.28	3.12	-454.21	-1300.03	1539.569	1031
9435	1.89	-10.75	3.16	-453.94	-1300.03	1539.573	1031
9440	1.43	-10.61	3.12	-452.51	-1300.67	1539.578	1031
9445	2.12	-10.49	3.21	-452.59	-1300.43	1539.583	1031
9450	2.17	-10.96	3.10	-451.67	-1297.82	1539.588	1031
9455	1.39	-11.12	3.28	-451.84	-1299.08	1539.593	1031
9460	2.06	-10.90	3.10	-451.54	-1298.07	1539.600	1031
9465	1.67	-11.15	3.21	-451.51	-1298.88	1539.603	1031
9470	1.65	-10.83	3.21	-451.72	-1301.14	1539.609	1030
9475	2.02	-10.90	3.18	-451.95	-1301.83	1539.613	1030
9480	2.42	-10.46	3.09	-454.37	-1302.68	1539.620	1030
9485	1.85	-11.12	3.19	-453.93	-1303.50	1539.623	1030
9490	1.55	-10.80	3.15	-454.10	-1300.24	1539.629	1030
9495	1.24	-10.40	3.23	-453.94	-1300.66	1539.633	1030
9500	1.42	-10.06	3.25	-455.55	-1298.46	1539.641	1030
9505	1.65	-10.46	3.16	-455.39	-1299.90	1539.643	1030
9510	1.65	-9.91	3.12	-455.41	-1299.88	1539.649	1030
9515	1.49	-10.25	3.09	-455.46	-1302.17	1539.654	1030
9520	1.24	-9.97	3.20	-456.34	-1300.36	1539.659	1030
9525	1.99	-10.22	3.05	-457.27	-1300.09	1539.663	1030
9530	1.50	-10.02	3.04	-457.35	-1301.00	1539.668	1030
9535	1.82	-10.03	3.04	-458.06	-1300.33	1539.673	1030
9540	1.44	-9.88	3.02	-457.76	-1301.20	1539.678	1030
9545	1.39	-10.06	3.13	-457.73	-1303.28	1539.684	1030
9550	1.84	-10.28	3.17	-458.00	-1302.25	1539.688	1030
9555	1.35	-10.33	3.13	-457.81	-1302.58	1539.693	1030
9560	1.74	-10.39	3.10	-458.29	-1301.59	1539.698	1030
9565	0.61	-9.93	3.11	-460.00	-1304.76	1539.705	1030
9570	2.27	-9.42	2.87	-460.22	-1304.31	1539.708	1030
9575	1.74	-9.37	2.98	-460.34	-1305.95	1539.713	1030
9580	1.81	-9.70	3.10	-460.13	-1306.35	1539.718	1030
9585	1.29	-9.94	3.09	-461.55	-1305.66	1539.725	1030
9590	1.35	-9.40	3.02	-461.75	-1306.70	1539.728	1030
9595	0.85	-9.43	3.03	-461.50	-1306.59	1539.735	1030
9600	1.38	-9.22	2.99	-461.77	-1306.36	1539.738	1030
9605	1.97	-9.29	3.00	-462.84	-1308.20	1539.744	1030
9610	1.45	-8.84	2.89	-463.11	-1307.40	1539.748	1030
9615	1.66	-9.13	2.97	-463.83	-1306.41	1539.754	1030
9620	1.53	-8.71	2.95	-463.78	-1306.42	1539.758	1030
9625	2.67	-9.91	2.97	-464.31	-1305.25	1539.766	1030
9630	1.79	-9.33	2.92	-463.80	-1305.23	1539.768	1030
9635	1.66	-8.98	2.84	-463.63	-1304.79	1539.774	1030
9640	0.75	-9.09	2.94	-463.66	-1306.44	1539.778	1030
9645	1.39	-8.97	2.83	-464.93	-1304.16	1539.784	1030
9650	2.14	-8.59	2.74	-466.06	-1306.00	1539.789	1030
9655	1.64	-8.73	2.89	-466.39	-1307.18	1539.794	1030
9660	0.77	-8.91	2.88	-466.17	-1306.66	1539.798	1030
9665	0.62	-9.24	2.89	-466.59	-1307.33	1539.803	1030
9670	1.00	-9.04	2.84	-467.65	-1308.27	1539.809	1030
9675	0.75	-9.15	2.88	-467.65	-1306.63	1539.813	1030
9680	1.56	-8.54	2.78	-467.59	-1306.82	1539.819	1030
9685	1.38	-8.91	2.78	-467.81	-1308.31	1539.823	1030
9690	1.34	-8.57	2.67	-468.98	-1309.22	1539.828	1030
9695	0.63	-8.55	2.75	-469.26	-1309.24	1539.833	1030
9700	1.76	-8.41	2.58	-469.70	-1308.21	1539.840	1030
9705	1.47	-8.13	2.57	-469.90	-1309.95	1539.843	1030
9710	1.22	-7.90	2.64	-470.06	-1310.94	1539.849	1030
9715	1.80	-7.91	2.48	-469.94	-1310.03	1539.853	1030
9720	0.95	-7.99	2.63	-470.88	-1311.35	1539.859	1030
9725	1.66	-7.84	2.58	-471.32	-1310.44	1539.863	1030
9730	1.42	-7.94	2.54	-471.92	-1310.53	1539.871	1030
9735	1.16	-8.26	2.60	-471.53	-1311.39	1539.873	1030
9740	1.19	-8.15	2.55	-471.33	-1311.06	1539.879	1030
9745	1.38	-7.85	2.50	-471.40	-1311.04	1539.883	1030
9750	1.06	-7.71	2.53	-472.64	-1311.67	1539.889	1030
9755	1.33	-7.91	2.45	-473.69	-1312.25	1539.893	1030
9760	0.98	-7.37	2.41	-473.90	-1312.52	1539.899	1030
9765	0.86	-7.74	2.41	-474.17	-1312.88	1539.904	1030
9770	0.87	-7.24	2.57	-474.29	-1312.45	1539.908	1030
9775	1.79	-7.26	2.40	-474.49	-1312.86	1539.913	1030
9780	0.82	-7.21	2.41	-474.92	-1312.79	1539.918	1030
9785	0.87	-6.73	2.30	-475.79	-1314.19	1539.924	1030
9790	1.12	-7.37	2.36	-475.98	-1313.93	1539.928	1030
9795	1.64	-7.27	2.34	-475.80	-1313.61	1539.933	1030
9800	1.20	-7.24	2.39	-476.02	-1313.39	1539.938	1030
9805	0.79	-7.11	2.44	-477.60	-1313.53	1539.943	1030
9810	0.59	-6.92	2.39	-477.51	-1315.36	1539.948	1030
9815	0.52	-7.45	2.37	-477.33	-1314.67	1539.955	1030
9820	0.76	-6.78	2.27	-477.04	-1315.08	1539.958	1030
9825	1.15	-7.12	2.18	-477.50	-1315.27	1539.965	1030
9830	1.86	-6.93	2.13	-477.47	-1315.16	1539.968	1030
9835	0.81	-7.15	2.40	-479.27	-1315.95	1539.974	1030
9840	1.17	-6.73	2.11	-479.97	-1315.84	1539.978	1030
9845	1.45	-6.32	2.10	-480.63	-1316.73	1539.986	1030
9850	1.01	-6.67	2.21	-480.60	-1317.77	1539.988	1030
9855	0.85	-6.42	2.21	-480.49	-1315.47	1539.994	1030
9860	1.35	-6.28	2.14	-480.86	-1317.05	1539.998	1030
9865	0.77	-6.42	2.24	-481.70	-1317.02	1540.004	1030
9870	0.47	-6.42	2.23	-482.47	-1316.87	1540.009	1030
9875	1.10	-6.34	2.22	-481.98	-1318.09	1540.014	1030
9880	1.41	-6.03	2.15	-482.20	-1317.69	1540.019	1030
9885	1.16	-6.08	2.21	-482.14	-1318.98	1540.023	1030
9890	0.91	-6.35	2.24	-482.28	-1319.03	1540.028	1030
9895	1.42	-5.92	2.07	-483.22	-1318.67	1540.033	1030
9900	1.15	-5.94	2.11	-484.37	-1320.69	1540.039	1030
9905	0.95	-5.59	2.08	-484.41	-1319.67	1540.043	1030
9910	1.22	-5.89	2.16	-484.59	-1318.93	1540.050	1030
9915	1.07	-5.82	2.05	-484.66	-1319.27	1540.053	1030
9920	1.08	-5.99	2.06	-485.88	-1321.98	1540.058	1030
9925	0.62	-6.01	2.08	-486.29	-1319.75	1540.063	1030
9930	0.51	-5.63	2.16	-486.73	-1320.35	1540.070	1030
9935	0.56	-5.14	2.09	-486.75	-1321.16	1540.073	1030
9940	0.63	-5.99	2.09	-486.78	-1318.24	1540.078	1030
9945	0.77	-5.55	2.08	-486.98	-1318.06	1540.083	1030
9950	0.83	-5.15	2.00	-488.08	-1324.41	1540.090	1030
9955	1.08	-5.34	2.16	-488.06	-1324.14	1540.093	1030
9960	1.11	-4.78	1.72	-488.19	-1321.15	1540.100	1030
9965	0.66	-5.04	2.02	-487.99	-1321.66	1540.103	1030
9970	0.09	-5.42	2.14	-489.11	-1321.60	1540.109	1030
9975	0.72	-5.08	1.93	-489.73	-1323.01	1540.113	1030
9980	0.71	-5.11	1.85	-490.24	-1323.11	1540.119	1030
[truncated: 124,435 more rows]
