# Supplementary material for: Structural characterization of the saxitoxin-targeting APTSTX1 aptamer using optical tweezers and molecular dynamics simulations
Source: PLoS One. 2019 Nov 7;14(11):e0222468. doi: 10.1371/journal.pone.0222468 (PMC6837747; doi:10.1371/journal.pone.0222468)
Supplement: S2 File — Data repository, aptamer under magnesium. (ZIP) [file pone.0222468.s006.zip › Mg/Mg/September/290915/6aCOM.txt]

Instrument name = Christians toy
*****Calibration values *****
TrapA Temperature Fudge	-0.400000
TrapB Temperature Fudge	-1.550000
TrapA Force Sensitivity	0.025700	0.026000	0.032000
TrapB Force Sensitivity	0.026200	0.027400	0.032000
TrapA Lever Sensitivity	15000.000000	14500.000000	0.000000
TrapB Lever Sensitivity	15200.000000	14500.000000	0.000000
Motor Threshold	20	20	20
*****Initial Preference Settings*****
ForceRateDiv	1
ForceGain	32
PosRateDivA	3
PosRateDivB	3
PositionGainA	32
PositionGainB	32
GotoSpeedX	9
GotoSpeedY	9
GotoSpeedZ	4
MaxDataFileSize	10000000
HopDistance	2
*CycleCount/n____	1
*A_PsdX__________	0
*A_PsdY__________	0
*A_PsdSum________	0
*A_Iris__________	0
*A_LeverX________	0
*A_LeverY________	0
*A_LeverSum______	0
*B_PsdX__________	0
*B_PsdY__________	0
*B_PsdSum________	0
*B_Iris__________	0
*B_LeverX________	0
*B_LeverY________	0
*B_LeverSum______	0
*A_Temperature___	0
*B_Temperature___	0
*X_force_________	1
*Y_force_________	1
*Z_force_________	1
*Tension_________	0
*A_dist-X________	0
*A_dist-Y________	1
*B_dist-X________	0
*B_dist-Y________	1
*Motor_X_________	0
*Motor_Y_________	0
*Motor_Z_________	0
*MotorVel_X______	0
*MotorVel_Y______	0
*MotorVel_Z______	0
*A_trapPIC_Err___	0
*B_trapPIC_Err___	0
*comPIC_Err______	0
*A_CycleCount____	0
*B_CycleCount____	0
*Motor_CycleCount	0
*time(sec)_______	1
*Status__________	1
*Null____________	0
samples/line_HI	400
samples/line_LO	20
goto0	8388608	8388608	8388608
goto1	8387389	8384692	8389074
goto2	8419563	8410568	8388131
goto3	8422830	8353240	8389507
goto4	8422772	8353948	8399333
goto5	8388608	8388608	8388608
goto6	8388608	8388608	8388608
goto7	8388608	8388608	8388608
goto8	8388608	8388608	8388608
goto9	8388608	8388608	8388608
yourXYZint	123	456	789
MaxForceP1	10.000000
MinForceP1	2.000000
PullRateP1	100.000000
refoldTime1	0.000000
unfoldTime1	0.000000
MaxForceP2	75.000000
MinForceP2	2.000000
PullRateP2	1000.000000
refoldTime2	0.000000
unfoldTime2	0.000000
MaxForceP3	10.000000
MinForceP3	-10.000000
PullRateP3	1.000000
refoldTime3	2.000000
unfoldTime3	2.000000
constForce1	46.000000
constForce2	28.000000
yourFloat	1.234000
yourXYZfloat	1.000000	2.000000	3.000000
*****End Initial Preference Settings*****

Zero-Force Offsets (pN)  -0.729562	-9.731745	-16.692257
0	trapA_Empty_PSD_Sum = 0
        trapB_Empty_PSD_Sum = 0
        trapA_Empty_Iris = 0
        trapB_Empty_Iris = 0
        trapA_Full_PSD_Sum = 20209
        trapB_Full_PSD_Sum = 19748
        trapA_Full_Iris = 18395
        trapB_Full_Iris = 18933
410	   maxForce-limit
1470	   minForce-limit
2390	tempA = 24.427	tempB = 24.800
   maxForce-limit
3305	   minForce-limit
4210	   maxForce-limit
5085	   minForce-limit
5940	   maxForce-limit
6850	   minForce-limit
7685	   maxForce-limit
8575	   minForce-limit
9465	   maxForce-limit
10300	   minForce-limit
11170	   maxForce-limit
12040	   minForce-limit
12445	tempA = 24.423	tempB = 24.787
12930	   maxForce-limit
13870	   minForce-limit
14780	   maxForce-limit
15710	   minForce-limit
16640	   maxForce-limit
17545	   minForce-limit
18445	   maxForce-limit
19315	   minForce-limit
20210	   maxForce-limit
21180	   minForce-limit
22015	   maxForce-limit
22505	tempA = 24.407	tempB = 24.809
22900	   minForce-limit
23765	   maxForce-limit
24655	   minForce-limit
25620	   maxForce-limit
26570	   minForce-limit
27440	   maxForce-limit
28250	   minForce-limit
29045	   maxForce-limit
29915	   minForce-limit
30855	   maxForce-limit
31765	   minForce-limit
32525	tempA = 24.422	tempB = 24.803
32640	   maxForce-limit
33490	   minForce-limit
34315	   maxForce-limit
35160	   minForce-limit
35995	   maxForce-limit
36860	   minForce-limit
37735	   maxForce-limit
38610	   minForce-limit
39520	   maxForce-limit
40410	   minForce-limit
41350	   maxForce-limit
42265	   minForce-limit
42570	tempA = 24.418	tempB = 24.795
43175	   maxForce-limit
44045	   minForce-limit
44845	   maxForce-limit
45785	   minForce-limit
46715	   maxForce-limit
47625	   minForce-limit
48460	   maxForce-limit
49360	   minForce-limit
50260	   maxForce-limit
51155	   minForce-limit
52075	   maxForce-limit
52575	tempA = 24.434	tempB = 24.795
52985	   minForce-limit
53880	   maxForce-limit
54760	   minForce-limit
55720	   maxForce-limit
56595	   minForce-limit
57475	   maxForce-limit
58415	   minForce-limit
59375	   maxForce-limit
60290	   minForce-limit
61220	   maxForce-limit
62130	   minForce-limit
62640	tempA = 24.421	tempB = 24.791
63045	   maxForce-limit
63915	   minForce-limit
64840	   maxForce-limit
65750	   minForce-limit
66610	   maxForce-limit
67560	   minForce-limit
68470	   maxForce-limit
69395	   minForce-limit
70335	   maxForce-limit
71255	   minForce-limit
72210	   maxForce-limit
72680	tempA = 24.406	tempB = 24.796
73150	   minForce-limit
74060	   maxForce-limit
74960	   minForce-limit
75785	   maxForce-limit
76670	   minForce-limit
77555	   maxForce-limit
78525	   minForce-limit
79470	   maxForce-limit
80390	   minForce-limit
81295	   maxForce-limit
82285	   minForce-limit
82715	tempA = 24.418	tempB = 24.799
83255	   maxForce-limit
84155	   minForce-limit
85160	   maxForce-limit
86155	   minForce-limit
87160	   maxForce-limit
88180	   minForce-limit
89175	   maxForce-limit
90180	   minForce-limit
91210	   maxForce-limit
92225	   minForce-limit
92760	tempA = 24.410	tempB = 24.807
93220	   maxForce-limit
94170	   minForce-limit
95175	   maxForce-limit
96170	   minForce-limit
97120	   maxForce-limit
98105	   minForce-limit
99055	   maxForce-limit
100005	   minForce-limit
101000	   maxForce-limit
102010	   minForce-limit
102775	tempA = 24.437	tempB = 24.810
102975	   maxForce-limit
103955	   minForce-limit
104985	   maxForce-limit
106010	   minForce-limit
106925	   maxForce-limit
107835	   minForce-limit
108785	   maxForce-limit
109640	   minForce-limit
110580	   maxForce-limit
111480	   minForce-limit
112440	   maxForce-limit
112825	tempA = 24.415	tempB = 24.791
113320	   minForce-limit
114290	   maxForce-limit
115275	   minForce-limit
116245	   maxForce-limit
117155	   minForce-limit
119055	   maxForce-limit
120950	   minForce-limit
122785	   maxForce-limit
122880	tempA = 24.429	tempB = 24.794
124570	   minForce-limit
126465	   maxForce-limit
128295	   minForce-limit
130095	   maxForce-limit
131885	   minForce-limit
132880	tempA = 24.412	tempB = 24.808
133750	   maxForce-limit
135615	   minForce-limit
137580	   maxForce-limit
139465	   minForce-limit
141325	   maxForce-limit
142920	tempA = 24.413	tempB = 24.795
143145	   minForce-limit
144910	   maxForce-limit
146750	   minForce-limit
148560	   maxForce-limit
150400	   minForce-limit
152220	   maxForce-limit
152920	tempA = 24.419	tempB = 24.810
154125	   minForce-limit
156035	   maxForce-limit
157960	   minForce-limit
159935	   maxForce-limit
161785	   minForce-limit
162975	tempA = 24.434	tempB = 24.811
163675	   maxForce-limit
165575	   minForce-limit
167565	   maxForce-limit
169435	   minForce-limit
171415	   maxForce-limit
173020	tempA = 24.418	tempB = 24.803
173380	   minForce-limit
175350	   maxForce-limit
177260	   minForce-limit
179180	   maxForce-limit
181150	   minForce-limit
183045	tempA = 24.429	tempB = 24.801
183105	   maxForce-limit
185085	   minForce-limit
187080	   maxForce-limit
189000	   minForce-limit
190915	   maxForce-limit
192840	   minForce-limit
193100	tempA = 24.416	tempB = 24.811
194770	   maxForce-limit
196660	   minForce-limit
198565	   maxForce-limit
200500	   minForce-limit
202390	   maxForce-limit
203140	tempA = 24.434	tempB = 24.813
204385	   minForce-limit
206285	   maxForce-limit
208145	   minForce-limit
210095	   maxForce-limit
211980	   minForce-limit
213145	tempA = 24.414	tempB = 24.812
213920	   maxForce-limit
215750	   minForce-limit
217650	   maxForce-limit
219580	   minForce-limit
221430	   maxForce-limit
223200	tempA = 24.429	tempB = 24.813
223280	   minForce-limit
225145	   maxForce-limit
226995	   minForce-limit
228795	   maxForce-limit
230525	   minForce-limit
232350	   maxForce-limit
233210	tempA = 24.409	tempB = 24.806
234200	   minForce-limit
236055	   maxForce-limit
237780	   minForce-limit
239560	   maxForce-limit
241410	   minForce-limit
243180	   maxForce-limit
243265	tempA = 24.432	tempB = 24.801
244895	   minForce-limit
246610	   maxForce-limit
248345	   minForce-limit
250080	   maxForce-limit
251820	   minForce-limit
253340	tempA = 24.428	tempB = 24.813
253560	   maxForce-limit
255210	   minForce-limit
256950	   maxForce-limit
258735	   minForce-limit
260370	   maxForce-limit
262100	   minForce-limit
263360	tempA = 24.441	tempB = 24.804
263900	   maxForce-limit
265670	   minForce-limit
267485	   maxForce-limit
269205	   minForce-limit
270980	   maxForce-limit
272630	   minForce-limit
273400	tempA = 24.425	tempB = 24.815
274415	   maxForce-limit
276100	   minForce-limit
277860	   maxForce-limit
279530	   minForce-limit
281325	   maxForce-limit
283010	   minForce-limit
283400	tempA = 24.428	tempB = 24.809
284845	   maxForce-limit
286650	   minForce-limit
288565	   maxForce-limit
290465	   minForce-limit
292425	   maxForce-limit
293475	tempA = 24.413	tempB = 24.805
294360	   minForce-limit
296330	   maxForce-limit
298200	   minForce-limit
300035	   maxForce-limit
301915	   minForce-limit
303525	tempA = 24.433	tempB = 24.812
303765	   maxForce-limit
305545	   minForce-limit
307270	   maxForce-limit
309085	   minForce-limit
310020	Stop All Protocols, go to manual mode
313545	tempA = 24.420	tempB = 24.814
315725	Start Constant-Force1 = 9.000000
323600	tempA = 24.427	tempB = 24.809
333615	tempA = 24.429	tempB = 24.806
343675	tempA = 24.443	tempB = 24.813
353730	tempA = 24.447	tempB = 24.811
363740	tempA = 24.430	tempB = 24.803
373795	tempA = 24.427	tempB = 24.812
383865	tempA = 24.432	tempB = 24.821
393865	tempA = 24.437	tempB = 24.819
403940	tempA = 24.419	tempB = 24.810
413950	tempA = 24.428	tempB = 24.809
424005	tempA = 24.439	tempB = 24.807
434060	tempA = 24.440	tempB = 24.811
444065	tempA = 24.411	tempB = 24.801
454145	tempA = 24.437	tempB = 24.800
464170	tempA = 24.435	tempB = 24.801
474230	tempA = 24.441	tempB = 24.815
484295	tempA = 24.428	tempB = 24.802
494295	tempA = 24.423	tempB = 24.801
504340	tempA = 24.444	tempB = 24.813
514405	tempA = 24.408	tempB = 24.806
524435	tempA = 24.447	tempB = 24.819
534490	tempA = 24.460	tempB = 24.809
544490	tempA = 24.441	tempB = 24.814
554545	tempA = 24.445	tempB = 24.805
564595	tempA = 24.425	tempB = 24.796
574600	tempA = 24.434	tempB = 24.804
584665	tempA = 24.431	tempB = 24.808
594695	tempA = 24.441	tempB = 24.811
604770	tempA = 24.436	tempB = 24.805
614835	tempA = 24.433	tempB = 24.823
624865	tempA = 24.424	tempB = 24.828
634910	tempA = 24.431	tempB = 24.814
637145	Stop All Protocols, go to manual mode
643330	End Write
