# Supplementary material for: Structural characterization of the saxitoxin-targeting APTSTX1 aptamer using optical tweezers and molecular dynamics simulations
Source: PLoS One. 2019 Nov 7;14(11):e0222468. doi: 10.1371/journal.pone.0222468 (PMC6837747; doi:10.1371/journal.pone.0222468)
Supplement: S2 File — Data repository, aptamer under magnesium. (ZIP) [file pone.0222468.s006.zip › Mg/Mg/September/290915/6bA.txt]

#Begin Write:
CycleCount/n	X_force	Y_force	Z_force	A_dist-Y	B_dist-Y	time(sec)	Status
100	5.60	-16.39	5.73	-462.94	-1402.49	3487.090	1031
200	5.65	-16.43	5.70	-462.81	-1404.20	3487.190	1031
300	5.68	-16.48	5.66	-462.76	-1402.35	3487.295	1031
400	5.91	-16.52	5.66	-462.76	-1402.84	3487.434	1031
500	7.45	-23.53	5.40	-425.07	-1374.41	3487.528	1031
600	7.80	-25.39	5.23	-416.15	-1372.21	3487.623	1031
700	8.21	-26.66	5.06	-407.26	-1362.21	3487.719	1031
800	9.13	-28.46	4.87	-396.82	-1355.89	3487.838	1031
900	9.12	-29.14	4.73	-390.05	-1351.21	3487.935	1031
1000	9.28	-30.41	4.75	-382.48	-1345.98	3488.030	1031
1100	9.47	-31.37	4.77	-376.63	-1341.61	3488.124	1030
1200	9.25	-30.29	4.67	-382.45	-1346.44	3488.220	1030
1300	9.00	-29.01	4.68	-391.34	-1351.90	3488.333	1030
1400	9.06	-27.90	4.57	-397.43	-1355.78	3488.423	1030
1500	8.41	-26.72	4.78	-405.64	-1362.69	3488.522	1030
1600	8.21	-25.75	4.89	-413.12	-1367.75	3488.632	1030
1700	7.55	-24.91	5.11	-420.20	-1373.58	3488.715	1030
1800	7.10	-23.41	5.23	-429.04	-1381.34	3488.830	1030
1900	6.85	-22.54	5.40	-436.18	-1387.07	3488.926	1030
2000	6.26	-22.10	5.47	-442.63	-1390.92	3489.038	1030
2100	5.88	-20.55	5.56	-450.07	-1396.27	3489.117	1030
2190	5.68	-20.11	5.68	-452.82	-1397.04	3489.143	1030
2195	6.35	-20.06	5.69	-452.69	-1397.98	3489.147	1030
2200	6.06	-20.05	5.64	-452.92	-1397.41	3489.152	1030
2205	5.83	-19.71	5.61	-452.81	-1397.09	3489.157	1030
2210	5.34	-19.78	5.66	-452.91	-1396.64	3489.162	1030
2215	6.27	-19.58	5.56	-452.90	-1395.82	3489.167	1030
2220	5.85	-19.47	5.53	-455.05	-1398.38	3489.171	1030
2225	5.75	-19.42	5.72	-455.24	-1397.55	3489.176	1030
2230	6.21	-19.45	5.67	-455.04	-1396.76	3489.182	1030
2235	5.44	-19.25	5.60	-454.84	-1397.81	3489.186	1030
2240	6.13	-19.49	5.68	-455.06	-1398.28	3489.192	1030
2245	6.06	-19.37	5.62	-455.07	-1397.82	3489.197	1030
2250	5.82	-19.24	5.56	-457.12	-1398.06	3489.202	1030
2255	5.85	-19.36	5.78	-457.36	-1398.25	3489.206	1030
2260	5.48	-19.11	5.78	-457.74	-1397.07	3489.213	1030
2265	6.23	-19.09	5.69	-457.41	-1397.34	3489.217	1030
2270	6.15	-18.87	5.66	-457.45	-1397.70	3489.222	1030
2275	5.80	-19.59	5.73	-457.58	-1398.93	3489.227	1030
2280	5.59	-18.40	5.70	-458.98	-1398.94	3489.232	1030
2285	5.57	-18.80	5.80	-459.57	-1400.11	3489.238	1030
2290	5.51	-18.72	5.79	-459.95	-1400.56	3489.242	1030
2295	5.24	-19.06	5.91	-459.77	-1400.97	3489.247	1030
2300	5.65	-18.64	5.78	-459.75	-1401.68	3489.251	1030
2305	5.56	-18.45	5.77	-459.67	-1401.43	3489.257	1030
2310	6.14	-18.68	5.68	-459.67	-1401.11	3489.261	1030
2315	5.81	-18.43	5.71	-459.75	-1400.72	3489.267	1030
2320	5.59	-18.80	5.77	-460.36	-1401.01	3489.272	1030
2325	4.85	-18.45	5.93	-462.54	-1403.16	3489.277	1030
2330	5.86	-18.43	5.85	-462.85	-1404.03	3489.281	1030
2335	5.47	-18.29	5.78	-462.61	-1404.85	3489.288	1030
2340	4.83	-18.50	6.02	-462.96	-1403.62	3489.292	1030
2345	5.72	-18.40	5.77	-462.66	-1404.57	3489.296	1030
2350	5.26	-17.97	5.82	-462.98	-1404.73	3489.301	1030
2355	5.98	-17.75	5.66	-465.37	-1406.30	3489.309	1030
2360	5.09	-17.91	5.98	-465.06	-1406.19	3489.311	1030
2365	5.70	-17.62	5.82	-465.06	-1406.08	3489.317	1030
2370	5.61	-17.61	5.77	-464.88	-1405.96	3489.322	1030
2375	5.62	-17.77	5.74	-466.50	-1406.36	3489.329	1030
2380	5.86	-17.67	5.75	-466.38	-1406.38	3489.332	1030
2385	5.62	-17.19	6.05	-467.42	-1402.81	3489.339	1030
2390	5.57	-17.37	5.83	-466.71	-1406.20	3489.342	1030
2395	5.59	-17.68	5.87	-467.88	-1407.47	3489.347	1030
2400	5.21	-17.38	5.88	-468.28	-1406.79	3489.352	1030
2405	5.00	-17.12	5.93	-468.72	-1407.95	3489.357	1030
2410	5.26	-17.20	5.93	-469.04	-1407.82	3489.362	1030
2415	5.18	-16.90	5.98	-469.07	-1407.32	3489.367	1030
2420	5.27	-17.11	6.02	-469.21	-1407.95	3489.372	1030
2425	4.94	-17.11	6.05	-469.59	-1408.57	3489.377	1030
2430	4.97	-16.34	6.07	-470.95	-1408.09	3489.383	1030
2435	5.06	-16.68	6.03	-471.04	-1410.35	3489.387	1030
2440	5.00	-16.60	5.98	-470.86	-1412.35	3489.392	1030
2445	5.47	-16.63	5.91	-471.01	-1413.02	3489.396	1030
2450	5.46	-15.95	6.01	-470.73	-1412.16	3489.402	1030
2455	4.86	-16.60	6.18	-470.93	-1413.01	3489.407	1030
2460	4.84	-16.14	6.11	-472.31	-1414.04	3489.412	1030
2465	5.11	-16.64	6.00	-472.03	-1413.93	3489.416	1030
2470	5.17	-16.31	6.19	-472.13	-1413.07	3489.423	1030
2475	5.08	-16.24	6.04	-472.34	-1413.52	3489.427	1030
2480	5.22	-16.15	6.08	-472.42	-1414.54	3489.432	1030
2485	5.46	-15.67	6.00	-472.31	-1414.94	3489.436	1030
2490	4.87	-15.62	6.22	-474.56	-1416.77	3489.442	1030
2495	5.28	-15.05	6.22	-475.46	-1414.59	3489.447	1030
2500	4.55	-14.54	6.02	-475.87	-1411.33	3489.454	1030
2505	5.77	-14.76	6.10	-475.62	-1412.35	3489.457	1030
2510	4.55	-14.65	6.02	-475.74	-1411.73	3489.463	1030
2515	5.02	-14.56	5.94	-475.64	-1411.69	3489.467	1030
2520	4.15	-14.56	5.85	-476.70	-1413.56	3489.472	1030
2525	4.04	-14.05	5.67	-477.98	-1413.75	3489.477	1030
2530	4.70	-13.86	5.68	-478.10	-1414.25	3489.482	1030
2535	4.71	-14.35	5.71	-478.26	-1413.19	3489.488	1030
2540	5.20	-13.76	5.56	-478.04	-1412.37	3489.491	1030
2545	4.95	-14.00	5.60	-478.16	-1413.40	3489.498	1030
2550	4.95	-14.15	5.59	-478.41	-1413.94	3489.502	1030
2555	4.59	-14.11	5.63	-478.29	-1413.09	3489.507	1030
2560	5.34	-13.73	5.40	-478.89	-1414.72	3489.512	1030
2565	5.04	-13.71	5.50	-481.05	-1415.98	3489.517	1030
2570	4.66	-13.60	5.40	-481.26	-1416.10	3489.521	1030
2575	5.03	-13.38	5.30	-481.32	-1415.65	3489.528	1030
2580	5.37	-13.39	5.34	-481.51	-1416.69	3489.531	1030
2585	5.11	-13.44	5.37	-481.65	-1415.98	3489.537	1030
2590	5.10	-13.40	5.37	-481.85	-1416.21	3489.542	1030
2595	4.83	-13.31	5.17	-483.60	-1418.41	3489.546	1030
2600	4.49	-13.40	5.20	-483.81	-1418.15	3489.551	1030
2605	4.96	-12.58	4.88	-483.60	-1418.78	3489.559	1030
2610	4.58	-13.07	5.09	-483.59	-1418.71	3489.561	1030
2615	4.33	-12.85	4.99	-483.43	-1418.61	3489.567	1030
2620	4.85	-12.58	4.94	-483.79	-1418.96	3489.572	1030
2625	4.91	-12.30	4.79	-485.74	-1418.79	3489.579	1030
2630	4.34	-12.33	4.89	-486.03	-1419.20	3489.581	1030
2635	4.26	-12.83	4.85	-486.21	-1419.89	3489.588	1030
2640	5.13	-12.61	4.98	-486.32	-1420.01	3489.594	1030
2645	4.22	-12.33	4.76	-487.29	-1420.02	3489.597	1030
2650	4.81	-12.29	4.71	-487.70	-1420.09	3489.602	1030
2655	4.71	-12.58	4.90	-487.85	-1420.55	3489.607	1030
2660	4.84	-12.09	4.74	-487.76	-1420.65	3489.613	1030
2665	4.17	-12.39	4.71	-488.06	-1420.49	3489.617	1030
2670	4.41	-11.77	4.57	-488.69	-1420.58	3489.622	1030
2675	4.57	-12.02	4.55	-488.92	-1420.65	3489.627	1030
2680	4.39	-11.99	4.67	-488.76	-1420.86	3489.633	1030
2685	4.73	-12.21	4.82	-489.01	-1421.14	3489.636	1030
2690	4.38	-11.90	4.64	-488.95	-1420.88	3489.642	1030
2695	4.52	-11.92	4.59	-489.41	-1422.33	3489.647	1030
2700	5.16	-11.00	4.26	-491.10	-1423.87	3489.652	1030
2705	4.54	-11.41	4.29	-491.40	-1423.76	3489.656	1030
2710	4.52	-11.09	4.32	-491.56	-1424.69	3489.663	1030
2715	5.29	-11.66	4.42	-491.75	-1426.94	3489.667	1030
2720	4.83	-11.15	4.26	-491.56	-1426.15	3489.671	1030
2725	4.61	-10.75	4.09	-491.67	-1423.88	3489.676	1030
2730	3.62	-11.16	4.09	-493.86	-1426.13	3489.684	1030
2735	3.90	-11.04	4.13	-493.81	-1426.31	3489.687	1030
2740	4.13	-11.02	4.04	-494.00	-1426.01	3489.692	1030
2745	4.52	-10.76	4.03	-494.21	-1425.83	3489.697	1030
2750	4.32	-10.36	3.94	-495.17	-1426.97	3489.702	1030
2755	3.89	-10.84	3.98	-495.27	-1428.34	3489.707	1030
2760	3.23	-10.56	3.93	-495.50	-1427.82	3489.713	1030
2765	4.40	-10.37	3.83	-495.53	-1427.40	3489.717	1030
2770	3.46	-10.73	3.91	-495.47	-1427.53	3489.722	1030
2775	4.45	-10.27	3.84	-495.63	-1427.68	3489.727	1030
2780	4.09	-10.49	3.95	-495.57	-1427.98	3489.732	1030
2785	4.21	-10.39	3.76	-495.59	-1427.69	3489.738	1030
2790	4.20	-10.32	3.77	-496.98	-1428.53	3489.742	1030
2795	4.25	-10.03	3.65	-498.59	-1429.82	3489.747	1030
2800	3.49	-9.63	3.62	-498.56	-1429.06	3489.751	1030
2805	3.73	-10.16	3.67	-498.52	-1429.81	3489.757	1030
2810	3.41	-9.45	3.58	-498.72	-1429.59	3489.762	1030
2815	4.17	-9.74	3.59	-498.50	-1429.72	3489.767	1030
2820	3.97	-9.35	3.49	-498.56	-1429.67	3489.771	1030
2825	4.43	-8.94	3.39	-500.85	-1431.72	3489.778	1030
2830	3.78	-9.42	3.38	-500.99	-1432.29	3489.781	1030
2835	3.73	-9.26	3.44	-501.14	-1432.00	3489.787	1030
2840	4.20	-9.34	3.48	-501.21	-1432.05	3489.792	1030
2845	3.60	-9.05	3.33	-502.81	-1432.08	3489.799	1030
2850	4.40	-8.82	3.40	-502.88	-1431.95	3489.802	1030
2855	4.22	-8.51	3.19	-502.78	-1432.00	3489.807	1030
2860	3.51	-8.89	3.26	-502.84	-1432.05	3489.812	1030
2865	3.55	-9.33	3.38	-504.05	-1432.02	3489.818	1030
2870	3.34	-9.07	3.30	-504.47	-1432.34	3489.822	1030
2875	3.70	-8.72	3.08	-504.44	-1432.59	3489.827	1030
2880	3.68	-8.58	3.17	-504.57	-1432.49	3489.832	1030
2885	3.82	-8.85	3.16	-504.50	-1433.05	3489.837	1030
2890	3.62	-8.71	3.14	-504.44	-1432.76	3489.842	1030
2895	3.60	-8.42	3.04	-505.83	-1433.72	3489.847	1030
2900	3.44	-8.32	3.06	-506.75	-1434.07	3489.852	1030
2905	4.06	-8.42	3.04	-506.63	-1434.04	3489.857	1030
2910	4.20	-8.27	2.95	-506.73	-1434.04	3489.863	1030
2915	3.62	-8.27	3.01	-506.90	-1433.58	3489.867	1030
2920	3.64	-8.00	2.88	-508.14	-1435.03	3489.872	1030
2925	4.11	-7.76	2.82	-508.35	-1434.93	3489.877	1030
2930	3.55	-8.13	3.02	-508.42	-1435.28	3489.882	1030
2935	3.44	-8.07	2.91	-508.47	-1435.77	3489.886	1030
2940	3.16	-7.79	2.86	-508.33	-1435.77	3489.893	1030
2945	3.92	-8.10	2.98	-508.49	-1434.84	3489.896	1030
2950	3.36	-8.21	2.89	-508.41	-1435.87	3489.902	1030
2955	3.97	-7.80	2.75	-508.47	-1434.91	3489.906	1030
2960	3.07	-7.30	2.57	-511.06	-1437.52	3489.912	1030
2965	3.98	-7.19	2.64	-511.36	-1437.23	3489.917	1030
2970	3.30	-7.39	2.64	-511.45	-1438.31	3489.924	1030
2975	3.50	-7.34	2.62	-511.39	-1438.84	3489.927	1030
2980	3.65	-7.24	2.70	-511.51	-1437.85	3489.932	1030
2985	3.51	-7.27	2.46	-511.58	-1437.98	3489.937	1030
2990	3.06	-7.41	2.58	-513.32	-1439.75	3489.943	1030
2995	2.98	-7.13	2.43	-513.49	-1440.22	3489.947	1030
3000	3.29	-7.29	2.55	-513.64	-1440.11	3489.952	1030
3005	3.49	-7.23	2.49	-513.64	-1439.91	3489.957	1030
3010	3.50	-7.31	2.57	-513.71	-1439.99	3489.962	1030
3015	3.69	-6.82	2.44	-513.82	-1440.35	3489.967	1030
3020	2.85	-7.19	2.46	-514.82	-1439.31	3489.972	1030
3025	3.02	-6.92	2.42	-516.25	-1440.07	3489.977	1030
3030	3.22	-6.51	2.34	-516.17	-1440.42	3489.982	1030
3035	3.42	-6.13	2.21	-516.08	-1440.68	3489.988	1030
3040	2.67	-7.08	2.52	-516.37	-1441.38	3489.991	1030
3045	3.43	-6.89	2.39	-516.31	-1441.11	3489.997	1030
3050	3.60	-6.25	2.24	-516.72	-1441.09	3490.002	1030
3055	2.97	-5.97	2.19	-518.39	-1444.37	3490.007	1030
3060	3.00	-6.28	2.27	-518.69	-1443.04	3490.011	1030
3065	4.50	-6.35	2.24	-518.58	-1442.60	3490.018	1030
3070	2.29	-6.54	2.23	-518.87	-1441.73	3490.021	1030
3075	2.84	-6.58	2.26	-518.97	-1442.80	3490.029	1030
3080	2.64	-6.33	2.21	-518.97	-1443.05	3490.031	1030
3085	2.97	-5.95	2.20	-520.87	-1442.74	3490.037	1030
3090	3.39	-5.67	2.02	-521.24	-1443.06	3490.042	1030
3095	3.52	-4.57	1.78	-522.26	-1444.22	3490.049	1030
3100	2.90	-5.55	2.07	-521.75	-1443.81	3490.052	1030
3105	3.16	-5.63	2.00	-521.95	-1444.65	3490.057	1030
3110	3.29	-5.63	2.04	-522.03	-1445.24	3490.062	1030
3115	3.39	-5.12	1.85	-523.02	-1445.23	3490.068	1030
3120	3.13	-5.01	1.78	-523.31	-1446.11	3490.072	1030
3125	2.98	-5.17	1.91	-523.31	-1447.01	3490.077	1030
3130	2.78	-5.33	1.91	-523.21	-1446.36	3490.082	1030
3135	2.99	-5.34	1.89	-523.30	-1446.32	3490.088	1030
3140	2.80	-5.30	2.06	-523.37	-1446.32	3490.092	1030
3145	2.69	-5.08	1.89	-524.71	-1447.23	3490.097	1030
3150	3.42	-4.45	1.72	-525.75	-1448.37	3490.103	1030
3155	2.58	-4.69	1.86	-525.70	-1449.38	3490.107	1030
3160	3.18	-4.82	1.72	-525.87	-1447.84	3490.113	1030
3165	2.37	-4.77	1.80	-526.38	-1448.54	3490.116	1030
3170	2.73	-4.48	1.68	-527.45	-1449.61	3490.122	1030
3175	2.56	-4.43	1.74	-527.48	-1450.17	3490.126	1030
3180	3.29	-4.27	1.64	-527.57	-1449.40	3490.133	1030
3185	2.69	-4.56	1.70	-527.30	-1449.70	3490.136	1030
3190	2.77	-4.42	1.63	-527.15	-1449.82	3490.142	1030
3195	2.76	-4.67	1.65	-527.60	-1449.30	3490.146	1030
3200	2.58	-3.83	1.53	-529.46	-1451.76	3490.154	1030
3205	2.33	-3.94	1.59	-529.57	-1451.38	3490.156	1030
3210	2.24	-4.07	1.61	-529.71	-1451.25	3490.162	1030
3215	2.81	-4.11	1.58	-529.65	-1451.39	3490.167	1030
3220	2.58	-3.75	1.38	-530.95	-1452.05	3490.172	1030
3225	1.86	-3.92	1.50	-531.31	-1451.59	3490.177	1030
3230	2.09	-3.89	1.49	-531.05	-1452.66	3490.182	1030
3235	2.44	-3.74	1.55	-531.25	-1452.84	3490.187	1030
3240	2.76	-3.66	1.49	-531.11	-1452.33	3490.192	1030
3245	2.44	-3.80	1.38	-530.94	-1452.48	3490.197	1030
3250	2.29	-4.03	1.55	-531.14	-1452.03	3490.202	1030
3255	2.32	-4.05	1.64	-531.17	-1452.39	3490.207	1030
3260	2.91	-3.79	1.48	-532.54	-1452.77	3490.213	1030
3265	2.14	-3.39	1.39	-534.17	-1452.47	3490.217	1030
3270	2.52	-3.50	1.44	-534.34	-1452.90	3490.222	1030
3275	1.72	-3.45	1.50	-534.20	-1452.31	3490.227	1030
3280	2.92	-3.54	1.48	-534.01	-1453.41	3490.232	1030
3285	2.55	-3.51	1.46	-534.60	-1453.53	3490.238	1030
3290	2.21	-3.16	1.45	-535.10	-1454.30	3490.241	1030
3295	2.45	-2.68	1.15	-536.61	-1455.82	3490.248	1030
3300	2.08	-2.75	1.28	-536.47	-1454.91	3490.252	1030
3305	1.82	-3.23	1.33	-536.36	-1455.12	3490.257	1030
3310	2.44	-3.17	1.22	-536.53	-1454.66	3490.261	1030
3315	1.93	-2.89	1.23	-537.75	-1456.71	3490.268	1030
3320	2.05	-2.64	1.19	-538.21	-1456.91	3490.272	1030
3325	1.53	-2.82	1.17	-538.23	-1457.12	3490.279	1030
3330	1.62	-2.68	1.34	-538.33	-1456.73	3490.281	1030
3335	2.32	-2.14	1.09	-539.38	-1457.92	3490.287	1030
3340	2.47	-2.44	1.12	-539.63	-1458.85	3490.292	1030
3345	2.50	-2.29	1.12	-539.68	-1458.41	3490.297	1030
3350	1.78	-2.24	1.07	-539.74	-1457.93	3490.302	1030
3355	2.34	-2.44	1.09	-540.07	-1458.52	3490.307	1030
3360	2.32	-2.20	1.13	-540.25	-1458.14	3490.312	1030
3365	1.77	-2.29	1.15	-540.44	-1458.44	3490.318	1030
3370	2.38	-2.35	1.11	-540.60	-1458.12	3490.322	1030
3375	1.34	-2.65	1.28	-540.48	-1457.48	3490.327	1030
3380	2.19	-2.44	1.20	-540.81	-1458.17	3490.332	1030
3385	2.00	-2.09	1.18	-541.95	-1459.70	3490.337	1030
3390	1.67	-1.74	1.05	-543.56	-1460.89	3490.342	1030
3395	1.64	-2.19	1.09	-543.86	-1460.38	3490.347	1030
3400	1.93	-1.71	0.95	-543.45	-1460.53	3490.353	1030
3405	1.52	-2.02	1.12	-543.56	-1460.76	3490.356	1030
3410	1.98	-1.91	0.92	-543.65	-1460.34	3490.362	1030
3415	1.97	-1.70	1.00	-544.01	-1461.42	3490.366	1030
3420	1.88	-1.44	0.95	-545.58	-1462.53	3490.372	1030
3425	1.44	-1.56	1.02	-545.73	-1462.30	3490.377	1030
3430	1.29	-1.47	1.00	-545.82	-1462.10	3490.382	1030
3435	1.74	-0.86	0.84	-545.94	-1462.09	3490.386	1030
3440	1.48	-1.18	1.05	-546.15	-1462.05	3490.393	1030
3445	1.85	-0.85	0.85	-546.01	-1462.14	3490.397	1030
3450	1.58	-0.69	0.83	-546.27	-1462.31	3490.401	1030
3455	2.15	-1.58	0.99	-546.11	-1462.68	3490.406	1030
3460	1.09	-1.44	1.03	-548.43	-1465.01	3490.412	1030
3465	1.54	-0.81	0.85	-549.07	-1465.14	3490.417	1030
3470	1.61	-1.32	0.94	-549.40	-1464.42	3490.424	1030
3475	1.82	-1.00	0.96	-549.15	-1464.88	3490.427	1030
3480	1.06	-0.84	0.83	-549.30	-1464.30	3490.432	1030
3485	1.64	-0.98	0.91	-549.39	-1465.30	3490.437	1030
3490	1.50	-0.51	0.84	-551.01	-1464.96	3490.442	1030
3495	1.51	-0.45	0.73	-551.49	-1464.92	3490.447	1030
3500	1.45	-0.79	0.77	-551.46	-1466.04	3490.454	1030
3505	1.74	-0.54	0.77	-551.27	-1464.89	3490.457	1030
3510	0.98	-0.83	0.84	-551.35	-1464.74	3490.463	1030
3515	1.40	-0.69	0.87	-551.42	-1465.21	3490.467	1030
3520	0.94	-0.24	0.79	-553.19	-1466.96	3490.472	1030
3525	2.02	-0.21	0.63	-553.61	-1467.38	3490.477	1030
3530	0.92	-0.14	0.75	-554.07	-1468.12	3490.482	1030
3535	1.04	0.08	0.75	-554.37	-1467.14	3490.487	1030
3540	1.02	0.07	0.67	-554.56	-1466.97	3490.492	1031
3545	1.22	0.39	0.70	-554.62	-1467.86	3490.498	1031
3550	0.96	0.33	0.67	-554.19	-1468.29	3490.501	1031
3555	1.06	0.07	0.71	-553.20	-1468.04	3490.507	1031
3560	1.35	-0.36	0.73	-552.75	-1468.08	3490.512	1031
3565	1.19	0.02	0.78	-552.47	-1467.13	3490.517	1031
3570	0.93	-0.41	0.80	-552.54	-1466.99	3490.521	1031
3575	0.63	-0.83	0.90	-552.46	-1467.57	3490.528	1031
3580	0.61	-0.60	0.92	-552.74	-1469.87	3490.531	1031
3585	1.08	-0.13	0.74	-552.55	-1470.40	3490.537	1031
3590	1.09	-0.29	0.79	-552.63	-1470.63	3490.541	1031
3595	1.68	-0.23	0.75	-550.22	-1469.98	3490.549	1031
3600	1.25	-0.64	0.79	-550.22	-1471.02	3490.552	1031
3605	2.07	-0.78	0.77	-550.65	-1471.09	3490.559	1031
3610	0.83	-0.96	1.00	-550.72	-1470.08	3490.561	1031
3615	1.37	-0.84	0.79	-549.61	-1469.21	3490.568	1031
3620	1.41	-1.10	0.90	-549.00	-1469.47	3490.572	1031
3625	1.51	-0.78	0.88	-548.45	-1468.55	3490.577	1031
3630	1.12	-1.21	0.94	-548.29	-1468.10	3490.582	1031
3635	1.20	-1.07	0.95	-548.23	-1466.86	3490.587	1031
3640	1.49	-0.83	0.82	-548.27	-1465.44	3490.592	1031
3645	2.20	-0.82	0.85	-547.65	-1465.03	3490.596	1031
3650	1.58	-1.43	0.96	-546.70	-1463.53	3490.602	1031
3655	1.30	-1.16	0.94	-547.10	-1463.71	3490.607	1031
3660	0.93	-1.30	0.97	-546.84	-1463.84	3490.613	1031
3665	2.33	-1.02	0.91	-546.42	-1462.74	3490.616	1031
3670	1.88	-1.16	0.90	-545.50	-1461.71	3490.622	1031
3675	2.20	-1.16	0.86	-545.42	-1464.73	3490.626	1031
3680	1.72	-1.51	1.04	-544.73	-1461.44	3490.633	1031
3685	1.52	-1.40	1.05	-544.59	-1460.31	3490.636	1031
3690	1.87	-1.50	0.97	-544.62	-1460.59	3490.642	1031
3695	2.17	-1.55	1.02	-544.65	-1461.35	3490.647	1031
3700	1.94	-2.01	1.13	-543.64	-1460.01	3490.652	1031
3705	1.62	-1.90	1.09	-543.42	-1459.97	3490.656	1031
3710	1.74	-1.89	1.19	-543.38	-1459.16	3490.664	1031
3715	2.11	-1.69	1.05	-543.52	-1459.32	3490.667	1031
3720	1.12	-1.90	1.03	-543.43	-1459.89	3490.673	1031
3725	1.78	-1.79	1.00	-543.56	-1460.31	3490.677	1031
3730	1.60	-1.95	1.13	-541.70	-1459.85	3490.682	1031
3735	1.73	-2.12	1.20	-541.12	-1460.99	3490.687	1031
3740	1.98	-2.00	1.17	-541.12	-1459.66	3490.692	1031
3745	1.62	-2.04	1.16	-540.96	-1459.60	3490.697	1031
3750	2.20	-2.35	1.10	-540.39	-1459.23	3490.702	1031
3755	2.26	-2.03	1.13	-539.64	-1458.28	3490.707	1031
3760	2.04	-2.59	1.26	-539.58	-1458.27	3490.713	1031
3765	1.72	-2.50	1.24	-539.57	-1458.37	3490.717	1031
3770	1.93	-2.88	1.32	-539.47	-1457.74	3490.721	1031
3775	1.87	-2.53	1.25	-539.54	-1457.24	3490.727	1031
3780	2.23	-2.57	1.24	-539.73	-1457.99	3490.732	1031
3785	2.13	-2.44	1.12	-539.55	-1457.59	3490.738	1031
3790	2.09	-2.66	1.27	-539.19	-1457.13	3490.741	1031
3795	2.14	-3.04	1.30	-536.79	-1455.18	3490.747	1031
3800	2.01	-2.77	1.28	-536.62	-1455.08	3490.751	1031
3805	2.65	-3.39	1.44	-536.43	-1455.88	3490.758	1031
3810	2.77	-2.80	1.17	-536.48	-1455.63	3490.761	1031
3815	2.58	-2.85	1.31	-536.54	-1455.56	3490.767	1031
3820	2.05	-2.89	1.39	-536.47	-1455.41	3490.771	1031
3825	2.52	-3.60	1.53	-534.58	-1453.57	3490.777	1031
3830	3.08	-3.33	1.39	-534.50	-1452.87	3490.781	1031
3835	2.86	-3.84	1.53	-534.92	-1456.42	3490.789	1031
3840	2.37	-3.62	1.59	-534.50	-1456.76	3490.792	1031
3845	2.25	-3.46	1.50	-534.41	-1456.99	3490.797	1031
3850	3.03	-3.10	1.41	-534.60	-1456.77	3490.802	1031
3855	3.91	-3.75	1.22	-531.63	-1455.45	3490.809	1031
3860	2.63	-3.81	1.62	-532.14	-1455.66	3490.812	1031
3865	2.21	-4.19	1.75	-532.00	-1455.71	3490.818	1031
3870	2.63	-3.74	1.59	-532.07	-1455.94	3490.822	1031
3875	2.58	-4.06	1.59	-531.34	-1455.10	3490.827	1031
3880	3.01	-4.03	1.70	-530.87	-1454.22	3490.832	1031
3885	1.97	-4.31	1.81	-530.75	-1454.23	3490.838	1031
3890	2.70	-4.14	1.64	-530.76	-1455.19	3490.842	1031
3895	2.86	-4.08	1.65	-530.76	-1455.50	3490.846	1031
3900	2.77	-4.07	1.67	-530.57	-1455.00	3490.852	1031
3905	2.03	-4.35	1.82	-529.81	-1455.28	3490.857	1031
3910	2.50	-4.34	1.88	-528.34	-1453.44	3490.863	1031
3915	3.14	-4.59	1.79	-528.63	-1453.59	3490.866	1031
3920	2.84	-4.43	1.85	-528.57	-1451.39	3490.872	1031
3925	2.84	-4.82	1.91	-528.37	-1450.28	3490.876	1031
3930	3.03	-4.64	1.88	-526.91	-1449.16	3490.883	1031
3935	2.43	-4.60	1.83	-526.59	-1448.95	3490.886	1031
3940	2.57	-4.65	1.85	-527.00	-1449.16	3490.893	1031
3945	3.70	-4.68	1.90	-526.71	-1449.39	3490.897	1031
3950	2.90	-4.66	1.85	-525.28	-1448.52	3490.902	1031
3955	3.11	-5.33	1.97	-525.17	-1448.53	3490.907	1031
3960	2.80	-4.93	1.89	-525.20	-1448.02	3490.913	1031
3965	3.11	-4.80	1.88	-525.29	-1448.82	3490.917	1031
3970	2.82	-4.42	1.71	-525.18	-1449.01	3490.924	1031
3975	2.74	-4.71	1.83	-525.39	-1450.52	3490.927	1031
3980	3.04	-4.74	1.87	-525.43	-1450.62	3490.933	1031
3985	2.89	-4.92	1.82	-525.25	-1448.34	3490.937	1031
3990	2.77	-4.95	2.12	-524.01	-1448.17	3490.942	1031
3995	3.39	-5.74	2.13	-522.25	-1446.00	3490.947	1031
4000	2.57	-5.61	2.10	-522.11	-1446.11	3490.952	1031
4005	2.62	-5.92	2.18	-522.31	-1446.36	3490.957	1031
4010	2.87	-5.38	2.05	-522.24	-1446.38	3490.962	1031
4015	3.02	-5.47	2.09	-522.21	-1446.71	3490.967	1031
4020	2.29	-6.24	2.26	-521.43	-1445.62	3490.971	1031
4025	2.94	-6.14	2.24	-520.08	-1443.88	3490.977	1031
4030	3.07	-5.93	2.33	-520.06	-1443.90	3490.982	1031
4035	3.03	-6.07	2.25	-519.94	-1444.11	3490.988	1031
4040	3.01	-6.31	2.32	-519.96	-1443.82	3490.991	1031
4045	3.50	-6.03	2.14	-519.90	-1444.58	3490.997	1031
4050	3.07	-6.06	2.31	-519.94	-1443.89	3491.002	1031
4055	3.59	-6.16	2.25	-519.37	-1443.67	3491.007	1031
4060	3.86	-6.19	2.28	-519.29	-1443.15	3491.011	1031
4065	4.04	-6.22	2.22	-519.83	-1443.50	3491.019	1031
4070	3.20	-5.98	2.27	-519.47	-1443.47	3491.022	1031
4075	3.33	-6.41	2.23	-519.59	-1443.74	3491.027	1031
4080	3.42	-6.15	2.15	-519.49	-1444.39	3491.031	1031
4085	2.82	-6.84	2.45	-515.64	-1444.48	3491.039	1031
4090	3.39	-6.97	2.48	-515.52	-1444.10	3491.042	1031
4095	3.59	-6.72	2.55	-515.42	-1443.46	3491.047	1031
4100	3.25	-6.80	2.34	-515.44	-1443.57	3491.052	1031
4105	4.95	-7.23	2.74	-513.36	-1445.56	3491.059	1031
4110	3.41	-7.17	2.54	-513.85	-1444.82	3491.062	1031
4115	3.12	-7.43	2.51	-513.97	-1444.93	3491.067	1031
4120	3.21	-7.13	2.57	-513.82	-1444.76	3491.072	1031
4125	4.26	-7.19	2.61	-513.04	-1443.50	3491.077	1031
4130	3.59	-7.47	2.61	-512.58	-1441.93	3491.082	1031
4135	3.81	-7.50	2.76	-512.49	-1439.78	3491.087	1031
4140	3.60	-7.00	2.65	-512.50	-1439.67	3491.092	1031
4145	4.00	-7.42	2.57	-512.46	-1438.87	3491.096	1031
4150	3.43	-7.37	2.59	-512.41	-1439.24	3491.102	1031
4155	3.61	-7.38	2.70	-512.20	-1439.04	3491.107	1031
4160	3.77	-8.04	2.90	-510.55	-1437.87	3491.113	1031
4165	3.75	-7.43	2.71	-510.78	-1437.44	3491.116	1031
4170	3.56	-7.61	2.76	-510.78	-1437.15	3491.122	1031
4175	3.71	-7.76	2.69	-510.63	-1437.05	3491.126	1031
4180	3.80	-7.88	2.91	-509.33	-1436.18	3491.132	1031
4185	4.03	-8.21	3.01	-509.08	-1435.95	3491.136	1031
4190	4.40	-7.77	2.87	-508.87	-1435.71	3491.142	1031
4195	3.62	-8.30	2.99	-508.66	-1436.73	3491.147	1031
4200	5.04	-8.27	2.95	-508.97	-1437.66	3491.154	1031
4205	4.17	-8.26	2.90	-509.12	-1435.43	3491.157	1031
4210	3.81	-7.88	2.72	-508.66	-1435.59	3491.163	1031
4215	3.60	-8.12	2.94	-508.68	-1436.25	3491.167	1031
4220	3.83	-8.38	3.08	-506.28	-1436.21	3491.172	1031
4225	3.84	-8.32	3.02	-505.75	-1436.89	3491.177	1031
4230	3.74	-8.55	3.13	-505.12	-1436.01	3491.182	1031
4235	3.63	-8.90	3.10	-504.94	-1434.92	3491.187	1031
4240	3.82	-8.67	3.14	-504.65	-1435.74	3491.193	1031
4245	3.88	-8.90	3.07	-504.75	-1434.67	3491.197	1031
4250	3.69	-8.65	3.08	-504.70	-1434.81	3491.202	1031
4255	4.06	-8.70	3.06	-504.70	-1433.40	3491.207	1031
4260	3.85	-8.91	3.13	-505.06	-1433.63	3491.212	1031
4265	3.53	-8.81	3.07	-504.70	-1434.39	3491.217	1031
4270	3.97	-9.21	3.32	-503.57	-1433.30	3491.222	1031
4275	4.28	-9.57	3.40	-501.82	-1431.84	3491.228	1031
4280	4.63	-8.96	3.22	-501.90	-1431.09	3491.232	1031
4285	4.54	-9.45	3.36	-501.87	-1431.82	3491.238	1031
4290	3.91	-9.64	3.48	-501.51	-1431.22	3491.241	1031
4295	3.93	-9.77	3.50	-500.27	-1430.28	3491.247	1031
4300	3.96	-9.60	3.49	-500.36	-1430.91	3491.251	1031
4305	3.81	-9.70	3.70	-500.21	-1429.78	3491.258	1031
4310	4.20	-9.49	3.43	-500.25	-1429.96	3491.261	1031
4315	4.35	-9.91	3.48	-500.19	-1430.84	3491.267	1031
4320	4.47	-9.76	3.59	-499.96	-1430.73	3491.271	1031
4325	3.84	-10.57	3.76	-498.01	-1429.83	3491.277	1031
4330	4.83	-10.05	3.56	-497.74	-1431.34	3491.281	1031
4335	4.11	-11.08	3.94	-497.75	-1432.53	3491.289	1031
4340	4.57	-10.24	3.60	-497.81	-1432.04	3491.292	1031
4345	4.86	-10.46	3.70	-497.91	-1431.47	3491.297	1031
4350	3.95	-10.07	3.54	-497.90	-1431.59	3491.302	1031
4355	4.32	-10.57	3.69	-496.05	-1431.00	3491.307	1031
4360	4.24	-10.86	3.89	-495.65	-1431.30	3491.312	1031
4365	4.32	-10.74	3.70	-495.48	-1430.48	3491.317	1031
4370	4.38	-10.62	3.75	-495.43	-1431.09	3491.322	1031
4375	4.76	-10.51	3.69	-495.54	-1430.71	3491.327	1031
4380	4.57	-10.63	3.69	-495.59	-1430.95	3491.332	1031
4385	4.66	-10.84	3.82	-494.30	-1429.17	3491.338	1031
4390	4.43	-11.10	3.97	-493.32	-1428.72	3491.342	1031
4395	4.46	-10.97	3.93	-493.03	-1428.79	3491.347	1031
4400	4.12	-10.87	3.85	-493.21	-1429.12	3491.352	1031
4405	3.96	-11.09	3.82	-492.98	-1428.52	3491.357	1031
4410	5.25	-10.78	3.82	-493.10	-1428.95	3491.363	1031
4415	4.28	-11.39	4.01	-493.47	-1429.27	3491.366	1031
4420	4.35	-11.38	3.93	-493.20	-1429.54	3491.372	1031
4425	4.40	-11.45	4.04	-492.20	-1425.96	3491.377	1031
4430	4.41	-12.12	4.25	-490.19	-1422.71	3491.382	1031
4435	4.28	-11.72	4.13	-490.15	-1423.11	3491.386	1031
4440	4.57	-11.82	4.11	-490.41	-1422.78	3491.393	1031
4445	4.49	-11.59	4.01	-490.34	-1423.38	3491.396	1031
4450	4.44	-11.72	4.10	-490.33	-1423.36	3491.402	1031
4455	4.76	-11.30	3.90	-490.26	-1423.32	3491.406	1031
4460	5.70	-12.31	4.11	-488.19	-1421.85	3491.414	1031
4465	4.52	-12.16	4.15	-488.06	-1421.38	3491.417	1031
4470	5.08	-11.89	4.10	-488.00	-1421.68	3491.422	1031
4475	4.62	-11.98	4.17	-488.07	-1421.55	3491.427	1031
4480	4.51	-13.27	4.35	-486.75	-1420.87	3491.434	1031
4485	5.41	-12.16	4.11	-486.71	-1421.92	3491.437	1031
4490	4.86	-12.14	4.19	-486.54	-1420.87	3491.442	1031
4495	4.89	-12.17	4.18	-486.28	-1421.12	3491.447	1031
4500	4.86	-12.59	4.32	-485.82	-1420.74	3491.452	1031
4505	5.27	-12.47	4.28	-484.58	-1421.23	3491.457	1031
4510	4.42	-12.33	4.18	-484.72	-1420.58	3491.462	1031
4515	4.90	-12.74	4.46	-484.76	-1421.19	3491.467	1031
4520	4.82	-12.44	4.30	-484.81	-1420.43	3491.471	1031
4525	5.08	-12.55	4.39	-484.91	-1421.14	3491.477	1031
4530	4.61	-12.96	4.46	-484.24	-1422.25	3491.482	1031
4535	4.90	-13.00	4.55	-482.67	-1419.40	3491.488	1031
4540	4.76	-13.10	4.42	-482.65	-1417.97	3491.492	1031
4545	5.07	-13.10	4.49	-482.44	-1418.58	3491.497	1031
4550	5.04	-13.00	4.41	-482.45	-1418.64	3491.501	1031
4555	4.76	-13.28	4.60	-480.83	-1417.22	3491.507	1031
4560	4.83	-13.54	4.54	-480.75	-1416.43	3491.511	1031
4565	5.46	-13.57	4.63	-480.69	-1417.51	3491.517	1031
4570	4.30	-13.67	4.72	-480.72	-1416.72	3491.522	1031
4575	5.41	-13.56	4.63	-480.56	-1417.10	3491.528	1031
4580	5.56	-13.63	4.79	-480.78	-1417.20	3491.531	1031
4585	4.79	-13.56	4.66	-480.50	-1417.33	3491.537	1031
4590	5.33	-13.38	4.57	-480.61	-1416.82	3491.542	1031
4595	5.14	-14.16	4.79	-478.11	-1416.60	3491.547	1031
4600	5.08	-14.22	4.79	-477.52	-1417.43	3491.552	1031
4605	5.26	-14.25	4.83	-477.69	-1416.58	3491.557	1031
4610	5.35	-13.98	4.79	-477.57	-1415.27	3491.562	1031
4615	5.25	-13.81	4.64	-477.57	-1414.52	3491.569	1031
4620	5.07	-14.05	4.83	-477.71	-1414.92	3491.572	1031
4625	4.96	-13.98	4.69	-477.79	-1415.21	3491.577	1031
4630	4.97	-14.13	4.88	-477.68	-1415.98	3491.582	1031
4635	5.33	-14.41	4.90	-476.40	-1417.76	3491.587	1031
4640	5.45	-14.73	4.96	-474.79	-1412.10	3491.592	1031
4645	5.36	-14.68	4.88	-474.65	-1411.80	3491.597	1031
4650	5.58	-14.60	5.01	-474.47	-1412.22	3491.602	1031
4655	4.99	-14.89	5.10	-474.31	-1413.41	3491.607	1031
4660	5.44	-15.02	5.05	-472.93	-1411.13	3491.613	1031
4665	5.13	-14.92	5.06	-473.05	-1410.78	3491.616	1031
4670	5.19	-15.45	5.22	-472.92	-1412.09	3491.623	1031
4675	5.45	-14.67	4.91	-472.77	-1411.56	3491.626	1031
4680	5.04	-15.24	4.95	-472.98	-1411.79	3491.632	1031
4685	5.22	-15.07	5.01	-472.42	-1411.84	3491.636	1031
4690	5.46	-15.89	5.39	-470.65	-1410.22	3491.643	1031
4695	5.38	-15.41	5.04	-470.62	-1409.43	3491.647	1031
4700	5.77	-15.56	5.17	-470.41	-1410.39	3491.652	1031
4705	5.95	-15.36	5.12	-470.47	-1408.54	3491.656	1031
4710	5.48	-15.87	5.27	-470.23	-1406.31	3491.662	1031
4715	5.98	-15.13	5.13	-470.38	-1407.93	3491.667	1031
4720	5.77	-15.73	5.27	-468.97	-1408.48	3491.672	1031
4725	5.07	-15.79	5.23	-468.50	-1409.40	3491.677	1031
4730	5.54	-16.46	5.39	-468.74	-1409.35	3491.684	1031
4735	5.62	-15.67	5.14	-468.78	-1408.55	3491.687	1031
4740	5.90	-15.36	5.11	-468.49	-1409.11	3491.693	1031
4745	5.75	-15.42	5.16	-468.78	-1407.78	3491.697	1031
4750	6.14	-16.01	5.30	-466.58	-1406.94	3491.702	1031
4755	5.72	-15.90	5.16	-465.63	-1406.19	3491.707	1031
4760	5.78	-16.10	5.32	-465.59	-1406.25	3491.713	1031
4765	5.11	-16.50	5.33	-465.46	-1406.32	3491.717	1031
4770	5.00	-16.30	5.36	-465.40	-1404.49	3491.722	1031
4775	5.73	-16.61	5.38	-465.54	-1405.94	3491.727	1031
4780	5.75	-16.18	5.35	-465.37	-1405.99	3491.732	1031
4785	5.61	-16.25	5.35	-465.50	-1406.39	3491.738	1031
4790	5.42	-17.01	5.45	-464.17	-1406.18	3491.742	1031
4795	5.62	-16.92	5.58	-462.30	-1404.80	3491.747	1031
4800	4.98	-16.98	5.59	-462.21	-1404.75	3491.752	1031
4805	5.40	-17.32	5.64	-462.48	-1403.58	3491.758	1031
4810	5.66	-16.95	5.53	-462.27	-1403.28	3491.761	1031
4815	5.69	-17.70	5.66	-462.30	-1403.58	3491.767	1031
4820	6.17	-16.99	5.56	-462.20	-1403.16	3491.771	1031
4825	5.86	-17.90	5.74	-460.14	-1401.60	3491.777	1031
4830	5.99	-17.53	5.57	-459.91	-1401.05	3491.782	1031
4835	6.08	-17.21	5.50	-459.66	-1400.77	3491.787	1031
4840	5.89	-17.82	5.74	-459.93	-1402.67	3491.791	1031
4845	4.93	-17.41	5.54	-460.42	-1403.82	3491.799	1031
4850	5.64	-17.81	5.73	-460.14	-1403.69	3491.802	1031
4855	5.63	-17.34	5.59	-459.90	-1404.40	3491.807	1031
4860	6.34	-17.64	5.68	-459.88	-1404.55	3491.812	1031
4865	5.68	-17.39	5.59	-457.24	-1397.68	3491.819	1031
4870	6.18	-17.95	5.85	-456.79	-1398.63	3491.822	1031
4875	6.05	-17.98	5.79	-456.95	-1397.99	3491.827	1031
4880	6.54	-18.30	5.84	-456.89	-1397.78	3491.832	1031
4885	6.14	-18.35	5.85	-455.93	-1397.06	3491.838	1031
4890	6.53	-18.32	5.84	-455.27	-1396.36	3491.842	1031
4895	6.07	-18.88	5.98	-455.15	-1397.10	3491.847	1031
4900	6.38	-18.29	5.83	-455.24	-1397.01	3491.852	1031
4905	6.78	-18.30	5.80	-455.14	-1397.32	3491.857	1031
4910	6.55	-18.19	5.82	-455.05	-1398.08	3491.862	1031
4915	6.18	-18.38	5.88	-454.37	-1397.31	3491.867	1031
4920	6.32	-18.82	5.85	-453.00	-1396.82	3491.872	1031
4925	6.41	-18.96	5.89	-452.83	-1396.29	3491.877	1031
4930	6.03	-19.15	5.92	-452.96	-1397.00	3491.882	1031
4935	6.58	-19.41	5.92	-452.77	-1396.07	3491.886	1031
4940	6.02	-19.61	5.97	-452.69	-1397.10	3491.893	1031
4945	6.37	-19.18	5.88	-452.74	-1396.49	3491.896	1031
4950	5.79	-19.27	5.96	-453.08	-1396.69	3491.902	1031
4955	6.04	-18.73	5.80	-452.84	-1396.58	3491.906	1031
4960	6.69	-19.69	5.59	-450.22	-1394.96	3491.912	1031
4965	6.44	-19.90	5.71	-450.10	-1393.96	3491.916	1031
4970	6.06	-19.97	5.87	-449.75	-1394.19	3491.922	1031
4975	6.03	-19.68	5.80	-449.80	-1394.30	3491.927	1031
4980	6.19	-20.17	5.80	-449.99	-1395.23	3491.932	1031
4985	6.47	-20.16	5.75	-449.89	-1395.24	3491.937	1031
4990	7.03	-19.90	5.79	-449.68	-1394.63	3491.944	1031
4995	5.99	-20.05	5.75	-449.58	-1394.58	3491.947	1031
5000	6.35	-20.04	5.75	-449.63	-1394.13	3491.952	1031
5005	5.78	-20.05	5.73	-449.66	-1394.59	3491.957	1031
5010	6.48	-20.34	5.70	-446.97	-1393.92	3491.963	1031
5015	5.87	-20.45	5.74	-445.84	-1392.57	3491.968	1031
5020	6.02	-20.48	5.67	-445.93	-1394.21	3491.972	1031
5025	6.73	-20.68	5.55	-445.94	-1393.82	3491.977	1031
5030	6.28	-20.51	5.62	-445.21	-1392.84	3491.982	1031
5035	6.20	-20.62	5.57	-444.14	-1392.36	3491.987	1031
5040	6.74	-21.18	5.65	-444.54	-1392.45	3491.991	1031
5045	6.44	-21.30	5.49	-444.32	-1392.15	3491.997	1031
5050	6.42	-20.86	5.68	-444.15	-1390.60	3492.002	1031
5055	6.34	-20.93	5.51	-442.56	-1389.89	3492.007	1031
5060	6.43	-21.38	5.44	-442.32	-1390.53	3492.011	1031
5065	6.24	-21.45	5.39	-442.64	-1390.39	3492.017	1031
5070	6.92	-21.27	5.50	-442.33	-1389.76	3492.022	1031
5075	7.27	-20.81	5.41	-442.79	-1388.97	3492.029	1031
5080	6.52	-21.42	5.42	-442.75	-1388.84	3492.031	1031
5085	6.47	-21.51	5.40	-442.77	-1389.84	3492.037	1031
5090	6.44	-21.67	5.55	-442.78	-1389.53	3492.042	1031
5095	7.58	-21.33	5.23	-440.35	-1387.18	3492.047	1031
5100	7.30	-21.88	5.19	-439.67	-1386.38	3492.052	1031
5105	6.49	-22.01	5.37	-439.19	-1385.86	3492.059	1031
5110	6.96	-21.94	5.31	-439.01	-1386.95	3492.062	1031
5115	7.16	-21.85	5.32	-439.33	-1388.22	3492.068	1031
5120	6.29	-22.13	5.31	-439.41	-1390.27	3492.072	1031
5125	7.05	-22.35	5.23	-438.05	-1387.48	3492.077	1031
5130	7.25	-22.23	5.18	-437.18	-1384.59	3492.082	1031
5135	6.88	-22.03	5.26	-437.15	-1382.93	3492.087	1031
5140	6.85	-22.29	5.23	-437.19	-1384.69	3492.092	1031
5145	7.09	-22.46	5.20	-437.13	-1384.73	3492.096	1031
5150	6.95	-21.99	5.21	-436.86	-1384.08	3492.102	1031
5155	7.58	-22.34	5.15	-436.56	-1383.18	3492.107	1031
5160	7.00	-22.88	5.17	-434.73	-1382.45	3492.113	1031
5165	6.57	-23.08	5.16	-434.57	-1383.75	3492.116	1031
5170	7.35	-22.75	5.05	-434.96	-1383.06	3492.123	1031
5175	6.62	-22.69	5.12	-434.90	-1382.25	3492.126	1031
5180	7.00	-22.78	5.05	-434.77	-1383.16	3492.132	1031
5185	6.86	-22.95	5.11	-435.04	-1383.34	3492.136	1031
5190	7.42	-23.02	5.01	-432.91	-1381.16	3492.142	1031
5195	7.25	-22.98	5.07	-432.49	-1380.96	3492.146	1031
5200	8.07	-23.10	4.84	-432.34	-1382.69	3492.152	1031
5205	7.00	-23.36	4.93	-432.23	-1382.53	3492.156	1031
5210	6.33	-23.46	5.32	-432.76	-1381.69	3492.164	1031
5215	7.62	-23.00	5.03	-432.18	-1381.39	3492.167	1031
5220	6.78	-23.21	5.00	-432.25	-1383.50	3492.172	1031
5225	7.46	-23.63	4.95	-432.11	-1382.67	3492.177	1031
5230	7.52	-24.57	4.93	-428.64	-1380.28	3492.184	1031
5235	7.58	-23.83	5.07	-429.41	-1379.43	3492.187	1031
5240	7.62	-23.40	4.75	-429.39	-1379.51	3492.192	1031
5245	7.42	-23.79	4.88	-429.07	-1379.96	3492.197	1031
5250	7.77	-23.49	4.91	-428.19	-1378.49	3492.202	1031
5255	7.59	-23.78	4.94	-427.32	-1377.60	3492.207	1031
5260	6.64	-23.97	4.86	-427.27	-1379.63	3492.214	1031
5265	8.05	-24.20	4.79	-427.56	-1379.77	3492.217	1031
5270	7.50	-23.73	4.98	-427.43	-1377.72	3492.222	1031
5275	7.72	-23.89	4.90	-427.41	-1378.72	3492.227	1031
5280	7.81	-24.29	4.88	-427.10	-1379.01	3492.232	1031
5285	7.36	-24.77	4.94	-425.46	-1377.33	3492.238	1031
5290	7.68	-23.80	4.84	-425.37	-1375.51	3492.241	1031
5295	7.60	-24.10	4.90	-425.43	-1376.52	3492.247	1031
5300	7.29	-24.62	4.87	-425.39	-1378.39	3492.251	1031
5305	7.73	-24.77	4.84	-425.40	-1377.94	3492.258	1031
5310	7.91	-24.17	4.94	-425.31	-1376.32	3492.261	1031
5315	7.42	-24.44	4.96	-424.94	-1375.78	3492.267	1031
5320	7.53	-24.18	4.89	-425.08	-1376.99	3492.271	1031
5325	7.82	-24.83	4.77	-422.03	-1374.63	3492.277	1031
5330	7.87	-24.41	4.88	-421.84	-1373.74	3492.281	1031
5335	8.32	-24.42	4.76	-422.10	-1374.63	3492.287	1031
5340	8.14	-25.24	4.88	-422.01	-1374.84	3492.292	1031
5345	7.53	-25.22	4.85	-422.00	-1374.85	3492.297	1031
5350	8.14	-24.90	4.95	-421.92	-1374.72	3492.302	1031
5355	7.50	-25.32	5.00	-421.92	-1376.09	3492.309	1031
5360	7.71	-24.97	4.78	-421.82	-1375.77	3492.312	1031
5365	7.56	-25.88	4.93	-421.46	-1376.02	3492.318	1031
5370	7.20	-24.67	5.17	-421.42	-1373.40	3492.324	1031
5375	7.57	-25.29	4.95	-418.97	-1374.65	3492.327	1031
5380	7.01	-25.74	4.99	-418.06	-1375.55	3492.332	1031
5385	7.43	-25.62	4.93	-418.13	-1375.12	3492.337	1031
5390	7.95	-25.45	4.88	-417.84	-1373.73	3492.342	1031
5395	7.56	-25.53	4.91	-417.26	-1373.20	3492.347	1031
5400	8.22	-25.31	4.68	-416.41	-1372.84	3492.352	1031
5405	7.81	-25.48	4.85	-416.63	-1373.24	3492.357	1031
5410	7.74	-25.32	4.83	-416.70	-1372.42	3492.363	1031
5415	7.45	-26.21	5.07	-416.29	-1372.70	3492.366	1031
5420	7.56	-25.85	4.90	-415.08	-1372.42	3492.372	1031
5425	8.14	-25.56	4.65	-414.93	-1374.09	3492.376	1031
5430	7.73	-25.84	4.91	-414.88	-1370.80	3492.382	1031
5435	7.49	-25.41	4.88	-414.83	-1370.33	3492.386	1031
5440	7.89	-26.42	4.99	-414.72	-1372.02	3492.393	1031
5445	7.45	-26.27	4.94	-414.79	-1372.01	3492.396	1031
5450	8.01	-26.21	4.94	-414.57	-1370.13	3492.402	1031
5455	8.42	-25.84	4.80	-414.57	-1370.10	3492.406	1031
5460	8.69	-26.67	4.77	-412.44	-1368.50	3492.412	1031
5465	7.91	-27.03	4.86	-411.89	-1367.85	3492.417	1031
5470	9.25	-26.33	4.77	-411.84	-1366.50	3492.424	1031
5475	7.87	-26.25	4.75	-411.59	-1366.63	3492.427	1031
5480	7.82	-26.36	4.75	-411.57	-1367.01	3492.432	1031
5485	8.09	-26.64	4.78	-411.66	-1368.22	3492.437	1031
5490	8.09	-26.81	4.79	-409.87	-1365.86	3492.442	1031
5495	8.34	-26.81	4.74	-409.09	-1365.01	3492.447	1031
5500	8.72	-27.02	4.75	-409.27	-1365.53	3492.452	1031
5505	8.22	-26.93	4.78	-409.51	-1364.73	3492.457	1031
5510	8.29	-26.66	4.76	-409.16	-1363.68	3492.463	1031
5515	8.09	-26.65	4.75	-408.98	-1363.20	3492.467	1031
5520	8.16	-27.30	4.77	-407.71	-1364.20	3492.472	1031
5525	8.50	-27.47	4.75	-406.72	-1364.15	3492.477	1031
5530	8.58	-27.40	4.78	-406.82	-1363.32	3492.482	1031
5535	9.12	-26.85	4.66	-406.47	-1362.20	3492.488	1031
5540	8.80	-27.46	4.67	-406.58	-1363.01	3492.491	1031
5545	8.07	-27.78	4.88	-406.76	-1363.90	3492.497	1031
5550	8.50	-27.46	4.79	-405.72	-1362.69	3492.502	1031
5555	8.16	-27.82	4.81	-404.05	-1361.19	3492.507	1031
5560	8.54	-27.78	4.69	-404.18	-1361.13	3492.512	1031
5565	8.17	-28.29	4.85	-403.47	-1361.21	3492.517	1031
5570	8.77	-27.71	4.69	-403.21	-1360.23	3492.521	1031
5575	8.24	-28.11	4.85	-403.13	-1361.27	3492.528	1031
5580	8.17	-27.90	4.79	-403.44	-1361.35	3492.531	1031
5585	8.68	-27.96	4.80	-403.32	-1361.24	3492.537	1031
5590	8.50	-27.51	4.76	-403.50	-1361.48	3492.542	1031
5595	8.41	-27.72	4.72	-401.70	-1360.85	3492.547	1031
5600	8.81	-28.16	4.78	-401.13	-1361.60	3492.552	1031
5605	8.37	-28.22	4.84	-401.02	-1359.98	3492.559	1031
5610	8.90	-28.01	4.73	-401.09	-1360.75	3492.562	1031
5615	8.79	-27.95	4.79	-401.04	-1360.55	3492.568	1031
5620	8.37	-28.18	4.89	-401.10	-1361.18	3492.572	1031
5625	8.18	-28.36	4.79	-399.78	-1359.43	3492.577	1031
5630	8.55	-28.50	4.79	-398.75	-1358.07	3492.582	1031
5635	9.32	-27.82	4.66	-398.23	-1357.40	3492.588	1031
5640	8.60	-28.25	4.68	-398.51	-1357.66	3492.592	1031
5645	8.58	-28.55	4.81	-397.72	-1357.44	3492.597	1031
5650	8.79	-28.81	4.85	-396.80	-1356.59	3492.602	1031
5655	9.00	-28.81	4.77	-396.63	-1356.42	3492.607	1031
5660	8.42	-28.50	4.73	-396.63	-1355.70	3492.613	1031
5665	9.37	-28.70	4.65	-396.46	-1356.96	3492.616	1031
5670	9.00	-28.52	4.73	-396.69	-1356.16	3492.623	1031
5675	9.08	-28.81	4.79	-396.83	-1356.37	3492.626	1031
5680	9.63	-28.53	4.58	-396.74	-1357.46	3492.633	1031
5685	9.23	-28.86	4.74	-396.74	-1356.73	3492.636	1031
5690	9.58	-29.04	4.75	-393.71	-1353.10	3492.642	1031
5695	9.10	-29.45	4.78	-393.55	-1353.18	3492.647	1031
5700	8.30	-29.54	4.84	-392.86	-1352.38	3492.653	1031
5705	9.71	-29.09	4.77	-392.91	-1353.18	3492.656	1031
5710	9.09	-29.18	4.79	-392.82	-1353.46	3492.662	1031
5715	9.05	-29.23	4.83	-392.61	-1355.56	3492.667	1031
5720	8.58	-30.06	4.97	-391.24	-1353.09	3492.674	1031
5725	8.66	-29.54	4.84	-391.32	-1352.62	3492.677	1031
5730	9.33	-29.32	4.65	-391.13	-1352.57	3492.682	1031
5735	8.92	-29.49	4.87	-390.92	-1351.79	3492.687	1031
5740	9.17	-29.65	4.81	-390.44	-1351.55	3492.693	1031
5745	8.83	-29.86	4.88	-389.63	-1350.12	3492.697	1031
5750	8.74	-29.68	4.79	-389.50	-1350.64	3492.702	1031
5755	8.72	-29.64	4.80	-389.45	-1351.46	3492.707	1031
5760	8.95	-29.58	4.79	-389.83	-1351.52	3492.712	1031
5765	8.97	-29.68	4.77	-389.64	-1351.78	3492.717	1031
5770	9.20	-29.61	4.81	-388.52	-1351.29	3492.721	1031
5775	9.79	-30.10	4.85	-387.38	-1350.95	3492.728	1031
5780	9.48	-29.97	4.85	-387.27	-1351.23	3492.732	1031
5785	9.53	-30.28	4.83	-387.13	-1350.37	3492.738	1031
5790	9.26	-30.22	4.95	-387.09	-1349.95	3492.741	1031
5795	9.21	-30.29	4.88	-385.68	-1348.68	3492.747	1031
5800	9.29	-30.43	4.81	-385.70	-1349.94	3492.751	1031
5805	8.99	-30.22	4.86	-385.62	-1346.11	3492.758	1031
5810	8.84	-30.55	4.83	-385.44	-1348.71	3492.761	1031
5815	9.27	-30.15	4.83	-385.56	-1348.19	3492.767	1031
5820	9.58	-30.37	4.90	-385.46	-1348.54	3492.772	1031
5825	9.75	-30.63	4.85	-383.87	-1346.82	3492.777	1031
5830	10.28	-30.53	4.77	-383.37	-1345.98	3492.781	1031
5835	7.94	-30.67	4.86	-382.97	-1347.79	3492.789	1031
5840	9.35	-30.90	4.98	-382.76	-1348.05	3492.792	1031
5845	9.48	-30.81	4.89	-383.10	-1347.07	3492.797	1031
5850	9.84	-30.79	4.87	-382.91	-1346.93	3492.802	1031
5855	9.26	-30.97	4.98	-381.15	-1344.69	3492.807	1031
5860	9.55	-31.25	4.91	-380.82	-1344.70	3492.812	1031
5865	9.95	-31.20	4.88	-380.78	-1344.13	3492.817	1031
5870	9.71	-31.26	4.98	-380.55	-1343.67	3492.823	1031
5875	9.26	-31.09	4.99	-380.47	-1344.19	3492.827	1031
5880	9.83	-31.16	4.88	-380.32	-1344.11	3492.832	1031
5885	9.23	-31.46	5.08	-379.26	-1342.78	3492.838	1031
5890	9.73	-31.35	4.99	-378.25	-1342.20	3492.842	1031
5895	10.13	-31.05	4.89	-378.16	-1342.60	3492.847	1031
5900	9.42	-31.76	4.98	-378.13	-1342.97	3492.853	1031
5905	9.98	-31.53	5.02	-378.15	-1342.71	3492.857	1030
5910	9.79	-31.73	5.02	-378.12	-1342.60	3492.863	1030
5915	10.00	-31.86	5.11	-378.66	-1343.47	3492.867	1030
5920	9.41	-31.34	4.96	-380.03	-1344.40	3492.872	1030
5925	9.90	-30.97	4.92	-380.20	-1344.61	3492.877	1030
5930	9.55	-31.16	4.99	-380.06	-1345.26	3492.882	1030
5935	9.73	-31.27	4.92	-380.37	-1345.55	3492.886	1030
5940	9.06	-31.03	4.99	-380.28	-1345.33	3492.893	1030
5945	9.13	-31.09	5.03	-380.26	-1345.84	3492.897	1030
5950	9.92	-30.22	4.76	-380.26	-1346.32	3492.904	1030
5955	9.77	-31.04	4.96	-380.16	-1345.65	3492.906	1030
5960	9.57	-30.51	4.79	-382.89	-1347.27	3492.912	1030
5965	9.50	-30.83	4.87	-383.07	-1348.48	3492.917	1030
5970	9.78	-30.12	4.81	-384.10	-1347.81	3492.922	1030
5975	9.70	-30.52	4.91	-383.94	-1347.83	3492.927	1030
5980	10.63	-29.98	4.53	-383.91	-1347.52	3492.934	1030
5985	9.31	-30.46	4.88	-383.99	-1347.33	3492.937	1030
5990	9.72	-30.66	4.90	-383.62	-1347.35	3492.943	1030
5995	10.02	-30.60	4.87	-383.85	-1347.02	3492.947	1030
6000	9.54	-30.26	4.82	-385.43	-1346.91	3492.952	1030
6005	10.04	-29.92	4.74	-386.15	-1347.17	3492.957	1030
6010	9.21	-30.29	4.83	-385.82	-1347.95	3492.963	1030
6015	9.27	-30.35	4.87	-385.89	-1347.98	3492.967	1030
6020	8.94	-30.30	4.89	-386.69	-1349.68	3492.972	1030
6025	9.25	-30.31	4.86	-387.45	-1349.88	3492.977	1030
6030	9.33	-30.05	4.78	-387.56	-1348.95	3492.982	1030
6035	9.14	-30.24	4.83	-387.35	-1349.04	3492.988	1030
6040	9.74	-30.08	4.85	-387.82	-1349.41	3492.992	1030
6045	9.43	-29.78	4.76	-389.01	-1350.62	3492.997	1030
6050	9.64	-29.67	4.74	-388.86	-1350.27	3493.002	1030
6055	9.20	-29.59	4.69	-388.93	-1351.55	3493.008	1030
6060	9.28	-29.83	4.79	-389.05	-1351.47	3493.011	1030
6065	9.61	-29.65	4.77	-389.15	-1350.94	3493.017	1030
6070	9.20	-29.80	4.80	-389.25	-1350.48	3493.022	1030
6075	9.35	-29.48	4.72	-389.14	-1351.13	3493.027	1030
6080	8.56	-29.57	4.75	-389.08	-1350.91	3493.031	1030
6085	9.18	-29.34	4.68	-390.93	-1352.24	3493.037	1030
6090	9.22	-29.25	4.69	-391.51	-1352.36	3493.042	1030
6095	9.33	-29.41	4.80	-391.52	-1353.46	3493.047	1030
6100	9.24	-29.58	4.82	-391.36	-1353.57	3493.052	1030
6105	9.23	-29.21	4.69	-391.50	-1352.29	3493.057	1030
6110	9.08	-29.40	4.75	-391.53	-1353.15	3493.061	1030
6115	9.31	-28.97	4.56	-391.63	-1352.68	3493.068	1030
6120	9.53	-29.14	4.66	-391.44	-1352.91	3493.072	1030
6125	9.02	-29.30	4.77	-391.53	-1352.70	3493.079	1030
6130	9.80	-29.27	4.77	-391.36	-1351.86	3493.082	1030
6135	8.95	-28.85	4.73	-393.98	-1354.11	3493.088	1030
6140	9.07	-28.52	4.74	-395.95	-1355.49	3493.092	1030
6145	9.09	-28.14	4.61	-396.14	-1356.22	3493.097	1030
6150	9.46	-28.34	4.69	-396.68	-1356.89	3493.102	1030
6155	9.28	-28.69	4.66	-396.38	-1357.11	3493.107	1030
6160	9.21	-28.70	4.72	-396.49	-1356.29	3493.113	1030
6165	8.64	-28.64	4.76	-396.86	-1356.17	3493.116	1030
6170	9.80	-28.06	4.55	-397.86	-1356.79	3493.123	1030
6175	9.06	-28.14	4.67	-397.95	-1356.76	3493.127	1030
6180	8.91	-28.34	4.74	-398.18	-1356.51	3493.132	1030
6185	8.54	-28.35	4.70	-398.33	-1356.61	3493.137	1030
6190	8.68	-28.06	4.69	-399.29	-1358.08	3493.142	1030
6195	9.25	-28.06	4.68	-399.64	-1358.51	3493.147	1030
6200	7.77	-27.40	4.67	-400.23	-1357.21	3493.154	1030
6205	8.74	-27.92	4.71	-399.90	-1357.19	3493.156	1030
6210	8.63	-27.74	4.68	-399.68	-1356.69	3493.162	1030
6215	8.96	-27.89	4.60	-399.74	-1357.67	3493.167	1030
6220	8.89	-27.65	4.67	-401.94	-1357.42	3493.172	1030
6225	9.64	-27.65	4.46	-402.06	-1358.61	3493.177	1030
6230	8.66	-27.44	4.58	-402.12	-1357.64	3493.182	1030
6235	9.05	-27.63	4.62	-401.85	-1360.51	3493.187	1030
6240	8.41	-27.40	4.61	-402.28	-1362.06	3493.193	1030
6245	9.16	-27.94	4.74	-402.33	-1362.72	3493.197	1030
6250	9.07	-27.28	4.59	-402.44	-1362.09	3493.202	1030
6255	9.33	-27.97	4.65	-402.28	-1362.13	3493.207	1030
6260	8.72	-27.73	4.58	-404.31	-1362.97	3493.213	1030
6265	9.08	-26.97	4.46	-405.36	-1362.62	3493.217	1030
6270	8.74	-26.86	4.49	-405.05	-1362.77	3493.222	1030
6275	8.71	-27.39	4.67	-405.19	-1362.82	3493.227	1030
6280	8.70	-27.31	4.61	-405.17	-1362.68	3493.232	1030
6285	8.39	-27.45	4.70	-405.27	-1363.58	3493.238	1030
6290	8.70	-27.36	4.71	-405.81	-1363.80	3493.242	1030
6295	8.16	-27.45	4.79	-407.53	-1365.61	3493.247	1030
6300	8.50	-27.12	4.65	-407.51	-1366.67	3493.252	1030
6305	8.15	-27.05	4.79	-407.78	-1366.58	3493.258	1030
6310	8.55	-27.02	4.75	-407.71	-1365.74	3493.261	1030
6315	8.37	-26.92	4.66	-407.54	-1362.61	3493.267	1030
6320	8.48	-27.03	4.73	-407.46	-1363.09	3493.271	1030
6325	8.12	-26.95	4.75	-409.97	-1364.28	3493.279	1030
6330	8.72	-26.38	4.61	-409.82	-1363.67	3493.281	1030
6335	8.66	-26.96	4.71	-410.00	-1364.66	3493.287	1030
6340	8.49	-26.76	4.70	-410.23	-1364.38	3493.292	1030
6345	8.05	-26.46	4.79	-411.63	-1364.65	3493.299	1030
6350	8.31	-26.39	4.69	-411.70	-1365.17	3493.302	1030
6355	8.31	-26.14	4.68	-411.55	-1365.35	3493.307	1030
6360	8.48	-26.21	4.66	-411.72	-1366.90	3493.312	1030
6365	8.25	-25.74	4.58	-413.07	-1365.49	3493.319	1030
6370	8.66	-25.81	4.61	-413.33	-1365.10	3493.322	1030
6375	8.01	-26.22	4.73	-413.01	-1365.17	3493.327	1030
6380	8.45	-26.44	4.70	-413.09	-1366.68	3493.332	1030
6385	8.47	-26.23	4.69	-413.88	-1367.48	3493.338	1030
6390	8.68	-25.47	4.50	-414.68	-1367.44	3493.342	1030
6395	8.87	-26.75	4.71	-414.79	-1367.81	3493.347	1030
6400	8.17	-26.00	4.74	-415.27	-1367.13	3493.352	1030
6405	8.15	-26.13	4.69	-414.91	-1367.73	3493.356	1030
6410	8.33	-25.43	4.61	-414.85	-1366.96	3493.363	1030
6415	8.07	-25.52	4.61	-415.20	-1367.65	3493.366	1030
6420	8.06	-25.60	4.71	-416.89	-1370.00	3493.372	1030
6425	8.46	-25.39	4.64	-416.68	-1368.57	3493.377	1030
6430	7.04	-25.48	4.82	-416.97	-1369.24	3493.383	1030
6435	7.73	-25.40	4.82	-417.02	-1369.64	3493.386	1030
6440	7.64	-25.69	4.72	-416.99	-1370.55	3493.392	1030
6445	7.84	-26.35	4.88	-417.36	-1370.28	3493.397	1030
6450	7.81	-25.09	4.72	-419.10	-1372.13	3493.402	1030
6455	7.77	-24.75	4.64	-419.46	-1371.67	3493.406	1030
6460	7.91	-25.41	4.80	-419.64	-1372.29	3493.412	1030
6465	8.47	-25.46	4.77	-419.85	-1372.46	3493.417	1030
6470	7.97	-25.05	4.76	-419.41	-1370.69	3493.422	1030
6475	7.43	-25.29	4.90	-419.65	-1370.39	3493.427	1030
6480	8.05	-25.12	4.70	-419.25	-1371.33	3493.434	1030
6485	7.62	-25.29	4.70	-419.58	-1372.52	3493.436	1030
6490	8.42	-24.85	4.67	-419.33	-1371.32	3493.442	1030
6495	7.96	-24.94	4.73	-419.43	-1370.95	3493.447	1030
6500	8.16	-24.85	4.65	-422.66	-1374.56	3493.452	1030
6505	7.54	-24.58	4.84	-423.55	-1375.21	3493.457	1030
6510	7.88	-24.13	4.77	-423.52	-1374.29	3493.463	1030
6515	7.48	-24.06	4.86	-423.33	-1374.39	3493.467	1030
6520	7.56	-24.31	4.78	-423.34	-1374.81	3493.472	1030
6525	7.53	-24.36	4.78	-423.45	-1375.30	3493.477	1030
6530	7.06	-24.50	4.94	-423.53	-1374.34	3493.482	1030
6535	7.55	-24.37	4.89	-423.57	-1374.02	3493.487	1030
6540	8.18	-23.77	4.60	-424.84	-1374.35	3493.492	1030
6545	7.17	-24.35	4.91	-426.76	-1374.02	3493.498	1030
6550	7.56	-24.00	4.86	-426.84	-1374.49	3493.502	1030
6555	7.87	-24.01	4.80	-427.09	-1374.91	3493.508	1030
6560	7.60	-24.09	4.81	-427.27	-1375.33	3493.511	1030
6565	7.66	-23.58	4.82	-428.29	-1376.64	3493.517	1030
6570	7.16	-23.69	5.00	-428.26	-1376.81	3493.521	1030
6575	7.32	-23.76	4.93	-429.07	-1378.25	3493.528	1030
6580	7.33	-24.12	4.89	-429.13	-1377.79	3493.531	1030
6585	7.55	-23.64	4.88	-429.03	-1377.13	3493.537	1030
6590	7.45	-23.68	4.88	-428.87	-1376.69	3493.541	1030
6595	7.45	-23.89	5.05	-430.85	-1379.65	3493.549	1030
6600	7.57	-23.25	4.85	-430.73	-1378.37	3493.552	1030
6605	7.07	-23.48	4.96	-430.71	-1378.32	3493.557	1030
6610	7.28	-23.08	4.96	-430.87	-1378.13	3493.562	1030
6615	7.22	-22.84	4.88	-431.77	-1379.67	3493.568	1030
6620	7.64	-22.80	4.86	-432.39	-1380.53	3493.572	1030
6625	7.79	-23.09	4.86	-432.30	-1381.74	3493.577	1030
6630	7.44	-22.85	4.90	-432.17	-1383.37	3493.582	1030
6635	7.84	-22.71	4.82	-432.69	-1383.26	3493.589	1030
6640	7.04	-23.09	4.92	-432.52	-1381.84	3493.592	1030
6645	7.64	-22.97	5.00	-432.07	-1381.69	3493.597	1030
6650	6.91	-23.13	5.07	-431.97	-1380.45	3493.602	1030
6655	7.45	-22.63	4.97	-433.07	-1382.23	3493.607	1030
6660	6.97	-23.04	5.11	-435.02	-1383.71	3493.613	1030
6665	7.15	-22.48	4.98	-434.83	-1383.39	3493.617	1030
6670	6.89	-22.28	5.12	-435.00	-1385.52	3493.623	1030
6675	6.83	-22.39	4.99	-435.45	-1385.66	3493.627	1030
6680	6.93	-22.12	4.93	-435.19	-1386.04	3493.632	1030
6685	7.69	-22.20	4.85	-435.09	-1385.98	3493.636	1030
6690	7.21	-22.15	5.06	-437.11	-1383.99	3493.642	1030
6695	7.36	-22.00	5.12	-437.36	-1383.96	3493.647	1030
6700	6.89	-22.13	5.02	-437.69	-1384.75	3493.654	1030
6705	7.58	-22.16	5.05	-437.60	-1384.94	3493.656	1030
6710	6.76	-22.04	5.19	-437.56	-1383.92	3493.662	1030
6715	7.17	-22.13	5.18	-437.71	-1384.59	3493.666	1030
6720	7.49	-21.90	5.06	-439.79	-1384.89	3493.672	1030
6725	6.68	-21.88	5.19	-440.28	-1385.63	3493.677	1030
6730	6.75	-21.67	5.32	-440.10	-1384.64	3493.684	1030
6735	6.72	-21.41	5.03	-440.23	-1385.83	3493.688	1030
6740	6.60	-21.81	5.18	-440.39	-1386.77	3493.693	1030
6745	6.60	-21.75	5.16	-440.23	-1385.72	3493.697	1030
6750	6.62	-21.13	5.23	-441.71	-1387.62	3493.702	1030
6755	7.00	-21.19	5.19	-442.28	-1388.58	3493.707	1030
6760	7.04	-21.42	5.24	-442.39	-1389.30	3493.713	1030
6765	6.90	-21.96	5.23	-442.15	-1388.53	3493.717	1030
6770	7.12	-20.88	5.18	-442.38	-1388.74	3493.722	1030
6775	6.61	-21.53	5.27	-442.74	-1389.05	3493.727	1030
6780	7.39	-21.36	5.09	-442.88	-1388.00	3493.732	1030
6785	7.40	-21.48	5.15	-443.16	-1388.35	3493.738	1030
6790	6.31	-21.42	5.30	-443.76	-1388.75	3493.742	1030
6795	6.85	-20.98	5.27	-445.50	-1390.76	3493.747	1030
6800	6.75	-21.06	5.23	-445.60	-1393.81	3493.752	1030
6805	6.76	-20.94	5.25	-445.68	-1394.16	3493.758	1030
6810	6.65	-20.89	5.33	-445.48	-1393.71	3493.761	1030
6815	7.48	-20.87	5.18	-445.41	-1393.49	3493.767	1030
6820	6.57	-21.46	5.33	-445.72	-1394.23	3493.771	1030
6825	6.67	-20.60	5.41	-447.84	-1396.29	3493.779	1030
6830	6.42	-20.27	5.27	-448.00	-1395.74	3493.781	1030
6835	6.64	-20.51	5.35	-447.87	-1395.76	3493.787	1030
6840	7.05	-20.72	5.24	-447.93	-1395.96	3493.792	1030
6845	6.83	-20.50	5.18	-449.12	-1396.05	3493.797	1030
6850	6.25	-20.31	5.42	-449.47	-1395.08	3493.802	1030
6855	6.76	-20.27	5.29	-449.46	-1395.72	3493.807	1030
6860	6.92	-20.56	5.28	-449.54	-1394.76	3493.812	1030
6865	6.92	-20.25	5.38	-449.38	-1391.96	3493.819	1030
6870	6.62	-20.15	5.39	-449.59	-1392.47	3493.822	1030
6875	6.74	-20.36	5.30	-449.48	-1393.31	3493.827	1030
6880	6.25	-20.59	5.37	-449.55	-1393.33	3493.832	1030
6885	6.91	-19.98	5.44	-451.87	-1395.33	3493.838	1030
6890	6.28	-19.85	5.54	-452.47	-1396.63	3493.842	1030
6895	7.12	-19.99	5.36	-452.55	-1395.93	3493.847	1030
6900	6.46	-19.77	5.42	-452.54	-1396.80	3493.852	1030
6905	6.70	-19.96	5.36	-452.92	-1396.47	3493.857	1030
6910	6.43	-19.72	5.42	-452.68	-1395.38	3493.863	1030
6915	6.59	-19.57	5.39	-452.88	-1394.82	3493.867	1030
6920	6.00	-20.10	5.44	-452.82	-1394.84	3493.872	1030
6925	6.32	-19.86	5.35	-452.80	-1394.83	3493.877	1030
6930	6.20	-19.62	5.37	-452.60	-1394.51	3493.882	1030
6935	6.40	-19.51	5.41	-453.56	-1395.61	3493.887	1030
6940	5.80	-18.77	5.40	-456.53	-1400.54	3493.893	1030
6945	6.00	-19.29	5.45	-456.26	-1400.01	3493.896	1030
6950	6.26	-19.35	5.66	-456.82	-1398.68	3493.902	1030
6955	6.04	-19.05	5.52	-456.61	-1399.01	3493.906	1030
6960	6.05	-18.76	5.51	-457.99	-1400.05	3493.914	1030
6965	5.81	-19.54	5.61	-458.25	-1403.14	3493.917	1030
6970	6.37	-18.85	5.64	-458.67	-1399.91	3493.924	1030
6975	6.14	-19.04	5.63	-458.42	-1399.60	3493.926	1030
6980	6.21	-18.69	5.48	-459.67	-1400.30	3493.932	1030
6985	5.72	-18.66	5.59	-459.75	-1399.72	3493.937	1030
6990	6.01	-18.25	5.62	-460.18	-1399.59	3493.943	1030
6995	5.99	-18.21	5.57	-460.52	-1399.86	3493.947	1030
7000	5.53	-18.75	5.76	-460.55	-1400.96	3493.952	1030
7005	6.09	-18.74	5.60	-460.57	-1400.55	3493.957	1030
7010	6.09	-18.14	5.58	-460.75	-1400.32	3493.962	1030
7015	5.67	-18.84	5.70	-460.76	-1400.18	3493.967	1030
7020	6.28	-18.50	5.56	-461.56	-1402.55	3493.972	1030
7025	5.70	-17.88	5.61	-462.92	-1403.50	3493.977	1030
7030	5.68	-17.73	5.82	-462.91	-1402.80	3493.982	1030
7035	5.77	-17.68	5.59	-462.86	-1403.31	3493.988	1030
7040	5.51	-17.89	5.75	-462.90	-1402.78	3493.991	1030
7045	5.62	-17.71	5.73	-463.11	-1402.76	3493.997	1030
7050	5.63	-17.96	5.79	-463.64	-1403.12	3494.002	1030
7055	5.54	-17.32	5.87	-465.11	-1406.11	3494.007	1030
7060	5.41	-17.75	5.85	-465.15	-1409.06	3494.011	1030
7065	4.68	-17.97	6.04	-465.28	-1407.40	3494.018	1030
7070	4.89	-17.44	5.82	-465.25	-1407.49	3494.021	1030
7075	5.47	-17.76	5.89	-465.53	-1408.09	3494.027	1030
7080	4.85	-17.59	5.89	-465.50	-1408.46	3494.031	1030
7085	5.43	-17.10	5.76	-467.19	-1408.43	3494.037	1030
7090	5.27	-17.00	5.93	-467.86	-1408.37	3494.042	1030
7095	5.71	-17.03	5.72	-467.72	-1409.74	3494.049	1030
7100	5.42	-17.23	5.85	-467.85	-1409.40	3494.052	1030
7105	5.61	-17.36	5.94	-467.62	-1409.17	3494.057	1030
7110	5.80	-17.11	5.89	-467.83	-1409.21	3494.062	1030
7115	6.12	-17.06	5.83	-469.18	-1406.69	3494.067	1030
7120	5.55	-16.91	5.80	-469.90	-1406.06	3494.072	1030
7125	5.58	-17.00	5.75	-469.96	-1406.48	3494.077	1030
7130	5.27	-16.65	5.95	-469.98	-1405.90	3494.082	1030
7135	5.57	-16.24	5.81	-470.79	-1407.50	3494.088	1030
7140	5.19	-16.34	5.80	-471.42	-1408.48	3494.092	1030
7145	5.73	-16.23	5.78	-471.58	-1409.47	3494.096	1030
7150	5.69	-16.08	5.94	-471.68	-1407.36	3494.103	1030
7155	5.31	-16.50	5.98	-471.64	-1412.15	3494.107	1030
7160	5.35	-16.44	5.88	-471.36	-1413.47	3494.113	1030
7165	5.53	-16.40	5.85	-471.75	-1413.63	3494.116	1030
7170	5.59	-15.76	6.01	-473.79	-1415.83	3494.123	1030
7175	5.14	-15.79	5.98	-473.97	-1414.92	3494.126	1030
7180	5.70	-15.60	5.88	-473.77	-1414.97	3494.132	1030
7185	5.67	-16.03	5.90	-473.89	-1414.81	3494.136	1030
7190	4.61	-15.49	5.99	-475.35	-1414.39	3494.144	1030
7195	4.99	-15.66	5.94	-475.53	-1413.95	3494.147	1030
7200	5.13	-15.97	5.97	-475.67	-1414.18	3494.152	1030
7205	5.31	-15.95	5.98	-475.61	-1411.97	3494.157	1030
7210	5.46	-15.52	6.00	-476.64	-1411.59	3494.163	1030
7215	4.92	-15.41	5.98	-476.88	-1412.57	3494.167	1030
7220	5.10	-15.06	5.96	-477.03	-1412.64	3494.172	1030
7225	5.36	-15.26	5.79	-477.07	-1410.67	3494.177	1030
7230	5.25	-14.71	5.68	-476.86	-1411.49	3494.182	1030
7235	5.40	-14.50	5.45	-476.94	-1411.21	3494.187	1030
7240	5.05	-14.76	5.62	-476.83	-1411.83	3494.193	1030
7245	5.48	-14.80	5.56	-477.21	-1411.26	3494.197	1030
7250	5.21	-14.64	5.43	-478.33	-1411.76	3494.202	1030
7255	5.27	-14.28	5.32	-480.16	-1410.84	3494.207	1030
7260	4.79	-13.83	5.20	-480.29	-1411.81	3494.212	1030
7265	5.22	-14.20	5.27	-480.26	-1412.49	3494.217	1030
7270	5.59	-14.49	5.30	-480.04	-1412.45	3494.221	1030
7275	4.72	-13.91	5.16	-480.18	-1412.98	3494.227	1030
7280	4.62	-14.14	5.35	-480.29	-1412.42	3494.231	1030
7285	4.29	-14.42	5.34	-480.52	-1413.58	3494.238	1030
7290	4.65	-14.15	5.25	-480.27	-1413.05	3494.241	1030
7295	4.96	-14.30	5.23	-480.51	-1414.00	3494.247	1030
7300	4.57	-14.26	5.26	-480.85	-1414.37	3494.251	1030
7305	4.88	-12.96	4.79	-484.05	-1417.13	3494.258	1030
7310	5.21	-13.43	5.03	-484.00	-1417.36	3494.261	1030
7315	5.02	-13.06	4.77	-484.21	-1417.11	3494.268	1030
7320	4.31	-13.38	4.92	-484.25	-1417.22	3494.272	1030
7325	4.62	-13.36	4.79	-485.58	-1417.43	3494.278	1030
7330	4.98	-12.62	4.67	-485.69	-1417.99	3494.282	1030
7335	4.56	-13.65	4.83	-485.40	-1418.22	3494.289	1030
7340	4.68	-13.24	4.86	-485.98	-1417.91	3494.292	1030
7345	4.90	-12.76	4.74	-486.70	-1418.76	3494.297	1030
7350	4.59	-12.60	4.81	-487.36	-1419.07	3494.302	1030
7355	5.46	-12.39	4.64	-487.94	-1419.63	3494.307	1030
7360	4.20	-12.08	4.50	-488.04	-1419.29	3494.312	1030
7365	4.51	-12.54	4.69	-488.26	-1420.90	3494.318	1030
7370	4.87	-12.35	4.54	-488.42	-1420.82	3494.323	1030
7375	5.34	-12.24	4.57	-488.08	-1420.95	3494.327	1030
7380	4.70	-12.52	4.59	-488.22	-1420.44	3494.332	1030
7385	4.70	-12.44	4.57	-488.70	-1421.41	3494.337	1030
7390	5.01	-11.85	4.45	-490.22	-1421.80	3494.342	1030
7395	4.96	-11.80	4.36	-490.32	-1422.28	3494.346	1030
7400	4.28	-11.85	4.35	-490.27	-1421.70	3494.353	1030
7405	4.29	-11.83	4.49	-490.42	-1422.46	3494.356	1030
7410	4.09	-12.12	4.49	-490.27	-1422.27	3494.362	1030
7415	4.34	-12.02	4.33	-490.58	-1422.14	3494.366	1030
7420	3.80	-11.78	4.22	-492.54	-1423.77	3494.374	1030
7425	3.98	-11.42	4.27	-492.49	-1423.81	3494.376	1030
7430	4.07	-11.79	4.31	-492.82	-1424.10	3494.382	1030
7435	4.74	-11.30	4.20	-492.63	-1424.11	3494.386	1030
7440	4.45	-11.10	4.11	-492.59	-1424.44	3494.392	1030
7445	4.92	-10.90	4.17	-492.50	-1423.27	3494.397	1030
7450	4.86	-11.43	4.24	-492.59	-1423.72	3494.402	1030
7455	4.26	-11.60	4.26	-492.72	-1423.64	3494.407	1030
7460	4.55	-11.10	4.16	-493.66	-1423.55	3494.413	1030
7465	4.98	-11.15	4.09	-494.47	-1424.88	3494.417	1030
7470	4.48	-12.07	4.16	-494.44	-1427.13	3494.424	1030
7475	4.85	-10.81	3.94	-494.69	-1426.66	3494.427	1030
7480	4.76	-11.14	4.03	-494.66	-1423.40	3494.433	1030
7485	4.12	-11.21	4.12	-494.29	-1424.72	3494.437	1030
7490	3.69	-10.60	4.05	-496.35	-1428.73	3494.443	1030
7495	4.73	-10.10	3.79	-498.16	-1430.73	3494.447	1030
7500	3.85	-10.31	3.80	-498.81	-1431.85	3494.452	1030
7505	3.65	-10.33	3.77	-498.88	-1431.89	3494.457	1030
7510	4.49	-10.10	3.72	-498.94	-1431.47	3494.462	1030
7515	4.08	-9.84	3.68	-499.27	-1431.30	3494.468	1030
7520	3.99	-9.98	3.82	-499.22	-1431.79	3494.471	1030
7525	5.16	-10.07	3.65	-499.34	-1432.17	3494.477	1030
7530	4.14	-9.82	3.61	-499.12	-1431.82	3494.481	1030
7535	4.04	-9.83	3.70	-501.54	-1433.10	3494.488	1030
7540	3.89	-9.93	3.47	-501.30	-1430.35	3494.491	1030
7545	3.74	-9.88	3.51	-501.26	-1430.29	3494.497	1030
7550	3.99	-9.81	3.62	-501.68	-1430.27	3494.501	1030
7555	4.43	-9.59	3.50	-502.74	-1430.43	3494.509	1030
7560	4.32	-9.83	3.58	-503.04	-1429.79	3494.511	1030
7565	3.98	-9.76	3.49	-503.09	-1429.31	3494.518	1030
7570	4.30	-9.71	3.49	-502.99	-1430.17	3494.522	1030
7575	3.93	-8.85	3.22	-504.48	-1431.34	3494.527	1030
7580	4.15	-9.22	3.29	-504.47	-1432.35	3494.532	1030
7585	4.22	-9.11	3.31	-504.78	-1432.23	3494.537	1030
7590	4.11	-8.80	3.28	-504.78	-1432.13	3494.542	1030
7595	4.25	-9.27	3.45	-505.19	-1430.46	3494.549	1030
7600	3.91	-9.03	3.28	-504.71	-1431.21	3494.552	1030
7605	3.95	-8.97	3.13	-504.95	-1431.01	3494.557	1030
7610	3.76	-8.59	3.27	-504.76	-1431.46	3494.562	1030
7615	3.56	-9.11	3.31	-505.97	-1431.10	3494.568	1030
7620	4.11	-8.80	3.24	-507.76	-1432.84	3494.572	1030
7625	3.88	-8.90	3.25	-507.84	-1432.36	3494.577	1030
7630	4.07	-8.80	3.19	-507.84	-1431.90	3494.582	1030
7635	3.18	-8.92	3.28	-508.12	-1431.45	3494.587	1030
7640	3.62	-8.69	3.18	-507.99	-1432.18	3494.592	1030
7645	3.92	-8.99	3.36	-508.17	-1432.63	3494.596	1030
7650	3.67	-8.49	3.21	-507.79	-1432.39	3494.603	1030
7655	3.90	-8.45	3.21	-508.22	-1431.51	3494.607	1030
7660	3.77	-8.13	2.98	-507.99	-1433.71	3494.612	1030
7665	3.73	-8.35	3.05	-508.09	-1433.64	3494.616	1030
7670	3.69	-8.04	3.18	-511.61	-1436.65	3494.623	1030
7675	3.31	-7.74	2.91	-511.73	-1435.88	3494.627	1030
7680	3.84	-7.60	2.83	-511.98	-1436.17	3494.632	1030
7685	3.25	-7.94	2.96	-511.77	-1436.01	3494.636	1030
7690	3.52	-7.81	2.84	-512.92	-1437.57	3494.644	1030
7695	3.86	-7.55	2.80	-512.95	-1437.48	3494.647	1030
7700	1.08	-8.09	3.41	-513.19	-1438.11	3494.654	1030
7705	3.83	-7.78	2.82	-513.09	-1437.38	3494.657	1030
7710	3.98	-7.47	2.91	-514.24	-1436.97	3494.663	1030
7715	3.83	-7.35	2.89	-514.48	-1437.46	3494.667	1030
7720	3.66	-7.22	2.71	-515.34	-1437.48	3494.672	1030
7725	3.75	-7.01	2.69	-515.37	-1437.65	3494.677	1030
7730	3.68	-7.43	2.80	-515.73	-1438.46	3494.682	1030
7735	3.55	-7.07	2.67	-516.15	-1438.48	3494.687	1030
7740	3.73	-6.85	2.66	-516.23	-1437.59	3494.692	1030
7745	3.24	-7.10	2.70	-516.35	-1438.10	3494.698	1030
7750	3.49	-6.96	2.62	-516.50	-1437.38	3494.701	1030
7755	3.05	-7.17	2.67	-516.58	-1438.31	3494.707	1030
7760	2.88	-6.52	2.49	-516.82	-1438.77	3494.712	1030
7765	3.51	-6.17	2.61	-518.81	-1440.03	3494.718	1030
7770	3.01	-6.50	2.68	-518.94	-1440.63	3494.721	1030
7775	3.54	-6.39	2.40	-519.30	-1440.88	3494.728	1030
7780	3.54	-6.52	2.40	-519.13	-1443.08	3494.731	1030
7785	2.95	-6.04	2.37	-520.60	-1445.52	3494.738	1030
7790	3.64	-6.10	2.47	-520.73	-1446.04	3494.741	1030
7795	3.35	-5.90	2.48	-521.18	-1443.54	3494.748	1030
7800	3.36	-6.13	2.41	-521.08	-1443.03	3494.751	1030
7805	2.14	-6.37	2.42	-521.07	-1442.68	3494.757	1030
7810	2.22	-6.29	2.45	-521.23	-1442.76	3494.761	1030
7815	2.67	-5.78	2.40	-522.50	-1444.78	3494.768	1030
7820	3.47	-5.86	2.32	-522.70	-1445.22	3494.772	1030
7825	2.76	-5.81	2.39	-522.88	-1445.24	3494.777	1030
7830	2.81	-5.95	2.28	-522.97	-1443.86	3494.782	1030
7835	3.62	-5.35	2.21	-523.04	-1444.59	3494.789	1030
7840	2.95	-5.80	2.37	-522.91	-1444.36	3494.792	1030
7845	3.20	-5.66	2.26	-523.09	-1443.73	3494.797	1030
7850	2.92	-5.76	2.33	-523.03	-1443.88	3494.802	1030
7855	2.81	-5.62	2.20	-524.79	-1445.90	3494.808	1030
7860	2.51	-5.35	2.19	-526.07	-1447.24	3494.812	1030
7865	3.07	-5.03	2.10	-525.85	-1447.87	3494.817	1030
7870	2.57	-5.32	2.28	-526.10	-1445.56	3494.822	1030
7875	3.40	-5.26	2.17	-525.90	-1446.91	3494.827	1030
7880	2.68	-5.32	2.15	-525.95	-1445.92	3494.832	1030
7885	3.03	-5.18	2.25	-526.15	-1446.15	3494.837	1030
7890	3.38	-5.13	2.15	-526.30	-1446.55	3494.843	1030
7895	3.35	-4.93	2.20	-526.07	-1445.50	3494.846	1030
7900	3.21	-5.20	2.15	-526.13	-1446.30	3494.852	1030
7905	3.16	-5.02	2.07	-525.85	-1445.72	3494.856	1030
7910	3.69	-4.50	1.90	-529.50	-1448.74	3494.863	1030
7915	2.79	-4.60	1.90	-529.49	-1448.95	3494.866	1030
7920	2.36	-4.37	1.97	-529.46	-1448.85	3494.872	1030
7925	3.11	-4.58	1.91	-529.78	-1448.79	3494.876	1030
7930	2.43	-4.82	2.07	-530.88	-1449.80	3494.884	1030
7935	2.28	-4.66	2.14	-530.96	-1449.71	3494.886	1030
7940	2.59	-4.40	2.01	-531.08	-1449.27	3494.893	1030
7945	2.53	-4.59	2.12	-531.23	-1449.91	3494.897	1030
7950	2.49	-4.17	1.99	-532.79	-1449.39	3494.903	1030
7955	2.60	-4.27	2.03	-533.14	-1449.74	3494.907	1030
7960	2.25	-4.34	2.03	-532.93	-1449.29	3494.913	1030
7965	2.41	-4.18	1.95	-532.95	-1449.44	3494.917	1030
7970	2.39	-4.34	2.00	-533.26	-1450.73	3494.924	1030
7975	2.74	-3.93	1.87	-532.98	-1450.82	3494.927	1030
7980	2.99	-4.22	2.00	-533.00	-1450.78	3494.932	1030
7985	2.62	-3.95	1.96	-532.87	-1450.08	3494.937	1030
7990	2.49	-3.99	1.88	-534.34	-1450.52	3494.942	1030
7995	2.13	-3.70	1.84	-535.85	-1453.08	3494.947	1030
8000	1.64	-3.73	1.94	-535.97	-1452.39	3494.951	1030
8005	2.30	-3.74	1.88	-535.79	-1452.90	3494.958	1030
8010	3.09	-3.30	1.60	-535.76	-1453.02	3494.962	1030
8015	2.66	-3.44	1.73	-535.86	-1453.44	3494.967	1030
8020	1.81	-3.42	1.78	-535.85	-1452.67	3494.971	1030
8025	3.09	-3.04	1.58	-537.95	-1453.50	3494.977	1030
8030	2.30	-2.94	1.75	-538.27	-1454.39	3494.981	1030
8035	1.99	-3.32	1.76	-538.11	-1454.38	3494.988	1030
8040	2.13	-3.24	1.84	-538.24	-1454.53	3494.991	1030
8045	1.88	-3.55	1.73	-538.48	-1452.93	3494.998	1030
8050	3.13	-3.31	1.76	-538.65	-1453.02	3495.002	1030
8055	1.48	-2.78	1.64	-540.57	-1455.52	3495.009	1030
8060	1.67	-2.63	1.65	-540.95	-1455.98	3495.011	1030
8065	2.25	-2.83	1.63	-540.93	-1455.84	3495.018	1030
8070	2.37	-2.62	1.63	-540.91	-1455.27	3495.022	1030
8075	2.13	-2.51	1.55	-542.05	-1457.90	3495.027	1030
8080	2.02	-2.33	1.62	-542.31	-1456.01	3495.032	1030
8085	2.27	-2.19	1.53	-542.35	-1454.75	3495.037	1030
8090	1.93	-2.56	1.62	-542.66	-1455.46	3495.042	1030
8095	2.21	-1.64	1.45	-543.23	-1457.02	3495.047	1030
8100	2.06	-1.96	1.52	-544.04	-1458.81	3495.052	1030
8105	3.11	-1.80	1.57	-544.08	-1459.28	3495.057	1030
8110	1.59	-2.11	1.56	-544.39	-1456.05	3495.062	1030
8115	1.59	-2.41	1.61	-544.43	-1457.12	3495.067	1030
8120	1.68	-2.16	1.58	-544.43	-1457.05	3495.072	1030
8125	1.42	-2.32	1.74	-544.56	-1457.55	3495.076	1030
8130	2.22	-2.21	1.55	-544.32	-1458.49	3495.082	1030
8135	1.18	-2.25	1.72	-544.38	-1457.83	3495.087	1030
8140	2.02	-2.36	1.64	-544.38	-1457.86	3495.092	1030
8145	1.36	-2.09	1.57	-544.77	-1457.88	3495.096	1030
8150	1.79	-1.78	1.45	-546.11	-1459.24	3495.102	1030
8155	1.53	-2.06	1.49	-546.11	-1458.97	3495.106	1030
8160	0.99	-2.89	1.74	-546.60	-1457.53	3495.113	1030
8165	1.55	-1.58	1.42	-546.36	-1458.73	3495.116	1030
8170	1.15	-1.80	1.49	-546.32	-1459.81	3495.123	1030
8175	1.81	-1.49	1.37	-546.33	-1459.76	3495.127	1030
8180	1.92	-1.70	1.41	-546.18	-1459.19	3495.132	1030
8185	1.59	-1.42	1.40	-546.29	-1459.64	3495.136	1030
8190	2.05	-0.95	1.27	-549.59	-1462.97	3495.143	1030
8195	1.95	-1.01	1.34	-550.25	-1463.14	3495.147	1030
8200	0.02	-1.35	1.49	-550.36	-1462.25	3495.154	1030
8205	1.24	-1.14	1.38	-550.62	-1462.94	3495.157	1030
8210	1.38	-1.28	1.41	-550.50	-1462.90	3495.163	1030
8215	0.86	-1.28	1.50	-550.56	-1463.94	3495.167	1030
8220	1.22	-0.95	1.36	-551.97	-1464.42	3495.173	1030
8225	1.28	-0.60	1.32	-553.44	-1465.81	3495.177	1030
8230	1.23	-0.62	1.38	-553.47	-1465.08	3495.182	1030
8235	0.71	-0.41	1.30	-553.66	-1465.76	3495.187	1030
8240	0.86	-0.32	1.24	-553.69	-1465.45	3495.192	1030
8245	1.55	-0.25	1.16	-553.55	-1465.93	3495.197	1030
8250	1.32	-0.18	1.12	-553.86	-1466.55	3495.201	1030
8255	1.32	-0.36	1.17	-555.59	-1467.94	3495.207	1030
8260	1.13	0.36	1.12	-555.87	-1468.00	3495.212	1030
8265	1.49	-0.37	1.15	-555.80	-1468.18	3495.218	1030
8270	1.84	0.15	1.01	-556.04	-1468.03	3495.221	1030
8275	0.97	-0.48	1.32	-555.89	-1467.72	3495.227	1031
8280	1.98	0.05	0.99	-555.98	-1468.00	3495.231	1031
8285	1.66	-0.12	1.21	-553.86	-1465.85	3495.238	1031
8290	1.72	-0.84	1.22	-553.73	-1465.95	3495.241	1031
8295	1.05	-0.89	1.17	-553.72	-1466.18	3495.248	1031
8300	1.54	-0.72	1.29	-553.79	-1465.91	3495.252	1031
8305	1.15	-0.46	1.18	-553.84	-1466.65	3495.257	1031
8310	1.79	-0.53	1.30	-553.70	-1465.99	3495.261	1031
8315	1.44	-0.56	1.28	-551.90	-1466.41	3495.268	1031
8320	1.18	-0.83	1.31	-551.73	-1466.33	3495.272	1031
8325	1.71	-0.83	1.28	-551.76	-1465.78	3495.277	1031
8330	1.52	-0.63	1.21	-551.72	-1466.41	3495.282	1031
8335	2.07	-0.91	1.22	-551.23	-1464.62	3495.289	1031
8340	2.16	-0.82	1.25	-551.69	-1465.16	3495.292	1031
8345	1.41	-1.02	1.23	-551.30	-1465.41	3495.299	1031
8350	1.63	-0.97	1.39	-551.66	-1464.55	3495.302	1031
8355	2.11	-1.38	1.37	-549.94	-1464.41	3495.307	1031
8360	1.61	-1.12	1.26	-548.73	-1463.55	3495.312	1031
8365	1.87	-1.59	1.44	-548.45	-1463.34	3495.318	1031
8370	2.07	-1.73	1.53	-548.12	-1462.39	3495.322	1031
8375	1.81	-1.43	1.35	-548.27	-1462.36	3495.327	1031
8380	2.21	-1.30	1.37	-548.10	-1462.06	3495.332	1031
8385	2.14	-1.73	1.42	-548.19	-1460.90	3495.337	1031
8390	1.86	-1.76	1.48	-548.22	-1461.76	3495.342	1031
8395	2.05	-1.53	1.43	-547.70	-1461.03	3495.346	1031
8400	2.02	-1.97	1.54	-546.00	-1459.73	3495.353	1031
8405	2.47	-1.72	1.38	-546.07	-1459.47	3495.357	1031
8410	2.10	-2.02	1.48	-546.08	-1459.09	3495.363	1031
8415	1.87	-1.79	1.41	-546.05	-1459.35	3495.366	1031
8420	2.16	-1.70	1.46	-544.96	-1457.52	3495.372	1031
8425	2.12	-1.87	1.44	-544.64	-1457.30	3495.377	1031
8430	2.49	-1.75	1.37	-545.02	-1460.68	3495.384	1031
8435	2.05	-2.14	1.44	-544.65	-1460.93	3495.386	1031
8440	2.39	-1.78	1.53	-544.55	-1461.22	3495.393	1031
8445	2.80	-1.99	1.50	-544.42	-1458.61	3495.397	1031
8450	1.53	-2.62	1.72	-542.96	-1456.15	3495.402	1031
8455	1.96	-2.36	1.65	-542.43	-1456.28	3495.407	1031
8460	1.84	-2.66	1.77	-542.50	-1457.34	3495.414	1031
8465	1.57	-3.03	1.77	-542.32	-1456.82	3495.417	1031
8470	2.47	-2.06	1.50	-542.73	-1456.80	3495.424	1031
8475	2.30	-2.51	1.64	-542.49	-1456.52	3495.427	1031
8480	2.10	-2.41	1.51	-541.52	-1457.40	3495.433	1031
8485	1.78	-2.76	1.62	-540.36	-1456.33	3495.437	1031
8490	2.05	-2.81	1.72	-539.95	-1455.03	3495.442	1031
8495	2.02	-2.67	1.67	-539.41	-1455.77	3495.447	1031
8500	2.49	-3.08	1.81	-539.29	-1455.71	3495.452	1031
8505	1.69	-3.05	1.83	-539.37	-1455.71	3495.457	1031
8510	2.47	-3.03	1.71	-539.29	-1455.64	3495.462	1031
8515	2.15	-2.96	1.77	-539.30	-1455.84	3495.467	1031
8520	2.58	-2.90	1.61	-539.17	-1455.55	3495.471	1031
8525	2.13	-2.74	1.68	-539.48	-1454.83	3495.478	1031
8530	2.08	-2.93	1.61	-539.46	-1454.65	3495.482	1031
8535	2.52	-2.74	1.62	-539.20	-1455.55	3495.487	1031
8540	2.35	-3.00	1.78	-539.46	-1455.69	3495.491	1031
8545	2.38	-3.30	1.82	-536.35	-1452.36	3495.497	1031
8550	2.74	-3.66	1.81	-535.80	-1452.06	3495.502	1031
8555	1.25	-3.97	1.93	-535.42	-1452.47	3495.509	1031
8560	2.20	-3.80	1.84	-535.78	-1451.35	3495.511	1031
8565	2.49	-3.59	1.86	-535.49	-1452.07	3495.518	1031
8570	2.95	-3.44	1.83	-535.78	-1452.16	3495.522	1031
8575	2.61	-4.19	1.92	-534.33	-1452.65	3495.527	1031
8580	2.23	-4.24	2.00	-533.45	-1452.55	3495.532	1031
8585	2.55	-3.97	1.88	-533.33	-1452.05	3495.537	1031
8590	2.11	-4.06	1.96	-533.42	-1451.63	3495.542	1031
8595	2.16	-4.04	1.91	-533.46	-1451.77	3495.547	1031
8600	2.58	-3.64	1.96	-533.44	-1451.31	3495.552	1031
8605	2.33	-4.19	1.93	-532.80	-1450.19	3495.557	1031
8610	1.97	-4.50	2.06	-531.16	-1448.17	3495.562	1031
8615	2.84	-4.02	1.95	-531.08	-1449.19	3495.567	1031
8620	2.68	-4.33	2.00	-531.23	-1448.09	3495.572	1031
8625	2.82	-4.69	2.17	-531.17	-1447.87	3495.576	1031
8630	2.49	-4.80	2.11	-529.84	-1447.46	3495.582	1031
8635	1.86	-4.72	2.21	-529.82	-1447.55	3495.586	1031
8640	1.92	-4.73	2.03	-529.87	-1448.18	3495.593	1031
8645	2.51	-4.67	2.15	-529.88	-1446.81	3495.596	1031
8650	2.38	-4.68	2.07	-529.62	-1447.11	3495.602	1031
8655	2.05	-4.90	2.32	-529.56	-1448.12	3495.606	1031
8660	2.36	-5.04	2.20	-527.64	-1445.43	3495.613	1031
8665	2.18	-5.41	2.24	-527.53	-1445.31	3495.616	1031
8670	2.50	-5.12	2.31	-527.61	-1445.82	3495.622	1031
8675	2.65	-5.17	2.19	-527.39	-1446.25	3495.627	1031
8680	3.79	-4.95	1.82	-526.18	-1445.86	3495.634	1031
8685	2.48	-5.51	2.39	-526.00	-1446.08	3495.636	1031
8690	2.61	-5.73	2.47	-526.01	-1445.61	3495.643	1031
8695	2.90	-5.10	2.13	-525.99	-1445.35	3495.647	1031
8700	2.85	-5.29	2.34	-524.96	-1445.24	3495.652	1031
8705	3.35	-5.75	2.42	-524.69	-1444.60	3495.657	1031
8710	3.12	-5.22	2.22	-524.37	-1444.16	3495.663	1031
8715	3.11	-5.65	2.27	-524.45	-1444.67	3495.667	1031
8720	2.77	-5.96	2.37	-524.27	-1444.83	3495.672	1031
8725	2.65	-5.82	2.36	-524.20	-1444.23	3495.677	1031
8730	2.64	-5.56	2.28	-524.26	-1444.27	3495.682	1031
8735	2.53	-5.73	2.39	-524.26	-1443.97	3495.687	1031
8740	2.72	-5.99	2.42	-524.35	-1445.06	3495.692	1031
8745	2.68	-6.05	2.42	-524.26	-1445.40	3495.697	1031
8750	2.75	-5.97	2.44	-523.60	-1444.49	3495.701	1031
8755	2.65	-6.18	2.40	-520.98	-1441.14	3495.707	1031
8760	3.07	-6.39	2.56	-520.97	-1442.19	3495.712	1031
8765	3.24	-6.25	2.49	-520.80	-1440.33	3495.718	1031
8770	2.69	-6.59	2.63	-520.52	-1441.30	3495.721	1031
8775	2.37	-6.20	2.55	-520.72	-1441.98	3495.727	1031
8780	3.33	-6.36	2.58	-520.55	-1441.87	3495.731	1031
8785	2.73	-6.92	2.47	-518.26	-1439.00	3495.738	1031
8790	2.73	-6.79	2.65	-518.52	-1439.15	3495.741	1031
8795	3.30	-6.57	2.45	-518.22	-1438.48	3495.747	1031
8800	3.31	-6.87	2.57	-518.10	-1440.24	3495.752	1031
8805	3.57	-6.57	2.48	-517.93	-1440.24	3495.757	1031
8810	2.88	-6.98	2.55	-518.19	-1440.24	3495.761	1031
8815	3.30	-7.33	2.68	-517.18	-1438.04	3495.768	1031
8820	3.58	-7.05	2.61	-516.69	-1438.53	3495.772	1031
8825	3.67	-7.27	2.75	-516.94	-1438.42	3495.777	1031
8830	3.20	-7.10	2.68	-516.84	-1438.43	3495.782	1031
8835	3.46	-7.11	2.80	-516.83	-1438.55	3495.787	1031
8840	3.46	-6.98	2.61	-516.64	-1438.14	3495.792	1031
8845	3.29	-6.75	2.56	-516.92	-1438.27	3495.797	1031
8850	3.59	-6.70	2.52	-516.73	-1438.95	3495.802	1031
8855	3.67	-7.42	2.71	-515.55	-1438.81	3495.807	1031
8860	3.99	-7.38	2.71	-513.35	-1438.13	3495.812	1031
8865	3.38	-7.25	2.73	-513.36	-1437.70	3495.817	1031
8870	3.88	-7.52	2.68	-513.29	-1438.13	3495.822	1031
8875	3.53	-7.51	2.70	-513.11	-1437.77	3495.827	1031
8880	3.55	-7.68	2.74	-512.61	-1438.78	3495.833	1031
8885	3.28	-7.89	2.85	-512.90	-1438.89	3495.836	1031
8890	3.34	-7.30	2.75	-513.01	-1438.51	3495.842	1031
8895	3.75	-7.42	2.68	-513.00	-1438.30	3495.846	1031
8900	3.46	-8.31	2.95	-510.46	-1436.43	3495.853	1031
8905	3.86	-8.15	2.93	-510.21	-1436.05	3495.856	1031
8910	3.51	-8.09	3.04	-510.01	-1435.87	3495.864	1031
8915	3.74	-8.36	3.04	-510.33	-1435.71	3495.866	1031
8920	3.32	-8.71	3.08	-509.20	-1433.96	3495.873	1031
8925	3.83	-8.29	2.95	-508.82	-1434.68	3495.877	1031
8930	3.06	-7.90	3.22	-508.02	-1434.27	3495.884	1031
8935	3.49	-8.79	3.09	-507.88	-1434.42	3495.887	1031
8940	3.70	-9.06	3.10	-507.89	-1433.67	3495.893	1031
8945	3.33	-8.73	3.11	-508.11	-1433.59	3495.897	1031
8950	3.06	-9.02	3.23	-507.11	-1436.22	3495.902	1031
8955	3.62	-8.91	3.12	-506.14	-1437.20	3495.907	1031
8960	4.17	-8.87	3.09	-506.13	-1437.12	3495.912	1031
8965	3.81	-9.18	3.25	-506.17	-1437.11	3495.917	1031
8970	4.34	-8.99	3.17	-506.19	-1436.43	3495.922	1031
8975	3.60	-9.29	3.26	-506.53	-1435.94	3495.928	1031
8980	2.74	-8.98	3.20	-506.47	-1436.25	3495.931	1031
8985	4.26	-8.51	3.16	-506.46	-1436.59	3495.937	1031
8990	4.44	-8.70	3.06	-506.08	-1435.73	3495.942	1031
8995	4.00	-9.17	3.20	-503.27	-1431.29	3495.947	1031
9000	4.16	-9.50	3.37	-503.15	-1430.88	3495.952	1031
9005	4.20	-9.50	3.39	-503.02	-1430.71	3495.957	1031
9010	3.69	-9.49	3.22	-503.25	-1430.32	3495.961	1031
9015	3.59	-9.10	3.20	-502.82	-1428.87	3495.968	1031
9020	4.05	-9.14	3.19	-503.12	-1430.25	3495.971	1031
9025	3.60	-9.81	3.35	-503.30	-1429.96	3495.977	1031
9030	3.75	-9.48	3.33	-503.15	-1428.47	3495.982	1031
9035	3.86	-9.76	3.37	-503.12	-1429.08	3495.987	1031
9040	3.84	-9.26	3.18	-502.97	-1429.51	3495.991	1031
9045	4.02	-10.26	3.23	-500.27	-1427.44	3495.999	1031
9050	4.28	-10.07	3.47	-500.00	-1426.71	3496.002	1031
9055	3.89	-10.11	3.60	-500.04	-1427.38	3496.007	1031
9060	3.92	-9.73	3.40	-499.99	-1428.38	3496.012	1031
9065	4.22	-10.49	3.54	-498.60	-1426.72	3496.018	1031
9070	4.51	-10.44	3.54	-497.67	-1426.01	3496.022	1031
9075	4.57	-10.64	3.56	-497.57	-1426.65	3496.027	1031
9080	4.66	-10.60	3.58	-497.61	-1426.13	3496.032	1031
9085	5.07	-10.53	3.59	-496.79	-1425.89	3496.037	1031
9090	3.97	-10.63	3.68	-495.76	-1424.20	3496.042	1031
9095	4.13	-11.21	3.62	-495.91	-1424.20	3496.047	1031
9100	4.58	-11.39	3.73	-495.89	-1424.14	3496.052	1031
9105	5.14	-10.98	3.72	-495.74	-1424.43	3496.056	1031
9110	4.58	-11.08	3.66	-494.36	-1423.40	3496.063	1031
9115	4.14	-11.07	3.77	-494.14	-1423.56	3496.066	1031
9120	4.62	-11.16	3.82	-494.34	-1423.89	3496.072	1031
9125	4.57	-10.94	3.64	-494.46	-1424.33	3496.076	1031
9130	4.35	-11.78	3.96	-493.12	-1422.58	3496.082	1031
9135	4.45	-11.75	3.95	-492.88	-1422.97	3496.086	1031
9140	3.93	-11.13	3.80	-493.00	-1422.76	3496.094	1031
9145	4.12	-11.17	3.67	-493.01	-1422.84	3496.096	1031
9150	4.52	-11.63	3.94	-492.79	-1422.32	3496.102	1031
9155	4.24	-11.74	3.92	-492.68	-1422.75	3496.107	1031
9160	3.98	-12.02	4.06	-490.72	-1422.97	3496.113	1031
9165	3.62	-11.55	3.79	-490.61	-1422.92	3496.116	1031
9170	4.02	-12.08	3.93	-490.62	-1423.32	3496.123	1031
9175	4.72	-11.93	3.94	-490.50	-1422.69	3496.127	1031
9180	4.16	-12.39	4.06	-490.47	-1422.53	3496.132	1031
9185	4.02	-11.69	3.82	-490.50	-1418.86	3496.136	1031
9190	4.06	-12.34	4.21	-489.53	-1421.58	3496.142	1031
9195	3.91	-12.12	3.98	-488.48	-1420.74	3496.147	1031
9200	4.47	-12.02	3.98	-488.19	-1421.30	3496.152	1031
9205	4.86	-12.25	4.20	-488.13	-1420.47	3496.158	1031
9210	3.79	-12.35	4.11	-488.09	-1420.43	3496.162	1031
9215	4.50	-12.06	3.98	-487.82	-1420.61	3496.167	1031
9220	4.75	-12.22	4.00	-487.25	-1419.66	3496.173	1031
9225	5.02	-12.48	4.09	-485.73	-1418.04	3496.177	1031
9230	4.94	-12.64	4.18	-485.80	-1419.05	3496.181	1031
9235	5.24	-12.58	4.27	-485.79	-1418.73	3496.188	1031
9240	4.88	-12.56	4.12	-485.62	-1418.86	3496.191	1031
9245	4.62	-12.84	4.19	-485.63	-1418.53	3496.197	1031
9250	4.18	-12.81	4.15	-485.66	-1418.01	3496.201	1031
9255	5.24	-12.99	4.20	-483.41	-1416.42	3496.207	1031
9260	5.05	-13.24	4.24	-483.26	-1416.42	3496.211	1031
9265	5.03	-13.39	4.21	-483.13	-1416.56	3496.219	1031
9270	5.16	-13.34	4.21	-483.47	-1416.84	3496.221	1031
9275	4.78	-13.00	4.20	-483.24	-1415.96	3496.227	1031
9280	4.80	-13.09	4.24	-483.18	-1416.62	3496.232	1031
9285	4.76	-13.37	4.36	-481.92	-1414.95	3496.238	1031
9290	5.18	-13.50	4.40	-481.07	-1415.11	3496.241	1031
9295	5.33	-13.50	4.42	-480.93	-1415.16	3496.248	1031
9300	5.16	-13.56	4.33	-481.09	-1414.76	3496.252	1031
9305	4.37	-13.36	4.40	-480.78	-1414.91	3496.257	1031
9310	5.12	-13.57	4.44	-481.12	-1415.89	3496.262	1031
9315	4.53	-13.65	4.47	-480.23	-1415.31	3496.267	1031
9320	4.36	-13.51	4.34	-478.96	-1413.29	3496.272	1031
9325	5.21	-13.89	4.41	-478.69	-1414.05	3496.276	1031
9330	5.47	-13.78	4.40	-478.74	-1414.32	3496.283	1031
9335	5.09	-13.85	4.41	-478.65	-1413.75	3496.287	1031
9340	5.49	-13.91	4.34	-478.80	-1413.03	3496.292	1031
9345	4.77	-14.13	4.43	-478.52	-1413.48	3496.296	1031
9350	5.89	-14.61	4.61	-476.39	-1411.62	3496.303	1031
9355	5.37	-14.65	4.59	-476.25	-1411.68	3496.306	1031
9360	5.26	-14.63	4.66	-476.10	-1410.36	3496.312	1031
9365	5.73	-14.27	4.53	-476.37	-1410.35	3496.316	1031
9370	5.36	-14.46	4.60	-475.08	-1409.52	3496.323	1031
9375	5.70	-14.79	4.71	-474.87	-1409.73	3496.327	1031
9380	5.04	-14.83	4.74	-474.80	-1409.45	3496.332	1031
9385	5.26	-14.52	4.71	-474.69	-1410.09	3496.337	1031
9390	5.26	-14.42	4.55	-474.77	-1411.03	3496.343	1031
9395	5.38	-14.77	4.71	-474.76	-1410.68	3496.347	1031
9400	6.07	-14.93	4.75	-474.21	-1413.67	3496.354	1031
9405	5.10	-14.92	4.74	-474.62	-1411.05	3496.357	1031
9410	5.60	-14.57	4.67	-474.46	-1412.11	3496.362	1031
9415	5.20	-14.68	4.63	-474.74	-1411.41	3496.366	1031
9420	5.58	-15.12	4.71	-472.72	-1409.71	3496.372	1031
9425	4.52	-15.75	4.91	-470.90	-1407.82	3496.377	1031
9430	4.81	-16.11	4.99	-470.59	-1408.65	3496.382	1031
9435	5.69	-15.77	4.95	-470.63	-1408.04	3496.387	1031
9440	5.92	-15.56	4.90	-470.55	-1408.62	3496.392	1031
9445	5.32	-15.47	4.82	-470.59	-1408.70	3496.397	1031
9450	5.06	-15.83	5.00	-470.35	-1408.67	3496.401	1031
9455	5.93	-15.78	4.89	-468.39	-1406.47	3496.407	1031
9460	5.73	-15.84	5.02	-468.45	-1407.28	3496.411	1031
9465	4.74	-16.42	5.01	-468.36	-1407.72	3496.418	1031
9470	5.99	-15.98	5.13	-467.98	-1407.55	3496.423	1031
9475	5.48	-15.78	4.92	-468.15	-1406.90	3496.427	1031
9480	5.21	-16.35	5.10	-468.17	-1407.85	3496.432	1031
9485	5.45	-16.58	5.14	-466.40	-1405.83	3496.437	1031
9490	5.64	-16.74	5.06	-466.17	-1405.75	3496.441	1031
9495	5.79	-16.23	5.00	-465.86	-1405.92	3496.448	1031
9500	5.93	-16.42	4.99	-465.73	-1406.20	3496.452	1031
9505	4.93	-16.64	5.14	-465.65	-1406.20	3496.458	1031
9510	4.60	-16.74	5.15	-465.74	-1406.09	3496.462	1031
9515	5.35	-16.30	5.04	-465.74	-1406.30	3496.467	1031
9520	5.99	-16.25	5.07	-465.73	-1406.07	3496.472	1031
9525	5.03	-16.53	5.14	-465.25	-1406.72	3496.477	1031
9530	5.10	-16.73	5.17	-465.48	-1405.95	3496.482	1031
9535	5.66	-16.11	4.95	-465.40	-1405.90	3496.487	1031
9540	5.05	-16.13	4.95	-465.36	-1405.44	3496.492	1031
9545	5.48	-16.41	5.05	-465.49	-1406.48	3496.498	1031
9550	5.18	-16.33	5.14	-465.32	-1406.36	3496.502	1031
9555	5.76	-17.03	5.21	-462.87	-1403.56	3496.507	1031
9560	5.50	-17.71	5.31	-460.47	-1401.77	3496.512	1031
9565	5.39	-17.47	5.35	-460.34	-1401.80	3496.517	1031
9570	5.33	-17.60	5.39	-460.40	-1401.29	3496.522	1031
9575	5.89	-17.64	5.32	-460.43	-1401.85	3496.526	1031
9580	5.78	-17.57	5.37	-460.49	-1402.72	3496.532	1031
9585	5.41	-17.54	5.37	-459.84	-1401.23	3496.537	1031
9590	5.73	-18.17	5.46	-458.01	-1400.49	3496.542	1031
9595	5.75	-18.03	5.50	-457.86	-1399.43	3496.546	1031
9600	7.00	-17.40	5.34	-457.50	-1399.63	3496.553	1031
9605	5.86	-18.18	5.45	-457.40	-1399.30	3496.556	1031
9610	5.90	-18.17	5.50	-457.69	-1399.97	3496.562	1031
9615	5.58	-17.87	5.35	-457.32	-1399.41	3496.566	1031
9620	5.32	-18.44	5.53	-455.26	-1398.00	3496.573	1031
9625	5.93	-18.20	5.56	-455.34	-1398.04	3496.577	1031
9630	5.43	-18.61	5.58	-455.34	-1398.15	3496.582	1031
9635	5.24	-18.14	5.49	-455.42	-1397.89	3496.586	1031
9640	5.49	-18.87	5.65	-454.40	-1397.24	3496.592	1031
9645	5.38	-18.73	5.61	-453.87	-1396.63	3496.597	1031
9650	6.84	-18.89	5.68	-454.29	-1396.80	3496.604	1031
9655	6.13	-18.59	5.51	-453.50	-1397.95	3496.607	1031
9660	6.28	-18.65	5.57	-453.92	-1397.02	3496.613	1031
9665	6.17	-18.46	5.54	-453.78	-1397.91	3496.616	1031
9670	5.86	-18.70	5.66	-451.85	-1397.85	3496.623	1031
9675	5.41	-19.28	5.72	-451.54	-1397.61	3496.627	1031
9680	5.52	-19.37	5.76	-451.52	-1396.89	3496.632	1031
9685	5.25	-19.08	5.66	-451.42	-1395.71	3496.637	1031
9690	5.60	-19.14	5.70	-450.76	-1396.98	3496.642	1031
9695	6.20	-18.97	5.64	-449.92	-1397.71	3496.647	1031
9700	5.54	-19.60	5.71	-449.79	-1397.89	3496.652	1031
9705	5.34	-19.21	5.71	-449.88	-1397.02	3496.658	1031
9710	5.73	-19.58	5.68	-450.04	-1396.62	3496.662	1031
9715	6.08	-19.58	5.56	-449.87	-1396.91	3496.667	1031
9720	6.61	-19.65	5.58	-449.23	-1395.86	3496.672	1031
9725	6.14	-20.04	5.64	-447.60	-1393.83	3496.678	1031
9730	5.91	-20.13	5.62	-447.27	-1393.67	3496.681	1031
9735	6.20	-20.13	5.56	-447.37	-1393.85	3496.687	1031
9740	6.42	-19.88	5.44	-447.41	-1393.79	3496.691	1031
9745	6.64	-20.19	5.49	-446.12	-1391.90	3496.697	1031
9750	6.40	-19.90	5.44	-446.00	-1392.34	3496.702	1031
9755	6.14	-20.50	5.46	-446.05	-1392.67	3496.707	1031
9760	6.64	-20.29	5.36	-445.94	-1391.96	3496.711	1031
9765	5.87	-20.15	5.39	-445.87	-1392.37	3496.719	1031
9770	6.04	-20.23	5.55	-445.85	-1392.40	3496.721	1031
9775	6.32	-19.92	5.40	-445.93	-1392.72	3496.727	1031
9780	6.17	-20.22	5.34	-445.92	-1392.98	3496.732	1031
9785	6.89	-20.09	5.34	-443.53	-1390.03	3496.738	1031
9790	6.20	-20.63	5.41	-442.94	-1390.21	3496.741	1031
9795	6.59	-20.96	5.41	-442.87	-1390.53	3496.748	1031
9800	5.97	-20.95	5.43	-443.14	-1388.32	3496.752	1031
9805	6.63	-20.58	5.34	-442.95	-1388.85	3496.757	1031
9810	6.18	-20.57	5.45	-443.06	-1388.92	3496.761	1031
9815	6.58	-21.36	5.41	-441.76	-1390.98	3496.767	1031
9820	6.78	-21.47	5.29	-440.85	-1392.45	3496.772	1031
9825	6.28	-21.08	5.41	-440.75	-1392.70	3496.777	1031
9830	6.24	-21.02	5.40	-440.33	-1391.41	3496.783	1031
9835	5.77	-21.72	5.45	-440.44	-1391.05	3496.787	1031
9840	6.17	-21.13	5.15	-440.65	-1389.42	3496.793	1031
9845	6.68	-20.84	5.22	-440.43	-1387.92	3496.796	1031
9850	6.51	-21.56	5.32	-438.10	-1386.02	3496.802	1031
9855	7.21	-21.54	5.03	-438.00	-1386.41	3496.807	1031
9860	6.32	-21.74	5.22	-437.34	-1385.53	3496.812	1031
9865	5.94	-21.88	5.35	-436.82	-1385.59	3496.816	1031
9870	6.67	-21.33	5.36	-437.21	-1385.27	3496.824	1031
9875	6.89	-21.83	5.25	-437.18	-1386.78	3496.827	1031
9880	7.15	-22.16	5.22	-437.08	-1388.39	3496.832	1031
9885	7.19	-21.84	5.16	-437.08	-1385.85	3496.836	1031
9890	6.90	-22.14	5.24	-435.23	-1383.49	3496.842	1031
9895	6.99	-22.20	5.11	-434.88	-1383.20	3496.847	1031
9900	4.22	-22.98	5.67	-433.88	-1382.73	3496.854	1031
9905	6.62	-21.94	5.11	-434.85	-1382.76	3496.857	1031
9910	6.92	-21.80	5.19	-434.76	-1382.90	3496.862	1031
9915	6.53	-22.71	5.15	-434.82	-1384.37	3496.866	1031
9920	6.85	-22.97	5.07	-433.21	-1384.13	3496.873	1031
9925	6.45	-22.53	5.17	-432.73	-1384.04	3496.877	1031
9930	7.64	-22.30	5.09	-432.61	-1382.74	3496.882	1031
9935	6.60	-22.47	5.05	-432.44	-1383.31	3496.887	1031
9940	7.06	-22.57	5.03	-432.53	-1383.86	3496.892	1031
9945	7.13	-22.49	5.16	-432.74	-1382.62	3496.897	1031
9950	7.57	-22.41	5.10	-431.49	-1381.36	3496.902	1031
9955	6.78	-23.24	5.10	-430.42	-1381.57	3496.907	1031
9960	6.60	-22.76	4.99	-430.26	-1381.76	3496.912	1031
9965	6.43	-22.76	5.12	-429.91	-1381.23	3496.918	1031
9970	6.90	-22.87	5.16	-430.20	-1380.77	3496.922	1031
9975	6.85	-23.22	5.07	-430.40	-1381.27	3496.927	1031
9980	6.82	-23.17	4.99	-430.10	-1379.45	3496.931	1031
9985	7.54	-23.42	5.02	-427.97	-1378.73	3496.938	1031
9990	7.46	-23.27	4.99	-427.71	-1378.58	3496.941	1031
9995	7.61	-23.79	4.97	-427.91	-1378.74	3496.947	1031
10000	6.85	-24.10	4.97	-427.88	-1379.20	3496.951	1031
10005	7.52	-24.00	5.14	-426.09	-1378.10	3496.959	1031
10010	7.31	-23.90	5.03	-426.14	-1377.24	3496.962	1031
10015	7.30	-23.86	4.93	-425.99	-1377.79	3496.968	1031
10020	7.22	-24.06	4.89	-426.25	-1376.31	3496.971	1031
10025	7.11	-24.23	4.96	-425.05	-1376.34	3496.978	1031
10030	7.20	-24.12	5.03	-424.32	-1375.90	3496.982	1031
10035	7.59	-24.00	4.90	-424.62	-1376.43	3496.987	1031
10040	7.17	-24.35	4.88	-424.35	-1376.29	3496.991	1031
10045	7.03	-24.31	5.05	-424.38	-1376.19	3496.998	1031
10050	7.45	-24.01	5.13	-424.43	-1375.38	3497.002	1031
10055	7.83	-24.59	4.80	-423.39	-1375.17	3497.007	1031
10060	7.13	-24.59	4.84	-421.99	-1377.35	3497.012	1031
10065	7.51	-24.34	4.97	-421.95	-1377.30	3497.017	1031
10070	7.36	-24.37	4.97	-421.84	-1377.73	3497.022	1031
10075	7.45	-24.20	4.80	-421.52	-1378.76	3497.027	1031
10080	7.43	-25.05	4.86	-420.49	-1377.93	3497.032	1031
10085	7.77	-24.68	4.88	-420.24	-1373.30	3497.037	1031
10090	7.29	-24.81	4.95	-420.15	-1372.28	3497.042	1031
10095	7.87	-24.78	4.76	-420.52	-1373.56	3497.046	1031
10100	7.36	-25.26	4.71	-420.28	-1374.05	3497.053	1031
10105	7.56	-24.46	4.87	-420.35	-1373.18	3497.056	1031
10110	8.09	-24.25	4.87	-419.88	-1372.77	3497.062	1031
10115	7.47	-24.83	4.80	-420.05	-1374.59	3497.066	1031
10120	7.35	-25.54	4.82	-417.75	-1372.69	3497.073	1031
10125	7.74	-25.04	4.86	-417.04	-1371.00	3497.077	1031
10130	7.62	-25.20	4.95	-417.08	-1370.89	3497.082	1031
10135	7.70	-25.64	4.87	-417.31	-1371.88	3497.087	1031
10140	7.87	-25.59	4.72	-417.22	-1372.39	3497.092	1031
10145	7.57	-25.73	5.01	-417.01	-1370.72	3497.096	1031
10150	9.42	-24.06	4.42	-416.52	-1370.78	3497.104	1031
10155	7.74	-25.30	4.87	-417.17	-1371.68	3497.107	1031
10160	7.96	-25.65	4.71	-417.05	-1371.52	3497.112	1031
10165	7.97	-25.16	4.88	-417.05	-1370.60	3497.116	1031
10170	8.20	-25.28	4.89	-414.96	-1368.26	3497.122	1031
10170	7.72	-25.92	4.86	-413.46	-1368.33	3497.084	1031
10175	7.46	-25.95	4.87	-413.21	-1368.67	3497.088	1031
10180	7.79	-25.81	4.89	-413.18	-1367.38	3497.093	1031
10185	8.36	-25.84	4.84	-413.15	-1368.38	3497.098	1031
10190	8.41	-25.93	4.72	-414.39	-1368.56	3497.104	1031
10195	7.54	-26.16	4.85	-414.56	-1368.91	3497.108	1031
10200	8.35	-25.41	4.73	-414.42	-1367.82	3497.115	1031
10205	8.00	-25.84	4.93	-414.85	-1368.29	3497.117	1031
10210	8.17	-25.73	4.68	-414.59	-1368.11	3497.124	1031
10215	7.81	-25.94	4.77	-414.55	-1368.27	3497.128	1031
10220	7.98	-25.81	4.83	-412.72	-1366.12	3497.134	1031
10225	7.71	-26.03	4.89	-412.56	-1364.68	3497.138	1031
10230	8.02	-26.66	4.74	-412.44	-1371.42	3497.146	1031
10235	7.53	-26.39	4.85	-412.54	-1369.90	3497.148	1031
10240	8.12	-25.67	4.82	-412.55	-1366.65	3497.155	1031
10245	7.78	-26.06	4.91	-412.29	-1366.32	3497.158	1031
10250	7.87	-26.44	4.85	-410.84	-1365.76	3497.164	1031
10255	7.64	-26.65	4.80	-409.90	-1365.52	3497.168	1031
10260	8.03	-26.43	4.89	-409.83	-1363.50	3497.174	1031
10265	8.05	-26.48	4.91	-410.11	-1364.73	3497.178	1031
10270	7.69	-26.31	4.77	-409.91	-1365.36	3497.184	1031
10275	7.55	-26.59	4.82	-409.80	-1365.51	3497.188	1031
10280	8.30	-26.56	4.83	-408.86	-1364.51	3497.194	1031
10285	8.32	-26.43	4.87	-407.62	-1364.28	3497.198	1031
10290	8.04	-26.95	4.82	-407.64	-1365.53	3497.203	1031
10295	7.42	-27.60	4.95	-407.65	-1365.52	3497.209	1031
10300	8.01	-26.57	4.84	-407.73	-1363.79	3497.213	1031
10305	7.86	-26.49	4.93	-407.78	-1363.34	3497.218	1031
10310	8.40	-26.95	4.84	-407.47	-1364.19	3497.223	1031
10315	8.64	-27.62	4.75	-405.25	-1364.92	3497.229	1031
10320	8.82	-27.13	4.85	-405.16	-1364.59	3497.233	1031
10325	8.06	-27.15	4.93	-404.76	-1363.72	3497.238	1031
10330	8.31	-27.07	4.78	-404.84	-1364.67	3497.242	1031
10335	8.31	-27.47	4.83	-403.82	-1362.85	3497.249	1031
10340	8.05	-27.62	4.94	-403.74	-1361.31	3497.253	1031
10345	8.72	-26.52	4.88	-403.46	-1361.56	3497.260	1031
10350	8.71	-27.40	4.85	-403.51	-1361.54	3497.263	1031
10355	8.64	-27.80	4.80	-403.54	-1362.66	3497.269	1031
10360	8.79	-27.82	4.84	-403.53	-1361.69	3497.273	1031
10365	9.55	-27.54	4.81	-401.52	-1359.04	3497.279	1031
10370	8.64	-28.00	4.90	-400.98	-1359.99	3497.284	1031
10375	8.66	-28.11	4.84	-401.07	-1360.62	3497.289	1031
10380	8.89	-27.72	4.89	-401.34	-1359.72	3497.293	1031
10385	9.23	-28.20	5.03	-401.18	-1359.33	3497.299	1031
10390	9.03	-27.78	4.83	-401.04	-1359.13	3497.303	1031
10395	8.68	-28.05	4.89	-400.71	-1359.43	3497.309	1031
10400	8.98	-27.35	4.77	-400.72	-1359.25	3497.313	1031
10405	9.08	-28.16	4.93	-400.87	-1359.89	3497.319	1031
10410	8.92	-28.28	4.88	-400.96	-1359.87	3497.323	1031
10415	8.18	-28.56	5.05	-399.52	-1359.39	3497.328	1031
10420	8.22	-27.90	4.96	-397.13	-1358.48	3497.334	1031
10425	8.98	-28.20	4.92	-396.96	-1358.62	3497.338	1031
10430	8.95	-28.34	4.92	-397.00	-1359.81	3497.344	1031
10435	8.57	-28.73	4.94	-397.00	-1360.35	3497.349	1031
10440	8.96	-28.45	4.90	-395.54	-1357.73	3497.354	1031
10445	8.86	-28.79	5.01	-395.35	-1357.08	3497.358	1031
10450	9.12	-28.45	4.92	-394.79	-1357.29	3497.363	1031
10455	8.77	-28.90	5.00	-394.86	-1356.88	3497.368	1031
10460	8.89	-29.00	4.95	-394.62	-1354.63	3497.375	1031
10465	8.58	-28.85	5.04	-394.55	-1355.38	3497.378	1031
10470	8.74	-29.05	4.96	-394.67	-1354.78	3497.384	1031
10475	8.75	-29.08	4.94	-394.85	-1355.80	3497.388	1031
10480	9.13	-29.05	4.98	-392.78	-1351.88	3497.394	1031
10485	8.92	-29.18	5.07	-392.13	-1352.62	3497.398	1031
10490	9.39	-29.25	4.94	-392.20	-1353.55	3497.404	1031
10495	9.06	-29.42	5.03	-392.54	-1354.04	3497.409	1031
10500	9.05	-29.33	5.00	-392.08	-1352.25	3497.416	1031
10505	8.82	-29.17	5.07	-391.95	-1352.39	3497.418	1031
10510	9.01	-29.31	4.93	-392.09	-1353.56	3497.424	1031
10515	9.42	-29.19	4.87	-392.01	-1353.13	3497.428	1031
10520	9.50	-29.58	5.04	-390.08	-1350.41	3497.434	1031
10525	9.45	-29.65	5.06	-389.18	-1349.43	3497.438	1031
10530	9.43	-29.74	5.03	-389.04	-1350.37	3497.444	1031
10535	8.85	-29.73	5.01	-389.03	-1350.69	3497.448	1031
10540	9.43	-29.72	5.09	-388.68	-1349.95	3497.454	1031
10545	9.17	-29.92	5.18	-389.01	-1348.61	3497.458	1031
10550	8.94	-29.99	5.12	-388.59	-1349.32	3497.464	1031
10555	9.09	-30.12	5.13	-386.78	-1348.38	3497.468	1031
10560	8.72	-30.45	5.25	-386.75	-1347.77	3497.473	1031
10565	9.23	-30.04	5.28	-386.57	-1348.54	3497.479	1031
10570	9.19	-30.25	5.12	-386.81	-1348.44	3497.483	1031
10575	8.67	-30.65	5.33	-386.73	-1348.88	3497.488	1031
10580	8.85	-29.96	5.21	-386.78	-1347.82	3497.493	1031
10585	9.34	-30.58	5.21	-384.79	-1346.78	3497.499	1031
10590	9.17	-30.82	5.28	-384.86	-1347.10	3497.503	1031
10595	9.25	-30.17	5.08	-384.37	-1348.00	3497.510	1031
10600	9.43	-30.09	5.15	-384.49	-1346.75	3497.513	1031
10605	9.74	-29.91	5.19	-384.27	-1346.21	3497.519	1031
10610	9.27	-30.60	5.14	-384.29	-1347.85	3497.523	1031
10615	9.50	-30.92	5.30	-382.87	-1345.54	3497.529	1031
10620	9.61	-30.87	5.34	-382.23	-1344.30	3497.534	1031
10625	8.86	-31.25	5.38	-382.12	-1344.70	3497.539	1031
10630	9.01	-30.87	5.33	-382.16	-1344.48	3497.543	1031
10635	9.88	-30.40	5.10	-382.03	-1345.14	3497.549	1031
10640	9.58	-30.82	5.27	-382.08	-1344.65	3497.553	1031
10645	9.62	-31.04	5.32	-380.90	-1344.61	3497.559	1031
10650	9.51	-31.37	5.33	-379.66	-1344.77	3497.564	1031
10655	9.69	-31.21	5.28	-379.64	-1344.75	3497.568	1031
10660	10.02	-31.17	5.31	-379.79	-1344.42	3497.573	1031
10665	10.33	-30.90	5.24	-379.56	-1344.61	3497.578	1031
10670	9.46	-31.35	5.36	-378.25	-1344.52	3497.583	1031
10675	9.43	-31.16	5.38	-378.06	-1344.42	3497.588	1031
10680	9.41	-31.29	5.41	-378.08	-1343.82	3497.594	1031
10685	9.56	-31.04	5.35	-378.08	-1343.48	3497.598	1031
10690	9.86	-31.51	5.43	-378.01	-1343.45	3497.604	1030
10695	10.00	-31.52	5.35	-378.01	-1343.39	3497.608	1030
10700	9.73	-31.21	5.33	-379.52	-1345.26	3497.613	1030
10705	9.04	-31.42	5.51	-379.83	-1344.67	3497.618	1030
10710	9.78	-31.08	5.30	-379.56	-1344.65	3497.624	1030
10715	9.41	-31.66	5.32	-379.79	-1345.36	3497.628	1030
10720	9.00	-31.01	5.41	-380.02	-1345.04	3497.634	1030
10725	9.77	-30.84	5.21	-379.94	-1345.00	3497.638	1030
10730	8.60	-31.41	5.35	-379.96	-1343.63	3497.645	1030
10735	9.44	-31.22	5.35	-379.94	-1345.83	3497.648	1030
10740	9.26	-31.13	5.43	-379.85	-1345.72	3497.654	1030
10745	8.79	-31.00	5.42	-379.67	-1344.80	3497.659	1030
10750	9.66	-30.90	5.22	-381.83	-1346.15	3497.664	1030
10755	9.23	-30.43	5.22	-383.42	-1347.89	3497.668	1030
10760	9.20	-30.68	5.28	-383.26	-1347.64	3497.674	1030
10765	9.22	-30.39	5.25	-383.48	-1346.59	3497.678	1030
10770	9.47	-30.45	5.11	-383.34	-1347.34	3497.684	1030
10775	9.69	-30.75	5.30	-383.73	-1347.22	3497.688	1030
10780	9.41	-30.26	5.16	-384.54	-1347.57	3497.694	1030
10785	9.70	-30.23	5.17	-385.70	-1348.31	3497.698	1030
10790	9.43	-30.04	5.15	-385.78	-1349.01	3497.703	1030
10795	9.95	-30.28	5.14	-385.54	-1348.71	3497.709	1030
10800	9.32	-30.26	5.10	-386.15	-1348.60	3497.713	1030
10805	9.05	-30.11	5.22	-385.95	-1348.35	3497.718	1030
10810	9.16	-30.05	5.18	-386.58	-1349.53	3497.723	1030
10815	9.20	-29.89	5.02	-388.33	-1351.49	3497.729	1030
10820	9.30	-30.30	5.17	-388.24	-1351.54	3497.733	1030
10825	9.80	-29.39	5.01	-388.01	-1350.53	3497.740	1030
10830	9.10	-30.28	5.33	-388.42	-1351.75	3497.744	1030
10835	9.51	-30.08	5.05	-388.25	-1351.35	3497.749	1030
10840	8.37	-29.87	5.30	-388.02	-1350.64	3497.752	1030
10845	8.69	-29.67	5.19	-389.93	-1352.01	3497.759	1030
10850	9.20	-29.25	4.93	-390.09	-1352.10	3497.763	1030
10855	8.94	-29.72	5.06	-390.26	-1354.45	3497.769	1030
10860	8.76	-29.39	5.01	-390.12	-1355.46	3497.773	1030
10865	7.76	-29.85	5.18	-389.93	-1353.22	3497.781	1030
10870	8.16	-29.43	5.09	-390.76	-1355.51	3497.784	1030
10875	9.00	-29.47	5.07	-391.10	-1352.63	3497.788	1030
10880	9.84	-28.97	4.98	-390.94	-1351.99	3497.793	1030
10885	8.87	-29.19	5.11	-390.81	-1351.06	3497.799	1030
10890	8.83	-29.19	5.01	-390.81	-1353.06	3497.803	1030
10895	9.79	-29.17	4.89	-391.99	-1353.28	3497.808	1030
10900	8.82	-29.09	5.06	-393.18	-1353.06	3497.814	1030
10905	8.84	-28.92	4.99	-393.26	-1353.07	3497.818	1030
10910	8.26	-28.85	5.04	-393.30	-1353.66	3497.823	1030
10915	7.68	-29.40	5.09	-393.71	-1354.18	3497.828	1030
10920	9.31	-28.70	4.99	-395.44	-1355.51	3497.834	1030
10925	8.22	-28.71	5.07	-395.51	-1353.36	3497.838	1030
10930	8.60	-28.64	4.99	-395.78	-1353.27	3497.843	1030
10935	8.85	-29.06	4.93	-395.36	-1354.41	3497.848	1030
10940	9.16	-28.49	4.91	-396.96	-1354.87	3497.854	1030
10945	8.51	-28.44	5.01	-397.23	-1355.60	3497.858	1030
10950	8.44	-28.86	4.98	-397.07	-1355.66	3497.863	1030
10955	8.74	-28.25	4.86	-397.12	-1355.43	3497.868	1030
10960	8.62	-28.59	4.96	-397.03	-1356.39	3497.875	1030
10965	8.62	-28.67	4.97	-397.10	-1355.56	3497.878	1030
10970	8.75	-28.51	4.88	-397.12	-1356.36	3497.884	1030
10975	8.63	-28.51	4.87	-397.30	-1356.68	3497.888	1030
10980	8.57	-27.98	4.92	-399.68	-1357.95	3497.894	1030
10985	8.80	-28.35	4.97	-400.32	-1358.10	3497.898	1030
10990	8.59	-27.88	4.83	-400.47	-1358.86	3497.905	1030
10995	8.72	-28.14	4.79	-400.55	-1358.69	3497.908	1030
11000	8.41	-28.27	4.95	-400.31	-1358.55	3497.914	1030
11005	8.63	-27.58	4.88	-400.47	-1358.71	3497.918	1030
11010	8.08	-28.02	4.70	-400.57	-1358.32	3497.926	1030
11015	8.26	-27.74	4.87	-400.53	-1359.21	3497.928	1030
11020	8.33	-28.20	4.97	-400.54	-1358.55	3497.934	1030
11025	8.85	-27.57	4.85	-400.53	-1359.10	3497.938	1030
11030	9.03	-27.60	4.70	-401.79	-1362.89	3497.943	1030
11035	8.14	-27.54	4.81	-404.03	-1359.91	3497.949	1030
11040	8.67	-27.51	4.80	-404.14	-1359.40	3497.953	1030
11045	8.38	-27.27	4.90	-404.29	-1358.89	3497.958	1030
11050	8.20	-27.42	4.79	-404.50	-1360.18	3497.963	1030
11055	8.18	-26.64	4.58	-405.84	-1360.38	3497.969	1030
11060	8.35	-27.08	4.72	-405.92	-1359.31	3497.973	1030
11065	8.28	-27.14	4.90	-406.07	-1360.33	3497.979	1030
11070	7.65	-27.44	4.96	-405.68	-1361.81	3497.983	1030
11075	8.61	-26.99	4.65	-407.09	-1363.63	3497.988	1030
11080	8.26	-27.00	4.82	-407.32	-1363.52	3497.993	1030
11085	7.82	-26.59	4.92	-407.36	-1362.86	3497.999	1030
11090	8.02	-27.10	4.79	-407.41	-1363.85	3498.003	1030
11095	7.19	-27.64	4.86	-407.41	-1365.13	3498.010	1030
11100	8.17	-27.07	4.88	-407.51	-1364.99	3498.013	1030
11105	8.23	-26.43	4.79	-407.44	-1363.82	3498.019	1030
11110	8.29	-26.55	4.72	-407.14	-1364.41	3498.023	1030
11115	8.24	-26.49	4.72	-409.19	-1366.54	3498.029	1030
11120	8.01	-26.21	4.77	-410.31	-1366.16	3498.034	1030
11125	7.82	-26.02	4.87	-410.41	-1366.20	3498.038	1030
11130	7.64	-26.28	4.75	-410.43	-1366.57	3498.043	1030
11135	7.79	-26.43	4.71	-410.58	-1367.21	3498.049	1030
11140	8.39	-25.92	4.73	-410.68	-1370.08	3498.053	1030
11145	8.24	-26.36	4.85	-411.72	-1368.59	3498.059	1030
11150	7.75	-26.41	4.74	-412.53	-1366.90	3498.063	1030
11155	8.00	-26.30	4.65	-413.07	-1366.89	3498.069	1030
11160	7.65	-26.04	4.77	-412.83	-1366.02	3498.073	1030
11165	8.40	-25.79	4.68	-412.95	-1365.78	3498.078	1030
11170	8.14	-25.82	4.54	-414.32	-1368.12	3498.084	1030
11175	8.00	-25.81	4.60	-414.49	-1368.73	3498.088	1030
11180	7.97	-25.85	4.66	-414.13	-1367.88	3498.094	1030
11185	7.90	-25.64	4.87	-414.37	-1367.99	3498.098	1030
11190	7.50	-26.05	4.72	-415.96	-1369.51	3498.104	1030
11195	7.54	-25.59	4.70	-416.30	-1370.80	3498.108	1030
11200	7.79	-25.24	4.73	-416.67	-1370.35	3498.113	1030
11205	7.73	-25.17	4.76	-416.41	-1370.36	3498.118	1030
11210	7.73	-25.71	4.78	-416.74	-1371.74	3498.124	1030
11215	7.49	-25.95	4.72	-416.92	-1371.55	3498.128	1030
11220	7.95	-25.63	4.74	-417.05	-1370.70	3498.134	1030
11225	8.07	-25.06	4.78	-416.65	-1369.58	3498.138	1030
11230	6.82	-25.62	4.72	-417.15	-1371.35	3498.145	1030
11235	8.13	-25.74	4.56	-416.89	-1370.83	3498.148	1030
11240	7.63	-25.49	4.76	-416.98	-1370.20	3498.154	1030
11245	7.93	-24.88	4.69	-416.96	-1370.61	3498.159	1030
11250	7.62	-25.03	4.66	-419.43	-1373.33	3498.163	1030
11255	7.59	-25.08	4.62	-420.79	-1374.67	3498.169	1030
11260	8.00	-24.74	4.63	-420.55	-1373.84	3498.174	1030
11265	7.55	-24.32	4.70	-420.52	-1372.93	3498.178	1030
11270	7.40	-24.98	4.69	-421.51	-1374.66	3498.184	1030
11275	7.76	-24.45	4.56	-422.52	-1376.18	3498.188	1030
11280	7.69	-24.59	4.81	-422.48	-1374.82	3498.193	1030
11285	8.53	-23.91	4.63	-422.53	-1374.82	3498.198	1030
11290	7.30	-24.83	4.77	-422.60	-1375.49	3498.203	1030
11295	7.67	-24.72	4.54	-422.22	-1375.34	3498.209	1030
11300	7.83	-24.47	4.74	-422.31	-1374.63	3498.213	1030
11305	7.87	-24.29	4.75	-422.28	-1374.50	3498.218	1030
11310	7.62	-24.27	4.63	-422.57	-1374.73	3498.223	1030
11315	7.98	-24.17	4.56	-425.36	-1377.85	3498.229	1030
11320	7.56	-23.86	4.68	-425.56	-1376.32	3498.233	1030
11325	7.68	-23.20	4.68	-425.21	-1375.64	3498.240	1030
11330	7.44	-23.97	4.61	-425.36	-1377.58	3498.243	1030
11335	7.27	-24.35	4.73	-425.58	-1378.09	3498.249	1030
11340	7.43	-24.07	4.88	-425.50	-1377.13	3498.253	1030
11345	7.38	-23.32	4.86	-427.19	-1377.35	3498.259	1030
11350	7.95	-23.88	4.59	-427.78	-1379.94	3498.263	1030
11355	6.95	-23.53	4.78	-427.88	-1378.70	3498.271	1030
11360	7.10	-23.40	4.76	-427.70	-1379.08	3498.273	1030
11365	7.49	-22.58	4.77	-427.82	-1378.21	3498.279	1030
11370	7.33	-23.41	4.69	-427.84	-1382.00	3498.283	1030
11375	6.79	-23.36	4.73	-429.22	-1385.16	3498.289	1030
11380	7.31	-22.52	4.79	-429.79	-1382.00	3498.293	1030
11385	7.36	-22.71	4.80	-429.85	-1380.01	3498.299	1030
11390	6.73	-23.19	4.81	-429.85	-1381.88	3498.303	1030
11395	7.46	-23.24	4.74	-429.95	-1381.21	3498.309	1030
11400	7.70	-22.95	4.68	-429.87	-1380.59	3498.313	1030
11405	7.19	-22.84	4.85	-429.79	-1378.62	3498.319	1030
11410	7.53	-23.13	4.67	-429.99	-1382.63	3498.323	1030
11415	7.55	-23.08	4.66	-431.00	-1383.47	3498.329	1030
11420	6.79	-22.69	4.91	-432.98	-1384.28	3498.334	1030
11425	7.32	-22.73	4.92	-433.18	-1383.96	3498.338	1030
11430	7.49	-22.54	4.67	-433.04	-1384.23	3498.343	1030
11435	7.48	-23.01	4.72	-433.09	-1384.56	3498.348	1030
11440	7.63	-21.75	4.69	-434.01	-1383.41	3498.354	1030
11445	7.13	-22.32	4.87	-433.93	-1383.31	3498.357	1030
11450	6.39	-22.67	4.83	-434.49	-1384.20	3498.365	1030
11455	6.99	-22.58	4.79	-434.37	-1383.76	3498.367	1030
11460	6.63	-22.10	4.87	-435.88	-1385.04	3498.374	1030
11465	6.89	-22.19	5.03	-436.01	-1384.94	3498.378	1030
11470	6.86	-22.53	4.73	-436.64	-1385.79	3498.385	1030
11475	6.72	-22.06	4.86	-436.73	-1387.59	3498.388	1030
11480	6.22	-22.10	5.00	-436.71	-1385.32	3498.394	1030
11485	6.88	-21.86	4.99	-436.75	-1384.03	3498.398	1030
11490	7.54	-22.02	4.71	-437.72	-1386.29	3498.405	1030
11495	6.39	-21.86	4.89	-438.56	-1385.42	3498.409	1030
11500	6.92	-21.45	4.96	-438.53	-1384.52	3498.413	1030
11505	7.05	-21.22	4.92	-438.64	-1383.01	3498.418	1030
11510	7.02	-21.68	4.95	-439.39	-1385.96	3498.424	1030
11515	6.68	-21.94	4.84	-439.98	-1386.26	3498.429	1030
11520	6.83	-21.35	4.97	-440.06	-1386.00	3498.433	1030
11525	6.90	-21.35	4.98	-439.84	-1386.35	3498.438	1030
11530	7.25	-21.69	4.92	-439.94	-1386.94	3498.443	1030
11535	6.76	-21.73	4.80	-439.88	-1387.42	3498.448	1030
11540	6.91	-21.50	4.94	-440.15	-1387.10	3498.453	1030
11545	6.14	-22.02	5.17	-439.93	-1387.42	3498.459	1030
11550	6.51	-21.83	4.99	-440.22	-1388.86	3498.463	1030
11555	6.89	-21.42	4.87	-441.70	-1387.75	3498.468	1030
11560	6.15	-21.55	5.16	-441.68	-1386.96	3498.473	1030
11565	6.70	-20.71	5.02	-441.79	-1387.02	3498.479	1030
11570	6.45	-21.09	4.85	-441.63	-1388.48	3498.483	1030
11575	7.60	-20.74	4.81	-441.95	-1389.24	3498.488	1030
11580	6.66	-21.30	5.05	-441.70	-1387.99	3498.493	1030
11585	6.75	-20.94	5.02	-441.56	-1387.83	3498.499	1030
11590	6.70	-21.38	4.90	-441.58	-1388.42	3498.503	1030
11595	6.71	-21.51	4.86	-441.72	-1389.45	3498.509	1030
11600	6.66	-21.42	5.05	-441.66	-1387.69	3498.513	1030
11605	6.44	-20.31	5.20	-446.53	-1391.52	3498.521	1030
11610	6.36	-20.49	5.10	-446.97	-1393.25	3498.523	1030
11615	6.42	-20.54	5.12	-447.01	-1392.85	3498.530	1030
11620	6.74	-20.14	5.12	-447.03	-1392.35	3498.533	1030
11625	6.50	-20.10	5.20	-447.54	-1392.98	3498.539	1030
11630	6.76	-19.81	5.07	-448.53	-1393.21	3498.544	1030
11635	6.60	-20.08	4.99	-448.41	-1394.95	3498.549	1030
11640	6.55	-19.98	5.13	-448.62	-1393.69	3498.553	1030
11645	6.69	-19.69	5.22	-449.17	-1393.36	3498.558	1030
11650	6.22	-19.92	5.22	-450.20	-1394.98	3498.563	1030
11655	6.46	-19.80	5.12	-450.24	-1395.05	3498.568	1030
11660	6.28	-19.56	5.23	-450.28	-1395.03	3498.573	1030
11665	7.12	-19.85	5.24	-449.99	-1394.49	3498.578	1030
11670	6.85	-19.67	5.11	-450.01	-1394.76	3498.584	1030
11675	6.12	-19.36	5.10	-450.25	-1394.97	3498.588	1030
11680	6.46	-19.89	5.28	-450.12	-1393.78	3498.593	1030
11685	6.17	-19.69	5.34	-450.59	-1392.81	3498.599	1030
11690	5.80	-19.41	5.35	-452.91	-1395.81	3498.604	1030
11695	5.80	-19.39	5.33	-453.11	-1397.15	3498.608	1030
11700	6.07	-19.68	5.49	-453.26	-1395.79	3498.615	1030
11705	6.01	-19.17	5.44	-453.28	-1395.14	3498.617	1030
11710	6.13	-19.66	5.35	-453.43	-1394.97	3498.624	1030
11715	6.51	-19.54	5.29	-453.39	-1396.06	3498.628	1030
11720	5.84	-18.95	5.35	-455.49	-1397.83	3498.634	1030
11725	5.83	-18.73	5.38	-455.85	-1398.16	3498.638	1030
11730	6.36	-19.00	5.44	-455.71	-1397.82	3498.645	1030
11735	5.88	-18.91	5.30	-455.81	-1397.64	3498.648	1030
11740	5.74	-19.20	5.52	-455.93	-1397.42	3498.654	1030
11745	6.18	-19.08	5.48	-455.58	-1396.46	3498.659	1030
11750	5.36	-18.73	5.50	-457.01	-1399.01	3498.663	1030
11755	5.12	-18.46	5.37	-458.05	-1400.00	3498.669	1030
11760	6.13	-17.89	5.23	-457.91	-1399.69	3498.674	1030
11765	5.39	-17.88	5.37	-458.27	-1399.36	3498.678	1030
11770	5.44	-18.42	5.46	-458.89	-1399.57	3498.683	1030
11775	5.97	-18.07	5.36	-459.71	-1399.97	3498.688	1030
11780	5.40	-18.21	5.54	-459.78	-1399.60	3498.694	1030
11785	5.73	-17.73	5.36	-459.75	-1399.99	3498.698	1030
11790	5.64	-18.06	5.35	-460.03	-1400.57	3498.703	1030
11795	5.26	-18.13	5.52	-461.04	-1401.42	3498.708	1030
11800	5.50	-18.04	5.46	-461.29	-1401.67	3498.713	1030
11805	5.59	-17.68	5.54	-461.28	-1400.85	3498.719	1030
11810	5.33	-18.19	5.61	-461.20	-1401.78	3498.723	1030
11815	5.59	-17.84	5.45	-461.25	-1400.11	3498.729	1030
11820	5.98	-18.21	5.50	-461.27	-1400.60	3498.733	1030
11825	5.60	-17.59	5.60	-463.27	-1403.60	3498.738	1030
11830	6.11	-17.57	5.51	-463.32	-1403.98	3498.743	1030
11835	5.10	-17.31	5.61	-463.59	-1398.97	3498.750	1030
11840	5.70	-17.44	5.54	-463.80	-1402.03	3498.753	1030
11845	5.80	-17.25	5.47	-463.46	-1403.33	3498.759	1030
11850	5.71	-17.24	5.51	-463.88	-1404.10	3498.763	1030
11855	5.50	-17.02	5.44	-465.56	-1405.32	3498.769	1030
11860	4.96	-16.78	5.53	-465.86	-1406.45	3498.773	1030
11865	5.40	-16.98	5.50	-466.03	-1406.21	3498.779	1030
11870	5.32	-16.83	5.55	-466.21	-1406.38	3498.784	1030
11875	5.83	-17.01	5.47	-466.90	-1406.03	3498.789	1030
11880	5.21	-17.00	5.62	-467.35	-1405.06	3498.793	1030
11885	5.21	-16.64	5.55	-467.15	-1403.83	3498.799	1030
11890	5.27	-16.74	5.50	-467.58	-1405.84	3498.803	1030
11895	4.88	-16.94	5.57	-467.16	-1407.83	3498.809	1030
11900	5.52	-16.89	5.61	-467.50	-1409.85	3498.814	1030
11905	5.21	-16.91	5.61	-467.26	-1409.78	3498.818	1030
11910	5.29	-16.64	5.53	-467.46	-1408.90	3498.823	1030
11915	5.40	-16.86	5.60	-467.99	-1407.09	3498.828	1030
11920	5.25	-16.53	5.56	-470.74	-1407.43	3498.833	1030
11925	4.86	-16.42	5.63	-470.71	-1407.44	3498.838	1030
11930	5.80	-16.60	5.52	-470.90	-1407.49	3498.845	1030
11935	4.89	-16.81	5.71	-471.00	-1408.15	3498.848	1030
11940	5.64	-16.40	5.57	-470.80	-1406.52	3498.854	1030
11945	5.08	-16.55	5.66	-470.93	-1407.38	3498.858	1030
11950	5.15	-15.70	5.59	-472.73	-1410.79	3498.864	1030
11955	5.00	-15.44	5.24	-473.12	-1410.21	3498.868	1030
11960	5.33	-15.17	5.10	-473.02	-1410.15	3498.875	1030
11965	4.64	-15.62	5.18	-473.29	-1410.64	3498.878	1030
11970	4.96	-15.92	5.23	-473.21	-1410.07	3498.884	1030
11975	4.87	-15.65	5.22	-473.14	-1410.11	3498.888	1030
11980	4.29	-15.31	5.10	-474.68	-1411.40	3498.894	1030
11985	5.06	-15.59	5.23	-475.37	-1413.28	3498.898	1030
11990	5.80	-14.19	4.70	-475.06	-1411.31	3498.906	1030
11995	5.06	-14.88	5.00	-475.21	-1412.12	3498.908	1030
12000	4.90	-14.92	4.98	-475.49	-1412.38	3498.913	1030
12005	4.68	-15.26	5.04	-475.68	-1412.41	3498.918	1030
12010	4.38	-15.13	4.98	-476.42	-1413.29	3498.924	1030
12015	5.01	-14.25	4.81	-477.80	-1412.87	3498.929	1030
12020	4.69	-14.52	4.80	-477.87	-1412.04	3498.933	1030
12025	5.35	-14.65	4.88	-478.11	-1412.82	3498.938	1030
12030	5.23	-14.15	4.93	-478.32	-1412.90	3498.943	1030
12035	5.35	-14.39	4.81	-479.57	-1413.34	3498.949	1030
12040	5.16	-14.25	4.77	-479.66	-1413.81	3498.953	1030
12045	5.25	-14.15	4.70	-479.44	-1414.25	3498.958	1030
12050	4.88	-14.16	4.76	-479.54	-1413.84	3498.963	1030
12055	4.27	-13.85	4.54	-480.65	-1415.84	3498.968	1030
12060	4.72	-14.25	4.70	-480.99	-1415.97	3498.973	1030
12065	4.97	-14.06	4.70	-481.45	-1415.70	3498.980	1030
[truncated: 183,421 more rows]
