# Supplementary material for: Structural characterization of the saxitoxin-targeting APTSTX1 aptamer using optical tweezers and molecular dynamics simulations
Source: PLoS One. 2019 Nov 7;14(11):e0222468. doi: 10.1371/journal.pone.0222468 (PMC6837747; doi:10.1371/journal.pone.0222468)
Supplement: S2 File — Data repository, aptamer under magnesium. (ZIP) [file pone.0222468.s006.zip › Mg/Mg/September/290915/6bB.txt]

CycleCount/n	X_force	Y_force	Z_force	A_dist-Y	B_dist-Y	time(sec)	Status
969785	2.32	-7.84	4.65	-528.52	-1518.12	4454.246	8111
969790	3.14	-7.88	4.73	-525.37	-1518.40	4454.250	8111
969795	3.41	-8.17	4.86	-525.93	-1519.93	4454.256	8111
969800	2.59	-8.08	4.77	-526.14	-1519.65	4454.261	8111
969805	2.78	-8.08	4.57	-526.41	-1519.87	4454.265	8111
969810	3.29	-8.31	4.72	-525.16	-1518.48	4454.271	8111
969815	2.69	-8.16	4.85	-528.11	-1519.12	4454.276	8111
969820	2.81	-8.17	4.72	-528.20	-1521.60	4454.281	8111
969825	3.01	-7.91	4.59	-529.22	-1520.96	4454.286	8111
969830	2.76	-7.70	4.71	-527.53	-1520.90	4454.291	8111
969835	3.46	-7.88	4.82	-526.18	-1519.09	4454.296	8111
969840	3.76	-8.05	4.60	-525.29	-1518.43	4454.300	8111
969845	3.48	-7.91	4.56	-523.09	-1516.90	4454.305	8111
969850	2.94	-8.56	4.85	-521.69	-1516.54	4454.310	8111
969855	2.82	-7.99	4.87	-526.44	-1518.01	4454.316	8111
969860	2.70	-8.19	4.73	-526.39	-1518.74	4454.320	8111
969865	3.01	-7.92	4.64	-529.34	-1518.01	4454.326	8111
969870	3.09	-7.80	4.82	-529.87	-1519.45	4454.330	8111
969875	3.19	-8.25	4.83	-526.74	-1518.32	4454.337	8111
969880	2.90	-7.80	4.61	-528.79	-1519.82	4454.340	8111
969885	3.10	-8.06	4.57	-526.45	-1519.69	4454.347	8111
969890	2.91	-7.88	4.78	-527.52	-1519.21	4454.350	8111
969895	3.13	-8.23	4.99	-526.61	-1519.01	4454.357	8111
969900	3.07	-7.77	4.52	-527.28	-1519.60	4454.359	8111
969905	3.07	-7.91	4.44	-525.41	-1519.37	4454.366	8111
969910	2.91	-8.12	4.78	-526.83	-1518.93	4454.372	8111
969915	1.86	-8.93	5.05	-524.15	-1518.55	4454.378	8111
969920	2.60	-8.41	4.65	-526.95	-1519.95	4454.380	8111
969925	3.36	-7.82	4.52	-529.70	-1522.47	4454.386	8111
969930	3.19	-7.81	4.79	-527.66	-1520.48	4454.390	8111
969935	2.96	-8.26	4.78	-524.20	-1520.08	4454.396	8111
969940	3.21	-8.17	4.66	-525.73	-1519.79	4454.400	8111
969945	3.41	-7.50	4.54	-527.59	-1518.39	4454.405	8111
969950	2.44	-8.21	4.87	-525.47	-1517.44	4454.411	8111
969955	3.58	-7.80	4.66	-526.33	-1518.97	4454.416	8111
969960	2.87	-8.00	4.64	-527.26	-1518.87	4454.421	8111
969965	2.88	-7.95	4.60	-527.31	-1520.25	4454.425	8111
969970	2.99	-7.76	4.75	-527.42	-1520.41	4454.430	8111
969975	3.04	-7.81	4.74	-525.34	-1519.21	4454.436	8111
969980	2.90	-8.12	4.60	-522.33	-1519.14	4454.441	8111
969985	3.34	-8.50	4.57	-525.20	-1518.40	4454.445	8111
969990	2.81	-7.88	4.75	-528.04	-1519.30	4454.451	8111
969995	2.73	-8.31	4.83	-527.18	-1520.16	4454.455	8111
970000	2.86	-7.96	4.60	-527.09	-1521.35	4454.460	8111
970005	2.90	-7.84	4.54	-528.12	-1520.61	4454.465	8111
970010	2.51	-8.25	4.71	-530.33	-1519.53	4454.472	8111
970015	3.23	-7.77	4.83	-532.40	-1519.62	4454.476	8111
970020	3.03	-8.02	4.63	-529.24	-1519.42	4454.480	8111
970025	2.95	-7.53	4.57	-529.03	-1519.78	4454.484	8111
970030	3.27	-7.78	4.76	-527.79	-1518.57	4454.491	8111
970035	2.87	-8.20	4.90	-526.86	-1517.86	4454.496	8111
970040	3.46	-8.00	4.64	-527.77	-1518.34	4454.500	8111
970045	2.73	-7.78	4.67	-528.20	-1518.10	4454.505	8111
970050	3.16	-7.87	4.74	-530.91	-1520.37	4454.512	8111
970055	2.83	-7.69	4.89	-529.72	-1520.96	4454.515	8111
970060	2.93	-7.99	4.74	-528.08	-1520.89	4454.521	8111
970065	3.20	-8.00	4.67	-527.75	-1520.67	4454.525	8111
970070	3.10	-7.77	4.76	-528.53	-1519.70	4454.531	8111
970075	3.19	-7.89	4.85	-527.65	-1519.21	4454.536	8111
970080	2.88	-8.06	4.69	-528.69	-1520.58	4454.541	8111
970085	3.02	-7.70	4.66	-529.67	-1521.67	4454.545	8111
970090	3.43	-7.79	4.64	-528.01	-1520.69	4454.551	8111
970095	3.26	-8.16	4.81	-527.23	-1519.86	4454.555	8111
970100	3.08	-7.74	4.72	-528.22	-1520.66	4454.561	8111
970105	3.11	-8.22	4.63	-525.02	-1519.87	4454.566	8111
970110	2.68	-8.33	4.95	-529.01	-1520.77	4454.570	8111
970115	3.38	-7.79	4.84	-529.31	-1520.78	4454.576	8111
970120	3.15	-8.09	4.68	-527.89	-1520.75	4454.580	8111
970125	3.15	-7.81	4.61	-529.41	-1522.06	4454.586	8111
970130	3.07	-7.83	4.84	-528.86	-1521.60	4454.591	8111
970135	2.84	-8.16	4.85	-527.04	-1520.50	4454.595	8111
970140	2.90	-8.21	4.76	-527.31	-1522.12	4454.601	8111
970145	3.45	-7.99	4.64	-528.43	-1521.63	4454.605	8111
970150	2.89	-7.95	4.87	-528.92	-1521.79	4454.610	8111
970155	2.53	-8.05	4.94	-530.82	-1520.28	4454.616	8111
970160	3.58	-7.78	4.62	-530.75	-1521.31	4454.620	8111
970165	3.37	-7.88	4.52	-526.03	-1520.96	4454.625	8111
970170	2.75	-8.37	4.78	-526.29	-1520.11	4454.630	8111
970175	3.06	-8.16	4.93	-527.81	-1520.14	4454.637	8111
970180	2.78	-7.97	4.54	-528.05	-1521.02	4454.640	8111
970185	3.27	-8.06	4.51	-529.49	-1521.18	4454.646	8111
970190	3.19	-7.76	4.80	-529.59	-1519.60	4454.649	8111
970195	3.34	-8.34	4.87	-527.98	-1519.85	4454.655	8111
970200	2.83	-7.67	4.68	-529.76	-1520.07	4454.660	8111
970205	2.69	-7.72	4.57	-529.46	-1518.90	4454.667	8111
970210	3.03	-8.04	4.74	-527.75	-1519.12	4454.670	8111
970215	3.48	-7.64	4.73	-528.69	-1518.86	4454.675	8111
970220	3.25	-7.96	4.62	-527.12	-1517.73	4454.680	8111
970225	2.99	-8.13	4.53	-529.69	-1519.28	4454.687	8111
970230	3.35	-8.19	4.78	-529.33	-1520.32	4454.691	8111
970235	2.84	-8.12	4.90	-529.59	-1520.75	4454.696	8111
970240	2.75	-8.08	4.67	-529.26	-1520.03	4454.701	8111
970245	3.31	-7.71	4.51	-528.42	-1520.16	4454.706	8111
970250	3.06	-8.20	4.77	-527.15	-1519.30	4454.710	8111
970255	3.37	-7.84	4.71	-525.72	-1518.85	4454.716	8111
970260	2.61	-8.14	4.50	-524.93	-1518.31	4454.720	8111
970265	3.06	-8.32	4.52	-528.58	-1518.95	4454.726	8111
970270	2.92	-8.00	4.78	-530.70	-1519.60	4454.730	8111
970275	3.36	-7.49	4.68	-529.04	-1520.27	4454.736	8111
970280	3.36	-7.90	4.59	-527.48	-1519.14	4454.741	8111
970285	2.92	-8.14	4.67	-528.37	-1519.52	4454.745	8111
970290	3.13	-8.15	4.72	-527.02	-1519.32	4454.750	8111
970295	3.29	-7.75	4.68	-526.65	-1518.70	4454.755	8111
970300	3.08	-8.06	4.69	-527.99	-1518.34	4454.761	8111
970305	2.90	-7.96	4.55	-529.39	-1519.94	4454.765	8111
970310	3.54	-7.87	4.64	-528.89	-1519.72	4454.771	8111
970315	3.30	-8.16	4.79	-528.65	-1518.74	4454.774	8111
970320	3.18	-7.68	4.49	-527.02	-1516.59	4454.782	8111
970325	2.77	-8.01	4.47	-523.98	-1518.25	4454.785	8111
970330	2.61	-7.85	4.73	-526.33	-1517.84	4454.790	8111
970335	2.84	-7.97	4.74	-526.13	-1518.07	4454.795	8111
970340	3.40	-7.98	4.51	-526.05	-1518.71	4454.801	8111
970345	3.24	-8.09	4.47	-525.84	-1518.48	4454.805	8111
970350	3.41	-7.20	4.54	-527.43	-1517.97	4454.812	8111
970355	3.54	-7.96	4.68	-526.22	-1517.78	4454.816	8111
970360	2.98	-7.90	4.52	-527.37	-1518.05	4454.820	8111
970365	3.06	-7.89	4.39	-525.85	-1518.52	4454.826	8111
970370	3.18	-7.69	4.54	-527.42	-1517.53	4454.831	8111
970375	3.51	-7.70	4.64	-525.29	-1517.21	4454.835	8111
970380	2.41	-8.28	4.55	-524.65	-1516.95	4454.841	8111
970385	2.76	-8.10	4.55	-527.26	-1518.17	4454.845	8111
970390	2.86	-7.99	4.72	-527.24	-1519.50	4454.851	8111
970395	3.32	-7.75	4.74	-527.46	-1519.00	4454.856	8111
970400	3.11	-8.33	4.47	-524.82	-1518.23	4454.860	8111
970405	2.80	-7.81	4.41	-525.26	-1517.78	4454.866	8111
970410	2.77	-8.41	4.64	-524.07	-1518.06	4454.870	8111
970415	3.33	-8.13	4.71	-526.26	-1518.17	4454.875	8111
970420	3.12	-7.75	4.49	-526.52	-1517.60	4454.880	8111
970425	2.85	-7.95	4.42	-526.14	-1517.35	4454.886	8111
970430	3.51	-7.79	4.67	-526.32	-1517.03	4454.890	8111
970435	3.01	-8.00	4.73	-525.61	-1515.97	4454.896	8111
970440	3.12	-8.08	4.57	-525.58	-1515.83	4454.900	8111
970445	2.87	-7.40	4.27	-525.90	-1516.74	4454.906	8111
970450	3.35	-8.22	4.63	-522.93	-1517.00	4454.910	8111
970455	2.55	-8.09	4.66	-525.15	-1516.35	4454.915	8111
970460	3.40	-7.70	4.36	-523.64	-1515.87	4454.921	8111
970465	3.05	-7.97	4.54	-525.03	-1516.33	4454.926	8111
970470	3.19	-7.96	4.73	-524.59	-1516.77	4454.930	8111
970475	3.05	-8.26	4.64	-523.80	-1515.23	4454.936	8111
970480	2.75	-8.15	4.53	-524.56	-1516.55	4454.940	8111
970485	2.69	-7.94	4.41	-524.42	-1517.16	4454.945	8111
970490	3.21	-7.81	4.54	-526.22	-1517.07	4454.951	8111
970495	3.39	-8.10	4.54	-524.78	-1515.18	4454.957	8111
970500	3.34	-8.43	4.44	-524.33	-1515.60	4454.960	8111
970505	3.07	-7.48	4.31	-524.86	-1514.76	4454.965	8111
970510	2.89	-8.31	4.62	-521.84	-1514.34	4454.970	8111
970515	3.38	-7.89	4.55	-522.79	-1514.43	4454.976	8111
970520	2.59	-8.02	4.42	-524.25	-1515.01	4454.980	8111
970525	2.97	-8.14	4.25	-523.24	-1515.19	4454.986	8111
970530	2.67	-7.97	4.59	-525.34	-1515.19	4454.991	8111
970535	3.26	-7.72	4.62	-525.80	-1515.70	4454.996	8111
970540	3.16	-7.90	4.42	-523.72	-1515.39	4455.000	8111
970545	3.29	-8.19	4.52	-523.20	-1516.69	4455.007	8111
970550	2.68	-7.91	4.62	-523.73	-1516.13	4455.010	8111
970555	3.41	-8.40	4.58	-523.02	-1515.58	4455.016	8111
970560	3.12	-7.59	4.41	-522.84	-1516.35	4455.021	8111
970565	2.90	-8.41	4.37	-520.53	-1514.60	4455.026	8111
970570	3.25	-8.13	4.54	-522.20	-1515.51	4455.030	8111
970575	2.81	-7.95	4.63	-522.64	-1515.67	4455.036	8111
970580	3.04	-8.01	4.47	-523.06	-1516.06	4455.040	8111
970585	3.02	-8.52	4.29	-523.10	-1516.47	4455.045	8111
970590	2.98	-7.85	4.54	-521.90	-1517.13	4455.051	8111
970595	3.14	-8.58	4.60	-523.09	-1517.94	4455.056	8111
970600	2.80	-7.94	4.42	-525.14	-1518.06	4455.061	8111
970605	3.02	-8.26	4.37	-524.98	-1516.99	4455.065	8111
970610	3.70	-7.68	4.46	-523.03	-1515.39	4455.071	8111
970615	3.20	-8.02	4.56	-522.48	-1514.43	4455.075	8111
970620	2.81	-8.01	4.40	-523.73	-1514.84	4455.081	8111
970625	3.23	-8.04	4.32	-524.90	-1515.06	4455.085	8111
970630	3.06	-7.87	4.51	-526.62	-1516.49	4455.091	8111
970635	2.55	-8.25	4.56	-524.04	-1517.49	4455.096	8111
970640	3.18	-8.15	4.41	-521.56	-1515.83	4455.102	8111
970645	2.89	-8.41	4.32	-522.91	-1516.35	4455.105	8111
970650	3.00	-7.70	4.46	-524.90	-1517.33	4455.110	8111
970655	3.17	-8.37	4.62	-523.68	-1517.06	4455.115	8111
970660	2.52	-8.05	4.48	-526.88	-1518.42	4455.121	8111
970665	3.15	-7.81	4.21	-524.97	-1517.73	4455.125	8111
970670	1.87	-7.66	4.66	-524.23	-1517.12	4455.133	8111
970675	3.13	-7.87	4.52	-523.39	-1515.98	4455.136	8111
970680	2.87	-7.92	4.31	-523.25	-1516.32	4455.141	8111
970685	2.43	-8.05	4.32	-524.12	-1516.53	4455.146	8111
970690	3.17	-8.05	4.51	-524.86	-1517.52	4455.151	8111
970695	3.18	-8.16	4.53	-524.96	-1517.00	4455.155	8111
970700	3.01	-7.80	4.36	-526.72	-1516.79	4455.161	8111
970705	2.86	-8.08	4.37	-526.42	-1518.15	4455.166	8111
970710	2.93	-7.86	4.52	-526.66	-1518.91	4455.170	8111
970715	2.96	-8.07	4.59	-525.85	-1518.51	4455.176	8111
970720	2.63	-8.19	4.40	-526.41	-1518.57	4455.181	8111
970725	2.96	-7.83	4.32	-526.41	-1518.00	4455.186	8111
970730	2.75	-7.98	4.55	-525.69	-1518.49	4455.190	8111
970735	3.25	-7.86	4.58	-525.49	-1516.68	4455.195	8111
970740	3.16	-8.51	4.48	-525.33	-1516.78	4455.201	8111
970745	3.07	-7.79	4.33	-528.75	-1517.92	4455.206	8111
970750	3.11	-7.90	4.54	-527.87	-1518.61	4455.210	8111
970755	3.09	-7.84	4.53	-528.44	-1517.38	4455.216	8111
970760	2.99	-7.99	4.39	-527.36	-1517.55	4455.221	8111
970765	3.06	-8.04	4.33	-527.35	-1519.17	4455.226	8111
970770	2.75	-8.02	4.61	-527.21	-1519.26	4455.229	8111
970775	2.82	-8.01	4.65	-527.35	-1518.16	4455.237	8111
970780	3.07	-7.90	4.33	-527.19	-1518.45	4455.240	8111
970785	2.85	-8.15	4.40	-526.36	-1517.62	4455.246	8111
970790	3.26	-7.34	4.46	-527.51	-1517.95	4455.250	8111
970795	3.30	-8.24	4.63	-525.65	-1517.22	4455.256	8111
970800	2.61	-7.98	4.52	-527.47	-1518.88	4455.260	8111
970805	3.03	-8.05	4.40	-527.05	-1519.84	4455.267	8111
970810	3.50	-7.83	4.52	-528.28	-1519.16	4455.271	8111
970815	3.59	-7.94	4.56	-526.28	-1518.13	4455.276	8111
970820	3.36	-8.08	4.45	-526.03	-1518.62	4455.280	8111
970825	3.08	-8.57	4.37	-524.73	-1517.94	4455.287	8111
970830	2.84	-8.07	4.59	-528.33	-1518.70	4455.289	8111
970835	2.88	-7.27	4.46	-526.85	-1521.54	4455.298	8111
970840	3.68	-7.79	4.47	-525.60	-1520.79	4455.301	8111
970845	3.16	-7.70	4.37	-527.92	-1518.42	4455.307	8111
970850	2.85	-7.67	4.61	-526.68	-1517.72	4455.311	8111
970855	2.84	-8.11	4.76	-524.39	-1517.11	4455.315	8111
970860	2.77	-8.21	4.50	-524.76	-1517.82	4455.320	8111
970865	2.72	-8.31	4.63	-527.02	-1519.23	4455.326	8111
970870	3.10	-8.34	4.71	-527.61	-1520.78	4455.332	8111
970875	3.11	-7.76	4.81	-529.99	-1520.52	4455.335	8111
970880	3.33	-7.85	4.53	-527.72	-1519.71	4455.341	8111
970885	3.47	-8.06	4.42	-526.69	-1521.59	4455.346	8111
970890	3.29	-7.94	4.67	-528.70	-1521.06	4455.351	8111
970895	3.01	-8.14	4.74	-528.24	-1520.69	4455.355	8111
970900	3.10	-7.75	4.45	-526.91	-1519.47	4455.359	8111
970905	3.09	-8.06	4.51	-524.20	-1517.66	4455.365	8111
970910	2.94	-8.64	4.74	-527.36	-1520.69	4455.371	8111
970915	3.29	-7.78	4.68	-528.11	-1519.79	4455.375	8111
970920	2.96	-7.75	4.60	-529.77	-1520.03	4455.381	8111
970925	2.88	-8.20	4.59	-528.95	-1520.99	4455.385	8111
970930	3.14	-7.61	4.63	-529.51	-1520.81	4455.390	8111
970935	3.05	-7.73	4.73	-527.13	-1518.68	4455.395	8111
970940	2.32	-8.17	4.63	-528.25	-1518.49	4455.402	8111
970945	3.04	-7.68	4.52	-527.59	-1520.58	4455.405	8111
970950	3.00	-7.99	4.64	-526.82	-1519.63	4455.411	8111
970955	3.44	-8.06	4.69	-526.67	-1519.50	4455.414	8111
970960	2.89	-8.21	4.56	-525.36	-1518.17	4455.421	8111
970965	2.58	-7.91	4.48	-526.12	-1517.80	4455.426	8111
970970	3.96	-7.92	4.67	-527.98	-1519.70	4455.433	8111
970975	3.61	-8.05	4.64	-527.94	-1519.18	4455.436	8111
970980	3.06	-8.21	4.56	-527.94	-1518.32	4455.441	8111
970985	3.38	-7.71	4.41	-528.24	-1518.10	4455.445	8111
970990	2.92	-7.76	4.59	-528.55	-1519.09	4455.452	8111
970995	3.03	-7.75	4.64	-525.71	-1517.56	4455.456	8111
971000	3.20	-7.84	4.42	-526.47	-1516.58	4455.460	8111
971005	3.13	-8.48	4.43	-525.61	-1517.35	4455.466	8111
971010	3.05	-8.02	4.64	-527.58	-1517.70	4455.471	8111
971015	3.30	-7.51	4.64	-526.52	-1516.65	4455.476	8111
971020	2.52	-8.57	4.54	-524.46	-1516.46	4455.480	8111
971025	3.28	-7.92	4.42	-526.59	-1516.95	4455.484	8111
971030	3.26	-7.75	4.49	-526.41	-1517.53	4455.490	8111
971035	3.03	-8.09	4.77	-527.49	-1516.83	4455.497	8111
971040	2.87	-7.69	4.45	-527.58	-1517.00	4455.500	8111
971045	2.48	-8.09	4.34	-525.26	-1515.58	4455.506	8111
971050	3.40	-7.87	4.58	-527.18	-1516.55	4455.510	8111
971055	3.18	-8.11	4.76	-526.95	-1517.61	4455.515	8111
971060	3.10	-8.11	4.41	-527.38	-1517.47	4455.520	8111
971065	3.22	-7.89	4.37	-526.20	-1517.56	4455.525	8111
971070	3.03	-7.95	4.54	-523.36	-1517.15	4455.530	8111
971075	3.16	-8.21	4.58	-522.01	-1516.19	4455.536	8111
971080	3.14	-8.40	4.45	-524.40	-1517.07	4455.540	8111
971085	2.89	-8.00	4.38	-527.06	-1517.26	4455.545	8111
971090	3.28	-8.16	4.55	-526.40	-1518.08	4455.550	8111
971095	2.99	-7.70	4.57	-527.25	-1517.81	4455.555	8111
971100	3.02	-8.18	4.53	-526.25	-1516.96	4455.560	8111
971105	2.43	-7.84	4.43	-525.73	-1517.18	4455.567	8111
971110	3.31	-8.39	4.67	-526.97	-1517.23	4455.570	8111
971115	2.72	-7.91	4.73	-527.19	-1517.54	4455.576	8111
971120	3.76	-7.72	4.40	-526.29	-1517.71	4455.580	8111
971125	2.86	-8.13	4.31	-524.90	-1516.24	4455.585	8111
971130	3.10	-7.70	4.60	-527.08	-1516.99	4455.590	8111
971135	3.97	-8.27	4.66	-524.46	-1517.29	4455.597	8111
971140	2.84	-8.33	4.53	-525.93	-1517.38	4455.601	8111
971145	2.72	-7.69	4.32	-525.62	-1517.06	4455.606	8111
971150	2.90	-8.04	4.74	-525.74	-1517.44	4455.609	8111
971155	3.51	-8.11	4.63	-527.45	-1518.08	4455.616	8111
971160	2.69	-7.86	4.45	-526.84	-1519.42	4455.622	8111
971165	3.11	-7.87	4.37	-525.04	-1518.59	4455.625	8111
971170	2.71	-8.26	4.62	-524.68	-1516.84	4455.631	8111
971175	2.60	-8.08	4.68	-526.95	-1518.93	4455.635	8111
971180	3.01	-8.22	4.46	-526.61	-1518.70	4455.640	8111
971185	3.02	-7.45	4.41	-528.88	-1518.74	4455.646	8111
971190	3.27	-7.91	4.56	-527.11	-1519.34	4455.651	8111
971195	3.02	-7.98	4.67	-527.31	-1518.76	4455.656	8111
971200	3.17	-7.83	4.43	-527.36	-1518.13	4455.661	8111
971205	2.82	-7.95	4.40	-526.89	-1516.74	4455.666	8111
971210	3.12	-8.05	4.48	-524.51	-1517.70	4455.671	8111
971215	3.05	-8.08	4.70	-527.86	-1518.50	4455.675	8111
971220	2.92	-7.93	4.38	-526.78	-1517.35	4455.680	8111
971225	2.62	-8.30	4.41	-526.41	-1517.41	4455.685	8111
971230	3.38	-7.71	4.46	-526.84	-1518.49	4455.691	8111
971235	2.94	-8.29	4.53	-525.54	-1518.43	4455.695	8111
971240	3.11	-7.83	4.41	-527.98	-1519.03	4455.702	8111
971245	3.13	-7.93	4.35	-526.83	-1519.54	4455.705	8111
971250	3.22	-7.98	4.52	-526.08	-1518.76	4455.710	8111
971255	3.40	-8.52	4.60	-525.85	-1520.04	4455.714	8111
971260	2.75	-8.20	4.51	-527.37	-1520.42	4455.722	8111
971265	3.29	-7.82	4.35	-528.61	-1520.27	4455.725	8111
971270	3.56	-7.55	4.38	-527.81	-1519.86	4455.732	8111
971275	2.41	-8.03	4.66	-527.63	-1519.97	4455.734	8111
971280	3.14	-7.82	4.33	-528.04	-1519.08	4455.741	8111
971285	3.82	-7.82	4.29	-526.56	-1519.10	4455.746	8111
971290	2.87	-8.20	4.59	-527.51	-1519.08	4455.750	8111
971295	2.82	-7.65	4.51	-527.48	-1518.45	4455.755	8111
971300	2.28	-9.60	4.57	-527.24	-1519.14	4455.763	8111
971305	3.23	-7.89	4.30	-527.85	-1520.34	4455.765	8111
971310	2.83	-7.92	4.61	-528.19	-1520.39	4455.771	8111
971315	2.77	-7.78	4.62	-528.45	-1519.99	4455.775	8111
971320	3.31	-7.79	4.34	-526.28	-1519.24	4455.781	8111
971325	2.84	-8.33	4.42	-524.99	-1519.25	4455.786	8111
971330	3.11	-7.73	4.50	-527.93	-1520.55	4455.791	8111
971335	3.25	-8.33	4.64	-526.50	-1520.58	4455.796	8111
971340	3.13	-8.05	4.42	-528.40	-1521.49	4455.800	8111
971345	3.23	-8.00	4.33	-528.17	-1521.53	4455.805	8111
971350	3.61	-7.29	4.44	-527.22	-1520.37	4455.811	8111
971355	3.05	-7.83	4.47	-524.98	-1518.60	4455.815	8111
971360	3.48	-8.18	4.39	-525.91	-1518.20	4455.820	8111
971365	2.87	-7.74	4.29	-526.17	-1517.19	4455.826	8111
971370	2.88	-8.26	4.64	-525.04	-1517.67	4455.830	8111
971375	3.20	-8.06	4.77	-528.63	-1517.51	4455.836	8111
971380	2.89	-8.08	4.47	-528.96	-1519.21	4455.840	8111
971385	3.16	-7.68	4.35	-528.14	-1520.92	4455.845	8111
971390	3.64	-7.93	4.60	-527.81	-1520.32	4455.850	8111
971395	3.41	-7.90	4.62	-527.51	-1519.96	4455.856	8111
971400	2.80	-7.95	4.45	-526.49	-1518.29	4455.859	8111
971405	2.66	-8.26	4.53	-527.16	-1518.84	4455.867	8111
971410	2.68	-8.12	4.71	-527.32	-1519.84	4455.871	8111
971415	2.82	-8.13	4.73	-526.53	-1519.37	4455.875	8111
971420	2.63	-8.13	4.50	-528.38	-1519.61	4455.880	8111
971425	3.06	-7.82	4.50	-529.73	-1520.97	4455.886	8111
971430	3.47	-8.14	4.75	-529.79	-1520.26	4455.890	8111
971435	2.55	-8.51	4.71	-525.50	-1520.51	4455.897	8111
971440	2.75	-8.06	4.60	-528.53	-1519.55	4455.900	8111
971445	3.05	-8.13	4.38	-530.45	-1520.77	4455.906	8111
971450	3.32	-7.70	4.63	-531.84	-1521.01	4455.911	8111
971455	3.23	-7.96	4.71	-527.49	-1520.32	4455.917	8111
971460	2.88	-7.87	4.57	-527.83	-1518.36	4455.920	8111
971465	3.13	-7.99	4.42	-525.35	-1520.70	4455.927	8111
971470	2.87	-8.58	4.72	-528.56	-1519.38	4455.931	8111
971475	3.03	-7.64	4.70	-530.27	-1520.56	4455.937	8111
971480	3.16	-8.13	4.51	-529.12	-1520.82	4455.941	8111
971485	3.52	-8.14	4.51	-528.10	-1521.18	4455.945	8111
971490	3.07	-7.79	4.71	-529.98	-1521.52	4455.951	8111
971495	2.93	-7.67	4.71	-529.69	-1519.62	4455.956	8111
971500	2.51	-7.87	4.50	-528.58	-1519.66	4455.960	8111
971505	3.48	-7.81	4.39	-527.94	-1519.72	4455.966	8111
971510	3.03	-8.06	4.63	-527.81	-1519.32	4455.972	8111
971515	3.32	-8.16	4.67	-529.50	-1520.52	4455.976	8111
971520	2.66	-7.55	4.41	-527.97	-1520.85	4455.980	8111
971525	2.88	-8.33	4.41	-526.39	-1520.15	4455.985	8111
971530	3.32	-7.80	4.68	-527.44	-1520.61	4455.991	8111
971535	3.63	-7.79	4.66	-527.88	-1519.79	4455.995	8111
971540	3.15	-7.66	4.51	-526.33	-1519.24	4456.002	8111
971545	3.28	-8.12	4.46	-524.98	-1519.06	4456.005	8111
971550	2.72	-8.10	4.76	-525.83	-1518.47	4456.011	8111
971555	2.58	-7.96	4.76	-525.86	-1519.53	4456.015	8111
971560	3.67	-7.86	4.48	-526.82	-1520.04	4456.021	8111
971565	2.83	-7.90	4.44	-526.17	-1518.97	4456.024	8111
971570	2.93	-8.48	4.64	-524.57	-1518.49	4456.032	8111
971575	3.08	-8.25	4.67	-525.61	-1517.76	4456.035	8111
971580	3.04	-7.91	4.52	-525.74	-1518.01	4456.041	8111
971585	3.18	-7.89	4.36	-525.82	-1517.53	4456.045	8111
971590	3.13	-7.99	4.62	-524.57	-1517.26	4456.050	8111
971595	3.10	-7.93	4.61	-524.11	-1516.38	4456.055	8111
971600	3.47	-8.27	4.30	-526.41	-1516.33	4456.062	8111
971605	3.17	-7.94	4.42	-526.82	-1517.02	4456.066	8111
971610	2.90	-8.09	4.66	-524.68	-1516.84	4456.071	8111
971615	2.83	-7.90	4.68	-526.70	-1518.38	4456.076	8111
971620	3.25	-7.91	4.51	-524.91	-1517.81	4456.081	8111
971625	3.36	-7.99	4.40	-523.63	-1516.72	4456.085	8111
971630	2.81	-8.39	4.71	-524.82	-1517.02	4456.091	8111
971635	2.68	-8.11	4.66	-526.57	-1518.02	4456.095	8111
971640	2.51	-8.19	4.58	-525.07	-1518.33	4456.101	8111
971645	2.73	-8.29	4.50	-527.58	-1519.68	4456.105	8111
971650	3.06	-8.15	4.72	-529.37	-1520.44	4456.110	8111
971655	3.22	-7.75	4.74	-529.79	-1520.23	4456.116	8111
971660	2.49	-8.01	4.52	-527.69	-1518.95	4456.120	8111
971665	3.30	-8.05	4.52	-526.61	-1519.20	4456.125	8111
971670	3.09	-8.09	4.64	-527.36	-1520.05	4456.130	8111
971675	3.13	-7.58	4.68	-527.42	-1520.31	4456.136	8111
971680	2.86	-7.99	4.53	-525.57	-1519.51	4456.140	8111
971685	3.70	-8.22	4.44	-527.38	-1519.37	4456.147	8111
971690	3.60	-7.87	4.68	-527.52	-1518.45	4456.149	8111
971695	2.94	-8.17	4.79	-528.08	-1518.86	4456.155	8111
971700	2.79	-7.69	4.57	-527.47	-1518.59	4456.160	8111
971705	3.06	-8.23	4.48	-525.36	-1518.74	4456.167	8111
971710	2.96	-7.70	4.68	-527.59	-1519.04	4456.170	8111
971715	2.84	-7.87	4.75	-526.32	-1518.30	4456.176	8111
971720	2.92	-7.93	4.60	-527.15	-1518.07	4456.180	8111
971725	2.49	-8.59	4.60	-527.28	-1519.74	4456.186	8111
971730	3.05	-7.96	4.72	-530.30	-1520.63	4456.190	8111
971735	3.38	-7.92	4.84	-527.85	-1520.00	4456.195	8111
971740	2.70	-8.04	4.61	-525.78	-1519.58	4456.201	8111
971745	2.44	-7.63	4.59	-527.69	-1519.49	4456.208	8111
971750	3.15	-7.73	4.70	-527.00	-1519.43	4456.210	8111
971755	2.84	-8.21	4.84	-525.70	-1518.87	4456.216	8111
971760	2.81	-8.24	4.59	-526.40	-1518.99	4456.220	8111
971765	3.04	-7.95	4.62	-528.02	-1520.07	4456.226	8111
971770	3.13	-7.99	4.75	-528.48	-1520.23	4456.231	8111
971775	3.00	-7.57	4.68	-528.53	-1519.68	4456.236	8111
971780	3.08	-8.02	4.56	-525.96	-1518.42	4456.240	8111
971785	2.94	-8.07	4.53	-527.12	-1518.99	4456.246	8111
971790	3.44	-7.98	4.71	-529.81	-1520.25	4456.250	8111
971795	3.03	-8.09	4.71	-529.26	-1520.31	4456.255	8111
971800	3.31	-7.74	4.55	-529.54	-1520.10	4456.261	8111
971805	2.59	-7.87	4.44	-527.32	-1520.61	4456.265	8111
971810	3.46	-8.03	4.60	-526.56	-1518.41	4456.271	8111
971815	3.16	-7.85	4.73	-527.23	-1518.69	4456.275	8111
971820	3.13	-8.04	4.52	-527.13	-1519.05	4456.280	8111
971825	3.22	-7.64	4.32	-525.65	-1517.62	4456.286	8111
971830	2.88	-8.40	4.69	-523.95	-1517.99	4456.289	8111
971835	3.20	-8.10	4.71	-527.46	-1518.49	4456.294	8111
971840	2.74	-7.96	4.56	-527.70	-1517.71	4456.301	8111
971845	3.40	-8.06	4.59	-528.81	-1518.16	4456.305	8111
971850	3.02	-7.65	4.66	-528.06	-1518.77	4456.311	8111
971855	2.99	-7.98	4.67	-525.84	-1518.20	4456.315	8111
971860	3.13	-7.89	4.52	-525.71	-1517.56	4456.322	8111
971865	3.19	-8.30	4.61	-526.12	-1518.35	4456.325	8111
971870	2.92	-7.92	4.70	-527.43	-1518.76	4456.331	8111
971875	3.23	-8.07	4.74	-527.69	-1518.33	4456.335	8111
971880	3.29	-8.08	4.52	-526.91	-1517.98	4456.340	8111
971885	3.27	-7.94	4.48	-526.89	-1517.61	4456.345	8111
971890	2.66	-8.16	4.72	-526.24	-1518.50	4456.351	8111
971895	2.89	-7.99	4.77	-525.88	-1519.16	4456.355	8111
971900	2.31	-7.85	4.59	-526.59	-1519.02	4456.362	8111
971905	3.28	-8.02	4.43	-524.51	-1518.71	4456.365	8111
971910	3.47	-8.26	4.70	-525.70	-1518.11	4456.371	8111
971915	2.82	-7.53	4.67	-526.79	-1517.10	4456.375	8111
971920	2.81	-8.57	4.53	-520.77	-1517.03	4456.381	8111
971925	3.05	-8.11	4.46	-523.59	-1517.13	4456.386	8111
971930	3.37	-7.34	4.60	-524.30	-1517.76	4456.392	8111
971935	3.07	-8.12	4.69	-524.32	-1516.81	4456.396	8111
971940	3.41	-8.27	4.51	-524.11	-1517.58	4456.401	8111
971945	2.54	-7.69	4.32	-525.31	-1518.12	4456.405	8111
971950	2.99	-8.02	4.51	-522.39	-1518.18	4456.411	8111
971955	2.71	-8.19	4.63	-524.30	-1517.94	4456.414	8111
971960	2.94	-8.06	4.40	-522.74	-1517.80	4456.420	8111
971965	3.38	-8.41	4.37	-525.43	-1517.75	4456.426	8111
971970	2.48	-7.87	4.66	-527.47	-1518.60	4456.431	8111
971975	3.36	-7.87	4.55	-523.50	-1517.61	4456.435	8111
971980	2.97	-8.40	4.49	-523.25	-1518.12	4456.440	8111
971985	3.50	-8.06	4.38	-524.98	-1518.08	4456.445	8111
971990	2.77	-7.56	4.59	-525.44	-1516.80	4456.450	8111
971995	3.00	-8.44	4.71	-522.48	-1517.56	4456.457	8111
972000	2.97	-8.18	4.44	-524.27	-1518.87	4456.460	8111
972005	2.94	-7.80	4.37	-524.53	-1516.76	4456.466	8111
972010	3.12	-8.07	4.59	-525.53	-1516.32	4456.471	8111
972015	3.23	-8.10	4.69	-525.05	-1516.48	4456.476	8111
972020	2.87	-7.75	4.40	-523.75	-1517.48	4456.480	8111
972025	2.26	-7.78	4.39	-524.52	-1517.31	4456.487	8111
972030	2.72	-7.95	4.62	-524.39	-1517.54	4456.490	8111
972035	3.20	-8.18	4.69	-526.71	-1518.03	4456.496	8111
972040	2.83	-7.97	4.49	-526.96	-1518.05	4456.500	8111
972045	3.25	-7.93	4.41	-527.26	-1518.31	4456.506	8111
972050	2.89	-8.22	4.62	-526.96	-1519.68	4456.510	8111
972055	3.00	-8.07	4.61	-526.54	-1517.81	4456.515	8111
972060	2.80	-7.81	4.42	-525.34	-1516.95	4456.520	8111
972065	3.42	-7.78	4.50	-526.49	-1518.39	4456.527	8111
972070	3.34	-7.89	4.52	-527.60	-1518.25	4456.530	8111
972075	3.15	-8.02	4.60	-525.65	-1517.75	4456.536	8111
972080	3.60	-7.74	4.31	-524.32	-1516.73	4456.539	8111
972085	2.97	-8.35	4.38	-523.06	-1515.63	4456.546	8111
972090	2.89	-8.29	4.59	-525.12	-1516.81	4456.551	8111
972095	3.37	-7.62	4.62	-525.94	-1517.19	4456.557	8111
972100	2.41	-8.33	4.51	-524.40	-1518.21	4456.561	8111
972105	3.63	-7.92	4.34	-525.66	-1518.05	4456.565	8111
972110	2.97	-8.03	4.62	-524.00	-1516.50	4456.570	8111
972115	2.96	-7.78	4.59	-524.50	-1517.53	4456.576	8111
972120	3.51	-8.21	4.37	-524.37	-1517.46	4456.581	8111
972125	2.77	-7.42	4.37	-526.86	-1517.24	4456.585	8111
972130	3.24	-7.96	4.49	-523.93	-1516.04	4456.590	8111
972135	3.25	-8.51	4.59	-523.22	-1516.26	4456.596	8111
972140	3.09	-8.12	4.51	-526.18	-1516.81	4456.601	8111
972145	3.26	-7.74	4.27	-525.31	-1518.23	4456.605	8111
972150	2.96	-8.01	4.61	-526.53	-1518.09	4456.609	8111
972155	3.36	-7.97	4.55	-524.78	-1517.08	4456.615	8111
972160	2.99	-8.15	4.48	-524.91	-1516.28	4456.621	8111
972165	3.04	-8.24	4.41	-523.36	-1516.33	4456.625	8111
972170	3.02	-7.52	4.51	-527.37	-1517.64	4456.632	8111
972175	3.42	-7.98	4.65	-526.85	-1516.26	4456.634	8111
972180	2.88	-7.86	4.45	-525.88	-1516.56	4456.640	8111
972185	2.93	-7.61	4.30	-523.90	-1516.36	4456.644	8111
972190	2.86	-8.19	4.62	-523.76	-1515.99	4456.651	8111
972195	2.96	-8.55	4.82	-525.69	-1517.28	4456.655	8111
972200	3.58	-7.70	4.31	-525.50	-1517.40	4456.663	8111
972205	3.20	-8.35	4.47	-525.38	-1517.46	4456.664	8111
972210	2.94	-8.06	4.65	-525.67	-1518.21	4456.671	8111
972215	2.88	-7.47	4.65	-526.32	-1517.79	4456.676	8111
972220	2.99	-8.01	4.47	-524.70	-1516.67	4456.682	8111
972225	2.57	-8.15	4.42	-526.49	-1517.64	4456.686	8111
972230	2.28	-7.38	4.67	-527.10	-1519.45	4456.692	8111
972235	3.03	-8.14	4.73	-526.07	-1519.54	4456.695	8111
972240	3.33	-7.99	4.56	-527.93	-1519.95	4456.702	8111
972245	3.01	-7.90	4.49	-529.07	-1519.95	4456.706	8111
972250	3.19	-7.64	4.63	-527.50	-1519.23	4456.711	8111
972255	3.16	-8.28	4.66	-526.26	-1518.46	4456.716	8111
972260	3.39	-7.89	4.40	-526.40	-1519.03	4456.721	8111
972265	3.27	-7.88	4.38	-527.18	-1518.62	4456.726	8111
972270	2.75	-7.91	4.62	-526.76	-1517.64	4456.730	8111
972275	2.88	-7.79	4.61	-524.80	-1518.01	4456.735	8111
972280	3.46	-8.27	4.47	-524.18	-1518.85	4456.740	8111
972285	2.86	-7.84	4.47	-524.59	-1519.38	4456.746	8111
972290	3.19	-8.34	4.60	-525.09	-1517.56	4456.750	8111
972295	2.67	-8.43	4.81	-526.37	-1519.55	4456.755	8111
972300	3.11	-7.88	4.51	-527.04	-1520.23	4456.760	8111
972305	3.78	-7.84	4.40	-527.13	-1518.55	4456.766	8111
972310	3.41	-8.20	4.74	-527.56	-1519.16	4456.770	8111
972315	3.48	-7.64	4.75	-528.15	-1518.82	4456.776	8111
972320	2.95	-7.81	4.47	-525.06	-1517.68	4456.780	8111
972325	2.45	-8.20	4.44	-525.73	-1517.58	4456.786	8111
972330	2.59	-8.34	4.68	-526.90	-1518.70	4456.790	8111
972335	3.38	-8.07	4.66	-525.94	-1518.36	4456.795	8111
972340	3.09	-7.86	4.46	-526.07	-1518.75	4456.800	8111
972345	3.33	-7.96	4.26	-523.41	-1518.00	4456.807	8111
972350	3.61	-7.71	4.57	-524.39	-1516.84	4456.811	8111
972355	3.00	-8.25	4.71	-523.20	-1515.93	4456.816	8111
972360	3.17	-8.27	4.57	-523.45	-1516.15	4456.820	8111
972365	3.48	-7.79	4.36	-525.59	-1516.08	4456.826	8111
972370	3.08	-7.98	4.63	-525.20	-1516.92	4456.830	8111
972375	2.71	-7.71	4.70	-522.11	-1516.61	4456.836	8111
972380	3.33	-8.07	4.37	-520.52	-1515.16	4456.841	8111
972385	3.16	-7.89	4.36	-523.75	-1516.00	4456.846	8111
972390	1.99	-8.42	4.74	-523.87	-1516.73	4456.851	8111
972395	3.52	-8.47	4.74	-524.85	-1518.31	4456.856	8111
972400	3.35	-7.86	4.34	-527.30	-1520.33	4456.859	8111
972405	3.27	-7.63	4.33	-526.25	-1519.33	4456.866	8111
972410	2.98	-8.07	4.65	-525.08	-1518.04	4456.870	8111
972415	2.98	-8.23	4.74	-525.41	-1519.56	4456.875	8111
972420	3.30	-8.00	4.49	-527.95	-1518.05	4456.880	8111
972425	2.74	-7.92	4.45	-526.52	-1515.83	4456.885	8111
972430	2.89	-8.02	4.68	-525.09	-1518.14	4456.891	8111
972435	2.78	-7.88	4.71	-528.17	-1519.01	4456.896	8111
972440	3.16	-8.02	4.46	-527.30	-1518.76	4456.900	8111
972445	3.34	-8.02	4.53	-527.31	-1517.71	4456.906	8111
972450	2.74	-7.88	4.62	-525.38	-1517.75	4456.911	8111
972455	3.36	-8.11	4.67	-524.59	-1517.23	4456.915	8111
972460	3.30	-8.60	4.48	-523.10	-1516.25	4456.921	8111
972465	3.28	-8.00	4.50	-527.59	-1517.32	4456.925	8111
972470	2.61	-7.56	4.65	-528.68	-1517.08	4456.930	8111
972475	2.92	-8.11	4.64	-524.88	-1516.69	4456.935	8111
972480	2.84	-8.17	4.58	-527.14	-1517.69	4456.941	8111
972485	3.01	-7.82	4.51	-529.14	-1519.20	4456.945	8111
972490	3.01	-7.60	4.64	-528.41	-1518.87	4456.952	8111
972495	3.07	-7.85	4.61	-524.46	-1518.03	4456.955	8111
972500	3.10	-8.04	4.58	-526.47	-1517.44	4456.960	8111
972505	2.88	-8.06	4.57	-526.82	-1518.26	4456.965	8111
972510	3.31	-7.97	4.63	-528.76	-1518.66	4456.971	8111
972515	3.23	-7.73	4.67	-528.22	-1518.20	4456.976	8111
972520	2.84	-7.98	4.56	-529.36	-1520.32	4456.982	8111
972525	3.43	-7.63	4.40	-527.24	-1516.86	4456.984	8111
972530	2.69	-7.87	4.70	-527.33	-1516.74	4456.991	8111
972535	2.99	-7.82	4.68	-527.06	-1516.68	4456.996	8111
972540	3.44	-8.02	4.75	-528.40	-1518.87	4457.003	8111
972545	3.36	-7.64	4.44	-527.85	-1518.94	4457.005	8111
972550	2.65	-8.38	4.78	-525.16	-1517.46	4457.011	8111
972555	2.85	-7.90	4.70	-526.77	-1517.24	4457.015	8111
972560	2.73	-7.83	4.54	-528.60	-1517.64	4457.021	8111
972565	3.23	-7.57	4.39	-526.32	-1517.97	4457.025	8111
972570	3.53	-8.70	4.67	-522.39	-1516.83	4457.030	8111
972575	3.34	-8.04	4.76	-525.53	-1516.04	4457.036	8111
972580	3.11	-8.04	4.58	-526.85	-1518.27	4457.043	8111
972585	2.89	-7.61	4.50	-528.02	-1517.47	4457.045	8111
972590	3.14	-7.83	4.71	-527.09	-1516.74	4457.050	8111
972595	3.21	-7.78	4.70	-525.60	-1516.51	4457.055	8111
972600	2.95	-8.11	4.52	-522.44	-1516.42	4457.061	8111
972605	2.95	-8.42	4.45	-521.68	-1515.17	4457.066	8111
972610	3.25	-8.10	4.70	-523.48	-1514.70	4457.070	8111
972615	3.66	-7.87	4.71	-525.52	-1515.96	4457.076	8111
972620	3.17	-8.25	4.48	-523.73	-1515.76	4457.081	8111
972625	3.10	-7.90	4.36	-523.78	-1516.70	4457.086	8111
972630	2.61	-7.89	4.71	-525.46	-1515.22	4457.090	8111
972635	2.73	-8.20	4.71	-525.79	-1515.97	4457.095	8111
972640	3.21	-7.86	4.60	-527.77	-1517.45	4457.100	8111
972645	3.28	-7.70	4.37	-524.43	-1516.75	4457.107	8111
972650	2.87	-7.79	4.56	-525.64	-1516.12	4457.109	8111
972655	3.35	-8.10	4.64	-523.11	-1515.41	4457.116	8111
972660	2.94	-7.81	4.44	-522.69	-1517.31	4457.120	8111
972665	2.49	-8.41	4.52	-524.96	-1517.28	4457.126	8111
972670	3.59	-8.05	4.67	-526.21	-1517.47	4457.130	8111
972675	3.25	-7.94	4.65	-524.80	-1517.42	4457.136	8111
972680	2.63	-8.17	4.47	-524.42	-1517.91	4457.140	8111
972685	3.33	-8.19	4.37	-524.42	-1516.85	4457.146	8111
972690	2.60	-8.15	4.72	-525.24	-1518.11	4457.150	8111
972695	2.92	-7.93	4.68	-526.03	-1516.93	4457.155	8111
972700	3.07	-8.00	4.53	-525.72	-1517.53	4457.161	8111
972705	3.63	-7.87	4.36	-526.41	-1518.22	4457.167	8111
972710	3.12	-7.69	4.58	-524.99	-1517.00	4457.170	8111
972715	3.01	-7.86	4.66	-527.14	-1517.86	4457.175	8111
972720	2.56	-8.23	4.56	-523.07	-1517.96	4457.180	8111
972725	3.04	-7.75	4.39	-526.79	-1518.61	4457.186	8111
972730	3.06	-7.98	4.61	-524.30	-1517.25	4457.191	8111
972735	2.48	-7.80	4.78	-525.92	-1516.64	4457.195	8111
972740	2.67	-8.41	4.57	-526.89	-1517.94	4457.201	8111
972745	3.68	-7.35	4.36	-526.11	-1517.14	4457.206	8111
972750	3.02	-8.13	4.60	-522.49	-1515.17	4457.210	8111
972755	2.53	-8.10	4.74	-524.40	-1517.39	4457.215	8111
972760	2.83	-8.17	4.50	-525.21	-1516.46	4457.222	8111
972765	2.79	-7.69	4.55	-527.21	-1516.13	4457.225	8111
972770	2.80	-7.88	4.70	-526.95	-1517.00	4457.231	8111
972775	3.14	-8.60	4.71	-526.22	-1517.89	4457.235	8111
972780	2.82	-7.63	4.46	-528.47	-1517.78	4457.241	8111
972785	2.86	-7.48	4.44	-526.94	-1518.42	4457.246	8111
972790	3.18	-8.24	4.78	-527.18	-1518.13	4457.251	8111
972795	3.30	-7.39	4.64	-527.62	-1517.77	4457.254	8111
972800	3.43	-8.19	4.48	-523.00	-1518.17	4457.261	8111
972805	2.73	-8.10	4.53	-525.41	-1517.03	4457.265	8111
972810	3.12	-7.63	4.64	-526.59	-1518.42	4457.271	8111
972815	2.82	-8.04	4.59	-524.69	-1516.19	4457.274	8111
972820	3.09	-8.01	4.46	-525.19	-1517.10	4457.280	8111
972825	2.78	-8.16	4.53	-524.16	-1517.13	4457.285	8111
972830	3.76	-7.91	4.53	-524.27	-1517.43	4457.292	8111
972835	2.59	-8.47	4.86	-525.14	-1518.69	4457.295	8111
972840	2.87	-8.21	4.62	-528.84	-1518.67	4457.301	8111
972845	3.31	-7.70	4.44	-530.15	-1519.36	4457.305	8111
972850	2.87	-7.75	4.48	-524.91	-1518.21	4457.312	8111
972855	2.83	-8.47	4.71	-525.03	-1517.13	4457.315	8111
972860	3.32	-7.33	4.43	-526.83	-1517.53	4457.320	8111
972865	3.10	-7.85	4.44	-525.72	-1516.83	4457.326	8111
972870	1.19	-7.76	4.80	-525.14	-1517.65	4457.333	8111
972875	3.08	-8.03	4.66	-526.53	-1517.45	4457.335	8111
972880	2.98	-7.80	4.50	-525.67	-1517.27	4457.341	8111
972885	2.60	-8.07	4.52	-523.44	-1517.50	4457.345	8111
972890	2.77	-8.64	4.70	-525.37	-1518.40	4457.351	8111
972895	2.55	-7.61	4.82	-526.89	-1519.21	4457.356	8111
972900	3.25	-8.77	4.51	-525.07	-1520.51	4457.360	8111
972905	2.88	-8.06	4.52	-528.98	-1520.74	4457.366	8111
972910	2.48	-7.68	4.75	-532.96	-1521.89	4457.370	8111
972915	3.95	-7.61	4.59	-530.09	-1520.01	4457.375	8111
972920	2.57	-7.74	4.59	-529.45	-1519.95	4457.381	8111
972925	2.69	-7.97	4.40	-527.28	-1519.89	4457.386	8111
972930	3.37	-7.94	4.59	-525.71	-1519.59	4457.390	8111
972935	2.91	-8.09	4.68	-527.60	-1519.58	4457.396	8111
972940	3.16	-8.01	4.54	-527.74	-1519.84	4457.400	8111
972945	2.68	-8.25	4.44	-526.36	-1518.79	4457.405	8111
972950	2.95	-8.08	4.62	-529.21	-1519.67	4457.410	8111
972955	3.53	-7.94	4.67	-526.50	-1520.18	4457.415	8111
972960	2.71	-8.17	4.54	-525.75	-1521.23	4457.420	8111
972965	2.60	-8.10	4.46	-525.78	-1519.18	4457.426	8111
972970	3.69	-8.14	4.60	-523.55	-1518.45	4457.430	8111
972975	3.13	-8.49	4.83	-525.28	-1518.71	4457.435	8111
972980	3.27	-7.71	4.44	-525.93	-1517.68	4457.440	8111
972985	3.20	-7.83	4.42	-525.85	-1517.39	4457.445	8111
972990	2.92	-7.72	4.62	-526.67	-1516.99	4457.451	8111
972995	1.36	-7.04	4.61	-524.39	-1517.83	4457.457	8111
973000	3.26	-8.26	4.47	-525.27	-1516.96	4457.460	8111
973005	3.29	-7.43	4.33	-525.50	-1518.23	4457.465	8111
973010	2.40	-7.87	4.67	-526.29	-1518.76	4457.470	8111
973015	2.67	-7.52	4.70	-527.40	-1518.98	4457.476	8111
973020	3.24	-8.25	4.51	-523.68	-1517.51	4457.481	8111
973025	4.15	-8.32	4.26	-521.73	-1519.00	4457.486	8111
973030	3.33	-8.15	4.51	-523.00	-1517.76	4457.491	8111
973035	3.11	-7.57	4.63	-524.77	-1518.06	4457.496	8111
973040	2.52	-8.33	4.64	-524.32	-1518.72	4457.500	8111
973045	3.22	-7.52	4.31	-525.49	-1517.92	4457.506	8111
973050	2.92	-7.99	4.68	-524.27	-1516.70	4457.511	8111
973055	3.52	-8.13	4.66	-523.03	-1516.43	4457.515	8111
973060	3.44	-8.27	4.30	-520.50	-1515.86	4457.521	8111
973065	2.98	-8.30	4.45	-522.00	-1515.38	4457.526	8111
973070	3.05	-7.43	4.44	-523.84	-1515.01	4457.530	8111
973075	3.51	-8.28	4.41	-520.21	-1514.73	4457.536	8111
973080	3.29	-8.15	4.37	-520.97	-1515.43	4457.539	8111
973085	2.35	-8.08	4.48	-521.19	-1515.19	4457.545	8111
973090	3.06	-8.25	4.61	-523.09	-1515.15	4457.551	8111
973095	3.49	-7.88	4.54	-524.83	-1515.52	4457.556	8111
973100	3.08	-7.95	4.35	-521.86	-1514.73	4457.561	8111
973105	3.12	-7.69	4.28	-520.56	-1515.09	4457.565	8111
973110	3.51	-8.10	4.54	-519.07	-1514.17	4457.570	8111
973115	2.41	-8.35	4.67	-520.47	-1515.02	4457.576	8111
973120	3.49	-7.31	4.38	-523.12	-1514.21	4457.582	8111
973125	2.23	-8.28	4.46	-519.85	-1514.18	4457.585	8111
973130	2.74	-7.89	4.55	-520.43	-1515.02	4457.590	8111
973135	3.27	-8.26	4.68	-522.83	-1515.33	4457.596	8111
973140	2.94	-7.90	4.43	-523.21	-1516.64	4457.602	8111
973145	2.92	-7.80	4.41	-523.33	-1515.58	4457.605	8111
973150	2.91	-8.18	4.73	-521.85	-1515.88	4457.610	8111
973155	3.04	-7.82	4.67	-521.75	-1516.79	4457.615	8111
973160	2.92	-8.36	4.57	-520.53	-1515.19	4457.621	8111
973165	2.56	-7.67	4.35	-522.18	-1517.07	4457.626	8111
973170	1.96	-8.37	4.64	-519.93	-1516.36	4457.631	8111
973175	3.01	-8.21	4.63	-520.07	-1517.14	4457.636	8111
973180	3.14	-7.81	4.48	-523.48	-1517.18	4457.641	8111
973185	2.74	-8.11	4.52	-522.93	-1517.20	4457.646	8111
973190	3.00	-7.60	4.66	-524.40	-1519.11	4457.651	8111
973195	2.92	-7.96	4.71	-523.11	-1516.94	4457.655	8111
973200	2.87	-8.32	4.52	-522.47	-1516.78	4457.661	8111
973205	2.62	-7.95	4.46	-522.91	-1517.39	4457.665	8111
973210	2.48	-8.19	4.72	-524.92	-1518.73	4457.670	8111
973215	3.38	-7.87	4.70	-525.02	-1520.05	4457.676	8111
973220	2.66	-8.22	4.67	-525.15	-1517.74	4457.681	8111
973225	3.11	-7.80	4.42	-524.42	-1518.35	4457.687	8111
973230	2.97	-8.10	4.68	-523.35	-1518.22	4457.690	8111
973235	2.94	-7.82	4.73	-525.50	-1517.85	4457.695	8111
973240	3.18	-8.08	4.55	-525.22	-1517.44	4457.701	8111
973245	3.28	-7.76	4.41	-522.52	-1516.61	4457.706	8111
973250	2.56	-8.40	4.66	-520.95	-1515.65	4457.710	8111
973255	3.00	-8.05	4.79	-524.39	-1517.24	4457.716	8111
973260	2.83	-8.19	4.66	-525.10	-1517.79	4457.719	8111
973265	2.98	-8.08	4.48	-523.45	-1517.71	4457.727	8111
973270	2.91	-8.18	4.63	-523.93	-1517.14	4457.729	8111
973275	3.14	-7.93	4.67	-525.32	-1517.71	4457.735	8111
973280	2.87	-7.76	4.57	-523.65	-1517.86	4457.740	8111
973285	3.04	-7.86	4.44	-524.86	-1516.62	4457.746	8111
973290	3.15	-7.81	4.68	-524.11	-1517.06	4457.750	8111
973295	3.09	-8.10	4.74	-524.26	-1516.01	4457.757	8111
973300	2.85	-7.96	4.59	-523.14	-1515.99	4457.760	8111
973305	3.29	-7.70	4.47	-523.87	-1516.51	4457.766	8111
973310	3.56	-7.71	4.72	-525.72	-1515.66	4457.770	8111
973315	3.27	-8.24	4.72	-521.00	-1514.55	4457.776	8111
973320	3.19	-7.85	4.54	-522.05	-1514.57	4457.780	8111
973325	3.00	-8.62	4.55	-521.72	-1516.25	4457.788	8111
973330	2.78	-8.11	4.77	-522.05	-1515.92	4457.789	8111
973335	2.68	-8.22	4.85	-524.74	-1517.11	4457.796	8111
973340	3.24	-7.81	4.52	-523.17	-1517.03	4457.801	8111
973345	2.57	-8.23	4.62	-522.88	-1516.99	4457.807	8111
973350	3.24	-7.94	4.75	-523.38	-1516.84	4457.811	8111
973355	2.86	-7.62	4.78	-524.92	-1517.44	4457.815	8111
973360	3.13	-8.21	4.68	-522.63	-1517.68	4457.820	8111
973365	3.27	-8.22	4.58	-523.42	-1517.35	4457.826	8111
973370	2.74	-7.81	4.70	-524.31	-1517.09	4457.832	8111
973375	2.83	-8.25	4.89	-523.48	-1516.86	4457.835	8111
973380	2.52	-8.03	4.60	-525.99	-1518.49	4457.841	8111
973385	3.02	-7.81	4.53	-525.98	-1518.56	4457.846	8111
973390	3.63	-7.83	4.66	-524.40	-1518.39	4457.851	8111
973395	3.00	-7.76	4.78	-523.65	-1517.28	4457.855	8111
973400	2.95	-8.13	4.61	-522.68	-1516.77	4457.859	8111
973405	2.73	-8.02	4.63	-524.37	-1517.81	4457.865	8111
973410	2.76	-8.04	4.73	-523.14	-1518.51	4457.871	8111
973415	3.40	-8.28	4.85	-524.91	-1518.10	4457.875	8111
973420	2.94	-8.11	4.66	-525.57	-1518.36	4457.880	8111
973425	2.99	-7.72	4.52	-526.67	-1517.91	4457.885	8111
973430	3.27	-8.15	4.62	-523.99	-1516.88	4457.892	8111
973435	3.24	-7.74	4.82	-524.12	-1516.98	4457.895	8111
973440	3.79	-7.80	4.58	-525.20	-1516.58	4457.901	8111
973445	2.60	-7.95	4.61	-522.82	-1516.67	4457.905	8111
973450	2.69	-8.18	4.86	-523.87	-1516.71	4457.911	8111
973455	2.65	-8.21	4.86	-523.23	-1517.37	4457.915	8111
973460	3.31	-7.39	4.62	-527.21	-1519.06	4457.922	8111
973465	3.30	-7.64	4.56	-526.66	-1518.82	4457.926	8111
973470	2.73	-8.19	4.82	-524.42	-1516.82	4457.930	8111
973475	2.96	-8.30	4.91	-526.00	-1518.78	4457.936	8111
973480	3.16	-8.23	4.65	-525.41	-1517.68	4457.941	8111
973485	2.97	-7.92	4.56	-524.65	-1516.86	4457.945	8111
973490	3.00	-7.96	4.82	-525.34	-1516.66	4457.952	8111
973495	3.08	-7.98	4.87	-525.14	-1517.48	4457.956	8111
973500	3.19	-8.11	4.65	-525.09	-1518.72	4457.960	8111
973505	3.25	-7.85	4.51	-525.03	-1517.71	4457.966	8111
973510	3.30	-8.05	4.73	-522.67	-1517.62	4457.971	8111
973515	3.01	-7.73	4.76	-524.15	-1516.83	4457.976	8111
973520	2.66	-7.99	4.69	-523.81	-1516.05	4457.980	8111
973525	2.88	-7.94	4.64	-523.62	-1517.04	4457.985	8111
973530	2.85	-8.28	4.71	-522.57	-1516.25	4457.991	8111
973535	3.36	-7.83	4.78	-522.55	-1516.93	4457.996	8111
973540	3.59	-7.65	4.52	-523.00	-1516.16	4458.000	8111
973545	3.22	-8.23	4.54	-518.54	-1514.38	4458.005	8111
973550	2.78	-7.79	4.70	-520.49	-1515.25	4458.010	8111
973555	3.02	-8.41	4.85	-521.56	-1514.60	4458.016	8111
973560	3.46	-8.16	4.62	-522.77	-1515.33	4458.021	8111
973565	2.71	-7.99	4.57	-524.57	-1516.44	4458.025	8111
973570	2.84	-7.97	4.77	-523.28	-1515.78	4458.030	8111
973575	3.18	-8.16	4.80	-523.02	-1517.06	4458.036	8111
973580	2.83	-7.94	4.60	-525.39	-1516.51	4458.040	8111
973585	2.91	-8.22	4.46	-522.31	-1516.24	4458.046	8111
973590	3.30	-8.29	4.78	-523.37	-1516.70	4458.050	8111
973595	3.09	-7.67	4.65	-523.17	-1515.80	4458.055	8111
973600	3.06	-8.15	4.56	-520.80	-1515.49	4458.060	8111
973605	2.96	-7.64	4.47	-523.06	-1516.94	4458.067	8111
973610	2.88	-8.28	4.71	-521.77	-1516.85	4458.070	8111
973615	2.97	-8.07	4.84	-524.70	-1517.86	4458.076	8111
973620	3.25	-7.91	4.55	-522.88	-1517.62	4458.080	8111
973625	3.07	-7.90	4.52	-525.49	-1517.27	4458.085	8111
973630	2.91	-7.78	4.71	-525.39	-1516.30	4458.090	8111
973635	2.70	-8.25	4.92	-524.44	-1516.62	4458.097	8111
973640	3.02	-8.13	4.61	-524.78	-1517.75	4458.101	8111
973645	4.61	-7.65	4.49	-524.57	-1517.68	4458.108	8111
973650	3.37	-7.96	4.70	-523.88	-1516.38	4458.109	8111
973655	2.91	-7.53	4.82	-525.71	-1516.66	4458.116	8111
973660	3.18	-8.25	4.61	-523.63	-1515.94	4458.122	8111
973665	2.64	-8.11	4.51	-525.57	-1517.90	4458.125	8111
973670	3.32	-8.01	4.70	-524.77	-1519.04	4458.131	8111
973675	2.59	-8.36	4.91	-525.01	-1518.72	4458.135	8111
973680	3.17	-7.70	4.64	-524.55	-1518.73	4458.140	8111
973685	3.23	-8.04	4.60	-524.37	-1517.44	4458.146	8111
973690	2.50	-7.88	4.76	-523.38	-1517.77	4458.150	8111
973695	2.99	-8.49	4.81	-524.11	-1518.02	4458.155	8111
973700	2.70	-7.75	4.53	-527.22	-1519.40	4458.161	8111
973705	3.44	-8.10	4.52	-526.94	-1518.99	4458.166	8111
973710	2.95	-7.84	4.76	-527.59	-1518.34	4458.170	8111
973715	2.92	-8.21	4.83	-525.75	-1518.88	4458.175	8111
973720	2.70	-7.77	4.60	-525.84	-1518.61	4458.180	8111
973725	2.46	-8.69	4.63	-525.50	-1518.95	4458.185	8111
973730	3.48	-7.36	4.75	-526.83	-1519.91	4458.191	8111
973735	3.61	-8.09	4.69	-525.81	-1517.67	4458.195	8111
973740	2.85	-8.33	4.65	-525.51	-1516.95	4458.201	8111
973745	3.01	-7.81	4.58	-526.51	-1519.08	4458.206	8111
973750	2.76	-8.58	4.76	-524.39	-1518.96	4458.210	8111
973755	2.84	-7.69	4.76	-527.33	-1519.72	4458.215	8111
973760	2.83	-7.96	4.42	-527.43	-1519.13	4458.222	8111
973765	3.19	-7.99	4.46	-526.39	-1518.53	4458.225	8111
973770	2.73	-8.13	4.80	-525.71	-1517.18	4458.230	8111
973775	3.03	-8.07	4.68	-525.59	-1517.71	4458.234	8111
973780	3.08	-7.74	4.55	-525.97	-1519.74	4458.241	8111
973785	2.94	-8.10	4.37	-525.08	-1518.97	4458.246	8111
973790	3.26	-8.23	4.98	-526.61	-1518.77	4458.253	8111
973795	2.94	-7.76	4.78	-526.91	-1517.75	4458.255	8111
973800	3.26	-8.30	4.49	-524.38	-1518.32	4458.261	8111
973805	3.08	-8.02	4.50	-524.12	-1518.46	4458.265	8111
973810	2.75	-7.73	4.75	-525.73	-1518.47	4458.271	8111
973815	2.98	-7.99	4.76	-525.34	-1518.04	4458.275	8111
973820	3.25	-8.30	4.61	-522.48	-1518.73	4458.280	8111
973825	3.18	-8.15	4.59	-524.39	-1518.74	4458.286	8111
973830	3.44	-7.92	4.70	-526.63	-1518.82	4458.291	8111
973835	2.96	-8.23	4.76	-526.25	-1518.47	4458.295	8111
973840	3.60	-7.86	4.48	-526.82	-1519.14	4458.300	8111
973845	3.17	-7.74	4.40	-525.09	-1516.96	4458.306	8111
973850	3.49	-7.84	4.59	-521.96	-1516.43	4458.310	8111
973855	3.13	-8.63	4.78	-521.65	-1515.57	4458.316	8111
973860	2.99	-7.70	4.49	-524.84	-1516.41	4458.320	8111
973865	3.47	-8.21	4.44	-522.73	-1516.14	4458.327	8111
973870	3.12	-7.79	4.54	-522.92	-1516.32	4458.330	8111
973875	3.06	-8.04	4.59	-522.34	-1514.89	4458.335	8111
973880	3.55	-8.22	4.56	-522.67	-1515.49	4458.340	8111
973885	2.76	-8.16	4.36	-522.73	-1515.28	4458.347	8111
973890	2.87	-8.46	4.71	-525.17	-1516.77	4458.351	8111
973895	3.02	-7.82	4.58	-525.18	-1516.40	4458.356	8111
973900	3.29	-8.09	4.52	-523.60	-1516.25	4458.360	8111
973905	3.05	-7.70	4.39	-522.99	-1515.21	4458.366	8111
973910	2.55	-8.51	4.65	-522.35	-1515.07	4458.370	8111
973915	3.29	-7.92	4.67	-523.26	-1515.27	4458.375	8111
973920	2.75	-8.19	4.55	-524.00	-1516.91	4458.380	8111
973925	3.00	-8.37	4.50	-525.53	-1516.94	4458.387	8111
973930	3.05	-7.83	4.69	-528.19	-1517.20	4458.390	8111
973935	3.03	-8.12	4.75	-526.40	-1517.92	4458.396	8111
973940	2.93	-8.08	4.58	-526.75	-1517.98	4458.400	8111
973945	3.15	-7.56	4.51	-526.64	-1518.52	4458.406	8111
973950	2.95	-8.21	4.67	-523.97	-1518.05	4458.411	8111
973955	2.44	-8.47	4.42	-526.22	-1517.00	4458.418	8111
973960	3.45	-7.99	4.51	-527.20	-1517.67	4458.420	8111
973965	2.60	-7.88	4.39	-526.31	-1517.39	4458.426	8111
973970	3.10	-8.10	4.66	-525.86	-1517.59	4458.430	8111
973975	2.83	-8.27	4.73	-525.50	-1516.35	4458.436	8111
973980	2.73	-8.19	4.65	-526.62	-1517.75	4458.441	8111
973985	3.31	-7.83	4.41	-525.29	-1517.29	4458.445	8111
973990	3.21	-7.98	4.64	-525.44	-1516.72	4458.451	8111
973995	2.84	-7.80	4.76	-525.70	-1516.58	4458.456	8111
974000	3.36	-8.13	4.56	-523.52	-1515.15	4458.460	8111
974005	3.14	-8.02	4.50	-521.57	-1515.66	4458.466	8111
974010	2.89	-8.16	4.74	-523.69	-1515.71	4458.471	8111
974015	2.98	-8.09	4.71	-524.01	-1515.85	4458.475	8111
974020	3.10	-7.68	4.53	-522.75	-1516.87	4458.480	8111
974025	2.88	-8.28	4.50	-520.78	-1516.26	4458.485	8111
974030	2.76	-7.91	4.73	-522.81	-1516.92	4458.491	8111
974035	2.78	-8.10	4.78	-520.79	-1516.61	4458.495	8111
974040	3.41	-7.99	4.58	-521.74	-1516.93	4458.500	8111
974045	3.07	-8.32	4.52	-523.07	-1516.23	4458.505	8111
974050	2.70	-8.20	4.86	-524.81	-1515.79	4458.512	8111
974055	3.48	-7.70	4.70	-524.64	-1515.13	4458.515	8111
974060	3.03	-8.24	4.66	-523.07	-1515.39	4458.521	8111
974065	2.56	-8.05	4.48	-523.85	-1516.32	4458.525	8111
974070	2.55	-7.78	4.58	-523.85	-1516.65	4458.533	8111
974075	3.06	-7.95	4.75	-524.59	-1517.34	4458.536	8111
974080	2.75	-8.05	4.53	-525.29	-1517.96	4458.541	8111
974085	3.00	-7.79	4.48	-524.54	-1518.72	4458.545	8111
974090	2.83	-8.45	4.75	-523.48	-1515.46	4458.553	8111
974095	3.13	-7.95	4.79	-523.55	-1516.52	4458.555	8111
974100	3.47	-7.99	4.59	-525.54	-1517.08	4458.562	8111
974105	3.27	-7.71	4.53	-525.00	-1516.58	4458.566	8111
974110	2.83	-8.32	4.80	-519.74	-1515.10	4458.571	8111
974115	2.64	-7.91	4.72	-522.60	-1516.19	4458.576	8111
974120	3.17	-8.58	4.62	-522.27	-1514.31	4458.582	8111
974125	2.88	-7.71	4.52	-523.59	-1515.19	4458.585	8111
974130	2.85	-8.16	4.75	-522.55	-1516.28	4458.591	8111
974135	3.02	-7.74	4.70	-521.21	-1515.08	4458.595	8111
974140	3.25	-7.90	4.53	-520.46	-1514.24	4458.601	8111
974145	2.80	-8.49	4.51	-519.01	-1514.99	4458.606	8111
974150	3.04	-8.10	4.67	-521.25	-1515.11	4458.610	8111
974155	2.83	-8.15	4.70	-522.07	-1515.58	4458.616	8111
974160	2.45	-7.85	4.54	-522.61	-1517.21	4458.620	8111
974165	3.17	-7.59	4.43	-524.71	-1516.71	4458.625	8111
974170	2.59	-8.60	4.75	-522.66	-1517.25	4458.630	8111
974175	3.09	-7.95	4.77	-524.54	-1518.07	4458.636	8111
974180	3.15	-8.06	4.56	-522.86	-1517.51	4458.640	8111
974185	3.10	-7.76	4.52	-524.55	-1516.84	4458.646	8111
974190	3.26	-8.07	4.60	-522.91	-1516.87	4458.649	8111
974195	3.56	-7.89	4.70	-524.98	-1515.98	4458.656	8111
974200	3.44	-7.55	4.40	-523.57	-1515.47	4458.660	8111
974205	3.09	-7.99	4.53	-523.27	-1515.02	4458.664	8111
974210	3.23	-7.84	4.68	-523.74	-1515.65	4458.670	8111
974215	2.93	-8.23	4.77	-523.37	-1515.04	4458.676	8111
974220	2.10	-8.06	4.62	-524.33	-1517.08	4458.680	8111
974225	3.09	-5.90	4.22	-527.78	-1516.80	4458.687	8111
974230	3.16	-8.10	4.71	-524.39	-1515.64	4458.691	8111
974235	2.89	-7.79	4.67	-526.17	-1517.62	4458.695	8111
974240	3.48	-8.02	4.53	-524.13	-1517.11	4458.700	8111
974245	3.42	-8.01	4.43	-524.04	-1517.07	4458.707	8111
974250	2.86	-8.10	4.72	-524.80	-1518.97	4458.710	8111
974255	2.95	-7.86	4.76	-522.32	-1516.63	4458.718	8111
974260	2.98	-7.99	4.56	-521.64	-1515.97	4458.720	8111
974265	2.84	-8.08	4.45	-521.29	-1514.89	4458.726	8111
974270	2.90	-8.28	4.67	-523.12	-1516.55	4458.731	8111
974275	3.06	-7.48	4.77	-523.77	-1516.14	4458.735	8111
974280	3.16	-8.39	4.67	-523.43	-1515.10	4458.741	8111
974285	3.29	-7.56	4.22	-522.16	-1516.44	4458.746	8111
974290	2.87	-8.11	4.65	-521.39	-1515.16	4458.750	8111
974295	3.25	-8.06	4.74	-521.65	-1515.63	4458.756	8111
974300	2.48	-8.28	4.59	-522.30	-1515.80	4458.761	8111
974305	3.35	-7.90	4.39	-523.47	-1517.24	4458.765	8111
974310	2.57	-8.44	4.72	-525.97	-1516.78	4458.771	8111
974315	3.28	-7.70	4.89	-527.29	-1517.58	4458.775	8111
974320	3.19	-8.34	4.59	-526.37	-1518.28	4458.780	8111
974325	3.10	-7.58	4.46	-526.83	-1517.89	4458.786	8111
974330	3.26	-7.99	4.67	-525.77	-1517.90	4458.789	8111
974335	3.55	-7.87	4.64	-525.45	-1516.70	4458.795	8111
974340	2.61	-7.85	4.53	-523.95	-1516.01	4458.801	8111
974345	2.80	-7.91	4.48	-523.72	-1516.93	4458.805	8111
974350	3.48	-7.89	4.68	-526.23	-1516.85	4458.812	8111
974355	2.11	-7.78	4.71	-524.54	-1517.99	4458.815	8111
974360	3.08	-8.21	4.64	-525.02	-1516.59	4458.820	8111
974365	3.84	-8.20	4.53	-523.40	-1517.62	4458.825	8111
974370	5.23	-9.49	4.63	-522.78	-1515.28	4458.832	8111
974375	1.59	-7.35	4.58	-524.02	-1518.60	4458.835	8111
974380	2.50	-7.69	4.40	-524.34	-1518.75	4458.840	8111
974385	3.31	-8.02	4.36	-522.51	-1518.27	4458.845	8111
974390	2.07	-7.39	4.56	-523.38	-1518.09	4458.853	8111
974395	3.51	-8.24	4.55	-523.33	-1517.03	4458.855	8111
974400	3.79	-8.13	4.47	-523.48	-1515.83	4458.860	8111
974405	3.08	-7.86	4.42	-523.99	-1515.44	4458.866	8111
974410	3.30	-7.36	4.45	-522.84	-1514.79	4458.871	8111
974415	3.03	-8.09	4.66	-519.28	-1514.38	4458.875	8111
974420	1.56	-7.91	4.40	-519.53	-1515.94	4458.882	8111
974425	2.98	-8.71	4.53	-522.74	-1516.23	4458.885	8111
974430	3.11	-8.02	4.58	-524.97	-1517.96	4458.891	8111
974435	2.95	-7.94	4.72	-525.23	-1516.69	4458.896	8111
974440	2.35	-7.87	4.56	-523.25	-1516.86	4458.900	8111
974445	3.25	-8.19	4.39	-523.75	-1516.12	4458.905	8111
974450	3.24	-7.79	4.53	-523.44	-1516.25	4458.911	8111
974455	3.31	-8.22	4.67	-522.88	-1517.46	4458.914	8111
974460	2.95	-7.76	4.57	-523.68	-1517.37	4458.920	8111
974465	2.79	-8.15	4.50	-521.39	-1517.04	4458.926	8111
974470	2.39	-7.82	4.62	-523.37	-1516.14	4458.931	8111
974475	3.22	-7.82	4.68	-525.71	-1516.82	4458.936	8111
974480	3.02	-7.92	4.51	-525.96	-1519.01	4458.940	8111
974485	3.24	-8.25	4.44	-525.97	-1517.99	4458.945	8111
974490	3.52	-7.48	4.38	-525.89	-1518.00	4458.951	8111
974495	2.96	-7.75	4.49	-522.58	-1516.77	4458.957	8111
974500	3.10	-8.20	4.59	-524.02	-1516.19	4458.960	8111
974505	3.43	-8.18	4.40	-524.10	-1517.78	4458.965	8111
974510	3.24	-7.70	4.55	-524.51	-1517.18	4458.970	8111
974515	2.81	-8.05	4.62	-522.44	-1516.08	4458.976	8111
974520	3.26	-8.15	4.45	-523.80	-1516.24	4458.981	8111
974525	2.93	-7.85	4.49	-524.31	-1516.03	4458.984	8111
974530	3.03	-8.39	4.70	-524.73	-1516.67	4458.990	8111
974535	2.79	-7.81	4.74	-526.75	-1516.53	4458.996	8111
974540	3.23	-8.11	4.52	-523.44	-1516.92	4459.000	8111
974545	3.38	-8.53	4.20	-521.92	-1516.34	4459.007	8111
974550	2.75	-7.93	4.74	-524.59	-1516.94	4459.010	8111
974555	3.07	-8.15	4.68	-524.04	-1517.82	4459.015	8111
974560	2.90	-8.35	4.53	-524.61	-1516.68	4459.020	8111
974565	2.64	-8.51	4.51	-527.79	-1518.03	4459.027	8111
974570	2.74	-7.62	4.63	-528.34	-1518.39	4459.030	8111
974575	3.03	-7.99	4.66	-525.29	-1517.46	4459.036	8111
974580	3.11	-7.70	4.54	-526.23	-1516.68	4459.039	8111
974585	3.00	-8.50	4.59	-524.90	-1518.51	4459.046	8111
974590	3.42	-7.44	4.66	-527.28	-1519.44	4459.050	8111
974595	3.66	-7.92	4.81	-525.78	-1518.40	4459.057	8111
974600	3.22	-7.88	4.59	-527.22	-1517.97	4459.061	8111
974605	2.99	-7.91	4.50	-525.50	-1517.16	4459.065	8111
974610	2.78	-8.14	4.79	-524.49	-1518.03	4459.070	8111
974615	3.74	-7.97	4.69	-525.00	-1518.91	4459.076	8111
974620	3.25	-8.19	4.66	-525.42	-1517.92	4459.081	8111
974625	2.88	-7.89	4.61	-525.04	-1517.46	4459.085	8111
974630	3.27	-8.37	4.78	-522.43	-1515.87	4459.091	8111
974635	2.61	-7.74	4.67	-523.80	-1516.34	4459.095	8111
974640	3.09	-8.39	4.60	-524.69	-1516.21	4459.101	8111
974645	2.90	-7.80	4.50	-526.00	-1517.47	4459.105	8111
974650	2.79	-7.92	4.65	-526.15	-1517.83	4459.109	8111
974655	2.92	-8.40	4.84	-524.86	-1517.76	4459.115	8111
974660	3.23	-8.26	4.69	-525.78	-1517.89	4459.121	8111
974665	3.07	-7.90	4.55	-525.77	-1518.17	4459.125	8111
974670	3.23	-8.26	4.67	-523.47	-1517.52	4459.130	8111
974675	3.34	-8.06	4.68	-524.13	-1517.50	4459.135	8111
974680	2.49	-8.29	4.60	-525.88	-1518.77	4459.140	8111
974685	3.50	-7.56	4.50	-525.93	-1518.83	4459.145	8111
974690	2.72	-8.65	4.67	-522.20	-1516.46	4459.152	8111
974695	3.08	-8.05	4.68	-524.99	-1517.37	4459.155	8111
974700	3.05	-7.92	4.56	-525.35	-1516.36	4459.161	8111
974705	3.28	-7.69	4.49	-526.16	-1516.01	4459.164	8111
974710	3.42	-8.11	4.72	-523.72	-1516.66	4459.171	8111
974715	3.10	-7.97	4.72	-526.09	-1516.82	4459.175	8111
974720	3.18	-8.26	4.59	-522.32	-1516.38	4459.182	8111
974725	2.82	-8.20	4.66	-522.96	-1516.29	4459.186	8111
974730	3.10	-7.62	4.54	-523.37	-1515.63	4459.190	8111
974735	3.04	-7.88	4.77	-523.69	-1516.86	4459.195	8111
974740	3.14	-8.22	4.55	-523.84	-1516.42	4459.202	8111
974745	2.85	-7.60	4.48	-524.65	-1516.40	4459.206	8111
974750	2.95	-7.65	4.61	-522.66	-1515.97	4459.210	8111
974755	2.90	-7.99	4.76	-522.48	-1516.10	4459.215	8111
974760	3.17	-8.03	4.57	-520.66	-1515.32	4459.221	8111
974765	3.23	-7.98	4.47	-522.27	-1515.32	4459.226	8111
974770	2.47	-8.36	4.74	-523.88	-1515.82	4459.230	8111
974775	2.93	-8.08	4.83	-525.75	-1516.74	4459.234	8111
974780	3.32	-7.65	4.56	-526.44	-1517.15	4459.240	8111
974785	2.82	-7.90	4.55	-524.90	-1516.48	4459.246	8111
974790	3.06	-8.13	4.64	-524.68	-1517.31	4459.250	8111
974795	3.28	-7.74	4.76	-523.55	-1517.70	4459.256	8111
974800	3.25	-8.07	4.55	-522.41	-1515.82	4459.260	8111
974805	2.63	-7.78	4.39	-521.98	-1515.20	4459.266	8111
974810	3.17	-8.35	4.63	-522.76	-1514.84	4459.270	8111
974815	3.14	-8.11	4.70	-523.38	-1515.55	4459.275	8111
974820	3.04	-8.11	4.60	-525.20	-1518.05	4459.280	8111
974825	2.31	-7.01	4.37	-525.08	-1516.71	4459.287	8111
974830	3.18	-8.01	4.72	-524.44	-1515.97	4459.290	8111
974835	3.52	-8.17	4.81	-525.93	-1516.52	4459.295	8111
974840	2.88	-7.63	4.64	-526.77	-1517.14	4459.300	8111
974845	3.26	-7.62	4.40	-524.32	-1518.02	4459.305	8111
974850	3.04	-8.29	4.55	-521.98	-1516.88	4459.311	8111
974855	2.09	-7.29	4.80	-524.45	-1518.71	4459.317	8111
974860	2.69	-8.12	4.63	-522.48	-1516.79	4459.320	8111
974865	2.92	-7.79	4.50	-523.87	-1517.12	4459.326	8111
974870	2.84	-8.00	4.68	-523.76	-1516.29	4459.330	8111
974875	3.06	-8.26	4.93	-524.25	-1517.77	4459.335	8111
974880	3.40	-7.34	4.56	-524.87	-1516.60	4459.340	8111
974885	3.93	-8.61	4.39	-522.58	-1516.17	4459.348	8111
974890	2.71	-8.03	4.64	-525.26	-1517.40	4459.351	8111
974895	3.41	-7.77	4.69	-527.14	-1516.69	4459.356	8111
974900	3.29	-7.60	4.57	-526.94	-1516.53	4459.360	8111
974905	3.64	-7.81	4.32	-523.27	-1515.16	4459.366	8111
974910	3.15	-8.00	4.49	-522.84	-1514.22	4459.372	8111
974915	3.01	-7.96	4.65	-523.28	-1514.45	4459.375	8111
974920	2.40	-8.15	4.61	-521.71	-1515.60	4459.380	8111
974925	3.54	-7.38	4.43	-522.54	-1516.09	4459.388	8111
974930	3.23	-7.87	4.56	-521.77	-1515.66	4459.390	8111
974935	2.95	-7.90	4.60	-520.60	-1514.14	4459.396	8111
974940	3.03	-8.17	4.60	-519.73	-1513.67	4459.400	8111
974945	3.28	-7.87	4.44	-520.62	-1514.59	4459.405	8111
974950	3.59	-7.92	4.45	-521.29	-1514.23	4459.411	8111
974955	3.10	-8.06	4.58	-521.63	-1513.18	4459.416	8111
974960	2.48	-7.76	4.45	-521.62	-1512.17	4459.421	8111
974965	2.97	-8.23	4.52	-520.36	-1512.36	4459.425	8111
974970	3.13	-8.23	4.57	-520.38	-1512.84	4459.430	8111
974975	2.72	-7.79	4.62	-520.96	-1514.05	4459.435	8111
974980	2.64	-7.78	4.48	-520.49	-1513.11	4459.441	8111
974985	3.33	-8.31	4.44	-520.99	-1513.38	4459.445	8111
974990	3.39	-7.49	4.57	-523.86	-1513.12	4459.452	8111
974995	3.22	-7.93	4.56	-520.25	-1512.06	4459.455	8111
975000	2.46	-7.79	4.44	-522.42	-1512.93	4459.460	8111
975005	2.55	-8.06	4.47	-518.66	-1512.97	4459.465	8111
975010	2.53	-7.65	4.59	-522.82	-1514.66	4459.473	8111
975015	2.69	-8.17	4.65	-520.32	-1514.10	4459.475	8111
975020	2.44	-7.62	4.52	-523.57	-1514.88	4459.480	8111
975025	3.11	-8.27	4.53	-522.91	-1514.07	4459.484	8111
975030	2.96	-8.47	4.57	-522.44	-1517.50	4459.491	8111
975035	2.82	-8.20	4.72	-527.78	-1517.43	4459.496	8111
975040	3.20	-7.71	4.53	-526.80	-1516.74	4459.500	8111
975045	3.11	-7.97	4.51	-523.28	-1515.43	4459.505	8111
975050	2.70	-7.98	4.64	-522.28	-1515.20	4459.511	8111
975055	3.00	-8.48	4.75	-522.61	-1515.87	4459.515	8111
975060	2.74	-7.69	4.57	-527.31	-1517.63	4459.521	8111
975065	3.45	-8.13	4.43	-523.46	-1516.71	4459.526	8111
975070	3.07	-8.14	4.68	-526.66	-1515.78	4459.531	8111
975075	3.07	-7.86	4.68	-527.58	-1516.06	4459.536	8111
975080	3.17	-6.33	4.31	-524.23	-1514.60	4459.543	8111
975085	3.72	-8.13	4.40	-522.71	-1514.44	4459.545	8111
975090	3.52	-7.60	4.55	-524.83	-1514.26	4459.550	8111
975095	2.75	-7.69	4.58	-522.46	-1514.53	4459.555	8111
975100	3.43	-8.32	4.52	-521.14	-1513.09	4459.561	8111
975105	2.73	-7.78	4.41	-523.20	-1513.08	4459.566	8111
975110	2.93	-8.18	4.57	-521.96	-1512.39	4459.570	8111
975115	2.73	-8.32	4.77	-524.29	-1512.60	4459.576	8111
975120	3.14	-7.70	4.61	-525.50	-1513.76	4459.580	8111
975125	3.10	-7.73	4.42	-524.66	-1513.87	4459.586	8111
975130	2.86	-7.73	4.60	-524.89	-1513.42	4459.589	8111
975135	2.93	-7.90	4.70	-524.14	-1514.49	4459.595	8111
975140	3.54	-7.56	4.48	-523.22	-1514.31	4459.601	8111
975145	3.31	-8.13	4.40	-520.30	-1512.70	4459.606	8111
975150	2.59	-8.00	4.57	-521.59	-1514.68	4459.609	8111
975155	2.82	-7.70	4.70	-523.31	-1514.26	4459.617	8111
975160	2.69	-7.93	4.53	-524.33	-1514.00	4459.620	8111
975165	2.98	-7.92	4.47	-524.40	-1514.51	4459.625	8111
975170	2.96	-7.94	4.52	-522.18	-1514.42	4459.630	8111
975175	2.71	-7.95	4.71	-524.48	-1513.01	4459.636	8111
975180	3.04	-7.61	4.50	-522.41	-1513.41	4459.640	8111
975185	2.54	-8.58	4.50	-520.96	-1512.29	4459.646	8111
975190	2.80	-8.03	4.66	-522.45	-1513.24	4459.651	8111
975195	2.94	-7.97	4.82	-521.73	-1512.62	4459.657	8111
975200	2.85	-8.06	4.67	-522.54	-1514.51	4459.661	8111
975205	3.44	-8.05	4.37	-521.51	-1514.36	4459.666	8111
975210	2.69	-7.95	4.51	-522.31	-1515.12	4459.670	8111
975215	3.07	-8.03	4.63	-522.25	-1515.40	4459.675	8111
975220	2.94	-8.19	4.51	-522.13	-1515.21	4459.680	8111
975225	3.01	-7.97	4.50	-523.18	-1515.31	4459.686	8111
975230	2.34	-8.03	4.71	-525.42	-1517.25	4459.691	8111
975235	3.26	-7.82	4.75	-526.29	-1517.25	4459.695	8111
975240	2.57	-7.86	4.62	-525.94	-1516.64	4459.701	8111
975245	3.02	-7.78	4.45	-524.36	-1516.21	4459.706	8111
975250	2.89	-8.04	4.77	-524.82	-1516.43	4459.711	8111
975255	2.67	-8.10	4.65	-524.83	-1517.81	4459.715	8111
975260	3.09	-8.04	4.58	-525.22	-1517.96	4459.721	8111
975265	3.76	-7.97	4.48	-525.18	-1516.98	4459.726	8111
975270	2.68	-8.21	4.78	-525.59	-1516.60	4459.731	8111
975275	2.58	-8.13	4.70	-525.79	-1516.59	4459.735	8111
975280	3.09	-8.07	4.70	-526.90	-1516.96	4459.741	8111
975285	2.55	-7.80	4.58	-525.62	-1517.43	4459.745	8111
975290	3.22	-8.23	4.44	-523.67	-1517.41	4459.750	8111
975295	2.62	-8.27	4.66	-526.02	-1518.38	4459.755	8111
975300	3.42	-8.36	4.57	-524.58	-1516.61	4459.762	8111
975305	3.23	-8.05	4.65	-525.38	-1517.47	4459.765	8111
975310	3.03	-8.10	4.60	-522.90	-1516.68	4459.771	8111
975315	3.06	-8.14	4.65	-525.36	-1516.93	4459.774	8111
975320	3.46	-7.42	4.44	-523.39	-1515.48	4459.782	8111
975325	3.06	-8.12	4.47	-523.32	-1515.78	4459.785	8111
975330	3.23	-7.89	4.66	-524.54	-1515.39	4459.790	8111
975335	3.06	-7.73	4.64	-524.70	-1516.33	4459.795	8111
975340	3.27	-7.99	4.55	-522.96	-1515.50	4459.801	8111
975345	2.69	-8.06	4.43	-521.74	-1517.29	4459.806	8111
975350	2.40	-8.56	4.70	-523.13	-1518.35	4459.812	8111
975355	2.71	-7.85	4.70	-526.80	-1518.47	4459.816	8111
975360	3.57	-7.82	4.50	-526.15	-1517.49	4459.820	8111
975365	3.16	-7.97	4.52	-524.55	-1516.84	4459.826	8111
975370	2.76	-8.00	4.59	-525.85	-1516.59	4459.831	8111
975375	2.99	-7.90	4.61	-524.12	-1517.73	4459.835	8111
975380	3.17	-8.12	4.63	-527.20	-1517.91	4459.840	8111
975385	3.14	-7.78	4.53	-528.59	-1518.02	4459.845	8111
975390	2.81	-7.94	4.59	-525.83	-1516.84	4459.851	8111
975395	3.03	-7.63	4.68	-524.90	-1517.37	4459.855	8111
975400	3.24	-7.90	4.50	-523.22	-1517.00	4459.860	8111
975405	3.33	-8.48	4.51	-523.98	-1516.24	4459.866	8111
975410	3.13	-8.05	4.60	-525.76	-1517.09	4459.871	8111
975415	2.75	-7.97	4.70	-526.16	-1517.31	4459.875	8111
975420	2.84	-7.99	4.67	-526.36	-1517.68	4459.880	8111
975425	2.96	-8.25	4.47	-525.38	-1517.87	4459.886	8111
975430	2.89	-7.93	4.66	-526.82	-1518.14	4459.890	8111
975435	3.46	-7.93	4.68	-526.23	-1516.63	4459.896	8111
975440	3.00	-8.39	4.63	-526.49	-1517.13	4459.899	8111
975445	2.85	-7.82	4.48	-526.96	-1517.16	4459.905	8111
975450	3.45	-7.63	4.58	-525.87	-1517.19	4459.911	8111
975455	3.51	-8.01	4.78	-525.38	-1517.08	4459.917	8111
975460	3.21	-7.91	4.61	-523.91	-1518.00	4459.920	8111
975465	2.80	-8.15	4.54	-525.78	-1516.77	4459.926	8111
975470	2.90	-7.86	4.59	-525.04	-1516.70	4459.930	8111
975475	3.40	-8.90	4.88	-521.76	-1516.54	4459.938	8111
975480	3.14	-7.99	4.58	-523.79	-1516.71	4459.941	8111
975485	2.82	-7.91	4.43	-521.78	-1516.21	4459.945	8111
975490	2.99	-8.28	4.54	-523.16	-1515.19	4459.951	8111
975495	2.57	-8.17	4.73	-523.17	-1517.49	4459.957	8111
975500	2.72	-7.91	4.51	-524.78	-1516.91	4459.960	8111
975505	1.74	-7.95	4.31	-523.05	-1515.84	4459.968	8111
975510	3.05	-7.77	4.44	-520.78	-1515.12	4459.970	8111
975515	2.57	-8.35	4.64	-520.08	-1514.44	4459.976	8111
975520	2.72	-8.17	4.44	-521.88	-1514.86	4459.980	8111
975525	2.27	-8.27	4.49	-523.15	-1516.32	4459.986	8111
975530	3.10	-7.88	4.54	-523.46	-1517.47	4459.991	8111
975535	3.01	-8.44	4.77	-524.08	-1518.16	4459.995	8111
975540	2.92	-7.57	4.57	-525.39	-1517.86	4460.000	8111
975545	3.26	-8.65	4.52	-523.74	-1519.13	4460.006	8111
975550	3.29	-8.29	4.56	-525.62	-1519.53	4460.010	8111
975555	2.93	-7.53	4.62	-526.15	-1517.97	4460.015	8111
975560	3.05	-8.09	4.57	-523.96	-1518.67	4460.021	8111
975565	2.87	-7.97	4.55	-523.94	-1518.31	4460.025	8111
975570	2.94	-8.31	4.70	-526.40	-1517.67	4460.030	8111
975575	3.30	-8.01	4.76	-527.48	-1518.54	4460.036	8111
975580	2.84	-7.72	4.63	-525.92	-1517.05	4460.039	8111
975585	3.55	-8.18	4.52	-524.39	-1517.77	4460.044	8111
975590	3.24	-7.77	4.66	-526.58	-1517.41	4460.051	8111
975595	3.22	-8.20	4.59	-525.08	-1517.65	4460.055	8111
975600	2.79	-7.67	4.47	-526.21	-1519.00	4460.061	8111
975605	3.66	-7.58	4.51	-524.73	-1517.99	4460.065	8111
975610	3.44	-8.17	4.67	-524.52	-1516.62	4460.070	8111
975615	2.56	-8.01	4.78	-525.62	-1516.70	4460.075	8111
975620	2.50	-7.39	4.41	-522.04	-1516.09	4460.082	8111
975625	2.97	-8.59	4.48	-521.28	-1515.89	4460.085	8111
975630	3.12	-8.50	4.75	-526.13	-1516.24	4460.090	8111
975635	2.77	-8.25	4.66	-524.66	-1516.47	4460.096	8111
975640	1.91	-7.32	4.48	-525.77	-1517.20	4460.101	8111
975645	2.83	-7.65	4.50	-523.31	-1517.22	4460.105	8111
975650	2.54	-8.61	4.66	-524.12	-1518.73	4460.111	8111
975655	3.11	-8.28	4.65	-525.72	-1519.46	4460.116	8111
975660	4.04	-8.17	4.48	-525.52	-1517.84	4460.121	8111
975665	2.65	-7.76	4.54	-526.94	-1518.08	4460.125	8111
975670	3.22	-8.37	4.62	-525.43	-1516.81	4460.131	8111
975675	3.13	-7.46	4.48	-523.15	-1516.78	4460.136	8111
975680	2.46	-8.13	4.50	-523.43	-1516.21	4460.141	8111
975685	3.36	-8.14	4.47	-524.65	-1516.43	4460.146	8111
975690	3.37	-7.70	4.60	-524.62	-1516.32	4460.151	8111
975695	3.68	-8.23	4.60	-522.65	-1516.83	4460.155	8111
975700	2.79	-7.39	4.45	-522.40	-1517.33	4460.161	8111
975705	2.58	-8.66	4.48	-520.56	-1515.97	4460.165	8111
975710	3.36	-7.85	4.47	-523.15	-1516.92	4460.170	8111
975715	3.04	-8.00	4.57	-523.14	-1517.41	4460.175	8111
975720	2.60	-8.46	4.70	-524.92	-1517.50	4460.181	8111
975725	3.33	-7.58	4.40	-527.80	-1517.08	4460.186	8111
975730	3.97	-8.18	4.56	-524.81	-1516.00	4460.190	8111
975735	2.58	-7.05	4.67	-527.44	-1516.80	4460.196	8111
975740	3.40	-8.22	4.44	-522.08	-1515.90	4460.200	8111
975745	3.67	-8.30	4.33	-523.15	-1513.87	4460.206	8111
975750	3.30	-7.71	4.51	-523.10	-1512.93	4460.210	8111
975755	3.05	-7.93	4.57	-523.39	-1513.38	4460.215	8111
975760	2.77	-8.09	4.58	-523.17	-1513.23	4460.220	8111
975765	2.37	-8.15	4.37	-519.63	-1514.54	4460.227	8111
975770	3.29	-8.52	4.45	-521.45	-1515.01	4460.229	8111
975775	3.71	-8.11	4.52	-520.69	-1514.01	4460.235	8111
975780	3.39	-7.77	4.44	-522.28	-1514.23	4460.240	8111
975785	3.42	-8.12	4.20	-520.38	-1513.27	4460.247	8111
975790	2.75	-8.24	4.54	-521.48	-1514.24	4460.250	8111
975795	2.67	-7.93	4.56	-520.76	-1514.36	4460.256	8111
975800	2.83	-7.93	4.59	-522.05	-1513.83	4460.260	8111
975805	2.79	-8.67	4.50	-518.94	-1514.73	4460.266	8111
975810	2.73	-8.02	4.53	-522.18	-1515.25	4460.271	8111
975815	2.69	-8.13	4.60	-525.27	-1515.36	4460.276	8111
975820	2.93	-8.19	4.62	-526.32	-1516.83	4460.280	8111
975825	3.07	-7.80	4.46	-526.20	-1515.54	4460.286	8111
975830	3.02	-8.35	4.65	-526.11	-1516.79	4460.289	8111
975835	2.23	-7.70	4.71	-525.86	-1517.36	4460.296	8111
975840	3.05	-8.69	4.70	-525.92	-1517.56	4460.300	8111
975845	3.12	-8.43	4.59	-528.55	-1518.03	4460.307	8111
975850	3.54	-7.88	4.45	-528.14	-1518.41	4460.311	8111
975855	3.43	-7.71	4.68	-527.08	-1516.99	4460.315	8111
975860	3.31	-8.05	4.49	-523.09	-1516.16	4460.320	8111
975865	2.36	-8.55	4.45	-522.74	-1514.95	4460.326	8111
975870	3.07	-7.65	4.36	-526.38	-1516.02	4460.331	8111
975875	4.31	-7.23	4.11	-525.90	-1516.20	4460.335	8111
975880	2.75	-8.14	4.47	-523.57	-1515.34	4460.340	8111
975885	2.26	-7.55	4.41	-522.96	-1515.57	4460.345	8111
975890	3.18	-8.46	4.45	-522.12	-1515.12	4460.351	8111
975895	2.29	-8.12	4.59	-522.72	-1515.15	4460.355	8111
975900	2.71	-8.21	4.62	-525.41	-1516.46	4460.361	8111
975905	3.26	-8.17	4.50	-525.13	-1516.73	4460.365	8111
975910	2.99	-7.85	4.45	-525.26	-1517.68	4460.372	8111
975915	2.77	-8.24	4.61	-525.26	-1517.89	4460.375	8111
975920	3.19	-7.83	4.51	-526.38	-1518.15	4460.380	8111
975925	3.69	-7.59	4.48	-524.60	-1518.17	4460.385	8111
975930	2.63	-8.60	4.74	-525.48	-1516.56	4460.392	8111
975935	2.85	-7.81	4.57	-525.54	-1516.72	4460.396	8111
975940	2.85	-8.21	4.54	-524.99	-1516.04	4460.402	8111
975945	3.14	-8.07	4.60	-526.80	-1517.26	4460.405	8111
975950	2.97	-7.58	4.51	-528.76	-1517.90	4460.411	8111
975955	2.61	-7.78	4.55	-525.98	-1517.45	4460.414	8111
975960	4.28	-7.42	4.17	-523.61	-1516.23	4460.423	8111
975965	3.16	-8.51	4.47	-524.93	-1516.04	4460.426	8111
975970	3.09	-7.65	4.56	-527.02	-1517.40	4460.432	8111
975975	3.17	-7.75	4.55	-526.97	-1517.49	4460.436	8111
975980	3.57	-7.69	4.41	-525.50	-1516.30	4460.440	8111
975985	2.71	-7.84	4.46	-524.25	-1515.56	4460.445	8111
975990	2.61	-7.89	4.59	-525.29	-1515.56	4460.451	8111
975995	2.81	-8.24	4.58	-523.86	-1515.61	4460.456	8111
976000	3.27	-7.86	4.51	-525.17	-1515.73	4460.460	8111
976005	2.88	-8.19	4.41	-524.63	-1517.84	4460.465	8111
976010	2.75	-8.10	4.54	-526.63	-1518.44	4460.471	8111
976015	3.05	-7.88	4.67	-527.17	-1518.45	4460.476	8111
976020	3.78	-7.82	4.56	-524.75	-1517.24	4460.480	8111
976025	3.09	-8.16	4.46	-523.63	-1516.57	4460.484	8111
976030	2.70	-8.04	4.52	-526.09	-1517.10	4460.490	8111
976035	3.02	-7.52	4.56	-526.89	-1517.53	4460.496	8111
976040	3.32	-7.98	4.54	-525.02	-1517.66	4460.500	8111
976045	2.52	-8.03	4.54	-524.49	-1517.44	4460.505	8111
976050	3.21	-8.17	4.41	-524.20	-1518.70	4460.509	8111
976055	3.10	-8.09	4.68	-524.61	-1517.23	4460.516	8111
976060	3.35	-7.58	4.57	-524.71	-1516.49	4460.520	8111
976065	2.81	-8.02	4.52	-524.08	-1516.80	4460.525	8111
976070	3.15	-7.65	4.53	-525.42	-1517.56	4460.530	8111
976075	3.18	-8.30	4.53	-521.07	-1516.70	4460.536	8111
976080	3.03	-8.18	4.52	-523.55	-1515.68	4460.539	8111
976085	2.59	-7.61	4.46	-524.78	-1515.37	4460.546	8111
976090	2.55	-8.14	4.44	-525.12	-1517.61	4460.550	8111
976095	2.87	-7.46	4.69	-528.87	-1520.10	4460.557	8111
976100	3.11	-7.35	4.57	-528.95	-1520.35	4460.561	8111
976105	3.42	-7.53	4.32	-528.68	-1519.56	4460.566	8111
976110	3.50	-8.26	4.36	-526.29	-1518.54	4460.570	8111
976115	3.19	-7.32	4.46	-528.67	-1519.53	4460.577	8111
976120	2.85	-8.05	4.52	-526.94	-1519.16	4460.581	8111
976125	2.60	-9.31	5.03	-527.26	-1513.82	4460.588	8111
976130	2.88	-8.14	4.55	-524.20	-1515.35	4460.591	8111
976135	3.63	-8.52	4.55	-524.34	-1515.68	4460.597	8111
976140	3.17	-7.73	4.46	-523.59	-1516.90	4460.601	8111
976145	3.43	-8.26	4.46	-524.13	-1511.95	4460.608	8111
976150	2.61	-7.99	4.52	-523.80	-1516.76	4460.610	8111
976155	2.56	-8.06	4.76	-527.16	-1516.99	4460.616	8111
976160	3.30	-7.96	4.47	-524.31	-1515.00	4460.622	8111
976165	3.30	-7.84	4.37	-522.48	-1514.17	4460.625	8111
976170	2.44	-8.10	4.52	-522.59	-1514.53	4460.631	8111
976175	2.48	-8.52	4.71	-523.01	-1515.96	4460.634	8111
976180	2.32	-8.14	4.59	-524.54	-1516.35	4460.640	8111
976185	2.99	-7.93	4.41	-527.19	-1518.16	4460.646	8111
976190	2.97	-7.83	4.50	-528.95	-1518.51	4460.650	8111
976195	2.36	-8.18	4.69	-526.96	-1516.93	4460.655	8111
976200	3.49	-8.17	4.44	-527.23	-1516.75	4460.662	8111
976205	3.09	-7.41	4.52	-528.16	-1517.07	4460.665	8111
976210	2.92	-7.93	4.59	-525.94	-1516.46	4460.670	8111
976215	3.00	-7.93	4.66	-527.50	-1516.75	4460.675	8111
976220	2.96	-7.72	4.51	-529.76	-1518.73	4460.682	8111
976225	2.81	-7.90	4.61	-527.80	-1517.75	4460.685	8111
976230	3.62	-8.09	4.57	-524.90	-1518.17	4460.691	8111
976235	3.19	-8.14	4.70	-527.93	-1518.22	4460.695	8111
976240	2.51	-7.58	4.51	-529.89	-1519.15	4460.702	8111
976245	3.19	-8.06	4.55	-525.99	-1517.49	4460.706	8111
976250	3.19	-7.90	4.64	-526.88	-1516.95	4460.710	8111
976255	3.17	-8.14	4.77	-526.60	-1518.16	4460.715	8111
976260	4.22	-7.49	4.42	-525.34	-1517.10	4460.723	8111
976265	3.34	-7.75	4.53	-524.28	-1517.11	4460.725	8111
976270	2.50	-8.17	4.74	-524.84	-1517.36	4460.731	8111
976275	2.76	-8.06	4.76	-526.04	-1517.07	4460.735	8111
976280	3.35	-8.25	4.51	-525.48	-1518.26	4460.741	8111
976285	2.50	-8.21	4.64	-526.33	-1517.99	4460.747	8111
976290	3.29	-8.27	4.81	-527.26	-1518.09	4460.750	8111
976295	2.97	-7.81	4.70	-528.00	-1518.13	4460.756	8111
976300	3.48	-7.76	4.47	-526.38	-1517.41	4460.760	8111
976305	3.27	-7.80	4.43	-526.05	-1517.51	4460.765	8111
976310	2.85	-7.89	4.69	-525.24	-1516.80	4460.771	8111
976315	3.16	-7.87	4.64	-525.82	-1517.48	4460.775	8111
976320	3.16	-7.98	4.63	-525.17	-1517.34	4460.780	8111
976325	2.99	-7.77	4.40	-524.74	-1515.91	4460.786	8111
976330	3.46	-7.99	4.10	-523.01	-1516.43	4460.791	8111
976335	2.77	-7.75	4.52	-524.16	-1517.72	4460.795	8111
976340	3.26	-8.05	4.73	-524.43	-1516.90	4460.800	8111
976345	2.89	-7.90	4.53	-524.52	-1516.87	4460.807	8111
976350	2.94	-7.95	4.56	-523.58	-1517.75	4460.810	8111
976355	2.79	-7.99	4.65	-524.17	-1515.51	4460.816	8111
976360	2.80	-8.32	4.72	-522.43	-1515.10	4460.820	8111
976365	3.26	-8.06	4.49	-524.84	-1518.78	4460.826	8111
976370	2.89	-7.90	4.63	-525.76	-1518.02	4460.831	8111
976375	3.18	-8.12	4.70	-524.44	-1517.96	4460.835	8111
976380	3.02	-7.61	4.58	-526.79	-1518.73	4460.839	8111
976385	2.52	-8.46	4.60	-524.91	-1516.58	4460.847	8111
976390	3.10	-7.92	4.57	-527.19	-1517.13	4460.850	8111
976395	3.77	-8.28	4.81	-525.14	-1515.47	4460.857	8111
976400	3.11	-7.91	4.72	-526.34	-1516.49	4460.859	8111
976405	4.01	-7.63	4.43	-525.48	-1516.43	4460.867	8111
976410	2.62	-8.16	4.64	-524.60	-1516.36	4460.871	8111
976415	3.28	-8.04	4.73	-526.33	-1517.00	4460.875	8111
976420	2.95	-8.03	4.65	-525.00	-1517.87	4460.880	8111
976425	4.10	-8.37	4.28	-524.09	-1515.39	4460.888	8111
976430	2.77	-8.29	4.60	-526.06	-1519.26	4460.890	8111
976435	3.09	-7.71	4.67	-528.49	-1521.87	4460.896	8111
976440	3.19	-8.05	4.60	-525.74	-1522.07	4460.900	8111
976445	2.88	-7.56	4.51	-525.41	-1522.23	4460.906	8111
976450	2.95	-8.31	4.61	-522.73	-1521.22	4460.911	8111
976455	3.05	-8.14	4.68	-523.97	-1521.19	4460.916	8111
976460	3.04	-8.25	4.70	-525.86	-1522.32	4460.920	8111
976465	2.93	-7.96	4.54	-526.17	-1523.50	4460.925	8111
976470	3.43	-7.47	4.55	-527.18	-1521.80	4460.930	8111
976475	2.22	-8.13	4.80	-524.16	-1520.52	4460.936	8111
976480	3.48	-7.61	4.53	-523.63	-1522.13	4460.941	8111
976485	2.25	-8.37	4.66	-523.03	-1520.66	4460.946	8111
976490	3.52	-8.28	4.68	-525.89	-1521.79	4460.952	8111
976495	3.47	-7.80	4.65	-525.41	-1521.75	4460.955	8111
976500	3.02	-8.18	4.59	-524.68	-1521.05	4460.960	8111
976505	2.85	-8.05	4.57	-527.73	-1520.95	4460.965	8111
976510	3.04	-7.88	4.56	-527.36	-1521.26	4460.971	8111
976515	2.72	-8.05	4.55	-526.58	-1522.14	4460.975	8111
976520	3.29	-7.60	4.56	-527.45	-1521.68	4460.980	8111
976525	3.10	-8.42	4.55	-525.11	-1520.64	4460.985	8111
976530	2.52	-7.58	4.60	-528.28	-1520.18	4460.992	8111
976535	3.06	-7.93	4.66	-525.90	-1518.22	4460.996	8111
976540	3.02	-7.84	4.54	-525.32	-1517.64	4461.000	8111
976545	3.25	-8.25	4.58	-524.62	-1517.18	4461.005	8111
976550	2.66	-8.37	4.77	-526.52	-1516.56	4461.012	8111
976555	3.12	-8.01	4.61	-525.83	-1517.60	4461.015	8111
976560	2.90	-7.59	4.56	-524.80	-1517.31	4461.021	8111
976565	2.93	-8.21	4.56	-522.54	-1516.20	4461.024	8111
976570	3.42	-8.12	4.56	-522.74	-1517.89	4461.030	8111
976575	2.37	-8.15	4.65	-523.63	-1516.97	4461.036	8111
976580	2.70	-7.82	4.52	-527.01	-1517.19	4461.043	8111
976585	2.99	-7.93	4.55	-527.27	-1517.76	4461.045	8111
976590	3.18	-8.01	4.52	-526.03	-1517.46	4461.050	8111
976595	2.66	-8.00	4.67	-525.30	-1517.81	4461.055	8111
976600	2.57	-8.49	4.69	-524.07	-1518.10	4461.062	8111
976605	3.18	-8.09	4.55	-528.08	-1519.32	4461.066	8111
976610	3.58	-7.91	4.61	-525.54	-1518.00	4461.070	8111
976615	2.58	-8.00	4.76	-526.36	-1518.34	4461.076	8111
976620	3.30	-8.23	4.73	-527.05	-1518.18	4461.081	8111
976625	3.64	-7.70	4.52	-527.13	-1516.69	4461.085	8111
976630	3.08	-7.83	4.50	-524.41	-1515.08	4461.091	8111
976635	3.10	-8.32	4.64	-521.19	-1514.91	4461.095	8111
976640	3.34	-8.12	4.62	-524.40	-1515.36	4461.100	8111
976645	3.10	-8.06	4.52	-523.89	-1515.83	4461.106	8111
976650	2.85	-8.28	4.59	-524.99	-1516.58	4461.110	8111
976655	3.15	-7.97	4.70	-525.98	-1516.04	4461.117	8111
976660	3.37	-8.33	4.63	-526.10	-1516.80	4461.121	8111
976665	3.25	-7.44	4.52	-526.98	-1516.32	4461.125	8111
976670	3.13	-8.35	4.49	-523.17	-1515.29	4461.129	8111
976675	3.01	-7.95	4.72	-523.98	-1516.50	4461.136	8111
976680	2.75	-7.87	4.65	-524.15	-1515.59	4461.140	8111
976685	2.97	-8.23	4.61	-524.32	-1515.06	4461.146	8111
976690	2.66	-7.57	4.49	-527.20	-1516.38	4461.150	8111
976695	3.18	-8.67	4.85	-524.78	-1515.68	4461.157	8111
976700	3.03	-8.06	4.65	-525.17	-1516.97	4461.160	8111
976705	3.09	-7.86	4.65	-526.61	-1516.43	4461.166	8111
976710	2.91	-7.97	4.56	-526.17	-1517.07	4461.170	8111
976715	3.32	-8.04	4.73	-526.79	-1517.97	4461.176	8111
976720	2.89	-7.87	4.75	-526.10	-1517.23	4461.180	8111
976725	2.77	-8.04	4.54	-527.44	-1516.72	4461.188	8111
976730	3.50	-7.57	4.59	-527.84	-1516.77	4461.191	8111
976735	2.33	-8.30	4.74	-523.73	-1515.45	4461.196	8111
976740	3.12	-7.76	4.66	-524.48	-1515.11	4461.201	8111
976745	3.74	-6.28	4.17	-524.17	-1516.09	4461.208	8111
976750	2.85	-7.97	4.65	-524.11	-1515.16	4461.210	8111
976755	3.11	-7.68	4.78	-524.06	-1516.72	4461.216	8111
976760	3.02	-8.39	4.77	-522.44	-1516.73	4461.220	8111
976765	2.86	-8.15	4.68	-523.31	-1515.72	4461.226	8111
976770	3.01	-8.17	4.61	-524.25	-1516.15	4461.231	8111
976775	2.74	-7.74	4.71	-524.82	-1516.43	4461.235	8111
976780	3.34	-8.28	4.72	-525.43	-1516.61	4461.241	8111
976785	3.33	-8.08	4.61	-525.21	-1515.57	4461.245	8111
976790	3.47	-7.76	4.57	-523.29	-1515.26	4461.250	8111
976795	3.22	-7.92	4.74	-523.43	-1514.98	4461.256	8111
976800	3.05	-7.64	4.65	-525.29	-1515.04	4461.261	8111
976805	3.22	-7.80	4.47	-523.98	-1515.25	4461.265	8111
976810	2.46	-8.14	4.57	-523.58	-1515.41	4461.270	8111
976815	3.05	-7.99	4.68	-525.19	-1516.64	4461.231	8111
976820	3.50	-7.50	4.28	-523.77	-1516.36	4461.238	8111
976825	3.23	-8.21	4.60	-522.50	-1515.01	4461.242	8111
976830	3.00	-8.07	4.63	-524.08	-1515.09	4461.248	8111
976835	2.95	-7.88	4.68	-524.19	-1516.15	4461.250	8111
976840	2.64	-8.31	4.72	-522.58	-1515.59	4461.257	8111
976845	3.25	-7.97	4.57	-526.16	-1516.42	4461.262	8111
976850	3.27	-8.08	4.67	-527.13	-1517.79	4461.267	8111
976855	2.60	-8.20	4.73	-527.19	-1518.87	4461.271	8111
976860	3.63	-6.95	4.39	-528.26	-1520.25	4461.279	8111
976865	3.23	-7.93	4.64	-525.54	-1519.36	4461.281	8111
976870	2.69	-7.88	4.58	-524.02	-1518.71	4461.288	8111
976875	3.24	-8.09	4.72	-525.51	-1518.81	4461.293	8111
976880	3.25	-7.72	4.67	-524.66	-1517.24	4461.297	8111
976885	3.18	-8.21	4.57	-521.76	-1516.47	4461.302	8111
976890	2.88	-7.89	4.62	-523.81	-1515.86	4461.308	8111
976895	2.74	-8.08	4.85	-525.29	-1515.80	4461.312	8111
976900	2.77	-7.93	4.79	-525.61	-1516.59	4461.317	8111
976905	2.81	-8.45	4.78	-523.40	-1516.35	4461.322	8111
976910	2.78	-7.98	4.67	-525.66	-1518.80	4461.327	8111
976915	3.63	-7.92	4.80	-525.04	-1517.44	4461.332	8111
976920	3.35	-8.33	4.73	-522.17	-1517.48	4461.337	8111
976925	2.92	-8.32	4.75	-525.49	-1518.05	4461.342	8111
976930	2.71	-8.21	4.74	-525.21	-1518.67	4461.347	8111
976935	3.18	-7.78	4.82	-527.71	-1518.51	4461.351	8111
976940	3.40	-8.08	4.92	-527.68	-1517.99	4461.356	8111
976945	3.51	-7.54	4.57	-525.69	-1518.71	4461.362	8111
976950	3.26	-8.20	4.59	-524.60	-1517.68	4461.367	8111
976955	3.10	-8.19	4.71	-522.30	-1516.20	4461.372	8111
976960	3.12	-8.18	4.88	-523.17	-1517.76	4461.376	8111
976965	2.60	-8.20	4.41	-522.41	-1514.97	4461.383	8111
976970	2.99	-8.09	4.49	-523.24	-1516.37	4461.386	8111
976975	3.02	-7.70	4.72	-524.71	-1516.17	4461.391	8111
976980	3.01	-8.26	4.77	-522.66	-1514.78	4461.396	8111
976985	3.44	-7.71	4.60	-525.13	-1515.18	4461.402	8111
976990	3.18	-7.98	4.53	-523.75	-1514.93	4461.406	8111
976995	2.73	-7.64	4.58	-524.77	-1514.62	4461.414	8111
977000	2.62	-8.08	4.85	-525.82	-1515.62	4461.417	8111
977005	2.92	-7.94	4.60	-524.94	-1516.00	4461.422	8111
977010	2.94	-8.07	4.51	-521.78	-1515.99	4461.427	8111
977015	3.67	-7.99	4.68	-523.66	-1517.52	4461.434	8111
977020	3.06	-7.83	4.75	-525.36	-1516.21	4461.437	8111
977025	3.30	-7.78	4.51	-523.07	-1515.11	4461.442	8111
977030	3.05	-8.02	4.59	-523.77	-1514.74	4461.447	8111
977035	3.05	-8.27	4.75	-523.41	-1515.79	4461.453	8111
977040	2.59	-7.82	4.82	-527.09	-1515.63	4461.458	8111
977045	2.65	-8.38	4.71	-525.94	-1516.61	4461.462	8111
977050	2.65	-7.77	4.65	-526.70	-1516.87	4461.467	8111
977055	3.19	-7.92	4.81	-527.12	-1516.35	4461.472	8111
977060	3.61	-7.74	4.88	-524.91	-1516.80	4461.476	8111
977065	3.30	-7.92	4.63	-523.49	-1515.30	4461.482	8111
977070	2.95	-7.97	4.56	-522.67	-1515.23	4461.488	8111
977075	3.49	-7.89	4.72	-522.29	-1515.49	4461.492	8111
977080	3.03	-7.89	4.76	-523.97	-1515.39	4461.498	8111
977085	2.77	-7.93	4.57	-522.95	-1514.84	4461.501	8111
977090	2.99	-8.48	4.71	-522.10	-1515.43	4461.507	8111
977095	3.11	-7.57	4.77	-524.84	-1515.00	4461.512	8111
977100	2.90	-7.94	4.64	-521.81	-1514.04	4461.516	8111
977105	3.21	-8.78	4.67	-520.72	-1514.32	4461.521	8111
977110	3.19	-7.97	4.66	-523.49	-1515.02	4461.528	8111
977115	2.68	-8.20	4.84	-524.74	-1514.55	4461.531	8111
977120	3.28	-7.88	4.83	-525.95	-1514.90	4461.537	8111
977125	3.11	-8.21	4.83	-528.06	-1517.33	4461.541	8111
977130	2.88	-8.34	4.81	-524.89	-1515.52	4461.548	8111
977135	3.28	-7.91	4.80	-524.18	-1515.79	4461.551	8111
977140	3.12	-8.19	4.79	-523.48	-1514.73	4461.559	8111
977145	3.02	-8.45	4.71	-524.75	-1516.16	4461.562	8111
977150	2.67	-7.82	4.62	-527.50	-1517.49	4461.567	8111
977155	3.18	-7.97	4.73	-526.65	-1517.98	4461.571	8111
977160	1.85	-7.67	4.73	-528.80	-1517.84	4461.579	8111
977165	3.31	-7.95	4.69	-528.76	-1517.64	4461.582	8111
977170	2.97	-7.40	4.71	-527.98	-1518.62	4461.587	8111
977175	3.58	-7.77	4.78	-526.46	-1516.42	4461.592	8111
977180	2.98	-7.91	4.79	-525.48	-1515.23	4461.597	8111
977185	2.89	-7.88	4.67	-523.14	-1515.72	4461.601	8111
977190	3.07	-7.61	4.60	-524.33	-1516.16	4461.608	8111
977195	3.13	-8.09	4.83	-525.88	-1515.48	4461.612	8111
977200	3.21	-8.14	4.87	-525.49	-1515.52	4461.617	8111
977205	3.30	-7.90	4.71	-524.51	-1516.70	4461.622	8111
977210	3.06	-8.07	4.72	-523.99	-1516.20	4461.627	8111
977215	2.98	-8.29	4.89	-524.61	-1516.34	4461.632	8111
977220	2.89	-7.92	4.82	-525.67	-1516.46	4461.637	8111
977225	3.14	-7.89	4.64	-523.99	-1516.35	4461.643	8111
977230	2.61	-8.30	4.56	-524.99	-1516.84	4461.647	8111
977235	2.63	-8.13	4.81	-526.09	-1517.71	4461.652	8111
977240	3.06	-8.12	4.86	-527.30	-1518.95	4461.657	8111
977245	3.29	-7.85	4.73	-527.23	-1518.96	4461.662	8111
977250	3.10	-7.74	4.70	-527.51	-1518.67	4461.667	8111
977255	2.75	-8.07	4.83	-525.23	-1517.89	4461.671	8111
977260	3.13	-8.13	4.91	-526.00	-1517.36	4461.676	8111
977265	3.16	-8.08	4.60	-524.98	-1518.25	4461.683	8111
977270	2.57	-7.95	4.66	-525.43	-1518.03	4461.686	8111
977275	3.15	-8.03	4.84	-524.26	-1518.28	4461.692	8111
977280	3.49	-7.32	4.81	-524.94	-1518.80	4461.696	8111
977285	3.75	-8.00	4.70	-523.90	-1517.14	4461.702	8111
977290	2.53	-8.08	4.65	-523.46	-1516.29	4461.707	8111
977295	3.17	-8.09	4.87	-524.82	-1517.56	4461.713	8111
977300	2.89	-8.03	4.92	-526.45	-1517.88	4461.717	8111
977305	2.67	-7.53	4.70	-526.50	-1517.12	4461.723	8111
977310	3.47	-8.00	4.64	-524.42	-1517.72	4461.726	8111
977315	3.61	-7.32	4.63	-524.96	-1518.39	4461.733	8111
977320	2.85	-8.27	4.89	-522.55	-1515.80	4461.737	8111
977325	3.11	-8.03	4.67	-525.47	-1515.27	4461.742	8111
977330	2.81	-7.63	4.64	-526.90	-1516.27	4461.747	8111
977335	3.55	-8.20	4.72	-523.13	-1516.71	4461.754	8111
977340	2.96	-8.14	4.73	-522.04	-1515.36	4461.757	8111
977345	3.14	-8.11	4.70	-523.69	-1516.39	4461.763	8111
977350	2.74	-8.01	4.66	-525.49	-1517.52	4461.766	8111
977355	2.75	-7.98	4.73	-525.97	-1515.97	4461.772	8111
977360	3.29	-8.02	4.86	-524.64	-1516.75	4461.777	8111
977365	2.93	-7.83	4.67	-525.28	-1516.15	4461.782	8111
977370	3.12	-7.93	4.69	-525.34	-1516.21	4461.787	8111
977375	2.77	-8.35	4.83	-525.04	-1516.10	4461.792	8111
977380	2.99	-7.58	4.88	-527.81	-1517.08	4461.796	8111
977385	2.99	-8.14	4.76	-523.85	-1516.28	4461.802	8111
977390	2.96	-7.86	4.71	-523.86	-1516.33	4461.807	8111
977395	2.72	-8.26	4.88	-522.88	-1516.20	4461.812	8111
977400	3.13	-8.16	4.93	-525.19	-1516.20	4461.817	8111
977405	3.41	-7.83	4.64	-526.97	-1517.02	4461.821	8111
977410	3.00	-8.14	4.74	-524.31	-1516.81	4461.827	8111
977415	3.74	-7.90	4.86	-523.50	-1516.35	4461.831	8111
977420	3.22	-7.87	4.85	-525.11	-1516.01	4461.836	8111
977425	3.07	-8.22	4.69	-525.28	-1516.24	4461.841	8111
977430	2.89	-8.21	4.84	-526.19	-1515.95	4461.848	8111
977435	3.16	-7.69	4.86	-527.30	-1515.28	4461.851	8111
977440	3.08	-8.10	4.90	-524.38	-1516.03	4461.857	8111
977445	2.50	-7.86	4.68	-525.74	-1515.38	4461.862	8111
977450	2.73	-7.85	4.69	-529.09	-1517.21	4461.867	8111
977455	2.90	-7.61	4.83	-527.09	-1517.40	4461.872	8111
977460	3.15	-7.97	4.84	-526.38	-1517.58	4461.878	8111
977465	3.55	-7.83	4.71	-525.71	-1516.82	4461.881	8111
977470	3.41	-8.22	4.77	-526.64	-1515.59	4461.887	8111
977475	3.20	-7.83	4.88	-527.47	-1516.21	4461.891	8111
977480	2.77	-7.97	4.86	-525.98	-1516.77	4461.897	8111
977485	3.38	-7.85	4.72	-526.37	-1516.21	4461.901	8111
977490	3.09	-7.80	4.79	-524.21	-1515.47	4461.909	8111
977495	3.21	-7.78	4.86	-526.17	-1515.06	4461.912	8111
977500	2.98	-8.14	4.87	-522.83	-1514.30	4461.917	8111
977505	3.29	-8.26	4.67	-523.46	-1514.15	4461.921	8111
977510	3.15	-7.76	4.65	-523.46	-1513.97	4461.928	8111
977515	2.98	-8.13	4.79	-522.96	-1514.53	4461.933	8111
977520	2.44	-8.18	4.83	-522.71	-1514.87	4461.937	8111
977525	3.18	-7.80	4.66	-523.38	-1515.53	4461.942	8111
977530	3.20	-8.25	4.69	-523.16	-1515.89	4461.947	8111
977535	2.82	-7.88	4.74	-522.71	-1515.31	4461.952	8111
977540	2.83	-8.05	4.79	-523.53	-1514.39	4461.957	8111
977545	2.91	-8.36	4.72	-523.49	-1515.62	4461.961	8111
977550	2.71	-8.08	4.65	-527.64	-1516.38	4461.966	8111
977555	3.50	-7.84	4.77	-526.46	-1517.11	4461.973	8111
977560	3.49	-8.03	4.84	-526.61	-1515.80	4461.977	8111
977565	2.92	-8.10	4.75	-524.66	-1515.65	4461.983	8111
977570	3.56	-7.91	4.54	-524.38	-1515.29	4461.986	8111
977575	2.64	-7.83	4.76	-525.03	-1515.44	4461.992	8111
977580	2.74	-8.23	4.91	-523.55	-1515.09	4461.996	8111
977585	3.00	-7.68	4.65	-525.87	-1515.71	4462.002	8111
977590	2.83	-8.66	4.73	-526.68	-1516.32	4462.006	8111
977595	3.08	-7.07	4.65	-530.31	-1516.66	4462.013	8111
977600	2.86	-7.86	4.95	-527.16	-1516.62	4462.016	8111
977605	3.02	-8.00	4.76	-522.99	-1515.04	4462.022	8111
977610	2.91	-8.16	4.69	-524.74	-1515.53	4462.026	8111
977615	3.48	-6.87	4.63	-524.37	-1514.42	4462.034	8111
977620	3.09	-7.88	4.92	-523.36	-1514.60	4462.037	8111
977625	2.74	-8.29	4.74	-523.96	-1514.40	4462.043	8111
977630	3.00	-8.03	4.60	-523.38	-1515.51	4462.046	8111
977635	3.22	-8.55	4.77	-520.96	-1515.70	4462.054	8111
977640	2.96	-8.36	4.86	-522.03	-1516.30	4462.058	8111
977645	3.26	-8.16	4.74	-524.68	-1516.63	4462.062	8111
977650	2.95	-7.73	4.72	-525.85	-1515.47	4462.067	8111
977655	2.88	-8.08	4.87	-525.14	-1515.37	4462.072	8111
977660	2.83	-8.07	5.04	-525.33	-1515.98	4462.077	8111
977665	2.91	-8.19	4.87	-527.33	-1516.15	4462.083	8111
977670	2.78	-7.84	4.72	-526.79	-1516.52	4462.086	8111
977675	3.09	-8.34	4.91	-525.32	-1516.00	4462.092	8111
977680	3.35	-7.87	4.86	-526.50	-1515.41	4462.098	8111
977685	2.77	-8.28	4.75	-525.05	-1515.19	4462.102	8111
977690	3.04	-7.91	4.72	-528.75	-1515.64	4462.107	8111
977695	3.28	-7.61	4.91	-527.57	-1515.19	4462.111	8111
977700	3.11	-7.84	4.83	-526.20	-1514.44	4462.117	8111
977705	2.68	-7.73	4.65	-525.20	-1514.45	4462.122	8111
977710	3.01	-8.03	4.71	-523.97	-1513.97	4462.126	8111
977715	3.04	-8.39	4.95	-524.76	-1514.74	4462.131	8111
977720	3.15	-8.14	4.91	-524.91	-1515.28	4462.139	8111
977725	3.16	-8.05	4.69	-526.29	-1514.30	4462.141	8111
977730	3.17	-7.51	4.56	-524.82	-1515.55	4462.146	8111
977735	2.68	-8.35	4.89	-523.34	-1514.82	4462.151	8111
977740	3.08	-8.03	4.89	-524.24	-1515.02	4462.156	8111
977745	2.40	-8.27	4.85	-526.86	-1515.74	4462.162	8111
977750	3.65	-7.59	4.62	-526.41	-1516.65	4462.167	8111
977755	3.05	-8.08	4.86	-524.69	-1515.61	4462.171	8111
977760	2.88	-8.45	4.92	-524.64	-1515.55	4462.179	8111
977765	3.13	-7.99	4.72	-525.31	-1516.07	4462.182	8111
977770	2.94	-8.16	4.62	-523.22	-1515.88	4462.187	8111
977775	3.53	-8.31	4.81	-523.16	-1517.52	4462.191	8111
977780	3.35	-7.79	4.79	-525.28	-1516.28	4462.198	8111
977785	3.25	-7.84	4.56	-524.14	-1515.06	4462.202	8111
977790	3.23	-8.32	4.72	-523.94	-1515.94	4462.208	8111
977795	3.14	-7.84	4.81	-524.09	-1515.68	4462.211	8111
977800	2.52	-7.88	4.90	-524.59	-1515.76	4462.217	8111
977805	3.01	-8.06	4.75	-525.31	-1516.26	4462.223	8111
977810	3.12	-8.09	4.61	-524.03	-1516.56	4462.227	8111
977815	3.33	-7.83	4.69	-523.70	-1515.30	4462.232	8111
977820	2.60	-8.69	4.81	-525.20	-1514.98	4462.238	8111
977825	3.29	-7.80	4.69	-525.63	-1516.05	4462.242	8111
977830	3.13	-7.95	4.55	-522.94	-1515.43	4462.248	8111
977835	3.18	-8.22	4.85	-523.07	-1517.03	4462.251	8111
977840	2.71	-8.05	4.85	-524.60	-1516.42	4462.257	8111
977845	2.79	-7.73	4.63	-523.42	-1517.08	4462.263	8111
977850	3.37	-8.24	4.65	-522.93	-1516.10	4462.267	8111
977855	3.07	-7.75	4.81	-523.51	-1514.63	4462.272	8111
977860	3.11	-8.47	4.85	-523.86	-1515.18	4462.276	8111
977865	3.25	-7.85	4.69	-527.01	-1516.20	4462.283	8111
977870	2.93	-8.01	4.75	-526.30	-1515.99	4462.287	8111
977875	3.22	-8.15	4.82	-524.37	-1515.83	4462.293	8111
977880	2.88	-8.08	4.81	-524.90	-1514.07	4462.296	8111
977885	3.24	-7.94	4.70	-526.34	-1515.13	4462.302	8111
977890	2.90	-7.62	4.68	-527.08	-1515.28	4462.307	8111
977895	3.69	-7.50	4.69	-527.02	-1514.93	4462.313	8111
977900	3.29	-7.92	4.90	-526.49	-1514.83	4462.316	8111
977905	3.72	-8.09	4.71	-523.71	-1515.76	4462.323	8111
977910	3.17	-7.86	4.49	-523.12	-1514.83	4462.327	8111
977915	2.86	-8.22	4.79	-523.11	-1514.45	4462.332	8111
977920	2.85	-7.96	4.78	-526.01	-1514.95	4462.336	8111
977925	3.19	-7.59	4.69	-525.96	-1514.85	4462.342	8111
977930	2.68	-8.38	4.68	-525.75	-1515.19	4462.348	8111
977935	3.06	-7.59	4.82	-524.77	-1515.42	4462.352	8111
977940	3.42	-8.16	4.88	-526.29	-1514.97	4462.357	8111
977945	2.90	-7.88	4.72	-524.03	-1515.76	4462.362	8111
977950	2.91	-8.16	4.68	-523.87	-1515.55	4462.367	8111
977955	2.76	-8.43	4.91	-525.08	-1516.36	4462.373	8111
977960	3.00	-7.93	4.84	-527.94	-1516.07	4462.376	8111
977965	3.16	-7.52	4.65	-525.60	-1516.51	4462.382	8111
977970	3.19	-8.41	4.75	-523.73	-1515.26	4462.388	8111
977975	2.71	-8.06	4.87	-526.39	-1516.87	4462.393	8111
977980	3.13	-8.05	5.00	-527.12	-1518.27	4462.397	8111
977985	3.07	-8.08	4.78	-525.77	-1518.28	4462.401	8111
977990	3.36	-8.04	4.73	-525.12	-1517.04	4462.406	8111
977995	3.04	-8.30	5.04	-528.11	-1517.31	4462.413	8111
978000	3.17	-7.83	5.01	-531.30	-1518.13	4462.417	8111
978005	2.84	-7.77	4.87	-530.23	-1518.15	4462.421	8111
978010	3.18	-7.50	4.62	-527.90	-1517.64	4462.427	8111
978015	2.80	-8.22	4.89	-525.57	-1517.19	4462.432	8111
978020	3.26	-8.02	4.99	-526.07	-1516.21	4462.438	8111
978025	3.42	-7.40	4.71	-526.45	-1515.93	4462.442	8111
978030	3.28	-7.96	4.64	-523.43	-1515.11	4462.447	8111
978035	2.92	-8.58	5.06	-525.09	-1515.98	4462.452	8111
978040	3.58	-7.77	4.75	-524.08	-1517.63	4462.458	8111
978045	2.24	-8.33	4.62	-521.70	-1516.92	4462.461	8111
978050	3.42	-8.55	4.57	-522.13	-1516.25	4462.468	8111
978055	3.19	-7.78	4.86	-524.02	-1515.40	4462.472	8111
978060	3.36	-8.30	4.78	-521.87	-1515.17	4462.478	8111
978065	2.92	-8.09	4.62	-523.59	-1516.40	4462.481	8111
978070	3.48	-8.00	4.66	-524.86	-1516.02	4462.488	8111
978075	2.84	-8.01	4.90	-524.92	-1515.92	4462.492	8111
978080	2.02	-8.38	4.90	-523.57	-1516.52	4462.499	8111
978085	2.87	-7.81	4.65	-525.13	-1517.27	4462.500	8111
978090	3.27	-8.19	4.63	-524.97	-1516.23	4462.507	8111
978095	3.17	-7.99	4.93	-525.88	-1516.29	4462.512	8111
978100	2.28	-8.25	4.85	-523.68	-1515.56	4462.518	8111
978105	3.07	-8.04	4.67	-522.94	-1517.84	4462.522	8111
978110	3.42	-7.93	4.53	-523.76	-1516.79	4462.527	8111
978115	3.00	-8.14	4.83	-523.81	-1515.15	4462.531	8111
978120	3.11	-7.88	4.76	-525.91	-1516.01	4462.538	8111
978125	2.49	-8.27	4.70	-525.93	-1518.20	4462.543	8111
978130	3.31	-7.95	4.63	-527.14	-1517.93	4462.546	8111
978135	2.68	-8.08	4.84	-528.36	-1517.60	4462.552	8111
978140	3.05	-8.01	4.91	-527.75	-1517.16	4462.557	8111
978145	2.85	-7.83	4.78	-529.09	-1517.06	4462.562	8111
978150	3.56	-7.66	4.55	-527.64	-1516.23	4462.567	8111
978155	3.05	-8.07	4.83	-528.11	-1515.61	4462.573	8111
978160	3.34	-7.99	4.74	-526.28	-1516.11	4462.577	8111
978165	3.36	-7.76	4.53	-524.99	-1515.17	4462.583	8111
978170	3.27	-7.76	4.56	-523.16	-1514.62	4462.587	8111
978175	2.31	-8.39	4.83	-523.57	-1515.31	4462.592	8111
978180	2.89	-8.11	4.87	-527.34	-1516.59	4462.597	8111
978185	3.04	-7.85	4.73	-527.81	-1516.41	4462.601	8111
978190	3.10	-8.00	4.64	-527.97	-1516.27	4462.606	8111
978195	3.15	-7.63	4.71	-526.77	-1515.90	4462.612	8111
978200	3.45	-7.55	4.86	-525.51	-1515.53	4462.617	8111
978205	2.95	-8.14	4.59	-520.58	-1516.33	4462.622	8111
978210	3.53	-8.09	4.47	-521.48	-1514.70	4462.626	8111
978215	3.02	-7.93	4.72	-521.42	-1514.16	4462.632	8111
978220	3.14	-7.80	4.72	-522.55	-1513.91	4462.637	8111
978225	3.17	-8.76	4.71	-521.38	-1513.78	4462.643	8111
978230	2.86	-8.13	4.59	-523.47	-1515.20	4462.647	8111
978235	2.56	-8.15	4.88	-523.68	-1514.31	4462.652	8111
978240	3.24	-8.01	4.77	-523.48	-1514.90	4462.656	8111
978245	2.97	-8.04	4.61	-523.97	-1515.26	4462.663	8111
978250	2.96	-8.12	4.59	-524.71	-1516.80	4462.668	8111
978255	3.90	-7.51	4.80	-525.36	-1516.92	4462.674	8111
978260	3.20	-7.62	4.85	-524.16	-1515.03	4462.677	8111
978265	2.87	-8.53	4.67	-521.73	-1514.15	4462.683	8111
978270	2.97	-8.09	4.57	-524.85	-1515.35	4462.687	8111
978275	3.15	-7.66	4.77	-525.50	-1515.95	4462.692	8111
978280	3.22	-7.87	4.79	-523.45	-1514.59	4462.697	8111
978285	3.11	-6.89	4.37	-523.58	-1515.53	4462.704	8111
978290	3.07	-7.88	4.57	-523.97	-1515.11	4462.707	8111
978295	2.88	-8.17	4.65	-523.51	-1515.64	4462.712	8111
978300	2.79	-8.17	4.77	-523.69	-1514.79	4462.717	8111
978305	3.18	-7.66	4.56	-523.55	-1514.27	4462.722	8111
978310	3.08	-8.11	4.55	-522.65	-1514.81	4462.726	8111
978315	2.87	-7.90	4.69	-522.73	-1514.03	4462.732	8111
978320	2.76	-7.99	4.71	-521.97	-1512.74	4462.737	8111
978325	3.04	-8.38	4.62	-523.06	-1513.86	4462.742	8111
978330	3.24	-8.05	4.55	-526.02	-1515.58	4462.749	8111
978335	3.05	-8.10	4.76	-526.12	-1515.67	4462.751	8111
978340	3.32	-7.59	4.72	-526.28	-1515.31	4462.757	8111
978345	3.01	-8.09	4.59	-524.61	-1514.67	4462.761	8111
978350	2.88	-7.99	4.48	-523.91	-1515.02	4462.766	8111
978355	3.02	-8.37	4.72	-524.01	-1515.42	4462.771	8111
978360	3.09	-8.37	4.84	-525.96	-1515.64	4462.778	8111
978365	3.17	-7.72	4.57	-526.38	-1515.60	4462.781	8111
978370	3.26	-8.26	4.53	-522.91	-1515.22	4462.787	8111
978375	3.27	-7.99	4.72	-524.00	-1515.05	4462.791	8111
978380	2.98	-7.94	4.83	-527.29	-1514.93	4462.796	8111
978385	3.02	-8.02	4.56	-527.52	-1515.53	4462.801	8111
978390	4.11	-7.59	4.46	-525.86	-1515.24	4462.809	8111
978395	3.40	-8.15	4.71	-523.52	-1514.77	4462.812	8111
978400	3.05	-8.34	4.80	-524.67	-1513.98	4462.817	8111
978405	3.40	-7.83	4.56	-526.11	-1515.77	4462.821	8111
978410	3.28	-8.05	4.50	-525.12	-1515.74	4462.828	8111
978415	3.02	-7.64	4.60	-524.73	-1514.81	4462.832	8111
978420	2.53	-8.02	4.48	-522.54	-1514.11	4462.839	8111
978425	3.01	-7.93	4.57	-522.64	-1514.50	4462.842	8111
978430	2.75	-8.27	4.49	-523.23	-1514.50	4462.847	8111
978435	2.98	-8.01	4.60	-522.77	-1514.21	4462.851	8111
978440	3.08	-7.99	4.77	-524.21	-1513.82	4462.857	8111
978445	2.92	-8.18	4.61	-522.90	-1514.60	4462.862	8111
978450	3.50	-8.49	4.65	-524.08	-1515.74	4462.867	8111
978455	3.18	-7.74	4.81	-526.58	-1515.65	4462.872	8111
978460	3.02	-7.80	4.72	-525.68	-1515.03	4462.877	8111
978465	3.23	-8.25	4.52	-524.39	-1514.58	4462.882	8111
978470	3.65	-7.83	4.51	-524.18	-1514.63	4462.887	8111
978475	3.12	-8.15	4.76	-523.79	-1514.68	4462.891	8111
978480	2.74	-7.85	4.66	-523.52	-1514.72	4462.896	8111
978485	2.87	-8.11	4.52	-522.59	-1515.20	4462.903	8111
978490	2.81	-8.38	4.60	-523.26	-1515.36	4462.907	8111
978495	3.44	-7.80	4.69	-525.13	-1514.82	4462.914	8111
978500	2.83	-8.15	4.69	-522.61	-1515.01	4462.917	8111
978505	2.57	-7.90	4.63	-525.50	-1516.01	4462.921	8111
978510	3.22	-7.72	4.47	-525.64	-1515.83	4462.926	8111
978515	3.15	-8.14	4.74	-525.53	-1514.55	4462.933	8111
978520	2.86	-7.46	4.65	-526.17	-1514.57	4462.937	8111
978525	3.45	-7.61	4.61	-525.14	-1513.23	4462.943	8111
978530	3.25	-8.56	4.65	-523.09	-1513.28	4462.946	8111
978535	3.19	-7.85	4.67	-524.65	-1514.38	4462.952	8111
978540	2.87	-7.83	4.71	-523.44	-1513.78	4462.957	8111
978545	3.19	-7.83	4.60	-523.36	-1514.74	4462.961	8111
978550	3.25	-8.46	4.50	-522.00	-1514.84	4462.967	8111
978555	2.92	-7.95	4.77	-523.35	-1515.41	4462.973	8111
978560	3.13	-7.74	4.70	-523.47	-1514.21	4462.976	8111
978565	3.00	-8.15	4.69	-522.88	-1514.03	4462.983	8111
978570	3.11	-8.16	4.57	-523.73	-1513.92	4462.987	8111
978575	2.83	-7.40	4.89	-525.25	-1513.82	4462.994	8111
978580	3.64	-6.96	4.71	-524.85	-1514.28	4462.999	8111
978585	3.10	-8.23	4.57	-521.43	-1513.25	4463.002	8111
978590	3.17	-7.93	4.53	-522.60	-1513.28	4463.006	8111
978595	2.76	-7.52	4.66	-525.72	-1512.82	4463.013	8111
978600	2.67	-7.99	4.81	-524.36	-1514.12	4463.016	8111
978605	3.42	-7.55	4.48	-524.77	-1513.99	4463.022	8111
978610	2.83	-7.76	4.54	-524.45	-1513.61	4463.028	8111
978615	2.23	-8.30	4.86	-523.85	-1513.58	4463.032	8111
978620	3.43	-7.87	4.92	-524.28	-1514.81	4463.038	8111
978625	3.52	-7.87	4.62	-523.84	-1513.85	4463.042	8111
978630	2.82	-8.21	4.56	-522.11	-1513.14	4463.047	8111
978635	3.15	-7.96	4.75	-523.99	-1513.35	4463.052	8111
978640	3.60	-7.89	4.82	-523.85	-1513.66	4463.058	8111
978645	2.62	-8.13	4.58	-518.78	-1512.92	4463.062	8111
978650	2.21	-8.12	4.54	-521.66	-1514.05	4463.068	8111
978655	3.03	-8.48	4.85	-524.11	-1514.75	4463.071	8111
978660	3.28	-7.97	4.80	-525.54	-1515.68	4463.077	8111
978665	3.06	-7.97	4.61	-523.72	-1514.13	4463.081	8111
978670	3.18	-7.43	4.37	-524.99	-1512.53	4463.088	8111
978675	3.02	-8.21	4.83	-523.84	-1512.99	4463.091	8111
978680	3.03	-7.51	4.75	-525.26	-1513.43	4463.098	8111
978685	3.34	-7.76	4.43	-521.71	-1513.46	4463.101	8111
978690	3.18	-8.15	4.48	-522.61	-1513.33	4463.107	8111
978695	2.36	-7.95	4.76	-523.92	-1514.69	4463.111	8111
978700	3.22	-7.71	4.77	-525.17	-1514.15	4463.117	8111
978705	2.95	-8.44	4.66	-524.55	-1513.76	4463.122	8111
978710	2.64	-7.92	4.53	-524.27	-1513.42	4463.129	8111
978715	3.09	-7.94	4.70	-523.42	-1513.76	4463.131	8111
978720	2.83	-8.36	4.81	-522.26	-1514.89	4463.138	8111
978725	3.12	-8.39	4.52	-522.82	-1514.80	4463.142	8111
978730	1.33	-9.13	4.83	-524.13	-1515.47	4463.149	8111
978735	3.55	-7.91	4.73	-525.84	-1515.76	4463.153	8111
978740	3.07	-8.04	4.74	-522.11	-1513.66	4463.157	8111
978745	2.89	-8.00	4.55	-520.57	-1513.40	4463.162	8111
978750	2.98	-8.64	4.56	-521.41	-1513.44	4463.167	8111
978755	2.95	-8.09	4.75	-523.47	-1513.77	4463.171	8111
978760	3.22	-7.29	4.57	-523.42	-1514.29	4463.178	8111
978765	2.86	-8.18	4.60	-521.12	-1513.28	4463.183	8111
978770	2.77	-8.19	4.45	-522.40	-1514.96	4463.187	8111
978775	2.83	-7.94	4.59	-523.47	-1514.88	4463.192	8111
978780	2.67	-7.96	4.68	-521.81	-1515.36	4463.196	8111
978785	2.84	-8.17	4.60	-522.25	-1517.27	4463.202	8111
978790	3.07	-8.23	4.52	-521.22	-1515.54	4463.207	8111
978795	2.76	-8.06	4.77	-524.84	-1516.26	4463.213	8111
978800	2.76	-7.87	4.77	-525.07	-1516.87	4463.217	8111
978805	3.27	-7.89	4.56	-525.82	-1517.57	4463.223	8111
978810	2.87	-7.70	4.47	-524.18	-1516.26	4463.226	8111
978815	2.82	-7.95	4.73	-525.56	-1516.14	4463.232	8111
978820	3.04	-8.15	4.73	-523.12	-1516.97	4463.236	8111
978825	3.01	-7.84	4.47	-521.92	-1514.53	4463.242	8111
978830	3.39	-8.06	4.56	-522.79	-1514.95	4463.246	8111
978835	2.89	-8.09	4.74	-523.36	-1515.67	4463.251	8111
978840	3.29	-7.98	4.63	-522.75	-1515.24	4463.256	8111
978845	2.70	-8.20	4.54	-519.89	-1514.26	4463.264	8111
978850	3.02	-8.14	4.48	-521.35	-1515.59	4463.266	8111
978855	2.94	-8.32	4.81	-523.58	-1515.43	4463.272	8111
978860	3.06	-8.00	4.81	-526.55	-1517.28	4463.277	8111
978865	3.43	-7.63	4.73	-522.74	-1516.60	4463.284	8111
978870	3.18	-8.13	4.57	-523.92	-1515.68	4463.287	8111
978875	3.21	-8.05	4.71	-523.93	-1515.90	4463.292	8111
978880	3.21	-7.85	4.78	-525.56	-1515.96	4463.296	8111
978885	3.74	-7.88	4.52	-523.11	-1515.78	4463.304	8111
978890	2.85	-8.32	4.62	-522.18	-1515.51	4463.308	8111
978895	2.70	-8.13	4.72	-524.26	-1516.07	4463.312	8111
978900	3.16	-7.95	4.77	-525.95	-1515.95	4463.317	8111
978905	3.43	-8.09	4.55	-523.34	-1516.02	4463.322	8111
978910	2.89	-8.04	4.54	-524.68	-1517.41	4463.327	8111
978915	3.67	-7.48	4.47	-520.93	-1516.42	4463.334	8111
978920	3.32	-8.49	4.73	-520.66	-1516.74	4463.336	8111
978925	3.07	-7.67	4.56	-522.95	-1514.64	4463.342	8111
978930	2.99	-8.22	4.52	-521.40	-1513.97	4463.348	8111
978935	3.04	-8.13	4.79	-522.44	-1515.30	4463.352	8111
978940	3.22	-8.02	4.73	-522.63	-1514.39	4463.357	8111
978945	2.79	-7.77	4.58	-522.65	-1515.20	4463.361	8111
978950	3.59	-7.89	4.40	-521.34	-1515.49	4463.367	8111
978955	2.76	-7.94	4.79	-522.49	-1514.75	4463.372	8111
978960	2.91	-8.02	4.90	-524.10	-1516.61	4463.376	8111
978965	3.36	-7.55	4.60	-523.25	-1515.81	4463.381	8111
978970	2.67	-8.35	4.62	-521.31	-1514.52	4463.388	8111
978975	2.87	-8.25	4.85	-524.25	-1515.78	4463.391	8111
978980	2.78	-8.24	4.89	-524.14	-1515.54	4463.397	8111
978985	3.21	-7.95	4.81	-527.04	-1516.01	4463.401	8111
978990	3.32	-8.04	4.73	-526.71	-1515.41	4463.408	8111
978995	3.04	-7.74	5.06	-528.13	-1516.79	4463.412	8111
979000	3.22	-8.04	4.90	-526.99	-1517.17	4463.418	8111
979005	2.60	-8.24	4.79	-526.49	-1517.95	4463.421	8111
979010	3.24	-7.86	4.69	-524.96	-1517.07	4463.428	8111
979015	3.39	-7.77	4.84	-524.69	-1516.35	4463.432	8111
979020	2.89	-7.51	4.89	-525.05	-1516.93	4463.437	8111
979025	3.17	-8.11	4.66	-522.77	-1517.26	4463.441	8111
979030	2.89	-7.81	4.61	-524.46	-1517.60	4463.448	8111
979035	3.18	-7.98	4.81	-523.59	-1516.22	4463.452	8111
979040	1.86	-8.63	4.91	-522.56	-1515.69	4463.459	8111
979045	2.82	-7.95	4.61	-522.04	-1514.94	4463.461	8111
979050	3.40	-8.10	4.54	-523.85	-1515.69	4463.467	8111
979055	3.62	-7.39	4.72	-523.22	-1515.23	4463.472	8111
979060	2.99	-8.48	4.92	-522.31	-1515.13	4463.478	8111
979065	3.06	-7.86	4.62	-523.70	-1515.54	4463.482	8111
979070	2.72	-7.91	4.67	-524.41	-1516.26	4463.487	8111
979075	2.95	-7.94	4.85	-524.96	-1515.50	4463.492	8111
979080	2.67	-7.79	4.84	-524.51	-1515.75	4463.497	8111
979085	2.68	-8.16	4.69	-523.40	-1517.10	4463.501	8111
979090	2.81	-8.15	4.70	-524.88	-1516.83	4463.506	8111
979095	2.82	-7.85	4.83	-526.68	-1517.63	4463.512	8111
979100	2.99	-8.30	4.88	-527.31	-1516.94	4463.517	8111
979105	3.35	-7.70	4.56	-526.30	-1516.40	4463.522	8111
979110	3.38	-7.93	4.60	-525.22	-1516.42	4463.526	8111
979115	2.93	-7.72	4.88	-524.62	-1516.68	4463.533	8111
979120	3.18	-8.10	4.72	-523.34	-1516.02	4463.536	8111
979125	2.83	-7.58	4.61	-523.98	-1514.71	4463.542	8111
979130	3.07	-8.39	4.62	-521.30	-1513.76	4463.546	8111
979135	3.30	-8.20	4.72	-524.63	-1512.61	4463.553	8111
979140	3.36	-7.81	4.65	-523.49	-1514.14	4463.557	8111
979145	2.92	-8.36	4.72	-524.91	-1514.16	4463.562	8111
979150	2.38	-7.12	4.54	-525.49	-1514.46	4463.566	8111
979155	3.18	-7.04	4.64	-524.67	-1514.14	4463.574	8111
979160	3.80	-8.12	4.75	-523.48	-1513.62	4463.577	8111
979165	3.63	-8.17	4.61	-523.87	-1514.41	4463.584	8111
979170	3.06	-7.74	4.51	-524.03	-1513.61	4463.586	8111
979175	2.93	-8.27	4.71	-520.30	-1512.20	4463.592	8111
979180	2.83	-8.02	4.84	-521.36	-1512.08	4463.597	8111
979185	1.78	-7.96	4.71	-524.21	-1513.57	4463.603	8111
979190	3.52	-8.34	4.47	-522.43	-1514.15	4463.607	8111
979195	3.13	-7.79	4.68	-523.49	-1514.72	4463.612	8111
979200	2.66	-7.96	4.76	-523.76	-1515.32	4463.617	8111
979205	3.18	-7.94	4.61	-525.39	-1513.61	4463.623	8111
979210	3.05	-8.10	4.61	-525.05	-1514.58	4463.626	8111
979215	0.63	-8.03	4.89	-525.96	-1517.38	4463.634	8111
979220	3.45	-7.75	4.82	-525.78	-1514.49	4463.637	8111
979225	3.29	-8.36	4.61	-522.21	-1514.08	4463.643	8111
979230	3.44	-8.13	4.53	-523.79	-1514.18	4463.646	8111
979235	3.19	-7.66	4.63	-523.21	-1513.82	4463.651	8111
979240	2.66	-7.82	4.77	-522.43	-1514.52	4463.656	8111
979245	2.72	-7.85	4.78	-523.18	-1514.00	4463.662	8111
979250	3.41	-8.12	4.60	-523.73	-1513.37	4463.667	8111
979255	3.26	-8.26	4.78	-522.34	-1514.34	4463.671	8111
979260	2.17	-7.37	4.80	-523.77	-1515.49	4463.678	8111
979265	3.78	-8.18	4.56	-520.53	-1512.96	4463.682	8111
979270	2.94	-8.17	4.64	-523.20	-1513.83	4463.687	8111
979275	3.53	-7.51	4.66	-525.06	-1514.01	4463.691	8111
979280	3.47	-8.28	4.85	-525.00	-1513.24	4463.698	8111
979285	2.19	-7.42	4.78	-524.03	-1514.03	4463.702	8111
979290	2.45	-8.44	4.64	-524.18	-1514.04	4463.708	8111
979295	3.60	-7.79	4.67	-524.66	-1514.80	4463.711	8111
979300	2.93	-7.81	4.93	-525.72	-1515.02	4463.717	8111
979305	3.71	-7.62	4.51	-522.30	-1515.56	4463.722	8111
979310	3.56	-8.39	4.44	-520.67	-1512.99	4463.727	8111
979315	2.82	-7.90	4.80	-523.98	-1514.98	4463.732	8111
979320	2.02	-7.71	4.97	-524.57	-1514.80	4463.738	8111
979325	2.73	-8.12	4.65	-523.72	-1515.23	4463.742	8111
979330	2.79	-7.85	4.61	-524.33	-1515.97	4463.748	8111
979335	2.68	-8.19	4.95	-523.80	-1515.69	4463.751	8111
979340	3.47	-8.42	4.90	-525.40	-1516.63	4463.757	8111
979345	3.40	-8.04	4.79	-528.45	-1517.32	4463.762	8111
979350	2.52	-7.77	4.67	-528.03	-1517.75	4463.768	8111
979355	3.36	-7.80	4.86	-524.70	-1515.53	4463.772	8111
979360	3.36	-8.44	4.80	-523.51	-1514.60	4463.777	8111
979365	3.09	-8.07	4.71	-524.71	-1515.30	4463.781	8111
979370	3.40	-7.69	4.54	-524.79	-1515.63	4463.788	8111
979375	2.94	-8.15	4.85	-524.24	-1515.03	4463.793	8111
979380	2.78	-8.26	5.08	-525.77	-1515.79	4463.796	8111
979385	3.41	-8.29	4.69	-524.09	-1516.78	4463.802	8111
979390	3.03	-8.08	4.66	-524.77	-1515.03	4463.807	8111
979395	2.80	-7.77	4.95	-527.05	-1515.56	4463.812	8111
979400	3.01	-8.08	4.92	-525.15	-1516.92	4463.817	8111
979405	3.43	-7.79	4.71	-523.41	-1515.05	4463.822	8111
979410	2.72	-8.41	4.83	-524.61	-1515.96	4463.827	8111
979415	3.06	-7.69	4.74	-524.32	-1516.28	4463.833	8111
979420	3.11	-8.00	4.82	-523.94	-1515.57	4463.836	8111
979425	2.33	-7.97	4.81	-525.34	-1515.88	4463.843	8111
979430	2.96	-8.14	4.68	-524.89	-1515.62	4463.846	8111
979435	3.69	-8.08	4.78	-524.43	-1514.86	4463.851	8111
979440	2.20	-7.66	5.02	-526.01	-1514.51	4463.856	8111
979445	2.97	-7.70	4.68	-525.00	-1515.34	4463.862	8111
979450	3.29	-8.44	4.72	-522.76	-1514.73	4463.867	8111
979455	3.26	-7.75	4.72	-525.09	-1515.70	4463.874	8111
979460	3.51	-8.12	4.85	-524.35	-1514.94	4463.875	8111
979465	3.37	-8.27	4.76	-524.65	-1514.13	4463.882	8111
979470	2.99	-7.74	4.65	-525.57	-1514.64	4463.887	8111
979475	3.04	-7.81	4.83	-527.86	-1514.74	4463.893	8111
979480	2.68	-8.31	4.98	-525.70	-1515.06	4463.896	8111
979485	4.47	-8.70	4.68	-525.34	-1513.63	4463.904	8111
979490	3.20	-8.03	4.71	-527.33	-1514.85	4463.906	8111
979495	3.97	-7.68	4.77	-525.25	-1514.00	4463.913	8111
979500	2.96	-7.99	4.90	-523.11	-1513.88	4463.918	8111
979505	2.81	-8.06	4.68	-524.98	-1514.45	4463.922	8111
979510	2.95	-8.01	4.62	-526.40	-1514.44	4463.927	8111
979515	2.71	-7.69	4.89	-527.16	-1516.46	4463.932	8111
979520	3.13	-8.00	4.91	-526.39	-1517.07	4463.937	8111
979525	3.23	-8.16	4.73	-525.48	-1515.32	4463.942	8111
979530	2.99	-7.45	4.62	-525.18	-1515.43	4463.946	8111
979535	3.01	-8.28	4.77	-524.96	-1515.04	4463.952	8111
979540	2.94	-7.88	4.97	-527.38	-1515.29	4463.957	8111
979545	2.59	-8.18	4.77	-524.99	-1514.90	4463.962	8111
979550	3.62	-7.85	4.63	-525.50	-1514.40	4463.967	8111
979555	2.81	-8.27	4.83	-524.20	-1513.47	4463.971	8111
979560	3.25	-7.30	4.95	-526.31	-1513.69	4463.978	8111
979565	2.99	-8.11	4.65	-523.71	-1513.46	4463.982	8111
979570	3.34	-7.97	4.51	-522.29	-1513.23	4463.987	8111
979575	3.16	-7.79	4.80	-523.75	-1513.06	4463.992	8111
979580	2.78	-7.52	4.88	-524.73	-1512.94	4463.997	8111
979585	2.38	-8.17	4.76	-522.31	-1513.25	4464.000	8111
979590	2.20	-8.47	4.70	-523.66	-1515.04	4464.008	8111
979595	3.90	-8.02	4.72	-525.06	-1515.99	4464.011	8111
979600	3.26	-8.11	4.89	-524.84	-1516.56	4464.016	8111
979605	3.00	-7.73	4.60	-526.14	-1515.18	4464.021	8111
979610	3.43	-7.95	4.67	-523.85	-1515.19	4464.028	8111
979615	3.08	-8.22	4.84	-524.85	-1515.06	4464.031	8111
979620	2.55	-7.76	5.01	-525.73	-1516.98	4464.039	8111
979625	3.67	-8.16	4.71	-524.70	-1516.77	4464.042	8111
979630	2.73	-7.83	4.63	-524.51	-1515.84	4464.046	8111
979635	3.04	-7.67	4.85	-524.34	-1514.49	4464.052	8111
979640	2.87	-7.84	4.92	-522.61	-1514.87	4464.058	8111
979645	3.43	-8.03	4.68	-520.16	-1514.97	4464.062	8111
979650	2.73	-8.81	4.60	-520.47	-1514.41	4464.068	8111
979655	3.22	-7.99	4.94	-522.30	-1515.90	4464.071	8111
979660	2.95	-8.13	4.94	-524.79	-1513.61	4464.078	8111
979665	2.96	-7.29	4.70	-526.00	-1514.46	4464.082	8111
979670	3.34	-7.85	4.56	-521.90	-1512.83	4464.087	8111
979675	2.69	-8.49	4.85	-519.78	-1512.53	4464.092	8111
979680	3.29	-8.21	4.98	-521.28	-1514.60	4464.097	8111
979685	2.47	-8.07	4.82	-521.30	-1515.02	4464.101	8111
979690	3.04	-8.40	4.51	-521.14	-1515.42	4464.107	8111
979695	2.88	-8.08	4.97	-523.77	-1515.83	4464.112	8111
979700	2.88	-8.05	4.92	-526.69	-1516.82	4464.117	8111
979705	2.93	-7.84	4.83	-526.51	-1516.88	4464.122	8111
979710	3.22	-7.98	4.71	-525.60	-1515.80	4464.126	8111
979715	3.33	-8.38	4.96	-523.94	-1515.22	4464.132	8111
979720	3.07	-7.46	4.90	-527.38	-1515.79	4464.137	8111
979725	3.47	-7.87	4.60	-521.48	-1513.53	4464.143	8111
979730	2.49	-8.22	4.67	-518.77	-1514.38	4464.146	8111
979735	2.37	-8.17	4.98	-522.86	-1516.55	4464.153	8111
979740	3.38	-8.42	5.00	-525.75	-1517.57	4464.156	8111
979745	3.08	-8.00	4.85	-525.29	-1517.06	4464.162	8111
979750	3.46	-7.96	4.62	-523.17	-1515.13	4464.166	8111
979755	3.10	-8.13	4.84	-522.58	-1515.42	4464.173	8111
979760	2.94	-8.26	4.82	-522.90	-1514.75	4464.176	8111
979765	2.84	-7.97	4.73	-523.47	-1515.92	4464.183	8111
979770	2.46	-8.44	4.75	-524.30	-1515.67	4464.187	8111
979775	3.23	-8.19	5.00	-527.72	-1519.17	4464.192	8111
[truncated: 9,695 more rows]
