# Supplementary material for: Structural characterization of the saxitoxin-targeting APTSTX1 aptamer using optical tweezers and molecular dynamics simulations
Source: PLoS One. 2019 Nov 7;14(11):e0222468. doi: 10.1371/journal.pone.0222468 (PMC6837747; doi:10.1371/journal.pone.0222468)
Supplement: S2 File — Data repository, aptamer under magnesium. (ZIP) [file pone.0222468.s006.zip › Mg/Mg/September/290915/6bCOM.txt]

Instrument name = Christians toy
*****Calibration values *****
TrapA Temperature Fudge	-0.400000
TrapB Temperature Fudge	-1.550000
TrapA Force Sensitivity	0.025700	0.026000	0.032000
TrapB Force Sensitivity	0.026200	0.027400	0.032000
TrapA Lever Sensitivity	15000.000000	14500.000000	0.000000
TrapB Lever Sensitivity	15200.000000	14500.000000	0.000000
Motor Threshold	20	20	20
*****Initial Preference Settings*****
ForceRateDiv	1
ForceGain	32
PosRateDivA	3
PosRateDivB	3
PositionGainA	32
PositionGainB	32
GotoSpeedX	9
GotoSpeedY	9
GotoSpeedZ	4
MaxDataFileSize	10000000
HopDistance	2
*CycleCount/n____	1
*A_PsdX__________	0
*A_PsdY__________	0
*A_PsdSum________	0
*A_Iris__________	0
*A_LeverX________	0
*A_LeverY________	0
*A_LeverSum______	0
*B_PsdX__________	0
*B_PsdY__________	0
*B_PsdSum________	0
*B_Iris__________	0
*B_LeverX________	0
*B_LeverY________	0
*B_LeverSum______	0
*A_Temperature___	0
*B_Temperature___	0
*X_force_________	1
*Y_force_________	1
*Z_force_________	1
*Tension_________	0
*A_dist-X________	0
*A_dist-Y________	1
*B_dist-X________	0
*B_dist-Y________	1
*Motor_X_________	0
*Motor_Y_________	0
*Motor_Z_________	0
*MotorVel_X______	0
*MotorVel_Y______	0
*MotorVel_Z______	0
*A_trapPIC_Err___	0
*B_trapPIC_Err___	0
*comPIC_Err______	0
*A_CycleCount____	0
*B_CycleCount____	0
*Motor_CycleCount	0
*time(sec)_______	1
*Status__________	1
*Null____________	0
samples/line_HI	400
samples/line_LO	20
goto0	8388608	8388608	8388608
goto1	8387389	8384692	8389074
goto2	8419563	8410568	8388131
goto3	8422830	8353240	8389507
goto4	8422772	8353948	8399333
goto5	8388608	8388608	8388608
goto6	8388608	8388608	8388608
goto7	8388608	8388608	8388608
goto8	8388608	8388608	8388608
goto9	8388608	8388608	8388608
yourXYZint	123	456	789
MaxForceP1	30.000000
MinForceP1	2.000000
PullRateP1	100.000000
refoldTime1	0.000000
unfoldTime1	0.000000
MaxForceP2	75.000000
MinForceP2	2.000000
PullRateP2	1000.000000
refoldTime2	0.000000
unfoldTime2	0.000000
MaxForceP3	10.000000
MinForceP3	-10.000000
PullRateP3	1.000000
refoldTime3	2.000000
unfoldTime3	2.000000
constForce1	9.000000
constForce2	28.000000
yourFloat	1.234000
yourXYZfloat	1.000000	2.000000	3.000000
*****End Initial Preference Settings*****

Zero-Force Offsets (pN)  -0.729562	-9.731745	-16.692257
0	trapA_Empty_PSD_Sum = 0
        trapB_Empty_PSD_Sum = 0
        trapA_Empty_Iris = 0
        trapB_Empty_Iris = 0
        trapA_Full_PSD_Sum = 20209
        trapB_Full_PSD_Sum = 19748
        trapA_Full_Iris = 18395
        trapB_Full_Iris = 18933
1160	   maxForce-limit
3540	   minForce-limit
5905	   maxForce-limit
8205	tempA = 24.245	tempB = 24.665
8270	   minForce-limit
10685	   maxForce-limit
13085	   minForce-limit
15475	   maxForce-limit
17905	   minForce-limit
18270	tempA = 24.243	tempB = 24.666
20320	   maxForce-limit
22865	   minForce-limit
25395	   maxForce-limit
28000	   minForce-limit
28335	tempA = 24.239	tempB = 24.678
29000	   maxForce-limit
30035	   minForce-limit
31065	   maxForce-limit
32090	   minForce-limit
33005	   maxForce-limit
33935	   minForce-limit
34850	   maxForce-limit
35760	   minForce-limit
36655	   maxForce-limit
37580	   minForce-limit
38340	tempA = 24.232	tempB = 24.659
38445	   maxForce-limit
39320	   minForce-limit
40205	   maxForce-limit
41165	   minForce-limit
42080	   maxForce-limit
43060	   minForce-limit
43960	   maxForce-limit
44895	   minForce-limit
45875	   maxForce-limit
46890	   minForce-limit
47945	   maxForce-limit
48400	tempA = 24.246	tempB = 24.666
49015	   minForce-limit
50040	   maxForce-limit
51050	   minForce-limit
52080	   maxForce-limit
53100	   minForce-limit
54035	   maxForce-limit
55060	   minForce-limit
55995	   maxForce-limit
56860	   minForce-limit
57765	   maxForce-limit
58415	tempA = 24.232	tempB = 24.657
58715	   minForce-limit
59610	   maxForce-limit
60445	   minForce-limit
61270	   maxForce-limit
62135	   minForce-limit
63040	   maxForce-limit
63905	   minForce-limit
64745	   maxForce-limit
65670	   minForce-limit
66615	   maxForce-limit
67620	   minForce-limit
68485	tempA = 24.240	tempB = 24.659
68820	   maxForce-limit
70015	   minForce-limit
71230	   maxForce-limit
72495	   minForce-limit
73700	   maxForce-limit
74925	   minForce-limit
76130	   maxForce-limit
77290	   minForce-limit
78360	   maxForce-limit
78525	tempA = 24.230	tempB = 24.669
79390	   minForce-limit
80400	   maxForce-limit
81455	   minForce-limit
82485	   maxForce-limit
83560	   minForce-limit
84630	   maxForce-limit
85655	   minForce-limit
86690	   maxForce-limit
87725	   minForce-limit
88555	tempA = 24.232	tempB = 24.656
88750	   maxForce-limit
89820	   minForce-limit
90890	   maxForce-limit
91890	   minForce-limit
92880	   maxForce-limit
93850	   minForce-limit
94850	   maxForce-limit
95890	   minForce-limit
96845	   maxForce-limit
97825	   minForce-limit
98620	tempA = 24.236	tempB = 24.656
98785	   maxForce-limit
99750	   minForce-limit
100685	   maxForce-limit
101695	   minForce-limit
102690	   maxForce-limit
103655	   minForce-limit
104650	   maxForce-limit
105690	   minForce-limit
106685	   maxForce-limit
107690	   minForce-limit
108685	tempA = 24.253	tempB = 24.655
108760	   maxForce-limit
109790	   minForce-limit
110790	   maxForce-limit
111815	   minForce-limit
112855	   maxForce-limit
113885	   minForce-limit
114895	   maxForce-limit
115890	   minForce-limit
116915	   maxForce-limit
117955	   minForce-limit
118690	tempA = 24.239	tempB = 24.662
118990	   maxForce-limit
120015	   minForce-limit
121045	   maxForce-limit
122055	   minForce-limit
123020	   maxForce-limit
124015	   minForce-limit
125015	   maxForce-limit
125945	   minForce-limit
126985	   maxForce-limit
127950	   minForce-limit
128750	tempA = 24.243	tempB = 24.650
128920	   maxForce-limit
129880	   minForce-limit
130870	   maxForce-limit
131850	   minForce-limit
132870	   maxForce-limit
133935	   minForce-limit
134985	   maxForce-limit
136030	   minForce-limit
137030	   maxForce-limit
138060	   minForce-limit
138755	tempA = 24.234	tempB = 24.656
139130	   maxForce-limit
140190	   minForce-limit
141225	   maxForce-limit
142385	   minForce-limit
143420	   maxForce-limit
144485	   minForce-limit
145480	   maxForce-limit
146525	   minForce-limit
147555	   maxForce-limit
148685	   minForce-limit
148820	tempA = 24.245	tempB = 24.665
149750	   maxForce-limit
150820	   minForce-limit
151890	   maxForce-limit
152950	   minForce-limit
153960	   maxForce-limit
154855	   minForce-limit
155820	   maxForce-limit
156860	   minForce-limit
157925	   maxForce-limit
158820	   minForce-limit
158885	tempA = 24.250	tempB = 24.658
159760	   maxForce-limit
160710	   minForce-limit
161640	   maxForce-limit
162565	   minForce-limit
163475	   maxForce-limit
164400	   minForce-limit
165335	   maxForce-limit
166295	   minForce-limit
167230	   maxForce-limit
168195	   minForce-limit
168885	tempA = 24.246	tempB = 24.639
169170	   maxForce-limit
170135	   minForce-limit
171070	   maxForce-limit
172065	   minForce-limit
173065	   maxForce-limit
174095	   minForce-limit
175010	   maxForce-limit
175995	   minForce-limit
177005	   maxForce-limit
178000	   minForce-limit
178935	tempA = 24.242	tempB = 24.643
178995	   maxForce-limit
179990	   minForce-limit
181030	   maxForce-limit
181965	   minForce-limit
182940	   maxForce-limit
183950	   minForce-limit
184945	   maxForce-limit
185945	   minForce-limit
186880	   maxForce-limit
187840	   minForce-limit
188845	   maxForce-limit
188940	tempA = 24.245	tempB = 24.656
189825	   minForce-limit
190905	   maxForce-limit
191980	   minForce-limit
193030	   maxForce-limit
194085	   minForce-limit
195105	   maxForce-limit
196080	   minForce-limit
197075	   maxForce-limit
198105	   minForce-limit
198670	Stop All Protocols, go to manual mode
199010	tempA = 24.250	tempB = 24.652
201140	Start Constant-Force1 = 6.000000
209050	tempA = 24.250	tempB = 24.653
219055	tempA = 24.239	tempB = 24.652
229120	tempA = 24.244	tempB = 24.641
239140	tempA = 24.251	tempB = 24.646
249195	tempA = 24.245	tempB = 24.646
259250	tempA = 24.256	tempB = 24.653
269255	tempA = 24.259	tempB = 24.651
279305	tempA = 24.267	tempB = 24.645
289370	tempA = 24.249	tempB = 24.657
299395	tempA = 24.247	tempB = 24.652
309450	tempA = 24.243	tempB = 24.652
319475	tempA = 24.245	tempB = 24.652
329520	tempA = 24.245	tempB = 24.650
339580	tempA = 24.253	tempB = 24.643
349580	tempA = 24.246	tempB = 24.649
359645	tempA = 24.259	tempB = 24.639
369645	tempA = 24.238	tempB = 24.656
379705	tempA = 24.244	tempB = 24.647
389750	tempA = 24.240	tempB = 24.649
399755	tempA = 24.247	tempB = 24.644
409800	tempA = 24.242	tempB = 24.643
419875	tempA = 24.248	tempB = 24.651
429875	tempA = 24.275	tempB = 24.638
439930	tempA = 24.235	tempB = 24.636
449950	tempA = 24.255	tempB = 24.644
460005	tempA = 24.244	tempB = 24.651
470045	tempA = 24.256	tempB = 24.639
480055	tempA = 24.247	tempB = 24.656
490110	tempA = 24.249	tempB = 24.646
500110	tempA = 24.253	tempB = 24.645
510185	tempA = 24.246	tempB = 24.639
520230	tempA = 24.252	tempB = 24.656
530230	tempA = 24.254	tempB = 24.652
540285	tempA = 24.241	tempB = 24.642
550315	tempA = 24.258	tempB = 24.638
560380	tempA = 24.254	tempB = 24.659
570435	tempA = 24.256	tempB = 24.633
580460	tempA = 24.256	tempB = 24.640
590525	tempA = 24.249	tempB = 24.646
600565	tempA = 24.262	tempB = 24.646
610585	tempA = 24.252	tempB = 24.652
616940	Stop All Protocols, go to manual mode
617520	Start P1 pulling protocol 
618085	   maxForce-limit
619045	   minForce-limit
619950	   maxForce-limit
620640	tempA = 24.257	tempB = 24.636
620890	   minForce-limit
621840	   maxForce-limit
622795	   minForce-limit
623725	   maxForce-limit
624655	   minForce-limit
625385	Stop All Protocols, go to manual mode
630645	tempA = 24.259	tempB = 24.634
640690	tempA = 24.259	tempB = 24.637
650745	tempA = 24.260	tempB = 24.633
660760	tempA = 24.264	tempB = 24.652
665490	Start Constant-Force2 = 8.000000
670825	tempA = 24.249	tempB = 24.637
680835	tempA = 24.253	tempB = 24.656
690890	tempA = 24.267	tempB = 24.648
700935	tempA = 24.251	tempB = 24.641
710935	tempA = 24.257	tempB = 24.637
721010	tempA = 24.243	tempB = 24.648
731010	tempA = 24.247	tempB = 24.647
741055	tempA = 24.263	tempB = 24.648
751120	tempA = 24.259	tempB = 24.648
761120	tempA = 24.266	tempB = 24.643
771175	tempA = 24.260	tempB = 24.657
781230	tempA = 24.260	tempB = 24.658
791260	tempA = 24.276	tempB = 24.644
801320	tempA = 24.262	tempB = 24.653
811330	tempA = 24.252	tempB = 24.646
821390	tempA = 24.252	tempB = 24.653
831435	tempA = 24.258	tempB = 24.656
841445	tempA = 24.261	tempB = 24.660
851500	tempA = 24.255	tempB = 24.648
861505	tempA = 24.230	tempB = 24.657
871555	tempA = 24.249	tempB = 24.651
881595	tempA = 24.249	tempB = 24.647
891620	tempA = 24.249	tempB = 24.651
901685	tempA = 24.242	tempB = 24.646
911740	tempA = 24.241	tempB = 24.647
921775	tempA = 24.249	tempB = 24.644
931825	tempA = 24.252	tempB = 24.647
941825	tempA = 24.239	tempB = 24.644
951900	tempA = 24.245	tempB = 24.641
961965	tempA = 24.241	tempB = 24.644
969820	-----------------------switch to file B ---------------------
971970	tempA = 24.259	tempB = 24.641
982010	tempA = 24.239	tempB = 24.642
992035	tempA = 24.253	tempB = 24.637
1002085	tempA = 24.245	tempB = 24.634
1012170	tempA = 24.232	tempB = 24.640
1022185	tempA = 24.241	tempB = 24.635
1026660	Stop All Protocols, go to manual mode
1032240	tempA = 24.247	tempB = 24.643
1042250	tempA = 24.249	tempB = 24.637
1052300	tempA = 24.249	tempB = 24.641
1058980	End Write
