# Supplementary material for: Structural characterization of the saxitoxin-targeting APTSTX1 aptamer using optical tweezers and molecular dynamics simulations
Source: PLoS One. 2019 Nov 7;14(11):e0222468. doi: 10.1371/journal.pone.0222468 (PMC6837747; doi:10.1371/journal.pone.0222468)
Supplement: S2 File — Data repository, aptamer under magnesium. (ZIP) [file pone.0222468.s006.zip › Mg/Mg/September/290915/6dnA.txt]

#Begin Write:
CycleCount/n	X_force	Y_force	Z_force	A_dist-Y	B_dist-Y	time(sec)	Status
0	0.89	0.20	-2.84	-610.71	-1643.14	1131.286	1031
5	1.34	-0.32	-2.76	-608.84	-1631.47	1131.291	1031
10	0.19	-0.60	-2.65	-608.68	-1631.04	1131.296	1031
15	1.09	-0.52	-2.69	-607.88	-1632.10	1131.301	1031
20	0.75	-0.94	-2.71	-607.82	-1630.74	1131.306	1031
25	0.43	-0.72	-2.59	-607.69	-1632.64	1131.311	1031
30	1.12	-0.29	-2.74	-607.76	-1632.91	1131.316	1031
35	0.71	-0.64	-2.56	-607.70	-1633.44	1131.321	1031
40	0.49	-0.72	-2.61	-607.60	-1633.09	1131.326	1031
45	1.07	-0.88	-2.64	-607.82	-1633.15	1131.331	1031
50	0.34	-0.50	-2.57	-607.87	-1633.39	1131.336	1031
55	0.59	-0.11	-2.65	-607.78	-1633.36	1131.341	1031
60	0.95	-0.73	-2.68	-607.77	-1633.34	1131.346	1031
65	0.77	-0.99	-2.70	-607.83	-1633.37	1131.352	1031
70	0.82	-0.38	-2.63	-607.89	-1633.45	1131.356	1031
75	0.65	-0.88	-2.69	-607.82	-1632.51	1131.361	1031
80	0.83	-0.75	-2.70	-607.87	-1633.61	1131.366	1031
85	0.31	-0.56	-2.63	-607.92	-1633.36	1131.371	1031
90	0.63	-0.61	-2.65	-608.04	-1633.17	1131.376	1031
95	0.54	-0.59	-2.61	-608.05	-1633.84	1131.381	1031
100	0.12	-0.33	-2.63	-607.92	-1634.52	1131.386	1031
105	0.41	-0.70	-2.66	-608.20	-1633.66	1131.391	1031
110	0.73	-0.63	-2.60	-608.01	-1632.58	1131.396	1031
115	0.19	-0.59	-2.58	-608.21	-1632.89	1131.401	1031
120	0.60	-0.11	-2.62	-608.14	-1633.43	1131.406	1031
125	0.33	-0.63	-2.66	-608.18	-1633.76	1131.411	1031
130	0.95	-0.54	-2.70	-607.98	-1632.94	1131.416	1031
135	0.75	-0.69	-2.57	-608.04	-1633.25	1131.421	1031
140	0.09	-0.99	-2.56	-607.88	-1634.01	1131.426	1031
145	0.47	-0.08	-2.68	-608.12	-1634.22	1131.430	1031
150	0.58	-0.38	-2.55	-608.10	-1633.71	1131.436	1031
155	1.10	-0.42	-2.56	-607.83	-1634.68	1131.440	1031
160	1.11	-0.26	-2.69	-607.80	-1634.64	1131.446	1031
165	0.83	-0.83	-2.71	-607.73	-1633.93	1131.450	1031
170	0.25	-0.69	-2.58	-607.67	-1634.16	1131.456	1031
175	0.30	-0.54	-2.57	-607.86	-1633.53	1131.460	1031
180	1.23	-0.70	-2.69	-607.75	-1633.53	1131.466	1031
185	0.64	-0.60	-2.64	-607.95	-1634.06	1131.470	1031
190	0.60	-0.47	-2.49	-608.12	-1634.82	1131.476	1031
195	0.90	-0.42	-2.68	-608.28	-1633.23	1131.481	1031
200	0.46	-0.23	-2.66	-608.20	-1633.02	1131.486	1031
205	1.07	-0.53	-2.70	-608.09	-1632.69	1131.491	1031
210	1.84	-0.41	-2.74	-607.87	-1632.96	1131.496	1031
215	0.83	-0.42	-2.60	-608.05	-1633.74	1131.501	1031
220	0.58	-0.29	-2.74	-608.07	-1631.49	1131.506	1031
225	0.68	-0.51	-2.64	-608.08	-1631.84	1131.511	1031
230	0.88	-0.61	-2.59	-608.01	-1632.13	1131.516	1031
235	0.66	-0.55	-2.61	-607.84	-1632.09	1131.521	1031
240	0.25	-0.53	-2.61	-607.95	-1631.35	1131.526	1031
245	0.26	-0.85	-2.62	-608.07	-1633.80	1131.531	1031
250	1.16	-0.77	-2.72	-607.89	-1634.52	1131.536	1031
255	0.72	-0.12	-2.61	-607.87	-1632.86	1131.541	1031
260	0.65	-0.20	-2.76	-607.92	-1632.17	1131.546	1031
265	0.33	-0.35	-2.61	-608.07	-1633.76	1131.551	1031
270	0.99	-0.57	-2.55	-608.01	-1633.48	1131.556	1031
275	0.29	-0.70	-2.55	-607.81	-1633.62	1131.561	1031
280	0.75	-0.42	-2.71	-608.07	-1632.91	1131.565	1031
285	0.78	-0.63	-2.69	-608.30	-1632.35	1131.571	1031
290	0.24	-0.67	-2.51	-607.84	-1631.22	1131.576	1031
295	0.47	-0.67	-2.58	-607.79	-1632.12	1131.581	1031
300	0.49	-0.32	-2.61	-607.82	-1632.24	1131.586	1031
305	1.03	-0.71	-2.76	-607.97	-1631.66	1131.591	1031
310	0.89	-0.42	-2.63	-608.00	-1631.77	1131.595	1031
315	0.98	-0.42	-2.62	-607.88	-1632.38	1131.601	1031
320	0.71	-0.34	-2.74	-608.06	-1631.60	1131.605	1031
325	0.95	-1.78	-2.52	-600.61	-1625.38	1131.612	1031
330	0.15	-1.73	-2.47	-600.42	-1625.86	1131.615	1031
335	1.02	-1.61	-2.50	-600.57	-1625.22	1131.621	1031
340	0.76	-1.41	-2.51	-600.64	-1624.74	1131.626	1031
345	1.71	-4.76	-2.43	-585.54	-1611.69	1131.633	1031
350	1.47	-4.80	-2.26	-585.14	-1611.75	1131.636	1031
355	0.69	-4.67	-2.19	-584.98	-1612.49	1131.641	1031
360	0.89	-4.77	-2.32	-584.86	-1613.42	1131.646	1031
365	0.77	-4.83	-2.18	-583.93	-1614.02	1131.652	1031
370	0.87	-5.13	-2.26	-583.43	-1612.73	1131.656	1031
375	1.38	-4.54	-2.31	-583.16	-1612.72	1131.661	1031
380	1.57	-4.85	-2.40	-583.35	-1612.00	1131.666	1031
385	1.59	-5.46	-2.33	-583.35	-1612.47	1131.671	1031
390	1.50	-5.08	-2.30	-583.30	-1612.88	1131.676	1031
395	1.18	-4.99	-2.24	-582.56	-1612.11	1131.681	1031
400	0.58	-5.70	-2.23	-581.15	-1613.33	1131.686	1031
405	0.92	-5.80	-2.23	-580.95	-1613.47	1131.691	1031
410	1.47	-5.22	-2.24	-581.07	-1612.95	1131.697	1031
415	1.43	-5.56	-2.23	-580.80	-1613.85	1131.701	1031
420	1.94	-5.66	-2.29	-579.41	-1613.45	1131.706	1031
425	0.54	-5.48	-2.10	-579.40	-1612.76	1131.710	1031
430	0.88	-6.12	-2.04	-578.28	-1612.95	1131.717	1031
435	0.77	-5.66	-2.12	-578.60	-1612.20	1131.720	1031
440	1.14	-5.84	-2.28	-578.56	-1613.56	1131.726	1031
445	0.95	-5.86	-2.22	-578.19	-1611.69	1131.730	1031
450	0.74	-5.67	-2.16	-577.18	-1614.47	1131.738	1031
455	1.82	-5.94	-2.23	-577.04	-1614.91	1131.741	1031
460	1.31	-6.32	-2.23	-577.19	-1613.05	1131.746	1031
465	1.13	-5.89	-2.20	-576.93	-1612.22	1131.751	1031
470	1.17	-6.07	-2.10	-575.45	-1611.87	1131.758	1031
475	1.26	-6.43	-2.12	-575.62	-1611.33	1131.761	1031
480	1.05	-6.37	-2.16	-575.76	-1611.24	1131.767	1031
485	0.81	-6.60	-2.07	-575.57	-1610.79	1131.771	1031
490	1.15	-6.39	-2.00	-574.98	-1610.10	1131.776	1031
495	1.69	-6.48	-2.13	-574.44	-1610.18	1131.781	1031
500	0.75	-6.77	-2.08	-574.21	-1609.31	1131.786	1031
505	1.11	-6.55	-2.13	-574.13	-1610.59	1131.791	1031
510	1.49	-6.56	-2.11	-573.45	-1609.74	1131.796	1031
515	1.02	-6.75	-2.04	-572.66	-1608.82	1131.802	1031
520	0.80	-6.40	-1.98	-572.48	-1608.65	1131.806	1031
525	1.86	-6.81	-2.20	-572.44	-1608.30	1131.811	1031
530	1.10	-7.20	-1.93	-572.43	-1606.22	1131.815	1031
535	1.95	-6.83	-2.23	-570.94	-1606.49	1131.822	1031
540	1.39	-6.98	-2.08	-571.17	-1607.73	1131.825	1031
545	1.49	-7.49	-2.01	-571.02	-1606.79	1131.832	1031
550	1.06	-6.84	-2.07	-570.99	-1608.20	1131.835	1031
555	0.98	-7.50	-1.97	-569.71	-1607.31	1131.841	1031
560	1.21	-7.51	-2.02	-569.43	-1606.82	1131.845	1031
565	2.60	-7.47	-2.15	-569.08	-1606.47	1131.853	1031
570	1.47	-7.16	-2.00	-568.84	-1606.00	1131.856	1031
575	0.69	-7.14	-1.92	-568.67	-1606.24	1131.863	1031
580	1.44	-7.27	-2.08	-568.74	-1605.31	1131.866	1031
585	1.71	-7.60	-2.02	-567.73	-1606.00	1131.872	1031
590	1.41	-7.35	-1.99	-567.07	-1605.91	1131.876	1031
595	1.15	-7.73	-2.02	-566.94	-1605.94	1131.881	1031
600	1.48	-7.95	-1.97	-566.60	-1603.91	1131.886	1031
605	1.45	-7.56	-2.02	-566.46	-1604.92	1131.891	1031
610	1.32	-7.96	-1.84	-566.72	-1604.12	1131.896	1031
615	1.49	-7.46	-1.97	-566.62	-1603.38	1131.901	1031
620	2.26	-8.21	-2.05	-566.63	-1603.67	1131.906	1031
625	1.13	-7.95	-1.97	-566.29	-1604.84	1131.911	1031
630	1.47	-8.23	-1.90	-564.34	-1603.38	1131.917	1031
635	1.81	-8.39	-1.94	-564.37	-1602.98	1131.921	1031
640	1.09	-8.40	-1.87	-564.02	-1603.13	1131.926	1031
645	1.44	-8.31	-1.94	-564.04	-1602.97	1131.930	1031
650	1.30	-8.20	-1.84	-562.74	-1602.37	1131.937	1031
655	1.67	-8.42	-1.84	-562.61	-1603.17	1131.941	1031
660	1.34	-8.14	-1.93	-562.59	-1600.78	1131.948	1031
665	1.43	-8.43	-1.89	-562.60	-1603.48	1131.951	1031
670	1.51	-8.38	-1.86	-561.38	-1601.91	1131.956	1031
675	1.83	-8.77	-1.87	-560.82	-1601.87	1131.961	1031
680	1.21	-8.72	-1.79	-560.06	-1601.94	1131.968	1031
685	1.30	-9.01	-1.81	-560.24	-1601.13	1131.971	1031
690	1.85	-9.21	-1.95	-560.28	-1599.98	1131.977	1031
695	0.53	-9.33	-1.72	-560.24	-1600.29	1131.981	1031
700	1.32	-9.37	-1.88	-559.77	-1598.78	1131.986	1031
705	1.49	-9.20	-1.84	-558.92	-1599.51	1131.991	1031
710	1.73	-9.15	-1.76	-558.75	-1599.56	1131.996	1031
715	1.48	-9.48	-1.72	-558.08	-1598.18	1132.001	1031
720	1.56	-9.25	-1.79	-558.20	-1598.46	1132.006	1031
725	1.69	-9.38	-1.78	-558.07	-1598.27	1132.012	1031
730	1.90	-9.25	-1.83	-558.29	-1599.30	1132.016	1031
735	1.16	-9.49	-1.74	-558.14	-1599.42	1132.021	1031
740	1.76	-9.44	-1.77	-557.84	-1599.33	1132.026	1031
745	1.33	-9.91	-1.71	-555.87	-1598.94	1132.032	1031
750	1.32	-9.92	-1.69	-555.55	-1597.27	1132.036	1031
755	1.01	-10.05	-1.62	-555.19	-1598.69	1132.041	1031
760	1.37	-9.73	-1.71	-555.52	-1598.52	1132.045	1031
765	1.84	-9.67	-1.74	-555.56	-1598.54	1132.051	1031
770	1.17	-9.55	-1.64	-555.23	-1598.57	1132.056	1031
775	1.83	-9.79	-1.58	-554.07	-1597.69	1132.062	1031
780	0.99	-10.26	-1.66	-553.93	-1596.47	1132.066	1031
785	1.86	-9.60	-1.65	-553.74	-1595.98	1132.073	1031
790	1.74	-10.31	-1.69	-553.75	-1594.03	1132.076	1031
795	1.54	-10.23	-1.63	-551.92	-1593.90	1132.082	1031
800	2.06	-10.21	-1.70	-551.88	-1592.86	1132.086	1031
805	1.79	-10.97	-1.75	-551.58	-1592.97	1132.091	1031
810	1.90	-10.14	-1.70	-551.70	-1592.74	1132.096	1031
815	1.70	-11.06	-1.60	-550.97	-1593.46	1132.102	1031
820	2.19	-10.49	-1.71	-550.94	-1592.66	1132.106	1031
825	1.21	-10.36	-1.56	-551.03	-1592.99	1132.111	1031
830	1.98	-10.28	-1.75	-550.84	-1592.02	1132.116	1031
835	0.96	-11.21	-1.59	-549.95	-1591.83	1132.121	1031
840	1.56	-11.13	-1.52	-548.80	-1590.88	1132.126	1031
845	1.56	-11.25	-1.59	-548.89	-1590.62	1132.131	1031
850	1.24	-10.78	-1.50	-548.78	-1590.67	1132.136	1031
855	1.11	-11.28	-1.52	-548.51	-1590.04	1132.141	1031
860	2.06	-11.54	-1.63	-547.26	-1589.85	1132.147	1031
865	1.36	-11.51	-1.38	-547.43	-1589.79	1132.151	1031
870	1.05	-11.46	-1.38	-547.31	-1590.21	1132.156	1031
875	0.94	-11.34	-1.36	-547.12	-1588.92	1132.160	1031
880	0.99	-11.59	-1.42	-545.74	-1587.93	1132.167	1031
885	1.54	-11.28	-1.48	-545.57	-1588.31	1132.171	1031
890	2.44	-11.69	-1.57	-545.48	-1588.35	1132.176	1030
895	1.62	-11.77	-1.43	-545.81	-1588.87	1132.181	1030
900	1.50	-11.42	-1.60	-547.04	-1589.96	1132.186	1030
905	1.50	-11.27	-1.49	-547.12	-1590.23	1132.191	1030
910	1.72	-11.40	-1.45	-547.30	-1589.43	1132.196	1030
915	1.72	-11.75	-1.46	-547.08	-1588.39	1132.201	1030
920	1.89	-11.23	-1.54	-547.04	-1589.76	1132.206	1030
925	1.27	-11.58	-1.43	-547.10	-1589.94	1132.211	1030
930	1.80	-11.67	-1.53	-547.22	-1590.85	1132.216	1030
935	1.43	-11.52	-1.48	-547.20	-1590.06	1132.221	1030
940	2.11	-11.39	-1.55	-547.26	-1590.72	1132.226	1030
945	1.55	-10.92	-1.44	-547.15	-1590.61	1132.231	1030
950	1.73	-11.56	-1.49	-547.17	-1591.60	1132.236	1030
955	2.03	-11.47	-1.57	-547.16	-1590.83	1132.241	1030
960	1.74	-11.30	-1.60	-547.17	-1590.66	1132.246	1030
965	1.66	-11.24	-1.58	-547.12	-1589.48	1132.251	1030
970	1.94	-11.35	-1.53	-547.18	-1588.10	1132.256	1030
975	1.76	-11.40	-1.56	-547.19	-1588.57	1132.261	1030
980	1.12	-11.56	-1.49	-547.19	-1590.27	1132.266	1030
985	1.68	-11.16	-1.51	-547.04	-1591.46	1132.271	1030
990	2.52	-11.50	-1.65	-547.16	-1589.85	1132.276	1030
995	1.32	-11.33	-1.42	-546.86	-1590.08	1132.281	1030
1000	1.79	-11.31	-1.55	-546.94	-1590.97	1132.286	1030
1005	1.02	-11.60	-1.41	-546.93	-1590.72	1132.291	1030
1010	1.71	-11.14	-1.55	-546.80	-1591.00	1132.295	1030
1015	1.58	-11.52	-1.45	-546.97	-1590.54	1132.301	1030
1020	1.79	-10.99	-1.52	-547.17	-1590.30	1132.305	1030
1025	2.00	-11.60	-1.49	-546.82	-1590.66	1132.311	1030
1030	2.22	-11.32	-1.47	-546.64	-1590.48	1132.315	1030
1035	1.24	-11.50	-1.38	-546.78	-1590.08	1132.321	1030
1040	1.59	-11.68	-1.50	-546.97	-1589.70	1132.326	1030
1045	1.79	-11.95	-1.57	-546.83	-1589.74	1132.331	1030
1050	1.05	-11.70	-1.32	-546.83	-1590.28	1132.336	1030
1055	1.66	-11.21	-1.47	-547.07	-1590.18	1132.341	1030
1060	1.61	-11.54	-1.48	-546.73	-1589.78	1132.346	1030
1065	2.12	-10.84	-1.60	-546.94	-1590.57	1132.352	1030
1070	1.20	-11.66	-1.33	-546.71	-1590.39	1132.356	1030
1075	2.14	-11.68	-1.27	-546.56	-1591.84	1132.363	1030
1080	1.76	-11.46	-1.48	-546.55	-1589.90	1132.366	1030
1085	1.26	-9.78	-1.63	-555.37	-1598.64	1132.371	1030
1090	1.43	-8.83	-1.77	-559.79	-1601.56	1132.376	1030
1095	1.04	-9.09	-1.82	-560.44	-1602.40	1132.381	1030
1100	1.04	-8.90	-1.87	-560.40	-1601.35	1132.386	1030
1105	1.48	-8.76	-1.83	-560.50	-1602.70	1132.391	1030
1110	1.08	-8.79	-1.76	-560.80	-1602.06	1132.396	1030
1115	1.13	-8.78	-1.78	-561.53	-1602.78	1132.401	1030
1120	1.48	-8.78	-1.88	-562.56	-1602.57	1132.406	1030
1125	0.94	-8.58	-1.81	-562.55	-1602.53	1132.411	1030
1130	1.40	-8.72	-1.83	-562.54	-1601.44	1132.416	1030
1135	1.79	-8.85	-1.93	-562.50	-1602.35	1132.420	1030
1140	0.87	-8.53	-1.91	-563.96	-1602.85	1132.426	1030
1145	1.07	-8.77	-1.86	-563.85	-1603.12	1132.430	1030
1150	1.52	-8.34	-1.98	-563.85	-1603.44	1132.438	1030
1155	1.80	-8.42	-2.00	-563.93	-1602.68	1132.440	1030
1160	1.59	-8.44	-2.01	-564.17	-1602.34	1132.446	1030
1165	1.62	-8.42	-2.03	-564.06	-1601.49	1132.451	1030
1170	0.97	-8.21	-1.96	-565.67	-1602.36	1132.456	1030
1175	1.28	-7.48	-2.01	-566.28	-1604.09	1132.461	1030
1180	1.47	-8.14	-1.97	-565.97	-1604.14	1132.466	1030
1185	1.36	-8.09	-1.94	-566.11	-1604.11	1132.471	1030
1190	3.51	-8.20	-2.23	-566.43	-1606.49	1132.478	1030
1195	1.97	-8.33	-2.00	-566.23	-1604.26	1132.481	1030
1200	1.30	-7.76	-2.08	-566.20	-1603.84	1132.486	1030
1205	1.62	-7.99	-1.99	-566.43	-1604.70	1132.491	1030
1210	2.12	-7.71	-2.06	-567.93	-1604.16	1132.496	1030
1215	1.27	-7.74	-1.90	-569.19	-1605.38	1132.501	1030
1220	1.65	-7.63	-1.98	-568.93	-1606.05	1132.506	1030
1225	0.70	-7.52	-1.90	-568.94	-1603.89	1132.511	1030
1230	0.80	-7.78	-1.94	-569.47	-1606.91	1132.516	1030
1235	1.59	-7.05	-2.14	-570.46	-1608.29	1132.522	1030
1240	1.02	-6.89	-2.02	-570.57	-1607.45	1132.526	1030
1245	0.76	-7.37	-1.91	-570.62	-1607.66	1132.532	1030
1250	0.74	-7.28	-1.99	-570.60	-1607.88	1132.536	1030
1255	1.34	-7.13	-2.15	-571.74	-1607.81	1132.541	1030
1260	1.65	-7.36	-2.12	-571.76	-1607.70	1132.545	1030
1265	1.16	-6.81	-2.06	-572.63	-1610.05	1132.552	1030
1270	1.27	-6.96	-2.03	-572.62	-1607.24	1132.556	1030
1275	1.20	-6.87	-2.07	-572.58	-1608.70	1132.561	1030
1280	1.54	-6.68	-2.17	-572.54	-1608.77	1132.565	1030
1285	1.42	-6.35	-2.19	-573.84	-1610.78	1132.571	1030
1290	1.09	-6.90	-2.07	-574.25	-1611.43	1132.576	1030
1295	1.68	-5.54	-2.34	-574.60	-1612.60	1132.583	1030
1300	1.26	-6.88	-2.16	-574.27	-1611.08	1132.586	1030
1305	0.91	-6.47	-2.15	-574.17	-1610.21	1132.591	1030
1310	0.89	-6.43	-2.12	-574.40	-1609.76	1132.596	1030
1315	0.85	-6.32	-2.14	-575.93	-1611.31	1132.601	1030
1320	1.39	-6.40	-2.24	-576.71	-1611.71	1132.606	1030
1325	1.35	-6.05	-2.23	-576.88	-1611.94	1132.611	1030
1330	1.74	-5.74	-2.16	-576.91	-1611.96	1132.617	1030
1335	1.54	-5.77	-2.22	-577.54	-1613.32	1132.621	1030
1340	1.13	-5.55	-2.24	-578.41	-1612.13	1132.626	1030
1345	1.51	-5.73	-2.31	-578.53	-1613.10	1132.631	1030
1350	1.20	-5.77	-2.18	-578.92	-1613.14	1132.637	1030
1355	1.22	-5.63	-2.23	-579.03	-1611.84	1132.641	1030
1360	1.86	-5.91	-2.37	-578.90	-1612.28	1132.647	1030
1365	0.67	-6.10	-2.16	-579.05	-1612.31	1132.650	1030
1370	1.03	-5.58	-2.13	-580.17	-1612.77	1132.656	1030
1375	1.42	-5.40	-2.23	-580.09	-1613.06	1132.660	1030
1380	1.41	-5.36	-2.30	-580.85	-1613.73	1132.668	1030
1385	1.21	-5.40	-2.20	-581.35	-1613.15	1132.670	1030
1390	1.23	-5.08	-2.26	-581.10	-1613.66	1132.676	1030
1395	1.52	-5.02	-2.31	-581.17	-1612.54	1132.681	1030
1400	0.70	-5.10	-2.23	-582.45	-1615.73	1132.686	1030
1405	1.00	-4.69	-2.23	-582.67	-1616.14	1132.691	1030
1410	1.13	-4.88	-2.15	-583.13	-1615.69	1132.698	1030
1415	1.29	-4.94	-2.26	-582.92	-1615.00	1132.701	1030
1420	0.93	-5.27	-2.28	-583.01	-1616.21	1132.706	1030
1425	0.45	-5.21	-2.16	-582.72	-1615.87	1132.711	1030
1430	0.74	-4.96	-2.20	-584.35	-1617.03	1132.716	1030
1435	1.32	-4.51	-2.34	-584.89	-1617.39	1132.721	1030
1440	1.07	-4.68	-2.28	-585.06	-1617.25	1132.726	1030
1445	0.54	-4.42	-2.20	-585.00	-1616.34	1132.731	1030
1450	1.37	-4.15	-2.36	-585.06	-1617.34	1132.736	1030
1455	0.58	-4.30	-2.25	-585.33	-1616.25	1132.741	1030
1460	1.07	-4.14	-2.36	-585.82	-1617.41	1132.746	1030
1465	1.04	-4.15	-2.27	-587.02	-1619.02	1132.751	1030
1470	0.84	-4.54	-2.27	-587.07	-1618.61	1132.757	1030
1475	1.97	-3.74	-2.48	-587.10	-1619.26	1132.761	1030
1480	1.18	-3.98	-2.42	-587.15	-1619.46	1132.766	1030
1485	0.70	-3.66	-2.34	-588.28	-1619.67	1132.771	1030
1490	1.41	-3.50	-2.45	-588.50	-1620.81	1132.776	1030
1495	0.97	-3.73	-2.33	-588.75	-1617.54	1132.782	1030
1500	1.58	-3.64	-2.48	-588.95	-1620.08	1132.785	1030
1505	0.56	-3.64	-2.31	-589.06	-1618.92	1132.792	1030
1510	1.14	-3.71	-2.32	-588.97	-1618.72	1132.795	1030
1515	1.11	-3.64	-2.46	-590.73	-1618.10	1132.801	1030
1520	1.02	-3.60	-2.48	-590.88	-1618.76	1132.805	1030
1525	1.22	-3.20	-2.44	-591.51	-1618.40	1132.813	1030
1530	0.62	-3.41	-2.37	-591.64	-1620.35	1132.816	1030
1535	0.88	-3.54	-2.44	-591.71	-1618.99	1132.821	1030
1540	1.49	-3.43	-2.49	-591.81	-1621.52	1132.826	1030
1545	0.89	-3.71	-2.38	-592.49	-1622.49	1132.832	1030
1550	1.28	-3.19	-2.49	-593.25	-1622.01	1132.836	1030
1555	0.89	-3.33	-2.49	-593.30	-1623.28	1132.841	1030
1560	0.86	-2.92	-2.49	-593.22	-1623.49	1132.846	1030
1565	1.07	-2.76	-2.51	-593.69	-1623.98	1132.851	1030
1570	0.63	-2.83	-2.43	-594.51	-1624.49	1132.856	1030
1575	0.87	-2.79	-2.44	-594.42	-1626.32	1132.861	1030
1580	0.45	-2.60	-2.47	-594.61	-1624.96	1132.867	1030
1585	1.36	-2.70	-2.51	-594.69	-1625.33	1132.870	1030
1590	0.53	-2.62	-2.37	-594.72	-1625.46	1132.877	1030
1595	0.68	-2.69	-2.42	-594.39	-1624.26	1132.880	1030
1600	1.05	-2.24	-2.54	-596.63	-1626.53	1132.886	1030
1605	1.61	-2.09	-2.65	-596.96	-1627.20	1132.891	1030
1610	0.67	-2.06	-2.40	-597.35	-1627.78	1132.897	1030
1615	0.59	-2.28	-2.40	-597.72	-1627.44	1132.901	1030
1620	0.84	-2.01	-2.53	-597.53	-1627.12	1132.906	1030
1625	0.53	-2.16	-2.52	-597.61	-1625.90	1132.911	1030
1630	1.18	-2.00	-2.50	-599.14	-1629.67	1132.917	1030
1635	0.72	-1.84	-2.54	-599.40	-1627.38	1132.921	1030
1640	0.65	-2.15	-2.64	-599.45	-1627.79	1132.928	1030
1645	0.95	-1.92	-2.62	-599.32	-1628.46	1132.931	1030
1650	0.91	-1.39	-2.56	-600.32	-1629.05	1132.936	1030
1655	0.99	-1.56	-2.56	-600.76	-1629.68	1132.941	1030
1660	1.05	-1.44	-2.71	-601.37	-1628.82	1132.946	1030
1665	1.30	-1.70	-2.66	-601.45	-1630.91	1132.951	1030
1670	0.92	-1.30	-2.56	-601.81	-1629.71	1132.956	1030
1675	0.62	-1.44	-2.49	-601.67	-1629.92	1132.961	1030
1680	1.13	-1.72	-2.61	-601.98	-1630.39	1132.966	1030
1685	1.01	-0.98	-2.61	-602.78	-1631.41	1132.971	1030
1690	1.14	-1.10	-2.55	-603.26	-1631.99	1132.976	1030
1695	0.32	-1.28	-2.53	-602.98	-1630.38	1132.982	1030
1700	0.04	-1.16	-2.46	-603.21	-1631.19	1132.986	1030
1705	0.52	-1.33	-2.46	-603.18	-1630.71	1132.991	1030
1710	0.81	-1.13	-2.47	-603.15	-1630.34	1132.996	1030
1715	0.47	-0.77	-2.61	-605.17	-1630.05	1133.002	1030
1720	0.54	-0.78	-2.58	-605.07	-1629.90	1133.005	1030
1725	0.38	-0.83	-2.57	-605.22	-1630.83	1133.011	1031
1730	0.73	-1.11	-2.57	-605.06	-1630.82	1133.015	1031
1735	0.24	-1.24	-2.50	-603.95	-1630.52	1133.021	1031
1740	0.79	-1.00	-2.62	-603.89	-1631.47	1133.026	1031
1745	-0.54	-0.99	-2.50	-604.05	-1627.89	1133.033	1031
1750	0.57	-1.30	-2.50	-603.77	-1629.90	1133.036	1031
1755	0.65	-1.42	-2.53	-604.00	-1630.49	1133.041	1031
1760	0.45	-1.48	-2.44	-603.94	-1629.74	1133.046	1031
1765	0.36	-1.99	-2.46	-601.75	-1630.54	1133.053	1031
1770	1.47	-1.37	-2.67	-601.98	-1628.39	1133.056	1031
1775	1.02	-1.71	-2.60	-602.09	-1628.51	1133.061	1031
1780	0.93	-1.77	-2.60	-601.87	-1628.26	1133.066	1031
1785	0.58	-1.82	-2.39	-600.87	-1628.39	1133.071	1031
1790	0.96	-1.73	-2.45	-600.07	-1628.27	1133.076	1031
1795	0.51	-2.21	-2.30	-599.91	-1629.88	1133.081	1031
1800	0.93	-2.01	-2.51	-599.50	-1628.57	1133.086	1031
1805	0.16	-1.89	-2.38	-599.44	-1627.40	1133.091	1031
1810	0.81	-1.72	-2.46	-599.57	-1627.14	1133.096	1031
1815	0.48	-1.67	-2.35	-599.73	-1628.15	1133.101	1031
1820	0.84	-1.87	-2.52	-599.74	-1627.72	1133.106	1031
1825	1.15	-2.26	-2.50	-599.56	-1628.73	1133.110	1031
1830	-0.39	-2.45	-2.23	-597.06	-1629.38	1133.117	1031
1835	0.68	-2.36	-2.35	-597.30	-1628.41	1133.121	1031
1840	0.66	-1.98	-2.59	-597.33	-1629.70	1133.127	1031
1845	0.64	-2.43	-2.39	-597.39	-1627.24	1133.130	1031
1850	0.25	-2.21	-2.35	-596.05	-1627.08	1133.136	1031
1855	0.77	-2.40	-2.39	-595.71	-1625.84	1133.140	1031
1860	1.76	-2.71	-2.60	-595.24	-1623.04	1133.148	1031
1865	1.21	-2.67	-2.47	-595.35	-1626.38	1133.151	1031
1870	0.93	-2.72	-2.38	-595.33	-1626.35	1133.156	1031
1875	0.39	-2.45	-2.30	-595.61	-1625.94	1133.161	1031
1880	-0.37	-3.07	-2.43	-593.66	-1622.45	1133.168	1031
1885	0.71	-3.12	-2.37	-593.94	-1624.67	1133.171	1031
1890	1.64	-2.43	-2.46	-593.94	-1624.14	1133.176	1031
1895	0.84	-2.57	-2.34	-593.88	-1624.32	1133.181	1031
1900	0.59	-3.00	-2.43	-592.94	-1623.00	1133.186	1031
1905	0.73	-3.12	-2.28	-592.24	-1622.54	1133.191	1031
1910	1.64	-2.93	-2.42	-592.09	-1621.73	1133.196	1031
1915	1.75	-3.36	-2.39	-591.63	-1621.61	1133.201	1031
1920	1.35	-3.43	-2.42	-591.38	-1622.50	1133.206	1031
1925	1.18	-3.15	-2.38	-591.39	-1622.26	1133.211	1031
1930	0.25	-3.28	-2.24	-591.19	-1622.14	1133.216	1031
1935	1.19	-3.42	-2.33	-590.06	-1621.78	1133.221	1031
1940	0.66	-3.37	-2.31	-589.89	-1621.78	1133.226	1031
1945	0.84	-3.89	-2.23	-590.16	-1620.96	1133.232	1031
1950	0.97	-3.48	-2.32	-589.99	-1621.06	1133.235	1031
1955	0.62	-3.70	-2.28	-589.95	-1621.87	1133.241	1031
1960	0.77	-3.60	-2.41	-589.89	-1622.09	1133.245	1031
1965	0.26	-4.07	-2.20	-587.68	-1619.92	1133.252	1031
1970	1.02	-3.91	-2.34	-587.82	-1619.52	1133.256	1031
1975	1.25	-3.99	-2.33	-587.63	-1620.06	1133.263	1031
1980	1.04	-4.31	-2.37	-587.99	-1619.11	1133.266	1031
1985	1.67	-4.43	-2.35	-586.63	-1618.00	1133.271	1031
1990	1.38	-4.22	-2.32	-586.26	-1616.85	1133.276	1031
1995	1.11	-5.09	-2.34	-585.63	-1617.03	1133.283	1031
2000	1.18	-4.30	-2.34	-585.63	-1617.77	1133.286	1031
2005	1.44	-4.30	-2.30	-585.58	-1617.68	1133.291	1031
2010	0.87	-4.41	-2.30	-585.65	-1617.52	1133.296	1031
2015	0.73	-4.58	-2.25	-584.71	-1616.05	1133.301	1031
2020	1.06	-4.72	-2.31	-584.22	-1616.55	1133.306	1031
2025	1.38	-4.97	-2.32	-584.15	-1615.94	1133.311	1031
2030	0.94	-4.76	-2.08	-584.30	-1615.13	1133.316	1031
2035	0.80	-4.88	-2.21	-584.15	-1613.67	1133.321	1031
2040	0.98	-4.55	-2.35	-584.02	-1616.12	1133.327	1031
2045	0.55	-4.97	-2.19	-583.19	-1616.93	1133.331	1031
2050	1.19	-5.06	-2.20	-581.97	-1614.84	1133.336	1031
2055	1.50	-5.08	-2.24	-581.99	-1613.78	1133.341	1031
2060	0.93	-4.86	-2.21	-581.14	-1614.12	1133.347	1031
2065	1.15	-5.23	-2.20	-581.53	-1614.26	1133.351	1031
2070	1.15	-5.05	-2.18	-581.20	-1614.77	1133.356	1031
2075	0.93	-5.31	-2.09	-581.33	-1614.71	1133.360	1031
2080	1.34	-4.72	-2.21	-580.27	-1615.61	1133.367	1031
2085	0.95	-5.32	-2.23	-579.88	-1614.66	1133.371	1031
2090	1.37	-5.09	-2.12	-579.59	-1616.19	1133.378	1031
2095	0.96	-5.72	-2.04	-579.79	-1615.03	1133.380	1031
2100	0.75	-5.58	-2.15	-578.37	-1613.36	1133.386	1031
2105	0.57	-5.85	-2.03	-578.19	-1611.81	1133.391	1031
2110	-0.05	-5.30	-1.84	-577.67	-1612.93	1133.398	1031
2115	0.80	-5.75	-2.17	-577.45	-1611.37	1133.401	1031
2120	0.93	-5.78	-2.26	-577.69	-1610.91	1133.406	1031
2125	1.50	-5.90	-2.24	-577.50	-1611.86	1133.411	1031
2130	1.43	-5.76	-2.19	-576.68	-1610.64	1133.417	1031
2135	1.41	-5.84	-2.18	-575.83	-1609.74	1133.421	1031
2140	0.91	-6.09	-2.14	-576.07	-1610.40	1133.426	1031
2145	0.54	-5.92	-2.03	-575.96	-1611.04	1133.431	1031
2150	1.86	-6.01	-2.14	-575.96	-1611.30	1133.436	1031
2155	1.82	-5.84	-2.20	-576.02	-1612.31	1133.442	1031
2160	0.86	-6.18	-2.05	-575.12	-1610.76	1133.446	1031
2165	1.45	-6.97	-2.06	-573.63	-1609.59	1133.451	1031
2170	2.12	-6.42	-2.11	-573.34	-1609.90	1133.456	1031
2175	1.52	-6.50	-2.02	-573.53	-1610.68	1133.462	1031
2180	1.61	-6.61	-2.05	-573.68	-1609.97	1133.465	1031
2185	1.35	-6.69	-2.06	-573.06	-1608.60	1133.471	1031
2190	0.86	-6.21	-2.03	-572.85	-1607.77	1133.475	1031
2195	0.62	-6.59	-2.03	-571.54	-1607.12	1133.482	1031
2200	1.68	-6.90	-2.13	-571.49	-1608.75	1133.485	1031
2205	1.49	-6.64	-2.09	-571.23	-1608.80	1133.491	1031
2210	1.21	-6.80	-1.94	-571.50	-1609.11	1133.495	1031
2215	1.90	-6.66	-2.29	-569.58	-1605.12	1133.503	1031
2220	1.42	-7.28	-2.04	-569.98	-1606.52	1133.506	1031
2225	0.57	-8.05	-1.88	-569.08	-1603.42	1133.513	1031
2230	0.96	-7.04	-1.99	-569.89	-1603.74	1133.516	1031
2235	0.76	-7.37	-1.91	-568.99	-1605.33	1133.521	1031
2240	1.35	-7.32	-2.05	-568.40	-1602.98	1133.526	1031
2245	0.82	-7.21	-1.86	-567.97	-1605.70	1133.531	1031
2250	0.91	-7.32	-1.88	-567.60	-1605.47	1133.536	1031
2255	1.36	-7.68	-1.98	-567.65	-1604.09	1133.541	1031
2260	1.15	-7.63	-1.98	-567.70	-1604.07	1133.547	1031
2265	1.25	-7.42	-1.82	-567.10	-1603.53	1133.551	1031
2270	0.85	-7.81	-1.84	-566.40	-1602.54	1133.556	1031
2275	1.31	-7.92	-1.89	-566.13	-1604.11	1133.561	1031
2280	1.34	-8.20	-1.87	-565.35	-1604.52	1133.567	1031
2285	1.34	-8.35	-1.99	-565.23	-1604.05	1133.571	1031
2290	1.18	-8.18	-1.84	-565.30	-1601.08	1133.576	1031
2295	2.26	-7.87	-1.96	-564.86	-1601.89	1133.580	1031
2300	0.80	-8.12	-1.84	-564.19	-1601.43	1133.586	1031
2305	1.59	-8.10	-1.96	-563.77	-1602.62	1133.591	1031
2310	0.20	-8.13	-1.63	-563.37	-1603.47	1133.598	1031
2315	1.62	-7.85	-1.87	-563.48	-1601.91	1133.600	1031
2320	1.68	-8.11	-1.96	-563.47	-1602.36	1133.606	1031
2325	1.17	-8.36	-1.82	-563.30	-1603.43	1133.611	1031
2330	2.61	-8.90	-1.90	-561.78	-1602.36	1133.618	1031
2335	1.97	-8.58	-1.87	-561.34	-1601.43	1133.621	1031
2340	1.75	-8.46	-1.88	-561.51	-1601.66	1133.626	1031
2345	1.15	-8.73	-1.86	-561.36	-1600.87	1133.631	1031
2350	1.46	-9.23	-1.79	-560.20	-1600.19	1133.636	1031
2355	1.21	-8.53	-1.83	-559.94	-1599.73	1133.641	1031
2360	1.75	-8.57	-1.89	-559.90	-1598.41	1133.646	1031
2365	0.98	-8.83	-1.75	-559.67	-1599.40	1133.651	1031
2370	1.05	-9.20	-1.73	-559.82	-1599.72	1133.656	1031
2375	2.36	-8.89	-1.96	-559.60	-1598.05	1133.662	1031
2380	0.98	-9.21	-1.79	-558.86	-1596.92	1133.666	1031
2385	1.61	-9.11	-1.77	-557.55	-1595.04	1133.671	1031
2390	1.49	-9.18	-1.78	-557.30	-1595.86	1133.675	1031
2395	0.72	-9.46	-1.65	-556.87	-1595.91	1133.682	1031
2400	1.72	-9.44	-1.80	-556.51	-1595.10	1133.686	1031
2405	1.31	-9.56	-1.75	-556.60	-1595.26	1133.691	1031
2410	1.02	-9.41	-1.62	-556.52	-1595.60	1133.695	1031
2415	0.99	-10.17	-1.57	-555.00	-1594.99	1133.703	1031
2420	1.53	-9.86	-1.74	-555.49	-1595.08	1133.706	1031
2425	1.72	-9.73	-1.72	-555.16	-1594.75	1133.711	1031
2430	1.73	-10.02	-1.64	-554.92	-1596.77	1133.716	1031
2435	1.06	-10.16	-1.55	-553.89	-1594.78	1133.723	1031
2440	1.66	-10.11	-1.62	-553.58	-1594.65	1133.726	1031
2445	2.51	-10.87	-1.72	-553.89	-1595.36	1133.733	1031
2450	1.75	-9.61	-1.68	-553.56	-1593.50	1133.736	1031
2455	0.73	-10.36	-1.60	-552.26	-1592.30	1133.742	1031
2460	1.27	-10.10	-1.62	-552.00	-1591.44	1133.746	1031
2465	1.69	-10.22	-1.64	-551.61	-1593.00	1133.751	1031
2470	1.52	-10.72	-1.57	-551.27	-1593.80	1133.756	1031
2475	1.72	-10.26	-1.59	-551.45	-1594.27	1133.761	1031
2480	1.37	-10.14	-1.58	-551.46	-1594.30	1133.766	1031
2485	1.56	-10.38	-1.51	-551.20	-1594.06	1133.771	1031
2490	1.10	-10.62	-1.51	-551.43	-1594.14	1133.776	1031
2495	1.40	-10.21	-1.54	-551.04	-1594.09	1133.780	1031
2500	1.12	-10.80	-1.49	-549.22	-1591.89	1133.787	1031
2505	1.83	-10.91	-1.61	-549.25	-1590.54	1133.791	1030
2510	1.59	-10.68	-1.48	-548.94	-1598.73	1133.797	1030
2515	1.32	-11.15	-1.46	-549.03	-1596.95	1133.800	1030
2520	1.77	-11.30	-1.53	-547.92	-1592.56	1133.806	1030
2525	1.23	-11.16	-1.40	-547.71	-1597.20	1133.810	1030
2530	1.88	-10.92	-1.51	-547.51	-1597.71	1133.816	1030
2535	1.51	-11.09	-1.44	-547.60	-1597.63	1133.820	1030
2540	2.61	-10.97	-1.52	-548.88	-1598.84	1133.828	1030
2545	1.33	-10.79	-1.49	-548.25	-1599.02	1133.831	1030
2550	1.79	-11.35	-1.48	-548.10	-1597.92	1133.836	1030
2555	1.61	-10.91	-1.54	-548.28	-1593.60	1133.841	1030
2560	1.60	-10.73	-1.57	-549.64	-1594.36	1133.847	1030
2565	1.42	-10.57	-1.53	-550.28	-1593.48	1133.851	1030
2570	1.94	-10.44	-1.55	-550.40	-1594.94	1133.856	1030
2575	1.40	-10.62	-1.57	-550.64	-1595.18	1133.861	1030
2580	2.03	-9.82	-1.67	-550.90	-1595.40	1133.866	1030
2585	1.59	-10.07	-1.59	-551.72	-1595.26	1133.871	1030
2590	1.67	-9.73	-1.56	-552.08	-1596.36	1133.876	1030
2595	1.86	-10.14	-1.60	-552.21	-1596.32	1133.881	1030
2600	1.97	-10.19	-1.66	-552.46	-1596.78	1133.885	1030
2605	1.07	-9.85	-1.52	-552.50	-1596.06	1133.892	1030
2610	1.31	-10.28	-1.54	-552.40	-1593.81	1133.896	1030
2615	1.43	-10.18	-1.66	-552.50	-1594.70	1133.901	1030
2620	2.37	-10.46	-1.77	-552.61	-1595.33	1133.906	1030
2625	1.18	-9.55	-1.56	-554.76	-1596.36	1133.912	1030
2630	1.47	-9.76	-1.67	-554.58	-1597.02	1133.915	1030
2635	1.99	-9.85	-1.78	-554.74	-1597.15	1133.921	1030
2640	1.37	-9.77	-1.67	-554.64	-1597.69	1133.926	1030
2645	2.38	-8.92	-1.86	-555.87	-1598.01	1133.933	1030
2650	1.18	-9.53	-1.55	-556.04	-1599.35	1133.936	1030
2655	1.51	-9.47	-1.65	-556.22	-1596.77	1133.943	1030
2660	1.65	-9.37	-1.81	-556.19	-1598.32	1133.946	1030
2665	1.50	-9.70	-1.73	-557.15	-1599.18	1133.952	1030
2670	1.66	-9.33	-1.75	-557.29	-1599.44	1133.956	1030
2675	1.67	-8.98	-1.80	-558.23	-1600.22	1133.961	1030
2680	1.58	-9.29	-1.80	-558.59	-1599.65	1133.966	1030
2685	1.56	-9.11	-1.84	-558.14	-1600.08	1133.971	1030
2690	1.87	-8.96	-1.82	-558.38	-1599.79	1133.976	1030
2695	2.03	-8.80	-1.83	-559.20	-1599.90	1133.981	1030
2700	1.45	-8.65	-1.95	-559.92	-1601.27	1133.987	1030
2705	1.42	-8.84	-1.84	-560.01	-1600.94	1133.990	1030
2710	1.37	-9.16	-1.70	-560.17	-1601.32	1133.997	1030
2715	0.92	-8.76	-1.74	-560.08	-1601.02	1134.001	1030
2720	1.40	-8.91	-1.89	-561.31	-1601.45	1134.006	1030
2725	1.38	-8.20	-1.84	-561.47	-1602.05	1134.010	1030
2730	0.85	-8.14	-1.73	-562.25	-1602.52	1134.016	1030
2735	1.48	-8.24	-1.96	-562.43	-1602.27	1134.021	1030
2740	1.19	-7.97	-1.91	-562.39	-1602.19	1134.028	1030
2745	2.34	-8.17	-1.95	-562.24	-1602.24	1134.030	1030
2750	0.76	-8.43	-1.76	-562.18	-1603.03	1134.036	1030
2755	0.99	-8.11	-1.76	-562.43	-1602.82	1134.041	1030
2760	-0.21	-8.01	-1.64	-564.29	-1604.79	1134.048	1030
2765	1.51	-7.56	-1.89	-564.36	-1604.64	1134.051	1030
2770	1.42	-7.95	-1.88	-564.52	-1604.63	1134.057	1030
2775	1.32	-8.18	-1.85	-564.34	-1604.31	1134.061	1030
2780	2.09	-7.89	-2.06	-565.53	-1605.23	1134.066	1030
2785	2.08	-7.99	-1.93	-566.04	-1604.99	1134.071	1030
2790	1.69	-7.46	-1.95	-565.99	-1604.89	1134.076	1030
2795	1.02	-7.52	-1.83	-565.94	-1604.52	1134.082	1030
2800	1.68	-7.77	-1.93	-566.65	-1604.93	1134.086	1030
2805	1.40	-7.68	-1.95	-567.38	-1605.17	1134.091	1030
2810	1.37	-7.88	-1.87	-567.54	-1605.40	1134.096	1030
2815	1.33	-6.83	-1.95	-568.66	-1607.51	1134.102	1030
2820	1.62	-7.36	-2.01	-568.25	-1602.53	1134.106	1030
2825	1.51	-7.24	-1.95	-568.58	-1605.83	1134.111	1030
2830	1.99	-7.18	-2.14	-568.52	-1606.42	1134.115	1030
2835	2.02	-6.67	-2.32	-570.16	-1604.75	1134.122	1030
2840	3.12	-7.18	-2.40	-569.84	-1605.84	1134.127	1030
2845	0.93	-6.81	-1.85	-570.04	-1606.37	1134.131	1030
2850	0.59	-6.67	-1.83	-569.95	-1607.35	1134.135	1030
2855	1.20	-6.59	-2.08	-570.94	-1608.39	1134.141	1030
2860	1.07	-6.46	-2.14	-571.03	-1608.97	1134.146	1030
2865	1.33	-6.54	-1.89	-571.15	-1608.74	1134.151	1030
2870	1.11	-6.66	-1.95	-570.99	-1607.97	1134.156	1030
2875	3.07	-6.95	-2.08	-571.29	-1608.50	1134.162	1030
2880	1.04	-6.35	-2.00	-571.07	-1607.10	1134.166	1030
2885	1.31	-6.50	-2.04	-571.66	-1608.46	1134.171	1030
2890	0.90	-6.47	-1.99	-571.83	-1608.47	1134.176	1030
2895	2.20	-6.83	-2.16	-573.12	-1611.31	1134.181	1030
2900	0.90	-6.08	-2.05	-573.90	-1612.56	1134.186	1030
2905	1.65	-6.08	-2.05	-574.22	-1611.84	1134.191	1030
2910	1.27	-6.10	-1.91	-574.11	-1611.63	1134.197	1030
2915	1.62	-5.75	-2.15	-574.80	-1610.77	1134.201	1030
2920	0.67	-5.77	-2.02	-575.69	-1611.88	1134.206	1030
2925	1.33	-5.71	-2.10	-575.76	-1611.87	1134.211	1030
2930	0.97	-5.62	-1.86	-576.44	-1611.56	1134.217	1030
2935	1.00	-6.01	-2.07	-576.34	-1612.22	1134.221	1030
2940	1.09	-5.99	-2.09	-576.65	-1610.57	1134.226	1030
2945	1.53	-5.31	-2.08	-576.60	-1609.92	1134.230	1030
2950	0.67	-5.58	-1.99	-578.29	-1612.14	1134.236	1030
2955	0.67	-5.27	-1.98	-578.52	-1613.60	1134.240	1030
2960	1.05	-5.94	-2.03	-578.37	-1613.61	1134.247	1030
2965	0.76	-5.32	-2.07	-578.42	-1614.21	1134.250	1030
2970	1.11	-5.04	-2.07	-578.32	-1615.02	1134.256	1030
2975	2.02	-5.10	-2.24	-578.31	-1613.50	1134.261	1030
2980	1.51	-5.72	-2.22	-580.05	-1614.18	1134.266	1030
2985	1.01	-4.75	-2.09	-580.43	-1613.21	1134.271	1030
2990	1.33	-5.01	-2.11	-579.94	-1617.38	1134.278	1030
2995	0.89	-5.18	-2.14	-580.30	-1616.58	1134.281	1030
3000	0.77	-5.18	-2.16	-580.69	-1615.58	1134.287	1030
3005	0.84	-4.98	-2.13	-580.50	-1616.28	1134.291	1030
3010	1.61	-4.62	-2.25	-581.68	-1616.71	1134.296	1030
3015	0.85	-5.00	-2.21	-582.61	-1617.50	1134.301	1030
3020	1.42	-4.78	-2.30	-582.85	-1616.12	1134.306	1030
3025	1.43	-4.60	-2.24	-582.81	-1616.41	1134.311	1030
3030	1.45	-4.45	-2.25	-584.26	-1620.40	1134.318	1030
3035	1.37	-4.24	-2.24	-584.31	-1618.67	1134.321	1030
3040	0.45	-4.68	-2.18	-584.71	-1618.14	1134.326	1030
3045	0.11	-4.63	-1.98	-584.60	-1618.38	1134.331	1030
3050	1.46	-4.40	-2.25	-584.48	-1618.49	1134.336	1030
3055	1.21	-4.45	-2.31	-585.35	-1617.77	1134.341	1030
3060	0.97	-4.63	-2.26	-585.66	-1617.94	1134.346	1030
3065	1.48	-4.43	-2.24	-585.46	-1617.50	1134.353	1030
3070	1.29	-4.11	-2.33	-585.47	-1618.16	1134.355	1030
3075	1.19	-3.78	-2.33	-585.62	-1618.10	1134.363	1030
3080	1.25	-3.81	-2.33	-585.40	-1618.04	1134.366	1030
3085	1.08	-3.93	-2.30	-587.52	-1620.17	1134.371	1030
3090	1.29	-3.45	-2.30	-587.83	-1619.96	1134.376	1030
3095	1.05	-3.53	-2.23	-588.48	-1621.12	1134.383	1030
3100	1.12	-3.55	-2.39	-588.64	-1620.71	1134.386	1030
3105	0.02	-3.47	-2.15	-588.63	-1621.29	1134.391	1030
3110	1.01	-3.48	-2.19	-588.66	-1619.87	1134.396	1030
3115	1.44	-3.44	-2.40	-589.43	-1619.83	1134.402	1030
3120	0.66	-3.15	-2.35	-590.10	-1622.18	1134.406	1030
3125	0.60	-3.25	-2.20	-590.27	-1620.33	1134.411	1030
3130	1.63	-3.22	-2.33	-590.16	-1619.20	1134.416	1030
3135	1.27	-3.50	-2.33	-590.93	-1621.01	1134.421	1030
3140	0.81	-3.05	-2.29	-591.88	-1623.48	1134.426	1030
3145	0.86	-2.88	-2.23	-592.12	-1623.59	1134.431	1030
3150	0.86	-3.32	-2.25	-592.58	-1623.61	1134.436	1030
3155	0.77	-3.07	-2.33	-592.56	-1623.47	1134.441	1030
3160	0.90	-3.21	-2.32	-592.50	-1624.94	1134.447	1030
3165	0.92	-2.86	-2.29	-592.58	-1623.45	1134.451	1030
3170	1.13	-2.62	-2.33	-592.57	-1623.99	1134.456	1030
3175	0.12	-2.64	-2.17	-593.11	-1623.39	1134.461	1030
3180	0.89	-2.28	-2.40	-594.40	-1623.75	1134.467	1030
3185	0.47	-2.49	-2.31	-594.55	-1624.55	1134.470	1030
3190	0.56	-2.62	-2.24	-594.73	-1624.50	1134.476	1030
3195	1.43	-2.66	-2.41	-594.94	-1625.46	1134.480	1030
3200	0.26	-1.55	-2.29	-596.15	-1625.95	1134.488	1030
3205	1.02	-2.14	-2.38	-596.14	-1626.39	1134.491	1030
3210	0.58	-1.84	-2.14	-596.24	-1626.34	1134.498	1030
3215	0.19	-2.09	-2.24	-596.21	-1626.55	1134.501	1030
3220	0.46	-2.11	-2.33	-597.29	-1626.47	1134.506	1030
3225	1.34	-1.91	-2.41	-597.54	-1626.60	1134.511	1030
3230	0.44	-1.78	-2.22	-598.29	-1627.31	1134.517	1030
3235	0.72	-1.82	-2.37	-598.38	-1627.05	1134.521	1030
3240	0.44	-1.80	-2.43	-598.53	-1628.32	1134.526	1030
3245	1.02	-2.25	-2.44	-598.50	-1628.42	1134.531	1030
3250	0.90	-1.72	-2.32	-599.23	-1628.24	1134.536	1030
3255	0.67	-1.95	-2.42	-600.07	-1630.02	1134.541	1030
3260	0.24	-1.90	-2.46	-600.21	-1630.80	1134.546	1030
3265	0.35	-1.53	-2.32	-601.00	-1630.37	1134.551	1030
3270	0.66	-1.71	-2.37	-600.72	-1630.40	1134.556	1030
3275	0.60	-0.91	-2.38	-600.94	-1630.40	1134.562	1030
3280	0.42	-1.04	-2.39	-601.09	-1630.57	1134.565	1030
3285	0.42	-0.99	-2.34	-602.08	-1632.13	1134.571	1030
3290	0.87	-0.88	-2.30	-602.20	-1632.55	1134.576	1030
3295	0.63	-1.25	-2.34	-602.51	-1632.17	1134.581	1030
3300	0.10	-0.95	-2.29	-602.33	-1632.19	1134.585	1030
3305	0.33	-1.03	-2.32	-602.94	-1632.82	1134.593	1030
3310	0.15	-1.29	-2.29	-602.79	-1632.49	1134.595	1030
3315	0.97	-1.26	-2.49	-603.04	-1632.33	1134.601	1030
3320	1.31	-1.27	-2.54	-602.96	-1630.46	1134.606	1030
3325	1.17	-1.11	-2.46	-604.86	-1630.08	1134.613	1030
3330	0.15	-0.63	-2.22	-605.23	-1633.22	1134.616	1030
3335	0.64	-0.88	-2.46	-605.32	-1632.44	1134.621	1031
3340	1.06	-1.03	-2.45	-605.26	-1632.59	1134.626	1031
3345	1.00	-0.92	-2.38	-604.34	-1631.57	1134.631	1031
3350	0.74	-0.70	-2.39	-603.89	-1631.80	1134.636	1031
3355	0.94	-0.54	-2.46	-603.82	-1631.60	1134.641	1031
3360	0.48	-0.92	-2.35	-603.87	-1632.93	1134.646	1031
3365	0.84	-0.96	-2.41	-603.30	-1630.84	1134.651	1031
3370	0.98	-0.85	-2.43	-602.45	-1630.58	1134.656	1031
3375	0.58	-1.14	-2.46	-602.52	-1629.92	1134.661	1031
3380	0.65	-1.42	-2.63	-602.26	-1630.32	1134.667	1031
3385	0.79	-0.81	-2.42	-602.08	-1629.11	1134.670	1031
3390	1.02	-1.18	-2.34	-602.29	-1630.43	1134.676	1031
3395	0.74	-1.07	-2.41	-602.19	-1629.76	1134.681	1031
3400	0.63	-1.72	-2.44	-600.38	-1627.66	1134.687	1031
3405	1.23	-0.87	-2.48	-600.39	-1630.97	1134.690	1031
3410	0.95	-1.41	-2.33	-600.19	-1631.00	1134.696	1031
3415	-0.03	-1.35	-2.30	-600.07	-1630.57	1134.700	1031
3420	1.49	-1.20	-2.45	-598.62	-1629.27	1134.707	1031
3425	1.24	-2.06	-2.39	-598.66	-1629.78	1134.711	1031
3430	1.01	-1.52	-2.24	-598.83	-1630.01	1134.716	1031
3435	1.23	-1.73	-2.48	-598.79	-1629.26	1134.721	1031
3440	1.68	-1.79	-2.48	-597.46	-1628.46	1134.728	1031
3445	1.06	-1.86	-2.38	-597.52	-1628.44	1134.731	1031
3450	0.22	-2.09	-2.29	-597.50	-1626.94	1134.736	1031
3455	1.43	-1.94	-2.51	-597.43	-1627.34	1134.741	1031
3460	1.22	-2.17	-2.49	-596.57	-1626.67	1134.746	1031
3465	0.65	-2.33	-2.25	-595.78	-1626.03	1134.751	1031
3470	0.77	-1.80	-2.31	-595.63	-1625.47	1134.756	1031
3475	1.18	-2.25	-2.39	-596.01	-1626.67	1134.761	1031
3480	0.95	-2.41	-2.44	-595.33	-1623.51	1134.766	1031
3485	0.79	-2.88	-2.38	-594.32	-1623.60	1134.771	1031
3490	1.36	-2.70	-2.33	-594.37	-1623.71	1134.776	1031
3495	1.32	-2.73	-2.44	-594.34	-1625.77	1134.781	1031
3500	0.74	-2.67	-2.38	-593.93	-1624.73	1134.786	1031
3505	0.67	-2.82	-2.27	-593.21	-1624.88	1134.791	1031
3510	0.86	-2.90	-2.25	-593.00	-1623.84	1134.795	1031
3515	1.76	-3.01	-2.39	-592.43	-1623.99	1134.802	1031
3520	1.09	-2.79	-2.38	-592.05	-1624.02	1134.805	1031
3525	0.93	-3.00	-2.27	-592.07	-1623.64	1134.812	1031
3530	0.68	-2.58	-2.23	-592.24	-1624.24	1134.815	1031
3535	0.91	-3.18	-2.30	-590.88	-1623.13	1134.821	1031
3540	0.59	-3.23	-2.20	-590.67	-1622.54	1134.825	1031
3545	0.99	-3.45	-2.27	-590.04	-1622.08	1134.831	1031
3550	0.73	-3.23	-2.22	-589.91	-1622.38	1134.836	1031
3555	0.57	-3.72	-2.34	-589.81	-1628.22	1134.843	1031
3560	0.84	-3.42	-2.24	-590.10	-1626.58	1134.846	1031
3565	0.64	-3.18	-2.17	-589.70	-1627.59	1134.852	1031
3570	0.72	-3.30	-2.21	-589.90	-1628.20	1134.856	1031
3575	0.92	-3.42	-2.27	-588.87	-1627.34	1134.861	1031
3580	0.35	-3.83	-2.22	-587.69	-1626.16	1134.866	1031
3585	1.38	-3.43	-2.25	-587.80	-1626.85	1134.871	1031
3590	0.66	-3.42	-2.09	-587.96	-1626.98	1134.876	1031
3595	0.84	-3.32	-2.22	-587.42	-1627.81	1134.881	1031
3600	0.86	-3.70	-2.20	-586.30	-1626.47	1134.886	1031
3605	1.07	-3.66	-2.22	-586.16	-1626.47	1134.891	1031
3610	1.09	-4.05	-2.17	-586.18	-1626.53	1134.896	1031
3615	0.51	-3.54	-2.16	-586.38	-1626.55	1134.901	1031
3620	1.16	-4.70	-2.23	-585.13	-1625.56	1134.906	1031
3625	0.62	-4.67	-2.12	-584.96	-1625.37	1134.911	1031
3630	0.80	-4.24	-2.07	-585.00	-1626.97	1134.917	1031
3635	1.51	-4.36	-2.26	-584.95	-1625.81	1134.920	1031
3640	0.37	-4.47	-2.10	-585.02	-1619.00	1134.926	1031
3645	1.11	-4.24	-2.16	-584.95	-1618.65	1134.931	1031
3650	0.84	-4.21	-1.95	-583.23	-1615.10	1134.938	1031
3655	1.50	-4.56	-2.27	-583.02	-1616.76	1134.941	1031
3660	1.33	-5.07	-2.17	-582.67	-1617.03	1134.948	1031
3665	1.08	-4.50	-2.16	-582.67	-1617.86	1134.951	1031
3670	1.91	-4.76	-2.25	-581.29	-1615.73	1134.956	1031
3675	1.08	-5.67	-2.12	-581.37	-1615.43	1134.961	1031
3680	-0.48	-4.98	-1.88	-580.85	-1616.64	1134.968	1031
3685	0.96	-5.21	-2.11	-580.51	-1615.23	1134.971	1031
3690	1.12	-4.84	-2.10	-580.35	-1615.65	1134.976	1031
3695	0.89	-5.17	-2.13	-580.55	-1615.21	1134.981	1031
3700	0.74	-5.47	-2.09	-579.63	-1613.78	1134.986	1031
3705	0.95	-5.79	-2.12	-578.97	-1613.53	1134.991	1031
3710	1.20	-5.52	-2.04	-578.89	-1612.79	1134.996	1031
3715	1.24	-5.55	-2.17	-578.86	-1614.05	1135.001	1031
3720	0.95	-5.18	-2.19	-578.81	-1614.53	1135.006	1031
3725	1.07	-5.48	-2.15	-578.94	-1613.56	1135.012	1031
3730	0.72	-5.52	-2.01	-577.98	-1613.56	1135.016	1031
3735	1.07	-5.76	-2.10	-576.60	-1612.88	1135.021	1031
3740	1.61	-6.04	-2.25	-576.40	-1612.41	1135.026	1031
3745	1.18	-6.15	-2.02	-575.75	-1611.80	1135.032	1031
3750	1.37	-5.75	-2.08	-575.75	-1611.16	1135.036	1031
3755	1.75	-6.19	-2.10	-575.72	-1611.07	1135.041	1031
3760	1.22	-6.05	-2.12	-575.63	-1611.91	1135.045	1031
3765	1.37	-6.01	-2.12	-574.28	-1611.83	1135.051	1031
3770	1.28	-6.20	-2.03	-574.14	-1611.34	1135.056	1031
3775	2.75	-5.75	-2.25	-574.04	-1611.52	1135.063	1031
3780	0.85	-6.21	-2.04	-574.19	-1611.54	1135.065	1031
3785	2.38	-6.37	-2.13	-574.00	-1612.61	1135.073	1031
3790	1.31	-6.29	-2.02	-574.02	-1611.88	1135.076	1031
3795	1.93	-5.21	-2.36	-572.23	-1611.97	1135.083	1031
3800	1.82	-6.86	-2.12	-571.87	-1611.11	1135.086	1031
3805	1.24	-6.54	-1.92	-571.20	-1608.80	1135.092	1031
3810	1.29	-6.83	-1.99	-571.30	-1609.27	1135.096	1031
3815	1.83	-7.17	-2.05	-570.84	-1607.72	1135.101	1031
3820	1.14	-6.88	-1.96	-570.71	-1606.58	1135.106	1031
3825	0.95	-7.00	-1.99	-570.36	-1608.43	1135.111	1031
3830	1.18	-6.62	-1.86	-570.64	-1609.39	1135.117	1031
3835	1.17	-6.96	-1.97	-570.36	-1609.23	1135.121	1031
3840	1.40	-7.06	-2.05	-570.24	-1606.31	1135.126	1031
3845	0.79	-6.96	-1.93	-569.63	-1604.90	1135.131	1031
3850	0.85	-7.57	-1.87	-568.38	-1604.81	1135.136	1031
3855	0.80	-7.47	-1.86	-568.21	-1605.90	1135.141	1031
3860	1.89	-7.22	-2.07	-568.10	-1606.31	1135.147	1031
3865	1.33	-7.23	-1.92	-568.22	-1606.16	1135.151	1031
3870	1.04	-7.83	-1.87	-567.94	-1606.26	1135.156	1031
3875	1.10	-7.80	-1.96	-567.86	-1606.51	1135.161	1031
3880	1.48	-7.75	-2.02	-566.55	-1604.18	1135.167	1031
3885	1.63	-7.89	-1.97	-566.12	-1605.12	1135.171	1031
3890	1.43	-7.90	-1.79	-566.02	-1605.62	1135.177	1031
3895	1.03	-7.33	-1.90	-565.97	-1605.54	1135.180	1031
3900	1.15	-7.99	-1.95	-564.81	-1604.20	1135.186	1031
3905	1.62	-7.83	-1.98	-564.81	-1603.92	1135.190	1031
3910	1.21	-8.22	-1.73	-563.54	-1604.00	1135.197	1031
3915	0.78	-8.14	-1.78	-563.71	-1603.47	1135.201	1031
3920	0.97	-8.38	-1.84	-563.81	-1603.73	1135.207	1031
3925	0.92	-8.51	-1.77	-563.70	-1604.70	1135.211	1031
3930	1.51	-8.28	-1.79	-562.72	-1602.80	1135.217	1031
3935	1.94	-8.40	-1.96	-562.22	-1602.57	1135.221	1031
3940	1.26	-8.29	-1.85	-562.21	-1603.78	1135.226	1031
3945	1.39	-8.34	-1.82	-562.37	-1602.93	1135.231	1031
3950	1.45	-8.12	-1.85	-562.30	-1603.47	1135.236	1031
3955	1.88	-7.88	-1.94	-562.28	-1603.63	1135.241	1031
3960	1.58	-8.79	-1.80	-561.94	-1603.05	1135.246	1031
3965	1.34	-8.88	-1.76	-560.11	-1600.59	1135.252	1031
3970	1.77	-8.92	-1.76	-559.95	-1593.14	1135.255	1031
3975	2.03	-8.96	-1.91	-559.83	-1600.32	1135.262	1031
3980	1.05	-8.55	-1.85	-560.08	-1600.23	1135.265	1031
3985	1.55	-8.98	-1.80	-558.63	-1599.11	1135.271	1031
3990	1.65	-9.00	-1.88	-558.56	-1598.54	1135.275	1031
3995	0.89	-9.23	-1.64	-557.68	-1597.90	1135.282	1031
4000	1.87	-9.09	-1.90	-557.90	-1599.50	1135.286	1031
4005	1.29	-9.23	-1.80	-557.46	-1599.53	1135.291	1031
4010	1.78	-9.21	-1.76	-557.47	-1599.83	1135.295	1031
4015	1.30	-8.78	-1.78	-555.48	-1596.65	1135.303	1031
4020	1.03	-9.22	-1.73	-556.12	-1596.81	1135.306	1031
4025	0.95	-9.83	-1.59	-556.02	-1598.03	1135.313	1031
4030	1.56	-9.22	-1.63	-555.87	-1597.74	1135.316	1031
4035	0.11	-9.49	-1.50	-554.98	-1596.96	1135.322	1031
4040	1.38	-9.81	-1.72	-554.61	-1596.96	1135.326	1031
4045	1.75	-9.70	-1.65	-554.06	-1596.29	1135.331	1031
4050	1.74	-9.60	-1.65	-553.98	-1596.27	1135.336	1031
4055	1.85	-9.68	-1.77	-553.83	-1596.23	1135.341	1031
4060	1.76	-9.92	-1.72	-554.04	-1596.49	1135.346	1031
4065	0.86	-9.98	-1.63	-553.20	-1592.46	1135.351	1031
4070	1.47	-9.86	-1.57	-552.19	-1594.05	1135.356	1031
4075	1.82	-9.94	-1.72	-552.28	-1594.33	1135.361	1031
4080	1.40	-9.62	-1.65	-552.31	-1594.15	1135.367	1031
4085	1.08	-9.91	-1.56	-552.21	-1594.51	1135.371	1031
4090	1.25	-10.06	-1.54	-552.49	-1595.22	1135.377	1031
4095	1.23	-10.16	-1.59	-552.30	-1594.45	1135.380	1031
4100	1.71	-10.54	-1.56	-550.43	-1591.69	1135.386	1031
4105	1.69	-10.49	-1.60	-550.33	-1592.60	1135.390	1031
4110	1.21	-10.64	-1.45	-548.99	-1593.74	1135.397	1031
4115	1.38	-10.80	-1.51	-549.59	-1593.25	1135.400	1031
4120	1.34	-10.39	-1.66	-549.57	-1592.97	1135.406	1031
4125	2.32	-10.59	-1.65	-549.44	-1593.44	1135.410	1031
4130	1.75	-10.57	-1.56	-548.36	-1592.98	1135.418	1031
4135	1.37	-10.96	-1.52	-547.88	-1591.12	1135.421	1031
4140	1.26	-10.72	-1.59	-547.11	-1591.07	1135.428	1031
4145	1.65	-10.72	-1.57	-547.77	-1589.75	1135.431	1031
4150	1.87	-11.13	-1.51	-546.78	-1591.44	1135.437	1031
4155	1.89	-11.21	-1.55	-546.35	-1588.97	1135.441	1031
4160	2.49	-11.56	-1.65	-546.09	-1590.53	1135.446	1031
4165	1.66	-11.20	-1.45	-545.73	-1590.05	1135.451	1031
4170	1.18	-11.19	-1.40	-545.49	-1589.99	1135.456	1031
4175	1.94	-11.72	-1.44	-545.60	-1591.30	1135.461	1031
4180	2.33	-11.45	-1.61	-545.57	-1591.34	1135.466	1030
4185	2.74	-11.35	-1.57	-545.55	-1591.10	1135.471	1030
4190	2.21	-11.36	-1.43	-545.78	-1591.88	1135.476	1030
4195	2.85	-11.45	-1.62	-547.68	-1592.72	1135.482	1030
4200	1.20	-11.38	-1.47	-547.72	-1593.82	1135.485	1030
4205	1.12	-11.19	-1.45	-547.65	-1594.21	1135.491	1030
4210	2.40	-11.03	-1.43	-547.42	-1594.70	1135.496	1030
4215	0.88	-10.43	-1.50	-548.96	-1594.16	1135.501	1030
4220	1.32	-10.68	-1.55	-548.84	-1595.82	1135.505	1030
4225	2.05	-10.42	-1.65	-549.43	-1595.51	1135.511	1030
4230	1.92	-11.12	-1.56	-549.00	-1595.19	1135.515	1030
4235	1.43	-10.81	-1.57	-549.03	-1594.33	1135.521	1030
4240	1.50	-10.66	-1.56	-548.63	-1593.52	1135.526	1030
4245	1.20	-9.92	-1.47	-549.86	-1592.83	1135.533	1030
4250	1.73	-10.34	-1.51	-549.97	-1594.81	1135.536	1030
4255	1.41	-10.23	-1.60	-549.93	-1593.65	1135.541	1030
4260	1.62	-10.61	-1.63	-549.89	-1593.88	1135.546	1030
4265	1.45	-10.20	-1.58	-551.73	-1595.18	1135.551	1030
4270	2.09	-10.07	-1.70	-552.35	-1596.29	1135.556	1030
4275	1.97	-10.15	-1.65	-552.84	-1593.96	1135.561	1030
4280	1.29	-9.87	-1.63	-552.52	-1594.14	1135.566	1030
4285	1.56	-10.11	-1.62	-553.08	-1593.39	1135.571	1030
4290	0.86	-9.57	-1.60	-554.12	-1594.80	1135.576	1030
4295	1.74	-9.63	-1.69	-554.47	-1596.50	1135.581	1030
4300	1.10	-9.36	-1.64	-555.03	-1596.65	1135.586	1030
4305	1.13	-9.50	-1.58	-554.98	-1597.13	1135.591	1030
4310	2.02	-9.49	-1.72	-554.98	-1598.02	1135.596	1030
4315	1.80	-9.71	-1.78	-555.10	-1596.76	1135.600	1030
4320	1.48	-9.17	-1.76	-556.26	-1599.29	1135.606	1030
4325	1.62	-9.22	-1.81	-556.26	-1598.93	1135.611	1030
4330	0.84	-8.80	-1.61	-556.48	-1598.57	1135.617	1030
4335	1.37	-9.07	-1.70	-556.53	-1599.09	1135.621	1030
4340	0.30	-9.32	-1.57	-556.31	-1598.73	1135.628	1030
4345	1.69	-9.45	-1.72	-556.42	-1599.06	1135.630	1030
4350	1.44	-9.07	-1.69	-558.47	-1600.79	1135.636	1030
4355	1.87	-8.90	-1.76	-558.77	-1601.15	1135.640	1030
4360	2.07	-9.16	-1.80	-559.57	-1602.32	1135.648	1030
4365	1.38	-8.75	-1.74	-559.50	-1602.21	1135.651	1030
4370	0.71	-8.95	-1.70	-559.25	-1601.72	1135.657	1030
4375	0.89	-8.62	-1.74	-559.55	-1601.50	1135.661	1030
4380	0.84	-8.77	-1.79	-560.11	-1602.57	1135.666	1030
4385	1.29	-8.46	-1.78	-560.59	-1602.99	1135.671	1030
4390	1.01	-8.42	-1.72	-560.93	-1603.16	1135.676	1030
4395	1.12	-8.06	-1.93	-561.45	-1602.76	1135.681	1030
4400	0.62	-8.23	-1.84	-561.69	-1601.80	1135.686	1030
4405	1.36	-8.37	-1.81	-561.59	-1603.15	1135.691	1030
4410	1.34	-8.07	-1.90	-562.33	-1602.74	1135.696	1030
4415	1.43	-8.05	-1.96	-563.09	-1603.24	1135.701	1030
4420	1.33	-7.60	-1.94	-563.08	-1603.49	1135.706	1030
4425	1.11	-7.85	-1.82	-563.02	-1603.62	1135.712	1030
4430	1.70	-8.30	-1.86	-562.71	-1604.14	1135.715	1030
4435	1.82	-8.04	-1.99	-562.90	-1603.62	1135.721	1030
4440	1.27	-7.97	-1.90	-563.77	-1604.43	1135.726	1030
4445	1.34	-7.80	-1.99	-565.46	-1604.70	1135.732	1030
4450	2.12	-7.91	-1.98	-565.58	-1603.80	1135.735	1030
4455	1.47	-7.63	-1.98	-565.49	-1604.10	1135.741	1030
4460	1.53	-7.70	-1.93	-565.65	-1604.51	1135.745	1030
4465	2.13	-7.56	-2.02	-566.85	-1605.67	1135.753	1030
4470	0.79	-7.36	-1.83	-566.86	-1606.23	1135.756	1030
4475	1.41	-6.86	-1.96	-566.87	-1607.36	1135.763	1030
4480	1.60	-7.41	-2.04	-566.89	-1606.92	1135.766	1030
4485	1.39	-7.00	-2.05	-567.99	-1607.76	1135.771	1030
4490	1.19	-6.98	-1.95	-568.57	-1607.74	1135.776	1030
4495	1.37	-6.64	-2.13	-568.92	-1608.95	1135.781	1030
4500	1.58	-7.08	-2.09	-568.95	-1608.14	1135.786	1030
4505	1.34	-7.07	-2.01	-568.95	-1608.11	1135.792	1030
4510	0.69	-7.27	-1.84	-569.11	-1607.80	1135.796	1030
4515	1.04	-7.18	-2.00	-569.42	-1607.98	1135.801	1030
4520	1.51	-6.64	-2.06	-569.26	-1607.57	1135.806	1030
4525	2.07	-6.31	-2.22	-570.40	-1609.34	1135.811	1030
4530	1.01	-6.23	-1.97	-571.35	-1609.04	1135.816	1030
4535	0.98	-6.26	-1.98	-571.55	-1608.04	1135.821	1030
4540	1.61	-6.68	-2.03	-571.53	-1609.43	1135.826	1030
4545	1.10	-6.67	-1.91	-572.17	-1610.17	1135.831	1030
4550	1.69	-6.25	-2.06	-572.51	-1612.31	1135.837	1030
4555	0.84	-6.30	-2.00	-572.76	-1611.50	1135.841	1030
4560	0.87	-6.22	-2.05	-572.83	-1611.26	1135.847	1030
4565	1.18	-6.26	-2.01	-572.70	-1611.22	1135.850	1030
4570	1.35	-5.78	-2.07	-574.25	-1612.01	1135.856	1030
4575	1.59	-5.93	-2.13	-574.31	-1612.43	1135.860	1030
4580	1.01	-5.94	-2.05	-575.11	-1611.58	1135.866	1030
4585	0.79	-5.98	-1.91	-574.89	-1611.91	1135.870	1030
4590	0.40	-5.60	-1.88	-575.14	-1611.12	1135.878	1030
4595	1.24	-5.90	-2.06	-575.08	-1610.22	1135.881	1030
4600	0.91	-5.84	-2.02	-575.09	-1611.20	1135.886	1030
4605	1.32	-5.42	-2.07	-574.99	-1611.12	1135.891	1030
4610	0.45	-5.44	-2.01	-576.98	-1612.78	1135.898	1030
4615	1.59	-5.62	-2.14	-577.23	-1612.78	1135.901	1030
4620	0.76	-5.99	-2.08	-577.23	-1612.22	1135.906	1030
4625	0.80	-5.74	-2.02	-577.20	-1611.46	1135.911	1030
4630	1.87	-5.46	-2.09	-578.20	-1613.06	1135.916	1030
4635	1.56	-5.06	-2.12	-579.13	-1614.71	1135.921	1030
4640	0.73	-5.40	-2.02	-579.20	-1616.29	1135.926	1030
4645	1.72	-4.83	-2.23	-579.06	-1615.92	1135.931	1030
4650	1.41	-4.91	-2.10	-579.71	-1617.41	1135.936	1030
4655	1.41	-4.76	-2.18	-580.35	-1617.98	1135.941	1030
4660	1.61	-5.09	-2.30	-580.61	-1617.49	1135.946	1030
4665	0.42	-4.65	-2.05	-580.98	-1616.79	1135.951	1030
4670	0.80	-4.59	-2.08	-580.88	-1616.68	1135.955	1030
4675	1.71	-4.85	-2.26	-581.47	-1615.54	1135.962	1030
4680	0.20	-5.18	-2.04	-581.26	-1615.34	1135.965	1030
4685	0.92	-5.27	-2.05	-581.28	-1616.30	1135.971	1030
4690	1.00	-5.06	-2.00	-581.05	-1614.42	1135.975	1030
4695	1.74	-4.03	-2.43	-583.73	-1619.43	1135.983	1030
4700	1.01	-4.31	-2.27	-583.30	-1618.10	1135.985	1030
4705	1.08	-4.60	-2.20	-583.46	-1617.07	1135.991	1030
4710	1.83	-4.62	-2.26	-583.44	-1617.10	1135.995	1030
4715	1.35	-4.24	-2.28	-585.05	-1619.88	1136.003	1030
4720	1.23	-4.08	-2.27	-585.13	-1619.29	1136.006	1030
4725	0.85	-4.64	-2.17	-585.12	-1616.68	1136.013	1030
4730	1.60	-3.99	-2.18	-585.06	-1618.23	1136.016	1030
4735	2.01	-4.12	-2.33	-585.97	-1620.23	1136.021	1030
4740	1.07	-3.95	-2.20	-586.11	-1621.03	1136.026	1030
4745	0.99	-3.39	-2.19	-587.46	-1621.72	1136.033	1030
4750	0.75	-3.88	-2.10	-587.32	-1622.45	1136.036	1030
4755	0.67	-3.52	-2.28	-587.25	-1622.07	1136.041	1030
4760	1.38	-3.82	-2.34	-587.34	-1621.65	1136.046	1030
4765	0.86	-3.91	-2.29	-587.59	-1621.34	1136.051	1030
4770	0.49	-3.55	-2.17	-588.43	-1622.66	1136.056	1030
4775	0.66	-3.89	-2.31	-588.65	-1621.68	1136.060	1030
4780	2.15	-3.50	-2.48	-588.41	-1621.99	1136.067	1030
4785	1.20	-3.30	-2.17	-588.27	-1621.86	1136.071	1030
4790	0.54	-3.33	-2.17	-588.61	-1622.43	1136.076	1030
4795	1.34	-3.72	-2.38	-588.53	-1620.45	1136.080	1030
4800	0.70	-2.85	-2.37	-590.72	-1623.37	1136.087	1030
4805	0.91	-2.59	-2.21	-590.54	-1623.82	1136.090	1030
4810	0.63	-3.21	-2.09	-590.66	-1624.30	1136.098	1030
4815	-0.09	-2.86	-2.17	-590.95	-1623.92	1136.100	1030
4820	0.64	-2.69	-2.32	-592.35	-1623.49	1136.106	1030
4825	0.98	-2.73	-2.36	-592.05	-1623.48	1136.110	1030
4830	1.35	-2.53	-2.47	-592.95	-1624.86	1136.118	1030
4835	0.54	-2.93	-2.30	-592.66	-1624.82	1136.121	1030
4840	1.34	-2.77	-2.43	-593.04	-1626.56	1136.126	1030
4845	1.19	-2.36	-2.33	-592.86	-1625.94	1136.131	1030
4850	1.13	-2.48	-2.25	-593.96	-1626.19	1136.136	1030
4855	0.49	-2.34	-2.30	-594.39	-1625.58	1136.141	1030
4860	1.12	-2.21	-2.24	-594.12	-1626.63	1136.148	1030
4865	0.71	-2.47	-2.27	-594.42	-1625.98	1136.151	1030
4870	0.53	-2.53	-2.19	-594.20	-1627.37	1136.156	1030
4875	-0.14	-2.69	-2.24	-594.34	-1625.40	1136.161	1030
4880	1.16	-2.06	-2.39	-596.01	-1625.96	1136.166	1030
4885	1.24	-1.79	-2.32	-596.90	-1627.82	1136.171	1030
4890	0.26	-1.84	-2.19	-596.61	-1627.47	1136.176	1030
4895	1.03	-1.67	-2.31	-597.05	-1627.54	1136.182	1030
4900	1.37	-1.83	-2.43	-597.41	-1628.72	1136.186	1030
4905	0.84	-1.66	-2.28	-597.99	-1629.43	1136.191	1030
4910	0.54	-1.67	-2.26	-598.13	-1628.73	1136.196	1030
4915	0.89	-1.60	-2.35	-598.96	-1628.56	1136.202	1030
4920	0.26	-1.63	-2.28	-598.84	-1629.68	1136.205	1030
4925	0.94	-1.20	-2.28	-599.04	-1630.72	1136.211	1030
4930	0.43	-1.26	-2.20	-599.13	-1629.06	1136.215	1030
4935	0.31	-1.51	-2.34	-600.23	-1630.24	1136.221	1030
4940	0.94	-1.35	-2.37	-600.66	-1630.25	1136.225	1030
4945	0.47	-0.93	-2.32	-600.59	-1630.96	1136.233	1030
4950	0.73	-1.35	-2.21	-600.30	-1630.90	1136.235	1030
4955	0.79	-1.18	-2.36	-600.44	-1629.22	1136.241	1030
4960	0.86	-1.14	-2.38	-600.45	-1629.72	1136.246	1030
4965	0.49	-0.73	-2.27	-602.81	-1633.62	1136.253	1030
4970	1.58	-0.86	-2.40	-602.50	-1633.02	1136.256	1030
4975	2.51	-0.05	-2.68	-602.66	-1632.66	1136.263	1031
4980	0.28	-0.71	-2.37	-602.59	-1631.49	1136.266	1031
4985	0.64	-0.74	-2.34	-601.87	-1631.19	1136.271	1031
4990	0.77	-1.28	-2.31	-601.40	-1629.94	1136.276	1031
4995	0.79	-1.26	-2.41	-601.06	-1630.07	1136.281	1031
5000	0.83	-1.24	-2.35	-600.74	-1630.24	1136.286	1031
5005	0.77	-1.32	-2.22	-600.46	-1630.03	1136.291	1031
5010	0.98	-1.38	-2.35	-600.52	-1629.52	1136.296	1031
5015	0.77	-1.53	-2.45	-600.20	-1627.83	1136.301	1031
5020	0.79	-1.38	-2.46	-599.21	-1626.72	1136.306	1031
5025	0.59	-1.12	-2.28	-599.23	-1628.39	1136.310	1031
5030	0.76	-1.63	-2.23	-599.13	-1628.60	1136.317	1031
5035	0.75	-1.69	-2.36	-599.34	-1627.83	1136.320	1031
5040	0.83	-2.01	-2.37	-599.25	-1625.34	1136.327	1031
5045	1.34	-1.76	-2.34	-598.78	-1624.91	1136.331	1031
5050	0.63	-1.97	-2.19	-597.34	-1628.65	1136.336	1031
5055	0.87	-1.87	-2.27	-597.10	-1627.74	1136.340	1031
5060	1.36	-2.29	-2.46	-596.69	-1626.96	1136.348	1031
5065	0.07	-1.97	-2.16	-596.54	-1625.75	1136.350	1031
5070	1.01	-2.02	-2.29	-596.48	-1626.69	1136.356	1031
5075	1.37	-1.87	-2.48	-596.38	-1626.50	1136.360	1031
5080	-0.05	-1.92	-2.15	-595.11	-1625.48	1136.368	1031
5085	0.14	-2.52	-2.07	-595.05	-1625.65	1136.371	1031
5090	0.11	-1.90	-2.35	-594.94	-1623.68	1136.378	1031
5095	0.91	-1.92	-2.41	-594.88	-1624.92	1136.381	1031
5100	1.08	-2.46	-2.42	-594.26	-1624.57	1136.387	1031
5105	1.06	-2.49	-2.32	-593.53	-1624.63	1136.391	1031
5110	0.63	-2.65	-2.15	-593.01	-1623.74	1136.396	1031
5115	0.52	-2.74	-2.22	-592.79	-1623.25	1136.401	1031
5120	1.33	-2.51	-2.37	-592.75	-1623.06	1136.406	1031
5125	1.09	-2.48	-2.26	-592.80	-1623.63	1136.412	1031
5130	0.58	-2.66	-2.22	-592.74	-1624.04	1136.416	1031
5135	1.00	-2.56	-2.37	-592.52	-1623.91	1136.421	1031
5140	1.09	-2.62	-2.42	-592.35	-1624.40	1136.426	1031
5145	1.26	-2.79	-2.32	-590.24	-1624.10	1136.432	1031
5150	0.77	-2.74	-2.24	-590.43	-1624.05	1136.436	1031
5155	0.99	-2.97	-2.26	-590.43	-1624.11	1136.442	1031
5160	0.86	-3.28	-2.29	-590.46	-1623.08	1136.445	1031
5165	1.45	-3.19	-2.31	-588.98	-1622.16	1136.451	1031
5170	1.39	-3.64	-2.26	-588.86	-1621.43	1136.455	1031
5175	0.90	-2.47	-2.33	-588.61	-1622.18	1136.463	1031
5180	1.22	-3.11	-2.33	-588.27	-1620.65	1136.465	1031
5185	0.16	-3.32	-2.16	-588.23	-1621.48	1136.471	1031
5190	0.40	-3.52	-2.12	-588.55	-1620.75	1136.476	1031
5195	1.68	-2.38	-2.46	-587.31	-1619.23	1136.483	1031
5200	1.22	-3.77	-2.28	-586.90	-1619.49	1136.486	1031
5205	1.06	-3.29	-2.27	-586.79	-1621.27	1136.492	1031
5210	1.85	-3.65	-2.26	-586.71	-1619.78	1136.496	1031
5215	0.75	-3.94	-2.25	-585.85	-1619.32	1136.501	1031
5220	1.21	-3.56	-2.32	-585.42	-1619.61	1136.506	1031
5225	1.11	-4.07	-2.13	-585.16	-1618.55	1136.511	1031
5230	1.25	-3.73	-2.23	-584.93	-1617.80	1136.516	1031
5235	0.48	-3.81	-2.20	-584.92	-1627.34	1136.521	1031
5240	0.30	-4.11	-2.18	-584.73	-1625.79	1136.526	1031
5245	1.45	-4.08	-2.18	-584.46	-1617.59	1136.531	1031
5250	0.63	-3.65	-2.21	-584.73	-1617.13	1136.536	1031
5255	0.87	-3.86	-2.28	-584.51	-1611.67	1136.541	1031
5260	1.57	-4.09	-2.34	-582.73	-1628.13	1136.547	1031
5265	1.02	-3.85	-2.24	-582.53	-1626.29	1136.551	1031
5270	1.07	-4.17	-2.08	-582.33	-1627.29	1136.556	1031
5275	0.92	-4.28	-2.15	-582.73	-1627.22	1136.560	1031
5280	1.63	-4.37	-2.30	-581.23	-1624.93	1136.567	1031
5285	1.24	-4.73	-2.18	-581.28	-1626.40	1136.571	1031
5290	2.03	-4.40	-2.36	-580.97	-1624.94	1136.578	1031
5295	1.43	-4.58	-2.27	-581.15	-1623.89	1136.580	1031
5300	1.05	-4.99	-2.18	-579.56	-1622.87	1136.586	1031
5305	0.99	-5.62	-2.06	-579.54	-1622.57	1136.591	1031
5310	1.47	-5.11	-2.09	-578.51	-1621.67	1136.596	1031
5315	1.08	-5.09	-2.12	-578.58	-1623.30	1136.601	1031
5320	0.78	-5.28	-2.08	-578.76	-1625.62	1136.606	1031
5325	1.38	-4.84	-2.09	-578.98	-1626.91	1136.611	1031
5330	1.28	-4.93	-2.07	-578.56	-1625.17	1136.616	1031
5335	0.72	-5.34	-2.07	-578.50	-1627.61	1136.621	1031
5340	1.23	-5.06	-2.12	-578.52	-1622.11	1136.628	1031
5345	1.43	-5.12	-2.09	-578.48	-1625.00	1136.631	1031
5350	1.19	-5.50	-2.05	-576.83	-1622.62	1136.636	1031
5355	0.93	-5.73	-2.03	-575.82	-1623.71	1136.641	1031
5360	1.05	-5.67	-2.00	-575.30	-1626.02	1136.646	1031
5365	1.61	-6.17	-2.02	-574.79	-1613.36	1136.651	1031
5370	1.56	-6.00	-2.05	-574.71	-1614.20	1136.656	1031
5375	0.99	-5.70	-2.08	-574.88	-1612.90	1136.661	1031
5380	0.53	-6.07	-1.99	-574.56	-1613.36	1136.666	1031
5385	1.49	-6.38	-2.04	-573.15	-1612.19	1136.671	1031
5390	0.75	-6.45	-1.85	-573.31	-1610.84	1136.675	1031
5395	1.08	-6.13	-2.00	-572.58	-1611.36	1136.681	1031
5400	1.32	-6.39	-2.10	-572.78	-1610.30	1136.685	1031
5405	0.92	-6.61	-2.02	-572.58	-1611.67	1136.693	1031
5410	1.23	-6.58	-2.01	-572.57	-1611.75	1136.695	1031
5415	1.53	-6.15	-2.12	-572.42	-1612.27	1136.701	1031
5420	1.46	-6.07	-2.19	-572.69	-1612.92	1136.705	1031
5425	2.38	-6.49	-2.17	-570.53	-1609.32	1136.713	1031
5430	1.41	-6.71	-1.96	-570.58	-1610.05	1136.716	1031
5435	2.00	-6.32	-2.18	-570.43	-1610.84	1136.721	1031
5440	1.02	-6.56	-1.98	-570.33	-1611.03	1136.726	1031
5445	1.44	-6.74	-2.07	-569.12	-1611.24	1136.732	1031
5450	1.51	-6.46	-1.94	-568.84	-1611.31	1136.736	1031
5455	1.85	-6.65	-2.12	-568.88	-1610.76	1136.741	1031
5460	1.46	-6.82	-1.99	-568.82	-1610.45	1136.746	1031
5465	1.05	-6.92	-1.94	-568.51	-1609.98	1136.751	1031
5470	0.87	-7.33	-1.91	-567.68	-1608.61	1136.756	1031
5475	1.36	-7.26	-2.06	-567.38	-1607.86	1136.761	1031
5480	1.05	-7.01	-2.00	-566.84	-1607.88	1136.766	1031
5485	0.15	-7.07	-1.84	-566.43	-1607.39	1136.771	1031
5490	1.26	-7.12	-1.91	-566.63	-1609.94	1136.777	1031
5495	1.36	-7.31	-2.02	-566.72	-1608.29	1136.780	1031
5500	1.18	-7.26	-1.93	-566.64	-1608.26	1136.786	1031
5505	1.53	-7.42	-1.98	-566.35	-1606.94	1136.790	1031
5510	1.61	-7.93	-1.99	-564.69	-1606.91	1136.797	1031
5515	1.49	-7.76	-1.92	-564.49	-1606.54	1136.801	1031
5520	1.74	-7.77	-1.88	-564.37	-1606.85	1136.806	1031
5525	0.64	-7.86	-1.71	-564.42	-1607.16	1136.810	1031
5530	2.29	-6.68	-1.91	-562.75	-1607.64	1136.818	1031
5535	1.71	-7.95	-1.85	-562.74	-1607.85	1136.821	1031
5540	1.68	-7.39	-1.75	-562.35	-1607.33	1136.828	1031
5545	2.04	-8.12	-1.90	-562.80	-1606.74	1136.831	1031
5550	0.68	-7.92	-1.82	-561.68	-1605.89	1136.836	1031
5555	2.04	-8.55	-1.90	-561.29	-1604.49	1136.841	1031
5560	0.78	-8.67	-1.78	-560.62	-1604.17	1136.846	1031
5565	1.50	-8.60	-1.81	-560.39	-1603.84	1136.851	1031
5570	1.17	-8.64	-1.76	-560.49	-1603.76	1136.856	1031
5575	1.44	-8.72	-1.83	-560.52	-1605.16	1136.861	1031
5580	2.35	-8.41	-1.93	-560.15	-1603.74	1136.866	1031
5585	1.79	-8.57	-1.81	-558.98	-1603.95	1136.871	1031
5590	1.40	-8.44	-1.79	-558.90	-1603.42	1136.876	1031
5595	0.94	-8.35	-1.71	-559.07	-1604.03	1136.881	1031
5600	1.54	-8.71	-1.80	-559.08	-1604.06	1136.885	1031
5605	1.21	-8.69	-1.64	-558.83	-1604.03	1136.891	1031
5610	1.42	-8.42	-1.74	-558.88	-1604.13	1136.896	1031
5615	1.17	-8.99	-1.71	-557.60	-1602.93	1136.902	1031
5620	1.82	-9.06	-1.73	-557.64	-1601.70	1136.905	1031
5625	1.68	-9.06	-1.72	-557.56	-1603.83	1136.911	1031
5630	1.55	-9.08	-1.75	-557.39	-1602.28	1136.915	1031
5635	1.78	-9.82	-1.73	-555.05	-1599.72	1136.922	1031
5640	1.56	-9.80	-1.73	-555.14	-1598.03	1136.925	1031
5645	3.02	-9.59	-1.91	-554.81	-1600.86	1136.933	1031
5650	1.60	-9.34	-1.67	-555.21	-1600.72	1136.936	1031
5655	1.59	-9.42	-1.77	-554.08	-1597.90	1136.941	1031
5660	1.74	-9.45	-1.75	-553.77	-1598.42	1136.946	1031
5665	1.55	-10.07	-1.68	-553.26	-1598.15	1136.952	1031
5670	1.81	-9.70	-1.65	-552.63	-1596.61	1136.956	1031
5675	2.48	-9.98	-1.84	-552.79	-1598.39	1136.963	1031
5680	1.38	-10.07	-1.62	-552.85	-1597.10	1136.966	1031
5685	1.86	-9.83	-1.61	-552.84	-1598.71	1136.971	1031
5690	1.40	-9.51	-1.62	-552.77	-1599.57	1136.976	1031
5695	1.40	-9.45	-1.64	-552.41	-1598.52	1136.981	1031
5700	1.60	-10.05	-1.55	-550.77	-1595.79	1136.986	1031
5705	0.91	-10.40	-1.42	-550.59	-1595.39	1136.990	1031
5710	1.84	-10.48	-1.62	-550.49	-1595.24	1136.997	1031
5715	1.38	-10.49	-1.57	-550.29	-1594.59	1137.001	1031
5720	2.05	-10.47	-1.68	-550.61	-1595.98	1137.006	1031
5725	1.76	-10.05	-1.54	-550.43	-1596.93	1137.011	1031
5730	1.04	-10.29	-1.54	-548.30	-1597.11	1137.017	1031
5735	0.96	-10.72	-1.46	-548.14	-1594.07	1137.020	1031
5740	1.92	-11.21	-1.64	-548.17	-1595.44	1137.027	1031
5745	2.30	-10.28	-1.57	-548.12	-1594.70	1137.030	1031
5750	1.96	-11.03	-1.45	-546.70	-1593.76	1137.036	1031
5755	1.44	-10.62	-1.45	-546.73	-1595.07	1137.041	1031
5760	1.14	-11.16	-1.30	-546.23	-1591.92	1137.048	1031
5765	2.14	-10.91	-1.48	-545.95	-1591.92	1137.051	1031
5770	1.35	-10.86	-1.38	-546.07	-1594.37	1137.056	1031
5775	0.99	-11.39	-1.29	-545.99	-1593.73	1137.061	1031
5780	2.01	-10.93	-1.51	-545.01	-1592.72	1137.066	1031
5785	1.63	-10.87	-1.43	-544.29	-1591.56	1137.071	1031
5790	1.44	-10.73	-1.44	-544.31	-1590.48	1137.076	1031
5795	1.40	-11.79	-1.40	-544.02	-1592.03	1137.081	1031
5800	1.15	-11.20	-1.43	-543.81	-1591.92	1137.086	1031
5805	1.34	-11.54	-1.32	-543.07	-1591.39	1137.091	1031
5810	1.32	-11.40	-1.39	-542.95	-1591.87	1137.096	1031
5815	2.00	-11.49	-1.43	-542.86	-1592.75	1137.102	1031
5820	1.85	-11.57	-1.45	-542.93	-1591.36	1137.105	1030
5825	1.92	-11.53	-1.40	-543.06	-1591.41	1137.111	1030
5830	1.72	-11.55	-1.39	-543.37	-1591.57	1137.116	1030
5835	1.64	-11.11	-1.49	-545.03	-1591.06	1137.121	1030
5840	1.83	-11.38	-1.51	-545.14	-1592.11	1137.126	1030
5845	1.34	-11.38	-1.35	-544.87	-1592.30	1137.132	1030
5850	1.13	-10.95	-1.38	-544.78	-1591.59	1137.135	1030
5855	1.73	-11.25	-1.50	-546.12	-1591.64	1137.141	1030
5860	1.77	-10.74	-1.51	-546.49	-1591.97	1137.146	1030
5865	2.20	-11.28	-1.54	-546.76	-1591.95	1137.153	1030
5870	1.71	-10.86	-1.49	-546.82	-1593.59	1137.155	1030
5875	2.34	-10.90	-1.60	-546.88	-1593.92	1137.161	1030
5880	1.86	-11.14	-1.52	-546.86	-1593.79	1137.166	1030
5885	1.84	-10.75	-1.54	-548.19	-1596.32	1137.171	1030
5890	1.35	-10.84	-1.50	-548.15	-1595.52	1137.176	1030
5895	2.18	-10.61	-1.65	-548.46	-1595.07	1137.181	1030
5900	1.90	-10.83	-1.60	-548.24	-1594.27	1137.186	1030
5905	1.77	-10.46	-1.56	-548.12	-1596.32	1137.191	1030
5910	1.54	-10.82	-1.48	-548.28	-1596.22	1137.196	1030
5915	1.37	-10.09	-1.58	-549.28	-1597.04	1137.201	1030
5920	1.57	-10.19	-1.62	-550.40	-1597.01	1137.206	1030
5925	0.96	-10.05	-1.48	-550.54	-1597.87	1137.211	1030
5930	1.63	-9.78	-1.59	-550.68	-1597.60	1137.217	1030
5935	1.45	-9.89	-1.65	-550.56	-1597.91	1137.220	1030
5940	1.37	-9.73	-1.64	-551.61	-1598.09	1137.226	1030
5945	1.05	-9.88	-1.49	-551.82	-1597.13	1137.230	1030
5950	1.80	-9.41	-1.67	-552.65	-1598.80	1137.237	1030
5955	0.93	-10.20	-1.60	-552.94	-1597.70	1137.241	1030
5960	1.34	-10.13	-1.64	-553.09	-1598.00	1137.246	1030
5965	2.02	-9.49	-1.72	-552.92	-1598.42	1137.250	1030
5970	1.03	-9.49	-1.57	-553.79	-1600.66	1137.256	1030
5975	1.16	-9.29	-1.67	-554.19	-1600.17	1137.260	1030
5980	1.76	-10.16	-1.62	-554.28	-1600.23	1137.267	1030
5985	1.43	-9.74	-1.62	-554.34	-1600.49	1137.270	1030
5990	1.23	-9.59	-1.61	-554.26	-1600.36	1137.276	1030
5995	1.28	-9.39	-1.73	-554.42	-1599.88	1137.281	1030
6000	2.64	-8.10	-1.90	-556.18	-1603.56	1137.288	1030
6005	1.80	-9.03	-1.80	-556.39	-1602.95	1137.291	1030
6010	1.64	-8.98	-1.71	-556.79	-1603.09	1137.296	1030
6015	1.98	-8.87	-1.80	-556.41	-1602.47	1137.301	1030
6020	2.15	-9.47	-1.80	-557.14	-1603.69	1137.308	1030
6025	1.54	-9.18	-1.72	-557.75	-1602.99	1137.311	1030
6030	1.41	-8.87	-1.74	-557.96	-1602.17	1137.316	1030
6035	1.14	-8.98	-1.66	-558.06	-1602.49	1137.321	1030
6040	0.73	-8.13	-1.68	-558.62	-1603.14	1137.326	1030
6045	0.57	-8.63	-1.73	-559.81	-1604.32	1137.332	1030
6050	1.22	-8.32	-1.78	-559.73	-1604.55	1137.336	1030
6055	1.60	-8.41	-1.77	-559.67	-1602.80	1137.341	1030
6060	1.40	-8.42	-1.74	-559.82	-1603.41	1137.346	1030
6065	1.16	-8.09	-1.74	-560.92	-1603.02	1137.352	1030
6070	2.00	-8.31	-1.79	-561.08	-1605.33	1137.356	1030
6075	1.70	-8.38	-1.82	-561.33	-1605.49	1137.362	1030
6080	1.95	-8.10	-1.94	-561.04	-1604.22	1137.365	1030
6085	1.96	-8.40	-1.83	-562.56	-1604.48	1137.371	1030
6090	1.49	-7.87	-1.84	-562.41	-1604.22	1137.375	1030
6095	1.47	-8.21	-1.93	-563.17	-1604.83	1137.381	1030
6100	1.85	-7.50	-1.96	-563.48	-1604.28	1137.385	1030
6105	0.11	-7.67	-1.61	-563.08	-1605.57	1137.393	1030
6110	1.44	-8.12	-1.79	-563.38	-1605.55	1137.396	1030
6115	1.68	-7.87	-1.95	-563.29	-1604.50	1137.401	1030
6120	1.94	-7.84	-2.00	-563.53	-1605.56	1137.406	1030
6125	1.86	-6.92	-1.94	-565.33	-1607.93	1137.413	1030
6130	1.54	-7.37	-1.92	-565.67	-1606.83	1137.416	1030
6135	1.20	-7.56	-1.87	-565.80	-1606.22	1137.421	1030
6140	0.97	-7.34	-1.83	-565.89	-1607.88	1137.426	1030
6145	1.67	-7.16	-1.96	-566.98	-1608.89	1137.433	1030
6150	1.17	-7.13	-1.84	-567.16	-1608.27	1137.436	1030
6155	1.47	-6.92	-1.97	-567.25	-1608.01	1137.441	1030
6160	1.92	-7.29	-2.00	-567.33	-1609.11	1137.447	1030
6165	1.32	-7.57	-1.91	-567.66	-1609.08	1137.451	1030
6170	1.15	-6.94	-1.89	-568.61	-1610.02	1137.456	1030
6175	0.99	-7.04	-1.97	-568.57	-1610.01	1137.461	1030
6180	1.45	-7.01	-2.05	-569.41	-1610.11	1137.466	1030
6185	2.01	-6.77	-2.10	-569.50	-1610.57	1137.470	1030
6190	0.96	-6.65	-1.99	-569.33	-1609.76	1137.477	1030
6195	2.01	-6.81	-2.08	-569.43	-1609.78	1137.480	1030
6200	1.88	-6.66	-2.03	-569.78	-1609.96	1137.486	1030
6205	1.28	-6.50	-1.85	-569.38	-1609.74	1137.490	1030
6210	2.31	-7.07	-2.13	-571.34	-1612.90	1137.498	1030
6215	1.11	-6.30	-1.99	-571.66	-1613.31	1137.501	1030
6220	1.16	-6.66	-1.98	-571.90	-1612.59	1137.506	1030
6225	1.23	-6.33	-1.90	-571.89	-1613.80	1137.510	1030
6230	1.16	-5.76	-2.02	-572.93	-1614.80	1137.518	1030
6235	0.97	-6.16	-2.01	-573.02	-1614.42	1137.521	1030
6240	1.43	-5.36	-2.03	-573.29	-1611.67	1137.528	1030
6245	1.07	-5.97	-1.94	-573.24	-1614.38	1137.531	1030
6250	1.76	-5.60	-2.03	-574.15	-1615.84	1137.537	1030
6255	1.33	-5.89	-2.09	-574.83	-1616.21	1137.541	1030
6260	1.19	-6.16	-2.02	-575.22	-1616.47	1137.546	1030
6265	1.62	-5.60	-2.04	-575.32	-1616.23	1137.551	1030
6270	1.42	-5.52	-2.04	-575.49	-1616.07	1137.556	1030
6275	0.80	-5.51	-2.02	-575.68	-1616.50	1137.561	1030
6280	1.58	-5.88	-2.12	-575.76	-1617.39	1137.566	1030
6285	1.21	-5.28	-2.03	-576.93	-1617.43	1137.571	1030
6290	1.21	-5.74	-2.05	-577.22	-1618.25	1137.576	1030
6295	0.95	-5.68	-2.10	-577.45	-1618.58	1137.582	1030
6300	1.14	-5.11	-2.05	-577.21	-1618.77	1137.586	1030
6305	0.83	-5.48	-2.02	-577.26	-1617.24	1137.591	1030
6310	1.46	-5.64	-2.12	-577.18	-1616.56	1137.595	1030
6315	1.01	-4.60	-2.11	-579.57	-1615.79	1137.602	1030
6320	1.00	-5.14	-2.14	-579.55	-1616.80	1137.605	1030
6325	0.90	-4.92	-2.04	-579.43	-1616.31	1137.611	1030
6330	0.14	-5.23	-1.95	-579.56	-1617.50	1137.617	1030
6335	1.54	-4.90	-2.19	-581.10	-1616.31	1137.621	1030
6340	1.46	-4.95	-2.20	-580.94	-1617.06	1137.625	1030
6345	0.79	-4.69	-2.18	-581.04	-1615.69	1137.633	1030
6350	1.33	-4.64	-2.13	-581.27	-1616.82	1137.636	1030
6355	0.83	-4.32	-2.19	-581.89	-1616.49	1137.641	1030
6360	1.11	-4.43	-2.27	-582.31	-1619.37	1137.646	1030
6365	0.99	-4.50	-2.09	-583.05	-1618.70	1137.651	1030
6370	1.27	-4.39	-2.15	-582.98	-1619.52	1137.656	1030
6375	0.02	-4.39	-2.10	-583.19	-1619.08	1137.661	1030
6380	0.97	-4.22	-2.14	-583.10	-1619.04	1137.666	1030
6385	1.43	-4.13	-2.19	-583.21	-1618.99	1137.671	1030
6390	1.27	-4.31	-2.15	-583.19	-1617.86	1137.676	1030
6395	1.27	-4.01	-2.24	-584.40	-1619.80	1137.681	1030
6400	1.56	-3.74	-2.24	-585.37	-1621.03	1137.686	1030
6405	0.55	-3.80	-2.08	-585.23	-1621.12	1137.691	1030
6410	0.41	-3.78	-2.14	-585.45	-1618.76	1137.697	1030
6415	1.21	-4.03	-2.19	-586.40	-1621.59	1137.701	1030
6420	0.98	-3.52	-2.26	-587.12	-1623.07	1137.706	1030
6425	1.59	-3.35	-2.27	-587.15	-1623.88	1137.711	1030
6430	0.71	-3.57	-2.14	-587.56	-1622.31	1137.717	1030
6435	1.34	-3.32	-2.28	-587.47	-1622.36	1137.720	1030
6440	0.76	-3.47	-2.29	-587.47	-1620.57	1137.726	1030
6445	0.56	-3.50	-2.16	-587.60	-1620.56	1137.730	1030
6450	0.55	-3.50	-2.13	-588.91	-1621.48	1137.736	1030
6455	0.91	-3.54	-2.29	-589.45	-1622.23	1137.740	1030
6460	0.02	-2.73	-2.15	-589.30	-1622.79	1137.748	1030
6465	1.32	-3.05	-2.30	-589.19	-1622.84	1137.750	1030
6470	1.38	-2.89	-2.34	-589.22	-1622.72	1137.756	1030
6475	0.75	-3.35	-2.26	-589.22	-1623.13	1137.761	1030
6480	0.67	-2.51	-2.22	-591.44	-1626.63	1137.768	1030
6485	0.72	-2.87	-2.28	-591.44	-1626.24	1137.771	1030
6490	0.28	-2.58	-2.14	-591.46	-1626.30	1137.776	1030
6495	1.16	-2.70	-2.40	-591.49	-1625.52	1137.781	1030
6500	1.74	-2.49	-2.40	-592.44	-1627.22	1137.786	1030
6505	1.06	-2.66	-2.28	-592.84	-1628.35	1137.791	1030
6510	1.07	-2.41	-2.27	-593.31	-1627.15	1137.796	1030
6515	0.15	-2.66	-2.22	-593.83	-1626.81	1137.801	1030
6520	1.57	-2.25	-2.42	-593.78	-1625.78	1137.806	1030
6525	0.68	-2.11	-2.27	-593.78	-1627.02	1137.811	1030
6530	0.72	-2.38	-2.32	-594.01	-1627.63	1137.816	1030
6535	0.88	-1.77	-2.43	-595.00	-1629.02	1137.821	1030
6540	1.15	-2.28	-2.34	-595.13	-1625.87	1137.826	1030
6545	0.97	-1.74	-2.29	-595.43	-1627.78	1137.831	1030
6550	0.63	-1.90	-2.24	-595.02	-1628.69	1137.836	1030
6555	0.66	-1.97	-2.31	-595.21	-1628.24	1137.841	1030
6560	1.74	-1.71	-2.39	-595.40	-1628.44	1137.846	1030
6565	1.04	-1.85	-2.28	-596.97	-1628.51	1137.852	1030
6570	0.86	-1.41	-2.18	-597.46	-1629.41	1137.856	1030
6575	1.40	-1.34	-2.41	-597.36	-1629.76	1137.862	1030
6580	0.52	-1.51	-2.26	-597.57	-1630.57	1137.865	1030
6585	1.04	-1.39	-2.32	-598.52	-1631.81	1137.871	1030
6590	0.92	-1.20	-2.22	-598.95	-1631.42	1137.875	1030
6595	0.64	-1.61	-2.24	-599.51	-1631.62	1137.883	1030
6600	1.01	-1.20	-2.34	-599.42	-1631.19	1137.885	1030
6605	1.22	-1.44	-2.30	-599.37	-1631.97	1137.891	1030
6610	0.20	-1.44	-2.12	-599.42	-1630.90	1137.896	1030
6615	0.97	-1.04	-2.39	-600.30	-1632.39	1137.901	1030
6620	1.11	-1.01	-2.37	-600.91	-1632.22	1137.906	1030
6625	0.84	-0.80	-2.22	-601.13	-1632.34	1137.912	1030
6630	0.28	-1.22	-2.20	-601.11	-1632.11	1137.916	1030
6635	0.01	-1.29	-2.20	-601.23	-1633.02	1137.921	1030
6640	0.53	-1.62	-2.21	-601.49	-1632.45	1137.926	1030
6645	0.53	-0.95	-2.27	-602.42	-1633.36	1137.931	1030
6650	0.83	-0.88	-2.21	-603.39	-1634.29	1137.936	1030
6655	0.55	-0.74	-2.29	-603.67	-1634.86	1137.941	1031
6660	0.46	-0.81	-2.23	-603.45	-1633.56	1137.947	1031
6665	-0.14	-0.58	-2.12	-603.14	-1633.52	1137.951	1031
6670	0.71	-1.24	-2.30	-602.27	-1631.65	1137.956	1031
6675	0.42	-0.70	-2.29	-602.43	-1632.67	1137.961	1031
6680	-0.26	-1.07	-2.24	-601.69	-1631.09	1137.967	1031
6685	0.95	-1.23	-2.31	-601.53	-1630.35	1137.970	1031
6690	0.76	-1.06	-2.31	-601.51	-1633.18	1137.976	1031
6695	0.52	-0.66	-2.34	-601.50	-1633.93	1137.980	1031
6700	0.61	-0.94	-2.36	-600.13	-1629.83	1137.986	1031
6705	0.27	-1.28	-2.21	-600.02	-1629.90	1137.990	1031
6710	2.00	-1.69	-2.49	-599.63	-1629.40	1137.997	1031
6715	0.92	-1.37	-2.28	-600.15	-1630.38	1138.001	1031
6720	1.04	-1.15	-2.33	-599.98	-1629.13	1138.006	1031
6725	1.30	-1.22	-2.30	-599.85	-1632.77	1138.011	1031
6730	-0.24	-1.61	-2.14	-597.47	-1632.83	1138.018	1031
6735	0.86	-1.49	-2.34	-597.94	-1632.58	1138.021	1031
6740	1.37	-1.35	-2.26	-598.02	-1632.69	1138.027	1031
6745	0.84	-1.81	-2.18	-597.77	-1631.67	1138.031	1031
6750	0.38	-1.87	-2.14	-596.74	-1630.79	1138.036	1031
6755	0.92	-1.44	-2.36	-596.12	-1629.48	1138.041	1031
6760	1.12	-1.98	-2.27	-595.67	-1630.53	1138.046	1031
6765	0.50	-2.28	-2.22	-595.54	-1629.12	1138.051	1031
6770	0.71	-1.80	-2.21	-595.58	-1629.46	1138.056	1031
6775	0.96	-1.54	-2.31	-595.86	-1629.24	1138.061	1031
6780	0.94	-1.90	-2.23	-595.78	-1629.14	1138.066	1031
6785	0.53	-1.93	-2.11	-594.14	-1629.03	1138.071	1031
6790	0.70	-1.80	-2.13	-594.29	-1629.69	1138.076	1031
6795	0.83	-2.24	-2.26	-594.21	-1629.63	1138.082	1031
6800	1.15	-2.52	-2.31	-594.06	-1629.45	1138.086	1031
6805	1.63	-2.13	-2.38	-594.02	-1629.29	1138.091	1031
6810	0.51	-2.19	-2.18	-593.68	-1629.24	1138.096	1031
6815	2.03	-2.35	-2.43	-591.96	-1625.35	1138.102	1031
6820	1.14	-2.85	-2.32	-591.75	-1625.74	1138.106	1031
6825	0.21	-2.45	-2.05	-592.03	-1626.99	1138.112	1031
6830	1.30	-2.86	-2.21	-591.89	-1625.41	1138.115	1031
6835	1.30	-2.99	-2.17	-590.76	-1626.96	1138.121	1031
6840	0.77	-2.71	-2.17	-590.77	-1625.66	1138.126	1031
6845	-0.02	-2.93	-2.12	-590.20	-1623.93	1138.133	1031
6850	1.12	-2.79	-2.18	-589.80	-1626.96	1138.135	1031
6855	1.15	-3.07	-2.24	-590.04	-1626.46	1138.141	1031
6860	1.10	-3.19	-2.23	-589.76	-1625.90	1138.146	1031
6865	0.56	-3.06	-2.02	-588.70	-1625.70	1138.151	1031
6870	0.79	-2.74	-2.13	-588.31	-1626.19	1138.156	1031
6875	1.13	-3.56	-2.19	-588.28	-1625.89	1138.161	1031
6880	1.34	-3.14	-2.27	-588.35	-1625.84	1138.166	1031
6885	0.88	-3.11	-2.12	-588.38	-1624.75	1138.171	1031
6890	1.15	-3.17	-2.17	-588.29	-1624.52	1138.176	1031
6895	1.13	-3.46	-2.28	-587.16	-1623.09	1138.181	1031
6900	1.23	-3.92	-2.12	-586.01	-1622.63	1138.186	1031
6905	1.22	-3.69	-2.22	-586.09	-1622.16	1138.191	1031
6910	1.15	-3.96	-2.11	-585.46	-1622.32	1138.197	1031
6915	0.84	-3.85	-2.23	-585.29	-1621.27	1138.201	1031
6920	1.46	-4.06	-2.30	-585.54	-1621.74	1138.206	1031
6925	0.80	-4.11	-2.13	-585.04	-1620.04	1138.211	1031
6930	1.19	-4.47	-2.18	-583.84	-1619.97	1138.217	1031
6935	0.88	-4.30	-2.18	-583.76	-1619.09	1138.220	1031
6940	1.19	-4.13	-2.13	-583.93	-1619.51	1138.226	1031
6945	1.53	-3.73	-2.15	-583.94	-1621.06	1138.231	1031
6950	0.80	-4.27	-2.07	-582.66	-1618.77	1138.236	1031
6955	1.18	-4.39	-2.07	-582.49	-1619.58	1138.240	1031
6960	1.02	-4.42	-2.11	-582.53	-1620.05	1138.246	1031
6965	1.33	-3.92	-2.23	-582.31	-1618.96	1138.250	1031
6970	0.73	-3.94	-2.04	-582.36	-1620.01	1138.256	1031
6975	1.21	-4.53	-2.24	-582.37	-1619.49	1138.260	1031
6980	2.09	-3.76	-2.21	-581.38	-1619.13	1138.268	1031
6985	1.27	-4.55	-2.10	-581.39	-1619.97	1138.270	1031
6990	0.70	-4.55	-2.11	-581.47	-1617.28	1138.278	1031
6995	2.11	-4.58	-2.27	-581.43	-1618.66	1138.280	1031
7000	0.99	-5.05	-1.97	-579.33	-1618.35	1138.286	1031
7005	1.45	-4.84	-2.08	-578.89	-1618.90	1138.291	1031
7010	0.43	-5.72	-1.95	-578.26	-1619.13	1138.298	1031
7015	1.14	-5.02	-2.08	-578.10	-1618.56	1138.301	1031
7020	1.29	-4.83	-2.02	-577.98	-1618.48	1138.306	1031
7025	0.52	-5.10	-1.90	-578.06	-1618.07	1138.311	1031
7030	0.62	-5.34	-2.00	-577.08	-1615.01	1138.316	1031
7035	1.66	-5.27	-2.07	-576.76	-1616.36	1138.321	1031
7040	1.27	-5.23	-2.04	-576.44	-1615.88	1138.326	1031
7045	1.41	-5.26	-2.07	-575.57	-1615.02	1138.331	1031
7050	1.21	-5.62	-1.98	-575.35	-1614.66	1138.336	1031
7055	1.06	-5.91	-1.96	-574.88	-1612.82	1138.341	1031
7060	1.47	-5.86	-2.06	-575.00	-1612.27	1138.345	1031
7065	2.47	-6.28	-2.08	-574.78	-1611.94	1138.352	1031
7070	1.04	-5.95	-1.87	-574.81	-1613.02	1138.355	1031
7075	0.93	-6.01	-1.92	-575.15	-1614.81	1138.362	1031
7080	1.09	-5.96	-1.97	-574.98	-1614.66	1138.365	1031
7085	1.48	-6.05	-2.00	-572.89	-1614.86	1138.371	1031
7090	1.22	-6.28	-1.91	-572.63	-1614.47	1138.375	1031
7095	1.19	-5.89	-1.96	-571.70	-1610.89	1138.383	1031
7100	1.46	-6.10	-1.96	-571.90	-1611.06	1138.385	1031
7105	1.11	-6.38	-1.93	-571.94	-1613.46	1138.391	1031
7110	0.63	-6.13	-1.87	-572.07	-1614.08	1138.396	1031
7115	-0.17	-5.46	-1.88	-570.86	-1613.26	1138.403	1031
7120	0.90	-6.62	-1.89	-570.70	-1613.26	1138.406	1031
7125	1.67	-6.36	-1.99	-570.60	-1613.07	1138.411	1031
7130	1.17	-6.33	-1.89	-570.44	-1612.28	1138.416	1031
7135	1.20	-6.80	-1.88	-569.57	-1611.41	1138.421	1031
7140	1.37	-6.64	-1.93	-569.15	-1610.96	1138.426	1031
7145	1.61	-6.75	-1.94	-568.62	-1610.78	1138.431	1031
7150	1.52	-7.03	-1.91	-568.29	-1611.04	1138.436	1031
7155	1.43	-6.86	-1.94	-568.32	-1608.41	1138.441	1031
7160	1.20	-6.49	-1.92	-568.26	-1607.66	1138.446	1031
7165	1.67	-6.56	-1.97	-568.10	-1608.91	1138.451	1031
7170	0.86	-6.60	-1.70	-568.21	-1610.01	1138.456	1031
7175	1.03	-6.92	-1.83	-567.17	-1608.83	1138.461	1031
7180	1.27	-7.23	-1.79	-565.83	-1608.33	1138.467	1031
7185	1.42	-7.49	-1.76	-566.13	-1609.11	1138.471	1031
7190	1.67	-7.08	-1.83	-565.87	-1607.75	1138.476	1031
7195	1.81	-7.61	-1.89	-566.12	-1607.66	1138.480	1031
7200	0.63	-7.54	-1.64	-564.28	-1606.18	1138.487	1031
7205	1.54	-7.70	-1.76	-564.38	-1607.84	1138.490	1031
7210	1.47	-7.31	-1.78	-564.24	-1606.19	1138.496	1031
7215	2.02	-7.50	-1.98	-564.56	-1606.90	1138.500	1031
7220	1.42	-7.72	-1.83	-563.46	-1605.67	1138.506	1031
7225	1.65	-7.79	-1.86	-563.09	-1605.63	1138.510	1031
7230	1.69	-8.07	-1.87	-562.06	-1606.01	1138.518	1031
7235	0.97	-8.09	-1.77	-562.19	-1605.78	1138.521	1031
7240	1.22	-7.92	-1.71	-561.91	-1604.79	1138.526	1031
7245	1.23	-7.89	-1.71	-561.87	-1604.18	1138.531	1031
7250	1.48	-8.21	-1.74	-560.89	-1604.98	1138.536	1031
7255	0.85	-8.32	-1.61	-560.52	-1605.30	1138.541	1031
7260	1.30	-8.22	-1.71	-560.37	-1604.29	1138.546	1031
7265	1.47	-7.97	-1.74	-560.53	-1604.82	1138.551	1031
7270	2.11	-8.36	-1.90	-560.62	-1605.39	1138.556	1031
7275	1.18	-7.92	-1.72	-560.43	-1603.88	1138.561	1031
7280	1.43	-8.20	-1.66	-559.38	-1603.91	1138.566	1031
7285	1.60	-8.46	-1.71	-558.40	-1601.64	1138.571	1031
7290	1.67	-8.55	-1.69	-558.55	-1601.91	1138.576	1031
7295	1.73	-8.65	-1.71	-558.48	-1601.79	1138.582	1031
7300	1.39	-9.08	-1.68	-558.06	-1601.50	1138.586	1031
7305	0.92	-8.71	-1.62	-556.74	-1602.18	1138.591	1031
7310	1.03	-8.87	-1.56	-556.86	-1602.76	1138.595	1031
7315	1.21	-9.23	-1.66	-556.03	-1600.90	1138.602	1031
7320	1.26	-9.17	-1.61	-555.76	-1600.73	1138.605	1031
7325	1.51	-8.84	-1.69	-555.78	-1599.79	1138.611	1031
7330	0.89	-9.12	-1.63	-555.92	-1600.60	1138.615	1031
7335	1.45	-9.44	-1.64	-554.80	-1599.97	1138.621	1031
7340	1.15	-9.42	-1.59	-554.49	-1599.91	1138.625	1031
7345	2.04	-9.58	-1.65	-554.16	-1599.56	1138.633	1031
7350	1.74	-9.43	-1.63	-554.60	-1599.02	1138.635	1031
7355	1.96	-9.20	-1.69	-554.27	-1599.72	1138.641	1031
7360	0.83	-9.25	-1.52	-554.57	-1599.25	1138.646	1031
7365	2.84	-10.08	-1.65	-551.49	-1598.72	1138.653	1031
7370	1.49	-9.61	-1.55	-552.26	-1598.05	1138.656	1031
7375	2.17	-10.19	-1.41	-552.37	-1598.13	1138.663	1031
7380	1.64	-9.97	-1.53	-552.04	-1597.60	1138.666	1031
7385	0.70	-9.97	-1.36	-551.21	-1597.25	1138.672	1031
7390	1.22	-9.71	-1.52	-550.53	-1597.44	1138.676	1031
7395	2.48	-10.05	-1.61	-550.11	-1597.18	1138.681	1031
7400	0.59	-10.13	-1.36	-550.00	-1597.93	1138.686	1031
7405	1.06	-10.34	-1.38	-550.05	-1598.92	1138.691	1031
7410	1.23	-10.16	-1.41	-550.01	-1598.18	1138.696	1031
7415	1.44	-10.01	-1.53	-549.51	-1597.98	1138.701	1031
7420	0.60	-10.52	-1.29	-548.25	-1599.43	1138.707	1031
7425	1.66	-10.44	-1.35	-548.23	-1598.67	1138.710	1031
7430	1.35	-10.76	-1.37	-548.39	-1600.15	1138.716	1031
7435	1.26	-10.37	-1.46	-548.38	-1600.13	1138.720	1031
7440	1.65	-10.70	-1.29	-546.75	-1598.40	1138.727	1031
7445	1.58	-10.67	-1.38	-546.58	-1598.39	1138.731	1031
7450	1.65	-10.03	-1.48	-546.58	-1599.12	1138.737	1031
7455	1.62	-10.76	-1.47	-546.73	-1598.30	1138.740	1031
7460	2.35	-11.18	-1.47	-545.79	-1598.42	1138.747	1031
7465	1.34	-10.98	-1.35	-545.25	-1597.12	1138.750	1031
7470	1.66	-11.05	-1.41	-544.46	-1596.46	1138.756	1031
7475	1.79	-11.12	-1.44	-544.50	-1595.97	1138.760	1031
7480	2.99	-10.58	-1.61	-543.51	-1595.41	1138.768	1031
7485	1.18	-11.25	-1.35	-543.69	-1596.50	1138.771	1031
7490	0.84	-11.17	-1.29	-543.75	-1596.40	1138.778	1030
7495	1.60	-11.08	-1.38	-543.67	-1596.28	1138.781	1030
7500	1.72	-11.06	-1.42	-544.68	-1596.61	1138.787	1030
7505	1.57	-10.92	-1.42	-545.18	-1597.95	1138.791	1030
7510	2.66	-10.42	-1.56	-545.66	-1600.41	1138.798	1030
7515	1.59	-11.03	-1.42	-545.65	-1598.75	1138.801	1030
7520	2.12	-10.90	-1.44	-545.89	-1597.78	1138.806	1030
7525	1.39	-10.74	-1.31	-545.96	-1598.89	1138.811	1030
7530	1.64	-10.96	-1.42	-546.29	-1598.64	1138.816	1030
7535	1.29	-10.28	-1.47	-547.35	-1600.33	1138.821	1030
7540	1.11	-10.29	-1.36	-547.21	-1600.08	1138.825	1030
7545	2.12	-10.53	-1.53	-547.26	-1599.75	1138.832	1030
7550	0.63	-10.22	-1.41	-547.46	-1599.80	1138.836	1030
7555	1.37	-10.72	-1.39	-547.60	-1599.42	1138.841	1030
7560	1.29	-10.83	-1.34	-547.42	-1598.34	1138.845	1030
7565	2.05	-10.41	-1.56	-549.49	-1599.94	1138.852	1030
7570	1.71	-10.13	-1.49	-549.50	-1601.91	1138.855	1030
7575	2.19	-9.93	-1.63	-549.58	-1600.05	1138.861	1030
7580	1.89	-9.87	-1.60	-549.51	-1600.72	1138.865	1030
7585	1.12	-9.80	-1.56	-550.87	-1601.20	1138.871	1030
7590	1.76	-9.66	-1.58	-550.97	-1602.52	1138.875	1030
7595	1.97	-9.72	-1.71	-550.92	-1603.25	1138.883	1030
7600	1.26	-10.34	-1.47	-550.97	-1602.70	1138.886	1030
7605	2.06	-10.36	-1.46	-551.04	-1602.73	1138.892	1030
7610	1.33	-10.04	-1.45	-550.89	-1601.41	1138.896	1030
7615	1.28	-9.48	-1.60	-552.90	-1603.99	1138.901	1030
7620	1.32	-9.18	-1.62	-553.10	-1603.29	1138.906	1030
7625	1.54	-9.29	-1.53	-553.75	-1603.76	1138.912	1030
7630	1.29	-9.05	-1.59	-553.96	-1603.89	1138.916	1030
7635	1.37	-9.45	-1.47	-554.09	-1604.95	1138.921	1030
7640	1.25	-9.14	-1.60	-554.23	-1604.24	1138.926	1030
7645	1.15	-9.44	-1.52	-554.53	-1603.59	1138.931	1030
7650	1.93	-9.14	-1.71	-555.54	-1604.48	1138.936	1030
7655	1.89	-9.56	-1.67	-555.51	-1605.30	1138.941	1030
7660	1.62	-9.37	-1.64	-555.27	-1604.78	1138.946	1030
7665	1.41	-8.71	-1.52	-555.56	-1604.43	1138.950	1030
7670	1.81	-8.94	-1.63	-556.86	-1606.20	1138.956	1030
7675	1.86	-9.02	-1.76	-556.97	-1605.81	1138.961	1030
7680	1.64	-8.77	-1.70	-557.78	-1606.07	1138.967	1030
7685	1.37	-8.37	-1.58	-557.96	-1606.08	1138.970	1030
7690	0.95	-8.45	-1.57	-557.80	-1606.42	1138.976	1030
7695	1.43	-8.41	-1.64	-557.95	-1605.86	1138.980	1030
7700	1.51	-8.43	-1.68	-559.24	-1606.66	1138.986	1030
7705	1.35	-8.47	-1.61	-559.27	-1608.02	1138.990	1030
7710	1.34	-8.83	-1.67	-559.44	-1607.83	1138.997	1030
7715	1.18	-8.13	-1.68	-559.54	-1608.61	1139.001	1030
7720	1.37	-8.04	-1.65	-559.17	-1608.39	1139.006	1030
7725	1.49	-8.49	-1.59	-559.19	-1607.39	1139.011	1030
7730	1.30	-8.26	-1.68	-560.97	-1609.06	1139.018	1030
7735	0.63	-7.76	-1.63	-561.32	-1609.14	1139.021	1030
7740	1.35	-8.09	-1.65	-561.45	-1609.33	1139.026	1030
7745	1.44	-7.91	-1.68	-561.48	-1608.04	1139.031	1030
7750	2.19	-7.52	-1.83	-562.39	-1608.62	1139.036	1030
7755	1.59	-7.98	-1.78	-563.29	-1609.91	1139.041	1030
7760	1.79	-7.23	-1.81	-563.47	-1610.45	1139.048	1030
7765	1.83	-7.28	-1.79	-563.12	-1609.49	1139.051	1030
7770	2.09	-7.48	-1.87	-563.06	-1606.50	1139.056	1030
7775	1.49	-7.70	-1.81	-563.14	-1607.72	1139.061	1030
7780	1.08	-7.66	-1.72	-563.96	-1610.07	1139.066	1030
7785	1.32	-7.37	-1.70	-565.24	-1610.45	1139.072	1030
7790	1.39	-7.33	-1.69	-565.15	-1612.14	1139.076	1030
7795	1.47	-7.24	-1.79	-565.13	-1612.61	1139.082	1030
7800	1.49	-7.57	-1.74	-565.43	-1612.67	1139.085	1030
7805	1.49	-6.83	-1.74	-566.60	-1611.93	1139.091	1030
7810	1.20	-6.88	-1.69	-566.82	-1608.53	1139.095	1030
7815	0.81	-7.20	-1.81	-567.13	-1614.68	1139.102	1030
7820	1.72	-6.66	-1.91	-567.30	-1613.83	1139.105	1030
7825	1.02	-7.01	-1.70	-567.44	-1614.30	1139.111	1030
7830	1.08	-6.94	-1.76	-567.41	-1613.62	1139.115	1030
7835	1.12	-6.54	-1.88	-568.64	-1614.95	1139.121	1030
7840	1.73	-6.60	-1.88	-568.82	-1615.12	1139.125	1030
7845	-0.14	-7.14	-1.63	-569.01	-1610.98	1139.133	1030
7850	1.34	-6.75	-1.80	-568.78	-1613.65	1139.136	1030
7855	1.32	-6.80	-1.84	-568.66	-1613.87	1139.141	1030
7860	1.66	-6.55	-1.89	-568.98	-1613.82	1139.146	1030
7865	1.23	-6.39	-1.68	-570.27	-1615.68	1139.152	1030
7870	1.52	-5.65	-1.90	-571.24	-1615.84	1139.156	1030
7875	2.10	-6.95	-1.77	-570.64	-1615.75	1139.163	1030
7880	1.60	-6.40	-1.92	-570.86	-1616.09	1139.166	1030
7885	1.38	-5.68	-1.88	-570.97	-1615.39	1139.171	1030
7890	1.63	-6.09	-1.92	-571.33	-1615.17	1139.176	1030
7895	1.26	-6.30	-1.86	-571.63	-1616.11	1139.181	1030
7900	1.64	-5.64	-1.97	-573.20	-1617.92	1139.186	1030
7905	1.55	-5.50	-1.91	-573.43	-1618.11	1139.190	1030
7910	1.09	-5.11	-1.92	-573.98	-1617.73	1139.196	1030
7915	1.06	-5.67	-1.82	-574.20	-1616.92	1139.201	1030
7920	1.56	-5.57	-1.97	-574.19	-1617.70	1139.206	1030
7925	1.40	-5.87	-1.90	-574.25	-1618.76	1139.210	1030
7930	0.47	-5.42	-1.85	-574.15	-1618.61	1139.217	1030
7935	1.85	-5.64	-2.03	-573.90	-1618.23	1139.220	1030
7940	0.98	-5.53	-1.84	-574.22	-1618.10	1139.227	1030
7945	0.73	-5.90	-1.82	-573.94	-1618.30	1139.230	1030
7950	1.29	-4.95	-1.99	-576.62	-1617.89	1139.236	1030
7955	1.39	-5.05	-2.08	-577.34	-1617.64	1139.240	1030
7960	0.48	-5.31	-1.97	-577.76	-1618.09	1139.248	1030
7965	1.10	-5.27	-1.95	-577.87	-1620.61	1139.251	1030
7970	1.46	-5.20	-1.93	-578.01	-1620.69	1139.258	1030
7975	0.89	-5.22	-2.02	-578.04	-1620.80	1139.261	1030
7980	1.35	-5.11	-1.98	-578.93	-1621.62	1139.266	1030
7985	0.74	-4.86	-1.89	-579.72	-1622.09	1139.271	1030
7990	1.17	-5.22	-1.90	-580.05	-1623.24	1139.276	1030
7995	1.20	-4.56	-1.99	-580.21	-1622.54	1139.281	1030
8000	1.11	-4.59	-1.97	-580.00	-1623.31	1139.286	1030
8005	0.27	-5.09	-1.78	-580.19	-1621.85	1139.291	1030
8010	0.97	-4.44	-1.86	-580.25	-1622.22	1139.296	1030
8015	0.88	-4.82	-1.96	-580.33	-1622.35	1139.301	1030
8020	0.18	-4.64	-1.91	-580.70	-1622.25	1139.306	1030
8025	1.07	-4.23	-1.95	-582.33	-1622.47	1139.311	1030
8030	0.96	-4.28	-1.96	-582.54	-1622.67	1139.316	1030
8035	1.10	-4.33	-2.12	-583.14	-1623.05	1139.321	1030
8040	0.94	-3.91	-2.08	-583.32	-1622.00	1139.325	1030
8045	0.91	-4.00	-1.95	-583.57	-1623.86	1139.332	1030
8050	0.87	-3.91	-1.99	-583.74	-1623.42	1139.335	1030
8055	0.74	-3.92	-1.97	-583.56	-1623.74	1139.342	1030
8060	1.82	-4.14	-2.08	-583.81	-1623.85	1139.345	1030
8065	1.06	-3.77	-1.98	-585.09	-1624.26	1139.351	1030
8070	0.97	-3.93	-1.94	-585.50	-1624.91	1139.356	1030
8075	0.80	-3.56	-1.97	-586.00	-1626.87	1139.363	1030
8080	0.87	-3.50	-2.00	-586.04	-1626.48	1139.366	1030
8085	0.66	-3.77	-1.95	-585.99	-1625.04	1139.371	1030
8090	0.59	-3.63	-1.94	-586.36	-1625.94	1139.376	1030
8095	1.18	-3.45	-2.10	-587.73	-1624.07	1139.383	1030
8100	0.66	-3.22	-1.96	-587.74	-1626.64	1139.386	1030
8105	1.57	-3.04	-2.13	-587.89	-1628.06	1139.391	1030
8110	1.73	-3.40	-2.11	-587.78	-1626.37	1139.396	1030
8115	1.41	-2.65	-2.22	-588.25	-1626.63	1139.401	1030
8120	1.30	-2.83	-2.12	-589.35	-1628.90	1139.406	1030
8125	0.77	-2.77	-2.02	-589.19	-1626.56	1139.411	1030
8130	0.93	-3.01	-2.05	-589.30	-1626.56	1139.416	1030
8135	0.57	-3.05	-2.12	-589.32	-1627.95	1139.421	1030
8140	0.45	-2.98	-2.00	-589.48	-1629.23	1139.426	1030
8145	0.95	-2.72	-2.06	-589.62	-1629.04	1139.431	1030
8150	1.12	-2.39	-2.08	-591.41	-1630.51	1139.436	1030
8155	0.98	-2.60	-2.18	-591.64	-1630.04	1139.441	1030
8160	0.98	-2.77	-2.09	-591.53	-1630.96	1139.446	1030
8165	0.61	-2.41	-1.92	-591.38	-1631.12	1139.450	1030
8170	1.28	-2.33	-2.10	-591.64	-1627.86	1139.456	1030
8175	0.54	-2.46	-1.98	-591.53	-1628.44	1139.460	1030
8180	1.44	-2.41	-2.11	-591.61	-1627.45	1139.466	1030
8185	1.20	-2.51	-2.02	-591.54	-1628.68	1139.470	1030
8190	0.85	-2.93	-2.08	-591.93	-1630.96	1139.478	1030
8195	0.30	-2.55	-2.06	-591.57	-1630.06	1139.480	1030
8200	0.19	-2.66	-1.88	-591.89	-1629.75	1139.486	1030
8205	0.94	-2.49	-2.05	-591.78	-1628.06	1139.491	1030
8210	1.76	-1.47	-2.28	-595.70	-1632.00	1139.498	1030
8215	0.86	-1.46	-2.18	-595.76	-1633.76	1139.501	1030
8220	0.75	-1.79	-2.04	-595.81	-1633.72	1139.507	1030
8225	0.64	-1.56	-1.90	-595.92	-1631.26	1139.511	1030
8230	1.10	-1.37	-2.15	-596.51	-1634.20	1139.516	1030
8235	0.37	-1.31	-2.08	-597.43	-1634.93	1139.521	1030
8240	1.16	-1.71	-2.12	-597.79	-1635.29	1139.526	1030
8245	0.92	-1.72	-1.99	-598.07	-1635.63	1139.531	1030
8250	1.18	-1.26	-2.09	-598.17	-1634.67	1139.536	1030
8255	1.07	-1.37	-2.14	-598.42	-1633.27	1139.541	1030
8260	0.62	-1.27	-2.01	-598.09	-1634.53	1139.545	1030
8265	1.01	-1.01	-1.93	-598.45	-1633.00	1139.551	1030
8270	1.56	-1.49	-2.11	-598.27	-1631.59	1139.556	1030
8275	0.39	-1.60	-2.08	-598.30	-1633.48	1139.562	1030
8280	0.81	-1.41	-2.07	-598.63	-1633.20	1139.565	1030
8285	0.91	-0.49	-2.12	-601.31	-1634.65	1139.571	1030
8290	1.32	-0.78	-2.09	-601.37	-1635.27	1139.575	1030
8295	0.78	-0.92	-2.15	-602.12	-1635.45	1139.582	1030
8300	0.66	-1.01	-2.11	-601.98	-1633.69	1139.585	1030
8305	0.32	-0.83	-1.90	-602.30	-1634.49	1139.591	1030
8310	-0.22	-0.50	-2.03	-602.27	-1635.23	1139.597	1030
8315	1.05	-0.49	-2.20	-603.34	-1637.85	1139.601	1030
8320	0.77	-0.41	-2.01	-603.67	-1638.08	1139.606	1031
8325	1.16	-0.30	-2.08	-603.74	-1639.16	1139.611	1031
8330	1.64	-0.62	-2.17	-603.64	-1638.37	1139.616	1031
8335	0.68	-0.91	-2.11	-602.62	-1637.03	1139.622	1031
8340	0.78	-0.44	-2.11	-602.53	-1636.97	1139.626	1031
8345	1.09	-0.40	-2.08	-602.56	-1637.06	1139.631	1031
8350	0.65	-0.81	-2.08	-602.72	-1637.14	1139.635	1031
8355	0.95	-0.67	-2.20	-602.43	-1635.08	1139.641	1031
8360	0.45	-0.49	-2.09	-602.37	-1634.53	1139.646	1031
8365	1.40	-0.57	-2.04	-602.63	-1635.36	1139.651	1031
8370	0.95	-0.78	-2.12	-602.60	-1634.39	1139.656	1031
8375	0.19	-0.26	-2.11	-602.73	-1635.93	1139.661	1031
8380	0.73	-0.86	-2.18	-602.37	-1635.75	1139.666	1031
8385	0.37	-0.20	-2.05	-602.70	-1635.13	1139.670	1031
8390	0.08	-0.06	-1.94	-602.65	-1637.07	1139.676	1031
8395	0.74	-0.95	-2.18	-602.36	-1636.46	1139.681	1031
8400	1.49	-0.32	-2.28	-602.59	-1633.95	1139.686	1031
8405	0.46	-0.60	-1.99	-602.53	-1633.66	1139.691	1031
8410	0.85	-0.60	-2.10	-602.51	-1636.92	1139.696	1031
8415	1.45	-0.87	-2.28	-602.34	-1638.35	1139.700	1031
8420	-0.24	-0.55	-2.08	-602.69	-1637.37	1139.706	1031
8425	1.18	-0.25	-2.24	-602.53	-1637.16	1139.711	1031
8430	1.08	-0.78	-2.25	-602.55	-1636.73	1139.716	1031
8435	1.25	-0.66	-2.27	-602.55	-1636.08	1139.720	1031
8440	0.74	-0.80	-2.14	-602.71	-1636.76	1139.726	1031
8445	0.88	-0.49	-2.12	-602.66	-1638.32	1139.730	1031
8450	0.59	-0.48	-2.15	-602.58	-1637.52	1139.736	1031
8455	0.77	-0.57	-2.19	-602.63	-1637.45	1139.741	1031
8460	0.48	-0.77	-2.13	-602.50	-1637.75	1139.746	1031
8465	0.18	-0.66	-2.05	-602.69	-1637.79	1139.751	1031
8470	0.43	-0.48	-2.17	-602.49	-1637.40	1139.756	1031
8475	0.21	-0.54	-2.16	-602.75	-1636.08	1139.761	1031
8480	0.75	-0.84	-2.10	-602.78	-1636.27	1139.766	1031
8485	0.95	-0.47	-2.08	-602.71	-1635.35	1139.771	1031
8490	0.59	-0.61	-2.17	-602.84	-1637.49	1139.776	1031
8495	0.39	-0.60	-2.21	-602.74	-1637.10	1139.781	1031
8500	0.50	-0.29	-2.10	-602.65	-1637.14	1139.786	1031
8505	1.19	-0.18	-2.16	-602.76	-1636.74	1139.791	1031
8510	0.71	-0.05	-2.23	-602.87	-1635.54	1139.796	1031
8515	0.46	-0.67	-2.15	-602.86	-1636.01	1139.801	1031
8520	0.38	-0.95	-2.08	-600.74	-1634.24	1139.806	1031
8525	1.11	-2.25	-1.95	-590.23	-1633.58	1139.811	1031
8530	0.15	-2.31	-1.90	-589.45	-1635.45	1139.816	1031
8535	1.05	-2.71	-1.98	-589.63	-1631.56	1139.821	1031
8540	0.33	-2.56	-2.00	-589.47	-1631.19	1139.825	1031
8545	1.08	-2.56	-2.06	-589.54	-1630.75	1139.831	1031
8550	1.02	-2.65	-2.02	-589.48	-1631.29	1139.835	1031
8555	0.75	-2.58	-1.97	-589.53	-1630.47	1139.841	1031
8560	1.20	-2.52	-2.07	-589.43	-1628.47	1139.845	1031
8565	1.27	-2.91	-1.99	-589.29	-1628.40	1139.851	1031
8570	1.38	-2.76	-2.09	-589.08	-1628.96	1139.855	1031
8575	0.65	-3.03	-2.02	-589.35	-1630.14	1139.861	1031
8580	0.97	-2.68	-1.94	-589.38	-1629.19	1139.865	1031
8585	0.79	-2.58	-1.90	-589.31	-1630.81	1139.871	1031
8590	1.31	-2.94	-2.02	-589.16	-1630.06	1139.875	1031
8595	0.56	-2.60	-2.03	-589.19	-1629.51	1139.881	1031
8600	0.89	-3.02	-2.00	-589.33	-1628.43	1139.885	1031
8605	0.32	-2.64	-1.86	-589.30	-1629.47	1139.891	1031
8610	1.21	-2.97	-2.00	-589.17	-1627.66	1139.896	1031
8615	0.89	-3.30	-1.99	-589.01	-1625.11	1139.901	1031
8620	0.61	-3.04	-2.01	-589.21	-1626.69	1139.906	1031
8625	1.00	-2.87	-1.99	-589.16	-1626.62	1139.911	1031
8630	1.62	-2.88	-2.06	-589.16	-1628.27	1139.916	1031
8635	0.66	-2.71	-2.03	-589.33	-1627.02	1139.921	1031
8640	0.76	-3.19	-2.03	-589.17	-1627.58	1139.926	1031
8645	0.73	-2.68	-1.93	-588.90	-1629.21	1139.931	1031
8650	0.66	-2.76	-2.02	-588.92	-1628.68	1139.936	1031
8655	0.81	-2.99	-2.11	-589.02	-1629.38	1139.941	1031
8660	0.29	-2.94	-1.93	-589.03	-1629.05	1139.946	1031
8665	0.56	-2.78	-1.92	-589.28	-1629.25	1139.951	1031
8670	0.61	-2.66	-1.99	-588.95	-1630.31	1139.956	1031
8675	1.03	-3.19	-2.06	-588.92	-1629.44	1139.961	1031
8680	1.04	-2.89	-1.99	-589.17	-1628.85	1139.966	1031
8685	0.71	-2.96	-1.97	-589.30	-1628.93	1139.971	1031
8690	0.65	-3.13	-1.98	-589.12	-1628.10	1139.976	1031
8695	1.21	-2.96	-2.10	-589.24	-1628.23	1139.980	1031
8700	1.43	-2.79	-2.08	-589.14	-1628.21	1139.986	1031
8705	0.95	-2.86	-2.00	-589.01	-1628.11	1139.990	1031
8710	0.36	-3.00	-1.91	-588.88	-1624.28	1139.996	1031
8715	0.69	-3.38	-2.06	-588.90	-1624.95	1140.000	1031
8720	1.52	-2.74	-2.14	-588.97	-1626.22	1140.006	1031
8725	1.26	-2.83	-1.99	-588.92	-1625.25	1140.010	1031
8730	0.80	-3.12	-2.01	-588.98	-1625.46	1140.017	1031
8735	0.92	-3.18	-2.03	-589.04	-1626.62	1140.020	1031
8740	0.84	-3.00	-1.99	-588.89	-1626.40	1140.026	1031
8745	0.99	-3.03	-2.05	-589.08	-1626.53	1140.030	1031
8750	1.34	-6.74	-1.85	-573.30	-1613.35	1140.038	1031
8755	0.46	-6.32	-1.79	-573.51	-1612.34	1140.040	1031
8760	0.51	-6.31	-1.78	-573.13	-1614.14	1140.047	1031
8765	1.26	-6.02	-1.92	-573.27	-1615.16	1140.050	1031
8770	0.84	-6.13	-1.84	-572.15	-1613.58	1140.056	1031
8775	1.08	-6.72	-1.83	-571.75	-1613.04	1140.061	1031
8780	1.84	-5.12	-2.10	-571.35	-1611.44	1140.068	1031
8785	0.79	-6.25	-1.73	-570.97	-1614.56	1140.071	1031
8790	1.40	-6.85	-1.84	-570.99	-1615.37	1140.076	1031
8795	1.03	-6.33	-1.82	-571.14	-1612.63	1140.081	1031
8800	0.72	-5.94	-1.76	-570.16	-1612.36	1140.086	1031
8805	1.35	-6.42	-1.87	-569.35	-1613.01	1140.091	1031
8810	1.27	-6.72	-1.89	-569.47	-1611.71	1140.096	1031
8815	1.28	-6.52	-1.99	-569.52	-1612.90	1140.101	1031
8820	1.34	-6.48	-1.88	-569.69	-1614.15	1140.106	1031
8825	1.56	-6.58	-1.80	-569.73	-1613.20	1140.112	1031
8830	1.34	-6.82	-1.74	-569.41	-1614.38	1140.115	1031
8835	1.37	-7.14	-1.87	-567.42	-1612.42	1140.121	1031
8840	0.68	-7.31	-1.70	-567.27	-1612.41	1140.125	1031
8845	1.40	-6.97	-1.66	-566.67	-1612.50	1140.132	1031
8850	1.26	-6.67	-1.76	-566.41	-1612.24	1140.135	1031
8855	1.52	-6.82	-1.81	-566.54	-1612.11	1140.141	1031
8860	0.95	-7.06	-1.66	-566.60	-1611.53	1140.146	1031
8865	1.04	-7.25	-1.59	-564.96	-1610.26	1140.153	1031
8870	1.15	-7.45	-1.75	-564.74	-1609.81	1140.155	1031
8875	0.13	-7.70	-1.76	-564.66	-1604.82	1140.163	1031
8880	0.92	-7.04	-1.58	-564.68	-1607.83	1140.166	1031
8885	1.59	-7.44	-1.69	-563.36	-1609.38	1140.171	1031
8890	1.82	-7.75	-1.72	-563.21	-1607.18	1140.176	1031
8895	1.22	-7.72	-1.73	-562.89	-1606.29	1140.181	1031
8900	1.28	-7.57	-1.64	-562.49	-1608.21	1140.186	1031
8905	1.44	-7.88	-1.63	-562.38	-1609.30	1140.191	1031
8910	2.08	-7.59	-1.79	-562.43	-1609.05	1140.196	1031
8915	1.66	-7.76	-1.83	-562.61	-1609.71	1140.201	1031
8920	1.64	-7.73	-1.70	-562.27	-1610.42	1140.206	1031
8925	1.50	-8.11	-1.57	-561.72	-1608.68	1140.211	1031
8930	1.38	-8.36	-1.65	-560.36	-1606.80	1140.216	1031
8935	1.52	-8.22	-1.75	-560.34	-1605.30	1140.220	1031
8940	1.53	-8.33	-1.71	-560.25	-1607.43	1140.226	1031
8945	0.75	-8.28	-1.54	-560.45	-1608.95	1140.230	1031
8950	1.63	-8.24	-1.66	-560.30	-1607.52	1140.236	1031
8955	1.35	-7.98	-1.68	-560.27	-1608.24	1140.240	1031
8960	1.10	-8.31	-1.63	-560.21	-1607.74	1140.246	1031
8965	1.40	-8.33	-1.56	-560.44	-1608.19	1140.250	1031
8970	1.61	-8.32	-1.67	-560.35	-1608.95	1140.256	1031
8975	1.78	-8.56	-1.78	-560.19	-1608.09	1140.260	1031
8980	1.03	-8.16	-1.61	-560.22	-1607.81	1140.266	1031
8985	1.92	-8.21	-1.71	-560.11	-1605.95	1140.271	1031
8990	0.62	-8.49	-1.61	-560.43	-1604.53	1140.277	1031
8995	1.76	-8.20	-1.78	-560.21	-1604.35	1140.281	1031
9000	1.76	-8.21	-1.76	-559.93	-1607.23	1140.286	1031
9005	1.98	-8.13	-1.69	-560.18	-1605.88	1140.291	1031
9010	2.31	-8.58	-1.82	-560.21	-1608.03	1140.296	1031
9015	1.65	-8.33	-1.63	-560.24	-1606.89	1140.301	1031
9020	2.01	-8.06	-1.69	-560.05	-1607.97	1140.307	1031
9025	1.13	-8.23	-1.62	-560.04	-1608.35	1140.311	1031
9030	1.46	-7.99	-1.65	-559.78	-1608.66	1140.316	1031
9035	1.83	-8.41	-1.71	-559.95	-1607.52	1140.321	1031
9040	1.67	-8.16	-1.69	-559.98	-1607.64	1140.326	1031
9045	1.30	-8.21	-1.56	-559.88	-1607.49	1140.331	1031
9050	1.34	-8.32	-1.58	-557.99	-1606.68	1140.336	1031
9055	1.53	-9.51	-1.59	-554.11	-1604.14	1140.341	1031
9060	0.83	-9.71	-1.40	-553.08	-1602.89	1140.346	1031
9065	1.44	-9.89	-1.41	-550.32	-1599.75	1140.351	1031
9070	1.48	-10.22	-1.37	-550.30	-1597.69	1140.355	1031
9075	1.90	-10.11	-1.58	-549.06	-1597.21	1140.362	1031
9080	1.57	-10.00	-1.53	-549.27	-1598.01	1140.366	1031
9085	1.54	-9.98	-1.50	-549.43	-1598.35	1140.371	1031
9090	1.70	-10.13	-1.48	-549.37	-1599.10	1140.375	1031
9095	1.58	-10.31	-1.50	-548.21	-1599.38	1140.381	1031
9100	1.30	-10.08	-1.41	-547.92	-1599.92	1140.385	1031
9105	1.86	-10.15	-1.34	-547.97	-1600.44	1140.393	1031
9110	1.86	-10.68	-1.47	-548.17	-1599.71	1140.396	1031
9115	1.55	-10.36	-1.52	-548.08	-1599.39	1140.401	1031
9120	1.23	-10.64	-1.35	-547.97	-1599.59	1140.406	1031
9125	0.85	-10.89	-1.34	-545.66	-1598.01	1140.413	1031
9130	1.75	-10.94	-1.47	-545.86	-1597.11	1140.416	1031
9135	1.60	-10.70	-1.35	-545.68	-1596.88	1140.421	1031
9140	1.65	-11.00	-1.41	-545.66	-1596.73	1140.426	1031
9145	1.79	-10.99	-1.38	-544.46	-1596.61	1140.431	1031
9150	1.84	-11.59	-1.42	-543.84	-1596.10	1140.436	1031
9155	1.65	-11.08	-1.37	-543.83	-1595.87	1140.441	1031
9160	1.52	-11.21	-1.35	-543.80	-1594.97	1140.447	1031
9165	1.67	-11.42	-1.34	-543.55	-1594.36	1140.451	1031
9170	1.38	-11.09	-1.36	-542.85	-1595.12	1140.456	1031
9175	1.23	-11.10	-1.31	-542.59	-1594.46	1140.461	1031
9180	1.42	-11.19	-1.33	-542.05	-1594.47	1140.466	1031
9185	2.29	-11.59	-1.26	-542.05	-1595.21	1140.471	1031
9190	1.53	-11.52	-1.29	-541.98	-1593.06	1140.476	1031
9195	1.53	-11.19	-1.37	-541.94	-1592.60	1140.480	1031
9200	1.36	-11.86	-1.21	-540.55	-1592.62	1140.486	1031
9205	1.97	-11.52	-1.32	-540.27	-1593.22	1140.490	1031
9210	1.44	-11.43	-1.27	-540.68	-1595.00	1140.497	1031
9215	1.41	-11.60	-1.22	-540.40	-1593.04	1140.500	1031
9220	1.55	-11.34	-1.35	-540.29	-1593.68	1140.507	1030
9225	1.27	-11.80	-1.17	-540.52	-1593.75	1140.511	1030
9230	1.78	-11.26	-1.34	-541.85	-1595.25	1140.516	1030
9235	1.54	-11.41	-1.25	-542.68	-1596.22	1140.521	1030
9240	2.38	-12.24	-1.25	-543.04	-1597.73	1140.528	1030
9245	1.58	-11.18	-1.29	-543.17	-1596.10	1140.531	1030
9250	1.32	-10.81	-1.27	-543.22	-1595.44	1140.537	1030
9255	1.80	-11.21	-1.39	-543.47	-1595.18	1140.541	1030
9260	1.64	-11.17	-1.31	-544.06	-1596.04	1140.546	1030
9265	1.87	-10.91	-1.38	-544.73	-1595.23	1140.551	1030
9270	1.80	-10.96	-1.37	-544.50	-1594.64	1140.556	1030
9275	1.40	-11.21	-1.34	-544.34	-1595.92	1140.561	1030
9280	2.00	-11.05	-1.36	-544.61	-1594.12	1140.566	1030
9285	1.55	-10.69	-1.38	-545.85	-1597.88	1140.572	1030
9290	1.51	-10.46	-1.42	-545.77	-1596.24	1140.576	1030
9295	1.58	-10.83	-1.38	-545.98	-1598.67	1140.581	1030
9300	1.59	-10.75	-1.42	-545.93	-1598.25	1140.585	1030
9305	2.10	-10.78	-1.40	-546.90	-1600.41	1140.592	1030
9310	1.74	-10.20	-1.41	-547.22	-1598.75	1140.595	1030
9315	1.80	-9.93	-1.45	-547.43	-1597.69	1140.601	1030
9320	1.70	-10.32	-1.45	-547.41	-1598.22	1140.605	1030
9325	1.18	-9.76	-1.33	-548.65	-1601.37	1140.613	1030
9330	1.97	-9.93	-1.47	-549.20	-1601.83	1140.616	1030
9335	1.53	-10.06	-1.49	-549.16	-1600.59	1140.621	1030
9340	0.97	-10.24	-1.39	-549.06	-1601.19	1140.626	1030
9345	1.06	-9.30	-1.39	-550.15	-1602.23	1140.633	1030
9350	1.68	-9.77	-1.50	-550.37	-1601.03	1140.636	1030
9355	1.79	-9.81	-1.55	-550.47	-1601.03	1140.641	1030
9360	2.02	-9.98	-1.51	-550.51	-1601.14	1140.646	1030
9365	1.90	-9.40	-1.62	-551.02	-1602.22	1140.651	1030
9370	1.30	-9.74	-1.52	-551.78	-1602.49	1140.656	1030
9375	0.52	-9.58	-1.44	-552.09	-1602.21	1140.661	1030
9380	1.45	-9.56	-1.50	-552.58	-1602.81	1140.666	1030
9385	1.87	-10.00	-1.55	-552.25	-1602.86	1140.671	1030
9390	2.13	-9.41	-1.67	-552.58	-1602.84	1140.676	1030
9395	1.59	-9.28	-1.66	-552.41	-1601.94	1140.680	1030
9400	1.57	-9.67	-1.56	-552.26	-1602.62	1140.686	1030
9405	1.50	-9.56	-1.54	-552.95	-1602.36	1140.690	1030
9410	1.28	-9.12	-1.61	-555.04	-1602.99	1140.696	1030
9415	1.10	-8.94	-1.63	-554.89	-1602.46	1140.700	1030
9420	2.29	-8.98	-1.69	-554.73	-1603.31	1140.706	1030
9425	1.32	-8.84	-1.60	-554.93	-1603.05	1140.710	1030
9430	2.22	-8.75	-1.72	-556.09	-1605.48	1140.718	1030
9435	0.99	-8.84	-1.58	-556.33	-1604.91	1140.720	1030
9440	1.08	-9.15	-1.39	-556.24	-1605.99	1140.728	1030
9445	1.46	-8.45	-1.65	-556.36	-1605.54	1140.730	1030
9450	1.65	-8.70	-1.74	-557.87	-1605.80	1140.736	1030
9455	1.40	-8.62	-1.68	-558.07	-1604.73	1140.741	1030
9460	0.97	-8.43	-1.62	-558.32	-1604.84	1140.747	1030
9465	1.10	-8.90	-1.54	-558.81	-1606.79	1140.751	1030
9470	1.63	-8.17	-1.75	-558.87	-1606.33	1140.756	1030
9475	1.69	-8.36	-1.80	-559.01	-1607.83	1140.761	1030
9480	1.29	-7.81	-1.74	-559.48	-1607.63	1140.766	1030
9485	1.19	-8.03	-1.66	-560.19	-1608.21	1140.771	1030
9490	1.37	-8.04	-1.72	-560.40	-1607.71	1140.776	1030
9495	1.49	-7.73	-1.78	-560.37	-1608.59	1140.782	1030
9500	0.79	-8.42	-1.60	-560.20	-1608.71	1140.785	1030
9505	1.50	-8.12	-1.62	-560.37	-1607.39	1140.792	1030
9510	1.86	-7.86	-1.67	-560.42	-1606.68	1140.795	1030
9515	1.55	-7.84	-1.78	-562.43	-1608.69	1140.801	1030
9520	1.66	-7.62	-1.82	-562.51	-1608.41	1140.805	1030
9525	1.51	-7.34	-1.81	-562.95	-1610.12	1140.811	1030
9530	1.54	-7.16	-1.88	-563.17	-1609.42	1140.815	1030
9535	1.72	-7.35	-1.88	-563.17	-1609.17	1140.821	1030
9540	1.33	-7.51	-1.84	-563.25	-1609.38	1140.825	1030
9545	-0.01	-7.18	-1.50	-564.61	-1608.41	1140.833	1030
9550	1.08	-7.12	-1.68	-564.72	-1609.53	1140.836	1030
9555	1.25	-7.16	-1.74	-564.63	-1610.62	1140.841	1030
9560	1.11	-7.18	-1.80	-564.77	-1609.92	1140.846	1030
9565	0.86	-6.96	-1.63	-565.76	-1611.93	1140.851	1030
9570	1.24	-6.88	-1.82	-566.16	-1611.59	1140.856	1030
9575	1.42	-6.97	-1.81	-566.32	-1611.76	1140.862	1030
9580	0.93	-6.88	-1.71	-566.25	-1612.12	1140.866	1030
9585	2.20	-6.93	-1.87	-566.41	-1611.71	1140.873	1030
9590	0.55	-7.24	-1.60	-566.22	-1611.70	1140.876	1030
9595	1.05	-6.64	-1.82	-567.68	-1613.30	1140.881	1030
9600	1.48	-6.61	-1.78	-568.66	-1614.22	1140.886	1030
9605	1.20	-6.57	-1.78	-568.70	-1612.26	1140.891	1030
9610	0.52	-6.28	-1.77	-569.28	-1612.92	1140.896	1030
9615	1.16	-6.37	-1.81	-569.35	-1614.41	1140.901	1030
9620	0.81	-6.54	-1.66	-569.14	-1615.01	1140.906	1030
9625	1.76	-6.16	-1.85	-568.89	-1615.24	1140.910	1030
9630	1.34	-5.82	-1.93	-570.42	-1615.28	1140.917	1030
9635	1.29	-6.07	-1.91	-570.67	-1616.14	1140.921	1030
9640	1.48	-6.38	-1.84	-570.45	-1617.22	1140.926	1030
9645	1.41	-6.10	-1.91	-570.71	-1616.09	1140.930	1030
9650	0.80	-6.09	-1.70	-572.14	-1616.73	1140.938	1030
9655	1.89	-6.14	-1.99	-571.99	-1615.58	1140.941	1030
9660	0.78	-6.04	-1.80	-571.85	-1616.47	1140.946	1030
9665	0.34	-5.66	-1.70	-571.93	-1616.87	1140.951	1030
9670	0.00	-5.96	-1.67	-573.40	-1618.11	1140.958	1030
9675	1.30	-5.77	-1.91	-573.18	-1617.26	1140.963	1030
9680	0.88	-5.45	-1.83	-573.28	-1618.14	1140.966	1030
9685	1.05	-5.48	-1.79	-573.37	-1617.30	1140.971	1030
9690	1.01	-5.46	-1.94	-574.49	-1618.14	1140.976	1030
9695	1.39	-5.49	-1.96	-575.33	-1618.37	1140.981	1030
9700	1.83	-5.52	-1.99	-575.29	-1618.60	1140.986	1030
9705	0.92	-5.34	-1.83	-574.96	-1618.87	1140.991	1030
9710	1.63	-5.25	-1.92	-575.45	-1618.60	1140.996	1030
9715	1.60	-5.89	-2.01	-575.47	-1618.91	1141.001	1030
9720	0.90	-5.20	-1.87	-575.29	-1619.13	1141.006	1030
9725	1.77	-5.43	-1.92	-575.42	-1619.27	1141.012	1030
9730	1.64	-5.09	-1.99	-575.91	-1619.10	1141.015	1030
9735	0.79	-5.03	-1.89	-577.85	-1621.33	1141.021	1030
9740	1.11	-4.56	-1.82	-578.20	-1621.22	1141.025	1030
9745	1.14	-5.56	-1.74	-578.73	-1621.84	1141.032	1030
9750	1.33	-5.11	-1.89	-578.70	-1621.02	1141.035	1030
9755	0.57	-4.69	-1.96	-578.87	-1621.09	1141.041	1030
9760	1.52	-5.22	-1.96	-578.94	-1621.87	1141.045	1030
9765	1.37	-4.36	-1.95	-580.38	-1621.79	1141.051	1030
9770	1.18	-4.59	-1.89	-580.94	-1621.52	1141.055	1030
9775	1.46	-4.69	-2.12	-581.32	-1618.09	1141.063	1030
9780	0.89	-4.53	-1.87	-580.68	-1621.13	1141.066	1030
9785	1.03	-4.65	-1.89	-580.59	-1618.90	1141.071	1030
9790	1.16	-4.27	-2.02	-580.73	-1620.56	1141.076	1030
9795	0.85	-4.79	-2.11	-582.12	-1620.46	1141.083	1030
9800	1.00	-3.29	-1.98	-582.84	-1623.42	1141.086	1030
9805	0.68	-4.24	-1.87	-582.88	-1624.19	1141.091	1030
9810	1.24	-4.14	-1.97	-582.87	-1623.81	1141.096	1030
9815	1.23	-4.02	-2.07	-583.88	-1624.00	1141.101	1030
9820	0.78	-3.90	-1.86	-584.34	-1624.60	1141.106	1030
9825	0.96	-3.75	-1.85	-584.48	-1624.73	1141.111	1030
9830	0.89	-4.17	-2.04	-584.74	-1625.38	1141.117	1030
9835	1.20	-3.96	-2.07	-584.69	-1625.89	1141.121	1030
9840	0.78	-3.76	-1.93	-584.57	-1625.25	1141.127	1030
9845	1.36	-3.88	-1.98	-585.03	-1626.03	1141.131	1030
9850	0.65	-3.15	-1.94	-586.42	-1627.10	1141.136	1030
9855	0.83	-3.30	-2.06	-586.53	-1627.05	1141.141	1030
9860	1.07	-3.18	-1.95	-587.05	-1628.07	1141.146	1030
9865	0.93	-3.43	-1.93	-587.17	-1626.97	1141.151	1030
9870	0.41	-3.88	-1.94	-587.25	-1627.97	1141.157	1030
9875	1.41	-3.57	-2.17	-587.23	-1627.33	1141.160	1030
9880	0.55	-3.26	-1.99	-587.40	-1627.32	1141.166	1030
9885	0.72	-2.98	-1.95	-587.09	-1627.95	1141.170	1030
9890	1.02	-3.13	-1.97	-589.12	-1630.36	1141.178	1030
9895	1.25	-2.43	-2.02	-589.26	-1629.72	1141.181	1030
9900	1.03	-2.69	-2.00	-589.41	-1628.49	1141.186	1030
9905	0.85	-3.24	-1.96	-589.48	-1629.82	1141.191	1030
9910	-0.47	-2.32	-1.92	-590.69	-1631.49	1141.198	1030
9915	1.20	-2.55	-2.09	-590.83	-1629.78	1141.201	1030
9920	0.65	-2.57	-1.95	-590.97	-1632.26	1141.206	1030
9925	0.85	-2.33	-1.91	-591.14	-1631.40	1141.211	1030
9930	0.09	-2.28	-1.89	-591.86	-1630.28	1141.216	1030
9935	0.61	-2.09	-1.99	-592.56	-1631.57	1141.221	1030
9940	0.55	-2.15	-1.86	-592.70	-1632.12	1141.226	1030
9945	0.98	-2.19	-1.88	-592.55	-1632.40	1141.231	1030
9950	1.15	-2.21	-1.97	-593.06	-1632.25	1141.236	1030
9955	0.85	-2.00	-2.03	-593.98	-1633.41	1141.241	1030
9960	0.95	-2.27	-1.96	-594.23	-1632.12	1141.246	1030
9965	0.30	-1.27	-1.86	-594.66	-1634.13	1141.251	1030
9970	1.29	-1.70	-2.03	-594.56	-1634.90	1141.255	1030
9975	0.50	-2.09	-1.99	-594.41	-1632.07	1141.262	1030
9980	0.80	-1.59	-1.97	-594.57	-1632.82	1141.266	1030
9985	1.15	-1.61	-1.92	-594.53	-1633.43	1141.271	1030
[truncated: 47,585 more rows]
