# Supplementary material for: Structural characterization of the saxitoxin-targeting APTSTX1 aptamer using optical tweezers and molecular dynamics simulations
Source: PLoS One. 2019 Nov 7;14(11):e0222468. doi: 10.1371/journal.pone.0222468 (PMC6837747; doi:10.1371/journal.pone.0222468)
Supplement: S2 File — Data repository, aptamer under magnesium. (ZIP) [file pone.0222468.s006.zip › Mg/Mg/September/290915/6dnCOM.txt]

Instrument name = Christians toy
*****Calibration values *****
TrapA Temperature Fudge	-0.400000
TrapB Temperature Fudge	-1.550000
TrapA Force Sensitivity	0.025700	0.026000	0.032000
TrapB Force Sensitivity	0.026200	0.027400	0.032000
TrapA Lever Sensitivity	15000.000000	14500.000000	0.000000
TrapB Lever Sensitivity	15200.000000	14500.000000	0.000000
Motor Threshold	20	20	20
*****Initial Preference Settings*****
ForceRateDiv	1
ForceGain	32
PosRateDivA	3
PosRateDivB	3
PositionGainA	32
PositionGainB	32
GotoSpeedX	9
GotoSpeedY	9
GotoSpeedZ	4
MaxDataFileSize	10000000
HopDistance	2
*CycleCount/n____	1
*A_PsdX__________	0
*A_PsdY__________	0
*A_PsdSum________	0
*A_Iris__________	0
*A_LeverX________	0
*A_LeverY________	0
*A_LeverSum______	0
*B_PsdX__________	0
*B_PsdY__________	0
*B_PsdSum________	0
*B_Iris__________	0
*B_LeverX________	0
*B_LeverY________	0
*B_LeverSum______	0
*A_Temperature___	0
*B_Temperature___	0
*X_force_________	1
*Y_force_________	1
*Z_force_________	1
*Tension_________	0
*A_dist-X________	0
*A_dist-Y________	1
*B_dist-X________	0
*B_dist-Y________	1
*Motor_X_________	0
*Motor_Y_________	0
*Motor_Z_________	0
*MotorVel_X______	0
*MotorVel_Y______	0
*MotorVel_Z______	0
*A_trapPIC_Err___	0
*B_trapPIC_Err___	0
*comPIC_Err______	0
*A_CycleCount____	0
*B_CycleCount____	0
*Motor_CycleCount	0
*time(sec)_______	1
*Status__________	1
*Null____________	0
samples/line_HI	400
samples/line_LO	20
goto0	8388608	8388608	8388608
goto1	8387389	8384692	8389074
goto2	8419563	8410568	8388131
goto3	8422830	8353240	8389507
goto4	8422772	8353948	8399333
goto5	8388608	8388608	8388608
goto6	8388608	8388608	8388608
goto7	8388608	8388608	8388608
goto8	8388608	8388608	8388608
goto9	8388608	8388608	8388608
yourXYZint	123	456	789
MaxForceP1	10.000000
MinForceP1	2.000000
PullRateP1	100.000000
refoldTime1	0.000000
unfoldTime1	0.000000
MaxForceP2	75.000000
MinForceP2	2.000000
PullRateP2	1000.000000
refoldTime2	0.000000
unfoldTime2	0.000000
MaxForceP3	10.000000
MinForceP3	-10.000000
PullRateP3	1.000000
refoldTime3	2.000000
unfoldTime3	2.000000
constForce1	46.000000
constForce2	28.000000
yourFloat	1.234000
yourXYZfloat	1.000000	2.000000	3.000000
*****End Initial Preference Settings*****

Zero-Force Offsets (pN)  0.176521	-10.380059	-23.352827
0	trapA_Empty_PSD_Sum = 0
        trapB_Empty_PSD_Sum = 0
        trapA_Empty_Iris = 0
        trapB_Empty_Iris = 0
        trapA_Full_PSD_Sum = 20196
        trapB_Full_PSD_Sum = 19843
        trapA_Full_Iris = 18349
        trapB_Full_Iris = 19083
885	   maxForce-limit
1720	   minForce-limit
2255	tempA = 24.366	tempB = 24.765
2505	   maxForce-limit
3330	   minForce-limit
4180	   maxForce-limit
4970	   minForce-limit
5820	   maxForce-limit
6655	   minForce-limit
7485	   maxForce-limit
8315	   minForce-limit
9215	   maxForce-limit
10070	   minForce-limit
10880	   maxForce-limit
11675	   minForce-limit
12260	tempA = 24.377	tempB = 24.758
12500	   maxForce-limit
13385	   minForce-limit
14200	   maxForce-limit
15005	   minForce-limit
15885	   maxForce-limit
16740	   minForce-limit
17555	   maxForce-limit
18390	   minForce-limit
19205	   maxForce-limit
20020	   minForce-limit
20870	   maxForce-limit
21670	   minForce-limit
22320	tempA = 24.388	tempB = 24.764
22495	   maxForce-limit
23350	   minForce-limit
24255	   maxForce-limit
25055	   minForce-limit
25860	   maxForce-limit
26685	   minForce-limit
27555	   maxForce-limit
28415	   minForce-limit
29355	   maxForce-limit
30285	   minForce-limit
31165	   maxForce-limit
31980	   minForce-limit
32370	tempA = 24.380	tempB = 24.770
32765	   maxForce-limit
33580	   minForce-limit
34430	   maxForce-limit
35300	   minForce-limit
36155	   maxForce-limit
36985	   minForce-limit
37820	   maxForce-limit
38625	   minForce-limit
39470	   maxForce-limit
40340	   minForce-limit
41160	   maxForce-limit
41970	   minForce-limit
42390	tempA = 24.375	tempB = 24.779
42755	   maxForce-limit
43500	   minForce-limit
44285	   maxForce-limit
45080	   minForce-limit
45935	   maxForce-limit
46805	   minForce-limit
47620	   maxForce-limit
48435	   minForce-limit
49245	   maxForce-limit
50135	   minForce-limit
51035	   maxForce-limit
51910	   minForce-limit
52435	tempA = 24.387	tempB = 24.779
52710	   maxForce-limit
53535	   minForce-limit
54295	   maxForce-limit
55090	   minForce-limit
55950	   maxForce-limit
56755	   minForce-limit
57580	   maxForce-limit
58450	   minForce-limit
59265	   maxForce-limit
60070	   minForce-limit
60885	   maxForce-limit
61690	   minForce-limit
62505	tempA = 24.384	tempB = 24.764
62565	   maxForce-limit
63455	   minForce-limit
64335	   maxForce-limit
65205	   minForce-limit
66060	   maxForce-limit
66980	   minForce-limit
67845	   maxForce-limit
68750	   minForce-limit
69605	   maxForce-limit
70380	   minForce-limit
71155	   maxForce-limit
71965	   minForce-limit
72525	tempA = 24.396	tempB = 24.770
72860	   maxForce-limit
73735	   minForce-limit
74540	   maxForce-limit
75395	   minForce-limit
76225	   maxForce-limit
77060	   minForce-limit
77840	   maxForce-limit
78720	   minForce-limit
79525	   maxForce-limit
80320	   minForce-limit
81155	   maxForce-limit
82045	   minForce-limit
82570	tempA = 24.398	tempB = 24.769
82915	   maxForce-limit
83760	   minForce-limit
84540	   maxForce-limit
85320	   minForce-limit
86155	   maxForce-limit
86955	   minForce-limit
87740	   maxForce-limit
88470	   minForce-limit
89255	   maxForce-limit
90090	   minForce-limit
90915	   maxForce-limit
91685	   minForce-limit
92440	   maxForce-limit
92575	tempA = 24.387	tempB = 24.776
93190	   minForce-limit
94020	   maxForce-limit
94870	   minForce-limit
95665	   maxForce-limit
96450	   minForce-limit
97255	   maxForce-limit
98015	   minForce-limit
98835	   maxForce-limit
99635	   minForce-limit
100505	   maxForce-limit
101330	   minForce-limit
102155	   maxForce-limit
102635	tempA = 24.389	tempB = 24.775
102970	   minForce-limit
103785	   maxForce-limit
104550	   minForce-limit
105315	   maxForce-limit
106070	   minForce-limit
106815	   maxForce-limit
107620	   minForce-limit
108415	   maxForce-limit
109180	   minForce-limit
109935	   maxForce-limit
110715	   minForce-limit
111535	   maxForce-limit
112340	   minForce-limit
112695	tempA = 24.373	tempB = 24.771
113110	   maxForce-limit
113925	   minForce-limit
114760	   maxForce-limit
115610	   minForce-limit
116445	   maxForce-limit
117240	   minForce-limit
118075	   maxForce-limit
118950	   minForce-limit
119775	   maxForce-limit
120580	   minForce-limit
121345	   maxForce-limit
122125	   minForce-limit
122700	tempA = 24.386	tempB = 24.775
122890	   maxForce-limit
123725	   minForce-limit
124600	   maxForce-limit
125420	   minForce-limit
126195	   maxForce-limit
127010	   minForce-limit
127920	   maxForce-limit
128760	   minForce-limit
129645	   maxForce-limit
130465	   minForce-limit
131280	   maxForce-limit
132145	   minForce-limit
132775	tempA = 24.390	tempB = 24.781
133015	   maxForce-limit
133845	   minForce-limit
134625	   maxForce-limit
135445	   minForce-limit
136240	   maxForce-limit
137060	   minForce-limit
138010	   maxForce-limit
139035	   minForce-limit
140630	   maxForce-limit
142175	   minForce-limit
142795	tempA = 24.397	tempB = 24.789
143750	   maxForce-limit
145350	   minForce-limit
146900	   maxForce-limit
148400	   minForce-limit
149945	   maxForce-limit
151515	   minForce-limit
152850	tempA = 24.407	tempB = 24.771
153100	   maxForce-limit
154635	   minForce-limit
156210	   maxForce-limit
157825	   minForce-limit
159455	   maxForce-limit
161095	   minForce-limit
162825	   maxForce-limit
162895	tempA = 24.405	tempB = 24.776
164460	   minForce-limit
166065	   maxForce-limit
167705	   minForce-limit
169425	   maxForce-limit
171085	   minForce-limit
172750	   maxForce-limit
172915	tempA = 24.389	tempB = 24.772
174485	   minForce-limit
176210	   maxForce-limit
177950	   minForce-limit
179580	   maxForce-limit
181275	   minForce-limit
182935	   maxForce-limit
182990	tempA = 24.389	tempB = 24.783
184590	   minForce-limit
186285	   maxForce-limit
188020	   minForce-limit
189755	   maxForce-limit
191415	   minForce-limit
193040	tempA = 24.409	tempB = 24.774
193135	   maxForce-limit
194820	   minForce-limit
196535	   maxForce-limit
198195	   minForce-limit
199865	   maxForce-limit
201540	   minForce-limit
203055	tempA = 24.415	tempB = 24.770
203235	   maxForce-limit
204900	   minForce-limit
206535	   maxForce-limit
208200	   minForce-limit
209910	   maxForce-limit
211585	   minForce-limit
213110	tempA = 24.391	tempB = 24.780
213280	   maxForce-limit
215060	   minForce-limit
216820	   maxForce-limit
218490	   minForce-limit
220225	   maxForce-limit
221995	   minForce-limit
223130	tempA = 24.391	tempB = 24.775
223715	   maxForce-limit
225320	   minForce-limit
241715	tempA = 24.388	tempB = 24.773
247540	Stop All Protocols, go to manual mode
251770	tempA = 24.396	tempB = 24.796
255305	End Write
